# Supplementary material for: Isotope-assisted metabolic flux analysis as an equality-constrained nonlinear program for improved scalability and robustness
Source: PLoS Comput Biol. 2022 Mar 24;18(3):e1009831. doi: 10.1371/journal.pcbi.1009831 (PMC8947808; doi:10.1371/journal.pcbi.1009831)
Supplement: S1 Data — (XLSX) [file pcbi.1009831.s008.xlsx]

## Sheet: Toy Model Simulated Meas
Metabolite	Fragment Atoms	M+	Time 0.0	SD		Time 2.0	SD		Time 4.0	SD		Time 6.0	SD		Time 8.0	SD		Time 10.0	SD		Time 12.0	SD		Time 14.0	SD		Time 16.0	SD		Time 18.0	SD		Time 20.0	SD
B	ab	0	1	0.01		0.24124	0.01		0.08079	0.01		0.04218	0.01		0.02634	0.01		0.0173	0.01		0.0115	0.01		0.00765	0.01		0.00512	0.01		0.00344	0.01		0.00232	0.01
B	ab	1	0	0.01		0.33767	0.01		0.36742	0.01		0.31907	0.01		0.26681	0.01		0.22099	0.01		0.18222	0.01		0.14983	0.01		0.12294	0.01		0.10072	0.01		0.08243	0.01
B	ab	2	0	0.01		0.42109	0.01		0.55179	0.01		0.63875	0.01		0.70685	0.01		0.76176	0.01		0.80632	0.01		0.84253	0.01		0.87194	0.01		0.89584	0.01		0.91525	0.01
B	bc	0	1	0.01		0.19983	0.01		0.03418	0.01		0.00576	0.01		0.00096	0.01		0.00016	0.01		3e-05	0.01		0	0.01		0	0.01		0	0.01		0	0.01
B	bc	1	0	0.01		0.05654	0.01		0.05755	0.01		0.04322	0.01		0.03025	0.01		0.02082	0.01		0.0143	0.01		0.00978	0.01		0.0067	0.01		0.00459	0.01		0.00315	0.01
B	bc	2	0	0.01		0.74364	0.01		0.90827	0.01		0.95101	0.01		0.96879	0.01		0.97902	0.01		0.9857	0.01		0.99021	0.01		0.9933	0.01		0.99541	0.01		0.99685	0.01
B	abc	0	1	0.01		0.18812	0.01		0.02829	0.01		0.00407	0.01		0.00057	0.01		8e-05	0.01		1e-05	0.01		0	0.01		0	0.01		0	0.01		0	0.01
B	abc	1	0	0.01		0.06533	0.01		0.05892	0.01		0.04001	0.01		0.02622	0.01		0.01727	0.01		0.01146	0.01		0.00765	0.01		0.00512	0.01		0.00344	0.01		0.00232	0.01
B	abc	2	0	0.01		0.32752	0.01		0.36213	0.01		0.31755	0.01		0.26647	0.01		0.22092	0.01		0.18221	0.01		0.14982	0.01		0.12294	0.01		0.10072	0.01		0.08243	0.01
B	abc	3	0	0.01		0.41903	0.01		0.55067	0.01		0.63837	0.01		0.70674	0.01		0.76173	0.01		0.80632	0.01		0.84253	0.01		0.87194	0.01		0.89584	0.01		0.91525	0.01

## Sheet: Ecoli Tandem MS Simulated Meas
Metabolite	Parent Ion Atoms	Parent M+	Daughter Ion Atoms	Daughter M+	Time 0.30	SD		Time 0.75	SD		Time 1.20	SD		Time 1.65	SD		Time 2.10	SD		Time 2.55	SD		Time 3.00	SD
G6P	abcdef	0	abcdef	0	-0.00489667	0.0146895		0.0390296	0.0179288		0.0126368	0.0124968		0.0138285	0.0225353		0.00191666	0.0178468		-0.0270995	0.0179413		0.00830701	0.01
G6P	abcdef	1	abcdef	1	0.00478251	0.0103947		0.0152434	0.0138808		-0.00120109	0.0159359		0.00664184	0.01		0.0129176	0.01		0.00328258	0.0228019		-0.01164	0.0101846
G6P	abcdef	2	abcdef	2	-0.0153123	0.0104318		-0.00773637	0.0232959		-0.0146967	0.0215954		-0.0163201	0.0194794		0.020546	0.021663		0.00514491	0.01		-0.00562911	0.01
G6P	abcdef	3	abcdef	3	0.0113797	0.017415		-0.0121353	0.0125069		-0.0238722	0.0143489		0.00621098	0.01		-0.0137673	0.0140407		-0.00696014	0.0104143		-0.00653678	0.01
G6P	abcdef	4	abcdef	4	0.00112067	0.0139402		-0.000466205	0.0158881		0.0014031	0.01		0.00845595	0.0122477		0.00126649	0.0106693		0.0184738	0.0171292		-0.00404613	0.01
G6P	abcdef	5	abcdef	5	0.00834666	0.01		-0.00504284	0.0118324		-0.00601677	0.0216215		-0.00242205	0.0154321		0.0116728	0.0190337		0.00748229	0.01		0.00323785	0.0239867
G6P	abcdef	6	abcdef	6	1.01682	0.0150677		1.00228	0.01		0.976321	0.0231376		0.986754	0.0215215		0.992202	0.01		1.01623	0.024006		1.02087	0.0198666
G6P	abcdef	0	cdef	0	0.0143887	0.0163674		0.00742532	0.01		-0.0190634	0.0200528		0.0104244	0.0115215		0.00945749	0.0206421		0.00679061	0.01		0.00547478	0.0143352
G6P	abcdef	1	cdef	0	-0.00439027	0.0159226		0.00958325	0.0108357		-0.00750994	0.0140785		0.00607775	0.01		0.00716964	0.0145524		0.00298565	0.016032		-0.0143214	0.0129941
G6P	abcdef	1	cdef	1	-0.00565681	0.01		0.00639585	0.01		0.0306409	0.0223194		0.0164761	0.0211672		0.00445345	0.0107044		0.00585779	0.01		0.0160659	0.0131267
G6P	abcdef	2	cdef	0	0.0222417	0.0135891		-0.00608758	0.01		0.0197372	0.0227236		-0.00673698	0.0228312		-0.0301519	0.0131868		0.00243177	0.0157287		0.00134417	0.0109738
G6P	abcdef	2	cdef	1	7.64e-05	0.017516		-0.0116558	0.0224791		-0.00368835	0.01		0.00135445	0.01		-0.00585087	0.0122982		-0.0101131	0.0107558		0.025324	0.0204701
G6P	abcdef	2	cdef	2	-0.0261166	0.0164135		-0.00149773	0.01		0.00685183	0.01		-0.0226581	0.0156781		0.00251612	0.0197579		0.0245343	0.0154737		-0.0450074	0.0213586
G6P	abcdef	3	cdef	1	-0.000229376	0.0117145		0.00187666	0.01		-0.0100312	0.0128683		0.00447068	0.01		0.0117053	0.0199448		-0.00192719	0.01		0.0235246	0.0168008
G6P	abcdef	3	cdef	2	0.00925532	0.019346		0.024343	0.0184544		-0.0105728	0.0128713		-0.00393727	0.0170728		-0.00137368	0.01		-0.0342877	0.0245266		-0.0180191	0.0245311
G6P	abcdef	3	cdef	3	0.0170711	0.0188338		-0.00481712	0.01		-0.00313371	0.01		0.0154187	0.0152105		-0.0325753	0.0249663		-0.00664397	0.01		0.0130946	0.0108385
G6P	abcdef	4	cdef	2	0.00839483	0.0157991		-0.0199423	0.0205513		-0.029072	0.0217751		0.00550668	0.0230086		0.0311714	0.0192714		-0.00157152	0.0220776		0.0244472	0.0189597
G6P	abcdef	4	cdef	3	-0.0211065	0.0151653		0.0192383	0.017586		0.0122782	0.0115943		0.0137838	0.01		0.00404129	0.0121618		-0.0190022	0.0156415		-0.00581172	0.0207776
G6P	abcdef	4	cdef	4	0.00633337	0.01		-0.0209683	0.023728		-0.0174951	0.0228919		0.00125956	0.0100924		0.00763196	0.0218455		-0.00452272	0.0167104		-0.00957896	0.01
G6P	abcdef	5	cdef	3	-0.00178344	0.0127581		0.00659332	0.0103547		-0.0070933	0.0242959		-0.0155871	0.01		-0.0166643	0.0120556		0.00581945	0.0106971		-0.013359	0.01
G6P	abcdef	5	cdef	4	-0.0656642	0.0229006		0.0121703	0.0166126		0.0219102	0.0213049		-0.0282776	0.0162933		0.0201138	0.0214158		0.00331386	0.0213698		-0.0121592	0.0156856
G6P	abcdef	6	cdef	4	0.999526	0.0115012		1.01921	0.0199043		1.00589	0.0101513		0.980388	0.024227		1.03209	0.0230639		0.998405	0.0115109		0.983982	0.0120546
G6P	abcdef	0	def	0	-0.0216687	0.0168103		0.00642405	0.0165858		0.00134107	0.0104518		0.0114938	0.0159743		0.0175921	0.0131229		0.0149281	0.0121924		0.0109161	0.01
G6P	abcdef	1	def	0	0.0139769	0.0118817		-0.00699149	0.0238129		0.0167186	0.0193174		0.0123453	0.0224951		-0.0101673	0.0225259		-0.0116464	0.0171342		-0.00517473	0.0176515
G6P	abcdef	1	def	1	-0.00151439	0.011562		0.002554	0.0179624		0.00197815	0.01		0.0154773	0.01		-0.034215	0.0218561		-0.0111016	0.01		-0.0354031	0.022315
G6P	abcdef	2	def	0	-0.00336193	0.01		0.0119098	0.0181358		0.00132532	0.01		-0.0498443	0.0231161		-0.0302359	0.0212762		0.0303124	0.021855		0.00632412	0.0138935
G6P	abcdef	2	def	1	0.000286852	0.01		-0.0202894	0.0170185		0.0134973	0.01		0.0142808	0.01		0.00518944	0.0181159		0.0267365	0.0241285		0.00742444	0.0161534
G6P	abcdef	2	def	2	0.0199877	0.0137663		0.00032644	0.0111769		-0.00221765	0.0103689		-0.0169647	0.0131231		-0.0113505	0.0158342		-0.00364174	0.016214		0.00347791	0.0213826
G6P	abcdef	3	def	0	-0.00107849	0.0198357		-0.00327821	0.0111175		-0.00751723	0.01		-0.0202039	0.0113813		-0.0184815	0.0192841		0.00510491	0.01		0.0431316	0.0154254
G6P	abcdef	3	def	1	0.00113025	0.015235		0.00530948	0.0177066		-0.000440441	0.01		0.0112097	0.0101169		0.0145086	0.01		-0.0155471	0.0207987		-0.0038723	0.01
G6P	abcdef	3	def	2	-0.00227594	0.0163769		0.00147859	0.0198535		-0.00594643	0.01		-0.0147992	0.0198959		-0.003514	0.01		-0.0109639	0.0222746		0.00103006	0.0176988
G6P	abcdef	3	def	3	0.00491911	0.0239666		0.0218295	0.01		-0.0166242	0.0191956		0.00475883	0.01		-0.0033967	0.0189946		0.000593259	0.0176725		0.00275613	0.01
G6P	abcdef	4	def	1	-0.012541	0.0123647		-0.0084757	0.01		-0.0181978	0.0230386		-0.00545385	0.0236873		-0.00250179	0.0159521		-0.0118184	0.0192947		0.00760586	0.01
G6P	abcdef	4	def	2	0.0289251	0.0219795		-0.0193256	0.0231627		-0.0350619	0.0234567		0.002706	0.01		0.000543615	0.01		-0.0019605	0.01		0.00578943	0.0223182
G6P	abcdef	4	def	3	0.0174499	0.0204765		0.0111375	0.0153501		-0.012129	0.0188015		-0.00355208	0.0147301		-0.0268046	0.0164134		0.00156255	0.0249777		-0.00430729	0.0116296
G6P	abcdef	5	def	2	0.00740707	0.0187705		-0.0469594	0.024109		-0.0166124	0.0184454		-0.0237516	0.0133704		0.0252294	0.0180487		-0.0131833	0.01		0.0151153	0.0205948
G6P	abcdef	5	def	3	0.00899561	0.0101997		0.0084311	0.015307		0.00486334	0.0210015		-0.026364	0.0232309		0.0297981	0.0208011		0.0123616	0.0213536		-0.00952295	0.0114699
G6P	abcdef	6	def	3	0.97232	0.01		0.994998	0.01		0.990062	0.0210183		0.997931	0.0110808		0.96497	0.018436		0.979752	0.01		0.967509	0.0128044
G6P	abcdef	0	ef	0	0.019745	0.01		0.0115667	0.0168009		0.00935721	0.01		0.0176928	0.0182036		0.0654007	0.018734		0.0186576	0.015429		0.0171846	0.0125153
G6P	abcdef	1	ef	0	0.0207468	0.0224128		0.0067961	0.01		0.000347789	0.01		-0.00438482	0.0187736		-0.000503082	0.0182492		0.0120434	0.0131914		0.00175255	0.0132753
G6P	abcdef	1	ef	1	0.0133406	0.0101968		-0.00383715	0.0115002		0.000822442	0.021909		-0.020746	0.01		0.0108388	0.0110845		-0.0107644	0.0149012		0.00613545	0.0214733
G6P	abcdef	2	ef	0	-0.0149936	0.0236012		-0.0291915	0.0249466		-0.0051627	0.01		-0.019509	0.0201255		0.0521677	0.024326		0.000792667	0.01		0.0154701	0.0194894
G6P	abcdef	2	ef	1	0.0255996	0.0193267		-0.0213283	0.0221669		-0.00493705	0.0185479		-0.00557685	0.0241665		0.0151842	0.0202055		0.00628052	0.0128001		0.000466518	0.0194969
G6P	abcdef	2	ef	2	0.0179281	0.0137172		0.00286914	0.0226303		0.0338015	0.021952		0.0449736	0.0246716		-0.00409617	0.0107999		0.000765884	0.0103976		-0.00853806	0.0135035
G6P	abcdef	3	ef	0	0.0119701	0.0214334		-0.0143318	0.01		-0.000242938	0.010977		-0.00366402	0.0156008		-0.0193197	0.0189922		0.00645258	0.0220974		0.012852	0.0189376
G6P	abcdef	3	ef	1	-0.0109787	0.010531		-0.0052153	0.01		0.0167516	0.0180814		0.0174499	0.01		-0.013783	0.0140735		-0.00455002	0.0161851		-0.0248146	0.020875
G6P	abcdef	3	ef	2	-0.0104087	0.01		-0.0102694	0.01		-0.00537303	0.01		0.00647541	0.01		-0.0331135	0.0165215		0.0515113	0.020668		0.00763389	0.0197479
G6P	abcdef	4	ef	0	0.00884019	0.01		0.00281397	0.01		-0.00740163	0.0127456		0.0239993	0.0148794		-0.0129661	0.022209		0.0125102	0.0216541		-0.00596945	0.01
G6P	abcdef	4	ef	1	-0.0412921	0.0240822		-0.0317724	0.014398		-0.00107684	0.017532		0.0171141	0.0114481		0.00312639	0.0112548		-0.000166762	0.017275		-0.00195908	0.01
G6P	abcdef	4	ef	2	-0.0209887	0.0149132		0.00743232	0.0236819		0.0182689	0.019687		-0.00822223	0.01		0.0217007	0.0191567		-0.00438201	0.01		-0.00603752	0.0182289
G6P	abcdef	5	ef	1	-0.00594592	0.01		-0.000388917	0.01		0.00141022	0.0218733		0.0151815	0.0211266		-0.0164426	0.0142797		0.0015008	0.0215692		-0.032196	0.0236908
G6P	abcdef	5	ef	2	-0.0107568	0.0248506		-0.034111	0.0220991		0.00697047	0.01		0.0164127	0.0146761		0.00733306	0.0135201		-0.00137568	0.0246387		-0.019713	0.0168664
G6P	abcdef	6	ef	2	1.01114	0.0158051		0.990671	0.017725		0.988521	0.0172223		0.994488	0.0177705		1.00283	0.0203242		1.03844	0.0197804		0.9708	0.0122684
6PG	abcdef	0	abcdef	0	0.45099	0.0222101		0.116157	0.01		0.0196065	0.0146129		0.0329847	0.0176957		-0.03273	0.0203175		0.059984	0.0207641		0.0132934	0.01
6PG	abcdef	1	abcdef	1	0.0311771	0.0182342		-0.000455481	0.01		-0.00130386	0.01		0.00664939	0.0231093		0.00129994	0.01		-0.00352437	0.01		0.00521332	0.01
6PG	abcdef	2	abcdef	2	0.00287148	0.0104387		-0.00625034	0.0221101		-0.00452961	0.01		0.0106805	0.0116899		-0.00172476	0.0215513		-0.0143363	0.0135755		0.00598656	0.01
6PG	abcdef	3	abcdef	3	0.00771133	0.0212074		-0.010497	0.013525		-0.0102216	0.01		-0.00132138	0.01		-0.0155084	0.01		-0.00236537	0.0113556		-0.0216831	0.0192984
6PG	abcdef	4	abcdef	4	-0.0213414	0.0139048		-0.00243293	0.01		-0.0166617	0.01		0.0102784	0.0235633		-0.00573629	0.01		0.00565201	0.0143596		-0.026219	0.020344
6PG	abcdef	5	abcdef	5	0.00236379	0.01		0.0081116	0.0167351		-0.0107382	0.01		-0.00741816	0.0181974		0.0198815	0.01		0.00861815	0.01		0.0175022	0.0206167
6PG	abcdef	6	abcdef	6	0.548179	0.022896		0.873532	0.0154418		0.94815	0.0135262		0.96878	0.0167846		0.967103	0.0151898		0.993701	0.0119926		1.00989	0.0188278
Ru5P	abcde	0	abcde	0	0.720145	0.0202076		0.346401	0.01		0.169042	0.0190813		0.0602482	0.0178652		0.0172879	0.0181677		-0.00235089	0.0162358		-0.00669181	0.0192937
Ru5P	abcde	1	abcde	1	0.0481184	0.0109773		0.0222969	0.01		0.0269193	0.0161926		0.00127735	0.0222392		0.0297661	0.0210999		0.0621962	0.0245078		0.0320824	0.0239252
Ru5P	abcde	2	abcde	2	0.000465145	0.0151549		-0.00372326	0.0209171		0.0411013	0.0158899		0.0419554	0.0176249		0.0389425	0.0190894		0.0313964	0.0197136		0.00039015	0.0108507
Ru5P	abcde	3	abcde	3	0.0941892	0.01		0.267318	0.0231968		0.25031	0.0132549		0.222654	0.021689		0.173449	0.0242019		0.143496	0.01		0.106874	0.0109698
Ru5P	abcde	4	abcde	4	-0.00425582	0.01		0.00212556	0.0119275		-0.000416968	0.0173422		0.0113203	0.0122843		0.0123116	0.01		0.00242331	0.01		0.00624308	0.01
Ru5P	abcde	5	abcde	5	0.12739	0.0103048		0.345126	0.01		0.519837	0.01		0.648351	0.01		0.74177	0.0126264		0.83638	0.01		0.863809	0.0211673
Ru5P	abcde	0	cde	0	0.725448	0.0135552		0.37195	0.0155466		0.148249	0.0248204		0.066814	0.01		0.0415911	0.021475		-0.010927	0.0161066		0.0294582	0.0194957
Ru5P	abcde	1	cde	0	-0.0188195	0.0176092		0.0221788	0.0111623		0.0204399	0.0110721		-0.00423782	0.01		-0.00233437	0.01		-0.00756085	0.01		-0.0278029	0.0240746
Ru5P	abcde	1	cde	1	0.0208327	0.0102173		0.00618688	0.0194694		0.028542	0.014013		0.00663175	0.0111794		-0.0346154	0.0239706		-0.00935772	0.0203923		-0.00743632	0.0131601
Ru5P	abcde	2	cde	0	0.0311848	0.0234001		-0.00609416	0.0224936		0.0139362	0.0143542		0.0596105	0.0230038		-0.0310817	0.0240573		0.020247	0.01		0.0116737	0.0215927
Ru5P	abcde	2	cde	1	-0.00930748	0.0192		-0.0119242	0.01		0.0128341	0.0187091		0.0157331	0.0128295		-0.0124687	0.0139086		0.0301889	0.0132531		0.0025665	0.01
Ru5P	abcde	2	cde	2	-0.0129153	0.0156883		0.0158475	0.0219331		0.0391509	0.0160843		0.0106903	0.01		0.00935244	0.01		0.0260637	0.0247389		0.0013787	0.0222829
Ru5P	abcde	3	cde	1	-0.0122702	0.01347		0.00486292	0.0104251		-0.00281934	0.0138428		-0.0132939	0.0217347		-0.00741158	0.0117832		0.00831283	0.01		-0.00288461	0.0198756
Ru5P	abcde	3	cde	2	0.0178811	0.0233069		-0.00240155	0.0217095		-0.0150175	0.0145747		0.00980351	0.0177168		-0.00214476	0.0209936		-0.0116452	0.0135659		-0.000383289	0.0109728
Ru5P	abcde	3	cde	3	0.099585	0.0152646		0.244883	0.01		0.280078	0.0133338		0.232292	0.0144966		0.18912	0.0102158		0.156196	0.0190315		0.0849219	0.01
Ru5P	abcde	4	cde	2	-0.0224353	0.0152392		0.0181806	0.01		0.0270727	0.0119692		-0.0123361	0.024257		-0.0147621	0.0214099		0.0093757	0.01		0.0141876	0.01
Ru5P	abcde	4	cde	3	0.00588796	0.0137051		-0.0375376	0.0194747		0.00426929	0.0144676		-0.00327274	0.01		0.0176494	0.0217917		0.00838428	0.01		-0.000728678	0.0159693
Ru5P	abcde	5	cde	3	0.09875	0.0248334		0.343813	0.0174538		0.532346	0.0236484		0.651991	0.01		0.731153	0.0162008		0.808344	0.013294		0.873899	0.0244656
Ru5P	abcde	0	de	0	0.741422	0.01		0.355856	0.01		0.140382	0.017582		0.0587001	0.0100481		0.0374216	0.0112028		0.0071612	0.015566		-0.0120954	0.01
Ru5P	abcde	1	de	0	0.051889	0.022564		0.0346897	0.016895		0.00919696	0.0122506		0.00945753	0.0169922		0.00328499	0.01		-0.0152802	0.0200477		-0.0126113	0.0124669
Ru5P	abcde	1	de	1	0.0202616	0.0123718		0.0109167	0.01		-0.00604777	0.01		0.00495099	0.0183062		-0.0114988	0.0166194		0.00347697	0.0239039		-0.0195409	0.0178981
Ru5P	abcde	2	de	0	0.00434785	0.0121375		-0.000840984	0.0112175		0.0161952	0.0235273		0.0327273	0.020763		0.025434	0.01		0.0103768	0.01		0.0230387	0.011431
Ru5P	abcde	2	de	1	-0.0245056	0.0245551		-0.00766902	0.0123763		-0.0479682	0.018553		0.026111	0.0178091		-0.00496942	0.01		-0.00410353	0.01		-0.0358861	0.0200481
Ru5P	abcde	2	de	2	0.000811467	0.01		0.0520185	0.024092		0.00197049	0.0153586		-0.0014987	0.0182881		-0.0020313	0.0148668		-0.0255072	0.0148009		0.00742167	0.0118384
Ru5P	abcde	3	de	0	-0.00703082	0.01		0.00712017	0.0145064		0.0173641	0.0167815		0.00274998	0.01		0.026735	0.0182648		-0.0107184	0.0209429		-0.00922426	0.0247158
Ru5P	abcde	3	de	1	0.0175009	0.0143191		-0.00658197	0.0228864		-0.0115297	0.0148638		0.00190133	0.0198536		0.00467018	0.01		0.034903	0.0192342		0.0217979	0.0170785
Ru5P	abcde	3	de	2	0.099534	0.0226278		0.232401	0.015583		0.263822	0.0208506		0.227654	0.01		0.178303	0.01		0.140566	0.01		0.0687309	0.0208954
Ru5P	abcde	4	de	1	0.0159566	0.0183314		-0.00718708	0.01		0.00675811	0.0105146		-0.00176106	0.0214083		-0.00949382	0.0200155		0.00268258	0.01		-0.00956467	0.0120891
Ru5P	abcde	4	de	2	0.0324199	0.0163886		-0.0169988	0.0226929		0.00335144	0.0213989		0.0219925	0.0185708		0.00937688	0.01		0.0258609	0.0176423		0.00303659	0.01
Ru5P	abcde	5	de	2	0.134666	0.0128795		0.343444	0.0196736		0.526578	0.0122005		0.631115	0.0194736		0.743982	0.01		0.812737	0.017322		0.867092	0.01192
X5P	abcde	0	abcde	0	0.743793	0.0105611		0.338245	0.0204168		0.179397	0.0167942		0.0792988	0.0213612		0.0415768	0.01		0.0286525	0.0130449		0.00467243	0.01
X5P	abcde	1	abcde	1	0.029992	0.0112009		0.028346	0.0146079		0.0101508	0.0147964		-0.0441442	0.0197814		0.000961492	0.0201574		0.0114507	0.0164227		0.0125305	0.01
X5P	abcde	2	abcde	2	-0.0202042	0.0107541		0.0253107	0.01		0.0184816	0.01		0.0540767	0.0228462		0.0554311	0.0207939		0.0380652	0.01		-0.00202772	0.0201483
X5P	abcde	3	abcde	3	0.140733	0.0202958		0.298888	0.0100979		0.338022	0.018189		0.260633	0.019509		0.259581	0.0233947		0.157388	0.0225898		0.11893	0.01
X5P	abcde	4	abcde	4	0.0179334	0.0196167		-0.0149539	0.0235212		0.0225822	0.0223581		0.00435053	0.0143708		0.00401975	0.0145522		-0.00106194	0.0187833		0.00385475	0.0103097
X5P	abcde	5	abcde	5	0.0770813	0.0187604		0.332593	0.0168464		0.471339	0.0139903		0.607389	0.0197496		0.674472	0.0184318		0.78348	0.0239654		0.886095	0.0224338
X5P	abcde	0	cde	0	0.731624	0.0112518		0.306085	0.0168837		0.160048	0.0131641		0.0507875	0.0129829		0.0190171	0.0232235		0.0237772	0.0136841		0.00340125	0.017167
X5P	abcde	1	cde	0	0.0287354	0.016916		0.0100176	0.01		0.0198203	0.01		-0.00118569	0.0121844		0.00873411	0.0226625		-0.00340066	0.01		0.00216103	0.01
X5P	abcde	1	cde	1	0.0236494	0.01		-0.000846514	0.0161459		-0.000236686	0.01		-0.0373689	0.0228982		-0.0211206	0.0194466		0.0430553	0.0248318		0.0165691	0.0167424
X5P	abcde	2	cde	0	0.00484102	0.01		0.0141612	0.01		0.026278	0.0182375		0.0350166	0.01		0.0254083	0.0154623		0.0220303	0.0206592		0.0126596	0.0229969
X5P	abcde	2	cde	1	0.0136365	0.017461		-0.000395301	0.0101473		0.00394121	0.0108081		0.0224271	0.0235278		0.00492544	0.01		1.22e-05	0.0235566		0.0172691	0.0190156
X5P	abcde	2	cde	2	0.0187171	0.024178		0.00691208	0.0103357		0.00909989	0.0186152		0.0330022	0.0215151		-0.0222773	0.0167753		0.00661774	0.01		0.00326008	0.0193761
X5P	abcde	3	cde	1	0.0033773	0.0236113		-0.0259603	0.0154422		-0.00972196	0.0193938		-0.0179391	0.0213232		-0.0127901	0.0193232		0.00496116	0.01		0.0136518	0.0138801
X5P	abcde	3	cde	2	-0.0106309	0.0230909		0.0394906	0.0248345		0.00749444	0.0105081		-0.0134424	0.0234118		-0.00474103	0.0173615		0.00267006	0.0224015		-0.00928974	0.0248764
X5P	abcde	3	cde	3	0.117846	0.01		0.321344	0.0111128		0.327538	0.0224305		0.270389	0.01		0.19535	0.01		0.154169	0.01		0.100618	0.0193104
X5P	abcde	4	cde	2	-0.00534996	0.01		0.0119241	0.0155533		-0.00139819	0.01		0.0034097	0.01		0.0309089	0.0179333		0.00953381	0.01		0.00614849	0.0118001
X5P	abcde	4	cde	3	0.020214	0.0113617		0.0190669	0.01		0.0112846	0.01		-0.0227291	0.0187329		-0.0177363	0.0141622		0.0354315	0.0240677		-0.000722894	0.01
X5P	abcde	5	cde	3	0.100055	0.0215566		0.285934	0.01		0.456149	0.0142479		0.602789	0.01		0.731263	0.01		0.79677	0.01		0.847222	0.01
X5P	abcde	0	de	0	0.714935	0.01		0.320904	0.01		0.14193	0.01		0.0492894	0.0119116		0.0319091	0.0220661		0.0398977	0.0236607		0.00411074	0.0120428
X5P	abcde	1	de	0	0.0265674	0.0128013		0.00443884	0.0105714		0.00328382	0.0193268		-0.00520924	0.0179323		-0.00215855	0.01		0.031355	0.0240601		0.00665758	0.0120866
X5P	abcde	1	de	1	0.0237834	0.01		-0.00131397	0.0104151		0.0106512	0.01		0.0306125	0.0207204		0.0178622	0.0103275		0.000102946	0.0208479		0.0182379	0.0201491
X5P	abcde	2	de	0	0.00742395	0.01		-0.00114856	0.0191896		0.0468496	0.0183361		0.0540206	0.0125131		0.0343045	0.018953		0.01595	0.0122661		0.0136967	0.0181792
X5P	abcde	2	de	1	0.0105597	0.0171429		0.0469166	0.0186709		-0.0176928	0.01		-0.00708431	0.0198723		0.0133535	0.0244769		-0.0316917	0.0207171		0.02657	0.0211144
X5P	abcde	2	de	2	0.00745249	0.0141761		0.0441268	0.0160556		-0.0110721	0.0142246		-0.00328216	0.01		-0.00657897	0.0190681		0.00867361	0.0214895		0.0186656	0.0220411
X5P	abcde	3	de	0	-0.00884136	0.01		-0.0148588	0.0236151		-0.0134588	0.0132044		0.0368704	0.0245407		0.00596559	0.0100522		0.0050744	0.0121451		0.00629659	0.0155666
X5P	abcde	3	de	1	-0.00689148	0.011159		0.0010087	0.0134199		0.00637508	0.0155753		0.000756009	0.01		0.00915518	0.0127169		-0.0170924	0.0165324		-0.0123017	0.0247045
X5P	abcde	3	de	2	0.141289	0.01		0.316333	0.01		0.296229	0.01		0.282262	0.0209311		0.212229	0.0118304		0.154971	0.0224969		0.0924077	0.0191447
X5P	abcde	4	de	1	0.0207587	0.0194729		-0.0165916	0.0238782		-0.00787345	0.01		-0.017866	0.0193934		-0.0605413	0.0243075		-0.00858146	0.0232492		-0.00587942	0.0202288
X5P	abcde	4	de	2	-0.000735892	0.01		-0.00172905	0.0221015		0.0123109	0.01		0.0113485	0.0165431		0.0361194	0.0185109		0.0364425	0.013291		-0.0144246	0.0244211
X5P	abcde	5	de	2	0.114701	0.0184659		0.298669	0.0166795		0.467805	0.0118009		0.615746	0.0114605		0.700216	0.0123171		0.779089	0.01		0.840948	0.0128336
R5P	abcde	0	abcde	0	0.755008	0.0214736		0.347202	0.0189232		0.16094	0.0158258		0.0651769	0.0243854		0.0462725	0.01		-0.0198626	0.0240373		-0.00355967	0.0145165
R5P	abcde	1	abcde	1	0.0429306	0.01		-0.0019304	0.0224234		0.0145667	0.01		0.036321	0.0210255		0.00228987	0.0178643		0.0197351	0.0181629		0.0113367	0.0125626
R5P	abcde	2	abcde	2	-0.00540327	0.0147546		0.0258334	0.0167349		0.051018	0.0235921		0.0748706	0.0237033		0.0299021	0.0183611		0.0194175	0.0140818		0.0149576	0.01
R5P	abcde	3	abcde	3	0.073496	0.0164044		0.252435	0.01		0.227524	0.0203593		0.235235	0.01		0.17275	0.0238439		0.112221	0.0129312		0.107723	0.01
R5P	abcde	4	abcde	4	-0.00956178	0.0203064		0.0198946	0.0114276		-0.00887987	0.0182265		0.0298317	0.0161906		0.0211965	0.01		0.0227815	0.0109468		-0.0035604	0.0217508
R5P	abcde	5	abcde	5	0.123082	0.0155124		0.307336	0.0219004		0.483917	0.0245106		0.626496	0.0114637		0.694841	0.0231102		0.803988	0.01		0.840748	0.0126642
R5P	abcde	0	cde	0	0.759563	0.01		0.380081	0.01		0.173472	0.01		0.0635425	0.0247518		0.0441937	0.0230978		0.0116796	0.0171369		0.0531824	0.0213943
R5P	abcde	1	cde	0	0.0357541	0.0186989		0.0143486	0.0179415		-0.0116319	0.0134369		0.000123641	0.0100504		0.012626	0.0110828		-0.00331489	0.0112138		0.00214571	0.0110027
R5P	abcde	1	cde	1	0.0309796	0.01		0.0150578	0.01		0.00691859	0.0134974		0.0327034	0.0184623		0.00639534	0.01		-0.0255638	0.0188584		-0.000451201	0.0236735
R5P	abcde	2	cde	0	0.0390964	0.0238215		0.017983	0.0197379		0.0277401	0.0132016		0.0137102	0.020648		0.0171858	0.0191917		0.0215994	0.01		0.00414019	0.0130876
R5P	abcde	2	cde	1	-0.0493693	0.0220712		-0.00856177	0.01		0.0158951	0.0144972		0.00760846	0.01		0.0027793	0.01		0.0076832	0.0181978		-0.00398595	0.0189526
R5P	abcde	2	cde	2	0.0121024	0.01		-0.0162983	0.0182069		0.00686683	0.01		0.0301136	0.0227816		0.00730867	0.0184159		0.0493693	0.0249878		0.0581953	0.0237514
R5P	abcde	3	cde	1	0.00235373	0.0173839		0.00185201	0.0184664		-0.0076412	0.01		0.0210114	0.013986		0.0204607	0.0216287		0.00703934	0.01		-0.00475424	0.0170874
R5P	abcde	3	cde	2	-0.0078525	0.01		-0.00228404	0.0108637		0.00858202	0.0189391		0.0109887	0.0246907		0.0168023	0.0206399		-0.00544736	0.0226347		-0.00323305	0.01
R5P	abcde	3	cde	3	0.0913356	0.0104368		0.246188	0.01		0.275074	0.01		0.215017	0.0220268		0.2287	0.0206242		0.143601	0.01		0.104081	0.0135206
R5P	abcde	4	cde	2	0.00610217	0.0102727		0.0107513	0.01		0.00729975	0.01		0.0114992	0.0164347		-0.0560652	0.0231716		-0.0270776	0.0243754		0.0245968	0.021725
R5P	abcde	4	cde	3	-0.00600081	0.0209841		-0.00925856	0.0191953		0.0124095	0.0235632		0.00841485	0.020132		0.051983	0.0208442		0.00892344	0.0182458		0.00988271	0.01
R5P	abcde	5	cde	3	0.16328	0.0236396		0.323728	0.01		0.511959	0.01		0.643493	0.01		0.710608	0.0205442		0.803088	0.01		0.832846	0.0235232
R5P	abcde	0	de	0	0.753433	0.0149769		0.35928	0.0175381		0.143828	0.016626		0.0312717	0.0233462		0.0451324	0.011163		0.00693707	0.0120343		0.0514584	0.0183906
R5P	abcde	1	de	0	0.0298372	0.0215413		-0.000120425	0.0235486		0.0235482	0.0112158		-0.00154114	0.0157026		-0.0146013	0.0222757		0.00208661	0.0225487		-0.00623655	0.01
R5P	abcde	1	de	1	0.0266676	0.0194337		0.01896	0.0112487		0.0116529	0.01		-0.00129722	0.01		0.000984577	0.01		-0.000759462	0.0122445		-0.00560465	0.01
R5P	abcde	2	de	0	0.0087936	0.01		0.0172006	0.01		0.0131806	0.01		0.0100644	0.0155036		-0.00142732	0.01		0.000482157	0.0245852		0.00977882	0.0121975
R5P	abcde	2	de	1	-0.00143863	0.01		0.000701907	0.0119903		-0.00660654	0.01		0.0114794	0.0203692		-0.0111449	0.0175431		-0.00748771	0.01		0.00083793	0.0173861
R5P	abcde	2	de	2	0.0122411	0.0226524		-0.00403319	0.01		0.0260297	0.0214578		0.0296627	0.0184775		-0.00837871	0.0202086		0.00925316	0.0219061		-0.0363023	0.0223757
R5P	abcde	3	de	0	-0.00384218	0.0219902		0.00475591	0.013361		-0.0222163	0.0184914		0.00796023	0.01		0.00728845	0.0132895		0.00554777	0.01		0.00620631	0.0224354
R5P	abcde	3	de	1	-0.0105944	0.0117138		0.0373779	0.015959		0.0027649	0.0221178		0.0125164	0.0115015		0.0028948	0.0118199		-0.0308215	0.0191195		-0.029815	0.0161609
R5P	abcde	3	de	2	0.126416	0.0181135		0.249652	0.01		0.263959	0.01		0.272741	0.019032		0.195782	0.0239994		0.141507	0.01		0.116467	0.0181708
R5P	abcde	4	de	1	-0.00495204	0.01		0.00807821	0.01		-0.0310997	0.0243603		0.0136468	0.0151918		-0.00128499	0.01		-0.00418797	0.0115664		0.0158425	0.0103854
R5P	abcde	4	de	2	0.00613524	0.01		0.0283183	0.021868		0.0502681	0.0222784		0.0168818	0.01		0.0139845	0.01		0.0104206	0.01		0.0276727	0.0100408
R5P	abcde	5	de	2	0.105132	0.0247455		0.337378	0.01		0.51538	0.0198316		0.648965	0.0191679		0.74267	0.0112029		0.771437	0.0170057		0.877581	0.0124897
F6P	abcdef	0	abcdef	0	0.131306	0.0201324		0.0833917	0.0196021		0.0392453	0.01		0.0468865	0.0182211		0.0143675	0.01		-0.030567	0.0222403		0.0175471	0.02089
F6P	abcdef	1	abcdef	1	-0.020545	0.0229115		0.0157624	0.0133369		0.0194687	0.0207036		0.0354942	0.0244839		0.00968651	0.01		-0.00731625	0.01		0.0135043	0.012103
F6P	abcdef	2	abcdef	2	0.0253166	0.0191033		0.0167184	0.01		0.0486476	0.013409		0.0229906	0.0137249		0.00890712	0.01		0.0146611	0.0110844		0.0343649	0.0244398
F6P	abcdef	3	abcdef	3	0.00138108	0.0213548		0.0798702	0.0171796		0.0414408	0.011279		0.00367512	0.0124968		-0.00339697	0.0248551		-0.00475048	0.0204491		0.0230228	0.024927
F6P	abcdef	4	abcdef	4	0.00411027	0.01		-0.0163862	0.0172544		0.023778	0.0173555		0.00533768	0.0237745		0.0222771	0.0241434		0.0338184	0.01		0.0318569	0.0117637
F6P	abcdef	5	abcdef	5	-0.000702456	0.0101597		0.00118788	0.01		0.00725945	0.0129949		0.0285313	0.0112376		0.0353994	0.019751		0.0450632	0.021325		0.0255723	0.0211229
F6P	abcdef	6	abcdef	6	0.79002	0.0101573		0.831183	0.01		0.837415	0.0162736		0.897849	0.0228131		0.899388	0.01		0.969693	0.0166807		0.948272	0.01
F6P	abcdef	0	def	0	0.167998	0.0244647		0.0709459	0.0117227		0.0424165	0.0110869		0.0217413	0.0130551		0.0160658	0.01		0.0368365	0.0156509		-0.00372824	0.01
F6P	abcdef	1	def	0	0.00013665	0.01		-0.00315687	0.0195093		0.00585851	0.01		-0.0029443	0.0206698		-0.0050263	0.01		-0.0026466	0.01		0.00711837	0.0144217
F6P	abcdef	1	def	1	0.0162524	0.018331		-0.00504415	0.0233122		-0.00182697	0.0213591		-0.0152604	0.011669		0.0207364	0.01		0.00209757	0.01		0.00450932	0.01
F6P	abcdef	2	def	0	-0.00908985	0.0115755		0.0166526	0.0202865		0.022086	0.0188191		0.0401943	0.01504		0.0200344	0.01		0.0168173	0.01		0.00153348	0.0192576
F6P	abcdef	2	def	1	0.0174206	0.0122518		0.0207225	0.0110056		0.022929	0.0175126		0.0150998	0.0131828		-0.0033291	0.01		-0.0281997	0.0177397		0.00165474	0.0226193
F6P	abcdef	2	def	2	-0.00649322	0.0181393		0.0238682	0.0224133		0.0175155	0.01		0.00701372	0.0162818		-0.00842888	0.0136113		-0.0011837	0.01		-0.0105702	0.0111984
F6P	abcdef	3	def	0	0.0228208	0.0185975		-0.00791844	0.0235413		0.0107197	0.01		-0.00205246	0.014503		0.00786522	0.01		0.000749623	0.01		0.00929865	0.0187521
F6P	abcdef	3	def	1	-0.0180365	0.0181399		0.00388562	0.0241344		0.0208947	0.0168899		0.0174779	0.022572		0.0155653	0.0160652		-0.0245273	0.019735		-0.0240558	0.0205936
F6P	abcdef	3	def	2	-0.00207513	0.01		-0.012502	0.01		0.0207982	0.0162526		0.00817563	0.01		-0.0147701	0.01		0.00791884	0.0154401		-0.00960775	0.01
F6P	abcdef	3	def	3	0.0220423	0.01		0.0350128	0.01		0.0281282	0.01		0.0200137	0.0166939		0.0118231	0.01		0.0170812	0.0121152		0.00445128	0.01
F6P	abcdef	4	def	1	0.00635217	0.01		0.0179114	0.019301		0.00199317	0.0183068		-0.00344407	0.0130862		0.0440999	0.0145068		0.00462373	0.0121536		0.0220121	0.0209009
F6P	abcdef	4	def	2	0.000127503	0.0130099		0.00144253	0.0129181		-0.00601258	0.01		0.00240506	0.01		0.0130681	0.012254		-0.0221565	0.0150412		0.00572654	0.01
F6P	abcdef	4	def	3	0.00541036	0.0136393		0.018264	0.01		0.0205389	0.0179221		0.00529359	0.0235768		0.0171988	0.0166812		0.030362	0.0199613		0.0111388	0.01
F6P	abcdef	5	def	2	0.00601788	0.0131294		0.00232378	0.0167165		0.00337516	0.0128466		0.0108433	0.0185859		-0.00291117	0.01		-0.00921318	0.0199414		0.0254955	0.0246849
F6P	abcdef	5	def	3	0.020843	0.0120885		0.0185665	0.0104156		0.0330843	0.0225933		-0.00698247	0.0237421		0.030105	0.01		0.0163396	0.01		-0.00143451	0.0237407
F6P	abcdef	6	def	3	0.785924	0.01		0.859744	0.0169706		0.83813	0.01		0.86534	0.01		0.887567	0.0200392		0.917878	0.0187622		0.937525	0.0106363
F6P	abcdef	0	ef	0	0.140654	0.0112296		0.081121	0.0130573		0.043097	0.02324		0.014958	0.0173634		0.00420975	0.01		0.00616349	0.01		0.0128171	0.01
F6P	abcdef	1	ef	0	0.0140553	0.0186654		0.0832178	0.0236513		0.036235	0.0139031		-0.0166721	0.0143895		-0.017181	0.0235988		-0.00573466	0.0133486		0.0237547	0.0249945
F6P	abcdef	1	ef	1	-0.0032998	0.0186452		-0.0122215	0.0111331		0.0165481	0.0194684		-0.00161066	0.0215929		0.032557	0.0192933		0.00532989	0.0227051		-0.00422238	0.01
F6P	abcdef	2	ef	0	0.00823039	0.01		0.0108956	0.0227186		0.0106801	0.0184532		0.0200185	0.01		0.0587659	0.0229337		0.0294263	0.0182738		0.00514268	0.019795
F6P	abcdef	2	ef	1	0.00777941	0.0116231		-0.0075181	0.0185032		0.00638786	0.01		0.0005875	0.0182017		-0.00419682	0.01		-0.0208668	0.0123025		-0.00747876	0.0137682
F6P	abcdef	2	ef	2	-0.0223122	0.0133557		-0.0450542	0.0186703		0.00432048	0.0136476		0.0100447	0.021321		0.0239636	0.0125089		0.0211328	0.0192145		0.0124255	0.0224712
F6P	abcdef	3	ef	0	-0.00440232	0.01		0.0138287	0.0164565		-0.0169767	0.0244424		0.0046387	0.01		-0.00151316	0.0124124		0.0545858	0.0208435		0.0361929	0.0147944
F6P	abcdef	3	ef	1	-0.00986995	0.01		-0.0225619	0.0161699		-0.0244813	0.0187187		-0.0232855	0.0183936		-0.00535715	0.0192724		-0.0112418	0.01		-0.000346424	0.0219166
F6P	abcdef	3	ef	2	0.0348182	0.0101062		0.0496565	0.01		0.0509085	0.01		0.0205083	0.0128101		0.0563526	0.0231226		0.0155206	0.0132817		0.00213983	0.0133993
F6P	abcdef	4	ef	0	0.0198434	0.0106006		-0.00775593	0.01		-0.00982429	0.0113255		0.0207123	0.017696		0.00324732	0.0112179		-0.0122832	0.0159137		0.00417277	0.01
F6P	abcdef	4	ef	1	-0.00758725	0.01		-0.00592906	0.0144548		0.0127882	0.01		0.00935647	0.0247697		-0.00375795	0.0135479		0.00668015	0.0110299		-0.0063401	0.0101967
F6P	abcdef	4	ef	2	0.00739142	0.01		0.00916714	0.0191385		0.0279008	0.01		0.0554884	0.0230035		0.0420001	0.0202638		0.0176492	0.01		-0.0057803	0.0227125
F6P	abcdef	5	ef	1	-0.0125349	0.01		-0.00159663	0.01		-0.0230791	0.0132196		-0.0126127	0.0152788		0.0315343	0.0246437		-0.000908388	0.0178867		-0.0290494	0.01
F6P	abcdef	5	ef	2	-0.0148483	0.0170965		0.0168472	0.0200724		0.0244482	0.0210188		0.00904052	0.020702		0.0147011	0.0105837		0.0243105	0.013515		-0.00764058	0.0174119
F6P	abcdef	6	ef	2	0.752729	0.0135112		0.82038	0.0135406		0.818625	0.0195667		0.858943	0.0164439		0.912839	0.01		0.936026	0.0187521		0.9283	0.01
FBP	abcdef	0	abcdef	0	0.28537	0.0185836		0.0650394	0.0238897		0.0157908	0.0101968		0.00381399	0.0106913		0.00700106	0.01		-0.005286	0.01		-0.00875409	0.01
FBP	abcdef	1	abcdef	1	0.0205192	0.01		0.0106475	0.01		-0.00413661	0.0165689		-0.0107018	0.0148982		0.00538229	0.01		-0.000737491	0.0122336		0.00410841	0.0108994
FBP	abcdef	2	abcdef	2	-0.0123428	0.0181641		0.0132057	0.01		0.0215398	0.0244052		-0.000919783	0.0100705		-0.0142077	0.016486		0.0222531	0.0247046		0.00229613	0.01
FBP	abcdef	3	abcdef	3	0.469995	0.0102805		0.312244	0.0135052		0.192265	0.01		0.111275	0.0189199		0.0713112	0.0143179		0.0480482	0.01		0.0373581	0.0123184
FBP	abcdef	4	abcdef	4	0.0205098	0.0226662		0.0238526	0.0169398		0.0198653	0.01		0.0304714	0.01		0.0186575	0.01		0.0260664	0.01		-0.00334008	0.0215643
FBP	abcdef	5	abcdef	5	0.0454566	0.0226241		0.00345273	0.0248705		0.0318021	0.0133399		0.0300199	0.01		0.0422077	0.01		0.0452015	0.01		0.0413079	0.0198736
FBP	abcdef	6	abcdef	6	0.211299	0.01		0.566976	0.01		0.701685	0.024791		0.793291	0.01		0.856767	0.014097		0.882054	0.01		0.898478	0.015319
DHAP	abc	0	abc	0	0.528576	0.0129081		0.269666	0.0243382		0.144093	0.0201255		0.0509736	0.0162427		0.0459371	0.0173829		0.0282259	0.0235474		0.0381204	0.0174078
DHAP	abc	1	abc	1	0.00984124	0.023847		0.0308801	0.0126387		0.0384991	0.01		0.0154614	0.01		-0.00190532	0.0179184		0.0130995	0.0242311		0.00429286	0.014699
DHAP	abc	2	abc	2	0.00290707	0.0202039		0.0139511	0.0186344		-0.000998429	0.0198053		-0.0153722	0.0225175		-0.0080579	0.0177256		0.00127882	0.0194193		0.0165809	0.0202773
DHAP	abc	3	abc	3	0.461763	0.0131967		0.791981	0.0247028		0.830568	0.0101452		0.897443	0.0141101		0.913989	0.0162243		0.950457	0.0210275		0.958672	0.0113074
BPG	abc	0	abc	0	0.50001	0.0129667		0.232164	0.0203917		0.137181	0.0243481		0.0759	0.020518		0.0249574	0.0215257		0.0325302	0.01		0.0248088	0.023013
BPG	abc	1	abc	1	0.0161328	0.01		0.0338625	0.01		0.0125915	0.0150457		0.00931016	0.0113889		0.0164581	0.0140069		0.0369846	0.0172745		0.0103297	0.01
BPG	abc	2	abc	2	0.00433614	0.0123704		0.00144477	0.0203726		0.00334982	0.0127432		0.0267547	0.01		0.00568101	0.0119764		0.0234628	0.01		-0.0298381	0.0169721
BPG	abc	3	abc	3	0.453759	0.016421		0.762897	0.01		0.842678	0.0212968		0.89969	0.01		0.930323	0.0129942		0.920853	0.0161434		0.958564	0.0131533
3PG	abc	0	abc	0	0.530046	0.0216583		0.206482	0.01		0.146592	0.0208197		0.0958686	0.0186024		0.053592	0.018187		0.0115899	0.0128241		0.0367868	0.0219811
3PG	abc	1	abc	1	0.0255408	0.01		0.0145509	0.0203825		-0.00872188	0.012844		0.0160235	0.01		0.021187	0.01		0.00278673	0.01		0.00773595	0.0169987
3PG	abc	2	abc	2	0.0036366	0.0110754		0.0269251	0.0195366		0.00614022	0.024375		0.0138046	0.0108278		0.0207642	0.01		0.0153642	0.01		0.0117196	0.013287
3PG	abc	3	abc	3	0.431986	0.0179518		0.761387	0.0136127		0.844571	0.016758		0.874547	0.01		0.909829	0.015889		0.957607	0.0224445		0.956652	0.0146803
PEP	abc	0	abc	0	0.524619	0.010594		0.212054	0.0153241		0.155881	0.0187224		0.0572303	0.0212019		0.048326	0.0149656		0.0207656	0.01		0.0217559	0.013632
PEP	abc	1	abc	1	-0.00397252	0.0186168		0.0117426	0.01		0.0168791	0.0175135		-0.0302719	0.0191549		-0.00200963	0.0134235		-0.0100158	0.019571		0.00380413	0.01
PEP	abc	2	abc	2	-0.00649118	0.01		0.0290591	0.0193605		0.0252043	0.0147641		0.0409829	0.0180134		0.0134885	0.0115443		-0.00734045	0.0207146		0.0152971	0.01
PEP	abc	3	abc	3	0.431325	0.018136		0.76597	0.01		0.844628	0.01		0.866233	0.024058		0.889344	0.0189123		0.939722	0.0133249		0.96623	0.010642
PEP	abc	0	bc	0	0.529065	0.01		0.208431	0.0244573		0.120884	0.0230735		0.0745123	0.0219052		0.0177386	0.0178035		0.0331658	0.0138856		0.0174302	0.0228737
PEP	abc	1	bc	0	0.0128325	0.01		0.0288372	0.0191084		0.0407739	0.0128128		-0.00843573	0.0203473		0.00897005	0.01		0.017511	0.01		-0.0170408	0.0233406
PEP	abc	1	bc	1	0.0267973	0.0240007		0.0132086	0.0197569		0.0211823	0.018605		0.000729128	0.0239409		0.0190646	0.0220992		0.0155794	0.0156804		0.00203301	0.0131596
PEP	abc	2	bc	1	0.0248658	0.0188465		-0.0514865	0.0149115		-0.00518655	0.01		0.0114964	0.01		-0.00187739	0.0171254		-0.000482049	0.0113516		0.0142719	0.022798
PEP	abc	2	bc	2	0.0113368	0.01		0.00398281	0.0121996		0.00955424	0.0123302		0.027184	0.01		0.0299906	0.0105565		0.00490972	0.0111298		-0.0133018	0.0150615
PEP	abc	3	bc	2	0.440028	0.01		0.73892	0.0170931		0.834697	0.0171655		0.897248	0.0174076		0.923902	0.0205679		0.935001	0.0234796		0.924806	0.0216555
Pyr	abc	0	abc	0	0.591126	0.01		0.293993	0.0227727		0.168466	0.0129293		0.0846516	0.0115265		0.0562646	0.0122381		0.0163573	0.0243176		0.0353371	0.0216138
Pyr	abc	1	abc	1	0.0142174	0.0213945		0.015423	0.010336		0.0122468	0.01		0.025105	0.024823		0.00931717	0.0201728		0.0150032	0.01		0.013871	0.0216956
Pyr	abc	2	abc	2	0.008574	0.01		-0.0133634	0.0155065		0.0102457	0.0198647		0.0125678	0.0141259		0.00795726	0.01		0.0110344	0.0129293		0.0173998	0.0114552
Pyr	abc	3	abc	3	0.362946	0.0243371		0.713546	0.01		0.789948	0.0238089		0.830155	0.01		0.880618	0.01		0.897863	0.0146741		0.926143	0.0116063
Pyr	abc	0	bc	0	0.563345	0.0132202		0.259399	0.0138057		0.1746	0.0222778		0.113106	0.01		0.0649896	0.0153942		0.0761329	0.0234326		0.0161508	0.0203862
Pyr	abc	1	bc	0	0.0493881	0.0220772		0.0165844	0.0131984		0.0112767	0.01		0.0340223	0.0120979		-0.00338974	0.0128831		0.0197756	0.0116606		-0.00076782	0.0145166
Pyr	abc	1	bc	1	0.0299606	0.0225398		0.0204357	0.0178273		-0.0186156	0.0177861		0.0200376	0.0102524		0.00691095	0.020439		0.0128189	0.0130729		-0.0661942	0.0219035
Pyr	abc	2	bc	1	0.0124111	0.01		-0.025898	0.0186668		-0.0347367	0.02329		-0.00573458	0.01		-0.000820364	0.0177088		0.00552773	0.01		0.00641667	0.0200661
Pyr	abc	2	bc	2	0.00775148	0.023614		0.00113522	0.0184555		-0.00873832	0.0198681		0.0079144	0.0147247		0.0232895	0.01		0.00715988	0.0209107		0.043527	0.021554
Pyr	abc	3	bc	2	0.381756	0.01		0.719788	0.0156144		0.820682	0.0142311		0.86724	0.0111332		0.886744	0.0186053		0.906116	0.01		0.908106	0.02065
Asp	abcd	0	abcd	0	0.940938	0.0193191		0.909145	0.0153826		0.814573	0.0160181		0.689662	0.022054		0.621306	0.01		0.507193	0.0188782		0.444935	0.0156574
Asp	abcd	1	abcd	1	0.025453	0.0201278		0.0347726	0.0170223		0.0558676	0.01		0.114722	0.0206169		0.0665808	0.0100841		0.0476537	0.0109279		0.0562338	0.01
Asp	abcd	2	abcd	2	0.0231322	0.0163884		0.00244965	0.01		0.0607375	0.0194369		0.0161489	0.0210388		0.0392135	0.012337		0.0770118	0.0172622		0.0699469	0.01
Asp	abcd	3	abcd	3	-0.00712749	0.01		0.0228593	0.0135794		0.0478602	0.019158		0.100872	0.01		0.142159	0.0195697		0.154288	0.023931		0.130529	0.019509
Asp	abcd	4	abcd	4	-0.0160783	0.014566		0.00757464	0.0159906		0.0543928	0.01		0.11456	0.01		0.152549	0.01		0.219694	0.0116953		0.257242	0.0153433
Asp	abcd	0	bcd	0	0.969043	0.0174261		0.892012	0.0154756		0.796416	0.0142848		0.710607	0.0205593		0.590682	0.0164024		0.541038	0.0128522		0.433403	0.0146918
Asp	abcd	1	bcd	0	0.0132171	0.01		0.00832658	0.01		0.00689953	0.017662		0.0103727	0.0107117		0.0152461	0.0165946		0.0567508	0.0201648		0.024579	0.01
Asp	abcd	1	bcd	1	0.0206757	0.0145988		0.0979193	0.0229323		0.0260628	0.0133608		0.056049	0.0122811		0.0267521	0.0140892		0.0404322	0.01		0.0385087	0.0230309
Asp	abcd	2	bcd	1	0.0112089	0.0195341		0.00348884	0.0153744		0.0167308	0.0154242		0.00305658	0.01		0.0181768	0.0181586		0.0312267	0.0239583		0.0303743	0.0165643
Asp	abcd	2	bcd	2	-0.00598134	0.0108022		0.0023767	0.01		0.0155808	0.0133249		0.0239577	0.01		0.0349397	0.0138724		0.0375987	0.01		0.0488577	0.0103529
Asp	abcd	3	bcd	2	-0.0178127	0.0195255		0.0651441	0.0206396		0.0601724	0.01		0.0872613	0.0237808		0.0916308	0.0136781		0.0900544	0.0109388		0.115339	0.01
Asp	abcd	3	bcd	3	-0.0440673	0.0196289		0.00843561	0.01		-0.0153239	0.0160962		0.0519133	0.0226819		0.0369828	0.0227474		0.0413507	0.01		0.0369905	0.0153272
Asp	abcd	4	bcd	3	0.0180092	0.0196481		0.0287077	0.0150697		0.0560434	0.024603		0.114162	0.0101802		0.160669	0.01		0.205467	0.015317		0.261167	0.0223843
Cit	abcdef	0	abcdef	0	0.891215	0.0246096		0.644779	0.023554		0.456678	0.0240794		0.298375	0.0164333		0.204809	0.01		0.134622	0.01		0.0888558	0.01
Cit	abcdef	1	abcdef	1	0.0969127	0.0154832		0.0709559	0.0156757		0.026692	0.0172419		0.0158101	0.0168323		-0.00948713	0.0237995		0.00643246	0.01		0.0267729	0.0136667
Cit	abcdef	2	abcdef	2	0.00598462	0.01		0.186782	0.01		0.318401	0.0242602		0.343041	0.01		0.36011	0.01		0.303991	0.0223073		0.334239	0.0153188
Cit	abcdef	3	abcdef	3	0.0223232	0.0103056		0.0316921	0.01		0.064284	0.0246544		0.0785236	0.0215545		0.0488073	0.0141766		0.0667955	0.01		0.0336262	0.0234294
Cit	abcdef	4	abcdef	4	0.0309296	0.0241978		0.0131729	0.01		0.0231089	0.0213369		0.0243256	0.0231745		0.0705455	0.0128412		0.0864659	0.01		0.111016	0.0175538
Cit	abcdef	5	abcdef	5	-0.0127627	0.0112963		-0.00323294	0.0153178		0.0653845	0.01		0.086044	0.0149653		0.103133	0.0239015		0.112988	0.0241377		0.149935	0.01
Cit	abcdef	6	abcdef	6	0.0219468	0.020554		0.00731738	0.01		0.0542592	0.0132015		0.106623	0.0114176		0.177273	0.0146369		0.199639	0.0172496		0.261889	0.0167764
Cit	abcdef	0	ab	0	0.885602	0.0178975		0.678474	0.01		0.432112	0.0159336		0.347692	0.0168916		0.212426	0.0127406		0.175837	0.0231937		0.0790153	0.0160853
Cit	abcdef	1	ab	0	0.0345604	0.0172192		0.0172603	0.0168074		0.025429	0.01		0.021701	0.01		0.0192346	0.01		-0.00793194	0.0142151		0.019854	0.0210165
Cit	abcdef	1	ab	1	0.025188	0.0247506		0.0249541	0.01		0.0266989	0.01		0.00131999	0.0231643		0.0164843	0.01		-0.00331606	0.0121326		-0.00515241	0.0224879
Cit	abcdef	2	ab	0	0.0451959	0.0247691		0.182848	0.0189185		0.291568	0.0133261		0.348634	0.01		0.335786	0.01		0.323906	0.0184897		0.309696	0.0230792
Cit	abcdef	2	ab	1	0.00142455	0.01		-0.00135627	0.0154382		-0.000242773	0.01		-0.019283	0.0162938		-0.00108938	0.0143158		0.00285234	0.01		0.00678989	0.01
Cit	abcdef	2	ab	2	-0.00274666	0.01		0.0101881	0.0202212		0.0217408	0.0151538		0.00978336	0.01		0.00699348	0.01		0.00428723	0.0230794		0.00359431	0.01
Cit	abcdef	3	ab	0	-0.00228285	0.010225		-0.0111518	0.0118659		0.0207185	0.0178989		0.00198841	0.0164432		0.0390046	0.0241099		0.0489592	0.0196384		0.0159093	0.0129148
Cit	abcdef	3	ab	1	0.00893836	0.01		0.0627298	0.0226026		0.0428649	0.01		0.0447684	0.01		0.0494643	0.0219779		0.0106202	0.0212605		0.0225052	0.022954
Cit	abcdef	3	ab	2	0.0115918	0.0223962		0.0199581	0.0175146		0.0369813	0.0196529		-0.0114671	0.0240235		-0.00344212	0.0190029		0.0232139	0.0153948		-0.00324161	0.0243839
Cit	abcdef	4	ab	0	0.00482944	0.0204771		-0.0138798	0.0133995		0.000589684	0.0110788		-0.00786232	0.01		0.00770111	0.01		0.0423234	0.0150217		0.00549889	0.0221807
Cit	abcdef	4	ab	1	-0.00242294	0.01		0.00510648	0.01		0.0118694	0.0109909		-0.0246054	0.018878		-0.0114755	0.01		-0.00160508	0.0107007		0.0282901	0.0154587
Cit	abcdef	4	ab	2	-0.0342468	0.0173125		0.0147502	0.0140542		0.0227118	0.0174793		0.0386388	0.0212568		0.0650088	0.0210736		0.0654595	0.01		0.0584745	0.01
Cit	abcdef	5	ab	1	0.0173365	0.019204		0.00398192	0.0230208		0.035914	0.0144435		0.0770081	0.01		0.0656889	0.0160483		0.104733	0.0114263		0.0514145	0.023016
Cit	abcdef	5	ab	2	-0.0070568	0.0125655		-0.0320202	0.0180908		0.0213707	0.0119422		0.0238804	0.01		0.0266051	0.0211201		0.0471457	0.01		0.052797	0.01
Cit	abcdef	6	ab	2	0.00846627	0.013163		0.00645019	0.0176644		0.0540921	0.0163932		0.0846289	0.0147464		0.146245	0.0110619		0.220615	0.0119551		0.306419	0.0201939
iCit	abcdef	0	abcdef	0	0.894514	0.0202657		0.834789	0.0179151		0.656533	0.0119073		0.489227	0.01		0.30925	0.0124648		0.264077	0.0240803		0.16018	0.0218709
iCit	abcdef	1	abcdef	1	0.0724362	0.012924		0.0622046	0.0132174		0.0460884	0.01		0.0268585	0.0241268		0.0103472	0.0220948		0.0303825	0.0128363		0.0193892	0.0139588
iCit	abcdef	2	abcdef	2	0.0436154	0.0207897		0.062738	0.0158482		0.199138	0.01		0.291649	0.0244451		0.295018	0.0203722		0.326352	0.0198038		0.311134	0.0226602
iCit	abcdef	3	abcdef	3	0.000787186	0.01		0.00625591	0.01		0.0270421	0.0218462		0.0551192	0.0115192		0.0362763	0.0169994		0.0583268	0.01		0.0643621	0.0174879
iCit	abcdef	4	abcdef	4	0.00239275	0.0237867		-0.0023538	0.0240575		-0.0284422	0.0243886		0.0103792	0.01		0.0463836	0.0201111		0.0736428	0.0115136		0.109948	0.0209167
iCit	abcdef	5	abcdef	5	0.00730379	0.01		0.000555114	0.0138898		0.0328971	0.0220936		0.0761156	0.0177748		0.0878327	0.0115184		0.11444	0.0130909		0.138434	0.0197059
iCit	abcdef	6	abcdef	6	0.0343456	0.0221342		-0.00349566	0.01		0.00465719	0.0130752		0.0888289	0.0129155		0.130613	0.0118724		0.171997	0.0159777		0.214033	0.01
iCit	abcdef	0	ab	0	0.926989	0.01		0.858213	0.0196504		0.65807	0.0200537		0.478458	0.01		0.364486	0.0184712		0.238738	0.0131209		0.152056	0.01
iCit	abcdef	1	ab	0	0.0426796	0.01		0.0131748	0.0244078		0.0161063	0.0169845		0.0132219	0.0193072		0.0442046	0.018951		0.00514838	0.0126173		0.0122923	0.01
iCit	abcdef	1	ab	1	0.0364608	0.0217614		0.0239554	0.0134372		-0.00287021	0.0158334		0.0247648	0.012899		0.0180233	0.016761		-0.0277918	0.0245773		0.0143034	0.0112616
iCit	abcdef	2	ab	0	0.0163718	0.01		0.0748049	0.0222966		0.197089	0.0188508		0.264259	0.019516		0.314215	0.01		0.34791	0.023629		0.354717	0.0191112
iCit	abcdef	2	ab	1	-0.0122615	0.0110283		-0.00194176	0.01		0.00511507	0.0121518		-0.00676056	0.0113635		-0.0182046	0.0144335		0.011746	0.0123932		0.009898	0.0154137
iCit	abcdef	2	ab	2	0.00727607	0.0175926		0.0135729	0.0173637		1.26e-05	0.01		-0.00975438	0.0140242		0.0388057	0.023695		0.0223644	0.0146412		0.0100836	0.0196617
iCit	abcdef	3	ab	0	0.0295231	0.018358		0.00805334	0.0125736		0.0174276	0.01		0.0140683	0.01		-0.00331722	0.0194421		0.0127514	0.0145408		0.020637	0.0111078
iCit	abcdef	3	ab	1	-0.00398973	0.0187217		-0.0023717	0.020908		0.0415834	0.019611		0.0227346	0.01		0.0428047	0.01		0.0541751	0.0175899		0.0121025	0.0140665
iCit	abcdef	3	ab	2	0.00334835	0.0138487		-0.014372	0.0171333		0.0107761	0.0166935		0.0195002	0.01		0.00495151	0.01		-0.000808185	0.0139344		0.0165282	0.0162341
iCit	abcdef	4	ab	0	-0.00615287	0.0175889		-0.00533915	0.0174777		0.0152408	0.012223		0.0110191	0.0127552		-0.00710922	0.0213331		-0.012654	0.0234399		-0.0183352	0.0210304
iCit	abcdef	4	ab	1	0.0055402	0.0105352		-0.00769554	0.01		0.00967659	0.0156744		0.00112638	0.0147213		-0.00280853	0.0137275		0.0028545	0.0212739		-0.00452009	0.0132844
iCit	abcdef	4	ab	2	0.00116852	0.0137383		0.0174982	0.0129379		0.0145539	0.01		-0.0211618	0.0231504		0.0354139	0.0192512		0.0509849	0.0177422		0.0593416	0.01
iCit	abcdef	5	ab	1	0.0249791	0.0240586		-0.00798615	0.011129		0.0174786	0.0176765		0.0408893	0.0159207		0.0457245	0.0152737		0.0823165	0.01		0.0884167	0.01
iCit	abcdef	5	ab	2	-0.0544024	0.0242907		-0.0203082	0.0125601		0.0353226	0.0205984		0.0235006	0.0243965		0.0471099	0.0241688		0.0436725	0.0190475		0.0326483	0.01
iCit	abcdef	6	ab	2	-0.0190588	0.0145882		-0.0141859	0.0236965		0.0183266	0.01		0.0809006	0.0204585		0.108909	0.01		0.142033	0.0116883		0.212582	0.0221038
aKG	abcde	0	abcde	0	0.948195	0.0152736		0.91532	0.01		0.843121	0.0169018		0.703792	0.01		0.596062	0.0140768		0.485325	0.0144324		0.375058	0.011623
aKG	abcde	1	abcde	1	0.0488497	0.01		0.0828267	0.0216742		0.114214	0.0210084		0.0325672	0.0170829		-0.00120649	0.0244891		0.0502224	0.0124805		0.0680951	0.0247613
aKG	abcde	2	abcde	2	-0.0339789	0.0234841		0.0502264	0.0188059		0.0832879	0.01		0.158104	0.0172709		0.211204	0.0149715		0.270246	0.0105361		0.307638	0.0188974
aKG	abcde	3	abcde	3	0.00311737	0.01299		-0.000888472	0.0147052		0.0286151	0.0177272		0.027864	0.01		0.0432639	0.01		0.0838492	0.0146654		0.0700188	0.01
aKG	abcde	4	abcde	4	0.0169047	0.0240194		-0.00712063	0.0106683		0.00792013	0.0135772		0.0115547	0.0210284		0.0293404	0.0230294		0.081829	0.0108232		0.0873226	0.0123876
aKG	abcde	5	abcde	5	0.00402419	0.0120204		0.0144787	0.01		0.00924622	0.0169799		0.039913	0.0220607		0.0811533	0.0159913		0.101188	0.0102445		0.163516	0.0193857
aKG	abcde	0	bcd	0	0.947322	0.0112424		0.92737	0.0234725		0.828177	0.0137003		0.728049	0.0139127		0.593375	0.01		0.465634	0.0190268		0.356621	0.0212053
aKG	abcde	1	bcd	0	0.0562669	0.0159491		0.0332128	0.024507		0.0105064	0.021703		0.00667717	0.0198032		0.0136031	0.019239		0.022506	0.01		0.0228105	0.0120363
aKG	abcde	1	bcd	1	0.0399529	0.0133945		0.038586	0.01		0.0260315	0.0177497		0.0543809	0.024962		-0.0133754	0.0242659		0.0374584	0.0204082		-0.000111007	0.0116788
aKG	abcde	2	bcd	0	-0.00251198	0.0121149		0.0022866	0.0161779		0.0030377	0.0210375		0.0140412	0.0143467		-0.00568371	0.01		-0.0131569	0.0192021		0.00714742	0.011404
aKG	abcde	2	bcd	1	0.0175465	0.0193532		0.0336926	0.01		0.0753523	0.0123133		0.147176	0.0196999		0.206486	0.01		0.245923	0.0183764		0.28762	0.0242322
aKG	abcde	2	bcd	2	0.000604659	0.0201766		0.0107563	0.0129456		0.00496069	0.01		0.00565812	0.0100656		0.00315948	0.0247921		0.00549162	0.01		0.0166437	0.0236713
aKG	abcde	3	bcd	1	0.00577381	0.01		-0.00595614	0.01		0.00365392	0.016601		0.0248053	0.01		0.0129136	0.01		0.0111958	0.0122781		0.0387139	0.0177696
aKG	abcde	3	bcd	2	-0.00659716	0.0211053		0.000778939	0.0125218		0.00563586	0.0176209		0.0262819	0.0143737		0.0442439	0.0249299		0.0271656	0.01		0.0619228	0.0185895
aKG	abcde	3	bcd	3	0.03026	0.0197269		0.00147605	0.01		-0.0105898	0.01		0.00571168	0.01		-0.0162906	0.0174886		-0.0162938	0.01		0.014854	0.01
aKG	abcde	4	bcd	2	0.0172949	0.0122457		0.00397974	0.0191876		0.00931237	0.01		0.0139766	0.01		0.0176867	0.0243512		0.0235358	0.015305		0.0240214	0.01
aKG	abcde	4	bcd	3	-0.0156179	0.0238447		-0.0182536	0.0100097		0.0295302	0.0241425		0.0206741	0.01		0.046975	0.01		0.0440788	0.0116773		0.0601944	0.0210819
aKG	abcde	5	bcd	3	0.0194671	0.0111188		-0.00688948	0.0137324		0.0193715	0.0139864		0.021269	0.013251		0.0931769	0.0213662		0.108524	0.0151026		0.166723	0.011278
Glu	abcde	0	abcde	0	0.971756	0.0249357		0.946692	0.0137354		0.903441	0.01		0.840695	0.0239512		0.72379	0.01		0.614975	0.01		0.48679	0.01
Glu	abcde	1	abcde	1	0.057054	0.0127915		0.0369933	0.0216006		0.0490252	0.0128464		0.0716215	0.0189277		0.0449651	0.01		0.0166812	0.0198454		0.00972316	0.0220621
Glu	abcde	2	abcde	2	-0.00461675	0.0160239		0.0155676	0.01		0.0595595	0.0191282		0.0829377	0.01		0.192346	0.0241618		0.263408	0.0249982		0.251032	0.0203833
Glu	abcde	3	abcde	3	0.00217101	0.0221243		-0.0418076	0.0181937		-0.000112486	0.01		3.35e-05	0.0182297		0.0148044	0.01		0.0157701	0.0191292		0.055971	0.0190945
Glu	abcde	4	abcde	4	0.0110929	0.01		0.00315259	0.01		0.004319	0.01		0.0382369	0.0248499		0.0407539	0.0161614		0.0486622	0.0186103		0.0606672	0.017474
Glu	abcde	5	abcde	5	0.00334702	0.01		-0.00374729	0.01		-0.0307417	0.0236103		-0.0084689	0.0133217		0.0427446	0.0170823		0.0493126	0.0120875		0.112091	0.0111449
Glu	abcde	0	bcde	0	0.931948	0.01		0.942381	0.01		0.898762	0.0154117		0.805864	0.01		0.734058	0.0223843		0.602437	0.01		0.502281	0.01
Glu	abcde	1	bcde	0	-0.000905517	0.0193151		0.0310659	0.0142476		0.0157777	0.0114836		0.0103212	0.01		0.0147139	0.0148663		0.00807967	0.0142264		-0.00959463	0.0234172
Glu	abcde	1	bcde	1	0.067132	0.0139553		0.0327522	0.0176749		0.0373823	0.019116		0.0439909	0.01		0.0280375	0.024517		0.00870119	0.0225751		0.0269237	0.0131989
Glu	abcde	2	bcde	1	0.00900317	0.01		0.00721705	0.0124589		-0.0141265	0.0189788		-0.000418356	0.0215973		0.0182669	0.0129568		0.0263271	0.0136291		0.00166454	0.01
Glu	abcde	2	bcde	2	0.0128588	0.01		0.00351653	0.01		0.0337272	0.0128045		0.102246	0.0152911		0.175062	0.0239401		0.222085	0.0211817		0.227036	0.0182878
Glu	abcde	3	bcde	2	-0.0183513	0.0128845		-0.00206054	0.0202771		0.0254067	0.0107628		0.0288716	0.0221717		0.0264089	0.0213841		0.0135024	0.0212464		0.0456554	0.0217289
Glu	abcde	3	bcde	3	-0.000173534	0.01		-0.00902703	0.0120355		-0.0227145	0.0209084		-0.00599303	0.0158375		0.0187681	0.0107545		-0.00118652	0.01		0.00138454	0.0162288
Glu	abcde	4	bcde	3	-0.0380628	0.0168159		-0.0055572	0.0139844		0.0269246	0.0230717		-0.00333634	0.01		0.00655621	0.01		0.0216854	0.0199744		0.00940359	0.0138694
Glu	abcde	4	bcde	4	-0.00442304	0.01		0.000670396	0.0186822		-0.0187466	0.0242927		0.0139857	0.01		0.0278148	0.01		0.06495	0.0168102		0.0336099	0.0223198
Glu	abcde	5	bcde	4	0.0448403	0.0206313		0.00801129	0.01		0.00169964	0.0111877		0.00117978	0.0114364		0.0403075	0.0109445		0.0669603	0.0165812		0.110097	0.0145582
Suc	abcd	0	abcd	0	0.925312	0.0138033		0.799669	0.0145386		0.64888	0.0186915		0.546806	0.0165897		0.473234	0.0162924		0.402744	0.01		0.32998	0.0123824
Suc	abcd	1	abcd	1	0.0580459	0.0150517		0.0582796	0.0104616		0.0469036	0.0140064		0.0592215	0.0132632		0.0504201	0.0146836		0.0459791	0.0141037		0.0432765	0.0119501
Suc	abcd	2	abcd	2	-0.0334338	0.0197894		0.0246921	0.019888		0.0316338	0.0121342		0.0606141	0.01		0.0794304	0.0124365		0.1307	0.0241204		0.144316	0.0192098
Suc	abcd	3	abcd	3	0.00904335	0.01		0.0518059	0.0125931		0.110905	0.0169634		0.177104	0.02102		0.149443	0.01		0.161619	0.01		0.205506	0.0185062
Suc	abcd	4	abcd	4	-0.010855	0.0167672		0.0154899	0.0234818		0.120447	0.0244219		0.193703	0.01		0.199433	0.0224233		0.306741	0.0145525		0.332573	0.01
Suc	abcd	0	bcd	0	0.921971	0.01		0.779762	0.0106099		0.645643	0.0136524		0.548414	0.01		0.465732	0.0249699		0.375587	0.0193678		0.368256	0.019064
Suc	abcd	1	bcd	0	0.0379121	0.0243554		0.014686	0.0101304		0.0164291	0.016745		0.0486566	0.0107619		0.0280893	0.0173712		0.00148224	0.0179054		0.00348502	0.0207148
Suc	abcd	1	bcd	1	0.0588158	0.0126774		0.0776584	0.0205774		0.0207286	0.012644		0.0408474	0.018177		0.00575091	0.0152903		0.0255555	0.0127518		-0.00131863	0.0187461
Suc	abcd	2	bcd	1	-0.00523086	0.0109297		0.000510577	0.01		0.00760537	0.0236013		0.0484864	0.0182424		0.0374184	0.0215524		0.0546712	0.0248762		0.0695947	0.0133489
Suc	abcd	2	bcd	2	5.01e-06	0.0158658		0.0115887	0.0102248		-0.0025682	0.0230394		0.0126856	0.0174685		0.0320844	0.0200182		0.0267153	0.0226998		0.0196575	0.0243182
Suc	abcd	3	bcd	2	0.0292167	0.0200528		0.0293563	0.01		0.0418102	0.0124712		0.0627186	0.0208252		0.0863058	0.01		0.0901	0.01		0.0799666	0.01
Suc	abcd	3	bcd	3	0.00434237	0.0180757		0.0317729	0.0211835		0.0591768	0.01		0.0627858	0.0141199		0.109134	0.0157641		0.0873828	0.0222927		0.0731595	0.0176883
Suc	abcd	4	bcd	3	0.0094696	0.0180862		0.0553308	0.0167805		0.151481	0.0183126		0.173094	0.01		0.250009	0.0191251		0.30239	0.0206042		0.359899	0.0226796
Suc	abcd	0	abc	0	0.945533	0.01		0.796742	0.0217403		0.663766	0.012241		0.543709	0.0215241		0.477126	0.0164092		0.387175	0.010221		0.306172	0.0186458
Suc	abcd	1	abc	0	0.0279194	0.01		0.0211272	0.0153442		-0.0121941	0.0160006		0.0574001	0.0217889		0.0221411	0.01		0.00969828	0.0239538		-0.0102447	0.0172581
Suc	abcd	1	abc	1	0.0434253	0.0111789		0.0326109	0.021974		0.0343371	0.0129654		0.0448277	0.01		0.0597561	0.0195426		0.0109419	0.0200005		0.00941032	0.0215362
Suc	abcd	2	abc	1	-0.0470039	0.0210255		0.0234629	0.010557		0.0117061	0.01		0.0353651	0.0161676		0.0161644	0.0224354		0.0616631	0.0157658		0.0566409	0.0106591
Suc	abcd	2	abc	2	-0.0013536	0.01		0.0511152	0.0199438		0.0122638	0.0104267		0.0471957	0.010871		0.0349659	0.0156398		0.0585974	0.01		0.0828756	0.0115112
Suc	abcd	3	abc	2	0.0292723	0.0229719		0.0221702	0.0128655		0.079414	0.0166895		0.0991937	0.0206434		0.07538	0.0181683		0.0954446	0.024824		0.0845963	0.0129963
Suc	abcd	3	abc	3	-0.0267077	0.0180746		0.0344536	0.0219176		0.0465877	0.01		0.0709163	0.0206012		0.0798697	0.0235901		0.0728837	0.01		0.10055	0.01
Suc	abcd	4	abc	3	0.00397965	0.0226246		0.0649827	0.0172326		0.119871	0.01		0.170778	0.0229568		0.253646	0.0151009		0.290167	0.01		0.336176	0.01
Mal	abcd	0	abcd	0	0.905607	0.0175631		0.687947	0.0192899		0.545587	0.01		0.407933	0.0221761		0.370501	0.01		0.320044	0.0203618		0.270175	0.01
Mal	abcd	1	abcd	1	0.0623657	0.0109832		0.0634949	0.0174544		0.0903312	0.0166743		0.0742212	0.0157855		0.0493476	0.01		0.0506937	0.01		0.0316209	0.0216058
Mal	abcd	2	abcd	2	0.0193974	0.01		0.027102	0.01		0.0361998	0.0108602		0.0662455	0.0126473		0.0747607	0.0128129		0.0946905	0.0113724		0.113811	0.0111433
Mal	abcd	3	abcd	3	0.0403707	0.0233384		0.107326	0.0246799		0.171613	0.01		0.163228	0.0224671		0.217446	0.0240928		0.188912	0.010276		0.167091	0.0137073
Mal	abcd	4	abcd	4	0.020506	0.013619		0.115104	0.017174		0.186008	0.0136893		0.25183	0.01794		0.291291	0.0195486		0.331987	0.0148589		0.38205	0.01

## Sheet: Ecoli Single MS Simulated Meas
Metabolite	Fragment Atoms	M+	Time 0.30	SD		Time 0.75	SD		Time 1.20	SD		Time 1.65	SD		Time 2.10	SD		Time 2.55	SD		Time 3.00	SD
Ala	bc	0	0.9601	0.007		0.8897	0.008		0.7904	0.009		0.733	0.006		0.6507	0.013		0.5936	0.015		0.569	0.013
Ala	bc	1	0.0219	0.008		0.0281	0.009		0.0092	0.014		0.0393	0.006		0.0385	0.011		0.0433	0.009		0.0486	0.01
Ala	bc	2	0.0242	0.01		0.1229	0.013		0.176	0.01		0.2454	0.015		0.3112	0.013		0.3277	0.013		0.376	0.006
Ala	abc	0	0.9632	0.014		0.869	0.009		0.8015	0.006		0.7002	0.015		0.6611	0.011		0.5919	0.006		0.5614	0.009
Ala	abc	1	0.0279	0.011		0.0085	0.012		0.0388	0.012		0.0279	0.014		0.049	0.014		0.0443	0.007		0.0419	0.006
Ala	abc	2	0.0109	0.01		0.0785	0.012		0.1198	0.013		0.1445	0.007		0.1985	0.008		0.2238	0.005		0.2585	0.006
Ala	abc	3	0.0154	0.008		0.0523	0.014		0.0571	0.005		0.0881	0.013		0.1034	0.008		0.1209	0.015		0.1376	0.011
Asn	abcd	0	0.9333	0.014		0.954	0.009		0.9659	0.012		0.9505	0.006		0.9338	0.01		0.9475	0.007		0.9461	0.008
Asn	abcd	1	0.0491	0.006		0.0591	0.014		0.0414	0.007		0.0517	0.014		0.0486	0.008		0.0263	0.012		0.0354	0.015
Asn	abcd	2	0	0.007		0	0.009		0	0.007		0	0.014		0	0.006		0.0012	0.013		0.0135	0.011
Asn	abcd	3	0	0.009		0	0.012		0	0.014		0.0104	0.006		0.0016	0.01		0	0.011		0.0165	0.011
Asn	abcd	4	0	0.009		0.0216	0.012		0.0021	0.005		0.0002	0.009		0	0.006		0	0.006		0.0113	0.005
Asp	ab	0	0.9857	0.007		0.9521	0.013		0.8842	0.014		0.8627	0.014		0.809	0.009		0.7521	0.013		0.7102	0.012
Asp	ab	1	0.0312	0.009		0.0428	0.012		0.0888	0.013		0.1137	0.014		0.1468	0.005		0.1687	0.007		0.1809	0.01
Asp	ab	2	0	0.005		0.013	0.008		0.0204	0.012		0.0532	0.01		0.0791	0.012		0.0677	0.012		0.0935	0.006
Asp	bcd	0	0.9402	0.015		0.9221	0.014		0.8844	0.006		0.8089	0.005		0.7487	0.015		0.6914	0.01		0.6622	0.011
Asp	bcd	1	0.0439	0.012		0.0376	0.015		0.0345	0.01		0.0441	0.015		0.0647	0.008		0.0909	0.01		0.0864	0.009
Asp	bcd	2	0.0054	0.005		0.0336	0.006		0.0876	0.014		0.1038	0.009		0.1359	0.014		0.1582	0.013		0.2014	0.008
Asp	bcd	3	0.0113	0.007		0.0044	0.005		0.0174	0.006		0.0141	0.008		0.0302	0.006		0.0557	0.008		0.0434	0.011
Asp	abcd	0	0.9546	0.006		0.9612	0.015		0.8613	0.006		0.7891	0.009		0.7415	0.009		0.6951	0.013		0.635	0.006
Asp	abcd	1	0.051	0.006		0.0614	0.013		0.0426	0.009		0.0657	0.013		0.0504	0.014		0.0646	0.013		0.0963	0.013
Asp	abcd	2	0.0131	0.014		0.0132	0.008		0.0453	0.007		0.0844	0.007		0.1147	0.012		0.131	0.01		0.1369	0.014
Asp	abcd	3	0.0047	0.008		0.0144	0.009		0.0321	0.014		0.068	0.013		0.0842	0.014		0.0811	0.011		0.0836	0.014
Asp	abcd	4	0	0.013		0.0096	0.008		0	0.012		0	0.012		0.0293	0.014		0.0417	0.011		0.0253	0.009
Glu	bcde	0	0.9531	0.013		0.9801	0.011		0.9345	0.012		0.8689	0.007		0.7992	0.014		0.7134	0.01		0.6538	0.009
Glu	bcde	1	0.0419	0.007		0.0479	0.011		0.0514	0.009		0.0759	0.012		0.0387	0.013		0.032	0.013		0.0332	0.013
Glu	bcde	2	0	0.007		0	0.015		0.0356	0.005		0.0766	0.007		0.1438	0.009		0.1926	0.006		0.2433	0.013
Glu	bcde	3	0	0.014		0.0008	0.011		0	0.009		0	0.012		0.0135	0.009		0.0136	0.007		0.0268	0.007
Glu	bcde	4	0	0.012		0	0.007		0.0026	0.012		0.0209	0.012		0.0167	0.011		0.0402	0.01		0.0514	0.014
Glu	abcde	0	0.9443	0.009		0.9242	0.009		0.9281	0.013		0.8749	0.011		0.8	0.015		0.7096	0.01		0.6142	0.01
Glu	abcde	1	0.0541	0.006		0.0358	0.014		0.0461	0.01		0.07	0.013		0.0632	0.009		0.0444	0.012		0.0546	0.01
Glu	abcde	2	0.006	0.01		0.0055	0.007		0.0333	0.006		0.0459	0.008		0.1425	0.011		0.1703	0.01		0.2289	0.008
Glu	abcde	3	0.0018	0.014		0.0061	0.012		0.0057	0.008		0	0.008		0.0024	0.01		0.0201	0.01		0.0264	0.014
Glu	abcde	4	0.0019	0.01		0.0024	0.011		0.0145	0.011		0.0087	0.006		0.0044	0.009		0.0352	0.015		0.0515	0.013
Glu	abcde	5	0.0029	0.01		0.0106	0.011		0	0.01		0.0097	0.015		0.0236	0.015		0	0.013		0	0.008
Gln	abcde	0	0.9503	0.009		0.9414	0.007		0.9319	0.005		0.9429	0.006		0.9212	0.007		0.9016	0.008		0.8819	0.007
Gln	abcde	1	0.0508	0.007		0.0463	0.012		0.0627	0.014		0.0514	0.012		0.0431	0.006		0.072	0.01		0.0471	0.007
Gln	abcde	2	0	0.012		0.0118	0.008		0	0.013		0.0116	0.005		0.0219	0.011		0.0188	0.014		0.05	0.013
Gln	abcde	3	0	0.006		0	0.006		0	0.006		0.0027	0.014		0.0138	0.011		0.0004	0.006		0	0.01
Gln	abcde	4	0	0.006		0	0.014		0.0065	0.012		0.0136	0.008		0	0.012		0	0.014		0.0205	0.014
Gln	abcde	5	0	0.013		0.0156	0.012		0	0.014		0	0.007		0.0022	0.013		0	0.011		0.0006	0.014
Gly	b	0	0.9799	0.01		0.9217	0.011		0.8696	0.011		0.8121	0.011		0.7629	0.009		0.7133	0.013		0.6711	0.005
Gly	b	1	0.0222	0.009		0.0821	0.006		0.1574	0.014		0.2077	0.01		0.2443	0.012		0.3071	0.015		0.3165	0.007
Gly	ab	0	0.9744	0.006		0.9073	0.012		0.8529	0.007		0.7951	0.012		0.7435	0.013		0.6971	0.006		0.6631	0.011
Gly	ab	1	0.0202	0.007		0.07	0.014		0.0995	0.014		0.149	0.014		0.182	0.007		0.208	0.007		0.2421	0.014
Gly	ab	2	0.0084	0.007		0.0287	0.012		0.0346	0.007		0.0732	0.013		0.0809	0.01		0.1103	0.012		0.1232	0.015
Ile	bcdef	0	0.9541	0.014		0.9222	0.014		0.9059	0.008		0.8868	0.013		0.8547	0.01		0.8399	0.005		0.8124	0.012
Ile	bcdef	1	0.0515	0.013		0.0528	0.009		0.0501	0.007		0.0563	0.008		0.0482	0.006		0.0451	0.013		0.0566	0.008
Ile	bcdef	2	0.0115	0.007		0.0332	0.008		0.0447	0.006		0.0595	0.013		0.089	0.012		0.1181	0.013		0.1263	0.007
Ile	bcdef	3	0	0.008		0.0026	0.01		0.0043	0.01		0	0.014		0.0051	0.008		0.0092	0.005		0.0136	0.012
Ile	bcdef	4	0.0069	0.009		0	0.015		0.0051	0.007		0.0064	0.009		0.0211	0.012		0.0104	0.013		0	0.01
Ile	bcdef	5	0	0.013		0.0046	0.012		0.0092	0.008		0.0023	0.006		0.0033	0.007		0	0.013		0.0101	0.011
Leu	bcdef	0	0.9424	0.006		0.9338	0.009		0.9055	0.013		0.9014	0.007		0.8882	0.006		0.8611	0.01		0.8395	0.005
Leu	bcdef	1	0.0348	0.008		0.0603	0.005		0.0672	0.008		0.0872	0.013		0.0997	0.015		0.1155	0.015		0.1192	0.005
Leu	bcdef	2	0.0019	0.012		0	0.008		0.0039	0.005		0.0035	0.007		0	0.011		0.0043	0.014		0.0183	0.008
Leu	bcdef	3	0	0.012		0.0233	0.012		0.003	0.011		0.015	0.013		0.0071	0.012		0.0101	0.007		0.0057	0.01
Leu	bcdef	4	0	0.014		0	0.012		0.013	0.01		0	0.008		0.008	0.008		0.0028	0.005		0.0125	0.015
Leu	bcdef	5	0.0018	0.01		0.0112	0.009		0.0005	0.007		0.0033	0.012		0	0.009		0	0.005		0.004	0.015
Met	bcde	0	0.9558	0.008		0.953	0.006		0.9399	0.014		0.9506	0.011		0.943	0.01		0.9499	0.01		0.9463	0.005
Met	bcde	1	0.0475	0.014		0.0326	0.013		0.0417	0.011		0.0566	0.014		0.0615	0.009		0.0351	0.009		0.0726	0.014
Met	bcde	2	0.0186	0.014		0.0053	0.014		0	0.008		0	0.009		0	0.007		0.007	0.007		0	0.014
Met	bcde	3	0	0.005		0	0.011		0.0068	0.007		0.0152	0.011		0.005	0.007		0.0125	0.013		0.022	0.012
Met	bcde	4	0.0142	0.011		0	0.01		0.0013	0.012		0.0043	0.006		0.0055	0.009		0.0066	0.013		0.0009	0.006
Met	abcde	0	0.9492	0.008		0.9584	0.012		0.9316	0.01		0.9461	0.009		0.9414	0.008		0.9364	0.013		0.9255	0.011
Met	abcde	1	0.0544	0.01		0.053	0.007		0.0771	0.011		0.0601	0.006		0.0475	0.007		0.0712	0.014		0.0716	0.014
Met	abcde	2	0	0.01		0	0.012		0	0.013		0.004	0.013		0.0151	0.01		0.003	0.005		0.0042	0.013
Met	abcde	3	0.0046	0.01		0.0052	0.005		0.0238	0.015		0.0025	0.007		0.0051	0.011		0	0.015		0.0187	0.01
Met	abcde	4	0.012	0.006		0.012	0.014		0.0069	0.015		0	0.006		0.0144	0.014		0.0118	0.012		0.0142	0.013
Met	abcde	5	0.027	0.015		0	0.013		0.0039	0.008		0	0.01		0.0021	0.009		0	0.015		0.0059	0.013
Phe	bcdefghi	0	0.9089	0.008		0.868	0.007		0.8325	0.014		0.8012	0.008		0.7669	0.014		0.7319	0.011		0.6828	0.008
Phe	bcdefghi	1	0.0776	0.005		0.0661	0.005		0.0907	0.011		0.0734	0.009		0.0696	0.007		0.0506	0.01		0.0811	0.007
Phe	bcdefghi	2	0.0135	0.009		0.0537	0.01		0.09	0.014		0.1126	0.008		0.1548	0.01		0.1772	0.009		0.2026	0.006
Phe	bcdefghi	3	0.0058	0.014		0	0.009		0.0073	0.008		0.0119	0.014		0.0194	0.007		0.0224	0.008		0.0239	0.009
Phe	bcdefghi	4	0	0.006		0.0148	0.013		0.0038	0.011		0.0058	0.008		0.0053	0.007		0	0.013		0.0162	0.007
Phe	bcdefghi	5	0.0047	0.008		0.013	0.008		0.0075	0.007		0.0035	0.006		0.0015	0.01		0.0104	0.014		0	0.015
Phe	bcdefghi	6	0	0.008		0.0015	0.008		0.0108	0.011		0	0.008		0.0001	0.005		0.0011	0.007		0	0.005
Phe	bcdefghi	7	0.0068	0.014		0.0069	0.008		0	0.007		0.0207	0.011		0.0101	0.007		0.0097	0.006		0	0.009
Phe	bcdefghi	8	0.0114	0.009		0.0006	0.01		0	0.01		0	0.006		0.006	0.013		0	0.015		0	0.005
Phe	ab	0	0.9842	0.009		0.9211	0.01		0.8784	0.01		0.859	0.009		0.8293	0.006		0.7879	0.009		0.7481	0.007
Phe	ab	1	0.0179	0.013		0.0559	0.015		0.0753	0.011		0.1038	0.009		0.1403	0.015		0.1362	0.01		0.1657	0.008
Phe	ab	2	0.0124	0.006		0.019	0.005		0.0169	0.01		0.0455	0.007		0.0529	0.01		0.0755	0.013		0.0822	0.009
Phe	abcdefghi	0	0.8941	0.012		0.8791	0.012		0.8133	0.006		0.7789	0.006		0.7459	0.005		0.7077	0.011		0.6863	0.008
Phe	abcdefghi	1	0.096	0.015		0.0834	0.006		0.0998	0.012		0.0877	0.007		0.0802	0.008		0.0778	0.008		0.0575	0.011
Phe	abcdefghi	2	0.0112	0.006		0.0189	0.013		0.0556	0.008		0.0675	0.007		0.1163	0.014		0.1251	0.008		0.137	0.012
Phe	abcdefghi	3	0	0.006		0.011	0.011		0.0324	0.006		0.0466	0.009		0.0444	0.01		0.0569	0.013		0.0869	0.008
Phe	abcdefghi	4	0.009	0.006		0.0028	0.006		0.0096	0.008		0	0.01		0.0177	0.013		0.0038	0.012		0.0172	0.006
Phe	abcdefghi	5	0.0064	0.01		0	0.006		0	0.008		0	0.014		0.0041	0.005		0	0.011		0	0.007
Phe	abcdefghi	6	0.0255	0.014		0.0143	0.007		0.0005	0.011		0	0.013		0	0.007		0.0006	0.011		0	0.007
Phe	abcdefghi	7	0	0.012		0.0033	0.015		0.0103	0.009		0.0013	0.011		0.0016	0.008		0.0138	0.007		0.0143	0.012
Phe	abcdefghi	8	0	0.015		0	0.007		0	0.006		0.0038	0.012		0.0026	0.013		0.0043	0.008		0	0.011
Phe	abcdefghi	9	0	0.006		0	0.013		0.0034	0.006		0.0098	0.014		0.017	0.01		0	0.013		0	0.008
Ser	bc	0	0.7774	0.015		0.61	0.014		0.5172	0.011		0.4884	0.012		0.4415	0.012		0.4397	0.007		0.4213	0.012
Ser	bc	1	0.0263	0.012		0.0657	0.013		0.1003	0.014		0.1013	0.012		0.1154	0.009		0.1569	0.009		0.1574	0.005
Ser	bc	2	0.1882	0.006		0.3416	0.015		0.3724	0.009		0.3799	0.013		0.4186	0.013		0.4154	0.006		0.4162	0.013
Ser	ab	0	0.7678	0.012		0.629	0.006		0.5897	0.013		0.53	0.011		0.5132	0.006		0.5175	0.009		0.5005	0.006
Ser	ab	1	0.163	0.013		0.2436	0.007		0.2957	0.009		0.3	0.006		0.304	0.011		0.3089	0.013		0.3198	0.01
Ser	ab	2	0.0739	0.01		0.1263	0.009		0.149	0.014		0.159	0.007		0.1599	0.008		0.1743	0.006		0.1601	0.009
Ser	abc	0	0.777	0.005		0.5925	0.013		0.5221	0.011		0.4797	0.013		0.4374	0.005		0.4149	0.006		0.4089	0.005
Ser	abc	1	0.0412	0.005		0.0697	0.005		0.0674	0.014		0.0989	0.014		0.1135	0.011		0.1399	0.013		0.1326	0.005
Ser	abc	2	0.1247	0.01		0.196	0.015		0.2358	0.014		0.3007	0.014		0.2739	0.008		0.3076	0.012		0.2836	0.01
Ser	abc	3	0.0675	0.005		0.1214	0.005		0.1179	0.013		0.1445	0.007		0.1559	0.009		0.1738	0.014		0.1598	0.014
Thr	bcd	0	0.9698	0.012		0.9799	0.007		0.9618	0.013		0.9575	0.013		0.9635	0.01		0.9387	0.014		0.9258	0.005
Thr	bcd	1	0.0475	0.008		0.0186	0.012		0.0484	0.011		0.0484	0.011		0.054	0.012		0.0495	0.007		0.0556	0.012
Thr	bcd	2	0	0.012		0	0.01		0	0.008		0.0095	0.009		0.005	0.009		0.0251	0.015		0.0107	0.014
Thr	bcd	3	0	0.012		0.0039	0.01		0.0246	0.014		0.0171	0.008		0.0036	0.005		0.0077	0.012		0	0.007
Thr	abcd	0	0.9469	0.009		0.9396	0.009		0.9656	0.008		0.9491	0.008		0.9476	0.01		0.932	0.007		0.9288	0.012
Thr	abcd	1	0.0362	0.012		0.0756	0.015		0.0509	0.009		0.0505	0.008		0.0806	0.013		0.0357	0.01		0.0675	0.014
Thr	abcd	2	0.0149	0.013		0	0.009		0	0.014		0	0.011		0.0035	0.006		0.0022	0.01		0.0095	0.01
Thr	abcd	3	0.0044	0.006		0.0003	0.008		0	0.006		0.0176	0.007		0.0099	0.015		0.0125	0.01		0	0.012
Thr	abcd	4	0	0.011		0	0.014		0.0027	0.006		0	0.008		0	0.013		0.0066	0.01		0	0.008
Tyr	ab	0	0.9768	0.006		0.9728	0.009		0.9477	0.008		0.9475	0.008		0.9322	0.005		0.9232	0.007		0.9254	0.011
Tyr	ab	1	0.0232	0.013		0.0328	0.012		0.04	0.008		0.0339	0.009		0.0474	0.014		0.0769	0.013		0.0748	0.007
Tyr	ab	2	0.0101	0.008		0.0073	0.006		0.0307	0.013		0	0.014		0.003	0.01		0.0165	0.006		0.0288	0.015
Val	bcde	0	0.9257	0.007		0.7762	0.006		0.6532	0.013		0.524	0.014		0.4449	0.009		0.3843	0.01		0.3275	0.007
Val	bcde	1	0.0449	0.014		0.0408	0.008		0.0419	0.015		0.0334	0.009		0.0357	0.012		0.0654	0.014		0.0571	0.007
Val	bcde	2	0.0407	0.007		0.1313	0.013		0.2376	0.009		0.3148	0.013		0.3387	0.009		0.3434	0.012		0.3811	0.008
Val	bcde	3	0	0.013		0	0.011		0.0155	0.01		0.0094	0.013		0.0277	0.008		0.0425	0.007		0.0394	0.009
Val	bcde	4	0.0028	0.005		0.0336	0.014		0.0647	0.011		0.1159	0.014		0.1448	0.014		0.1757	0.011		0.1969	0.008
Val	abcde	0	0.9143	0.013		0.7778	0.015		0.6298	0.008		0.5067	0.013		0.4319	0.006		0.3591	0.008		0.3273	0.011
Val	abcde	1	0.0472	0.011		0.0497	0.014		0.0464	0.01		0.0349	0.014		0.0343	0.01		0.0421	0.009		0.0569	0.014
Val	abcde	2	0.0371	0.008		0.1215	0.005		0.1875	0.006		0.2457	0.007		0.2748	0.009		0.3112	0.01		0.3179	0.009
Val	abcde	3	0.0011	0.005		0.0373	0.006		0.0589	0.005		0.0548	0.012		0.0863	0.013		0.0952	0.007		0.1005	0.013
Val	abcde	4	0.0042	0.013		0.026	0.008		0.0637	0.008		0.0786	0.01		0.1046	0.01		0.1058	0.01		0.1384	0.013
Val	abcde	5	0.0054	0.012		0.0135	0.005		0.0272	0.011		0.0481	0.005		0.0353	0.014		0.0584	0.011		0.0693	0.006
aKG	abcde	0	0.9487	0.008		0.9207	0.01		0.9007	0.013		0.7954	0.006		0.7133	0.009		0.6222	0.014		0.5415	0.011
aKG	abcde	1	0.0594	0.012		0.035	0.009		0.0608	0.006		0.0401	0.006		0.0672	0.015		0.0549	0.005		0.061	0.009
aKG	abcde	2	0.0025	0.006		0.0076	0.007		0.0582	0.012		0.1175	0.012		0.1762	0.007		0.2406	0.012		0.2614	0.009
aKG	abcde	3	0	0.01		0.0056	0.006		0.0231	0.01		0.0212	0.012		0.0235	0.005		0.0256	0.015		0.0569	0.015
aKG	abcde	4	0	0.008		0.0029	0.014		0	0.007		0.0124	0.011		0.0183	0.011		0.0395	0.005		0.0402	0.011
aKG	abcde	5	0.004	0.012		0.0119	0.011		0.0142	0.013		0	0.01		0.0014	0.009		0	0.01		0.0223	0.012
Cit	abcdef	0	0.8956	0.011		0.7607	0.009		0.6203	0.015		0.5119	0.006		0.4133	0.005		0.3594	0.007		0.2983	0.01
Cit	abcdef	1	0.0473	0.013		0.0378	0.009		0.0686	0.008		0.0665	0.007		0.0635	0.008		0.0746	0.01		0.074	0.01
Cit	abcdef	2	0.0233	0.006		0.1513	0.006		0.2466	0.011		0.3097	0.013		0.3006	0.014		0.3356	0.007		0.3519	0.01
Cit	abcdef	3	0	0.012		0.0111	0.008		0.0256	0.007		0.0629	0.007		0.0852	0.011		0.0775	0.013		0.1091	0.005
Cit	abcdef	4	0	0.01		0.0099	0.008		0.0364	0.01		0.0533	0.014		0.0727	0.006		0.0899	0.006		0.1087	0.006
Cit	abcdef	5	0.0151	0.014		0	0.012		0.0136	0.006		0.032	0.007		0.0444	0.006		0.0375	0.009		0.0679	0.014
Cit	abcdef	6	0.0083	0.009		0.0148	0.014		0	0.012		0	0.01		0.0051	0.009		0.0127	0.006		0.0018	0.009
Fum	abcd	0	0.9465	0.009		0.8534	0.007		0.7831	0.01		0.6972	0.005		0.6467	0.01		0.5988	0.008		0.5501	0.006
Fum	abcd	1	0.0419	0.013		0.067	0.01		0.0607	0.013		0.0723	0.01		0.0751	0.006		0.0851	0.009		0.1002	0.009
Fum	abcd	2	0	0.011		0.0373	0.009		0.1013	0.006		0.1165	0.014		0.1599	0.011		0.1879	0.005		0.2224	0.012
Fum	abcd	3	0.0113	0.012		0.035	0.01		0.0628	0.015		0.0822	0.006		0.0871	0.007		0.1008	0.011		0.1193	0.01
Fum	abcd	4	0	0.006		0	0.013		0.0066	0.009		0.0211	0.009		0.0218	0.007		0.0185	0.013		0.0248	0.009
Mal	abcd	0	0.9304	0.015		0.8082	0.013		0.7038	0.015		0.6157	0.006		0.5828	0.008		0.5316	0.006		0.508	0.012
Mal	abcd	1	0.0497	0.006		0.0582	0.01		0.0733	0.01		0.094	0.01		0.099	0.012		0.1057	0.012		0.1055	0.006
Mal	abcd	2	0.0327	0.011		0.1003	0.006		0.1316	0.008		0.1591	0.007		0.1915	0.008		0.2112	0.008		0.2162	0.014
Mal	abcd	3	0.0047	0.006		0.0524	0.01		0.0726	0.006		0.1083	0.007		0.1183	0.007		0.1163	0.011		0.1515	0.014
Mal	abcd	4	0	0.011		0.0121	0.007		0.0195	0.01		0.0158	0.009		0.0191	0.011		0.0266	0.013		0.0212	0.011
Pyr	abc	0	0.7457	0.007		0.5466	0.013		0.5021	0.01		0.457	0.007		0.4525	0.01		0.4335	0.009		0.425	0.011
Pyr	abc	1	0.0363	0.012		0.0237	0.007		0.0499	0.009		0.031	0.015		0.0585	0.014		0.0508	0.007		0.0644	0.011
Pyr	abc	2	0.1586	0.013		0.2806	0.008		0.3109	0.014		0.3188	0.011		0.3252	0.007		0.3277	0.006		0.3396	0.007
Pyr	abc	3	0.0709	0.01		0.1416	0.01		0.1469	0.013		0.1652	0.005		0.1873	0.011		0.2012	0.015		0.1877	0.009
Suc	abcd	0	0.9474	0.011		0.8577	0.014		0.7763	0.006		0.7003	0.009		0.6332	0.011		0.5838	0.013		0.5421	0.014
Suc	abcd	1	0.0385	0.009		0.0477	0.009		0.0913	0.013		0.085	0.015		0.088	0.01		0.0899	0.012		0.0985	0.006
Suc	abcd	2	0.0139	0.006		0.0312	0.014		0.1201	0.013		0.112	0.013		0.151	0.011		0.2072	0.014		0.2027	0.014
Suc	abcd	3	0.0152	0.009		0.0354	0.008		0.0329	0.015		0.0645	0.011		0.0773	0.012		0.1019	0.013		0.1423	0.015
Suc	abcd	4	0.0141	0.01		0	0.014		0.0102	0.009		0.0151	0.006		0.0024	0.015		0.0271	0.009		0.0213	0.009
