# Supplementary material for: Isotope-assisted metabolic flux analysis as an equality-constrained nonlinear program for improved scalability and robustness
Source: PLoS Comput Biol. 2022 Mar 24;18(3):e1009831. doi: 10.1371/journal.pcbi.1009831 (PMC8947808; doi:10.1371/journal.pcbi.1009831)
Supplement: S1 File — The text files in these folders are used as inputs to eiFlux. The text file modelfile.txt is used to specify which model to run. The GAMS scripts used by eiFlux, in the folder GAMS_Model. A demo version of eiFlux that specifically runs two models listed above, thus fully reproducing the results in this manuscript. This is a compiled Python file, eiFlux_Limited.pyc. This demo version only runs only the two models listed above. Users may change model parameters such as the time nodes, but not the models themselves. After following the instructions given in the Installation_Instructions.pdf file, users may run the eiFlux_Limited.pyc file to run the software. (ZIP) [file pcbi.1009831.s009.zip]

Archive with 84 entries (83 files):
- EColi_SingleMS_Model/Comparison_eiFlux_INCA_Same_Starting_Parameter_Values/
- EColi_SingleMS_Model/Comparison_eiFlux_INCA_Same_Starting_Parameter_Values/Convergence_Comparison_eiFlux_INCA.xlsx
- EColi_SingleMS_Model/Comparison_eiFlux_INCA_Same_Starting_Parameter_Values/eiFlux 01.txt
- EColi_SingleMS_Model/Comparison_eiFlux_INCA_Same_Starting_Parameter_Values/eiFlux 02.txt
- EColi_SingleMS_Model/Comparison_eiFlux_INCA_Same_Starting_Parameter_Values/eiFlux 03.txt
- EColi_SingleMS_Model/Comparison_eiFlux_INCA_Same_Starting_Parameter_Values/eiFlux 04.txt
- EColi_SingleMS_Model/Comparison_eiFlux_INCA_Same_Starting_Parameter_Values/eiFlux 05.txt
- EColi_SingleMS_Model/Comparison_eiFlux_INCA_Same_Starting_Parameter_Values/eiFlux 06.txt
- EColi_SingleMS_Model/Comparison_eiFlux_INCA_Same_Starting_Parameter_Values/eiFlux 07.txt
- EColi_SingleMS_Model/Comparison_eiFlux_INCA_Same_Starting_Parameter_Values/eiFlux 08.txt
- EColi_SingleMS_Model/Comparison_eiFlux_INCA_Same_Starting_Parameter_Values/eiFlux 09.txt
- EColi_SingleMS_Model/Comparison_eiFlux_INCA_Same_Starting_Parameter_Values/eiFlux 10.txt
- EColi_SingleMS_Model/Comparison_eiFlux_INCA_Same_Starting_Parameter_Values/eiFlux 11.txt
- EColi_SingleMS_Model/Comparison_eiFlux_INCA_Same_Starting_Parameter_Values/eiFlux 12.txt
- EColi_SingleMS_Model/Comparison_eiFlux_INCA_Same_Starting_Parameter_Values/eiFlux 13.txt
- EColi_SingleMS_Model/Comparison_eiFlux_INCA_Same_Starting_Parameter_Values/eiFlux 14.txt
- EColi_SingleMS_Model/Comparison_eiFlux_INCA_Same_Starting_Parameter_Values/eiFlux 15.txt
- EColi_SingleMS_Model/Comparison_eiFlux_INCA_Same_Starting_Parameter_Values/eiFlux 16.txt
- EColi_SingleMS_Model/Comparison_eiFlux_INCA_Same_Starting_Parameter_Values/eiFlux 17.txt
- EColi_SingleMS_Model/Comparison_eiFlux_INCA_Same_Starting_Parameter_Values/eiFlux 18.txt
- EColi_SingleMS_Model/Comparison_eiFlux_INCA_Same_Starting_Parameter_Values/eiFlux 19.txt
- EColi_SingleMS_Model/Comparison_eiFlux_INCA_Same_Starting_Parameter_Values/eiFlux 20.txt
- EColi_SingleMS_Model/Comparison_eiFlux_INCA_Same_Starting_Parameter_Values/INCA 01.txt
- EColi_SingleMS_Model/Comparison_eiFlux_INCA_Same_Starting_Parameter_Values/INCA 02.txt
- EColi_SingleMS_Model/Comparison_eiFlux_INCA_Same_Starting_Parameter_Values/INCA 03.txt
- EColi_SingleMS_Model/Comparison_eiFlux_INCA_Same_Starting_Parameter_Values/INCA 04.txt
- EColi_SingleMS_Model/Comparison_eiFlux_INCA_Same_Starting_Parameter_Values/INCA 05.txt
- EColi_SingleMS_Model/Comparison_eiFlux_INCA_Same_Starting_Parameter_Values/INCA 06.txt
- EColi_SingleMS_Model/Comparison_eiFlux_INCA_Same_Starting_Parameter_Values/INCA 07.txt
- EColi_SingleMS_Model/Comparison_eiFlux_INCA_Same_Starting_Parameter_Values/INCA 08.txt
- EColi_SingleMS_Model/Comparison_eiFlux_INCA_Same_Starting_Parameter_Values/INCA 09.txt
- EColi_SingleMS_Model/Comparison_eiFlux_INCA_Same_Starting_Parameter_Values/INCA 10.txt
- EColi_SingleMS_Model/Comparison_eiFlux_INCA_Same_Starting_Parameter_Values/INCA 11.txt
- EColi_SingleMS_Model/Comparison_eiFlux_INCA_Same_Starting_Parameter_Values/INCA 12.txt
- EColi_SingleMS_Model/Comparison_eiFlux_INCA_Same_Starting_Parameter_Values/INCA 13.txt
- EColi_SingleMS_Model/Comparison_eiFlux_INCA_Same_Starting_Parameter_Values/INCA 14.txt
- EColi_SingleMS_Model/Comparison_eiFlux_INCA_Same_Starting_Parameter_Values/INCA 15.txt
- EColi_SingleMS_Model/Comparison_eiFlux_INCA_Same_Starting_Parameter_Values/INCA 16.txt
- EColi_SingleMS_Model/Comparison_eiFlux_INCA_Same_Starting_Parameter_Values/INCA 17.txt
- EColi_SingleMS_Model/Comparison_eiFlux_INCA_Same_Starting_Parameter_Values/INCA 18.txt
- EColi_SingleMS_Model/Comparison_eiFlux_INCA_Same_Starting_Parameter_Values/INCA 19.txt
- EColi_SingleMS_Model/Comparison_eiFlux_INCA_Same_Starting_Parameter_Values/INCA 20.txt
- EColi_SingleMS_Model/Flux_Result_eiFlux.xlsx
- EColi_SingleMS_Model/fluxbounds.txt
- EColi_SingleMS_Model/label.txt
- EColi_SingleMS_Model/measurements.txt
- EColi_SingleMS_Model/modelsettings.txt
- EColi_SingleMS_Model/poolbounds.txt
- EColi_SingleMS_Model/reactions.txt
- EColi_TandemMS_Model/fluxbounds.txt
- EColi_TandemMS_Model/label.txt
- EColi_TandemMS_Model/measurements.txt
- EColi_TandemMS_Model/modelsettings.txt
- EColi_TandemMS_Model/poolbounds.txt
- EColi_TandemMS_Model/reactions.txt
- eiFlux_Limited.pyc
- GAMS_Model/_gams_py_gjo0.lst
- GAMS_Model/_gams_py_gjo0.pf
- GAMS_Model/conopt4.opt
- GAMS_Model/eiFlux_GAMS.gms
- GAMS_Model/eiFlux_GAMS_Instationary.gms
- GAMS_Model/input.gdx
- Installation_Instructions.pdf
- modelfile.txt
- Synechocystis_GSM_Model/Flux_Result_GSM.xlsx
- Synechocystis_GSM_Model/fluxbounds.txt
- Synechocystis_GSM_Model/label.txt
- Synechocystis_GSM_Model/measurements.txt
- Synechocystis_GSM_Model/modelsettings.txt
- Synechocystis_GSM_Model/poolbounds.txt
- Synechocystis_GSM_Model/reactions.txt
- Synechocystis_GSM_Model/uncorrected_atoms.txt
- Toy_Model/fluxbounds.txt
- Toy_Model/label.txt
- Toy_Model/measurements.txt
- Toy_Model/modelsettings.txt
- Toy_Model/poolbounds.txt
- Toy_Model/reactions.txt
- Toy_Model_Large_Step/fluxbounds.txt
- Toy_Model_Large_Step/label.txt
- Toy_Model_Large_Step/measurements.txt
- Toy_Model_Large_Step/modelsettings.txt
- Toy_Model_Large_Step/poolbounds.txt
- Toy_Model_Large_Step/reactions.txt
