# Supplementary material for: Isotope-assisted metabolic flux analysis as an equality-constrained nonlinear program for improved scalability and robustness
Source: PLoS Comput Biol. 2022 Mar 24;18(3):e1009831. doi: 10.1371/journal.pcbi.1009831 (PMC8947808; doi:10.1371/journal.pcbi.1009831)
Supplement: S1 File — The text files in these folders are used as inputs to eiFlux. The text file modelfile.txt is used to specify which model to run. The GAMS scripts used by eiFlux, in the folder GAMS_Model. A demo version of eiFlux that specifically runs two models listed above, thus fully reproducing the results in this manuscript. This is a compiled Python file, eiFlux_Limited.pyc. This demo version only runs only the two models listed above. Users may change model parameters such as the time nodes, but not the models themselves. After following the instructions given in the Installation_Instructions.pdf file, users may run the eiFlux_Limited.pyc file to run the software. (ZIP) [file pcbi.1009831.s009.zip › EColi_SingleMS_Model/Comparison_eiFlux_INCA_Same_Starting_Parameter_Values/Convergence_Comparison_eiFlux_INCA.xlsx]

## Sheet: INCA_initial_fluxes
Flux (INCA)	Set 1	Set 2	Set 3	Set 4	Set 5	Set 6	Set 7	Set 8	Set 9	Set 10	Set 11	Set 12	Set 13	Set 14	Set 15	Set 16	Set 17	Set 18	Set 19	Set 20
R1	1	1	1	1	1	1	1	1	1	1	1	1	1	1	1	1	1	1	1	1
R2	1	1	1	1	1	1	1	1	1	1	1	1	1	1	1	1	1	1	1	1
R3	0.2376	0.0118	0.1059	0.0657	0.3818	0.4932	0.0404	0.0117	0.1381	0.077	0.0407	1e-07	0.2359	1e-07	1.2626e-06	9.9781e-07	2.1508e-06	1e-07	1e-07	0.312
R4.net	0.2257	-3.0227e-06	0.1559	0.0538	0.3699	0.4824	0.3705	0.0526	0.5815	0.0652	0.0289	0.1295	0.4126	0.1658	0.1171	-0.0118	0.1359	-0.0118	-0.0118	0.3001
R4.exch	0.0912	2.5121e-06	173.915	0.1801	1.986e-06	0.0748	0.0955	1e-07	2.5855e-06	0.053	0.0143	0.00060313	145.112	3.9762e-05	0.171	1.5715e-06	0.00045093	0.0025	3.8723	2.9521e-06
R5.net	0.2257	-3.0227e-06	0.1559	0.0538	0.3699	0.4824	0.3705	0.0526	0.5815	0.0652	0.0289	0.1295	0.4126	0.1658	0.1171	-0.0118	0.1359	-0.0118	-0.0118	0.3001
R5.exch	591.583	2.4016	352.392	0.0036	0.6532	0.5253	0.7462	0.5045	0.1262	6.7268	144.683	7.6267	4.185	0.0306	1.6686e-06	277.994	0.0374	1.0022	276.437	0.0122
R6.net	0.2257	-3.0227e-06	0.1559	0.0538	0.3699	0.4824	0.3705	0.0526	0.5815	0.0652	0.0289	0.1295	0.4126	0.1658	0.1171	-0.0118	0.1359	-0.0118	-0.0118	0.3001
R6.exch	7.2959e-07	0.0299	0.0664	166.251	1.995e-06	0.0064	0.0388	0.0098	0.1017	3.755	2.9464	0.0117	0.018	1e-07	225.248	0.0306	0.3372	6.9213	0.0117	2.928e-06
R7.net	1.2016	0.9758	1.1318	1.0297	1.3458	1.4582	1.3464	1.0284	1.5573	1.041	1.0047	1.1054	1.3884	1.1417	1.093	0.964	1.1118	0.964	0.964	1.276
R7.exch	0.1544	0.2362	1.2228e-06	0.0372	0.0031	2.2506	0.8027	0.0022	0.4732	0.5622	0.0645	1e-07	1e-07	1e-07	1.3836e-06	1.4563e-06	0.00019403	0.4669	0.0251	0.0318
R8.net	1.2016	0.9758	1.1318	1.0297	1.3458	1.4582	1.3464	1.0284	1.5573	1.041	1.0047	1.1054	1.3884	1.1417	1.093	0.964	1.1118	0.964	0.964	1.276
R8.exch	0.0039	0.0261	1.2228e-06	0.0151	0.0051	0.0001207	0.0711	221.871	0.0853	2.0062	0.0683	1e-07	0.0018	0.00011135	0.00059871	4.6409e-05	2.2205e-06	0.008	0.0155	19.893
R9.net	1.1923	0.9666	1.1225	1.0204	1.3365	1.4489	1.3369	1.0023	1.548	1.0317	0.9786	1.0792	1.3623	1.1156	1.0668	0.9379	1.0856	0.9547	0.9379	1.2667
R9.exch	0.0115	1e-07	832.891	0.06	0.9755	0.0973	0.00040789	1e-07	0.5137	0.0395	1e-07	0.0206	0.0016	1e-07	1.3834e-06	1.4562e-06	2.2203e-06	0.0181	0.0069	1.8701
R10	0.7971	0.4417	1.0497	0.4607	0.0015	1.1159	1.249	0.9768	0.0098	0.9466	0.5706	0.8446	0.7967	0.799	1.0035	0.6508	0.5384	0.5698	0.5008	0.5947
R11	0.7594	0.9851	0.891	0.9312	0.6152	0.5037	0.9565	0.9853	0.8588	0.9199	0.9562	0.9969	0.761	0.9969	0.9969	0.9969	0.9969	0.9969	0.9969	0.685
R12	7.8963e-07	1.6862e-06	0.0929	1e-07	1.8331e-06	0.0015	0.5129	0.0791	0.6828	1e-07	1e-07	0.212	0.2827	0.2665	0.1934	1.1983e-06	0.2216	1e-07	1e-07	2.7749e-06
R13.net	0.0108	0.0108	0.0417	0.0108	0.0108	0.0113	0.1818	0.0372	0.2384	0.0108	0.0108	0.0815	0.105	0.0996	0.0753	0.0108	0.0847	0.0108	0.0108	0.0108
R13.exch	1e-07	1.1893e-06	0.2001	0.00039596	1.2342e-06	0.146	0.0175	0.0066	0.1494	1e-07	0.0098	1e-07	0.00058627	0.0032	1.8029e-06	0.2082	2.1565e-06	1e-07	20.9361	0.0007188
R14.net	-0.0108	-0.0108	0.0511	-0.0108	-0.0108	-0.0098	0.3312	0.042	0.4444	-0.0108	-0.0108	0.1306	0.1777	0.1669	0.1182	-0.0108	0.137	-0.0108	-0.0108	-0.0108
R14.exch	0.1078	5.5474e-05	0.00014659	0.0076	1.7638e-06	1.1551	0.0045	2.1999e-05	2.5713e-06	0.4538	9.9989e-08	2.5565	0.0445	0.0015	1.7035e-06	0.1004	2.2205e-06	9.1705e-06	0.4265	2.746e-06
R15.net	-0.0027	-0.0027	0.0283	-0.0027	-0.0027	-0.0022	0.1683	0.0237	0.2249	-0.0027	-0.0027	0.068	0.0916	0.0862	0.0618	-0.0027	0.0712	-0.0027	-0.0027	-0.0027
R15.exch	6.0945e-07	65.7584	0.0032	2.1989e-07	0.0233	0.7465	0.3184	1.2377e-05	154.928	459.031	0.00059165	1e-07	1e-07	0.0027	0.00023964	0.0268	2.1286e-06	0.289	0.0036	0.0053
R16.net	-0.0027	-0.0027	0.0283	-0.0027	-0.0027	-0.0022	0.1683	1.2377e-05	0.2249	-0.0027	-0.0027	0.068	0.0916	0.0862	0.0618	-0.0027	0.0712	-0.0027	-0.0027	-0.0027
R16.exch	6.0945e-07	0.0877	0.0249	131.773	0.0042	0.0027	0.1269	15.1604	1.0424	20.6405	22.089	3.7041	0.0706	0.0086	1.9443e-06	2.0295	1.1865	0.2717	0.0103	0.0021
R17.net	-0.0081	-0.0081	0.0229	-0.0081	-0.0081	-0.0076	0.1629	0.0183	0.2195	-0.0081	-0.0081	0.0626	0.0861	0.0807	0.0564	-0.0081	0.0658	-0.0081	-0.0081	-0.0081
R17.exch	0.2172	2.6143e-05	0.0043	0.6808	1.5753e-06	0.00048593	0.0165	2.3839e-05	2.5432e-06	1.0704	0.00019614	0.5687	0.00021971	1e-07	1.993e-06	1.1566e-06	2.4028	1e-07	1.2712e-05	0.0022
R18	0.7594	0.9851	0.7982	0.9312	0.6152	0.5022	0.4436	0.9061	0.176	0.9199	0.9562	0.7849	0.4783	0.7304	0.8035	0.9969	0.7753	0.9969	0.9969	0.685
R19	0.7594	0.9851	0.7982	0.9312	0.6152	0.5022	0.4436	0.9061	0.176	0.9199	0.9562	0.7849	0.4783	0.7304	0.8035	0.9969	0.7753	0.9969	0.9969	0.685
R20	1.8239	1.8244	1.8084	1.826	1.8239	1.8236	1.6531	1.8435	1.6124	1.827	1.8407	2.0157	1.7465	1.9829	1.7763	2.0915	1.7687	1.8239	1.9172	1.8679
R21	0.0233	0.0238	0.0405	0.0255	0.0233	0.0235	0.7988	0.0524	0.107	0.0267	0.1274	0.5975	0.4	0.4989	0.0233	0.5226	0.8603	0.0253	0.3528	0.0672
R22	0.0233	0.0238	0.0405	0.0255	0.0233	0.0235	0.7988	0.0524	0.107	0.0267	0.1274	0.5975	0.4	0.4989	0.0233	0.5226	0.8603	0.0253	0.3528	0.0672
R23	0.0233	0.0233	0.025	0.0234	0.0233	0.0233	0.7988	0.0233	0.0909	0.0236	0.1274	0.3519	0.4	0.2679	0.0233	0.2718	0.8584	0.0253	0.2764	0.0233
R24	0.0071	0.0071	0.0089	0.0072	0.0071	0.0071	0.7826	0.0071	0.0747	0.0074	0.1112	0.3357	0.3838	0.2517	0.0071	0.2557	0.8423	0.0091	0.2602	0.0071
R25	3.5148e-07	7.936e-07	0.0018	0.00011331	5.4272e-07	1e-07	0.7755	1.3398e-07	0.0677	0.00032456	0.1041	0.3286	0.3767	0.2446	3.5506e-07	0.2486	0.8352	0.002	0.2532	1.5725e-06
R26.net	0.0071	0.0076	0.0243	0.0093	0.0071	0.0073	0.7826	0.0362	0.0908	0.0105	0.1112	0.5814	0.3838	0.4828	0.0071	0.5064	0.8441	0.0091	0.3367	0.0511
R26.exch	0.0559	2.3702	4.9216	0.0681	400.43	0.0569	1.2213	0.0223	1.5059	0.1315	0.9375	435.096	0.0515	1e-07	0.0095	477.058	2.4438	0.0029	4.5192	0.0337
R27.net	0.0126	0.0132	0.0299	0.0149	0.0126	0.0129	0.7882	0.0418	0.0964	0.0161	0.1168	0.5869	0.3894	0.4883	0.0126	0.512	0.8497	0.0147	0.3422	0.0566
R27.exch	0.00087892	1.6594e-05	0.0042	0.0146	0.0181	0.0109	0.0212	0.00014951	2.4913e-06	1e-07	0.005	10.1315	0.1479	0.3682	0.4605	7.4517	2.2152e-06	0.208	1e-07	103.413
R28.net	-0.2943	-0.4234	0.0453	-0.4565	-1.2341	-0.2319	0.7881	0.0709	-1.3537	0.0192	-0.2367	0.4069	-0.1216	0.2263	0.0039	0.2795	0.357	-0.282	-0.0403	-0.5271
R28.exch	0.123	0.0375	0.551	0.0206	1.1238	0.0038	0.098	0.0307	33.6872	117.286	0.0409	1e-07	1e-07	68.2939	55.6578	1.4748e-06	0.00022791	0.0854	0.0007216	422.125
R29	0.307	0.4371	1.097e-06	0.4736	1.2468	0.245	4.2003e-05	1.0029e-07	1.4661	1.0491e-07	0.3535	0.4257	0.511	0.493	0.0087	0.4832	0.4946	0.2967	0.459	0.6277
R30.net	0.3836	0.5133	0.0612	0.5481	1.3234	0.3214	0.0764	0.0139	1.5266	0.0735	0.3964	0.223	0.554	0.305	0.0517	0.2754	0.5357	0.3734	0.4255	0.6604
R30.exch	0.029	69.851	0.0126	47.1215	2.9301	5.3063e-05	1.6013e-06	1.8396e-05	0.0505	0.0057	0.201	0.0018	1e-07	1e-07	82.6057	1.4807e-06	2.2182e-06	0.0667	0.021	2.9481e-06
R31	1.7825	1.782	1.7343	1.7803	1.7825	1.7818	0.8359	1.7102	1.4712	1.7791	1.6616	1.1207	1.2947	1.2012	1.7012	1.2664	0.8548	1.7805	1.4361	1.7385
R32	2.2896e-06	0.00052236	0.0154	0.0021	1.1534e-06	0.00021447	3.9182e-07	0.0291	0.0161	0.0031	1e-07	0.2457	1e-07	0.231	8.1172e-07	0.2507	0.0019	1e-07	0.0764	0.044
R33	2.2896e-06	0.00052236	0.0154	0.0021	1.1534e-06	0.00021447	3.9182e-07	0.0291	0.0161	0.0031	1e-07	0.2457	1e-07	0.231	8.1172e-07	0.2507	0.0019	1e-07	0.0764	0.044
R34	1.8243	1.8253	1.9206	1.8287	1.8243	1.8257	3.7176	1.9689	2.4469	1.8311	2.0661	3.1479	2.7999	2.9869	1.9869	2.8566	3.6798	1.8283	2.5171	1.9122
R35	1.7902	1.7897	1.7421	1.788	1.7903	1.7895	0.8436	1.7179	1.4789	1.7868	1.6693	1.1284	1.3024	1.2089	1.7089	1.2741	0.8625	1.7882	1.4438	1.7463
R36	0.1148	0.1148	0.1148	0.1148	0.1148	0.1148	0.1146	0.098	0.1148	0.1148	0.0979	0.0979	0.0979	0.0979	0.0979	0.0979	0.0979	0.1148	0.0979	0.1148
R37	0.0101	0.0101	0.0101	0.0101	0.0101	0.0101	0.0101	0.0101	0.0101	0.0101	0.0101	0.0101	0.0101	0.0101	0.0101	0.0101	0.0101	0.0101	0.0101	0.0101
R38	0.0032	0.0032	0.0032	0.0032	0.0032	0.0032	0.0032	0.0032	0.0032	0.0032	0.0032	0.0032	0.0032	0.0032	0.0032	0.0032	0.0032	0.0032	0.0032	0.0032
R39	0.0042	0.0042	0.0042	0.0042	0.0042	0.0042	0.0042	0.0042	0.0042	0.0042	0.0042	0.0042	0.0042	0.0042	0.0042	0.0042	0.0042	0.0042	0.0042	0.0042
R40	0.0609	0.0609	0.0609	0.0609	0.0609	0.0609	0.0607	0.0274	0.0609	0.0609	0.0273	0.0273	0.0273	0.0273	0.0273	0.0273	0.0273	0.0609	0.0273	0.0609
R41	0.0034	0.0034	0.0034	0.0034	0.0034	0.0034	0.0034	0.0034	0.0034	0.0034	0.0034	0.0034	0.0034	0.0034	0.0034	0.0034	0.0034	0.0034	0.0034	0.0034
R42	0.0073	0.0073	0.0073	0.0073	0.0073	0.0073	0.0073	0.0073	0.0073	0.0073	0.0073	0.0073	0.0073	0.0073	0.0073	0.0073	0.0073	0.0073	0.0073	0.0073
R43	1.6221e-05	2.1182e-06	1.7787e-05	1.3153e-06	8.786e-07	1e-07	0.00014501	0.0168	1.5007e-05	8.2408e-07	0.0168	0.0168	0.0168	0.0168	0.0168	0.0168	0.0168	3.6039e-06	0.0168	9.3815e-07
R44.net	-0.0074	-0.0074	-0.0074	-0.0074	-0.0074	-0.0074	-0.0072	0.0094	-0.0074	-0.0074	0.0095	0.0095	0.0095	0.0095	0.0095	0.0095	0.0095	-0.0074	0.0095	-0.0074
R44.exch	0.0278	0.0002357	0.0458	0.0055	8.6314e-06	0.0088	0.0114	0.00087819	2.8946	0.1263	0.0149	0.0002948	24.4587	1e-07	9.6366	0.000508	0.0025	0.0027	0.0118	0.6175
R45.net	0.0175	0.0176	0.0175	0.0176	0.0176	0.0176	0.0174	0.00076981	0.0175	0.0176	0.00072755	0.00072755	0.00072755	0.00072755	0.00072769	0.00072778	0.00072807	0.0176	0.00072755	0.0176
R45.exch	0.0119	0.0047	0.00019005	0.0018	0.0241	1.6937e-05	0.0127	0.00067184	0.0114	0.00084003	0.00020039	0.00025108	1e-07	1e-07	0.0089	9.6405e-07	3.2231	0.0221	0.0012	0.0194
R46	0.0336	0.0337	0.0336	0.0337	0.0337	0.0337	0.0334	8.4625e-05	0.0336	0.0337	1e-07	1e-07	1e-07	1e-07	3.717e-07	5.5637e-07	1.1494e-06	0.0337	1e-07	0.0337
R47	0.0035	0.0035	0.0035	0.0035	0.0035	0.0035	0.0035	0.0035	0.0035	0.0035	0.0035	0.0035	0.0035	0.0035	0.0035	0.0035	0.0035	0.0035	0.0035	0.0035
R48	0.0049	0.0049	0.0049	0.0049	0.0049	0.0049	0.0049	0.0049	0.0049	0.0049	0.0049	0.0049	0.0049	0.0049	0.0049	0.0049	0.0049	0.0049	0.0049	0.0049
R49	0.0049	0.0049	0.0049	0.0049	0.0049	0.0049	0.0049	0.0049	0.0049	0.0049	0.0049	0.0049	0.0049	0.0049	0.0049	0.0049	0.0049	0.0049	0.0049	0.0049
R50	0.0414	0.0414	0.0414	0.0414	0.0414	0.0414	0.0411	0.0078	0.0414	0.0414	0.0078	0.0078	0.0078	0.0078	0.0078	0.0078	0.0078	0.0414	0.0078	0.0414
R51	0.0022	0.0022	0.0022	0.0022	0.0022	0.0022	0.0022	0.0022	0.0022	0.0022	0.0022	0.0022	0.0022	0.0022	0.0022	0.0022	0.0022	0.0022	0.0022	0.0022
R52	0.006	0.006	0.006	0.006	0.006	0.006	0.006	0.006	0.006	0.006	0.006	0.006	0.006	0.006	0.006	0.006	0.006	0.006	0.006	0.006
R53	0.0064	0.0064	0.0064	0.0064	0.0064	0.0064	0.0064	0.0064	0.0064	0.0064	0.0064	0.0064	0.0064	0.0064	0.0064	0.0064	0.0064	0.0064	0.0064	0.0064
R54	0.0064	0.0064	0.0064	0.0064	0.0064	0.0064	0.0064	0.0064	0.0064	0.0064	0.0064	0.0064	0.0064	0.0064	0.0064	0.0064	0.0064	0.0064	0.0064	0.0064
R55	0.0041	0.0041	0.0041	0.0041	0.0041	0.0041	0.0041	0.0041	0.0041	0.0041	0.0041	0.0041	0.0041	0.0041	0.0041	0.0041	0.0041	0.0041	0.0041	0.0041
R56	0.0026	0.0026	0.0026	0.0026	0.0026	0.0026	0.0026	0.0026	0.0026	0.0026	0.0026	0.0026	0.0026	0.0026	0.0026	0.0026	0.0026	0.0026	0.0026	0.0026
R57	0.0026	0.0026	0.0026	0.0026	0.0026	0.0026	0.0026	0.0026	0.0026	0.0026	0.0026	0.0026	0.0026	0.0026	0.0026	0.0026	0.0026	0.0026	0.0026	0.0026
R58	0.002	0.002	0.002	0.002	0.002	0.002	0.002	0.002	0.002	0.002	0.002	0.002	0.002	0.002	0.002	0.002	0.002	0.002	0.002	0.002
R59	0.002	0.002	0.002	0.002	0.002	0.002	0.002	0.002	0.002	0.002	0.002	0.002	0.002	0.002	0.002	0.002	0.002	0.002	0.002	0.002
R60	0.00081	0.00081	0.00081	0.00081	0.00081	0.00081	0.00081	0.00081	0.00081	0.00081	0.00081	0.00081	0.00081	0.00081	0.00081	0.00081	0.00081	0.00081	0.00081	0.00081
R61	0.00081	0.00081	0.00081	0.00081	0.00081	0.00081	0.00081	0.00081	0.00081	0.00081	0.00081	0.00081	0.00081	0.00081	0.00081	0.00081	0.00081	0.00081	0.00081	0.00081
R62	0.00081	0.00081	0.00081	0.00081	0.00081	0.00081	0.00081	0.00081	0.00081	0.00081	0.00081	0.00081	0.00081	0.00081	0.00081	0.00081	0.00081	0.00081	0.00081	0.00081
R63	0.0013	0.0013	0.0013	0.0013	0.0013	0.0013	0.0013	0.0013	0.0013	0.0013	0.0013	0.0013	0.0013	0.0013	0.0013	0.0013	0.0013	0.0013	0.0013	0.0013
R64	0.0022	0.0022	0.0022	0.0022	0.0022	0.0022	0.0022	0.0022	0.0022	0.0022	0.0022	0.0022	0.0022	0.0022	0.0022	0.0022	0.0022	0.0022	0.0022	0.0022
R65	0.0013	0.0013	0.0013	0.0013	0.0013	0.0013	0.0013	0.0013	0.0013	0.0013	0.0013	0.0013	0.0013	0.0013	0.0013	0.0013	0.0013	0.0013	0.0013	0.0013
R66	0.015	0.015	0.015	0.015	0.015	0.015	0.015	0.015	0.015	0.015	0.015	0.015	0.015	0.015	0.015	0.015	0.015	0.015	0.015	0.015

## Sheet: initial_fluxes
Flux (eiFlux)	Flux (INCA)	Set 1	Set 2	Set 3	Set 4	Set 5	Set 6	Set 7	Set 8	Set 9	Set 10	Set 11	Set 12	Set 13	Set 14	Set 15	Set 16	Set 17	Set 18	Set 19	Set 20
gl-in	R1	1	1	1	1	1	1	1	1	1	1	1	1	1	1	1	1	1	1	1	1
gl-1	R2	1	1	1	1	1	1	1	1	1	1	1	1	1	1	1	1	1	1	1	1
gl-2	R3	0.2376	0.0118	0.1059	0.0657	0.3818	0.4932	0.0404	0.0117	0.1381	0.077	0.0407	1e-07	0.2359	1e-07	1.2626e-06	9.9781e-07	2.1508e-06	1e-07	1e-07	0.312
gl-3.f	R4.f	0.3169	2.5121e-06	174.071	0.2339	0.369902	0.5572	0.466	0.0526001	0.581503	0.1182	0.0432	0.130103	145.524	0.16584	0.2881	1.5715e-06	0.136351	0.0025	3.8723	0.300103
gl-3.b	R4.b	0.0912	5.5348e-06	173.915	0.1801	1.986e-06	0.0748	0.0955	1e-07	2.5855e-06	0.053	0.0143	0.00060313	145.112	3.9762e-05	0.171	0.0118016	0.00045093	0.0143	3.8841	2.9521e-06
gl-4.f	R5.f	591.809	2.4016	352.548	0.0574	1.0231	1.0077	1.1167	0.5571	0.7077	6.792	144.712	7.7562	4.5976	0.1964	0.117102	277.994	0.1733	1.0022	276.437	0.3123
gl-4.b	R5.b	591.583	2.4016	352.392	0.0036	0.6532	0.5253	0.7462	0.5045	0.1262	6.7268	144.683	7.6267	4.185	0.0306	1.6686e-06	278.006	0.0374	1.014	276.448	0.0122
gl-5.f	R6.f	0.225701	0.0299	0.2223	166.305	0.369902	0.4888	0.4093	0.0624	0.6832	3.8202	2.9753	0.1412	0.4306	0.1658	225.365	0.0306	0.4731	6.9213	0.0117	0.300103
gl-5.b	R6.b	7.2959e-07	0.029903	0.0664	166.251	1.995e-06	0.0064	0.0388	0.0098	0.1017	3.755	2.9464	0.0117	0.018	1e-07	225.248	0.0424	0.3372	6.9331	0.0235	2.928e-06
gl-6.f	R7.f	1.356	1.212	1.1318	1.0669	1.3489	3.7088	2.1491	1.0306	2.0305	1.6032	1.0692	1.1054	1.3884	1.1417	1.093	0.964001	1.11199	1.4309	0.9891	1.3078
gl-6.b	R7.b	0.1544	0.2362	1.2228e-06	0.0372	0.0031	2.2506	0.8027	0.0022	0.4732	0.5622	0.0645	1e-07	1e-07	1e-07	1.3836e-06	1.4563e-06	0.00019403	0.4669	0.0251	0.0318
gl-7.f	R8.f	1.2055	1.0019	1.1318	1.0448	1.3509	1.45832	1.4175	222.9	1.6426	3.0472	1.073	1.1054	1.3902	1.14181	1.0936	0.964046	1.1118	0.972	0.9795	21.169
gl-7.b	R8.b	0.0039	0.0261	1.2228e-06	0.0151	0.0051	0.0001207	0.0711	221.871	0.0853	2.0062	0.0683	1e-07	0.0018	0.00011135	0.00059871	4.6409e-05	2.2205e-06	0.008	0.0155	19.893
gl-8.f	R9.f	1.2038	0.9666	834.014	1.0804	2.312	1.5462	1.33731	1.0023	2.0617	1.0712	0.9786	1.0998	1.3639	1.1156	1.0668	0.937901	1.0856	0.9728	0.9448	3.1368
gl-8.b	R9.b	0.0115	1e-07	832.891	0.06	0.9755	0.0973	0.00040789	1e-07	0.5137	0.0395	1e-07	0.0206	0.0016	1e-07	1.3834e-06	1.4562e-06	2.2203e-06	0.0181	0.0069	1.8701
gl-9	R10	0.7971	0.4417	1.0497	0.4607	0.0015	1.1159	1.249	0.9768	0.0098	0.9466	0.5706	0.8446	0.7967	0.799	1.0035	0.6508	0.5384	0.5698	0.5008	0.5947
pp-1	R11	0.7594	0.9851	0.891	0.9312	0.6152	0.5037	0.9565	0.9853	0.8588	0.9199	0.9562	0.9969	0.761	0.9969	0.9969	0.9969	0.9969	0.9969	0.9969	0.685
pp-2	R12	7.8963e-07	1.6862e-06	0.0929	1e-07	1.8331e-06	0.0015	0.5129	0.0791	0.6828	1e-07	1e-07	0.212	0.2827	0.2665	0.1934	1.1983e-06	0.2216	1e-07	1e-07	2.7749e-06
pp-3.f	R13.f	0.0108001	0.0108012	0.2418	0.011196	0.0108012	0.1573	0.1993	0.0438	0.3878	0.0108001	0.0206	0.0815001	0.105586	0.1028	0.0753018	0.219	0.0847022	0.0108001	20.9469	0.0115188
pp-3.b	R13.b	1e-07	1.1893e-06	0.2001	0.00039596	1.2342e-06	0.146	0.0175	0.0066	0.1494	1e-07	0.0098	1e-07	0.00058627	0.0032	1.8029e-06	0.2082	2.1565e-06	1e-07	20.9361	0.0007188
pp-4.f	R14.f	0.1078	5.5474e-05	0.0512466	0.0076	1.7638e-06	1.1551	0.3357	0.042022	0.444403	0.4538	9.9989e-08	2.6871	0.2222	0.1684	0.118202	0.1004	0.137002	9.1705e-06	0.4265	2.746e-06
pp-4.b	R14.b	0.1186	0.0108555	0.00014659	0.0184	0.0108018	1.1649	0.0045	2.1999e-05	2.5713e-06	0.4646	0.0108001	2.5565	0.0445	0.0015	1.7035e-06	0.1112	2.2205e-06	0.0108092	0.4373	0.0108027
pp-5.f	R15.f	6.0945e-07	65.7584	0.0315	2.1989e-07	0.0233	0.7465	0.4867	0.0237124	155.152	459.031	0.00059165	0.0680001	0.0916001	0.0889	0.0620396	0.0268	0.0712021	0.289	0.0036	0.0053
pp-5.b	R15.b	0.00270061	65.7611	0.0032	0.00270022	0.026	0.7487	0.3184	1.2377e-05	154.928	459.034	0.00329165	1e-07	1e-07	0.0027	0.00023964	0.0295	2.1286e-06	0.2917	0.0063	0.008
pp-6.f	R16.f	6.0945e-07	0.0877	0.0532	131.773	0.0042	0.0027	0.2952	15.1604	1.2673	20.6405	22.089	3.7721	0.1622	0.0948	0.0618019	2.0295	1.2577	0.2717	0.0103	0.0021
pp-6.b	R16.b	0.00270061	0.0904	0.0249	131.776	0.0069	0.0049	0.1269	15.1604	1.0424	20.6432	22.0917	3.7041	0.0706	0.0086	1.9443e-06	2.0322	1.1865	0.2744	0.013	0.0048
pp-7.f	R17.f	0.2172	2.6143e-05	0.0272	0.6808	1.5753e-06	0.00048593	0.1794	0.0183238	0.219503	1.0704	0.00019614	0.6313	0.0863197	0.0807001	0.056402	1.1566e-06	2.4686	1e-07	1.2712e-05	0.0022
pp-7.b	R17.b	0.2253	0.00812614	0.0043	0.6889	0.00810158	0.00808593	0.0165	2.3839e-05	2.5432e-06	1.0785	0.00829614	0.5687	0.00021971	1e-07	1.993e-06	0.00810116	2.4028	0.0081001	0.00811271	0.0103
ed-1	R18	0.7594	0.9851	0.7982	0.9312	0.6152	0.5022	0.4436	0.9061	0.176	0.9199	0.9562	0.7849	0.4783	0.7304	0.8035	0.9969	0.7753	0.9969	0.9969	0.685
ed-2	R19	0.7594	0.9851	0.7982	0.9312	0.6152	0.5022	0.4436	0.9061	0.176	0.9199	0.9562	0.7849	0.4783	0.7304	0.8035	0.9969	0.7753	0.9969	0.9969	0.685
pd	R20	1.8239	1.8244	1.8084	1.826	1.8239	1.8236	1.6531	1.8435	1.6124	1.827	1.8407	2.0157	1.7465	1.9829	1.7763	2.0915	1.7687	1.8239	1.9172	1.8679
tc-1	R21	0.0233	0.0238	0.0405	0.0255	0.0233	0.0235	0.7988	0.0524	0.107	0.0267	0.1274	0.5975	0.4	0.4989	0.0233	0.5226	0.8603	0.0253	0.3528	0.0672
tc-2	R22	0.0233	0.0238	0.0405	0.0255	0.0233	0.0235	0.7988	0.0524	0.107	0.0267	0.1274	0.5975	0.4	0.4989	0.0233	0.5226	0.8603	0.0253	0.3528	0.0672
tc-3	R23	0.0233	0.0233	0.025	0.0234	0.0233	0.0233	0.7988	0.0233	0.0909	0.0236	0.1274	0.3519	0.4	0.2679	0.0233	0.2718	0.8584	0.0253	0.2764	0.0233
tc-4	R24	0.0071	0.0071	0.0089	0.0072	0.0071	0.0071	0.7826	0.0071	0.0747	0.0074	0.1112	0.3357	0.3838	0.2517	0.0071	0.2557	0.8423	0.0091	0.2602	0.0071
tc-5	R25	3.5148e-07	7.936e-07	0.0018	0.00011331	5.4272e-07	1e-07	0.7755	1.3398e-07	0.0677	0.00032456	0.1041	0.3286	0.3767	0.2446	3.5506e-07	0.2486	0.8352	0.002	0.2532	1.5725e-06
tc-6.f	R26.f	0.063	2.3778	4.9459	0.0774	400.437	0.0642	2.0039	0.0585	1.5967	0.142	1.0487	435.677	0.4353	0.4828	0.0166	477.565	3.2879	0.012	4.8559	0.0848
tc-6.b	R26.b	0.0559	2.3702	4.9216	0.0681	400.43	0.0569	1.2213	0.0223	1.5059	0.1315	0.9375	435.096	0.0515	1e-07	0.0095	477.058	2.4438	0.0029	4.5192	0.0337
tc-7.f	R27.f	0.0134789	0.0132166	0.0341	0.0295	0.0307	0.0238	0.8094	0.0419495	0.0964025	0.0161001	0.1218	10.7184	0.5373	0.8565	0.4731	7.9637	0.849702	0.2227	0.3422	103.469
tc-7.b	R27.b	0.00087892	1.6594e-05	0.0042	0.0146	0.0181	0.0109	0.0212	0.00014951	2.4913e-06	1e-07	0.005	10.1315	0.1479	0.3682	0.4605	7.4517	2.2152e-06	0.208	1e-07	103.413
tc-8.f	R28.f	0.123	0.0375	0.5963	0.0206	1.1238	0.0038	0.8861	0.1016	33.6872	117.305	0.0409	0.4069	1e-07	68.5202	55.6617	0.279501	0.357228	0.0854	0.0007216	422.125
tc-8.b	R28.b	0.4173	0.4609	0.551	0.4771	2.3579	0.2357	0.098	0.0307	35.0409	117.286	0.2776	1e-07	0.1216	68.2939	55.6578	1.4748e-06	0.00022791	0.3674	0.0410216	422.652
me	R29	0.307	0.4371	1.097e-06	0.4736	1.2468	0.245	4.2003e-05	1.0029e-07	1.4661	1.0491e-07	0.3535	0.4257	0.511	0.493	0.0087	0.4832	0.4946	0.2967	0.459	0.6277
an.f	R30.f	0.4126	70.3643	0.0738	47.6696	4.2535	0.321453	0.0764016	0.0139184	1.5771	0.0792	0.5974	0.2248	0.554	0.305	82.6574	0.275401	0.535702	0.4401	0.4465	0.660403
an.b	R30.b	0.029	69.851	0.0126	47.1215	2.9301	5.3063e-05	1.6013e-06	1.8396e-05	0.0505	0.0057	0.201	0.0018	1e-07	1e-07	82.6057	1.4807e-06	2.2182e-06	0.0667	0.021	2.9481e-06
ac	R31	1.7825	1.782	1.7343	1.7803	1.7825	1.7818	0.8359	1.7102	1.4712	1.7791	1.6616	1.1207	1.2947	1.2012	1.7012	1.2664	0.8548	1.7805	1.4361	1.7385
gx-1	R32	2.2896e-06	0.00052236	0.0154	0.0021	1.1534e-06	0.00021447	3.9182e-07	0.0291	0.0161	0.0031	1e-07	0.2457	1e-07	0.231	8.1172e-07	0.2507	0.0019	1e-07	0.0764	0.044
gx-2	R33	2.2896e-06	0.00052236	0.0154	0.0021	1.1534e-06	0.00021447	3.9182e-07	0.0291	0.0161	0.0031	1e-07	0.2457	1e-07	0.231	8.1172e-07	0.2507	0.0019	1e-07	0.0764	0.044
co2-in.f	-	0	0	0	0	0	0	0	0	0	0	0	0	0	0	0	0	0	0	0	0
co2-in.b	R34	1.8243	1.8253	1.9206	1.8287	1.8243	1.8257	3.7176	1.9689	2.4469	1.8311	2.0661	3.1479	2.7999	2.9869	1.9869	2.8566	3.6798	1.8283	2.5171	1.9122
acxt	R35	1.7902	1.7897	1.7421	1.788	1.7903	1.7895	0.8436	1.7179	1.4789	1.7868	1.6693	1.1284	1.3024	1.2089	1.7089	1.2741	0.8625	1.7882	1.4438	1.7463
glusyn	R36	0.1148	0.1148	0.1148	0.1148	0.1148	0.1148	0.1146	0.098	0.1148	0.1148	0.0979	0.0979	0.0979	0.0979	0.0979	0.0979	0.0979	0.1148	0.0979	0.1148
glnsyn	R37	0.0101	0.0101	0.0101	0.0101	0.0101	0.0101	0.0101	0.0101	0.0101	0.0101	0.0101	0.0101	0.0101	0.0101	0.0101	0.0101	0.0101	0.0101	0.0101	0.0101
prosyn	R38	0.0032	0.0032	0.0032	0.0032	0.0032	0.0032	0.0032	0.0032	0.0032	0.0032	0.0032	0.0032	0.0032	0.0032	0.0032	0.0032	0.0032	0.0032	0.0032	0.0032
argsyn	R39	0.0042	0.0042	0.0042	0.0042	0.0042	0.0042	0.0042	0.0042	0.0042	0.0042	0.0042	0.0042	0.0042	0.0042	0.0042	0.0042	0.0042	0.0042	0.0042	0.0042
aspsyn	R40	0.0609	0.0609	0.0609	0.0609	0.0609	0.0609	0.0607	0.0274	0.0609	0.0609	0.0273	0.0273	0.0273	0.0273	0.0273	0.0273	0.0273	0.0609	0.0273	0.0609
asnsyn	R41	0.0034	0.0034	0.0034	0.0034	0.0034	0.0034	0.0034	0.0034	0.0034	0.0034	0.0034	0.0034	0.0034	0.0034	0.0034	0.0034	0.0034	0.0034	0.0034	0.0034
alasyn	R42	0.0073	0.0073	0.0073	0.0073	0.0073	0.0073	0.0073	0.0073	0.0073	0.0073	0.0073	0.0073	0.0073	0.0073	0.0073	0.0073	0.0073	0.0073	0.0073	0.0073
sersyn	R43	1.6221e-05	2.1182e-06	1.7787e-05	1.3153e-06	8.786e-07	1e-07	0.00014501	0.0168	1.5007e-05	8.2408e-07	0.0168	0.0168	0.0168	0.0168	0.0168	0.0168	0.0168	3.6039e-06	0.0168	9.3815e-07
glysyn.f	R44.f	0.0278	0.0002357	0.0458	0.0055	8.6314e-06	0.0088	0.0114	0.0102782	2.8946	0.1263	0.0244	0.0097948	24.4682	0.0095001	9.6461	0.010008	0.012	0.0027	0.0213	0.6175
glysyn.b	R44.b	0.0352	0.0076357	0.0532	0.0129	0.00740863	0.0162	0.0186	0.00087819	2.902	0.1337	0.0149	0.0002948	24.4587	1e-07	9.6366	0.000508	0.0025	0.0101	0.0118	0.6249
glydeg.f	R45.f	0.0294	0.0223	0.0176901	0.0194	0.0417	0.0176169	0.0301	0.00144165	0.0289	0.01844	0.00092794	0.00097863	0.00072765	0.00072765	0.00962769	0.000728744	3.22383	0.0397	0.00192755	0.037
glydeg.b	R45.b	0.0119	0.0047	0.00019005	0.0018	0.0241	1.6937e-05	0.0127	0.00067184	0.0114	0.00084003	0.00020039	0.00025108	1e-07	1e-07	0.0089	9.6405e-07	3.2231	0.0221	0.0012	0.0194
thrdeg	R46	0.0336	0.0337	0.0336	0.0337	0.0337	0.0337	0.0334	8.4625e-05	0.0336	0.0337	1e-07	1e-07	1e-07	1e-07	3.717e-07	5.5637e-07	1.1494e-06	0.0337	1e-07	0.0337
cyssyn	R47	0.0035	0.0035	0.0035	0.0035	0.0035	0.0035	0.0035	0.0035	0.0035	0.0035	0.0035	0.0035	0.0035	0.0035	0.0035	0.0035	0.0035	0.0035	0.0035	0.0035
lldapsyn	R48	0.0049	0.0049	0.0049	0.0049	0.0049	0.0049	0.0049	0.0049	0.0049	0.0049	0.0049	0.0049	0.0049	0.0049	0.0049	0.0049	0.0049	0.0049	0.0049	0.0049
lyssyn	R49	0.0049	0.0049	0.0049	0.0049	0.0049	0.0049	0.0049	0.0049	0.0049	0.0049	0.0049	0.0049	0.0049	0.0049	0.0049	0.0049	0.0049	0.0049	0.0049	0.0049
thrsyn	R50	0.0414	0.0414	0.0414	0.0414	0.0414	0.0414	0.0411	0.0078	0.0414	0.0414	0.0078	0.0078	0.0078	0.0078	0.0078	0.0078	0.0078	0.0414	0.0078	0.0414
metsyn	R51	0.0022	0.0022	0.0022	0.0022	0.0022	0.0022	0.0022	0.0022	0.0022	0.0022	0.0022	0.0022	0.0022	0.0022	0.0022	0.0022	0.0022	0.0022	0.0022	0.0022
valsyn	R52	0.006	0.006	0.006	0.006	0.006	0.006	0.006	0.006	0.006	0.006	0.006	0.006	0.006	0.006	0.006	0.006	0.006	0.006	0.006	0.006
leusynI	R53	0.0064	0.0064	0.0064	0.0064	0.0064	0.0064	0.0064	0.0064	0.0064	0.0064	0.0064	0.0064	0.0064	0.0064	0.0064	0.0064	0.0064	0.0064	0.0064	0.0064
leusynII	R54	0.0064	0.0064	0.0064	0.0064	0.0064	0.0064	0.0064	0.0064	0.0064	0.0064	0.0064	0.0064	0.0064	0.0064	0.0064	0.0064	0.0064	0.0064	0.0064	0.0064
ilesyn	R55	0.0041	0.0041	0.0041	0.0041	0.0041	0.0041	0.0041	0.0041	0.0041	0.0041	0.0041	0.0041	0.0041	0.0041	0.0041	0.0041	0.0041	0.0041	0.0041	0.0041
phesynI	R56	0.0026	0.0026	0.0026	0.0026	0.0026	0.0026	0.0026	0.0026	0.0026	0.0026	0.0026	0.0026	0.0026	0.0026	0.0026	0.0026	0.0026	0.0026	0.0026	0.0026
phesynII	R57	0.0026	0.0026	0.0026	0.0026	0.0026	0.0026	0.0026	0.0026	0.0026	0.0026	0.0026	0.0026	0.0026	0.0026	0.0026	0.0026	0.0026	0.0026	0.0026	0.0026
tyrsynI	R58	0.002	0.002	0.002	0.002	0.002	0.002	0.002	0.002	0.002	0.002	0.002	0.002	0.002	0.002	0.002	0.002	0.002	0.002	0.002	0.002
tyrsynII	R59	0.002	0.002	0.002	0.002	0.002	0.002	0.002	0.002	0.002	0.002	0.002	0.002	0.002	0.002	0.002	0.002	0.002	0.002	0.002	0.002
trpsynI	R60	0.00081	0.00081	0.00081	0.00081	0.00081	0.00081	0.00081	0.00081	0.00081	0.00081	0.00081	0.00081	0.00081	0.00081	0.00081	0.00081	0.00081	0.00081	0.00081	0.00081
trpsynII	R61	0.00081	0.00081	0.00081	0.00081	0.00081	0.00081	0.00081	0.00081	0.00081	0.00081	0.00081	0.00081	0.00081	0.00081	0.00081	0.00081	0.00081	0.00081	0.00081	0.00081
trpsynIII	R62	0.00081	0.00081	0.00081	0.00081	0.00081	0.00081	0.00081	0.00081	0.00081	0.00081	0.00081	0.00081	0.00081	0.00081	0.00081	0.00081	0.00081	0.00081	0.00081	0.00081
hissyn	R63	0.0013	0.0013	0.0013	0.0013	0.0013	0.0013	0.0013	0.0013	0.0013	0.0013	0.0013	0.0013	0.0013	0.0013	0.0013	0.0013	0.0013	0.0013	0.0013	0.0013
methfsyn	R64	0.0022	0.0022	0.0022	0.0022	0.0022	0.0022	0.0022	0.0022	0.0022	0.0022	0.0022	0.0022	0.0022	0.0022	0.0022	0.0022	0.0022	0.0022	0.0022	0.0022
fthfsyn	R65	0.0013	0.0013	0.0013	0.0013	0.0013	0.0013	0.0013	0.0013	0.0013	0.0013	0.0013	0.0013	0.0013	0.0013	0.0013	0.0013	0.0013	0.0013	0.0013	0.0013
Biomass	R66	0.015	0.015	0.015	0.015	0.015	0.015	0.015	0.015	0.015	0.015	0.015	0.015	0.015	0.015	0.015	0.015	0.015	0.015	0.015	0.015

## Sheet: initial_pools
Pool	Set 1	Set 2	Set 3	Set 4	Set 5	Set 6	Set 7	Set 8	Set 9	Set 10	Set 11	Set 12	Set 13	Set 14	Set 15	Set 16	Set 17	Set 18	Set 19	Set 20
3PG	0.0017	0.0018	2.8712	0.3898	0.5167	0.0532	0.0153	0.0047	0.0036	0.0081	0.0629	0.8127	2.1253	0.029	0.0017	0.6348	2.2502	0.0038	0.197	1.7491
6PG	0.0896	0.0017	4.6002	0.0797	0.0013	0.0127	7.5902	0.4688	0.0014	0.5261	0.6617	0.0121	6.7472	0.0045	1.2066	0.0023	3.9638	0.0057	0.2243	0.0863
Ac	1	1	1	1	1	1	1	1	1	1	1	1	1	1	1	1	1	1	1	1
AcCoA	0.055	0.0109	0.4831	0.063	2.5356	0.0095	1.0297	0.1857	0.3532	0.1473	0.0089	0.0024	0.0049	0.0061	3.8428	0.0088	0.1191	0.2646	0.0143	0.946
aKG	0.0019	0.0891	3.2956	0.0485	0.004	3.0576	0.0914	0.0886	0.0101	0.3492	0.0098	0.027	0.0489	0.0049	3.7716	0.286	0.0013	0.0013	1.6791	0.0022
Ala	0.272	6.1129	0.0775	0.4918	0.8325	0.0011	0.0023	0.0125	4.2301	0.0162	6.3529	0.0062	6.7787	1.4061	0.2702	1.3475	0.057	0.0218	2.9609	0.0075
Arg	1	1	1	1	1	1	1	1	1	1	1	1	1	1	1	1	1	1	1	1
Asn	0.0607	4.8441	0.0235	1.0099	0.8198	0.0025	1.3834	0.0013	0.0277	2.9139	0.0187	1.5274	8.5575	0.4585	0.0031	7.3845	1.1805	0.0289	0.0065	0.014
Asp	1.6699	0.0023	0.0183	4.3188	6.0966	0.0047	0.0023	0.4251	2.9232	0.0538	2.1667	0.0011	0.0106	9.4509	5.2517	0.0319	0.008	0.2232	0.4453	6.6613
BPG	0.1041	4.2542	2.9207	0.5113	0.0091	0.0014	0.0031	0.0019	0.323	0.3013	0.0064	3.0945	0.0015	7.5945	0.0112	8.84	0.09	0.0571	0.0157	0.2413
Cit	0.0033	0.0676	0.2336	0.0347	0.0011	0.0602	0.0029	0.0051	0.0265	0.0409	1.217	9.3527	0.0149	0.5384	0.0015	1.1438	0.0321	0.001	2.2217	0.2067
CO2	1.1265	0.0014	0.0013	0.8471	0.0031	0.0556	1.3986	0.2082	0.0022	0.6702	5.9481	0.0025	0.0021	0.1598	0.001	1.7109	0.2139	7.614	0.0147	1.4375
Cys	0.0262	0.0015	0.0072	0.0058	0.0024	0.0034	4.5635	9.108	0.8375	0.6568	0.0023	6.1033	0.0037	0.0597	0.0491	0.2034	1.0836	0.0025	0.0671	0.012
DHAP	0.2961	0.0179	6.7857	1.2418	6.2498	0.93	0.0558	0.001	5.3603	0.0118	0.0024	0.0035	3.941	6.0962	6.1745	2.8516	0.9384	0.0042	7.3318	0.0495
E4P	0.6467	4.549	0.0903	0.842	5.3107	0.0027	0.1924	0.2216	2.4152	0.2437	0.3311	0.136	0.0423	0.0153	0.006	0.0339	0.0732	7.4195	0.0108	0.0043
F6P	1.1869	0.0181	0.0469	1.1502	0.0471	0.0539	0.0011	2.5481	0.0036	0.0042	0.0132	0.0088	0.0046	0.0018	0.048	0.233	1.2833	0.8496	0.4241	2.1799
FBP	0.3415	0.6767	1.3827	0.0144	1.058	0.0184	0.0667	0.0615	0.0026	0.6896	0.5238	0.054	0.0331	9.9522	0.011	0.9707	3.9792	0.546	0.6537	0.0089
FTHF	1	1	1	1	1	1	1	1	1	1	1	1	1	1	1	1	1	1	1	1
Fum	9.0128	3.5531	0.2638	0.0282	0.0042	2.9157	0.001	0.0037	0.0098	0.0088	0.5368	0.0758	0.0454	0.0035	0.0089	2.1254	1.2967	0.0029	0.0667	0.0569
G6P	0.1359	0.0087	0.0025	0.1385	0.0022	0.0063	0.0201	0.0089	0.0591	0.0095	0.6235	0.0111	0.0126	0.5947	0.4834	0.3478	8.7247	1.9209	0.0025	0.0013
GAP	0.0382	0.0057	0.0041	0.0062	0.2115	0.2636	0.0216	0.1164	1.5315	8.167	0.0807	0.0015	0.1248	0.0269	0.0134	0.0062	0.0041	0.0149	0.0173	0.0012
Glc	0.001	0.0074	0.0131	0.0017	0.0341	0.7285	2.2079	0.0037	0.0793	0.0011	0.4749	0.7018	0.0077	0.1527	0.0018	0.0073	4.5328	0.1688	4.0294	0.0328
Gln	0.0898	0.0043	0.9823	0.0038	4.2983	0.1635	0.017	0.2573	1.1026	0.0061	0.0061	0.3141	0.0038	0.5657	0.8377	0.0042	0.0021	0.4854	0.0059	0.0448
Glu	0.028	1.9034	6.7572	0.1644	0.0117	1.1677	0.0591	0.1755	0.1168	2.006	0.0046	1.0343	1.6367	0.0172	0.0613	0.7089	0.0032	0.0138	0.001	0.3652
Gly	4.611	0.0686	0.001	0.4981	0.2878	0.0057	0.0172	0.0079	0.0058	0.0054	0.0275	0.0018	0.0645	3.9549	4.095	0.0108	0.9655	2.6411	6.7435	0.0635
Gox	0.0492	0.7838	8.0727	2.4543	8.023	0.157	0.7789	0.078	0.0098	0.0118	5.7204	0.0312	1.176	0.0036	0.0012	9.0331	0.001	0.1425	1.115	1.3535
His	1	1	1	1	1	1	1	1	1	1	1	1	1	1	1	1	1	1	1	1
iCit	0.0197	1.8842	0.0668	0.005	1.8591	0.1555	0.0671	0.0051	0.0333	0.0167	0.0118	0.0457	0.0056	0.0349	0.815	0.1229	0.3938	8.2786	0.0018	0.0733
Ile	0.0071	0.0427	0.1336	0.0142	0.0059	0.0045	1.6495	1.5424	0.0151	0.0523	0.123	0.0104	5.296	0.3099	0.0019	0.0773	0.0046	0.0173	4.4596	0.0031
KDPG	0.0321	0.1888	0.0086	0.4206	0.0096	0.0018	0.1676	2.2323	0.001	0.0024	2.6096	2.7851	0.6545	0.4514	0.5385	1.2502	0.3865	0.8971	0.0015	3.1049
Leu	6.2092	0.0056	0.1766	0.044	0.0697	0.2828	0.0256	0.3158	0.0284	4.4909	0.0485	0.0322	0.554	3.9874	1.6678	3.0998	4.4693	1.0369	0.0039	0.0078
Leu1	3.3449	0.1929	0.0512	0.074	0.0194	0.0579	0.0137	0.0045	0.014	3.9786	0.1767	0.002	0.0804	0.0015	0.0281	0.0653	0.0158	2.2077	0.0022	0.2444
LLDAP	0.0044	5.9355	1.2155	0.2598	0.0503	0.3739	0.5988	0.3016	0.0535	7.4017	0.0081	1.8014	0.3972	0.0057	0.0335	0.0117	0.0068	0.0217	0.0048	0.0102
Lys	1	1	1	1	1	1	1	1	1	1	1	1	1	1	1	1	1	1	1	1
Mal	0.0048	0.2188	0.3318	1.0579	2.6477	0.0036	0.0061	4.1369	0.3244	1.689	2.7785	0.321	0.0341	0.0033	0.0073	0.0371	0.0027	4.0622	0.0715	0.0295
MEETHF	0.4495	0.0525	0.0815	0.0015	0.1103	0.1734	0.0011	0.0024	0.0013	0.0048	1.7633	0.002	0.047	2.0278	0.0206	0.0523	2.3276	0.0012	0.0557	0.7712
Met	0.0019	0.1221	0.8289	0.0165	0.033	0.3275	0.032	0.1129	0.0017	1.0038	2.9712	0.0022	0.0855	0.009	1.3053	0.001	0.1102	0.0022	0.0393	0.002
METHF	0.1168	0.026	0.2522	1.8642	5.0286	2.0419	0.0144	0.0111	0.0024	0.1655	1.0726	0.2064	2.1705	0.0368	0.0051	0.085	0.0608	7.2892	0.0028	2.0044
OAA	0.1549	0.0012	0.0031	0.3064	0.0026	0.15	0.1358	0.0013	0.003	0.3989	0.183	6.5527	0.0051	0.3693	0.0105	0.1133	0.082	0.7613	0.9394	4.5432
PEP	1.0697	9.0129	0.858	0.0465	0.001	0.9463	0.0404	0.0471	0.0705	0.0191	0.2322	0.3936	0.0427	4.3761	0.1687	0.1987	0.0075	0.0372	0.0247	0.0071
Phe	0.9424	0.2028	0.0243	0.0575	0.6594	5.0347	0.0054	0.1136	0.0102	0.0042	0.002	0.026	0.1248	0.2157	0.0028	3.809	0.4684	0.0352	0.1591	5.876
Phe1	8.4276	3.6142	0.0485	0.0051	2.0951	2.1153	1.2813	0.0929	0.0604	1.05	0.101	0.037	0.0014	0.0012	5.565	0.0213	0.1038	0.002	7.779	0.5873
Pro	1	1	1	1	1	1	1	1	1	1	1	1	1	1	1	1	1	1	1	1
Pyr	0.0032	0.0063	0.0338	0.0742	0.0511	0.0089	0.0101	0.1305	0.0452	0.0703	0.0695	6.3552	0.0225	0.0039	0.3768	0.026	0.0112	0.002	0.001	0.0015
R5P	3.7676	0.006	0.0022	0.079	0.0044	0.0012	7.941	7.8753	0.8392	0.1075	0.0037	3.415	8.5178	0.8788	0.2106	0.0027	1.2073	0.0012	0.2077	0.3085
Ru5P	0.0011	2.1372	1.7187	6.5889	4.0133	0.5739	0.0036	0.0181	0.0446	0.0769	1.1591	0.0329	0.2665	0.027	0.0033	0.0045	0.0017	0.012	0.0049	0.0128
S7P	4.1782	0.0037	0.024	10	0.9401	5.7504	0.871	0.7185	0.0081	0.0714	0.0012	0.0153	0.0082	0.0081	1.6509	0.2023	5.3139	0.018	0.0407	6.9624
Ser	0.0914	0.0027	0.0149	0.0016	0.0048	2.5761	0.8093	1.1475	0.0721	0.6888	0.0019	0.0012	0.0337	0.1162	0.0265	0.2961	0.0023	0.0186	0.3964	0.001
Suc	0.3185	0.0058	0.0921	4.378	0.0014	0.0047	0.757	0.0056	0.1759	0.2129	0.005	0.2435	0.0082	0.0937	1.06	0.0456	0.1116	0.0175	0.0296	0.0066
SucCoA	0.0688	0.0016	1.0055	0.4814	0.002	2.3028	0.0038	0.0273	0.0099	0.1214	5.2321	2.9948	1.0485	0.13	0.0747	3.4172	0.0492	0.2331	0.0213	0.0217
Thr	0.9111	0.0963	0.0257	1.8965	0.0019	0.0318	0.1333	0.416	2.621	1.5421	0.5209	0.4255	1.1813	0.0098	0.0022	0.0121	4.9856	0.3141	0.0143	0.944
Trp	1	1	1	1	1	1	1	1	1	1	1	1	1	1	1	1	1	1	1	1
Trp1	1	1	1	1	1	1	1	1	1	1	1	1	1	1	1	1	1	1	1	1
Trp2	1	1	1	1	1	1	1	1	1	1	1	1	1	1	1	1	1	1	1	1
Tyr	0.247	0.0017	0.0023	0.0031	0.7564	0.0117	0.3049	0.3933	0.0218	0.0342	0.1936	0.0054	6.3114	0.8919	0.0021	0.4128	0.0683	0.0023	0.0031	0.2918
Tyr1	1	1	1	1	1	1	1	1	1	1	1	1	1	1	1	1	1	1	1	1
Val	0.001	1.1819	0.001	0.0155	6.74	0.0451	0.001	0.1035	2.6731	0.4159	0.001	0.0053	0.2146	0.045	0.0048	0.3743	0.0046	0.0083	0.0163	0.0017
X5P	0.8547	0.0011	7.7569	0.118	0.0912	0.001	0.1805	0.0016	0.2147	0.022	2.5536	2.0254	0.6184	0.0497	1.1361	6.4151	1.5037	0.3191	2.7055	0.5698

## Sheet: eiFlux_INCA_Results
	SSR Achieved					eiFlux RadauIIA 3O								eiFlux RadauIIA 9O								INCA 2.0
	eiFlux RadauIIA30	eiFlux RadauIIA9O	INCA			0-2%	2-4%	4-6%	6-8%	8-10%	>10%			0-2%	2-4%	4-6%	6-8%	8-10%	>10%			0-2%	2-4%	4-6%	4-8%	8-10%	>10%
Set 1	660.703	644.71	856.367		Set 1	1	1	1	1	1	0		Set 1	1	1	1	1	1	0		Set 1	0	0	0	0	0	1
Set 2	662.648	646.092	37245.4		Set 2	1	1	1	1	1	0		Set 2	1	1	1	1	1	0		Set 2	0	0	0	0	0	1
Set 3	660.792	644.368	809.642		Set 3	1	1	1	1	1	0		Set 3	1	1	1	1	1	0		Set 3	0	0	0	0	0	1
Set 4	661.051	645.101	37240.7		Set 4	1	1	1	1	1	0		Set 4	1	1	1	1	1	0		Set 4	0	0	0	0	0	1
Set 5	661.463	644.243	1348.21		Set 5	1	1	1	1	1	0		Set 5	1	1	1	1	1	0		Set 5	0	0	0	0	0	1
Set 6	661.624	644.979	1238.92		Set 6	1	1	1	1	1	0		Set 6	1	1	1	1	1	0		Set 6	0	0	0	0	0	1
Set 7	929.007	906.195	649.785		Set 7	0	0	0	0	0	1		Set 7	0	0	0	0	0	1		Set 7	1	1	1	1	1	0
Set 8	661.235	645.053	649.232		Set 8	1	1	1	1	1	0		Set 8	1	1	1	1	1	0		Set 8	1	1	1	1	1	0
Set 9	660.754	644.368	646.688		Set 9	1	1	1	1	1	0		Set 9	1	1	1	1	1	0		Set 9	1	1	1	1	1	0
Set 10	662.637	646.479	651.802		Set 10	1	1	1	1	1	0		Set 10	1	1	1	1	1	0		Set 10	1	1	1	1	1	0
Set 11	664.21	647.977	998.483		Set 11	1	1	1	1	1	0		Set 11	1	1	1	1	1	0		Set 11	0	0	0	0	0	1
Set 12	661.797	645.004	839.527		Set 12	1	1	1	1	1	0		Set 12	1	1	1	1	1	0		Set 12	0	0	0	0	0	1
Set 13	867.498	842.95	648.039		Set 13	0	0	0	0	0	1		Set 13	0	0	0	0	0	1		Set 13	1	1	1	1	1	0
Set 14	42584.5	40768.4	37142.2		Set 14	0	0	0	0	0	1		Set 14	0	0	0	0	0	1		Set 14	0	0	0	0	0	1
Set 15	661.494	644.406	646.343		Set 15	1	1	1	1	1	0		Set 15	1	1	1	1	1	0		Set 15	1	1	1	1	1	0
Set 16	662.306	645.682	39389.2		Set 16	1	1	1	1	1	0		Set 16	1	1	1	1	1	0		Set 16	0	0	0	0	0	1
Set 17	40831.2	40772.9	687.134		Set 17	0	0	0	0	0	1		Set 17	0	0	0	0	0	1		Set 17	0	0	0	1	1	0
Set 18	663.716	647.327	4252.5		Set 18	1	1	1	1	1	0		Set 18	1	1	1	1	1	0		Set 18	0	0	0	0	0	1
Set 19	661.91	645.392	38084.9		Set 19	1	1	1	1	1	0		Set 19	1	1	1	1	1	0		Set 19	0	0	0	0	0	1
Set 20	660.391	644.143	2843.14		Set 20	1	1	1	1	1	0		Set 20	1	1	1	1	1	0		Set 20	0	0	0	0	0	1
					Total	16	0	0	0	0	4		Total	16	0	0	0	0	4		Total	6	0	0	1	0	13
