# Supplementary material for: Isotope-assisted metabolic flux analysis as an equality-constrained nonlinear program for improved scalability and robustness
Source: PLoS Comput Biol. 2022 Mar 24;18(3):e1009831. doi: 10.1371/journal.pcbi.1009831 (PMC8947808; doi:10.1371/journal.pcbi.1009831)
Supplement: S1 File — The text files in these folders are used as inputs to eiFlux. The text file modelfile.txt is used to specify which model to run. The GAMS scripts used by eiFlux, in the folder GAMS_Model. A demo version of eiFlux that specifically runs two models listed above, thus fully reproducing the results in this manuscript. This is a compiled Python file, eiFlux_Limited.pyc. This demo version only runs only the two models listed above. Users may change model parameters such as the time nodes, but not the models themselves. After following the instructions given in the Installation_Instructions.pdf file, users may run the eiFlux_Limited.pyc file to run the software. (ZIP) [file pcbi.1009831.s009.zip › EColi_SingleMS_Model/Comparison_eiFlux_INCA_Same_Starting_Parameter_Values/eiFlux 01.txt]

Model_File_Name: Ecoli_Model_Paper
Reaction_File_Name: reactions.txt
Fed_Label_File_Name: label.txt
Measurement_File_Name: measurements_ms_simulated_perturbed_80%12glc20%Uglc.txt
FluxBound_File_Name: fluxbounds.txt
Model_Settings_File_Name: modelsettings.txt
PoolBound_File_Name: poolbounds.txt
Flux_Measurement_File_Name: none
Pool_Measurement_File_Name: none
Init_Flux_File_Name initfluxes.txt
Init_Pool_File_Name initpools.txt
Uncorr_Atom_File_Name None

      Metabolite         # Atoms          # EMUs
            3PG               3               6
            6PG               6              12
             Ac               2               0
          AcCoA               2               3
            Ala               3               2
            Arg               6               0
            Asn               4               1
            Asp               4              10
            BPG               3               6
            CO2               1               1
            Cit               6              18
            Cys               3               5
           DHAP               3               6
            E4P               4               8
            F6P               6              13
            FBP               6              13
           FTHF               1               0
            Fum               4              10
            G6P               6              13
            GAP               3               6
            Glc               6              13
            Gln               5              12
            Glu               5              12
            Gly               2               3
            Gox               2               3
            His               6               0
            Ile               6               1
           KDPG               6              11
          LLDAP               7               1
            Leu               6               1
           Leu1               4               1
            Lys               6               0
         MEETHF               1               1
          METHF               1               1
            Mal               4              10
            Met               5               2
            OAA               4              10
            PEP               3               6
            Phe               9               3
           Phe1               6               1
            Pro               5               0
            Pyr               3               5
            R5P               5              10
           Ru5P               5              10
            S7P               7              15
            Ser               3               6
            Suc               4              10
         SucCoA               4              10
            Thr               4               8
            Trp              11               0
           Trp1               6               0
           Trp2               8               0
            Tyr               9               1
           Tyr1               6               0
            Val               5               2
            X5P               5              10
            aKG               5              12
           iCit               6              17

Total Metabolites: 58
Total Network EMUs: 341
Total Network EMU elements: 1028
Total Considered Pool Sizes: 48
Total Number of Reactions: 84
Independent Fluxes: 26

Continue? (Y/N): 
Building Model
Creating GDX File
--- Warning: The GAMS version (34.2.0) differs from the API version (30.2.0).
Running GAMS Optimization
--- Job eiFlux_GAMS_Instationary.gms Start 11/09/21 23:02:40 34.2.0 r6925a71 WEX-WEI x86 64bit/MS Windows

--- Applying:

    C:\GAMS\34\gmsprmNT.txt

--- GAMS Parameters defined

    LP conopt

    MIP CPLEX

    RMIP conopt

    NLP conopt

    MCP PATH

    MPEC NLPEC

    RMPEC NLPEC

    CNS conopt

    DNLP conopt

    RMINLP conopt

    MINLP DICOPT

    QCP conopt

    MIQCP SBB

    RMIQCP conopt

    EMP JAMS

    Input C:\Users\dluga\OneDrive\Desktop\eiFlux_Inca_Comparison_Rev2\GAMS_Model\eiFlux_GAMS_Instationary.gms

    Output C:\Users\dluga\OneDrive\Desktop\eiFlux_Inca_Comparison_Rev2\GAMS_Model\_gams_py_gjo0.lst

    ScrDir C:\Users\dluga\OneDrive\Desktop\eiFlux_Inca_Comparison_Rev2\GAMS_Model\225h\

    SysDir C:\GAMS\34\

    CurDir C:\Users\dluga\OneDrive\Desktop\eiFlux_Inca_Comparison_Rev2\GAMS_Model\

    LogOption 3

    LogFile C:\Users\dluga\OneDrive\Desktop\eiFlux_Inca_Comparison_Rev2\GAMS_Model\_gams_py_gjo0.log

    GDX C:\Users\dluga\OneDrive\Desktop\eiFlux_Inca_Comparison_Rev2\GAMS_Model\_gams_py_gdb1.gdx

Licensee: Small MUD - 5 User License                     G200210/0001AS-WIN

          University of Maryland, Chemical and Biomolecular EngineerDC13915

          C:\Users\dluga\OneDrive\Pictures\Documents\GAMS\gamslice.txt

GAMS 34.2.0   Copyright (C) 1987-2021 GAMS Development. All rights reserved

--- Starting compilation

--- eiFlux_GAMS_Instationary.gms(62) 2 Mb

--- GDXin=C:\Users\dluga\OneDrive\Desktop\eiFlux_Inca_Comparison_Rev2\GAMS_Model\input.gdx

--- GDX File ($gdxIn) C:\Users\dluga\OneDrive\Desktop\eiFlux_Inca_Comparison_Rev2\GAMS_Model\input.gdx

--- eiFlux_GAMS_Instationary.gms(274) 4 Mb

--- GDXin=C:\Users\dluga\OneDrive\Desktop\eiFlux_Inca_Comparison_Rev2\GAMS_Model\input.gdx

--- GDX File ($gdxIn) C:\Users\dluga\OneDrive\Desktop\eiFlux_Inca_Comparison_Rev2\GAMS_Model\input.gdx

--- eiFlux_GAMS_Instationary.gms(327) 4 Mb

--- Starting execution: elapsed 0:00:00.048

--- eiFlux_GAMS_Instationary.gms(208) 6 Mb

--- Generating CNS model initx

--- eiFlux_GAMS_Instationary.gms(163) 17 Mb
--- eiFlux_GAMS_Instationary.gms(163) 18 Mb
--- eiFlux_GAMS_Instationary.gms(168) 23 Mb
--- eiFlux_GAMS_Instationary.gms(213) 23 Mb
--- eiFlux_GAMS_Instationary.gms(213) 24 Mb

--- LOOPS cidx = 0

---   38,036 rows  39,064 columns  156,752 non-zeroes

---   37,584 nl-code  7,224 nl-non-zeroes

--- eiFlux_GAMS_Instationary.gms(213) 21 Mb

--- Executing CONOPT4 (Solvelink=2): elapsed 0:00:01.039


CONOPT 4         34.2.0 r6925a71 Released Feb 05, 2021 WEI x86 64bit/MS Window


Reading parameter(s) from "C:\Users\dluga\OneDrive\Desktop\eiFlux_Inca_Comparison_Rev2\GAMS_Model\conopt4.opt"

>>  LFNICR 20000

>>  Lim_SlowPrg 1000

>>  Frq_Rescale 1

>>  Flg_2DDir 1

Finished reading from "C:\Users\dluga\OneDrive\Desktop\eiFlux_Inca_Comparison_Rev2\GAMS_Model\conopt4.opt"


 

 

    C O N O P T   version 4.23

    Copyright (C) ARKI Consulting and Development A/S

                  Bagsvaerdvej 246 A

                  DK-2880 Bagsvaerd, Denmark

    Licensed to:  GAMS/CONOPT OEM License

 

 

    The user model has 38036 constraints and 39064 variables

    with 156752 Jacobian elements, 7224 of which are nonlinear.

 

    Iter Phase   Ninf   Infeasibility   RGmax      NSB   Step  InItr MX OK

       0   0          4.1726000000E+03 (Input point)

 

    The pre-triangular part of the model has 0 constraints and 1028 variables.

    There are 8224 definitional constraints and defined variables.

 

    Preprocessed model has 29812 constraints and 29812 variables

    with 120772 Jacobian elements, 7224 of which are nonlinear.

 

    Iter Phase   Ninf   Infeasibility   RGmax      NSB   Step  InItr MX OK

                      4.1726000000E+03 (Full preprocessed model)

                      4.1666000000E+03 (After scaling)

       1   0       0  1.8351898621E+03                 5.7E-01     1 F  T

       2   1       0  1.6540307694E-11                 1.0E+00     4 F  T

 

 ** Feasible solution to a square system.

 

--- Reading solution for model initx

--- Executing after solve: elapsed 0:00:02.031

--- eiFlux_GAMS_Instationary.gms(208) 21 Mb

--- Generating NLP model mfa

--- eiFlux_GAMS_Instationary.gms(157) 24 Mb
--- eiFlux_GAMS_Instationary.gms(159) 25 Mb
--- eiFlux_GAMS_Instationary.gms(159) 26 Mb
--- eiFlux_GAMS_Instationary.gms(167) 34 Mb
--- eiFlux_GAMS_Instationary.gms(225) 34 Mb

--- LOOPS cidx = 0

---   41,307 rows  42,633 columns  247,026 non-zeroes

---   321,494 nl-code  136,176 nl-non-zeroes

--- eiFlux_GAMS_Instationary.gms(225) 31 Mb

--- Executing CONOPT4 (Solvelink=2): elapsed 0:00:03.686


CONOPT 4         34.2.0 r6925a71 Released Feb 05, 2021 WEI x86 64bit/MS Window


Reading parameter(s) from "C:\Users\dluga\OneDrive\Desktop\eiFlux_Inca_Comparison_Rev2\GAMS_Model\conopt4.opt"

>>  LFNICR 20000

>>  Lim_SlowPrg 1000

>>  Frq_Rescale 1

>>  Flg_2DDir 1

Finished reading from "C:\Users\dluga\OneDrive\Desktop\eiFlux_Inca_Comparison_Rev2\GAMS_Model\conopt4.opt"


 

 

    C O N O P T   version 4.23

    Copyright (C) ARKI Consulting and Development A/S

                  Bagsvaerdvej 246 A

                  DK-2880 Bagsvaerd, Denmark

    Licensed to:  GAMS/CONOPT OEM License

 

 

    The user model has 41307 constraints and 42633 variables

    with 247026 Jacobian elements, 136176 of which are nonlinear.

    The Hessian of the Lagrangian has 1128 elements on the diagonal,

    56004 elements below the diagonal, and 26873 nonlinear variables.

 

    Iter Phase   Ninf   Infeasibility   RGmax      NSB   Step  InItr MX OK

       0   0          2.5412318841E-03 (Input point)

 

    The pre-triangular part of the model has 24 constraints and 1055 variables.

    The post-triangular part of the model has 10410 constraints and variables.

    There are 13618 definitional constraints and defined variables.

 

    Preprocessed model has 17255 constraints and 17550 variables

    with 179662 Jacobian elements, 146321 of which are nonlinear.

 

    Iter Phase   Ninf   Infeasibility   RGmax      NSB   Step  InItr MX OK

                      6.9386609564E-01 (Full preprocessed model)

                      6.9044467746E-01 (After scaling)

                      5.5222314456E-01 (After adjusting individual variables)

       1   0       0  2.6651938311E-01                 1.0E+00     7 T  T

       2   0       0  1.1113286427E-01                 1.0E+00     2 T  T

       3   0       0  7.2306070299E-04                 1.0E+00     2 T  T

       4   0       0  7.1958707691E-04                 1.0E+00     1 T  T

       5   1       8  5.2964455802E-05 6.5E+00      15 1.0E+00    10 T  T

       6   1       4  4.1184566851E-07 1.0E+00       4 1.0E+00     4 T  T

       7   1       2  3.0880220513E-08 1.5E+00       2 1.0E+00     2 T  T

 

 ** Feasible solution. Value of objective =    226890.341054

 

    Iter Phase   Ninf     Objective     RGmax      NSB   Step  InItr MX OK

       8   3          2.1675157258E+05 2.7E+05     299 1.3E-04    22 F  F

       9   3          1.9269212642E+05 2.5E+05     297 5.4E-04    17 F  T

      10   3          1.5810620782E+05 1.9E+05     294 2.3E-02    20 F  T

      11   3          1.5114693968E+05 1.8E+05     294 8.5E-03    12 F  T

      12   3          1.4184416794E+05 1.9E+05     294 2.7E-02    25 F  T

      13   3          1.3896945400E+05 1.7E+05     294 1.8E-02     5 F  T

      14   3          1.3561793667E+05 1.9E+05     294 2.7E-02     1 F  T

      15   4          1.1144649012E+05 1.9E+05     294 5.1E-01    25 F  T

      16   4          1.0985876357E+05 7.7E+04     294 6.6E-02    40 F  F

      17   4          1.0832759772E+05 8.8E+04     294 2.3E-02    85 F  F

 

    Iter Phase   Ninf     Objective     RGmax      NSB   Step  InItr MX OK

      18   4          1.0589287221E+05 3.9E+04     294 5.4E-02    20 F  F

      19   4          7.9021940244E+04 5.1E+04     294 6.0E-01    51 F  T

      20   4          3.8816622048E+04 4.6E+05     294 9.9E-01    10 F  T

      21   4          2.4516730959E+04 1.1E+05     294 5.2E-01    12 F  T

      22   4          2.4300037995E+04 1.1E+05     294 1.9E-02    20 F  F

      23   4          2.3947017316E+04 1.6E+05     294 2.7E-02    12 F  F

      24   4          2.3861706706E+04 1.8E+05     294 8.4E-03    12 F  F

      25   4          2.0754570467E+04 1.9E+05     294 2.5E-01    23 F  T

      26   4          1.6458361190E+04 7.3E+04     294 3.1E-01    26 F  T

      27   4          8.9726598905E+03 8.5E+04     294 6.4E-01    23 F  T

   Elapsed time       40.0 seconds.

 

    Iter Phase   Ninf     Objective     RGmax      NSB   Step  InItr MX OK

      28   4          5.0911451627E+03 8.5E+04     294 6.9E-01    19 F  T

      29   4          4.9929050804E+03 4.3E+04     295 2.8E-02    17 F  F

      30   4          4.9401923293E+03 3.3E+04     295 1.8E-02    26 F  F

      31   4          4.8891437403E+03 3.1E+04     295 1.7E-02    24 F  F

      32   4          4.0333674960E+03 3.0E+04     295 5.0E-01    20 F  T

      33   4          3.9392362764E+03 5.1E+04     295 3.7E-02    49 F  T

      34   4          3.3703612066E+03 4.1E+04     295 5.6E-01    42 F  T

      35   4          3.0448897804E+03 2.0E+04     295 6.1E-01    35 F  T

      36   4          3.0360108033E+03 6.1E+03     295 9.9E-04   178 F  T

      37   4          3.0242790001E+03 4.8E+03     295 2.7E-02    31 F  F

 

    Iter Phase   Ninf     Objective     RGmax      NSB   Step  InItr MX OK

      38   4          2.9881015494E+03 9.3E+03     295 9.9E-03    58 F  F

      39   4          2.9825570611E+03 9.5E+03     295 2.6E-03    74 F  T

      40   4          2.8640273077E+03 2.0E+03     295 3.0E-01    23 F  F

      41   4          2.2491162486E+03 2.8E+04     295 8.0E-01    22 F  T

      42   4          2.2320331262E+03 6.6E+04     295 1.0E-02    20 F  F

      43   4          2.2137229425E+03 6.8E+04     295 1.4E-02    19 F  F

      44   4          1.5863860035E+03 7.3E+04     295 7.4E-01    19 F  T

      45   4          1.4784774285E+03 1.1E+05     295 1.2E-01    29 F  F

      46   4          1.2403389621E+03 1.0E+05     295 5.0E-01    16 F  T

      47   4          1.1063129663E+03 1.3E+05     295 3.5E-01    14 F  T

 

    Iter Phase   Ninf     Objective     RGmax      NSB   Step  InItr MX OK

      48   4          1.0540470475E+03 6.6E+04     295 1.2E-01    20 F  F

      49   4          1.0463201786E+03 4.9E+04     295 1.9E-02    30 F  F

      50   4          9.3236757610E+02 5.0E+04     295 2.5E-01    18 F  T

      51   4          9.2442934537E+02 3.6E+04     295 3.0E-02    29 F  T

      52   4          9.1505531846E+02 1.9E+04     295 5.2E-02    31 F  T

      53   4          8.9172209284E+02 1.8E+04     295 1.3E-01    15 F  F

      54   4          8.3588544346E+02 1.8E+04     295 4.3E-01    17 F  F

      55   4          7.9599175211E+02 9.6E+03     295 5.0E-01    14 F  F

      56   4          7.7028950485E+02 5.7E+03     295 1.0E+00    18 T  T

      57   4          7.5783851280E+02 9.2E+02     291 1.0E+00    17 T  T

   Elapsed time       71.3 seconds.

 

    Iter Phase   Ninf     Objective     RGmax      NSB   Step  InItr MX OK

      58   4          7.4715174069E+02 2.7E+02     290 5.7E-01    21 F  T

      59   4          7.4010641835E+02 4.6E+02     290 6.5E-01    14 F  F

      60   4          7.3597413838E+02 3.6E+02     290 5.0E-01    19 F  T

      61   4          7.3204653402E+02 3.6E+02     291 4.0E-01    18 F  T

      62   4          7.2927108307E+02 2.8E+02     291 2.3E-01    20 F  T

      63   4          7.2608409033E+02 6.6E+02     291 9.1E-01    15 F  F

      64   4          7.2537624725E+02 4.0E+02     291 8.0E-03   222 F  T

      65   4          7.2457138895E+02 1.9E+02     291 2.1E-01    68 F  T

      66   4          7.2404554045E+02 2.5E+03     291 7.6E-03   199 F  F

      67   4          7.2275077463E+02 2.4E+02     291 6.7E-01    46 F  F

 

    Iter Phase   Ninf     Objective     RGmax      NSB   Step  InItr MX OK

      68   4          7.2079663645E+02 3.3E+02     291 4.0E-01    30 F  T

      69   4          7.2016621201E+02 2.9E+02     292 9.9E-03    60 F  F

      70   4          7.2014226401E+02 5.8E+02     292 5.9E-04    90 F  T

      71   4          7.1952149662E+02 9.2E+02     292 9.2E-01    14 F  T

      72   4          7.1878616942E+02 1.9E+02     292 1.0E+00    16 T  T

      73   4          7.1701099990E+02 3.4E+01     291 4.5E-01    38 F  T

      74   4          7.1602367052E+02 3.5E+02     291 2.0E-01    18 F  T

      75   4          7.1220009821E+02 1.8E+02     291 7.9E-01    24 F  F

      76   4          7.0436973323E+02 1.2E+02     291 7.7E-01    23 F  T

      77   4          6.9995525289E+02 3.9E+02     291 1.0E+00    25 F  T

 

    Iter Phase   Ninf     Objective     RGmax      NSB   Step  InItr MX OK

      78   4          6.9446380541E+02 4.0E+01     291 4.8E-01    71 F  F

      79   4          6.9341203682E+02 1.8E+02     291 1.0E+00    16 F  T

      80   4          6.9198691851E+02 3.6E+01     291 5.0E-01   134 F  T

      81   4          6.8741687743E+02 2.3E+02     291 8.4E-01    18 F  F

      82   4          6.8191225750E+02 4.3E+02     292 8.7E-01    15 F  T

      83   4          6.8190500137E+02 9.2E+02     292 8.9E-04    38 F  T

      84   4          6.8035012882E+02 1.5E+03     292 2.2E-01    25 F  T

      85   4          6.7789572023E+02 3.6E+02     293 5.0E-01    18 F  F

      86   4          6.7638952905E+02 2.2E+02     293 2.1E-01    35 F  T

      87   4          6.7638491009E+02 2.5E+03     293 2.3E-04    71 F  T

 

    Iter Phase   Ninf     Objective     RGmax      NSB   Step  InItr MX OK

      88   4          6.7568903918E+02 4.9E+02     293 1.0E+00    20 T  T

      89   4          6.7497599806E+02 3.8E+01     292 1.0E+00   117 F  T

      90   4          6.7388471086E+02 2.2E+02     292 5.5E-01    31 F  T

      91   4          6.7325992489E+02 9.2E+01     292 1.0E+00    24 F  F

      92   4          6.7290761885E+02 9.1E+01     292 1.3E+00    22 F  T

      93   4          6.7289427806E+02 3.8E+02     292 7.1E-04    69 F  T

      94   4          6.7223816263E+02 4.8E+01     196 1.0E+00    19 T  T

      95   4          6.7214430914E+02 6.3E+01     246 1.9E-01    24 F  T

      96   4          6.7204941916E+02 4.3E+01     251 2.5E-01    22 F  T

      97   4          6.7187433751E+02 4.5E+01     253 1.0E+00    16 T  T

   Elapsed time      105.6 seconds.

 

    Iter Phase   Ninf     Objective     RGmax      NSB   Step  InItr MX OK

      98   4          6.7173147130E+02 1.0E+01     252 1.0E+00    47 F  T

      99   4          6.7165076494E+02 6.7E+01     258 2.3E-01    17 F  T

     100   4          6.7161573368E+02 4.3E+02     258 5.9E-04    50 F  T

     101   4          6.7151479793E+02 1.5E+02     258 1.9E+00    13 F  T

     102   4          6.7132315215E+02 9.2E+01     258 6.2E-01    13 F  T

     103   4          6.7123820941E+02 8.5E+01     267 7.1E-01    12 F  F

     104   4          6.7118789350E+02 4.3E+01     267 1.0E+00    16 F  T

     105   4          6.7100273329E+02 1.1E+01     268 5.0E-01    30 F  T

     106   4          6.7097908256E+02 8.4E+02     268 1.2E-03    18 F  T

     107   4          6.7093346260E+02 7.8E+01     268 1.0E+00    14 F  T

 

    Iter Phase   Ninf     Objective     RGmax      NSB   Step  InItr MX OK

     108   4          6.7074547248E+02 3.9E+00     269 5.0E-01    38 F  T

     109   4          6.7037878173E+02 1.3E+02     269 6.7E-01    14 F  T

     110   4          6.7037365474E+02 1.1E+02     269 5.1E-03    16 F  T

     111   4          6.7025841492E+02 8.4E+01     269 1.0E+00    16 F  T

     112   4          6.7013001471E+02 4.3E+00     269 2.5E-01    41 F  T

     113   4          6.6997486142E+02 1.5E+02     273 1.0E+00    15 F  T

     114   4          6.6988498986E+02 1.2E+02     273 3.2E-01     3 F  T

     115   4          6.6977763690E+02 1.2E+02     273 6.0E-01    20 F  T

     116   4          6.6973835055E+02 6.4E+01     273 5.0E-01     3 F  T

     117   4          6.6965714319E+02 4.4E+01     275 4.8E-01    16 F  T

 

    Iter Phase   Ninf     Objective     RGmax      NSB   Step  InItr MX OK

     118   4          6.6960128248E+02 8.2E+01     275 1.0E+00     2 F  T

     119   4          6.6951435805E+02 4.8E+01     277 7.0E-01    18 F  T

     120   4          6.6932145370E+02 5.2E+01     277 1.0E+00    16 T  T

     121   4          6.6905103177E+02 9.0E+01     276 1.0E+00    13 T  T

     122   4          6.6892701351E+02 1.4E+01     276 3.0E-01    24 F  T

     123   4          6.6864978584E+02 1.1E+02     279 9.3E-01    16 F  F

     124   4          6.6852043543E+02 3.2E+01     279 2.5E-01     5 F  T

     125   4          6.6843793173E+02 6.8E+01     279 4.9E-01    16 F  T

     126   4          6.6838104133E+02 4.5E+01     283 1.5E-02    25 F  T

     127   4          6.6835509873E+02 6.1E+01     283 1.5E-01    16 F  T

 

    Iter Phase   Ninf     Objective     RGmax      NSB   Step  InItr MX OK

     128   4          6.6830061285E+02 6.0E+01     283 1.0E+00    12 T  T

     129   4          6.6822473647E+02 1.0E+01     281 1.4E+00    16 F  T

     130   4          6.6817273153E+02 3.3E+01     281 2.5E-01     4 F  T

     131   4          6.6798438359E+02 9.0E+00     281 4.8E-01    17 F  T

     132   4          6.6789186675E+02 4.6E+01     281 2.5E-01     4 F  T

     133   4          6.6775071874E+02 5.6E+01     281 3.2E-01    11 F  T

     134   4          6.6766939739E+02 4.6E+01     281 1.0E+00    20 F  T

     135   4          6.6741975274E+02 5.8E+00     281 4.0E-01   126 F  T

     136   4          6.6728207361E+02 7.3E+01     281 3.9E-01     7 F  T

     137   4          6.6720008296E+02 5.2E+01     281 1.0E+00    27 F  T

 

    Iter Phase   Ninf     Objective     RGmax      NSB   Step  InItr MX OK

     138   4          6.6716644588E+02 3.3E+01     281 1.1E-01    20 F  T

     139   4          6.6711110947E+02 3.4E+01     281 1.0E+00    16 F  T

     140   4          6.6694614058E+02 2.8E+00     281 2.5E-01    95 F  T

     141   4          6.6689878150E+02 2.1E+02     282 5.2E-02    17 F  T

     142   4          6.6684779072E+02 7.5E+01     282 2.0E-01    18 F  T

     143   4          6.6645482561E+02 1.2E+02     282 3.0E-01    16 F  F

     144   4          6.6639090351E+02 5.0E+01     282 1.0E+00     4 T  T

     145   4          6.6583360235E+02 4.7E+01     281 1.8E-01    43 F  T

     146   4          6.6547816723E+02 8.8E+01     281 1.0E+00    20 T  T

     147   4          6.6475491277E+02 3.7E+01     281 3.2E-01   109 F  T

 

    Iter Phase   Ninf     Objective     RGmax      NSB   Step  InItr MX OK

     148   4          6.6426406663E+02 8.9E+01     281 1.0E+00    26 T  T

     149   4          6.6386197930E+02 5.3E+01     280 5.4E-01    35 F  T

     150   4          6.6350973689E+02 4.0E+01     280 1.0E+00    26 T  T

     151   4          6.6343339633E+02 4.0E+01     279 1.0E+00    20 F  T

     152   4          6.6324197969E+02 7.9E+00     279 5.8E-01    62 F  T

     153   4          6.6314629548E+02 3.0E+01     279 1.0E+00    23 T  T

     154   4          6.6303065299E+02 1.8E+01     278 2.7E-01    21 F  F

     155   4          6.6281123645E+02 1.5E+01     278 1.0E+00    19 T  T

     156   4          6.6279536512E+02 9.3E+01     275 7.5E-02    15 F  T

     157   4          6.6269502107E+02 8.7E+01     277 1.0E+00    11 F  T

   Elapsed time      141.6 seconds.

 

    Iter Phase   Ninf     Objective     RGmax      NSB   Step  InItr MX OK

     158   4          6.6266651334E+02 5.4E+00     277 5.4E-01    17 F  T

     159   4          6.6266405377E+02 1.5E+01     277 4.1E-02    16 F  T

     160   4          6.6263171845E+02 2.5E+01     277 1.0E+00    14 F  T

     161   4          6.6260534614E+02 3.5E+01     277 2.5E-01    14 F  F

     162   4          6.6251437917E+02 2.7E+01     277 7.1E-01    13 F  T

     163   4          6.6242552434E+02 2.3E+01     277 4.7E-01     4 F  T

     164   4          6.6228990854E+02 7.7E+01     277 4.0E-01    14 F  T

     165   4          6.6215337174E+02 3.1E+01     192 1.0E+00    14 F  T

     166   4          6.6208942516E+02 2.4E+00     199 1.6E-01    82 F  T

     167   4          6.6196352903E+02 4.4E+01     199 3.2E-01    29 F  T

 

    Iter Phase   Ninf     Objective     RGmax      NSB   Step  InItr MX OK

     168   4          6.6187654677E+02 4.2E+01     199 1.0E+00    28 F  T

     169   4          6.6172441129E+02 2.6E+00     205 3.1E-01   107 F  T

     170   4          6.6158246894E+02 2.9E+01     205 1.0E+00    24 F  T

     171   4          6.6151417382E+02 5.3E+00     206 2.5E-01    43 F  T

     172   4          6.6138481924E+02 5.3E+01     249 1.0E+00    14 F  T

     173   4          6.6133796343E+02 1.6E+01     250 2.5E-01    21 F  T

     174   4          6.6121879351E+02 5.4E+01     262 1.0E+00    14 F  T

     175   4          6.6113409548E+02 7.3E+00     262 1.2E+00    19 F  T

     176   4          6.6108580960E+02 1.5E+01     262 2.5E-01    18 F  T

     177   4          6.6101817810E+02 3.2E+01     267 1.3E+00    13 F  F

 

    Iter Phase   Ninf     Objective     RGmax      NSB   Step  InItr MX OK

     178   4          6.6095931408E+02 9.9E+00     268 4.8E-01    17 F  T

     179   4          6.6092052786E+02 9.8E+01     268 6.8E-01    12 F  T

     180   4          6.6086943673E+02 3.7E+01     268 1.3E+00    13 F  T

     181   4          6.6086208388E+02 5.9E+01     133 1.0E+00    11 F  T

     182   4          6.6086174172E+02 7.4E-01     225 1.0E+00    25 F  T

     183   4          6.6083483558E+02 1.2E-01     257 1.2E+00   120 F  F

     184   4          6.6079855326E+02 8.3E+00     270 1.7E+00    14 F  F

     185   4          6.6079316694E+02 1.5E+00     270 1.0E+00    19 T  T

     186   4          6.6078653551E+02 1.9E-01     269 7.7E-01    58 F  T

     187   4          6.6078225600E+02 1.6E+01     271 1.0E+00    12 T  T

 

    Iter Phase   Ninf     Objective     RGmax      NSB   Step  InItr MX OK

     188   4          6.6077392266E+02 5.0E-01     271 6.5E-01    26 F  F

     189   4          6.6077066361E+02 3.7E+00     274 1.0E+00    12 T  T

     190   4          6.6076418116E+02 7.7E-01     276 7.0E-01    18 F  F

     191   4          6.6075281758E+02 3.1E+00     276 1.0E+00    16 T  T

     192   4          6.6074774066E+02 1.3E+00     273 1.0E+00    16 T  T

     193   4          6.6071482994E+02 2.7E-01     274 8.9E-01    15 F  F

     194   4          6.6070570845E+02 3.2E+00     275 7.7E-01    12 F  F

     195   4          6.6070326932E+02 2.3E+00     275 1.0E+00    12 T  T

     196   4          6.6070293460E+02 2.1E+00     274 1.0E+00    14 T  T

     197   4          6.6070268353E+02 3.4E-01     273 1.5E+00    13 F  F

 

    Iter Phase   Ninf     Objective     RGmax      NSB   Step  InItr MX OK

     198   4          6.6070264313E+02 1.3E-01     273 1.0E+00     7 T  T

     199   4          6.6070261964E+02 8.5E-03     272 2.0E+00     5 F  F

     200   4          6.6070261289E+02 1.1E-02     272 1.0E+00     4 T  T

     201   4          6.6070261289E+02 1.5E-03     271 1.0E+00     4 F  T

     202   4          6.6070261289E+02 6.2E-09     271

 

 ** Optimal solution. Reduced gradient less than tolerance.

 

--- Reading solution for model mfa

--- Executing after solve: elapsed 0:02:55.439

--- eiFlux_GAMS_Instationary.gms(208) 31 Mb
--- eiFlux_GAMS_Instationary.gms(278) 31 Mb

--- GDX File (execute_unload) C:\Users\dluga\OneDrive\Desktop\eiFlux_Inca_Comparison_Rev2\GAMS_Model\Results.gdx

--- GDX File C:\Users\dluga\OneDrive\Desktop\eiFlux_Inca_Comparison_Rev2\GAMS_Model\_gams_py_gdb1.gdx

*** Status: Normal completion

--- Job eiFlux_GAMS_Instationary.gms Stop 11/09/21 23:05:35 elapsed 0:02:55.528


Refining Grid
--- Job eiFlux_GAMS_Instationary.gms Start 11/09/21 23:05:36 34.2.0 r6925a71 WEX-WEI x86 64bit/MS Windows

--- Applying:

    C:\GAMS\34\gmsprmNT.txt

--- GAMS Parameters defined

    LP conopt

    MIP CPLEX

    RMIP conopt

    NLP conopt

    MCP PATH

    MPEC NLPEC

    RMPEC NLPEC

    CNS conopt

    DNLP conopt

    RMINLP conopt

    MINLP DICOPT

    QCP conopt

    MIQCP SBB

    RMIQCP conopt

    EMP JAMS

    Input C:\Users\dluga\OneDrive\Desktop\eiFlux_Inca_Comparison_Rev2\GAMS_Model\eiFlux_GAMS_Instationary.gms

    Output C:\Users\dluga\OneDrive\Desktop\eiFlux_Inca_Comparison_Rev2\GAMS_Model\_gams_py_gjo0.lst

    ScrDir C:\Users\dluga\OneDrive\Desktop\eiFlux_Inca_Comparison_Rev2\GAMS_Model\225h\

    SysDir C:\GAMS\34\

    CurDir C:\Users\dluga\OneDrive\Desktop\eiFlux_Inca_Comparison_Rev2\GAMS_Model\

    LogOption 3

    LogFile C:\Users\dluga\OneDrive\Desktop\eiFlux_Inca_Comparison_Rev2\GAMS_Model\_gams_py_gjo0.log

    GDX C:\Users\dluga\OneDrive\Desktop\eiFlux_Inca_Comparison_Rev2\GAMS_Model\_gams_py_gdb3.gdx

Licensee: Small MUD - 5 User License                     G200210/0001AS-WIN

          University of Maryland, Chemical and Biomolecular EngineerDC13915

          C:\Users\dluga\OneDrive\Pictures\Documents\GAMS\gamslice.txt

GAMS 34.2.0   Copyright (C) 1987-2021 GAMS Development. All rights reserved

--- Starting compilation

--- eiFlux_GAMS_Instationary.gms(62) 2 Mb

--- GDXin=C:\Users\dluga\OneDrive\Desktop\eiFlux_Inca_Comparison_Rev2\GAMS_Model\input.gdx

--- GDX File ($gdxIn) C:\Users\dluga\OneDrive\Desktop\eiFlux_Inca_Comparison_Rev2\GAMS_Model\input.gdx

--- eiFlux_GAMS_Instationary.gms(274) 4 Mb

--- GDXin=C:\Users\dluga\OneDrive\Desktop\eiFlux_Inca_Comparison_Rev2\GAMS_Model\input.gdx

--- GDX File ($gdxIn) C:\Users\dluga\OneDrive\Desktop\eiFlux_Inca_Comparison_Rev2\GAMS_Model\input.gdx

--- eiFlux_GAMS_Instationary.gms(327) 4 Mb

--- Starting execution: elapsed 0:00:00.033

--- eiFlux_GAMS_Instationary.gms(208) 6 Mb

--- Generating CNS model initx

--- eiFlux_GAMS_Instationary.gms(157) 40 Mb
--- eiFlux_GAMS_Instationary.gms(157) 40 Mb
--- eiFlux_GAMS_Instationary.gms(163) 41 Mb
--- eiFlux_GAMS_Instationary.gms(163) 42 Mb
--- eiFlux_GAMS_Instationary.gms(163) 47 Mb
--- eiFlux_GAMS_Instationary.gms(163) 47 Mb
--- eiFlux_GAMS_Instationary.gms(168) 50 Mb
--- eiFlux_GAMS_Instationary.gms(213) 50 Mb
--- eiFlux_GAMS_Instationary.gms(213) 50 Mb

--- LOOPS cidx = 0

---   75,044 rows  76,072 columns  441,098 non-zeroes

---   92,640 nl-code  17,820 nl-non-zeroes

--- eiFlux_GAMS_Instationary.gms(213) 48 Mb

--- Executing CONOPT4 (Solvelink=2): elapsed 0:00:03.247


CONOPT 4         34.2.0 r6925a71 Released Feb 05, 2021 WEI x86 64bit/MS Window


Reading parameter(s) from "C:\Users\dluga\OneDrive\Desktop\eiFlux_Inca_Comparison_Rev2\GAMS_Model\conopt4.opt"

>>  LFNICR 20000

>>  Lim_SlowPrg 1000

>>  Frq_Rescale 1

>>  Flg_2DDir 1

Finished reading from "C:\Users\dluga\OneDrive\Desktop\eiFlux_Inca_Comparison_Rev2\GAMS_Model\conopt4.opt"


 

 

    C O N O P T   version 4.23

    Copyright (C) ARKI Consulting and Development A/S

                  Bagsvaerdvej 246 A

                  DK-2880 Bagsvaerd, Denmark

    Licensed to:  GAMS/CONOPT OEM License

 

 

    The user model has 75044 constraints and 76072 variables

    with 441098 Jacobian elements, 17820 of which are nonlinear.

 

    Iter Phase   Ninf   Infeasibility   RGmax      NSB   Step  InItr MX OK

       0   0          1.0431500000E+04 (Input point)

 

    The pre-triangular part of the model has 0 constraints and 1028 variables.

    There are 8224 definitional constraints and defined variables.

 

    Preprocessed model has 66820 constraints and 66820 variables

    with 377362 Jacobian elements, 17820 of which are nonlinear.

 

    Iter Phase   Ninf   Infeasibility   RGmax      NSB   Step  InItr MX OK

                      1.0431500000E+04 (Full preprocessed model)

                      1.0416500000E+04 (After scaling)

       1   0       0  9.7661315422E+03                 9.0E-02     1 F  T

       2   0       0  7.8618593086E+03                 2.0E-01     1 F  T

       3   1       0  1.1410259836E-09                 1.0E+00     5 F  T

 

 ** Feasible solution to a square system.

 

--- Reading solution for model initx

--- Executing after solve: elapsed 0:00:07.749

--- eiFlux_GAMS_Instationary.gms(208) 48 Mb

--- Generating NLP model mfa

--- eiFlux_GAMS_Instationary.gms(157) 51 Mb
--- eiFlux_GAMS_Instationary.gms(157) 55 Mb
--- eiFlux_GAMS_Instationary.gms(159) 57 Mb
--- eiFlux_GAMS_Instationary.gms(159) 61 Mb
--- eiFlux_GAMS_Instationary.gms(159) 72 Mb
--- eiFlux_GAMS_Instationary.gms(167) 75 Mb
--- eiFlux_GAMS_Instationary.gms(175) 75 Mb
--- eiFlux_GAMS_Instationary.gms(225) 75 Mb

--- LOOPS cidx = 0

---   78,315 rows  79,641 columns  656,856 non-zeroes

---   798,818 nl-code  338,802 nl-non-zeroes

--- eiFlux_GAMS_Instationary.gms(225) 70 Mb

--- Executing CONOPT4 (Solvelink=2): elapsed 0:00:11.403


CONOPT 4         34.2.0 r6925a71 Released Feb 05, 2021 WEI x86 64bit/MS Window


Reading parameter(s) from "C:\Users\dluga\OneDrive\Desktop\eiFlux_Inca_Comparison_Rev2\GAMS_Model\conopt4.opt"

>>  LFNICR 20000

>>  Lim_SlowPrg 1000

>>  Frq_Rescale 1

>>  Flg_2DDir 1

Finished reading from "C:\Users\dluga\OneDrive\Desktop\eiFlux_Inca_Comparison_Rev2\GAMS_Model\conopt4.opt"


 

 

    C O N O P T   version 4.23

    Copyright (C) ARKI Consulting and Development A/S

                  Bagsvaerdvej 246 A

                  DK-2880 Bagsvaerd, Denmark

    Licensed to:  GAMS/CONOPT OEM License

 

 

    The user model has 78315 constraints and 79641 variables

    with 656856 Jacobian elements, 338802 of which are nonlinear.

    The Hessian of the Lagrangian has 1182 elements on the diagonal,

    140010 elements below the diagonal, and 63881 nonlinear variables.

 

    Iter Phase   Ninf   Infeasibility   RGmax      NSB   Step  InItr MX OK

       0   0          1.3780169379E-08 (Input point)

 

    The pre-triangular part of the model has 24 constraints and 1055 variables.

    The post-triangular part of the model has 10410 constraints and variables.

 

    Preprocessed model has 67881 constraints and 68176 variables

    with 515252 Jacobian elements, 254640 of which are nonlinear.

 

    Iter Phase   Ninf   Infeasibility   RGmax      NSB   Step  InItr MX OK

                      2.0098100207E-01 (Full preprocessed model)

                      1.2744019704E-02 (After scaling)

                      4.0126784554E-04 (After adjusting individual variables)

       1   0       0  1.6159993071E-09                 1.0E+00     1 T  T

 

 ** Feasible solution. Value of objective =    924.095298426

 

    Iter Phase   Ninf     Objective     RGmax      NSB   Step  InItr MX OK

       2   3          9.2403267609E+02 2.2E+04      27 3.2E-08    25 F  T

       3   4          7.9146403659E+02 7.0E+06     217 1.0E+00    18 T  T

       4   4          6.5185662773E+02 5.0E+04     222 1.0E+00    19 F  T

       5   4          6.5037960241E+02 3.2E+01     248 1.7E-01    38 F  T

       6   4          6.4834817412E+02 2.5E+02     256 4.0E-01    20 F  F

       7   4          6.4661780854E+02 3.2E+02     261 7.1E-01    14 F  T

       8   4          6.4622742684E+02 1.8E+02     261 6.5E-01    18 F  F

       9   4          6.4557744762E+02 6.6E+01     261 7.2E-01   105 F  T

      10   4          6.4541002906E+02 7.5E+01     262 1.0E+00    18 F  T

      11   4          6.4530875258E+02 4.9E+00     262 1.0E+00    98 F  T

   Elapsed time       52.9 seconds.

 

    Iter Phase   Ninf     Objective     RGmax      NSB   Step  InItr MX OK

      12   4          6.4523839231E+02 6.1E+01     268 1.0E+00    14 T  T

      13   4          6.4516273125E+02 8.1E-01     267 1.0E+00    44 T  T

      14   4          6.4510963798E+02 1.0E+01     269 2.1E-01    20 F  T

      15   4          6.4503810731E+02 3.2E+01     270 1.0E+00    14 F  T

      16   4          6.4501441189E+02 2.2E+01     270 1.0E+00    12 F  T

      17   4          6.4495751749E+02 5.3E+01     270 1.0E+00     4 F  T

      18   4          6.4494006621E+02 2.0E+00     270 1.2E-01    24 F  T

      19   4          6.4491513642E+02 2.0E+01     270 1.0E+00    14 F  T

      20   4          6.4488643352E+02 2.9E+01     271 1.0E+00    12 F  T

      21   4          6.4487151342E+02 1.1E+01     271 4.2E-01    13 F  T

 

    Iter Phase   Ninf     Objective     RGmax      NSB   Step  InItr MX OK

      22   4          6.4484806861E+02 2.2E+01     271 1.0E+00    11 F  T

      23   4          6.4482845256E+02 1.8E+01     271 1.0E+00    11 F  T

      24   4          6.4479251106E+02 2.7E+01     271 1.5E+00     3 F  T

      25   4          6.4477528114E+02 1.5E+01     271 9.2E-01    13 F  T

      26   4          6.4475164240E+02 2.1E+01     271 2.0E+00    12 F  T

      27   4          6.4474039093E+02 8.9E+00     146 5.0E-01    27 F  T

      28   4          6.4473558117E+02 1.5E+01     226 1.0E+00    15 F  T

      29   4          6.4473255175E+02 8.7E+00     226 1.0E+00    35 F  T

      30   4          6.4473022852E+02 3.8E+00     240 1.0E+00    23 F  T

      31   4          6.4472718005E+02 1.5E+00     256 1.0E+00    22 F  T

   Elapsed time      105.9 seconds.

 

    Iter Phase   Ninf     Objective     RGmax      NSB   Step  InItr MX OK

      32   4          6.4472020987E+02 4.5E+00     258 4.1E-01    23 F  T

      33   4          6.4471568605E+02 2.2E+01     259 1.0E+00    12 F  T

      34   4          6.4471416753E+02 5.8E+00     262 1.0E+00    14 T  T

      35   4          6.4471234181E+02 6.5E+00     267 1.0E+00    16 F  T

      36   4          6.4471219298E+02 1.9E+00     269 1.0E+00    14 F  T

      37   4          6.4471173443E+02 2.4E-01     269 1.0E+00    24 F  T

      38   4          6.4471161976E+02 5.3E-01     271 1.0E+00    16 F  T

      39   4          6.4471068996E+02 7.3E-02     271 1.8E+00    14 F  F

      40   4          6.4471018516E+02 7.7E-01     271 1.9E+00     7 F  F

      41   4          6.4470992693E+02 2.8E-01     271 1.8E+00     7 F  F

 

    Iter Phase   Ninf     Objective     RGmax      NSB   Step  InItr MX OK

      42   4          6.4470981472E+02 4.3E-01     271 1.3E+00     6 F  F

      43   4          6.4470973278E+02 1.1E-01     271 1.9E+00     5 F  F

      44   4          6.4470969764E+02 2.1E-01     271 1.3E+00     8 F  F

      45   4          6.4470967193E+02 3.3E-02     271 1.8E+00     6 F  F

      46   4          6.4470966070E+02 1.6E-01     271 1.3E+00     7 F  F

      47   4          6.4470965642E+02 3.3E-02     271 1.0E+00     4 T  T

      48   4          6.4470965636E+02 7.1E-02     270 1.0E+00     3 F  T

      49   4          6.4470965636E+02 1.2E-06     270 1.0E+00     1 F  T

      50   4          6.4470965636E+02 3.0E-06     270 1.0E+00     1 F  T

      51   4          6.4470965636E+02 5.0E-09     270

 

 ** Optimal solution. Reduced gradient less than tolerance.

 

--- Reading solution for model mfa

--- Executing after solve: elapsed 0:02:59.799

--- eiFlux_GAMS_Instationary.gms(208) 70 Mb
--- eiFlux_GAMS_Instationary.gms(278) 70 Mb

--- GDX File (execute_unload) C:\Users\dluga\OneDrive\Desktop\eiFlux_Inca_Comparison_Rev2\GAMS_Model\Results.gdx

--- GDX File C:\Users\dluga\OneDrive\Desktop\eiFlux_Inca_Comparison_Rev2\GAMS_Model\_gams_py_gdb3.gdx

*** Status: Normal completion

--- Job eiFlux_GAMS_Instationary.gms Stop 11/09/21 23:08:35 elapsed 0:02:59.956


 Experiment exp1

 Measurement Time 0.30
  Metabolite           Atoms    M+    Measured (scaled)  Simulated   Residual
         Ala              bc     0               0.9603     0.9604     0.0001
         Ala              bc     1               0.0219      0.021     0.0132
         Ala              bc     2               0.0242     0.0186     0.3139
         Ala             abc     0               0.9494     0.9496     0.0002
         Ala             abc     1               0.0275     0.0314     0.1255
         Ala             abc     2               0.0107     0.0124     0.0277
         Ala             abc     3               0.0152     0.0066     1.1508
         Asn            abcd     0               0.9553     0.9579     0.0325
         Asn            abcd     1               0.0503     0.0414     2.1594
         Asn            abcd     2                    0     0.0007     0.0095
         Asn            abcd     3                    0        0.0        0.0
         Asn            abcd     4                    0        0.0        0.0
         Asp              ab     0               0.9749      0.975     0.0004
         Asp              ab     1               0.0309     0.0236     0.6506
         Asp              ab     2                    0     0.0014     0.0789
         Asp             bcd     0               0.9623     0.9639     0.0122
         Asp             bcd     1               0.0449     0.0318     1.1947
         Asp             bcd     2               0.0055     0.0041     0.0837
         Asp             bcd     3               0.0116     0.0002     2.6432
         Asp            abcd     0                0.953     0.9535     0.0074
         Asp            abcd     1               0.0509     0.0419     2.2651
         Asp            abcd     2               0.0131     0.0032      0.498
         Asp            abcd     3               0.0047     0.0014      0.173
         Asp            abcd     4                    0     0.0001        0.0
         Glu            bcde     0               0.9577     0.9578     0.0001
         Glu            bcde     1               0.0421     0.0414      0.009
         Glu            bcde     2                    0     0.0007     0.0107
         Glu            bcde     3                    0        0.0        0.0
         Glu            bcde     4                    0        0.0        0.0
         Glu           abcde     0               0.9472     0.9476     0.0022
         Glu           abcde     1               0.0543     0.0512     0.2531
         Glu           abcde     2                0.006     0.0012     0.2359
         Glu           abcde     3               0.0018        0.0     0.0164
         Glu           abcde     4               0.0019        0.0     0.0363
         Glu           abcde     5               0.0029        0.0     0.0846
         Gln           abcde     0               0.9477     0.9476        0.0
         Gln           abcde     1               0.0507     0.0512      0.007
         Gln           abcde     2                    0     0.0011     0.0085
         Gln           abcde     3                    0        0.0        0.0
         Gln           abcde     4                    0        0.0        0.0
         Gln           abcde     5                    0        0.0        0.0
         Gly               b     0               0.9767     0.9767        0.0
         Gly               b     1               0.0221     0.0233     0.0178
         Gly              ab     0               0.9658     0.9657     0.0004
         Gly              ab     1                 0.02     0.0296     1.8908
         Gly              ab     2               0.0083     0.0046     0.2764
         Ile           bcdef     0               0.9433     0.9438     0.0009
         Ile           bcdef     1               0.0509     0.0511     0.0002
         Ile           bcdef     2               0.0114      0.005     0.8231
         Ile           bcdef     3                    0     0.0001     0.0003
         Ile           bcdef     4               0.0068        0.0     0.5744
         Ile           bcdef     5                    0        0.0        0.0
         Leu           bcdef     0               0.9459     0.9455      0.004
         Leu           bcdef     1               0.0349     0.0532     5.2154
         Leu           bcdef     2               0.0019     0.0012      0.003
         Leu           bcdef     3                    0        0.0        0.0
         Leu           bcdef     4                    0        0.0        0.0
         Leu           bcdef     5               0.0018        0.0     0.0326
         Met            bcde     0               0.9575     0.9579     0.0017
         Met            bcde     1               0.0476     0.0415     0.1921
         Met            bcde     2               0.0186     0.0007     1.6437
         Met            bcde     3                    0        0.0        0.0
         Met            bcde     4               0.0142        0.0     1.6725
         Met           abcde     0                0.947     0.9476     0.0058
         Met           abcde     1               0.0543     0.0513      0.091
         Met           abcde     2                    0     0.0011     0.0125
         Met           abcde     3               0.0046        0.0     0.2091
         Met           abcde     4                0.012        0.0     3.9813
         Met           abcde     5               0.0269        0.0      3.225
         Phe        bcdefghi     0               0.9097     0.9097        0.0
         Phe        bcdefghi     1               0.0777     0.0788     0.0473
         Phe        bcdefghi     2               0.0135     0.0108     0.0885
         Phe        bcdefghi     3               0.0058     0.0006     0.1365
         Phe        bcdefghi     4                    0     0.0001     0.0001
         Phe        bcdefghi     5               0.0047        0.0     0.3429
         Phe        bcdefghi     6                    0        0.0        0.0
         Phe        bcdefghi     7               0.0068        0.0     0.2362
         Phe        bcdefghi     8               0.0114        0.0     1.6073
         Phe              ab     0               0.9701     0.9703     0.0004
         Phe              ab     1               0.0176     0.0266      0.475
         Phe              ab     2               0.0122     0.0031     2.3257
         Phe       abcdefghi     0               0.8981     0.8997     0.0192
         Phe       abcdefghi     1               0.0964     0.0879     0.3266
         Phe       abcdefghi     2               0.0112     0.0089     0.1521
         Phe       abcdefghi     3                    0     0.0032     0.2912
         Phe       abcdefghi     4                0.009     0.0002     2.1584
         Phe       abcdefghi     5               0.0064        0.0     0.4095
         Phe       abcdefghi     6               0.0256        0.0     3.3449
         Phe       abcdefghi     7                    0        0.0        0.0
         Phe       abcdefghi     8                    0        0.0        0.0
         Phe       abcdefghi     9                    0        0.0        0.0
         Ser              bc     0               0.7874     0.7844     0.0408
         Ser              bc     1               0.0266     0.0229     0.0976
         Ser              bc     2               0.1906     0.1928     0.1263
         Ser              ab     0               0.7786     0.7825     0.1027
         Ser              ab     1               0.1653     0.1487     1.6207
         Ser              ab     2               0.0749     0.0688     0.3783
         Ser             abc     0               0.7703     0.7704     0.0003
         Ser             abc     1               0.0408     0.0357     1.0451
         Ser             abc     2               0.1236      0.126     0.0559
         Ser             abc     3               0.0669     0.0679     0.0388
         Thr             bcd     0               0.9665     0.9682     0.0214
         Thr             bcd     1               0.0473     0.0314     3.9588
         Thr             bcd     2                    0     0.0004     0.0009
         Thr             bcd     3                    0        0.0        0.0
         Thr            abcd     0               0.9578     0.9579        0.0
         Thr            abcd     1               0.0366     0.0414     0.1618
         Thr            abcd     2               0.0151     0.0007      1.224
         Thr            abcd     3               0.0045        0.0     0.5468
         Thr            abcd     4                    0        0.0        0.0
         Tyr              ab     0               0.9764     0.9764     0.0001
         Tyr              ab     1               0.0232     0.0226     0.0018
         Tyr              ab     2               0.0101     0.0009     1.3173
         Val            bcde     0               0.9186     0.9188      0.001
         Val            bcde     1               0.0446     0.0402     0.0987
         Val            bcde     2               0.0404     0.0365     0.3073
         Val            bcde     3                    0     0.0009     0.0045
         Val            bcde     4               0.0028     0.0037     0.0335
         Val           abcde     0                0.908     0.9084     0.0012
         Val           abcde     1               0.0469     0.0499     0.0753
         Val           abcde     2               0.0368     0.0304     0.6465
         Val           abcde     3               0.0011     0.0074     1.5829
         Val           abcde     4               0.0042     0.0026      0.015
         Val           abcde     5               0.0054     0.0013     0.1139
         aKG           abcde     0                0.947     0.9472     0.0009
         aKG           abcde     1               0.0593     0.0512      0.451
         aKG           abcde     2               0.0025     0.0015     0.0253
         aKG           abcde     3                    0        0.0        0.0
         aKG           abcde     4                    0        0.0        0.0
         aKG           abcde     5                0.004        0.0     0.1107
         Cit          abcdef     0               0.9065     0.9057     0.0052
         Cit          abcdef     1               0.0479     0.0598     0.8375
         Cit          abcdef     2               0.0236     0.0306     1.3848
         Cit          abcdef     3                    0     0.0029     0.0587
         Cit          abcdef     4                    0     0.0007     0.0047
         Cit          abcdef     5               0.0153     0.0003     1.1444
         Cit          abcdef     6               0.0084        0.0     0.8685
         Fum            abcd     0               0.9446     0.9447        0.0
         Fum            abcd     1               0.0418     0.0428     0.0052
         Fum            abcd     2                    0     0.0084     0.5802
         Fum            abcd     3               0.0113      0.004     0.3641
         Fum            abcd     4                    0     0.0002     0.0007
         Mal            abcd     0               0.9065     0.9068     0.0002
         Mal            abcd     1               0.0484     0.0471     0.0464
         Mal            abcd     2               0.0319     0.0298     0.0339
         Mal            abcd     3               0.0046     0.0154     3.2805
         Mal            abcd     4                    0     0.0008     0.0057
         Pyr             abc     0               0.7257     0.7248     0.0184
         Pyr             abc     1               0.0353     0.0314     0.1055
         Pyr             abc     2               0.1544     0.1586     0.1075
         Pyr             abc     3                0.069     0.0852     2.6087
         Suc            abcd     0               0.9441     0.9447     0.0022
         Suc            abcd     1               0.0384     0.0428     0.2381
         Suc            abcd     2               0.0139     0.0084     0.8326
         Suc            abcd     3               0.0151      0.004     1.5243
         Suc            abcd     4               0.0141     0.0002     1.9288

 Total Residual at Current Time 74.1338

 Measurement Time 0.75
  Metabolite           Atoms    M+    Measured (scaled)  Simulated   Residual
         Ala              bc     0               0.8809     0.8825     0.0353
         Ala              bc     1               0.0278     0.0216     0.4761
         Ala              bc     2               0.1217     0.0959     3.9257
         Ala             abc     0               0.8694     0.8705     0.0142
         Ala             abc     1               0.0085     0.0318     3.7807
         Ala             abc     2               0.0785      0.064      1.469
         Ala             abc     3               0.0523     0.0337     1.7717
         Asn            abcd     0               0.9566     0.9574     0.0066
         Asn            abcd     1               0.0593     0.0415       1.61
         Asn            abcd     2                    0     0.0009     0.0111
         Asn            abcd     3                    0     0.0002     0.0002
         Asn            abcd     4               0.0217        0.0     3.2544
         Asp              ab     0               0.9455     0.9455        0.0
         Asp              ab     1               0.0425     0.0436     0.0078
         Asp              ab     2               0.0129     0.0109     0.0626
         Asp             bcd     0                0.928     0.9286     0.0021
         Asp             bcd     1               0.0378     0.0362     0.0127
         Asp             bcd     2               0.0338     0.0309     0.2314
         Asp             bcd     3               0.0044     0.0043     0.0007
         Asp            abcd     0               0.9166     0.9175     0.0035
         Asp            abcd     1               0.0586     0.0464     0.8682
         Asp            abcd     2               0.0126     0.0225     1.5333
         Asp            abcd     3               0.0137     0.0124     0.0222
         Asp            abcd     4               0.0092     0.0012     0.9881
         Glu            bcde     0               0.9525     0.9528     0.0005
         Glu            bcde     1               0.0466     0.0413     0.2248
         Glu            bcde     2                    0     0.0055     0.1349
         Glu            bcde     3               0.0008     0.0001     0.0034
         Glu            bcde     4                    0     0.0002      0.001
         Glu           abcde     0               0.9426     0.9425     0.0002
         Glu           abcde     1               0.0365     0.0511     1.0919
         Glu           abcde     2               0.0056     0.0059     0.0013
         Glu           abcde     3               0.0062     0.0003     0.2472
         Glu           abcde     4               0.0024     0.0002      0.041
         Glu           abcde     5               0.0108        0.0     0.9623
         Gln           abcde     0               0.9474     0.9475     0.0003
         Gln           abcde     1               0.0466     0.0512     0.1502
         Gln           abcde     2               0.0119     0.0013      1.759
         Gln           abcde     3                    0        0.0        0.0
         Gln           abcde     4                    0        0.0        0.0
         Gln           abcde     5               0.0157        0.0     1.7113
         Gly               b     0               0.9186     0.9188     0.0003
         Gly               b     1               0.0818     0.0812     0.0101
         Gly              ab     0               0.9058      0.906     0.0002
         Gly              ab     1               0.0699     0.0691     0.0035
         Gly              ab     2               0.0287      0.025      0.094
         Ile           bcdef     0               0.9241     0.9256     0.0113
         Ile           bcdef     1               0.0529     0.0506     0.0648
         Ile           bcdef     2               0.0333     0.0231     1.6295
         Ile           bcdef     3               0.0026     0.0007     0.0353
         Ile           bcdef     4                    0        0.0        0.0
         Ile           bcdef     5               0.0046        0.0     0.1475
         Leu           bcdef     0               0.9341      0.934     0.0003
         Leu           bcdef     1               0.0603     0.0633     0.3436
         Leu           bcdef     2                    0     0.0022     0.0774
         Leu           bcdef     3               0.0233     0.0004     3.6595
         Leu           bcdef     4                    0     0.0001     0.0001
         Leu           bcdef     5               0.0112     0.0001     1.5328
         Met            bcde     0               0.9572     0.9571     0.0001
         Met            bcde     1               0.0327     0.0418     0.4888
         Met            bcde     2               0.0053      0.001     0.0962
         Met            bcde     3                    0        0.0        0.0
         Met            bcde     4                    0        0.0        0.0
         Met           abcde     0               0.9465     0.9469      0.001
         Met           abcde     1               0.0523     0.0516     0.0103
         Met           abcde     2                    0     0.0013     0.0123
         Met           abcde     3               0.0051     0.0001     1.0001
         Met           abcde     4               0.0119        0.0     0.7149
         Met           abcde     5                    0        0.0        0.0
         Phe        bcdefghi     0               0.8764     0.8756     0.0149
         Phe        bcdefghi     1               0.0667     0.0763     3.6815
         Phe        bcdefghi     2               0.0542     0.0438     1.0889
         Phe        bcdefghi     3                    0     0.0031     0.1211
         Phe        bcdefghi     4               0.0149     0.0007     1.2038
         Phe        bcdefghi     5               0.0131     0.0003     2.5699
         Phe        bcdefghi     6               0.0015     0.0001     0.0301
         Phe        bcdefghi     7                0.007     0.0001     0.7457
         Phe        bcdefghi     8               0.0006        0.0     0.0035
         Phe              ab     0               0.9342     0.9347     0.0025
         Phe              ab     1               0.0567     0.0499      0.205
         Phe              ab     2               0.0193     0.0154     0.5853
         Phe       abcdefghi     0               0.8661     0.8651     0.0067
         Phe       abcdefghi     1               0.0822     0.0858      0.364
         Phe       abcdefghi     2               0.0186     0.0306     0.8539
         Phe       abcdefghi     3               0.0108     0.0163      0.246
         Phe       abcdefghi     4               0.0028     0.0015      0.047
         Phe       abcdefghi     5                    0     0.0004     0.0046
         Phe       abcdefghi     6               0.0141     0.0002     3.9573
         Phe       abcdefghi     7               0.0033     0.0001     0.0448
         Phe       abcdefghi     8                    0        0.0        0.0
         Phe       abcdefghi     9                    0        0.0        0.0
         Ser              bc     0               0.6057     0.6079     0.0265
         Ser              bc     1               0.0652     0.0549     0.6265
         Ser              bc     2               0.3392     0.3371     0.0185
         Ser              ab     0               0.6281     0.6261     0.1147
         Ser              ab     1               0.2433     0.2516     1.4205
         Ser              ab     2               0.1261     0.1223     0.1808
         Ser             abc     0               0.5907     0.5929     0.0285
         Ser             abc     1               0.0695     0.0635     1.4235
         Ser             abc     2               0.1954     0.2263      4.232
         Ser             abc     3                0.121     0.1173     0.5464
         Thr             bcd     0               0.9675     0.9675     0.0001
         Thr             bcd     1               0.0184     0.0315     1.1986
         Thr             bcd     2                    0      0.001     0.0092
         Thr             bcd     3               0.0039     0.0001     0.1431
         Thr            abcd     0               0.9561     0.9571      0.013
         Thr            abcd     1               0.0769     0.0415     5.5671
         Thr            abcd     2                    0     0.0011     0.0151
         Thr            abcd     3               0.0003     0.0002     0.0001
         Thr            abcd     4                    0        0.0        0.0
         Tyr              ab     0               0.9663     0.9665     0.0002
         Tyr              ab     1               0.0326     0.0292     0.0814
         Tyr              ab     2               0.0073     0.0044     0.2294
         Val            bcde     0               0.7752     0.7747     0.0059
         Val            bcde     1               0.0407     0.0372     0.1944
         Val            bcde     2               0.1311     0.1461     1.3311
         Val            bcde     3                    0     0.0053     0.2278
         Val            bcde     4               0.0336     0.0367      0.051
         Val           abcde     0               0.7639     0.7645     0.0013
         Val           abcde     1               0.0488     0.0458      0.045
         Val           abcde     2               0.1193     0.1203     0.0407
         Val           abcde     3               0.0366     0.0311     0.8637
         Val           abcde     4               0.0255     0.0254     0.0003
         Val           abcde     5               0.0133     0.0129     0.0057
         aKG           abcde     0               0.9317     0.9311     0.0044
         aKG           abcde     1               0.0354      0.051     2.9823
         aKG           abcde     2               0.0077     0.0162     1.4674
         aKG           abcde     3               0.0057     0.0009     0.6437
         aKG           abcde     4               0.0029     0.0008     0.0223
         aKG           abcde     5                0.012     0.0001     1.1806
         Cit          abcdef     0               0.7576     0.7587      0.014
         Cit          abcdef     1               0.0376     0.0581     5.1892
         Cit          abcdef     2               0.1507     0.1459     0.6439
         Cit          abcdef     3               0.0111     0.0197     1.1563
         Cit          abcdef     4               0.0099     0.0114      0.035
         Cit          abcdef     5                    0     0.0057     0.2236
         Cit          abcdef     6               0.0147     0.0006     1.0235
         Fum            abcd     0               0.8614     0.8617     0.0015
         Fum            abcd     1               0.0676     0.0533     2.0453
         Fum            abcd     2               0.0377     0.0531     2.9459
         Fum            abcd     3               0.0353     0.0288     0.4198
         Fum            abcd     4                    0      0.003     0.0547
         Mal            abcd     0               0.7824     0.7842      0.018
         Mal            abcd     1               0.0563     0.0636     0.5267
         Mal            abcd     2               0.0971     0.0926     0.5639
         Mal            abcd     3               0.0507     0.0532     0.0613
         Mal            abcd     4               0.0117     0.0064      0.572
         Pyr             abc     0               0.5434     0.5486     0.1628
         Pyr             abc     1               0.0236     0.0358     3.0662
         Pyr             abc     2               0.2789     0.2732     0.5148
         Pyr             abc     3               0.1408     0.1424     0.0258
         Suc            abcd     0               0.8624     0.8617     0.0022
         Suc            abcd     1                0.048     0.0533     0.3555
         Suc            abcd     2               0.0314     0.0531      2.407
         Suc            abcd     3               0.0356     0.0288     0.7116
         Suc            abcd     4                    0      0.003     0.0471

 Total Residual at Current Time 99.8579

 Measurement Time 1.20
  Metabolite           Atoms    M+    Measured (scaled)  Simulated   Residual
         Ala              bc     0               0.7994     0.7998     0.0018
         Ala              bc     1               0.0093     0.0247     1.2123
         Ala              bc     2                0.178     0.1755     0.0635
         Ala             abc     0               0.7875     0.7869     0.0077
         Ala             abc     1               0.0381     0.0336     0.1433
         Ala             abc     2               0.1177     0.1177        0.0
         Ala             abc     3               0.0561     0.0618     1.2778
         Asn            abcd     0               0.9558     0.9557        0.0
         Asn            abcd     1                0.041     0.0417     0.0112
         Asn            abcd     2                    0     0.0018     0.0672
         Asn            abcd     3                    0     0.0007     0.0022
         Asn            abcd     4               0.0021     0.0001     0.1612
         Asp              ab     0               0.8979     0.8995     0.0131
         Asp              ab     1               0.0902     0.0752     1.3319
         Asp              ab     2               0.0207     0.0254     0.1493
         Asp             bcd     0               0.8741     0.8744      0.002
         Asp             bcd     1               0.0341     0.0436     0.9092
         Asp             bcd     2               0.0866     0.0683     1.6963
         Asp             bcd     3               0.0172     0.0136     0.3496
         Asp            abcd     0                0.862     0.8616     0.0056
         Asp            abcd     1               0.0426     0.0539     1.5649
         Asp            abcd     2               0.0453     0.0509     0.6412
         Asp            abcd     3               0.0321     0.0298     0.0277
         Asp            abcd     4                    0     0.0038     0.1006
         Glu            bcde     0               0.9242     0.9265     0.0362
         Glu            bcde     1               0.0508     0.0411     1.1708
         Glu            bcde     2               0.0352     0.0291      1.471
         Glu            bcde     3                    0     0.0009     0.0107
         Glu            bcde     4               0.0026     0.0023     0.0004
         Glu           abcde     0               0.9153     0.9158     0.0018
         Glu           abcde     1               0.0455     0.0509     0.2982
         Glu           abcde     2               0.0328     0.0288     0.4617
         Glu           abcde     3               0.0056     0.0019     0.2126
         Glu           abcde     4               0.0143     0.0022      1.205
         Glu           abcde     5                    0     0.0003     0.0011
         Gln           abcde     0               0.9457     0.9458     0.0005
         Gln           abcde     1               0.0636     0.0512     0.7851
         Gln           abcde     2                    0     0.0028     0.0456
         Gln           abcde     3                    0     0.0001     0.0004
         Gln           abcde     4               0.0066     0.0001     0.2921
         Gln           abcde     5                    0        0.0        0.0
         Gly               b     0               0.8548      0.856     0.0119
         Gly               b     1               0.1547      0.144     0.5877
         Gly              ab     0               0.8421     0.8412     0.0172
         Gly              ab     1               0.0982     0.1117     0.9286
         Gly              ab     2               0.0342     0.0471      3.423
         Ile           bcdef     0                0.903     0.9031     0.0001
         Ile           bcdef     1               0.0499     0.0506     0.0089
         Ile           bcdef     2               0.0446     0.0448      0.002
         Ile           bcdef     3               0.0043     0.0014     0.0807
         Ile           bcdef     4               0.0051     0.0001     0.5161
         Ile           bcdef     5               0.0092        0.0     1.3125
         Leu           bcdef     0               0.9198     0.9188     0.0069
         Leu           bcdef     1               0.0683     0.0754     0.7957
         Leu           bcdef     2                0.004     0.0038     0.0008
         Leu           bcdef     3                0.003     0.0013     0.0263
         Leu           bcdef     4               0.0132     0.0005     1.6267
         Leu           bcdef     5               0.0005     0.0003     0.0008
         Met            bcde     0               0.9544     0.9546     0.0001
         Met            bcde     1               0.0423     0.0433      0.007
         Met            bcde     2                    0     0.0019     0.0551
         Met            bcde     3               0.0069     0.0003     0.8947
         Met            bcde     4               0.0013        0.0     0.0118
         Met           abcde     0               0.9423     0.9443     0.0409
         Met           abcde     1                0.078      0.053     5.1443
         Met           abcde     2                    0      0.002     0.0241
         Met           abcde     3               0.0241     0.0006     2.4582
         Met           abcde     4                0.007     0.0001     0.2108
         Met           abcde     5               0.0039        0.0     0.2425
         Phe        bcdefghi     0               0.8307      0.835     0.0962
         Phe        bcdefghi     1               0.0905     0.0743     2.1818
         Phe        bcdefghi     2               0.0898     0.0807     0.4198
         Phe        bcdefghi     3               0.0073     0.0062     0.0195
         Phe        bcdefghi     4               0.0038     0.0021     0.0243
         Phe        bcdefghi     5               0.0075      0.001     0.8701
         Phe        bcdefghi     6               0.0108     0.0005     0.8746
         Phe        bcdefghi     7                    0     0.0002     0.0012
         Phe        bcdefghi     8                    0     0.0001        0.0
         Phe              ab     0               0.8941     0.8939     0.0005
         Phe              ab     1               0.0766     0.0764     0.0004
         Phe              ab     2               0.0172     0.0297     1.5586
         Phe       abcdefghi     0               0.8235     0.8243     0.0158
         Phe       abcdefghi     1               0.1011     0.0838     2.0776
         Phe       abcdefghi     2               0.0563     0.0552     0.0188
         Phe       abcdefghi     3               0.0328     0.0311     0.0812
         Phe       abcdefghi     4               0.0097     0.0034     0.6286
         Phe       abcdefghi     5                    0     0.0013     0.0254
         Phe       abcdefghi     6               0.0005     0.0006        0.0
         Phe       abcdefghi     7               0.0104     0.0003      1.265
         Phe       abcdefghi     8                    0     0.0001     0.0004
         Phe       abcdefghi     9               0.0034        0.0     0.3258
         Ser              bc     0                0.528     0.5341     0.3012
         Ser              bc     1               0.1024     0.0899     0.7922
         Ser              bc     2               0.3802      0.376     0.2205
         Ser              ab     0               0.5711     0.5754     0.1094
         Ser              ab     1               0.2864     0.2827      0.161
         Ser              ab     2               0.1443     0.1419     0.0292
         Ser             abc     0               0.5286     0.5198     0.6426
         Ser             abc     1               0.0682     0.0913      2.721
         Ser             abc     2               0.2387     0.2559     1.4938
         Ser             abc     3               0.1194      0.133     1.1018
         Thr             bcd     0               0.9633      0.965     0.0172
         Thr             bcd     1               0.0485     0.0318     2.2939
         Thr             bcd     2                    0     0.0028     0.1221
         Thr             bcd     3               0.0246     0.0004     2.9987
         Thr            abcd     0               0.9542     0.9546     0.0021
         Thr            abcd     1               0.0503     0.0419     0.8801
         Thr            abcd     2                    0     0.0024     0.0305
         Thr            abcd     3                    0      0.001     0.0293
         Thr            abcd     4               0.0027     0.0001     0.1818
         Tyr              ab     0                0.954     0.9544     0.0026
         Tyr              ab     1               0.0403      0.037     0.1637
         Tyr              ab     2               0.0309     0.0086      2.943
         Val            bcde     0               0.6407     0.6386     0.0241
         Val            bcde     1               0.0411     0.0371     0.0697
         Val            bcde     2                0.233     0.2333      0.001
         Val            bcde     3               0.0152     0.0122     0.0908
         Val            bcde     4               0.0635     0.0787     1.9246
         Val           abcde     0                0.629     0.6289        0.0
         Val           abcde     1               0.0463     0.0439     0.0605
         Val           abcde     2               0.1873     0.1921      0.642
         Val           abcde     3               0.0588     0.0524     1.6306
         Val           abcde     4               0.0636      0.055     1.1631
         Val           abcde     5               0.0272     0.0277     0.0024
         aKG           abcde     0               0.8765       0.88     0.0724
         aKG           abcde     1               0.0592     0.0508     1.9404
         aKG           abcde     2               0.0566     0.0584     0.0226
         aKG           abcde     3               0.0225     0.0044     3.2532
         aKG           abcde     4                    0     0.0054     0.5938
         aKG           abcde     5               0.0138     0.0009      0.992
         Cit          abcdef     0               0.6099     0.6144     0.0896
         Cit          abcdef     1               0.0675     0.0601     0.8354
         Cit          abcdef     2               0.2425     0.2369     0.2612
         Cit          abcdef     3               0.0252     0.0406     4.8569
         Cit          abcdef     4               0.0358     0.0302     0.3126
         Cit          abcdef     5               0.0134     0.0157     0.1557
         Cit          abcdef     6                    0     0.0021     0.0296
         Fum            abcd     0               0.7742     0.7753     0.0112
         Fum            abcd     1                 0.06     0.0649     0.1433
         Fum            abcd     2               0.1001     0.0973     0.2302
         Fum            abcd     3               0.0621     0.0547     0.2418
         Fum            abcd     4               0.0065     0.0078     0.0208
         Mal            abcd     0               0.7037     0.6964     0.2362
         Mal            abcd     1               0.0733     0.0763     0.0908
         Mal            abcd     2               0.1316      0.134     0.0947
         Mal            abcd     3               0.0726      0.081     1.9607
         Mal            abcd     4               0.0195     0.0123     0.5232
         Pyr             abc     0                0.494     0.4925     0.0245
         Pyr             abc     1               0.0491     0.0422     0.5842
         Pyr             abc     2               0.3059     0.3047      0.007
         Pyr             abc     3               0.1445     0.1606     1.5262
         Suc            abcd     0                0.774     0.7753     0.0441
         Suc            abcd     1                0.091     0.0649     4.0323
         Suc            abcd     2               0.1197     0.0973     2.9925
         Suc            abcd     3               0.0328     0.0547      2.131
         Suc            abcd     4               0.0102     0.0078     0.0681

 Total Residual at Current Time 95.8787

 Measurement Time 1.65
  Metabolite           Atoms    M+    Measured (scaled)  Simulated   Residual
         Ala              bc     0               0.7267     0.7272     0.0072
         Ala              bc     1                0.039     0.0297     2.3589
         Ala              bc     2               0.2433      0.243     0.0004
         Ala             abc     0               0.7263     0.7139     0.6805
         Ala             abc     1               0.0289     0.0362     0.2703
         Ala             abc     2               0.1499     0.1635     3.7696
         Ala             abc     3               0.0914     0.0864     0.1482
         Asn            abcd     0               0.9525     0.9527      0.001
         Asn            abcd     1               0.0518     0.0421       0.48
         Asn            abcd     2                    0     0.0034     0.0584
         Asn            abcd     3               0.0104     0.0016     2.1574
         Asn            abcd     4               0.0002     0.0002        0.0
         Asp              ab     0               0.8474      0.849     0.0128
         Asp              ab     1               0.1117     0.1092     0.0319
         Asp              ab     2               0.0523     0.0419     1.0805
         Asp             bcd     0               0.8154     0.8153     0.0014
         Asp             bcd     1               0.0445     0.0531     0.3294
         Asp             bcd     2               0.1046     0.1062     0.0294
         Asp             bcd     3               0.0142     0.0255     1.9899
         Asp            abcd     0               0.7985     0.8003     0.0387
         Asp            abcd     1               0.0665     0.0625     0.0957
         Asp            abcd     2               0.0854     0.0809     0.4088
         Asp            abcd     3               0.0688      0.049     2.3269
         Asp            abcd     4                    0     0.0073     0.3698
         Glu            bcde     0                0.871     0.8724     0.0353
         Glu            bcde     1               0.0761     0.0413     8.4077
         Glu            bcde     2               0.0768     0.0748     0.0841
         Glu            bcde     3                    0      0.003     0.0626
         Glu            bcde     4                0.021     0.0086     1.0606
         Glu           abcde     0               0.8624     0.8608     0.0208
         Glu           abcde     1                0.069     0.0511      1.889
         Glu           abcde     2               0.0452     0.0722     11.384
         Glu           abcde     3                    0     0.0063     0.6287
         Glu           abcde     4               0.0086      0.008     0.0093
         Glu           abcde     5               0.0096     0.0015     0.2904
         Gln           abcde     0               0.9397     0.9399     0.0009
         Gln           abcde     1               0.0512     0.0512        0.0
         Gln           abcde     2               0.0116     0.0077     0.6028
         Gln           abcde     3               0.0027     0.0005     0.0242
         Gln           abcde     4               0.0136     0.0006     2.6216
         Gln           abcde     5                    0     0.0001     0.0002
         Gly               b     0               0.7987     0.8001     0.0151
         Gly               b     1               0.2043     0.1999     0.1911
         Gly              ab     0               0.7832     0.7833        0.0
         Gly              ab     1               0.1468     0.1493     0.0322
         Gly              ab     2               0.0721     0.0674     0.1291
         Ile           bcdef     0               0.8792     0.8796     0.0008
         Ile           bcdef     1               0.0558     0.0511     0.3457
         Ile           bcdef     2                0.059     0.0669     0.3724
         Ile           bcdef     3                    0     0.0022     0.0249
         Ile           bcdef     4               0.0063     0.0002     0.4719
         Ile           bcdef     5               0.0023        0.0     0.1415
         Leu           bcdef     0                0.902      0.902        0.0
         Leu           bcdef     1               0.0873     0.0875     0.0004
         Leu           bcdef     2               0.0035     0.0059     0.1138
         Leu           bcdef     3                0.015     0.0028     0.8882
         Leu           bcdef     4                    0      0.001     0.0169
         Leu           bcdef     5               0.0033     0.0008     0.0433
         Met            bcde     0               0.9491     0.9498     0.0039
         Met            bcde     1               0.0565     0.0459     0.5762
         Met            bcde     2                    0     0.0034     0.1401
         Met            bcde     3               0.0152     0.0009     1.6922
         Met            bcde     4               0.0043     0.0001      0.493
         Met           abcde     0               0.9389     0.9395     0.0043
         Met           abcde     1               0.0596     0.0556      0.458
         Met           abcde     2                0.004     0.0032     0.0035
         Met           abcde     3               0.0025     0.0014     0.0249
         Met           abcde     4                    0     0.0003     0.0026
         Met           abcde     5                    0        0.0        0.0
         Phe        bcdefghi     0               0.7944     0.7942     0.0011
         Phe        bcdefghi     1               0.0728     0.0729     0.0003
         Phe        bcdefghi     2               0.1116     0.1157     0.2511
         Phe        bcdefghi     3               0.0118     0.0093     0.0311
         Phe        bcdefghi     4               0.0058     0.0042     0.0397
         Phe        bcdefghi     5               0.0035      0.002     0.0636
         Phe        bcdefghi     6                    0     0.0011     0.0195
         Phe        bcdefghi     7               0.0205     0.0006     3.2918
         Phe        bcdefghi     8                    0     0.0001     0.0005
         Phe              ab     0               0.8541     0.8544     0.0011
         Phe              ab     1               0.1032     0.1018     0.0246
         Phe              ab     2               0.0452     0.0438     0.0395
         Phe       abcdefghi     0               0.7833     0.7832     0.0003
         Phe       abcdefghi     1               0.0882      0.082     0.7741
         Phe       abcdefghi     2               0.0679     0.0785     2.2975
         Phe       abcdefghi     3               0.0469     0.0455     0.0226
         Phe       abcdefghi     4                    0     0.0058     0.3366
         Phe       abcdefghi     5                    0     0.0026     0.0345
         Phe       abcdefghi     6                    0     0.0013     0.0095
         Phe       abcdefghi     7               0.0013     0.0007     0.0029
         Phe       abcdefghi     8               0.0038     0.0003     0.0868
         Phe       abcdefghi     9               0.0099        0.0     0.4908
         Ser              bc     0               0.4971     0.4888     0.4761
         Ser              bc     1               0.1031     0.1161     1.1793
         Ser              bc     2               0.3867     0.3951     0.4189
         Ser              ab     0               0.5345     0.5471     1.3067
         Ser              ab     1               0.3026     0.2981     0.5518
         Ser              ab     2               0.1604     0.1548     0.6235
         Ser             abc     0                0.468     0.4756     0.3421
         Ser             abc     1               0.0965     0.1105     1.0058
         Ser             abc     2               0.2934     0.2709     2.5777
         Ser             abc     3                0.141      0.143     0.0794
         Thr             bcd     0               0.9585     0.9604     0.0227
         Thr             bcd     1               0.0484     0.0324     2.1187
         Thr             bcd     2               0.0095      0.006     0.1512
         Thr             bcd     3               0.0171     0.0011     3.9991
         Thr            abcd     0               0.9491     0.9499     0.0098
         Thr            abcd     1               0.0505     0.0425     1.0061
         Thr            abcd     2                    0     0.0049     0.1951
         Thr            abcd     3               0.0176     0.0025     4.6636
         Thr            abcd     4                    0     0.0003     0.0015
         Tyr              ab     0               0.9422     0.9419     0.0016
         Tyr              ab     1               0.0337     0.0451     1.5953
         Tyr              ab     2                    0     0.0131     0.8714
         Val            bcde     0               0.5188     0.5289     0.5243
         Val            bcde     1               0.0331     0.0394      0.492
         Val            bcde     2               0.3117      0.295     1.6528
         Val            bcde     3               0.0093     0.0206     0.7581
         Val            bcde     4               0.1147     0.1161     0.0093
         Val           abcde     0               0.5105     0.5199     0.5232
         Val           abcde     1               0.0352     0.0439     0.3896
         Val           abcde     2               0.2475     0.2428     0.4609
         Val           abcde     3               0.0552     0.0702     1.5699
         Val           abcde     4               0.0792     0.0818     0.0699
         Val           abcde     5               0.0485     0.0413     2.0339
         aKG           abcde     0                0.803     0.8025     0.0051
         aKG           abcde     1               0.0405     0.0517     3.4956
         aKG           abcde     2               0.1186     0.1164     0.0347
         aKG           abcde     3               0.0214     0.0115     0.6788
         aKG           abcde     4               0.0125     0.0149     0.0458
         aKG           abcde     5                    0      0.003     0.0891
         Cit          abcdef     0               0.4991     0.5006     0.0648
         Cit          abcdef     1               0.0648     0.0643     0.0065
         Cit          abcdef     2               0.3019     0.2926     0.5153
         Cit          abcdef     3               0.0613     0.0607     0.0077
         Cit          abcdef     4                0.052     0.0507      0.008
         Cit          abcdef     5               0.0312      0.027     0.3554
         Cit          abcdef     6                    0     0.0041     0.1674
         Fum            abcd     0                0.704     0.7044      0.005
         Fum            abcd     1                0.073     0.0749     0.0355
         Fum            abcd     2               0.1176     0.1326     1.1352
         Fum            abcd     3                0.083     0.0752     1.7026
         Fum            abcd     4               0.0213      0.013     0.8566
         Mal            abcd     0               0.6294      0.631      0.068
         Mal            abcd     1               0.0961     0.0865     0.9209
         Mal            abcd     2               0.1626     0.1634     0.0115
         Mal            abcd     3               0.1107     0.1015     1.7503
         Mal            abcd     4               0.0162     0.0177     0.0288
         Pyr             abc     0               0.4648     0.4642     0.0074
         Pyr             abc     1               0.0315     0.0469     1.0451
         Pyr             abc     2               0.3243     0.3178     0.3457
         Pyr             abc     3                0.168     0.1711      0.387
         Suc            abcd     0                0.706     0.7044     0.0297
         Suc            abcd     1               0.0857     0.0749     0.5185
         Suc            abcd     2               0.1129     0.1326     2.2831
         Suc            abcd     3                0.065     0.0752       0.85
         Suc            abcd     4               0.0152      0.013     0.1401

 Total Residual at Current Time 107.0505

 Measurement Time 2.10
  Metabolite           Atoms    M+    Measured (scaled)  Simulated   Residual
         Ala              bc     0                0.658     0.6663     0.4063
         Ala              bc     1               0.0389     0.0358     0.0833
         Ala              bc     2               0.3147     0.2979     1.6657
         Ala             abc     0                0.656     0.6529     0.0784
         Ala             abc     1               0.0486     0.0391     0.4597
         Ala             abc     2                0.197     0.2007     0.2222
         Ala             abc     3               0.1026     0.1072     0.3367
         Asn            abcd     0               0.9477     0.9482     0.0029
         Asn            abcd     1               0.0493     0.0427     0.6827
         Asn            abcd     2                    0     0.0056     0.8803
         Asn            abcd     3               0.0016      0.003     0.0188
         Asn            abcd     4                    0     0.0004      0.005
         Asp              ab     0               0.7967     0.7998     0.1211
         Asp              ab     1               0.1446      0.141      0.512
         Asp              ab     2               0.0779     0.0592     2.4289
         Asp             bcd     0               0.7593     0.7574     0.0165
         Asp             bcd     1               0.0656     0.0638     0.0513
         Asp             bcd     2               0.1378     0.1407     0.0428
         Asp             bcd     3               0.0306     0.0381     1.5354
         Asp            abcd     0               0.7394     0.7403     0.0099
         Asp            abcd     1               0.0503     0.0712     2.2297
         Asp            abcd     2               0.1144     0.1095     0.1654
         Asp            abcd     3                0.084     0.0677     1.3526
         Asp            abcd     4               0.0292     0.0113     1.6334
         Glu            bcde     0               0.7941     0.7986     0.1013
         Glu            bcde     1               0.0385     0.0427     0.1048
         Glu            bcde     2               0.1429     0.1325     1.3295
         Glu            bcde     3               0.0134     0.0067       0.56
         Glu            bcde     4               0.0166     0.0196     0.0744
         Glu           abcde     0               0.7793     0.7858     0.1839
         Glu           abcde     1               0.0616     0.0524     1.0409
         Glu           abcde     2               0.1388     0.1263     1.2899
         Glu           abcde     3               0.0023     0.0138     1.3091
         Glu           abcde     4               0.0043     0.0179     2.2848
         Glu           abcde     5                0.023     0.0039     1.6275
         Gln           abcde     0               0.9281     0.9277     0.0029
         Gln           abcde     1               0.0434     0.0512     1.6988
         Gln           abcde     2               0.0221     0.0173     0.1875
         Gln           abcde     3               0.0139     0.0015     1.2718
         Gln           abcde     4                    0     0.0019     0.0244
         Gln           abcde     5               0.0022     0.0004     0.0204
         Gly               b     0               0.7534     0.7522     0.0172
         Gly               b     1               0.2413     0.2478     0.2984
         Gly              ab     0               0.7354     0.7335     0.0197
         Gly              ab     1                 0.18      0.181     0.0193
         Gly              ab     2                 0.08     0.0855      0.299
         Ile           bcdef     0               0.8561      0.856     0.0002
         Ile           bcdef     1               0.0483      0.052     0.3945
         Ile           bcdef     2               0.0891     0.0885     0.0028
         Ile           bcdef     3               0.0051      0.003     0.0686
         Ile           bcdef     4               0.0211     0.0004     2.9938
         Ile           bcdef     5               0.0033     0.0001     0.2142
         Leu           bcdef     0               0.8845     0.8845        0.0
         Leu           bcdef     1               0.0993      0.099     0.0003
         Leu           bcdef     2                    0     0.0083     0.5643
         Leu           bcdef     3               0.0071     0.0048     0.0362
         Leu           bcdef     4                0.008     0.0019     0.5786
         Leu           bcdef     5                    0     0.0016     0.0298
         Met            bcde     0                0.942     0.9431     0.0107
         Met            bcde     1               0.0614     0.0495     1.7691
         Met            bcde     2                    0     0.0053     0.5827
         Met            bcde     3                0.005     0.0019     0.1982
         Met            bcde     4               0.0055     0.0002     0.3426
         Met           abcde     0               0.9334     0.9328     0.0057
         Met           abcde     1               0.0471      0.059     2.9073
         Met           abcde     2                0.015     0.0048     1.0322
         Met           abcde     3               0.0051     0.0026     0.0488
         Met           abcde     4               0.0143     0.0007     0.9401
         Met           abcde     5               0.0021     0.0001     0.0502
         Phe        bcdefghi     0               0.7529     0.7544     0.0119
         Phe        bcdefghi     1               0.0683     0.0722     0.3018
         Phe        bcdefghi     2                0.152     0.1474     0.2072
         Phe        bcdefghi     3                0.019     0.0125      0.866
         Phe        bcdefghi     4               0.0052     0.0068     0.0537
         Phe        bcdefghi     5               0.0015     0.0033     0.0328
         Phe        bcdefghi     6               0.0001      0.002      0.146
         Phe        bcdefghi     7               0.0099      0.001     1.6106
         Phe        bcdefghi     8               0.0059     0.0003     0.1871
         Phe              ab     0               0.8171     0.8173     0.0015
         Phe              ab     1               0.1382     0.1252     0.7505
         Phe              ab     2               0.0521     0.0575     0.2869
         Phe       abcdefghi     0               0.7433     0.7435     0.0016
         Phe       abcdefghi     1               0.0799     0.0805     0.0056
         Phe       abcdefghi     2               0.1159     0.0998     1.3288
         Phe       abcdefghi     3               0.0442     0.0591     2.1952
         Phe       abcdefghi     4               0.0176     0.0086     0.4806
         Phe       abcdefghi     5               0.0041     0.0043     0.0025
         Phe       abcdefghi     6                    0     0.0022     0.1004
         Phe       abcdefghi     7               0.0016     0.0013     0.0014
         Phe       abcdefghi     8               0.0026     0.0005     0.0249
         Phe       abcdefghi     9               0.0169     0.0001     2.8374
         Ser              bc     0               0.4502     0.4578     0.3948
         Ser              bc     1               0.1177     0.1341     3.3468
         Ser              bc     2               0.4269     0.4081     2.0921
         Ser              ab     0               0.5267     0.5274     0.0106
         Ser              ab     1                0.312     0.3081     0.1285
         Ser              ab     2               0.1641     0.1646     0.0031
         Ser             abc     0               0.4456     0.4456        0.0
         Ser             abc     1               0.1156     0.1227     0.4084
         Ser             abc     2                0.279     0.2813     0.0785
         Ser             abc     3               0.1588     0.1504     0.8719
         Thr             bcd     0               0.9531     0.9538     0.0058
         Thr             bcd     1               0.0534     0.0334     2.7757
         Thr             bcd     2               0.0049     0.0105     0.3782
         Thr             bcd     3               0.0036     0.0023     0.0653
         Thr            abcd     0               0.9412      0.943     0.0331
         Thr            abcd     1               0.0801     0.0434     7.9518
         Thr            abcd     2               0.0035     0.0083     0.6448
         Thr            abcd     3               0.0098     0.0046     0.1214
         Thr            abcd     4                    0     0.0007     0.0025
         Tyr              ab     0               0.9293     0.9293     0.0001
         Tyr              ab     1               0.0473     0.0531     0.1715
         Tyr              ab     2                0.003     0.0176      2.148
         Val            bcde     0               0.4439     0.4434      0.003
         Val            bcde     1               0.0356     0.0428     0.3592
         Val            bcde     2               0.3379     0.3376     0.0017
         Val            bcde     3               0.0276     0.0295     0.0539
         Val            bcde     4               0.1445     0.1467     0.0263
         Val           abcde     0               0.4356     0.4351     0.0086
         Val           abcde     1               0.0346      0.045     1.0827
         Val           abcde     2               0.2772     0.2779     0.0064
         Val           abcde     3                0.087     0.0848     0.0299
         Val           abcde     4               0.1055     0.1043     0.0152
         Val           abcde     5               0.0356      0.053     1.5363
         aKG           abcde     0               0.7138     0.7147     0.0102
         aKG           abcde     1               0.0672      0.054     0.7784
         aKG           abcde     2               0.1763     0.1753     0.0216
         aKG           abcde     3               0.0235     0.0215     0.1646
         aKG           abcde     4               0.0183     0.0281     0.7907
         aKG           abcde     5               0.0014     0.0065     0.3175
         Cit          abcdef     0               0.4157     0.4147     0.0479
         Cit          abcdef     1               0.0639     0.0688     0.3828
         Cit          abcdef     2               0.3024     0.3235     2.2759
         Cit          abcdef     3               0.0857     0.0785     0.4248
         Cit          abcdef     4               0.0731     0.0702     0.2306
         Cit          abcdef     5               0.0447     0.0378     1.2955
         Cit          abcdef     6               0.0051     0.0064     0.0199
         Fum            abcd     0               0.6488     0.6451     0.1334
         Fum            abcd     1               0.0753     0.0832     1.7115
         Fum            abcd     2               0.1604      0.162     0.0219
         Fum            abcd     3               0.0874     0.0911     0.2805
         Fum            abcd     4               0.0219     0.0185      0.229
         Mal            abcd     0               0.5776      0.579     0.0302
         Mal            abcd     1               0.0981     0.0947     0.0818
         Mal            abcd     2               0.1898     0.1864     0.1808
         Mal            abcd     3               0.1172     0.1169      0.002
         Mal            abcd     4               0.0189      0.023     0.1362
         Pyr             abc     0               0.4481     0.4469     0.0148
         Pyr             abc     1               0.0579       0.05     0.3226
         Pyr             abc     2                0.322     0.3249     0.1694
         Pyr             abc     3               0.1855     0.1782     0.4366
         Suc            abcd     0               0.6472     0.6452     0.0322
         Suc            abcd     1               0.0899     0.0832     0.4558
         Suc            abcd     2               0.1543      0.162     0.4916
         Suc            abcd     3                0.079     0.0911     1.0119
         Suc            abcd     4               0.0025     0.0185     1.1474

 Total Residual at Current Time 91.3181

 Measurement Time 2.55
  Metabolite           Atoms    M+    Measured (scaled)  Simulated   Residual
         Ala              bc     0               0.6166     0.6162     0.0008
         Ala              bc     1                0.045     0.0421      0.104
         Ala              bc     2               0.3404     0.3418     0.0113
         Ala             abc     0               0.6039     0.6029     0.0317
         Ala             abc     1               0.0452      0.042     0.2127
         Ala             abc     2               0.2284     0.2306     0.1962
         Ala             abc     3               0.1234     0.1246     0.0066
         Asn            abcd     0               0.9426     0.9425     0.0006
         Asn            abcd     1               0.0262     0.0435     2.0894
         Asn            abcd     2               0.0012     0.0085      0.315
         Asn            abcd     3                    0     0.0048     0.1895
         Asn            abcd     4                    0     0.0007     0.0154
         Asp              ab     0                0.755     0.7545     0.0011
         Asp              ab     1               0.1693     0.1687     0.0082
         Asp              ab     2                0.068     0.0768       0.54
         Asp             bcd     0               0.7017     0.7033     0.0253
         Asp             bcd     1               0.0923     0.0754     2.8526
         Asp             bcd     2               0.1606     0.1708     0.6252
         Asp             bcd     3               0.0565     0.0505     0.5738
         Asp            abcd     0               0.6864     0.6843     0.0264
         Asp            abcd     1               0.0638     0.0794     1.4485
         Asp            abcd     2               0.1294     0.1357     0.4017
         Asp            abcd     3               0.0801     0.0848     0.1848
         Asp            abcd     4               0.0412     0.0157     5.3484
         Glu            bcde     0               0.7153     0.7164     0.0112
         Glu            bcde     1               0.0321     0.0455     1.0728
         Glu            bcde     2               0.1931     0.1918      0.051
         Glu            bcde     3               0.0136      0.012     0.0528
         Glu            bcde     4               0.0403     0.0343     0.3603
         Glu           abcde     0               0.7054     0.7021     0.1059
         Glu           abcde     1               0.0441     0.0549      0.803
         Glu           abcde     2               0.1693     0.1808      1.331
         Glu           abcde     3                 0.02     0.0238     0.1445
         Glu           abcde     4                0.035     0.0309     0.0728
         Glu           abcde     5                    0     0.0074     0.3271
         Gln           abcde     0               0.9074     0.9084     0.0151
         Gln           abcde     1               0.0725     0.0515     4.4007
         Gln           abcde     2               0.0189     0.0317     0.8312
         Gln           abcde     3               0.0004     0.0033     0.2335
         Gln           abcde     4                    0     0.0042     0.0913
         Gln           abcde     5                    0     0.0009     0.0068
         Gly               b     0               0.7066     0.7118     0.1584
         Gly               b     1               0.3042     0.2882     1.1376
         Gly              ab     0               0.6914     0.6915     0.0003
         Gly              ab     1               0.2063     0.2073     0.0216
         Gly              ab     2               0.1094     0.1012     0.4628
         Ile           bcdef     0               0.8325     0.8327     0.0011
         Ile           bcdef     1               0.0447     0.0533     0.4365
         Ile           bcdef     2               0.1171     0.1093     0.3583
         Ile           bcdef     3               0.0091     0.0039     1.1011
         Ile           bcdef     4               0.0103     0.0007      0.545
         Ile           bcdef     5                    0     0.0001     0.0001
         Leu           bcdef     0               0.8661     0.8665     0.0019
         Leu           bcdef     1               0.1162     0.1097     0.1835
         Leu           bcdef     2               0.0043      0.011     0.2248
         Leu           bcdef     3               0.0102     0.0073      0.167
         Leu           bcdef     4               0.0028      0.003     0.0009
         Leu           bcdef     5                    0     0.0025     0.2585
         Met            bcde     0               0.9356     0.9348     0.0062
         Met            bcde     1               0.0346     0.0537     4.5215
         Met            bcde     2               0.0069     0.0077     0.0129
         Met            bcde     3               0.0123     0.0033     0.4764
         Met            bcde     4               0.0065     0.0005     0.2142
         Met           abcde     0               0.9239     0.9244     0.0017
         Met           abcde     1               0.0702     0.0631     0.2636
         Met           abcde     2                0.003     0.0068     0.5791
         Met           abcde     3                    0     0.0043      0.082
         Met           abcde     4               0.0116     0.0013     0.7407
         Met           abcde     5                    0     0.0001     0.0001
         Phe        bcdefghi     0               0.7183     0.7165     0.0267
         Phe        bcdefghi     1               0.0497     0.0718     4.9025
         Phe        bcdefghi     2               0.1739     0.1758     0.0459
         Phe        bcdefghi     3                0.022     0.0157     0.6099
         Phe        bcdefghi     4                    0       0.01     0.5903
         Phe        bcdefghi     5               0.0102     0.0049     0.1441
         Phe        bcdefghi     6               0.0011     0.0031     0.0869
         Phe        bcdefghi     7               0.0095     0.0016     1.7301
         Phe        bcdefghi     8                    0     0.0005     0.0009
         Phe              ab     0               0.7843      0.783     0.0218
         Phe              ab     1               0.1356     0.1466     1.2223
         Phe              ab     2               0.0752     0.0704     0.1356
         Phe       abcdefghi     0               0.7045     0.7057     0.0128
         Phe       abcdefghi     1               0.0774     0.0791     0.0439
         Phe       abcdefghi     2               0.1245     0.1189     0.4986
         Phe       abcdefghi     3               0.0566     0.0716     1.3168
         Phe       abcdefghi     4               0.0038     0.0118     0.4434
         Phe       abcdefghi     5                    0     0.0064     0.3414
         Phe       abcdefghi     6               0.0006     0.0034     0.0655
         Phe       abcdefghi     7               0.0137      0.002     2.7971
         Phe       abcdefghi     8               0.0043     0.0009      0.181
         Phe       abcdefghi     9                    0     0.0002     0.0002
         Ser              bc     0               0.4385     0.4354     0.1943
         Ser              bc     1               0.1565     0.1461     1.3181
         Ser              bc     2               0.4143     0.4184     0.4747
         Ser              ab     0                0.514     0.5122     0.0413
         Ser              ab     1               0.3068     0.3157     0.4655
         Ser              ab     2               0.1731     0.1722     0.0242
         Ser             abc     0               0.4181     0.4241     1.0025
         Ser             abc     1                0.141     0.1301     0.7004
         Ser             abc     2               0.3099     0.2896     2.8811
         Ser             abc     3               0.1751     0.1563     1.8143
         Thr             bcd     0               0.9419     0.9453     0.0588
         Thr             bcd     1               0.0497     0.0348     4.5169
         Thr             bcd     2               0.0252      0.016     0.3743
         Thr             bcd     3               0.0077     0.0039     0.1029
         Thr            abcd     0               0.9344     0.9343     0.0003
         Thr            abcd     1               0.0358     0.0446     0.7779
         Thr            abcd     2               0.0022     0.0126     1.0888
         Thr            abcd     3               0.0125     0.0073     0.2705
         Thr            abcd     4               0.0066     0.0011     0.2997
         Tyr              ab     0               0.9166     0.9169     0.0011
         Tyr              ab     1               0.0764     0.0609     1.4171
         Tyr              ab     2               0.0164     0.0223     0.9605
         Val            bcde     0               0.3862     0.3776     0.7328
         Val            bcde     1               0.0657     0.0467     1.8545
         Val            bcde     2               0.3451     0.3666     3.2158
         Val            bcde     3               0.0427     0.0381     0.4318
         Val            bcde     4               0.1766      0.171     0.2552
         Val           abcde     0               0.3652       0.37     0.3576
         Val           abcde     1               0.0428     0.0466     0.1762
         Val           abcde     2               0.3165     0.3019     2.1338
         Val           abcde     3               0.0968     0.0965     0.0016
         Val           abcde     4               0.1076     0.1224     2.1973
         Val           abcde     5               0.0594     0.0625     0.0818
         aKG           abcde     0               0.6241     0.6278     0.0731
         aKG           abcde     1               0.0551     0.0576     0.2552
         aKG           abcde     2               0.2413     0.2268     1.4713
         aKG           abcde     3               0.0257     0.0334      0.268
         aKG           abcde     4               0.0396     0.0433     0.5529
         aKG           abcde     5                    0      0.011     1.2147
         Cit          abcdef     0               0.3566     0.3504     0.7816
         Cit          abcdef     1                0.074     0.0729     0.0121
         Cit          abcdef     2                0.333     0.3385     0.6237
         Cit          abcdef     3               0.0769     0.0938     1.6843
         Cit          abcdef     4               0.0892     0.0881     0.0358
         Cit          abcdef     5               0.0372     0.0475     1.3048
         Cit          abcdef     6               0.0126     0.0089     0.3849
         Fum            abcd     0               0.5954     0.5934     0.0659
         Fum            abcd     1               0.0846     0.0901     0.3741
         Fum            abcd     2               0.1868     0.1882      0.069
         Fum            abcd     3               0.1002     0.1037     0.0986
         Fum            abcd     4               0.0184     0.0246      0.231
         Mal            abcd     0               0.5343     0.5351     0.0184
         Mal            abcd     1               0.1062     0.1014      0.165
         Mal            abcd     2               0.2123     0.2061     0.5916
         Mal            abcd     3               0.1169      0.129     1.2042
         Mal            abcd     4               0.0267     0.0285     0.0179
         Pyr             abc     0               0.4344     0.4347     0.0014
         Pyr             abc     1               0.0509     0.0523     0.0389
         Pyr             abc     2               0.3284     0.3298     0.0586
         Pyr             abc     3               0.2016     0.1832     1.5057
         Suc            abcd     0               0.5871     0.5934     0.2338
         Suc            abcd     1               0.0904     0.0901     0.0006
         Suc            abcd     2               0.2084     0.1882     2.0865
         Suc            abcd     3               0.1025     0.1037     0.0084
         Suc            abcd     4               0.0273     0.0246     0.0841

 Total Residual at Current Time 98.0356

 Measurement Time 3.0
  Metabolite           Atoms    M+    Measured (scaled)  Simulated   Residual
         Ala              bc     0               0.5715     0.5752     0.0775
         Ala              bc     1               0.0488     0.0483     0.0028
         Ala              bc     2               0.3777     0.3765     0.0363
         Ala             abc     0               0.5595     0.5622      0.085
         Ala             abc     1               0.0418     0.0446     0.2312
         Ala             abc     2               0.2576     0.2544     0.2966
         Ala             abc     3               0.1371     0.1388     0.0236
         Asn            abcd     0               0.9352     0.9355     0.0014
         Asn            abcd     1                0.035     0.0445     0.4002
         Asn            abcd     2               0.0133     0.0119     0.0174
         Asn            abcd     3               0.0163     0.0069     0.7269
         Asn            abcd     4               0.0112     0.0012     4.0018
         Asp              ab     0               0.7171     0.7137     0.0803
         Asp              ab     1               0.1826      0.192     0.8702
         Asp              ab     2               0.0944     0.0944        0.0
         Asp             bcd     0                0.654     0.6536     0.0012
         Asp             bcd     1               0.0853     0.0874     0.0511
         Asp             bcd     2               0.1989     0.1966     0.0794
         Asp             bcd     3               0.0429     0.0624     3.1548
         Asp            abcd     0               0.6338     0.6329      0.024
         Asp            abcd     1               0.0961      0.087     0.4877
         Asp            abcd     2               0.1366     0.1595     2.6732
         Asp            abcd     3               0.0834        0.1     1.4001
         Asp            abcd     4               0.0253     0.0205      0.279
         Glu            bcde     0               0.6366     0.6352     0.0246
         Glu            bcde     1               0.0323     0.0499     1.8312
         Glu            bcde     2               0.2369     0.2449     0.3837
         Glu            bcde     3               0.0261     0.0189     1.0454
         Glu            bcde     4                 0.05      0.051      0.005
         Glu           abcde     0               0.6187     0.6195      0.007
         Glu           abcde     1                0.055     0.0585     0.1229
         Glu           abcde     2               0.2306     0.2288       0.05
         Glu           abcde     3               0.0266     0.0356     0.4116
         Glu           abcde     4               0.0519     0.0457      0.225
         Glu           abcde     5                    0      0.012      2.232
         Gln           abcde     0               0.8825     0.8823     0.0007
         Gln           abcde     1               0.0471      0.052     0.4893
         Gln           abcde     2                 0.05       0.05        0.0
         Gln           abcde     3                    0     0.0061     0.3682
         Gln           abcde     4               0.0205     0.0078      0.823
         Gln           abcde     5               0.0006     0.0018     0.0077
         Gly               b     0               0.6784     0.6778     0.0116
         Gly               b     1               0.3199     0.3222     0.1022
         Gly              ab     0               0.6533      0.656     0.0633
         Gly              ab     1               0.2385     0.2291     0.4489
         Gly              ab     2               0.1214     0.1148     0.1901
         Ile           bcdef     0               0.8107     0.8099     0.0048
         Ile           bcdef     1               0.0565     0.0548     0.0464
         Ile           bcdef     2                0.126     0.1291     0.1899
         Ile           bcdef     3               0.0136     0.0048     0.5337
         Ile           bcdef     4                    0     0.0012     0.0145
         Ile           bcdef     5               0.0101     0.0003     0.7959
         Leu           bcdef     0               0.8481     0.8482      0.001
         Leu           bcdef     1               0.1204     0.1196     0.0261
         Leu           bcdef     2               0.0185     0.0139     0.3268
         Leu           bcdef     3               0.0058     0.0102     0.2003
         Leu           bcdef     4               0.0126     0.0043       0.31
         Leu           bcdef     5                0.004     0.0038     0.0004
         Met            bcde     0               0.9251     0.9253     0.0014
         Met            bcde     1                0.071     0.0583     0.8153
         Met            bcde     2                    0     0.0103     0.5432
         Met            bcde     3               0.0215     0.0052     1.8413
         Met            bcde     4               0.0009     0.0009        0.0
         Met           abcde     0               0.9143     0.9149     0.0029
         Met           abcde     1               0.0707     0.0674     0.0569
         Met           abcde     2               0.0041      0.009     0.1386
         Met           abcde     3               0.0185     0.0063     1.4704
         Met           abcde     4                0.014     0.0021     0.8355
         Met           abcde     5               0.0058     0.0003     0.1831
         Phe        bcdefghi     0               0.6788     0.6806     0.0509
         Phe        bcdefghi     1               0.0806     0.0717     1.6422
         Phe        bcdefghi     2               0.2014      0.201      0.004
         Phe        bcdefghi     3               0.0238     0.0189     0.2887
         Phe        bcdefghi     4               0.0161     0.0136     0.1318
         Phe        bcdefghi     5                    0     0.0068     0.2028
         Phe        bcdefghi     6                    0     0.0045     0.8083
         Phe        bcdefghi     7                    0     0.0023     0.0677
         Phe        bcdefghi     8                    0     0.0007     0.0187
         Phe              ab     0               0.7514     0.7514     0.0001
         Phe              ab     1               0.1664     0.1661     0.0016
         Phe              ab     2               0.0826     0.0824     0.0002
         Phe       abcdefghi     0               0.6707       0.67      0.008
         Phe       abcdefghi     1               0.0562     0.0778     3.8585
         Phe       abcdefghi     2               0.1339      0.136     0.0297
         Phe       abcdefghi     3               0.0849     0.0829     0.0614
         Phe       abcdefghi     4               0.0168     0.0152     0.0738
         Phe       abcdefghi     5                    0     0.0088     1.5894
         Phe       abcdefghi     6                    0     0.0048     0.4746
         Phe       abcdefghi     7                0.014     0.0029     0.8496
         Phe       abcdefghi     8                    0     0.0013     0.0138
         Phe       abcdefghi     9                    0     0.0003      0.001
         Ser              bc     0               0.4212     0.4191     0.0315
         Ser              bc     1               0.1574     0.1542     0.4088
         Ser              bc     2               0.4161     0.4268     0.6778
         Ser              ab     0               0.5027     0.5002     0.1824
         Ser              ab     1               0.3212     0.3216     0.0015
         Ser              ab     2               0.1608     0.1782     3.7352
         Ser             abc     0               0.4107     0.4082     0.2446
         Ser             abc     1               0.1332     0.1346     0.0854
         Ser             abc     2               0.2848     0.2963     1.3063
         Ser             abc     3               0.1605     0.1608     0.0006
         Thr             bcd     0                0.935     0.9352     0.0014
         Thr             bcd     1               0.0562     0.0366     2.6657
         Thr             bcd     2               0.0108     0.0224     0.6842
         Thr             bcd     3                    0     0.0059     0.7042
         Thr            abcd     0               0.9228     0.9238     0.0069
         Thr            abcd     1               0.0671     0.0461     2.2466
         Thr            abcd     2               0.0094     0.0178      0.694
         Thr            abcd     3                    0     0.0106     0.7753
         Thr            abcd     4                    0     0.0018     0.0498
         Tyr              ab     0               0.9037     0.9046      0.007
         Tyr              ab     1                0.073     0.0685     0.4161
         Tyr              ab     2               0.0281     0.0269      0.007
         Val            bcde     0               0.3277     0.3273     0.0034
         Val            bcde     1               0.0571     0.0505     0.8988
         Val            bcde     2               0.3813     0.3861     0.3663
         Val            bcde     3               0.0394     0.0461     0.5539
         Val            bcde     4                0.197       0.19     0.7708
         Val           abcde     0               0.3251     0.3203      0.192
         Val           abcde     1               0.0565     0.0484     0.3386
         Val           abcde     2               0.3157     0.3181     0.0693
         Val           abcde     3               0.0998      0.106     0.2237
         Val           abcde     4               0.1375      0.137     0.0014
         Val           abcde     5               0.0688     0.0703     0.0607
         aKG           abcde     0               0.5504     0.5485     0.0299
         aKG           abcde     1                0.062      0.062        0.0
         aKG           abcde     2               0.2657     0.2677      0.047
         aKG           abcde     3               0.0578     0.0465     0.5703
         aKG           abcde     4               0.0409     0.0591      2.739
         aKG           abcde     5               0.0227     0.0162     0.2881
         Cit          abcdef     0               0.2939     0.3018     0.6264
         Cit          abcdef     1               0.0729     0.0762     0.1098
         Cit          abcdef     2               0.3467     0.3438     0.0819
         Cit          abcdef     3               0.1075     0.1066     0.0295
         Cit          abcdef     4               0.1071     0.1042     0.2272
         Cit          abcdef     5               0.0669     0.0559     0.6211
         Cit          abcdef     6               0.0018     0.0115     1.1708
         Fum            abcd     0               0.5452     0.5465     0.0478
         Fum            abcd     1               0.0993     0.0961     0.1302
         Fum            abcd     2               0.2204      0.212     0.4959
         Fum            abcd     3               0.1182      0.114     0.1808
         Fum            abcd     4               0.0246     0.0314     0.5803
         Mal            abcd     0               0.5005     0.4963     0.1239
         Mal            abcd     1               0.1039      0.107     0.2532
         Mal            abcd     2                0.213     0.2239     0.6002
         Mal            abcd     3               0.1493     0.1386     0.5829
         Mal            abcd     4               0.0209     0.0343     1.4864
         Pyr             abc     0               0.4202     0.4255     0.2344
         Pyr             abc     1               0.0637     0.0543     0.7315
         Pyr             abc     2               0.3358     0.3334     0.1157
         Pyr             abc     3               0.1856     0.1868      0.018
         Suc            abcd     0               0.5421     0.5466     0.1014
         Suc            abcd     1               0.0985     0.0961     0.1656
         Suc            abcd     2               0.2027      0.212     0.4396
         Suc            abcd     3               0.1423      0.114      3.566
         Suc            abcd     4               0.0213     0.0314     1.2689

 Total Residual at Current Time 78.435

 Total Measurement Residuals for Current Experiment
  Metabolite           Atoms    M+   Residual
         Ala              bc     0     0.5291
         Ala              bc     1     4.2506
         Ala              bc     2     6.0167
         Ala             abc     0     0.8976
         Ala             abc     1     5.2234
         Ala             abc     2     5.9813
         Ala             abc     3     4.7153
         Asn            abcd     0     0.0451
         Asn            abcd     1     7.4328
         Asn            abcd     2     1.3591
         Asn            abcd     3      3.095
         Asn            abcd     4     7.4377
         Asp              ab     0     0.2289
         Asp              ab     1     3.4126
         Asp              ab     2     4.3403
         Asp             bcd     0     0.0608
         Asp             bcd     1     5.4009
         Asp             bcd     2     2.7883
         Asp             bcd     3    10.2474
         Asp            abcd     0     0.1155
         Asp            abcd     1     8.9597
         Asp            abcd     2     6.3218
         Asp            abcd     3     5.4874
         Asp            abcd     4     8.7193
         Glu            bcde     0     0.2092
         Glu            bcde     1    12.8213
         Glu            bcde     2      3.465
         Glu            bcde     3      1.735
         Glu            bcde     4     1.5017
         Glu           abcde     0     0.3219
         Glu           abcde     1     5.4989
         Glu           abcde     2    14.7538
         Glu           abcde     3     2.9701
         Glu           abcde     4     3.8742
         Glu           abcde     5     5.5249
         Gln           abcde     0     0.0204
         Gln           abcde     1     7.5311
         Gln           abcde     2     3.4346
         Gln           abcde     3     1.8981
         Gln           abcde     4     3.8523
         Gln           abcde     5     1.7464
         Gly               b     0     0.2145
         Gly               b     1     2.3448
         Gly              ab     0     0.1011
         Gly              ab     1     3.3448
         Gly              ab     2     4.8743
         Ile           bcdef     0     0.0192
         Ile           bcdef     1     1.2969
         Ile           bcdef     2      3.378
         Ile           bcdef     3     1.8446
         Ile           bcdef     4     5.1156
         Ile           bcdef     5     2.6118
         Leu           bcdef     0     0.0141
         Leu           bcdef     1     6.5649
         Leu           bcdef     2     1.3108
         Leu           bcdef     3     4.9775
         Leu           bcdef     4     2.5332
         Leu           bcdef     5     1.8981
         Met            bcde     0     0.0241
         Met            bcde     1       8.37
         Met            bcde     2     3.0738
         Met            bcde     3     5.1029
         Met            bcde     4     2.7341
         Met           abcde     0     0.0624
         Met           abcde     1     8.9313
         Met           abcde     2     1.8023
         Met           abcde     3     5.2936
         Met           abcde     4     7.4259
         Met           abcde     5     3.7009
         Phe        bcdefghi     0     0.2018
         Phe        bcdefghi     1    12.7573
         Phe        bcdefghi     2     2.1054
         Phe        bcdefghi     3     2.0729
         Phe        bcdefghi     4     2.0437
         Phe        bcdefghi     5      4.226
         Phe        bcdefghi     6     1.9655
         Phe        bcdefghi     7     7.6833
         Phe        bcdefghi     8     1.8181
         Phe              ab     0     0.0278
         Phe              ab     1     2.6794
         Phe              ab     2     4.9319
         Phe       abcdefghi     0     0.0645
         Phe       abcdefghi     1     7.4503
         Phe       abcdefghi     2     5.1795
         Phe       abcdefghi     3     4.2143
         Phe       abcdefghi     4     4.1684
         Phe       abcdefghi     5     2.4073
         Phe       abcdefghi     6     7.9523
         Phe       abcdefghi     7     4.9608
         Phe       abcdefghi     8     0.3068
         Phe       abcdefghi     9     3.6551
         Ser              bc     0     1.4651
         Ser              bc     1     7.7692
         Ser              bc     2     4.0287
         Ser              ab     0     1.8679
         Ser              ab     1     4.3495
         Ser              ab     2     4.9743
         Ser             abc     0     2.2607
         Ser             abc     1     7.3897
         Ser             abc     2    12.6253
         Ser             abc     3     4.4533
         Thr             bcd     0     0.1274
         Thr             bcd     1    19.5283
         Thr             bcd     2       1.72
         Thr             bcd     3     8.0133
         Thr            abcd     0     0.0653
         Thr            abcd     1    18.5913
         Thr            abcd     2     3.8923
         Thr            abcd     3      6.407
         Thr            abcd     4     0.5354
         Tyr              ab     0     0.0127
         Tyr              ab     1     3.8469
         Tyr              ab     2     8.4766
         Val            bcde     0     1.2945
         Val            bcde     1     3.9673
         Val            bcde     2      6.876
         Val            bcde     3     2.1209
         Val            bcde     4     3.0707
         Val           abcde     0     1.0841
         Val           abcde     1     2.1679
         Val           abcde     2     3.9996
         Val           abcde     3     5.9023
         Val           abcde     4     3.4622
         Val           abcde     5     3.8346
         aKG           abcde     0     0.1959
         aKG           abcde     1      9.903
         aKG           abcde     2       3.09
         aKG           abcde     3     5.5787
         aKG           abcde     4     4.7445
         aKG           abcde     5     4.1926
         Cit          abcdef     0     1.6295
         Cit          abcdef     1     7.3733
         Cit          abcdef     2     5.7866
         Cit          abcdef     3     8.2184
         Cit          abcdef     4     0.8539
         Cit          abcdef     5     5.1004
         Cit          abcdef     6     3.6645
         Fum            abcd     0     0.2648
         Fum            abcd     1     4.4452
         Fum            abcd     2     5.4783
         Fum            abcd     3     3.2881
         Fum            abcd     4     1.9731
         Mal            abcd     0     0.4948
         Mal            abcd     1     2.0847
         Mal            abcd     2     2.0766
         Mal            abcd     3     8.8419
         Mal            abcd     4     2.7701
         Pyr             abc     0     0.4638
         Pyr             abc     1     5.8941
         Pyr             abc     2     1.3186
         Pyr             abc     3     6.5079
         Suc            abcd     0     0.4457
         Suc            abcd     1     5.7664
         Suc            abcd     2     11.533
         Suc            abcd     3     9.8032
         Suc            abcd     4     4.6844

 Best Fit SSR
  644.7097

 Best Fit Fluxes
    gl-in:        1.0
     gl-1:        1.0
     gl-2:   0.798546
   gl-3.f:     1000.0
   gl-3.b: 999.095843
   gl-4.f:     1000.0
   gl-4.b: 999.095843
   gl-5.f:   1.168804
   gl-5.b:   0.264647
   gl-6.f:   1.880007
   gl-6.b:          0
   gl-7.f:     1000.0
   gl-7.b: 998.119993
   gl-8.f:  16.708867
   gl-8.b:  14.854324
     gl-9:    1.66751
     pp-1:   0.198379
     pp-2:   0.176192
   pp-3.f:   0.209183
   pp-3.b:   0.139668
   pp-4.f:   0.112198
   pp-4.b:   0.005522
   pp-5.f:     1000.0
   pp-5.b: 999.943954
   pp-6.f:   0.056046
   pp-6.b:          0
   pp-7.f:   0.255651
   pp-7.b:   0.205021
     ed-1:   0.022188
     ed-2:   0.022188
       pd:    1.82242
     tc-1:   0.224099
     tc-2:   0.224099
     tc-3:   0.183028
     tc-4:   0.166858
     tc-5:   0.159778
   tc-6.f:     1000.0
   tc-6.b: 999.792071
   tc-7.f:   1.156095
   tc-7.b:     0.9426
   tc-8.f:   14.61486
   tc-8.b:  14.532511
       me:   0.172218
     an.f:   0.366014
     an.b:   0.190576
       ac:   1.506786
     gx-1:   0.041072
     gx-2:   0.041072
 co2-in.f:          0
 co2-in.b:   2.375763
     acxt:   1.514496
   glusyn:   0.098601
   glnsyn:   0.010125
   prosyn:    0.00315
   argsyn:   0.004215
   aspsyn:   0.028587
   asnsyn:   0.003435
   alasyn:    0.00732
   sersyn:   0.016179
 glysyn.f:   0.013809
 glysyn.b:    0.00501
 glydeg.f:   0.001914
 glydeg.b:   0.000528
   thrdeg:   0.001317
   cyssyn:   0.003495
 lldapsyn:    0.00489
   lyssyn:    0.00489
   thrsyn:   0.009072
   metsyn:    0.00219
   valsyn:    0.00603
  leusynI:    0.00642
 leusynII:    0.00642
   ilesyn:    0.00414
  phesynI:    0.00264
 phesynII:    0.00264
  tyrsynI:   0.001965
 tyrsynII:   0.001965
  trpsynI:    0.00081
 trpsynII:    0.00081
trpsynIII:    0.00081
   hissyn:    0.00135
 methfsyn:    0.00219
  fthfsyn:    0.00135
  Biomass:      0.015

 Best Fit Pool Sizes
      Glc:   0.001024
      G6P:    0.07358
      F6P:      0.001
      FBP:      0.001
     DHAP:      0.001
      GAP:      0.001
      BPG:      0.001
      3PG:      0.001
      PEP:    0.41814
      6PG:   0.096602
     Ru5P:      0.001
      R5P:      0.001
      X5P:      0.001
      S7P:   0.100009
      E4P:      0.001
     KDPG:   0.001229
      Pyr:   0.012835
      OAA:      0.001
    AcCoA:   0.034921
      Cit:   0.205046
     iCit:   0.070888
      aKG:   0.175724
   SucCoA:   0.139804
      Suc:      0.001
      Fum:   0.275208
      Mal:   0.188827
      CO2:   0.174748
      Gox:      0.001
       Ac:        1.0
      Glu:   0.038182
      Gln:   0.041104
      Asp:   0.036971
      Ser:      0.001
      Gly:   0.026193
   MEETHF:   0.016208
      Thr:     0.1056
    LLDAP:       10.0
    METHF:      0.001
      Cys:      0.001
     Leu1:    0.03743
     Phe1:   0.030691
     Tyr1:        1.0
     Trp1:        1.0
     Trp2:        1.0
     FTHF:        1.0
      Ala:   0.012284
      Arg:        1.0
      Asn:   0.062564
      His:        1.0
      Ile:   0.033104
      Leu:   0.083524
      Lys:        1.0
      Met:     0.0516
      Phe:   0.011764
      Pro:        1.0
      Trp:        1.0
      Tyr:   0.032895
      Val:   0.008397
