# Supplementary material for: Isotope-assisted metabolic flux analysis as an equality-constrained nonlinear program for improved scalability and robustness
Source: PLoS Comput Biol. 2022 Mar 24;18(3):e1009831. doi: 10.1371/journal.pcbi.1009831 (PMC8947808; doi:10.1371/journal.pcbi.1009831)
Supplement: S1 File — The text files in these folders are used as inputs to eiFlux. The text file modelfile.txt is used to specify which model to run. The GAMS scripts used by eiFlux, in the folder GAMS_Model. A demo version of eiFlux that specifically runs two models listed above, thus fully reproducing the results in this manuscript. This is a compiled Python file, eiFlux_Limited.pyc. This demo version only runs only the two models listed above. Users may change model parameters such as the time nodes, but not the models themselves. After following the instructions given in the Installation_Instructions.pdf file, users may run the eiFlux_Limited.pyc file to run the software. (ZIP) [file pcbi.1009831.s009.zip › EColi_SingleMS_Model/Comparison_eiFlux_INCA_Same_Starting_Parameter_Values/eiFlux 02.txt]

Model_File_Name: Ecoli_Model_Paper
Reaction_File_Name: reactions.txt
Fed_Label_File_Name: label.txt
Measurement_File_Name: measurements_ms_simulated_perturbed_80%12glc20%Uglc.txt
FluxBound_File_Name: fluxbounds.txt
Model_Settings_File_Name: modelsettings.txt
PoolBound_File_Name: poolbounds.txt
Flux_Measurement_File_Name: none
Pool_Measurement_File_Name: none
Init_Flux_File_Name initfluxes.txt
Init_Pool_File_Name initpools.txt
Uncorr_Atom_File_Name None

      Metabolite         # Atoms          # EMUs
            3PG               3               6
            6PG               6              12
             Ac               2               0
          AcCoA               2               3
            Ala               3               2
            Arg               6               0
            Asn               4               1
            Asp               4              10
            BPG               3               6
            CO2               1               1
            Cit               6              18
            Cys               3               5
           DHAP               3               6
            E4P               4               8
            F6P               6              13
            FBP               6              13
           FTHF               1               0
            Fum               4              10
            G6P               6              13
            GAP               3               6
            Glc               6              13
            Gln               5              12
            Glu               5              12
            Gly               2               3
            Gox               2               3
            His               6               0
            Ile               6               1
           KDPG               6              11
          LLDAP               7               1
            Leu               6               1
           Leu1               4               1
            Lys               6               0
         MEETHF               1               1
          METHF               1               1
            Mal               4              10
            Met               5               2
            OAA               4              10
            PEP               3               6
            Phe               9               3
           Phe1               6               1
            Pro               5               0
            Pyr               3               5
            R5P               5              10
           Ru5P               5              10
            S7P               7              15
            Ser               3               6
            Suc               4              10
         SucCoA               4              10
            Thr               4               8
            Trp              11               0
           Trp1               6               0
           Trp2               8               0
            Tyr               9               1
           Tyr1               6               0
            Val               5               2
            X5P               5              10
            aKG               5              12
           iCit               6              17

Total Metabolites: 58
Total Network EMUs: 341
Total Network EMU elements: 1028
Total Considered Pool Sizes: 48
Total Number of Reactions: 84
Independent Fluxes: 26

Continue? (Y/N): 
Building Model
Creating GDX File
--- Warning: The GAMS version (34.2.0) differs from the API version (30.2.0).
Running GAMS Optimization
--- Job eiFlux_GAMS_Instationary.gms Start 11/10/21 22:03:27 34.2.0 r6925a71 WEX-WEI x86 64bit/MS Windows

--- Applying:

    C:\GAMS\34\gmsprmNT.txt

--- GAMS Parameters defined

    LP conopt

    MIP CPLEX

    RMIP conopt

    NLP conopt

    MCP PATH

    MPEC NLPEC

    RMPEC NLPEC

    CNS conopt

    DNLP conopt

    RMINLP conopt

    MINLP DICOPT

    QCP conopt

    MIQCP SBB

    RMIQCP conopt

    EMP JAMS

    Input C:\Users\dluga\OneDrive\Desktop\eiFlux_Inca_Comparison_Rev2\GAMS_Model\eiFlux_GAMS_Instationary.gms

    Output C:\Users\dluga\OneDrive\Desktop\eiFlux_Inca_Comparison_Rev2\GAMS_Model\_gams_py_gjo0.lst

    ScrDir C:\Users\dluga\OneDrive\Desktop\eiFlux_Inca_Comparison_Rev2\GAMS_Model\225h\

    SysDir C:\GAMS\34\

    CurDir C:\Users\dluga\OneDrive\Desktop\eiFlux_Inca_Comparison_Rev2\GAMS_Model\

    LogOption 3

    LogFile C:\Users\dluga\OneDrive\Desktop\eiFlux_Inca_Comparison_Rev2\GAMS_Model\_gams_py_gjo0.log

    GDX C:\Users\dluga\OneDrive\Desktop\eiFlux_Inca_Comparison_Rev2\GAMS_Model\_gams_py_gdb1.gdx

Licensee: Small MUD - 5 User License                     G200210/0001AS-WIN

          University of Maryland, Chemical and Biomolecular EngineerDC13915

          C:\Users\dluga\OneDrive\Pictures\Documents\GAMS\gamslice.txt

GAMS 34.2.0   Copyright (C) 1987-2021 GAMS Development. All rights reserved

--- Starting compilation

--- eiFlux_GAMS_Instationary.gms(62) 2 Mb

--- GDXin=C:\Users\dluga\OneDrive\Desktop\eiFlux_Inca_Comparison_Rev2\GAMS_Model\input.gdx

--- GDX File ($gdxIn) C:\Users\dluga\OneDrive\Desktop\eiFlux_Inca_Comparison_Rev2\GAMS_Model\input.gdx

--- eiFlux_GAMS_Instationary.gms(274) 4 Mb

--- GDXin=C:\Users\dluga\OneDrive\Desktop\eiFlux_Inca_Comparison_Rev2\GAMS_Model\input.gdx

--- GDX File ($gdxIn) C:\Users\dluga\OneDrive\Desktop\eiFlux_Inca_Comparison_Rev2\GAMS_Model\input.gdx

--- eiFlux_GAMS_Instationary.gms(327) 4 Mb

--- Starting execution: elapsed 0:00:00.057

--- eiFlux_GAMS_Instationary.gms(208) 6 Mb

--- Generating CNS model initx

--- eiFlux_GAMS_Instationary.gms(157) 17 Mb
--- eiFlux_GAMS_Instationary.gms(163) 20 Mb
--- eiFlux_GAMS_Instationary.gms(168) 23 Mb
--- eiFlux_GAMS_Instationary.gms(213) 24 Mb

--- LOOPS cidx = 0

---   38,036 rows  39,064 columns  156,752 non-zeroes

---   37,584 nl-code  7,224 nl-non-zeroes

--- eiFlux_GAMS_Instationary.gms(213) 23 Mb
--- eiFlux_GAMS_Instationary.gms(213) 21 Mb

--- Executing CONOPT4 (Solvelink=2): elapsed 0:00:01.253


CONOPT 4         34.2.0 r6925a71 Released Feb 05, 2021 WEI x86 64bit/MS Window


Reading parameter(s) from "C:\Users\dluga\OneDrive\Desktop\eiFlux_Inca_Comparison_Rev2\GAMS_Model\conopt4.opt"

>>  LFNICR 20000

>>  Lim_SlowPrg 1000

>>  Frq_Rescale 1

>>  Flg_2DDir 1

Finished reading from "C:\Users\dluga\OneDrive\Desktop\eiFlux_Inca_Comparison_Rev2\GAMS_Model\conopt4.opt"


 

 

    C O N O P T   version 4.23

    Copyright (C) ARKI Consulting and Development A/S

                  Bagsvaerdvej 246 A

                  DK-2880 Bagsvaerd, Denmark

    Licensed to:  GAMS/CONOPT OEM License

 

 

    The user model has 38036 constraints and 39064 variables

    with 156752 Jacobian elements, 7224 of which are nonlinear.

 

    Iter Phase   Ninf   Infeasibility   RGmax      NSB   Step  InItr MX OK

       0   0          4.1726000000E+03 (Input point)

 

    The pre-triangular part of the model has 0 constraints and 1028 variables.

    There are 8224 definitional constraints and defined variables.

 

    Preprocessed model has 29812 constraints and 29812 variables

    with 120772 Jacobian elements, 7224 of which are nonlinear.

 

    Iter Phase   Ninf   Infeasibility   RGmax      NSB   Step  InItr MX OK

                      4.1726000000E+03 (Full preprocessed model)

                      4.1666000000E+03 (After scaling)

       1   1       0  2.6573026208E-10                 1.0E+00     4 F  T

 

 ** Feasible solution to a square system.

 

--- Reading solution for model initx

--- Executing after solve: elapsed 0:00:02.087

--- eiFlux_GAMS_Instationary.gms(208) 21 Mb

--- Generating NLP model mfa

--- eiFlux_GAMS_Instationary.gms(157) 24 Mb
--- eiFlux_GAMS_Instationary.gms(159) 27 Mb
--- eiFlux_GAMS_Instationary.gms(159) 28 Mb
--- eiFlux_GAMS_Instationary.gms(159) 32 Mb
--- eiFlux_GAMS_Instationary.gms(167) 34 Mb
--- eiFlux_GAMS_Instationary.gms(225) 34 Mb

--- LOOPS cidx = 0

---   41,307 rows  42,633 columns  247,026 non-zeroes

---   321,494 nl-code  136,176 nl-non-zeroes

--- eiFlux_GAMS_Instationary.gms(225) 34 Mb
--- eiFlux_GAMS_Instationary.gms(225) 31 Mb

--- Executing CONOPT4 (Solvelink=2): elapsed 0:00:04.155


CONOPT 4         34.2.0 r6925a71 Released Feb 05, 2021 WEI x86 64bit/MS Window


Reading parameter(s) from "C:\Users\dluga\OneDrive\Desktop\eiFlux_Inca_Comparison_Rev2\GAMS_Model\conopt4.opt"

>>  LFNICR 20000

>>  Lim_SlowPrg 1000

>>  Frq_Rescale 1

>>  Flg_2DDir 1

Finished reading from "C:\Users\dluga\OneDrive\Desktop\eiFlux_Inca_Comparison_Rev2\GAMS_Model\conopt4.opt"


 

 

    C O N O P T   version 4.23

    Copyright (C) ARKI Consulting and Development A/S

                  Bagsvaerdvej 246 A

                  DK-2880 Bagsvaerd, Denmark

    Licensed to:  GAMS/CONOPT OEM License

 

 

    The user model has 41307 constraints and 42633 variables

    with 247026 Jacobian elements, 136176 of which are nonlinear.

    The Hessian of the Lagrangian has 1128 elements on the diagonal,

    56004 elements below the diagonal, and 26873 nonlinear variables.

 

    Iter Phase   Ninf   Infeasibility   RGmax      NSB   Step  InItr MX OK

       0   0          1.8439252688E-03 (Input point)

 

    The pre-triangular part of the model has 24 constraints and 1055 variables.

    The post-triangular part of the model has 10410 constraints and variables.

    There are 14096 definitional constraints and defined variables.

 

    Preprocessed model has 16777 constraints and 17072 variables

    with 181787 Jacobian elements, 149973 of which are nonlinear.

 

    Iter Phase   Ninf   Infeasibility   RGmax      NSB   Step  InItr MX OK

                      3.7316990591E+01 (Full preprocessed model)

                      1.1308281596E+01 (After scaling)

                      8.0345545242E-01 (After adjusting individual variables)

       1   0       0  4.9243326846E-01                 1.0E+00     6 T  T

       2   0       0  2.6583862804E-01                 1.0E+00     6 T  T

       3  S0       0  1.1335567527E-01                 1.0E+00     5 T  T

       4  S0       0  1.3177539551E-02                 1.0E+00     5 T  T

       5   0       0  1.6863823067E-04                 1.0E+00     2 T  T

       6   0       0  1.3842677684E-04                 1.0E+00     2 T  T

       7   1       8  1.0682946728E-05 3.0E+01      10 1.0E+00    12 T  T

 

 ** Feasible solution. Value of objective =    342170.442337

 

    Iter Phase   Ninf     Objective     RGmax      NSB   Step  InItr MX OK

       8   3          3.0899773297E+05 2.1E+06      29 2.2E-05    25 F  F

       9   3          3.0335716782E+05 9.6E+05     293 7.5E-06    15 F  F

      10   3          2.7193924274E+05 7.9E+05     294 9.5E-03    16 F  F

      11   3          2.4843737988E+05 7.4E+05     294 1.8E-02    18 F  T

      12   3          2.4325619337E+05 7.1E+05     294 8.8E-03    18 F  T

      13   3          2.3785991390E+05 7.0E+05     294 1.8E-02     2 F  T

      14   3          2.2863584883E+05 6.6E+05     294 4.2E-02     9 F  T

      15   3          2.1576446794E+05 6.1E+05     294 7.5E-02     1 F  T

      16   3          2.0700587005E+05 5.5E+05     294 2.5E-01     1 F  T

      17   4          1.8741524844E+05 4.7E+05     294 1.6E-01    25 F  T

 

    Iter Phase   Ninf     Objective     RGmax      NSB   Step  InItr MX OK

      18   4          1.5968242341E+05 4.8E+05     293 5.5E-01     7 F  T

      19   4          1.5864499904E+05 4.7E+05     294 5.3E-04   229 F  F

      20   4          1.5189024724E+05 4.8E+05     295 2.8E-02    88 F  T

      21   4          1.2034791486E+05 6.4E+05     295 3.3E-01    40 F  T

      22   4          1.2018445811E+05 4.6E+05     295 2.9E-03   107 F  F

      23   4          1.1413508436E+05 1.1E+06     295 9.7E-02    18 F  F

      24   4          1.0932776264E+05 5.2E+05     295 7.2E-02    22 F  F

      25   4          8.7532660344E+04 5.3E+05     295 3.8E-01    22 F  T

      26   4          6.8194777877E+04 4.0E+05     295 6.4E-01    26 F  T

      27   4          5.6210780045E+04 1.1E+05     295 6.1E-01    10 F  T

   Elapsed time       41.8 seconds.

 

    Iter Phase   Ninf     Objective     RGmax      NSB   Step  InItr MX OK

      28   4          5.1687516697E+04 4.0E+04     295 1.4E-01    41 F  F

      29   4          3.1932084856E+04 8.8E+04     295 6.1E-01    25 F  T

      30   4          2.2754525470E+04 3.3E+04     295 5.5E-01    23 F  T

      31   4          1.9595965836E+04 1.2E+05     295 9.5E-01    16 F  T

      32   4          5.3494587060E+03 7.3E+03     295 9.8E-01    16 F  T

      33   4          1.7028104678E+03 9.7E+03     293 1.0E+00    19 T  T

      34   4          1.4828081632E+03 7.9E+02     288 7.6E-01    18 F  T

      35   4          1.3490539112E+03 4.0E+03     289 6.9E-01    16 F  T

      36   4          1.2216154893E+03 1.6E+03     289 9.1E-01    16 F  T

      37   4          1.1383517209E+03 1.2E+04     291 4.4E-01    21 F  T

 

    Iter Phase   Ninf     Objective     RGmax      NSB   Step  InItr MX OK

      38   4          1.0332389212E+03 2.7E+03     291 1.0E+00    29 T  T

      39   4          9.7342958028E+02 1.7E+03     290 3.0E-01    31 F  T

      40   4          9.1879760707E+02 1.9E+03     290 5.0E-01    44 F  F

      41   4          8.9904228885E+02 4.2E+03     293 2.3E-01    23 F  F

      42   4          8.6856978375E+02 9.3E+02     212 6.8E-01    18 F  T

      43   4          8.5620906137E+02 4.6E+03     212 1.9E-01    22 F  T

      44   4          8.4005653001E+02 7.0E+02     212 4.9E-01    26 F  F

      45   4          8.1398949151E+02 7.8E+03     212 2.0E-01    30 F  T

      46   4          8.0562736639E+02 9.8E+02     226 1.0E+00    16 F  T

      47   4          7.7973150036E+02 1.7E+03     226 2.5E-01    88 F  F

 

    Iter Phase   Ninf     Objective     RGmax      NSB   Step  InItr MX OK

      48   4          7.7665363310E+02 6.9E+03     226 1.9E-01    41 F  T

      49   4          7.7308454810E+02 1.6E+04     226 1.0E+00    20 F  T

      50   4          7.6832493313E+02 6.9E+03     226 3.7E-01    30 F  T

      51   4          7.5937985924E+02 1.6E+04     226 6.2E-01    26 F  T

      52   4          7.5248607117E+02 6.3E+03     231 1.0E+00    13 T  T

      53   4          7.4872133174E+02 2.4E+03     244 3.5E-01    21 F  T

      54   4          7.3952580897E+02 2.1E+02     245 1.0E+00    20 T  T

      55   4          7.3643953580E+02 1.5E+04     243 4.3E-04    79 F  T

      56   4          7.3102960702E+02 8.4E+02     245 5.0E-01    17 F  T

      57   4          7.2924747787E+02 1.9E+04     245 1.7E-01    14 F  T

   Elapsed time       72.6 seconds.

 

    Iter Phase   Ninf     Objective     RGmax      NSB   Step  InItr MX OK

      58   4          7.2635365988E+02 1.2E+04     245 1.0E+00    12 F  T

      59   4          7.2473618353E+02 5.0E+03     246 1.3E+00    12 F  T

      60   4          7.2328587476E+02 6.4E+01     255 5.0E-01    24 F  T

      61   4          7.2117551539E+02 7.6E+01     257 7.1E-01    23 F  T

      62   4          7.1786253154E+02 1.3E+02     259 6.1E-01    24 F  T

      63   4          7.1585293132E+02 2.6E+02     261 1.0E+00    14 T  T

      64   4          7.1470227592E+02 7.9E+01     260 7.2E-01    24 F  T

      65   4          7.1415527632E+02 1.7E+02     265 6.6E-01    14 F  T

      66   4          7.1288545075E+02 1.3E+02     267 1.0E+00    15 T  T

      67   4          7.1198901834E+02 1.7E+03     278 2.8E-03    48 F  T

 

    Iter Phase   Ninf     Objective     RGmax      NSB   Step  InItr MX OK

      68   4          7.1172564802E+02 3.1E+03     281 7.9E-04    88 F  T

      69   4          7.1134422909E+02 1.7E+03     281 1.1E-01    70 F  T

      70   4          7.1063510830E+02 1.3E+03     281 1.0E+00    34 F  T

      71   4          7.0983637604E+02 8.4E+02     281 1.0E+00    30 F  T

      72   4          7.0847367497E+02 3.0E+02     281 4.1E-01    25 F  T

      73   4          7.0554841835E+02 1.3E+02     281 9.0E-01    44 F  T

      74   4          7.0214444688E+02 4.2E+02     281 1.0E+00    37 F  T

      75   4          7.0130780438E+02 3.4E+01     281 3.2E-02   192 F  T

      76   4          7.0098030649E+02 9.6E+02     282 4.0E-03    63 F  T

      77   4          6.9956987095E+02 7.8E+01     282 5.5E-01    25 F  F

 

    Iter Phase   Ninf     Objective     RGmax      NSB   Step  InItr MX OK

      78   4          6.9764806878E+02 7.0E+01     282 6.1E-01    23 F  T

      79   4          6.9675255055E+02 1.4E+02     282 1.0E+00    14 T  T

      80   4          6.9630575037E+02 8.9E+01     282 9.0E-01    15 F  F

      81   4          6.9613283356E+02 2.3E+01     285 4.7E-01    20 F  T

      82   4          6.9593440421E+02 7.9E+01     285 1.0E+00    13 T  T

      83   4          6.9506490222E+02 1.5E+01     284 7.1E-01    26 F  F

      84   4          6.9492874557E+02 6.0E+01     284 5.5E-01    15 F  T

      85   4          6.8838664369E+02 7.3E+01     284 9.4E-01    23 F  T

      86   4          6.8799284963E+02 3.9E+02     284 7.4E-02     9 F  T

      87   4          6.8591741320E+02 4.7E+02     284 1.0E+00    13 T  T

 

    Iter Phase   Ninf     Objective     RGmax      NSB   Step  InItr MX OK

      88   4          6.8315005699E+02 4.4E+01     283 4.6E-01    25 F  T

      89   4          6.8266507452E+02 9.1E+01     284 4.3E-01    17 F  T

      90   4          6.8217529338E+02 1.0E+02     284 1.0E+00    12 T  T

      91   4          6.8166610271E+02 1.0E+01     283 5.5E-01    30 F  F

      92   4          6.8126001530E+02 7.1E+01     283 6.4E-01    18 F  T

      93   4          6.8104935033E+02 1.5E+02     283 5.0E-01    12 F  T

      94   4          6.8004691983E+02 6.0E+01     283 1.0E+00    18 T  T

      95   4          6.7968791941E+02 1.2E+02     279 1.7E-01    18 F  F

      96   4          6.7898541393E+02 1.2E+02     279 4.1E-01    16 F  T

      97   4          6.7536173374E+02 2.2E+02     279 1.0E+00    18 T  T

   Elapsed time      105.8 seconds.

 

    Iter Phase   Ninf     Objective     RGmax      NSB   Step  InItr MX OK

      98   4          6.7452127410E+02 2.0E+02     277 5.0E-01    16 F  F

      99   4          6.7446337764E+02 6.8E+02     116 6.4E-03    36 F  T

     100   4          6.7227104445E+02 1.7E+02     171 1.0E+00    16 F  T

     101   4          6.7180365024E+02 9.2E+02     171 1.0E-01    24 F  T

     102   4          6.7053154000E+02 7.9E+02     196 1.0E+00    15 F  T

     103   4          6.6928588747E+02 6.4E+01     196 6.0E-01   158 F  T

     104   4          6.6864151720E+02 1.6E+02     236 1.0E+00    21 F  T

     105   4          6.6840141000E+02 1.3E+01     237 2.1E-01    41 F  F

     106   4          6.6804382867E+02 2.9E+01     253 4.6E-01    18 F  F

     107   4          6.6767048047E+02 8.1E+01     254 1.0E+00    14 T  T

 

    Iter Phase   Ninf     Objective     RGmax      NSB   Step  InItr MX OK

     108   4          6.6757581054E+02 2.5E+01     256 5.0E-01    18 F  T

     109   4          6.6748418946E+02 4.7E+01     256 1.0E+00    12 F  T

     110   4          6.6744584897E+02 2.6E+01     260 2.5E-01    18 F  T

     111   4          6.6736646378E+02 4.8E+01     262 1.0E+00    13 F  T

     112   4          6.6731046674E+02 8.5E+01     262 1.0E+00    15 F  T

     113   4          6.6722951416E+02 4.6E+00     262 1.7E-01   100 F  T

     114   4          6.6717546646E+02 4.7E+01     262 1.0E+00    23 F  T

     115   4          6.6701305014E+02 3.8E+00     263 4.8E-01    94 F  T

     116   4          6.6695398397E+02 7.2E+01     263 1.0E+00    15 F  T

     117   4          6.6688029081E+02 7.6E+00     263 1.7E-01    31 F  T

 

    Iter Phase   Ninf     Objective     RGmax      NSB   Step  InItr MX OK

     118   4          6.6677722361E+02 3.1E+01     263 5.0E-01    23 F  T

     119   4          6.6672411254E+02 5.0E+01     263 1.0E+00    18 F  T

     120   4          6.6658057066E+02 5.2E+00     263 3.8E-01    88 F  T

     121   4          6.6646380134E+02 1.2E+02     263 1.0E+00    14 F  T

     122   4          6.6620085523E+02 7.7E+00     263 4.3E-01    71 F  T

     123   4          6.6608784412E+02 1.5E+02     264 1.0E+00    16 F  T

     124   4          6.6603707435E+02 2.6E+00     264 2.7E-01    61 F  T

     125   4          6.6601111701E+02 3.5E+01     264 1.0E+00    18 F  T

     126   4          6.6591628588E+02 1.2E+01     265 1.0E+00    22 T  T

     127   4          6.6509646035E+02 4.3E+01     267 7.7E-01    16 F  F

 

    Iter Phase   Ninf     Objective     RGmax      NSB   Step  InItr MX OK

     128   4          6.6428930659E+02 1.0E+02     267 4.8E-01    14 F  T

     129   4          6.6354792816E+02 1.2E+02     267 1.0E+00    15 T  T

     130   4          6.6290225803E+02 1.3E+02     267 1.0E+00    12 F  T

     131   4          6.6287333485E+02 3.4E+00     275 1.0E+00    20 T  T

     132   4          6.6286906800E+02 2.3E+01     274 1.0E+00    13 T  T

     133   4          6.6285554281E+02 6.0E-01     276 1.0E+00    20 T  T

     134   4          6.6284427246E+02 3.9E+00     274 1.5E-01    18 F  T

     135   4          6.6280653487E+02 3.0E+01     274 9.6E-01    12 F  F

     136   4          6.6279117354E+02 1.4E+00     274 1.5E-01    19 F  T

     137   4          6.6275831189E+02 3.9E+01     274 9.8E-01    13 F  F

 

    Iter Phase   Ninf     Objective     RGmax      NSB   Step  InItr MX OK

     138   4          6.6273923528E+02 4.5E+00     275 5.0E-01    18 F  T

     139   4          6.6273717178E+02 1.5E+01     203 1.0E+00    13 F  T

     140   4          6.6273483358E+02 2.3E-01     209 1.0E+00    84 F  T

     141   4          6.6273375626E+02 1.2E+00     243 1.0E+00    32 F  T

     142   4          6.6273188364E+02 7.1E-01     257 1.0E+00    26 F  T

     143   4          6.6273172430E+02 6.7E-01     269 1.0E+00    18 F  T

     144   4          6.6272600462E+02 1.0E-01     269 1.2E+00    50 F  F

     145   4          6.6271552189E+02 6.7E+00     275 2.2E+00    13 F  F

     146   4          6.6271267530E+02 5.4E+00     275 1.0E+00    14 T  T

     147   4          6.6268464723E+02 4.1E+00     274 8.7E-01    14 F  F

   Elapsed time      137.6 seconds.

 

    Iter Phase   Ninf     Objective     RGmax      NSB   Step  InItr MX OK

     148   4          6.6267084680E+02 1.1E+01     274 1.0E+00    11 T  T

     149   4          6.6266707409E+02 1.6E+00     275 1.0E+00    13 F  T

     150   4          6.6266669023E+02 3.6E+00     275 7.4E-01    13 F  F

     151   4          6.6266645216E+02 1.0E+00     275 1.0E+00    14 T  T

     152   4          6.6266630048E+02 7.1E-02     276 1.0E+00    15 T  T

     153   4          6.6266616969E+02 1.7E-01     274 7.7E-01    14 F  F

     154   4          6.6266587908E+02 8.1E-02     275 7.7E-01    13 F  F

     155   4          6.6266483049E+02 2.4E-01     275 7.7E-01    11 F  F

     156   4          6.6266099604E+02 9.6E-01     275 7.8E-01    13 F  F

     157   4          6.6265239165E+02 3.2E+00     276 8.2E-01    13 F  F

 

    Iter Phase   Ninf     Objective     RGmax      NSB   Step  InItr MX OK

     158   4          6.6264822716E+02 5.4E+00     276 9.2E-01    13 F  F

     159   4          6.6264821018E+02 2.0E+00     275 5.9E-01    12 F  T

     160   4          6.6264797807E+02 1.4E-01     277 1.0E+00    15 T  T

     161   4          6.6264797739E+02 5.9E-03     274 1.0E+00    11 T  T

     162   4          6.6264797621E+02 3.5E-04     273 1.0E+00     6 T  T

     163   4          6.6264797063E+02 2.1E-05     272 3.9E+00     3 T  T

     164   4          6.6264797063E+02 6.1E-04     271 1.0E+00     2 F  T

     165   4          6.6264797063E+02 4.0E-07     271 1.0E+00     1 F  T

     166   4          6.6264797063E+02 1.5E-09     271

 

 ** Optimal solution. Reduced gradient less than tolerance.

 

--- Reading solution for model mfa

--- Executing after solve: elapsed 0:02:36.769

--- eiFlux_GAMS_Instationary.gms(208) 31 Mb
--- eiFlux_GAMS_Instationary.gms(278) 31 Mb

--- GDX File (execute_unload) C:\Users\dluga\OneDrive\Desktop\eiFlux_Inca_Comparison_Rev2\GAMS_Model\Results.gdx

--- GDX File C:\Users\dluga\OneDrive\Desktop\eiFlux_Inca_Comparison_Rev2\GAMS_Model\_gams_py_gdb1.gdx

*** Status: Normal completion

--- Job eiFlux_GAMS_Instationary.gms Stop 11/10/21 22:06:04 elapsed 0:02:36.847


Refining Grid
--- Job eiFlux_GAMS_Instationary.gms Start 11/10/21 22:06:04 34.2.0 r6925a71 WEX-WEI x86 64bit/MS Windows

--- Applying:

    C:\GAMS\34\gmsprmNT.txt

--- GAMS Parameters defined

    LP conopt

    MIP CPLEX

    RMIP conopt

    NLP conopt

    MCP PATH

    MPEC NLPEC

    RMPEC NLPEC

    CNS conopt

    DNLP conopt

    RMINLP conopt

    MINLP DICOPT

    QCP conopt

    MIQCP SBB

    RMIQCP conopt

    EMP JAMS

    Input C:\Users\dluga\OneDrive\Desktop\eiFlux_Inca_Comparison_Rev2\GAMS_Model\eiFlux_GAMS_Instationary.gms

    Output C:\Users\dluga\OneDrive\Desktop\eiFlux_Inca_Comparison_Rev2\GAMS_Model\_gams_py_gjo0.lst

    ScrDir C:\Users\dluga\OneDrive\Desktop\eiFlux_Inca_Comparison_Rev2\GAMS_Model\225h\

    SysDir C:\GAMS\34\

    CurDir C:\Users\dluga\OneDrive\Desktop\eiFlux_Inca_Comparison_Rev2\GAMS_Model\

    LogOption 3

    LogFile C:\Users\dluga\OneDrive\Desktop\eiFlux_Inca_Comparison_Rev2\GAMS_Model\_gams_py_gjo0.log

    GDX C:\Users\dluga\OneDrive\Desktop\eiFlux_Inca_Comparison_Rev2\GAMS_Model\_gams_py_gdb3.gdx

Licensee: Small MUD - 5 User License                     G200210/0001AS-WIN

          University of Maryland, Chemical and Biomolecular EngineerDC13915

          C:\Users\dluga\OneDrive\Pictures\Documents\GAMS\gamslice.txt

GAMS 34.2.0   Copyright (C) 1987-2021 GAMS Development. All rights reserved

--- Starting compilation

--- eiFlux_GAMS_Instationary.gms(62) 2 Mb

--- GDXin=C:\Users\dluga\OneDrive\Desktop\eiFlux_Inca_Comparison_Rev2\GAMS_Model\input.gdx

--- GDX File ($gdxIn) C:\Users\dluga\OneDrive\Desktop\eiFlux_Inca_Comparison_Rev2\GAMS_Model\input.gdx

--- eiFlux_GAMS_Instationary.gms(274) 4 Mb

--- GDXin=C:\Users\dluga\OneDrive\Desktop\eiFlux_Inca_Comparison_Rev2\GAMS_Model\input.gdx

--- GDX File ($gdxIn) C:\Users\dluga\OneDrive\Desktop\eiFlux_Inca_Comparison_Rev2\GAMS_Model\input.gdx

--- eiFlux_GAMS_Instationary.gms(327) 4 Mb

--- Starting execution: elapsed 0:00:00.031

--- eiFlux_GAMS_Instationary.gms(208) 6 Mb

--- Generating CNS model initx

--- eiFlux_GAMS_Instationary.gms(157) 40 Mb
--- eiFlux_GAMS_Instationary.gms(157) 40 Mb
--- eiFlux_GAMS_Instationary.gms(163) 41 Mb
--- eiFlux_GAMS_Instationary.gms(163) 45 Mb
--- eiFlux_GAMS_Instationary.gms(163) 45 Mb
--- eiFlux_GAMS_Instationary.gms(163) 47 Mb
--- eiFlux_GAMS_Instationary.gms(168) 47 Mb
--- eiFlux_GAMS_Instationary.gms(168) 49 Mb
--- eiFlux_GAMS_Instationary.gms(168) 50 Mb
--- eiFlux_GAMS_Instationary.gms(213) 50 Mb
--- eiFlux_GAMS_Instationary.gms(213) 51 Mb

--- LOOPS cidx = 0

---   75,044 rows  76,072 columns  441,848 non-zeroes

---   92,040 nl-code  17,820 nl-non-zeroes

--- eiFlux_GAMS_Instationary.gms(213) 49 Mb

--- Executing CONOPT4 (Solvelink=2): elapsed 0:00:03.154


CONOPT 4         34.2.0 r6925a71 Released Feb 05, 2021 WEI x86 64bit/MS Window


Reading parameter(s) from "C:\Users\dluga\OneDrive\Desktop\eiFlux_Inca_Comparison_Rev2\GAMS_Model\conopt4.opt"

>>  LFNICR 20000

>>  Lim_SlowPrg 1000

>>  Frq_Rescale 1

>>  Flg_2DDir 1

Finished reading from "C:\Users\dluga\OneDrive\Desktop\eiFlux_Inca_Comparison_Rev2\GAMS_Model\conopt4.opt"


 

 

    C O N O P T   version 4.23

    Copyright (C) ARKI Consulting and Development A/S

                  Bagsvaerdvej 246 A

                  DK-2880 Bagsvaerd, Denmark

    Licensed to:  GAMS/CONOPT OEM License

 

 

    The user model has 75044 constraints and 76072 variables

    with 441848 Jacobian elements, 17820 of which are nonlinear.

 

    Iter Phase   Ninf   Infeasibility   RGmax      NSB   Step  InItr MX OK

       0   0          1.0431500000E+04 (Input point)

 

    The pre-triangular part of the model has 0 constraints and 1028 variables.

    There are 8224 definitional constraints and defined variables.

 

    Preprocessed model has 66820 constraints and 66820 variables

    with 378112 Jacobian elements, 17820 of which are nonlinear.

 

    Iter Phase   Ninf   Infeasibility   RGmax      NSB   Step  InItr MX OK

                      1.0431500000E+04 (Full preprocessed model)

                      1.0416500000E+04 (After scaling)

       1   0       0  9.7936696233E+03                 8.9E-02     1 F  T

       2   0       0  7.9020935099E+03                 2.0E-01     1 F  T

       3   1       0  1.4080122117E-09                 1.0E+00     5 F  T

 

 ** Feasible solution to a square system.

 

--- Reading solution for model initx

--- Executing after solve: elapsed 0:00:07.500

--- eiFlux_GAMS_Instationary.gms(208) 49 Mb

--- Generating NLP model mfa

--- eiFlux_GAMS_Instationary.gms(157) 51 Mb
--- eiFlux_GAMS_Instationary.gms(157) 52 Mb
--- eiFlux_GAMS_Instationary.gms(157) 55 Mb
--- eiFlux_GAMS_Instationary.gms(159) 56 Mb
--- eiFlux_GAMS_Instationary.gms(159) 56 Mb
--- eiFlux_GAMS_Instationary.gms(159) 66 Mb
--- eiFlux_GAMS_Instationary.gms(159) 69 Mb
--- eiFlux_GAMS_Instationary.gms(167) 72 Mb
--- eiFlux_GAMS_Instationary.gms(167) 75 Mb
--- eiFlux_GAMS_Instationary.gms(225) 75 Mb

--- LOOPS cidx = 0

---   78,315 rows  79,641 columns  656,856 non-zeroes

---   798,818 nl-code  338,802 nl-non-zeroes

--- eiFlux_GAMS_Instationary.gms(225) 70 Mb

--- Executing CONOPT4 (Solvelink=2): elapsed 0:00:11.057


CONOPT 4         34.2.0 r6925a71 Released Feb 05, 2021 WEI x86 64bit/MS Window


Reading parameter(s) from "C:\Users\dluga\OneDrive\Desktop\eiFlux_Inca_Comparison_Rev2\GAMS_Model\conopt4.opt"

>>  LFNICR 20000

>>  Lim_SlowPrg 1000

>>  Frq_Rescale 1

>>  Flg_2DDir 1

Finished reading from "C:\Users\dluga\OneDrive\Desktop\eiFlux_Inca_Comparison_Rev2\GAMS_Model\conopt4.opt"


 

 

    C O N O P T   version 4.23

    Copyright (C) ARKI Consulting and Development A/S

                  Bagsvaerdvej 246 A

                  DK-2880 Bagsvaerd, Denmark

    Licensed to:  GAMS/CONOPT OEM License

 

 

    The user model has 78315 constraints and 79641 variables

    with 656856 Jacobian elements, 338802 of which are nonlinear.

    The Hessian of the Lagrangian has 1182 elements on the diagonal,

    140010 elements below the diagonal, and 63881 nonlinear variables.

 

    Iter Phase   Ninf   Infeasibility   RGmax      NSB   Step  InItr MX OK

       0   0          1.5774863169E-08 (Input point)

 

    The pre-triangular part of the model has 24 constraints and 1055 variables.

    The post-triangular part of the model has 10410 constraints and variables.

 

    Preprocessed model has 67881 constraints and 68176 variables

    with 515252 Jacobian elements, 254640 of which are nonlinear.

 

    Iter Phase   Ninf   Infeasibility   RGmax      NSB   Step  InItr MX OK

                      1.8461052174E-01 (Full preprocessed model)

                      1.7820902107E-02 (After scaling)

                      3.9458904433E-04 (After adjusting individual variables)

       1   0       0  1.4844040263E-09                 1.0E+00     1 T  T

 

 ** Feasible solution. Value of objective =    918.768430346

 

    Iter Phase   Ninf     Objective     RGmax      NSB   Step  InItr MX OK

       2   3          9.1871646050E+02 2.5E+04      26 3.1E-08    25 F  T

       3   4          6.5302459359E+02 1.5E+03     241 1.0E+00    19 T  T

       4   4          6.5162542776E+02 3.0E+03     255 1.0E+00    13 F  T

       5   4          6.5028031211E+02 1.5E+02     257 1.0E+00    32 F  T

       6   4          6.4953847968E+02 5.1E+01     259 1.0E+00    33 F  T

       7   4          6.4803929562E+02 8.9E+01     261 3.4E-01    43 F  T

       8   4          6.4730542322E+02 1.9E+02     265 1.0E+00    17 F  T

       9   4          6.4718328894E+02 2.4E+01     265 1.0E+00    26 T  T

      10   4          6.4699168956E+02 3.7E+00     264 1.0E+00    93 F  T

      11   4          6.4692757047E+02 6.5E+01     269 1.0E+00    12 F  T

   Elapsed time       46.9 seconds.

 

    Iter Phase   Ninf     Objective     RGmax      NSB   Step  InItr MX OK

      12   4          6.4684043625E+02 2.1E+00     270 7.3E-03   182 F  F

      13   4          6.4671751887E+02 2.3E+01     270 2.9E-01    30 F  T

      14   4          6.4650555900E+02 6.4E+01     270 1.0E+00    16 T  T

      15   4          6.4637442191E+02 5.5E+01     269 9.4E-01    16 F  F

      16   4          6.4630570318E+02 1.7E+01     269 7.3E-01    19 F  T

      17   4          6.4627821295E+02 4.2E+01     269 1.0E+00    14 F  T

      18   4          6.4623962051E+02 1.9E+00     269 3.5E-01   157 F  T

      19   4          6.4619981131E+02 3.1E+01     269 1.0E+00    18 F  T

      20   4          6.4617779083E+02 1.0E+01     269 1.0E+00    31 F  T

      21   4          6.4615514040E+02 2.8E+01     269 1.0E+00    14 F  T

 

    Iter Phase   Ninf     Objective     RGmax      NSB   Step  InItr MX OK

      22   4          6.4614700627E+02 4.3E+00     271 1.0E+00    18 F  T

      23   4          6.4613729518E+02 1.8E+01     271 1.0E+00    17 F  T

      24   4          6.4613301402E+02 2.0E+00     271 1.0E+00    33 T  T

      25   4          6.4612266706E+02 6.1E+00     270 1.0E+00    15 F  T

      26   4          6.4611926275E+02 6.7E+00     273 1.0E+00    13 T  T

      27   4          6.4611871387E+02 1.4E+00     272 7.9E-01    13 F  T

      28   4          6.4611630450E+02 4.5E+00     273 7.7E-01    12 F  F

      29   4          6.4611184781E+02 6.6E+00     273 7.0E-01    14 F  T

      30   4          6.4610697160E+02 2.0E+01     273 4.5E-01    14 F  T

      31   4          6.4610013798E+02 2.4E+01     273 8.8E-01    12 F  T

   Elapsed time       99.7 seconds.

 

    Iter Phase   Ninf     Objective     RGmax      NSB   Step  InItr MX OK

      32   4          6.4609636031E+02 2.5E+01     191 1.0E+00    16 F  T

      33   4          6.4609613864E+02 1.5E-01     201 1.0E+00    57 F  T

      34   4          6.4609607031E+02 1.8E-01     222 1.0E+00    33 F  T

      35   4          6.4609586252E+02 1.7E-02     255 2.0E-02    79 F  T

      36   4          6.4609557095E+02 2.2E+00     258 1.0E+00    14 F  T

      37   4          6.4609534967E+02 2.1E+00     259 6.0E-01    14 F  T

      38   4          6.4609502109E+02 5.6E+00     269 1.0E+00    11 F  T

      39   4          6.4609483318E+02 1.7E+00     269 4.3E-01    11 F  T

      40   4          6.4609454286E+02 4.4E+00     271 1.0E+00    10 F  T

      41   4          6.4609439983E+02 2.6E+00     271 1.0E+00    11 F  T

 

    Iter Phase   Ninf     Objective     RGmax      NSB   Step  InItr MX OK

      42   4          6.4609401876E+02 7.0E+00     271 1.0E+00    10 F  T

      43   4          6.4609387426E+02 8.6E-01     273 1.6E-01    12 F  T

      44   4          6.4609370582E+02 1.9E+00     273 6.7E-01    11 F  T

      45   4          6.4609343867E+02 4.8E+00     273 1.0E+00    11 F  T

      46   4          6.4609326836E+02 1.4E+00     273 4.9E-01    12 F  T

      47   4          6.4609303994E+02 3.9E+00     273 1.0E+00     9 F  T

      48   4          6.4609288447E+02 1.5E+00     273 6.9E-01     9 F  T

      49   4          6.4609266429E+02 4.3E+00     273 1.0E+00    10 T  T

      50   4          6.4609255642E+02 9.7E-01     272 4.0E-01    11 F  T

      51   4          6.4609240214E+02 2.8E+00     272 1.0E+00    11 T  T

 

    Iter Phase   Ninf     Objective     RGmax      NSB   Step  InItr MX OK

      52   4          6.4609231068E+02 1.6E+00     271 1.0E+00     5 F  T

      53   4          6.4609216814E+02 3.6E+00     271 1.0E+00     6 F  T

      54   4          6.4609210354E+02 6.2E-01     271 3.8E-01     5 F  T

      55   4          6.4609201941E+02 1.9E+00     271 1.0E+00     5 F  T

      56   4          6.4609196256E+02 1.2E+00     271 1.0E+00     7 F  T

      57   4          6.4609190289E+02 2.0E+00     271 1.0E+00     5 F  T

      58   4          6.4609187533E+02 5.4E-01     271 6.6E-01     4 F  T

      59   4          6.4609184114E+02 1.6E+00     271 1.0E+00     6 F  T

      60   4          6.4609182713E+02 3.4E-01     271 5.0E-01     4 F  T

      61   4          6.4609181401E+02 6.7E-01     271 1.0E+00     6 F  T

   Elapsed time      138.8 seconds.

 

    Iter Phase   Ninf     Objective     RGmax      NSB   Step  InItr MX OK

      62   4          6.4609180711E+02 4.8E-01     271 1.0E+00     4 F  T

      63   4          6.4609180426E+02 3.1E-01     271 1.0E+00     3 F  T

      64   4          6.4609180350E+02 1.6E-01     271 1.0E+00     4 F  T

      65   4          6.4609180341E+02 6.0E-02     271 1.0E+00     3 F  T

      66   4          6.4609180341E+02 9.2E-03     271 1.0E+00     4 F  T

      67   4          6.4609180341E+02 6.1E-07     271 1.0E+00     2 F  T

      68   4          6.4609180341E+02 2.4E-04     271 1.0E+00     1 F  T

      69   4          6.4609180341E+02 1.1E-08     271

 

 ** Optimal solution. Reduced gradient less than tolerance.

 

--- Reading solution for model mfa

--- Executing after solve: elapsed 0:02:42.131

--- eiFlux_GAMS_Instationary.gms(208) 70 Mb
--- eiFlux_GAMS_Instationary.gms(278) 70 Mb

--- GDX File (execute_unload) C:\Users\dluga\OneDrive\Desktop\eiFlux_Inca_Comparison_Rev2\GAMS_Model\Results.gdx

--- GDX File C:\Users\dluga\OneDrive\Desktop\eiFlux_Inca_Comparison_Rev2\GAMS_Model\_gams_py_gdb3.gdx

*** Status: Normal completion

--- Job eiFlux_GAMS_Instationary.gms Stop 11/10/21 22:08:46 elapsed 0:02:42.258


 Experiment exp1

 Measurement Time 0.30
  Metabolite           Atoms    M+    Measured (scaled)  Simulated   Residual
         Ala              bc     0               0.9602     0.9603     0.0001
         Ala              bc     1               0.0219      0.021     0.0136
         Ala              bc     2               0.0242     0.0187      0.298
         Ala             abc     0               0.9495     0.9497     0.0002
         Ala             abc     1               0.0275     0.0312     0.1107
         Ala             abc     2               0.0107     0.0126     0.0362
         Ala             abc     3               0.0152     0.0065     1.1806
         Asn            abcd     0               0.9553     0.9579     0.0325
         Asn            abcd     1               0.0503     0.0414      2.159
         Asn            abcd     2                    0     0.0007     0.0096
         Asn            abcd     3                    0        0.0        0.0
         Asn            abcd     4                    0        0.0        0.0
         Asp              ab     0               0.9745     0.9746     0.0004
         Asp              ab     1               0.0308     0.0239     0.6003
         Asp              ab     2                    0     0.0015     0.0923
         Asp             bcd     0               0.9617     0.9633     0.0117
         Asp             bcd     1               0.0449      0.032     1.1578
         Asp             bcd     2               0.0055     0.0044      0.048
         Asp             bcd     3               0.0116     0.0002     2.6156
         Asp            abcd     0               0.9525      0.953     0.0071
         Asp            abcd     1               0.0509      0.042     2.1818
         Asp            abcd     2               0.0131     0.0034     0.4725
         Asp            abcd     3               0.0047     0.0015     0.1591
         Asp            abcd     4                    0     0.0001        0.0
         Glu            bcde     0               0.9577     0.9578     0.0001
         Glu            bcde     1               0.0421     0.0414      0.009
         Glu            bcde     2                    0     0.0007     0.0108
         Glu            bcde     3                    0        0.0        0.0
         Glu            bcde     4                    0        0.0        0.0
         Glu           abcde     0               0.9472     0.9476     0.0022
         Glu           abcde     1               0.0543     0.0512      0.253
         Glu           abcde     2                0.006     0.0012     0.2357
         Glu           abcde     3               0.0018        0.0     0.0164
         Glu           abcde     4               0.0019        0.0     0.0363
         Glu           abcde     5               0.0029        0.0     0.0846
         Gln           abcde     0               0.9477     0.9476        0.0
         Gln           abcde     1               0.0507     0.0512      0.007
         Gln           abcde     2                    0     0.0011     0.0085
         Gln           abcde     3                    0        0.0        0.0
         Gln           abcde     4                    0        0.0        0.0
         Gln           abcde     5                    0        0.0        0.0
         Gly               b     0               0.9763     0.9763        0.0
         Gly               b     1               0.0221     0.0237     0.0315
         Gly              ab     0               0.9657     0.9655     0.0004
         Gly              ab     1                 0.02     0.0298     1.9519
         Gly              ab     2               0.0083     0.0047     0.2721
         Ile           bcdef     0               0.9433     0.9437     0.0009
         Ile           bcdef     1               0.0509     0.0511     0.0002
         Ile           bcdef     2               0.0114     0.0051     0.8145
         Ile           bcdef     3                    0     0.0001     0.0003
         Ile           bcdef     4               0.0068        0.0     0.5743
         Ile           bcdef     5                    0        0.0        0.0
         Leu           bcdef     0               0.9459     0.9455      0.004
         Leu           bcdef     1               0.0349     0.0532     5.1992
         Leu           bcdef     2               0.0019     0.0012      0.003
         Leu           bcdef     3                    0        0.0        0.0
         Leu           bcdef     4                    0        0.0        0.0
         Leu           bcdef     5               0.0018        0.0     0.0326
         Met            bcde     0               0.9575     0.9579     0.0017
         Met            bcde     1               0.0476     0.0415     0.1919
         Met            bcde     2               0.0186     0.0007     1.6435
         Met            bcde     3                    0        0.0        0.0
         Met            bcde     4               0.0142        0.0     1.6725
         Met           abcde     0                0.947     0.9476     0.0058
         Met           abcde     1               0.0543     0.0513     0.0909
         Met           abcde     2                    0     0.0011     0.0125
         Met           abcde     3               0.0046        0.0     0.2091
         Met           abcde     4                0.012        0.0     3.9812
         Met           abcde     5               0.0269        0.0      3.225
         Phe        bcdefghi     0               0.9087     0.9087        0.0
         Phe        bcdefghi     1               0.0776     0.0786     0.0447
         Phe        bcdefghi     2               0.0135      0.012      0.028
         Phe        bcdefghi     3               0.0058     0.0007     0.1349
         Phe        bcdefghi     4                    0        0.0        0.0
         Phe        bcdefghi     5               0.0047        0.0     0.3444
         Phe        bcdefghi     6                    0        0.0        0.0
         Phe        bcdefghi     7               0.0068        0.0     0.2358
         Phe        bcdefghi     8               0.0114        0.0     1.6038
         Phe              ab     0                0.969     0.9692     0.0003
         Phe              ab     1               0.0176     0.0274     0.5637
         Phe              ab     2               0.0122     0.0034     2.1396
         Phe       abcdefghi     0               0.8972     0.8988     0.0184
         Phe       abcdefghi     1               0.0963     0.0877     0.3339
         Phe       abcdefghi     2               0.0112     0.0097     0.0646
         Phe       abcdefghi     3                    0     0.0036     0.3577
         Phe       abcdefghi     4                0.009     0.0002     2.1517
         Phe       abcdefghi     5               0.0064        0.0     0.4104
         Phe       abcdefghi     6               0.0256        0.0     3.3399
         Phe       abcdefghi     7                    0        0.0        0.0
         Phe       abcdefghi     8                    0        0.0        0.0
         Phe       abcdefghi     9                    0        0.0        0.0
         Ser              bc     0               0.7873     0.7835     0.0655
         Ser              bc     1               0.0266     0.0233     0.0772
         Ser              bc     2               0.1906     0.1932     0.1956
         Ser              ab     0               0.7797     0.7839     0.1176
         Ser              ab     1               0.1655     0.1483     1.7503
         Ser              ab     2                0.075     0.0678      0.524
         Ser             abc     0               0.7711     0.7713     0.0017
         Ser             abc     1               0.0409     0.0344     1.7077
         Ser             abc     2               0.1238     0.1274       0.13
         Ser             abc     3                0.067      0.067        0.0
         Thr             bcd     0               0.9665     0.9682     0.0214
         Thr             bcd     1               0.0473     0.0314     3.9579
         Thr             bcd     2                    0     0.0004     0.0009
         Thr             bcd     3                    0        0.0        0.0
         Thr            abcd     0               0.9578     0.9578        0.0
         Thr            abcd     1               0.0366     0.0414     0.1619
         Thr            abcd     2               0.0151     0.0007     1.2235
         Thr            abcd     3               0.0045        0.0     0.5465
         Thr            abcd     4                    0        0.0        0.0
         Tyr              ab     0               0.9761     0.9761     0.0001
         Tyr              ab     1               0.0232     0.0228     0.0007
         Tyr              ab     2               0.0101      0.001     1.2897
         Val            bcde     0               0.9183     0.9185     0.0009
         Val            bcde     1               0.0445     0.0401     0.0999
         Val            bcde     2               0.0404     0.0368     0.2575
         Val            bcde     3                    0     0.0009     0.0045
         Val            bcde     4               0.0028     0.0037     0.0331
         Val           abcde     0               0.9079     0.9084     0.0011
         Val           abcde     1               0.0469     0.0496     0.0635
         Val           abcde     2               0.0368     0.0309     0.5599
         Val           abcde     3               0.0011     0.0072     1.5143
         Val           abcde     4               0.0042     0.0026     0.0147
         Val           abcde     5               0.0054     0.0013     0.1156
         aKG           abcde     0               0.9469     0.9472     0.0009
         aKG           abcde     1               0.0593     0.0512     0.4504
         aKG           abcde     2               0.0025     0.0016     0.0248
         aKG           abcde     3                    0        0.0        0.0
         aKG           abcde     4                    0        0.0        0.0
         aKG           abcde     5                0.004        0.0     0.1107
         Cit          abcdef     0               0.9061     0.9053     0.0053
         Cit          abcdef     1               0.0479     0.0599     0.8611
         Cit          abcdef     2               0.0236     0.0306     1.3741
         Cit          abcdef     3                    0     0.0031     0.0666
         Cit          abcdef     4                    0     0.0007     0.0054
         Cit          abcdef     5               0.0153     0.0003     1.1409
         Cit          abcdef     6               0.0084        0.0      0.867
         Fum            abcd     0               0.9432     0.9432        0.0
         Fum            abcd     1               0.0418     0.0432     0.0118
         Fum            abcd     2                    0      0.009     0.6745
         Fum            abcd     3               0.0113     0.0044     0.3266
         Fum            abcd     4                    0     0.0002     0.0013
         Mal            abcd     0               0.9045     0.9044     0.0002
         Mal            abcd     1               0.0483     0.0481     0.0019
         Mal            abcd     2               0.0318     0.0306     0.0117
         Mal            abcd     3               0.0046      0.016     3.6331
         Mal            abcd     4                    0      0.001     0.0081
         Pyr             abc     0                 0.73     0.7293     0.0109
         Pyr             abc     1               0.0355     0.0291     0.2877
         Pyr             abc     2               0.1553     0.1584     0.0593
         Pyr             abc     3               0.0694     0.0832      1.907
         Suc            abcd     0               0.9427     0.9432     0.0017
         Suc            abcd     1               0.0383     0.0432     0.2907
         Suc            abcd     2               0.0138      0.009     0.6397
         Suc            abcd     3               0.0151     0.0044     1.4196
         Suc            abcd     4                0.014     0.0002     1.9088

 Total Residual at Current Time 74.0805

 Measurement Time 0.75
  Metabolite           Atoms    M+    Measured (scaled)  Simulated   Residual
         Ala              bc     0                0.881     0.8825      0.035
         Ala              bc     1               0.0278     0.0212     0.5359
         Ala              bc     2               0.1217     0.0962     3.8339
         Ala             abc     0               0.8698     0.8709     0.0142
         Ala             abc     1               0.0085     0.0314     3.6333
         Ala             abc     2               0.0786     0.0641     1.4518
         Ala             abc     3               0.0523     0.0337     1.7823
         Asn            abcd     0               0.9566     0.9574     0.0066
         Asn            abcd     1               0.0593     0.0415     1.6088
         Asn            abcd     2                    0      0.001     0.0113
         Asn            abcd     3                    0     0.0002     0.0002
         Asn            abcd     4               0.0217        0.0      3.254
         Asp              ab     0               0.9451     0.9451        0.0
         Asp              ab     1               0.0425     0.0439      0.013
         Asp              ab     2               0.0129     0.0111     0.0536
         Asp             bcd     0               0.9274      0.928     0.0015
         Asp             bcd     1               0.0378     0.0364      0.009
         Asp             bcd     2               0.0338     0.0313     0.1719
         Asp             bcd     3               0.0044     0.0043     0.0003
         Asp            abcd     0               0.9161     0.9169     0.0032
         Asp            abcd     1               0.0585     0.0466     0.8346
         Asp            abcd     2               0.0126     0.0226     1.5759
         Asp            abcd     3               0.0137     0.0126     0.0166
         Asp            abcd     4               0.0091     0.0012     0.9774
         Glu            bcde     0               0.9526     0.9528     0.0005
         Glu            bcde     1               0.0466     0.0413     0.2262
         Glu            bcde     2                    0     0.0055      0.135
         Glu            bcde     3               0.0008     0.0001     0.0035
         Glu            bcde     4                    0     0.0002      0.001
         Glu           abcde     0               0.9426     0.9425     0.0002
         Glu           abcde     1               0.0365     0.0512     1.0944
         Glu           abcde     2               0.0056     0.0058     0.0012
         Glu           abcde     3               0.0062     0.0003     0.2464
         Glu           abcde     4               0.0024     0.0002     0.0409
         Glu           abcde     5               0.0108        0.0      0.962
         Gln           abcde     0               0.9474     0.9475     0.0003
         Gln           abcde     1               0.0466     0.0512     0.1502
         Gln           abcde     2               0.0119     0.0013     1.7589
         Gln           abcde     3                    0        0.0        0.0
         Gln           abcde     4                    0        0.0        0.0
         Gln           abcde     5               0.0157        0.0     1.7113
         Gly               b     0               0.9184     0.9185     0.0001
         Gly               b     1               0.0818     0.0815     0.0032
         Gly              ab     0               0.9063     0.9065     0.0003
         Gly              ab     1               0.0699     0.0685       0.01
         Gly              ab     2               0.0287      0.025     0.0933
         Ile           bcdef     0               0.9241     0.9256     0.0113
         Ile           bcdef     1               0.0529     0.0505     0.0696
         Ile           bcdef     2               0.0333     0.0231     1.6033
         Ile           bcdef     3               0.0026     0.0007     0.0352
         Ile           bcdef     4                    0        0.0        0.0
         Ile           bcdef     5               0.0046        0.0     0.1475
         Leu           bcdef     0               0.9342     0.9341     0.0003
         Leu           bcdef     1               0.0603     0.0632     0.3289
         Leu           bcdef     2                    0     0.0022     0.0776
         Leu           bcdef     3               0.0233     0.0004       3.66
         Leu           bcdef     4                    0     0.0001     0.0001
         Leu           bcdef     5               0.0112     0.0001      1.533
         Met            bcde     0               0.9572     0.9571     0.0001
         Met            bcde     1               0.0327     0.0419      0.493
         Met            bcde     2               0.0053      0.001     0.0965
         Met            bcde     3                    0        0.0        0.0
         Met            bcde     4                    0        0.0        0.0
         Met           abcde     0               0.9465     0.9469      0.001
         Met           abcde     1               0.0523     0.0517     0.0092
         Met           abcde     2                    0     0.0013     0.0123
         Met           abcde     3               0.0051     0.0001      1.001
         Met           abcde     4               0.0119        0.0     0.7149
         Met           abcde     5                    0        0.0        0.0
         Phe        bcdefghi     0               0.8756     0.8747     0.0159
         Phe        bcdefghi     1               0.0667     0.0762     3.5877
         Phe        bcdefghi     2               0.0542     0.0453     0.7782
         Phe        bcdefghi     3                    0      0.003      0.108
         Phe        bcdefghi     4               0.0149     0.0006      1.217
         Phe        bcdefghi     5               0.0131     0.0001     2.6331
         Phe        bcdefghi     6               0.0015     0.0001     0.0331
         Phe        bcdefghi     7                0.007        0.0     0.7508
         Phe        bcdefghi     8               0.0006        0.0     0.0036
         Phe              ab     0               0.9329     0.9333     0.0019
         Phe              ab     1               0.0566     0.0508      0.152
         Phe              ab     2               0.0192     0.0159     0.4522
         Phe       abcdefghi     0               0.8653     0.8644     0.0059
         Phe       abcdefghi     1               0.0821     0.0855     0.3219
         Phe       abcdefghi     2               0.0186     0.0317     1.0151
         Phe       abcdefghi     3               0.0108     0.0166     0.2768
         Phe       abcdefghi     4               0.0028     0.0014     0.0534
         Phe       abcdefghi     5                    0     0.0003     0.0022
         Phe       abcdefghi     6               0.0141     0.0001      4.002
         Phe       abcdefghi     7               0.0032        0.0     0.0458
         Phe       abcdefghi     8                    0        0.0        0.0
         Phe       abcdefghi     9                    0        0.0        0.0
         Ser              bc     0               0.6053     0.6076     0.0273
         Ser              bc     1               0.0652     0.0557     0.5285
         Ser              bc     2                0.339     0.3366     0.0239
         Ser              ab     0               0.6282     0.6263     0.0973
         Ser              ab     1               0.2433     0.2509     1.1865
         Ser              ab     2               0.1261     0.1228     0.1375
         Ser             abc     0               0.5913     0.5918     0.0013
         Ser             abc     1               0.0696     0.0651     0.7956
         Ser             abc     2               0.1956      0.225     3.8349
         Ser             abc     3               0.1212     0.1181     0.3703
         Thr             bcd     0               0.9675     0.9674     0.0001
         Thr             bcd     1               0.0184     0.0315     1.2007
         Thr             bcd     2                    0      0.001     0.0095
         Thr             bcd     3               0.0039     0.0001     0.1429
         Thr            abcd     0                0.956     0.9571      0.013
         Thr            abcd     1               0.0769     0.0415     5.5638
         Thr            abcd     2                    0     0.0011     0.0153
         Thr            abcd     3               0.0003     0.0003        0.0
         Thr            abcd     4                    0        0.0        0.0
         Tyr              ab     0                0.966     0.9661     0.0001
         Tyr              ab     1               0.0326     0.0294     0.0711
         Tyr              ab     2               0.0072     0.0045     0.2125
         Val            bcde     0               0.7752     0.7747     0.0062
         Val            bcde     1               0.0407     0.0367     0.2592
         Val            bcde     2               0.1311     0.1469     1.4632
         Val            bcde     3                    0     0.0049     0.2023
         Val            bcde     4               0.0336     0.0368     0.0531
         Val           abcde     0               0.7648     0.7648        0.0
         Val           abcde     1               0.0489     0.0452     0.0682
         Val           abcde     2               0.1195      0.121     0.0916
         Val           abcde     3               0.0367     0.0308     0.9512
         Val           abcde     4               0.0256     0.0253      0.001
         Val           abcde     5               0.0133     0.0129      0.006
         aKG           abcde     0               0.9317      0.931     0.0044
         aKG           abcde     1               0.0354      0.051     2.9947
         aKG           abcde     2               0.0077     0.0161     1.4572
         aKG           abcde     3               0.0057     0.0009     0.6366
         aKG           abcde     4               0.0029     0.0008     0.0222
         aKG           abcde     5                0.012     0.0001     1.1798
         Cit          abcdef     0               0.7575     0.7586     0.0129
         Cit          abcdef     1               0.0376     0.0579     5.0563
         Cit          abcdef     2               0.1507      0.146     0.6138
         Cit          abcdef     3               0.0111     0.0199      1.226
         Cit          abcdef     4               0.0099     0.0114     0.0356
         Cit          abcdef     5                    0     0.0057      0.227
         Cit          abcdef     6               0.0147     0.0006     1.0213
         Fum            abcd     0               0.8609     0.8611     0.0013
         Fum            abcd     1               0.0676     0.0536     1.9563
         Fum            abcd     2               0.0376      0.053     2.9302
         Fum            abcd     3               0.0353     0.0291     0.3804
         Fum            abcd     4                    0     0.0031     0.0568
         Mal            abcd     0               0.7825     0.7845     0.0243
         Mal            abcd     1               0.0563     0.0636     0.5308
         Mal            abcd     2               0.0971     0.0921     0.7028
         Mal            abcd     3               0.0507     0.0534     0.0712
         Mal            abcd     4               0.0117     0.0064     0.5741
         Pyr             abc     0               0.5426      0.549     0.2462
         Pyr             abc     1               0.0235     0.0359     3.1284
         Pyr             abc     2               0.2785     0.2714     0.7983
         Pyr             abc     3               0.1406     0.1437     0.1004
         Suc            abcd     0               0.8619     0.8611     0.0028
         Suc            abcd     1               0.0479     0.0536     0.3964
         Suc            abcd     2               0.0314      0.053     2.3969
         Suc            abcd     3               0.0356     0.0291     0.6476
         Suc            abcd     4                    0     0.0031     0.0489

 Total Residual at Current Time 98.3305

 Measurement Time 1.20
  Metabolite           Atoms    M+    Measured (scaled)  Simulated   Residual
         Ala              bc     0               0.7998     0.8001     0.0013
         Ala              bc     1               0.0093      0.024     1.0994
         Ala              bc     2               0.1781     0.1759     0.0486
         Ala             abc     0               0.7875     0.7869     0.0088
         Ala             abc     1               0.0381     0.0334      0.152
         Ala             abc     2               0.1177     0.1174     0.0007
         Ala             abc     3               0.0561     0.0622     1.5061
         Asn            abcd     0               0.9558     0.9557        0.0
         Asn            abcd     1                0.041     0.0417     0.0115
         Asn            abcd     2                    0     0.0018     0.0676
         Asn            abcd     3                    0     0.0007     0.0023
         Asn            abcd     4               0.0021     0.0001      0.161
         Asp              ab     0               0.8975     0.8991     0.0126
         Asp              ab     1               0.0901     0.0753     1.2965
         Asp              ab     2               0.0207     0.0255     0.1626
         Asp             bcd     0               0.8737      0.874     0.0019
         Asp             bcd     1               0.0341     0.0436     0.9103
         Asp             bcd     2               0.0865     0.0689     1.5806
         Asp             bcd     3               0.0172     0.0134     0.3926
         Asp            abcd     0               0.8617     0.8612     0.0057
         Asp            abcd     1               0.0426     0.0541     1.6173
         Asp            abcd     2               0.0453     0.0509      0.638
         Asp            abcd     3               0.0321       0.03     0.0227
         Asp            abcd     4                    0     0.0038     0.1012
         Glu            bcde     0               0.9243     0.9266     0.0366
         Glu            bcde     1               0.0508      0.041     1.2035
         Glu            bcde     2               0.0352     0.0292     1.4686
         Glu            bcde     3                    0     0.0009     0.0099
         Glu            bcde     4               0.0026     0.0023     0.0003
         Glu           abcde     0               0.9153     0.9159     0.0019
         Glu           abcde     1               0.0455     0.0509     0.2976
         Glu           abcde     2               0.0328     0.0287     0.4757
         Glu           abcde     3               0.0056      0.002     0.2105
         Glu           abcde     4               0.0143     0.0022      1.204
         Glu           abcde     5                    0     0.0003     0.0011
         Gln           abcde     0               0.9456     0.9458     0.0005
         Gln           abcde     1               0.0636     0.0512     0.7848
         Gln           abcde     2                    0     0.0028     0.0455
         Gln           abcde     3                    0     0.0001     0.0004
         Gln           abcde     4               0.0066     0.0001      0.292
         Gln           abcde     5                    0        0.0        0.0
         Gly               b     0               0.8548      0.856     0.0117
         Gly               b     1               0.1547      0.144     0.5806
         Gly              ab     0               0.8427     0.8418     0.0166
         Gly              ab     1               0.0983     0.1107     0.7846
         Gly              ab     2               0.0342     0.0475     3.6228
         Ile           bcdef     0                0.903     0.9031     0.0001
         Ile           bcdef     1               0.0499     0.0504     0.0047
         Ile           bcdef     2               0.0446      0.045     0.0044
         Ile           bcdef     3               0.0043     0.0015     0.0804
         Ile           bcdef     4               0.0051     0.0001      0.516
         Ile           bcdef     5               0.0092        0.0     1.3126
         Leu           bcdef     0               0.9199     0.9188     0.0067
         Leu           bcdef     1               0.0683     0.0753     0.7828
         Leu           bcdef     2                0.004     0.0038     0.0007
         Leu           bcdef     3                0.003     0.0013     0.0263
         Leu           bcdef     4               0.0132     0.0005     1.6271
         Leu           bcdef     5               0.0005     0.0003     0.0008
         Met            bcde     0               0.9544     0.9545     0.0001
         Met            bcde     1               0.0423     0.0434      0.009
         Met            bcde     2                    0     0.0018     0.0523
         Met            bcde     3               0.0069     0.0003     0.8958
         Met            bcde     4               0.0013        0.0     0.0118
         Met           abcde     0               0.9422     0.9442     0.0406
         Met           abcde     1                0.078     0.0532     5.0942
         Met           abcde     2                    0      0.002     0.0232
         Met           abcde     3               0.0241     0.0005     2.4617
         Met           abcde     4                0.007     0.0001     0.2107
         Met           abcde     5               0.0039        0.0     0.2425
         Phe        bcdefghi     0               0.8307      0.835     0.0921
         Phe        bcdefghi     1               0.0905     0.0741     2.2273
         Phe        bcdefghi     2               0.0898     0.0821     0.3009
         Phe        bcdefghi     3               0.0073     0.0058     0.0352
         Phe        bcdefghi     4               0.0038     0.0019     0.0282
         Phe        bcdefghi     5               0.0075     0.0006     0.9685
         Phe        bcdefghi     6               0.0108     0.0003     0.9061
         Phe        bcdefghi     7                    0     0.0002     0.0005
         Phe        bcdefghi     8                    0        0.0        0.0
         Phe              ab     0               0.8931     0.8928     0.0008
         Phe              ab     1               0.0766     0.0771     0.0021
         Phe              ab     2               0.0172     0.0301     1.6792
         Phe       abcdefghi     0               0.8233      0.824     0.0142
         Phe       abcdefghi     1                0.101     0.0836     2.1016
         Phe       abcdefghi     2               0.0563     0.0561     0.0007
         Phe       abcdefghi     3               0.0328     0.0313     0.0588
         Phe       abcdefghi     4               0.0097     0.0032     0.6616
         Phe       abcdefghi     5                    0      0.001     0.0167
         Phe       abcdefghi     6               0.0005     0.0004     0.0002
         Phe       abcdefghi     7               0.0104     0.0002     1.2911
         Phe       abcdefghi     8                    0     0.0001     0.0002
         Phe       abcdefghi     9               0.0034        0.0     0.3268
         Ser              bc     0               0.5276     0.5349     0.4321
         Ser              bc     1               0.1023     0.0906     0.6958
         Ser              bc     2               0.3799     0.3745     0.3631
         Ser              ab     0               0.5707     0.5749     0.1055
         Ser              ab     1               0.2862     0.2825     0.1696
         Ser              ab     2               0.1442     0.1426     0.0127
         Ser             abc     0               0.5269      0.518     0.6568
         Ser             abc     1                0.068      0.094     3.4484
         Ser             abc     2                0.238     0.2537     1.2533
         Ser             abc     3                0.119     0.1343     1.3842
         Thr             bcd     0               0.9633      0.965     0.0172
         Thr             bcd     1               0.0485     0.0318     2.2894
         Thr             bcd     2                    0     0.0028     0.1245
         Thr             bcd     3               0.0246     0.0004     2.9988
         Thr            abcd     0               0.9542     0.9545     0.0021
         Thr            abcd     1               0.0503     0.0419     0.8768
         Thr            abcd     2                    0     0.0025     0.0307
         Thr            abcd     3                    0      0.001     0.0299
         Thr            abcd     4               0.0027     0.0001     0.1815
         Tyr              ab     0               0.9537     0.9541     0.0025
         Tyr              ab     1               0.0403     0.0372     0.1498
         Tyr              ab     2               0.0309     0.0087     2.9152
         Val            bcde     0               0.6416      0.639     0.0392
         Val            bcde     1               0.0412     0.0362     0.1082
         Val            bcde     2               0.2334     0.2345     0.0156
         Val            bcde     3               0.0152     0.0115     0.1373
         Val            bcde     4               0.0635     0.0788     1.9165
         Val           abcde     0               0.6293     0.6291     0.0004
         Val           abcde     1               0.0464     0.0433     0.0938
         Val           abcde     2               0.1873     0.1924     0.7199
         Val           abcde     3               0.0589     0.0526     1.5579
         Val           abcde     4               0.0636     0.0546     1.2824
         Val           abcde     5               0.0272     0.0279     0.0048
         aKG           abcde     0               0.8765     0.8801     0.0732
         aKG           abcde     1               0.0592     0.0507     1.9724
         aKG           abcde     2               0.0566     0.0585     0.0231
         aKG           abcde     3               0.0225     0.0045     3.2478
         aKG           abcde     4                    0     0.0054     0.5988
         aKG           abcde     5               0.0138     0.0009     0.9929
         Cit          abcdef     0                 0.61     0.6144     0.0859
         Cit          abcdef     1               0.0675     0.0595     0.9896
         Cit          abcdef     2               0.2425     0.2373     0.2255
         Cit          abcdef     3               0.0252     0.0409     5.0227
         Cit          abcdef     4               0.0358     0.0301     0.3227
         Cit          abcdef     5               0.0134     0.0158     0.1666
         Cit          abcdef     6                    0     0.0021     0.0296
         Fum            abcd     0                0.774     0.7752     0.0132
         Fum            abcd     1                 0.06      0.065     0.1507
         Fum            abcd     2               0.1001     0.0969     0.2811
         Fum            abcd     3               0.0621     0.0551     0.2183
         Fum            abcd     4               0.0065     0.0078       0.02
         Mal            abcd     0               0.7038     0.6966     0.2281
         Mal            abcd     1               0.0733     0.0764     0.0961
         Mal            abcd     2               0.1316     0.1336     0.0637
         Mal            abcd     3               0.0726     0.0812     2.0699
         Mal            abcd     4               0.0195     0.0122     0.5361
         Pyr             abc     0               0.4935     0.4922      0.016
         Pyr             abc     1                0.049     0.0435     0.3818
         Pyr             abc     2               0.3056     0.3018     0.0708
         Pyr             abc     3               0.1444     0.1624     1.9291
         Suc            abcd     0               0.7739     0.7752     0.0445
         Suc            abcd     1                0.091      0.065     3.9941
         Suc            abcd     2               0.1197     0.0969     3.0748
         Suc            abcd     3               0.0328     0.0551     2.2013
         Suc            abcd     4               0.0102     0.0078     0.0695

 Total Residual at Current Time 98.1937

 Measurement Time 1.65
  Metabolite           Atoms    M+    Measured (scaled)  Simulated   Residual
         Ala              bc     0               0.7274     0.7279     0.0087
         Ala              bc     1                0.039      0.029     2.7873
         Ala              bc     2               0.2435     0.2431     0.0009
         Ala             abc     0               0.7256     0.7136     0.6426
         Ala             abc     1               0.0289     0.0364     0.2856
         Ala             abc     2               0.1497     0.1628     3.4761
         Ala             abc     3               0.0913     0.0872      0.099
         Asn            abcd     0               0.9525     0.9527      0.001
         Asn            abcd     1               0.0518     0.0421     0.4786
         Asn            abcd     2                    0     0.0034     0.0583
         Asn            abcd     3               0.0104     0.0016     2.1525
         Asn            abcd     4               0.0002     0.0002        0.0
         Asp              ab     0               0.8472     0.8488     0.0124
         Asp              ab     1               0.1117     0.1093     0.0293
         Asp              ab     2               0.0522     0.0419      1.061
         Asp             bcd     0               0.8153     0.8151     0.0019
         Asp             bcd     1               0.0444     0.0528     0.3131
         Asp             bcd     2               0.1046      0.107      0.071
         Asp             bcd     3               0.0142     0.0251     1.8383
         Asp            abcd     0               0.7982        0.8     0.0381
         Asp            abcd     1               0.0665     0.0627     0.0849
         Asp            abcd     2               0.0854     0.0809     0.4138
         Asp            abcd     3               0.0688     0.0492     2.2715
         Asp            abcd     4                    0     0.0073     0.3678
         Glu            bcde     0               0.8714     0.8727     0.0354
         Glu            bcde     1               0.0761     0.0409     8.6034
         Glu            bcde     2               0.0768     0.0749     0.0761
         Glu            bcde     3                    0     0.0029     0.0573
         Glu            bcde     4                0.021     0.0086     1.0524
         Glu           abcde     0               0.8625      0.861     0.0206
         Glu           abcde     1                0.069      0.051     1.9193
         Glu           abcde     2               0.0453     0.0722    11.3765
         Glu           abcde     3                    0     0.0063     0.6232
         Glu           abcde     4               0.0086      0.008     0.0086
         Glu           abcde     5               0.0096     0.0015     0.2922
         Gln           abcde     0               0.9397     0.9399     0.0009
         Gln           abcde     1               0.0512     0.0512        0.0
         Gln           abcde     2               0.0116     0.0077     0.6041
         Gln           abcde     3               0.0027     0.0005     0.0241
         Gln           abcde     4               0.0136     0.0006     2.6207
         Gln           abcde     5                    0     0.0001     0.0002
         Gly               b     0               0.7989     0.8003     0.0166
         Gly               b     1               0.2043     0.1997     0.2102
         Gly              ab     0               0.7835     0.7837     0.0001
         Gly              ab     1               0.1468     0.1482     0.0089
         Gly              ab     2               0.0721     0.0682     0.0925
         Ile           bcdef     0               0.8793     0.8797      0.001
         Ile           bcdef     1               0.0558     0.0509     0.3782
         Ile           bcdef     2                0.059      0.067      0.382
         Ile           bcdef     3                    0     0.0022      0.025
         Ile           bcdef     4               0.0063     0.0002     0.4717
         Ile           bcdef     5               0.0023        0.0     0.1415
         Leu           bcdef     0                0.902     0.9021        0.0
         Leu           bcdef     1               0.0873     0.0874     0.0002
         Leu           bcdef     2               0.0035     0.0059     0.1153
         Leu           bcdef     3                0.015     0.0028     0.8885
         Leu           bcdef     4                    0      0.001     0.0168
         Leu           bcdef     5               0.0033     0.0008     0.0434
         Met            bcde     0                0.949     0.9497     0.0038
         Met            bcde     1               0.0565     0.0461      0.552
         Met            bcde     2                    0     0.0032     0.1298
         Met            bcde     3               0.0152     0.0009     1.6958
         Met            bcde     4               0.0043     0.0001     0.4924
         Met           abcde     0               0.9389     0.9394     0.0038
         Met           abcde     1               0.0596     0.0558     0.4095
         Met           abcde     2                0.004     0.0031     0.0045
         Met           abcde     3               0.0025     0.0013     0.0272
         Met           abcde     4                    0     0.0003     0.0026
         Met           abcde     5                    0        0.0        0.0
         Phe        bcdefghi     0               0.7951     0.7948     0.0021
         Phe        bcdefghi     1               0.0728     0.0729        0.0
         Phe        bcdefghi     2               0.1117     0.1166     0.3682
         Phe        bcdefghi     3               0.0118     0.0089     0.0445
         Phe        bcdefghi     4               0.0058      0.004     0.0474
         Phe        bcdefghi     5               0.0035     0.0015     0.1089
         Phe        bcdefghi     6                    0     0.0008     0.0106
         Phe        bcdefghi     7               0.0205     0.0005     3.3351
         Phe        bcdefghi     8                    0     0.0001     0.0003
         Phe              ab     0               0.8533     0.8535     0.0004
         Phe              ab     1               0.1031     0.1023     0.0086
         Phe              ab     2               0.0452     0.0442      0.019
         Phe       abcdefghi     0               0.7836     0.7834     0.0006
         Phe       abcdefghi     1               0.0882     0.0821     0.7594
         Phe       abcdefghi     2               0.0679     0.0791     2.5617
         Phe       abcdefghi     3               0.0469     0.0457     0.0178
         Phe       abcdefghi     4                    0     0.0056     0.3125
         Phe       abcdefghi     5                    0     0.0023     0.0273
         Phe       abcdefghi     6                    0     0.0009     0.0053
         Phe       abcdefghi     7               0.0013     0.0005     0.0047
         Phe       abcdefghi     8               0.0038     0.0002     0.0896
         Phe       abcdefghi     9               0.0099        0.0      0.492
         Ser              bc     0               0.4972       0.49     0.3559
         Ser              bc     1               0.1031     0.1166     1.2696
         Ser              bc     2               0.3867     0.3933     0.2554
         Ser              ab     0               0.5347     0.5464      1.122
         Ser              ab     1               0.3027     0.2986     0.4495
         Ser              ab     2               0.1604      0.155     0.5944
         Ser             abc     0               0.4675      0.474     0.2546
         Ser             abc     1               0.0964     0.1125     1.3198
         Ser             abc     2                0.293     0.2696     2.8042
         Ser             abc     3               0.1408     0.1439        0.2
         Thr             bcd     0               0.9584     0.9604     0.0226
         Thr             bcd     1               0.0484     0.0324     2.1162
         Thr             bcd     2               0.0095     0.0061     0.1473
         Thr             bcd     3               0.0171     0.0011     4.0068
         Thr            abcd     0                0.949     0.9498     0.0098
         Thr            abcd     1               0.0505     0.0425      1.001
         Thr            abcd     2                    0     0.0049     0.1949
         Thr            abcd     3               0.0176     0.0025     4.6539
         Thr            abcd     4                    0     0.0003     0.0016
         Tyr              ab     0               0.9421     0.9417     0.0016
         Tyr              ab     1               0.0337     0.0451     1.6133
         Tyr              ab     2                    0     0.0131     0.8803
         Val            bcde     0               0.5197     0.5297     0.5076
         Val            bcde     1               0.0331     0.0385     0.3616
         Val            bcde     2               0.3122     0.2962     1.5297
         Val            bcde     3               0.0093     0.0199     0.6585
         Val            bcde     4                0.115     0.1157     0.0031
         Val           abcde     0               0.5107     0.5201     0.5266
         Val           abcde     1               0.0352     0.0435     0.3574
         Val           abcde     2               0.2476     0.2428     0.4701
         Val           abcde     3               0.0552     0.0708     1.6799
         Val           abcde     4               0.0792     0.0811     0.0364
         Val           abcde     5               0.0485     0.0417     1.8619
         aKG           abcde     0               0.8031     0.8027     0.0049
         aKG           abcde     1               0.0405     0.0514     3.3264
         aKG           abcde     2               0.1186     0.1166     0.0287
         aKG           abcde     3               0.0214     0.0114     0.6902
         aKG           abcde     4               0.0125     0.0149     0.0482
         aKG           abcde     5                    0     0.0029     0.0861
         Cit          abcdef     0               0.4992     0.5007     0.0659
         Cit          abcdef     1               0.0649     0.0638     0.0237
         Cit          abcdef     2                0.302     0.2928      0.504
         Cit          abcdef     3               0.0613      0.061     0.0022
         Cit          abcdef     4                0.052     0.0505     0.0105
         Cit          abcdef     5               0.0312     0.0271     0.3502
         Cit          abcdef     6                    0     0.0041     0.1656
         Fum            abcd     0               0.7039     0.7042     0.0043
         Fum            abcd     1                0.073     0.0751     0.0435
         Fum            abcd     2               0.1176     0.1323     1.1068
         Fum            abcd     3                0.083     0.0755     1.5748
         Fum            abcd     4               0.0213     0.0129     0.8749
         Mal            abcd     0               0.6293     0.6309     0.0665
         Mal            abcd     1               0.0961     0.0867     0.8712
         Mal            abcd     2               0.1626     0.1634      0.012
         Mal            abcd     3               0.1107     0.1014     1.7466
         Mal            abcd     4               0.0162     0.0175     0.0231
         Pyr             abc     0               0.4648     0.4636     0.0259
         Pyr             abc     1               0.0315     0.0478      1.171
         Pyr             abc     2               0.3242     0.3161      0.546
         Pyr             abc     3                0.168     0.1725     0.8067
         Suc            abcd     0               0.7058     0.7042       0.03
         Suc            abcd     1               0.0857     0.0751     0.4985
         Suc            abcd     2               0.1129     0.1323     2.2408
         Suc            abcd     3                0.065     0.0754     0.9012
         Suc            abcd     4               0.0152     0.0129     0.1515

 Total Residual at Current Time 107.4084

 Measurement Time 2.10
  Metabolite           Atoms    M+    Measured (scaled)  Simulated   Residual
         Ala              bc     0               0.6586     0.6672     0.4405
         Ala              bc     1                0.039     0.0353     0.1129
         Ala              bc     2                0.315     0.2976      1.792
         Ala             abc     0               0.6554     0.6523     0.0827
         Ala             abc     1               0.0486     0.0394     0.4325
         Ala             abc     2               0.1968     0.2002     0.1757
         Ala             abc     3               0.1025     0.1082     0.5056
         Asn            abcd     0               0.9477     0.9482     0.0028
         Asn            abcd     1               0.0493     0.0427     0.6792
         Asn            abcd     2                    0     0.0056     0.8776
         Asn            abcd     3               0.0016      0.003     0.0191
         Asn            abcd     4                    0     0.0004      0.005
         Asp              ab     0               0.7969        0.8     0.1223
         Asp              ab     1               0.1446      0.141     0.5128
         Asp              ab     2               0.0779      0.059     2.4957
         Asp             bcd     0               0.7592     0.7574     0.0157
         Asp             bcd     1               0.0656     0.0634     0.0747
         Asp             bcd     2               0.1378     0.1418     0.0805
         Asp             bcd     3               0.0306     0.0374     1.2849
         Asp            abcd     0               0.7391     0.7399     0.0093
         Asp            abcd     1               0.0502     0.0714     2.2924
         Asp            abcd     2               0.1143     0.1096     0.1577
         Asp            abcd     3               0.0839     0.0678      1.326
         Asp            abcd     4               0.0292     0.0113     1.6441
         Glu            bcde     0               0.7947     0.7991     0.0998
         Glu            bcde     1               0.0385      0.042     0.0733
         Glu            bcde     2                0.143     0.1328     1.2817
         Glu            bcde     3               0.0134     0.0064     0.6117
         Glu            bcde     4               0.0166     0.0197     0.0774
         Glu           abcde     0               0.7796     0.7861     0.1867
         Glu           abcde     1               0.0616     0.0521     1.1127
         Glu           abcde     2               0.1389     0.1264     1.2757
         Glu           abcde     3               0.0023     0.0137     1.2797
         Glu           abcde     4               0.0043     0.0179     2.3014
         Glu           abcde     5                0.023     0.0038     1.6417
         Gln           abcde     0               0.9281     0.9277     0.0029
         Gln           abcde     1               0.0434     0.0512     1.6869
         Gln           abcde     2               0.0221     0.0173     0.1869
         Gln           abcde     3               0.0139     0.0015      1.273
         Gln           abcde     4                    0     0.0019     0.0246
         Gln           abcde     5               0.0022     0.0004     0.0205
         Gly               b     0               0.7536     0.7525     0.0152
         Gly               b     1               0.2413     0.2475     0.2641
         Gly              ab     0               0.7348     0.7334      0.011
         Gly              ab     1               0.1799     0.1801     0.0008
         Gly              ab     2                 0.08     0.0865      0.427
         Ile           bcdef     0               0.8562     0.8561     0.0001
         Ile           bcdef     1               0.0483     0.0519     0.3572
         Ile           bcdef     2               0.0892     0.0886     0.0024
         Ile           bcdef     3               0.0051      0.003     0.0685
         Ile           bcdef     4               0.0211     0.0004     2.9938
         Ile           bcdef     5               0.0033     0.0001     0.2144
         Leu           bcdef     0               0.8845     0.8845        0.0
         Leu           bcdef     1               0.0993      0.099     0.0005
         Leu           bcdef     2                    0     0.0083     0.5678
         Leu           bcdef     3               0.0071     0.0048     0.0362
         Leu           bcdef     4                0.008     0.0019     0.5801
         Leu           bcdef     5                    0     0.0015     0.0295
         Met            bcde     0                0.942     0.9431     0.0102
         Met            bcde     1               0.0614     0.0498     1.6812
         Met            bcde     2                    0     0.0051     0.5313
         Met            bcde     3                0.005     0.0018     0.2028
         Met            bcde     4               0.0055     0.0002      0.342
         Met           abcde     0               0.9334     0.9328      0.006
         Met           abcde     1               0.0471     0.0593     3.0562
         Met           abcde     2                0.015     0.0046     1.0717
         Met           abcde     3               0.0051     0.0025     0.0528
         Met           abcde     4               0.0143     0.0007     0.9403
         Met           abcde     5               0.0021     0.0001     0.0501
         Phe        bcdefghi     0                0.754     0.7555     0.0119
         Phe        bcdefghi     1               0.0684     0.0723     0.3086
         Phe        bcdefghi     2               0.1522     0.1478     0.1973
         Phe        bcdefghi     3               0.0191     0.0121     0.9871
         Phe        bcdefghi     4               0.0052     0.0067      0.043
         Phe        bcdefghi     5               0.0015     0.0029      0.019
         Phe        bcdefghi     6               0.0001     0.0016     0.0941
         Phe        bcdefghi     7               0.0099     0.0009     1.6551
         Phe        bcdefghi     8               0.0059     0.0002     0.1898
         Phe              ab     0               0.8164     0.8166     0.0012
         Phe              ab     1               0.1381     0.1257      0.688
         Phe              ab     2               0.0521     0.0577     0.3185
         Phe       abcdefghi     0               0.7437     0.7439     0.0014
         Phe       abcdefghi     1                 0.08     0.0808       0.01
         Phe       abcdefghi     2                0.116     0.1001     1.2812
         Phe       abcdefghi     3               0.0443     0.0592     2.2175
         Phe       abcdefghi     4               0.0176     0.0084     0.5063
         Phe       abcdefghi     5               0.0041     0.0041        0.0
         Phe       abcdefghi     6                    0     0.0019     0.0706
         Phe       abcdefghi     7               0.0016     0.0011     0.0038
         Phe       abcdefghi     8               0.0026     0.0005     0.0262
         Phe       abcdefghi     9                0.017     0.0001      2.844
         Ser              bc     0               0.4503     0.4589     0.5208
         Ser              bc     1               0.1177     0.1346     3.5132
         Ser              bc     2               0.4269     0.4065     2.4678
         Ser              ab     0                0.526     0.5263     0.0028
         Ser              ab     1               0.3116     0.3094     0.0387
         Ser              ab     2               0.1639     0.1642      0.002
         Ser             abc     0               0.4446     0.4443     0.0042
         Ser             abc     1               0.1154     0.1232     0.5108
         Ser             abc     2               0.2784     0.2813     0.1319
         Ser             abc     3               0.1585     0.1511     0.6687
         Thr             bcd     0                0.953     0.9538     0.0058
         Thr             bcd     1               0.0534     0.0334     2.7774
         Thr             bcd     2               0.0049     0.0105     0.3874
         Thr             bcd     3               0.0036     0.0022     0.0694
         Thr            abcd     0               0.9412      0.943     0.0331
         Thr            abcd     1               0.0801     0.0434     7.9403
         Thr            abcd     2               0.0035     0.0083     0.6415
         Thr            abcd     3               0.0098     0.0046     0.1207
         Thr            abcd     4                    0     0.0007     0.0025
         Tyr              ab     0               0.9293     0.9293     0.0001
         Tyr              ab     1               0.0473     0.0531     0.1727
         Tyr              ab     2                0.003     0.0177     2.1518
         Val            bcde     0               0.4448     0.4443     0.0026
         Val            bcde     1               0.0357     0.0424     0.3093
         Val            bcde     2               0.3386     0.3385     0.0002
         Val            bcde     3               0.0277      0.029     0.0261
         Val            bcde     4               0.1448     0.1459     0.0066
         Val           abcde     0               0.4356     0.4352      0.006
         Val           abcde     1               0.0346     0.0449     1.0535
         Val           abcde     2               0.2772     0.2777     0.0033
         Val           abcde     3                0.087     0.0855     0.0139
         Val           abcde     4               0.1055     0.1035     0.0394
         Val           abcde     5               0.0356     0.0532     1.5874
         aKG           abcde     0               0.7141     0.7149     0.0086
         aKG           abcde     1               0.0673     0.0536     0.8315
         aKG           abcde     2               0.1764     0.1756     0.0118
         aKG           abcde     3               0.0235     0.0213     0.2024
         aKG           abcde     4               0.0183     0.0282     0.8063
         aKG           abcde     5               0.0014     0.0063     0.3017
         Cit          abcdef     0               0.4159     0.4148     0.0445
         Cit          abcdef     1               0.0639     0.0687     0.3681
         Cit          abcdef     2               0.3025     0.3234     2.2367
         Cit          abcdef     3               0.0857     0.0789     0.3894
         Cit          abcdef     4               0.0732     0.0701     0.2612
         Cit          abcdef     5               0.0447     0.0378     1.3293
         Cit          abcdef     6               0.0051     0.0063     0.0178
         Fum            abcd     0               0.6488      0.645     0.1407
         Fum            abcd     1               0.0753     0.0835      1.829
         Fum            abcd     2               0.1604     0.1621     0.0234
         Fum            abcd     3               0.0874     0.0911     0.2901
         Fum            abcd     4               0.0219     0.0183     0.2614
         Mal            abcd     0               0.5776     0.5789     0.0266
         Mal            abcd     1               0.0981      0.095     0.0682
         Mal            abcd     2               0.1898     0.1869     0.1311
         Mal            abcd     3               0.1172     0.1166     0.0096
         Mal            abcd     4               0.0189     0.0226     0.1143
         Pyr             abc     0               0.4479      0.446     0.0373
         Pyr             abc     1               0.0579     0.0499     0.3248
         Pyr             abc     2               0.3219      0.325     0.2016
         Pyr             abc     3               0.1854     0.1791     0.3271
         Suc            abcd     0               0.6471      0.645     0.0345
         Suc            abcd     1               0.0899     0.0834     0.4198
         Suc            abcd     2               0.1543     0.1621        0.5
         Suc            abcd     3                0.079     0.0911     1.0239
         Suc            abcd     4               0.0025     0.0183     1.1148

 Total Residual at Current Time 92.1658

 Measurement Time 2.55
  Metabolite           Atoms    M+    Measured (scaled)  Simulated   Residual
         Ala              bc     0               0.6167     0.6169     0.0002
         Ala              bc     1                0.045     0.0421     0.1057
         Ala              bc     2               0.3405      0.341     0.0016
         Ala             abc     0               0.6032      0.602     0.0398
         Ala             abc     1               0.0451      0.042     0.1983
         Ala             abc     2               0.2281     0.2304     0.2255
         Ala             abc     3               0.1232     0.1255     0.0241
         Asn            abcd     0               0.9426     0.9425     0.0006
         Asn            abcd     1               0.0262     0.0435     2.0943
         Asn            abcd     2               0.0012     0.0085     0.3139
         Asn            abcd     3                    0     0.0048     0.1899
         Asn            abcd     4                    0     0.0007     0.0152
         Asp              ab     0               0.7555     0.7553     0.0004
         Asp              ab     1               0.1695     0.1687     0.0121
         Asp              ab     2                0.068      0.076     0.4453
         Asp             bcd     0               0.7018     0.7034     0.0258
         Asp             bcd     1               0.0923     0.0748     3.0378
         Asp             bcd     2               0.1606     0.1721      0.784
         Asp             bcd     3               0.0565     0.0496      0.751
         Asp            abcd     0               0.6862      0.684     0.0293
         Asp            abcd     1               0.0638     0.0797     1.5104
         Asp            abcd     2               0.1293      0.136     0.4431
         Asp            abcd     3               0.0801     0.0848     0.1831
         Asp            abcd     4               0.0412     0.0156     5.4178
         Glu            bcde     0               0.7163     0.7173     0.0098
         Glu            bcde     1               0.0321     0.0447     0.9314
         Glu            bcde     2               0.1934     0.1922     0.0402
         Glu            bcde     3               0.0137     0.0115     0.0919
         Glu            bcde     4               0.0404     0.0344     0.3611
         Glu           abcde     0               0.7059     0.7027     0.1053
         Glu           abcde     1               0.0442     0.0545     0.7417
         Glu           abcde     2               0.1694      0.181     1.3461
         Glu           abcde     3                 0.02     0.0235      0.125
         Glu           abcde     4                0.035      0.031      0.071
         Glu           abcde     5                    0     0.0073     0.3136
         Gln           abcde     0               0.9075     0.9084     0.0152
         Gln           abcde     1               0.0725     0.0514     4.4276
         Gln           abcde     2               0.0189     0.0317     0.8353
         Gln           abcde     3               0.0004     0.0033     0.2296
         Gln           abcde     4                    0     0.0042     0.0919
         Gln           abcde     5                    0     0.0009     0.0066
         Gly               b     0               0.7068     0.7121     0.1657
         Gly               b     1               0.3043     0.2879       1.19
         Gly              ab     0               0.6906     0.6907     0.0003
         Gly              ab     1               0.2061     0.2068     0.0123
         Gly              ab     2               0.1093     0.1024     0.3245
         Ile           bcdef     0               0.8326     0.8328     0.0012
         Ile           bcdef     1               0.0447     0.0532     0.4273
         Ile           bcdef     2               0.1171     0.1093     0.3604
         Ile           bcdef     3               0.0091     0.0039     1.1015
         Ile           bcdef     4               0.0103     0.0007     0.5446
         Ile           bcdef     5                    0     0.0001     0.0001
         Leu           bcdef     0               0.8661     0.8665     0.0019
         Leu           bcdef     1               0.1162     0.1097      0.185
         Leu           bcdef     2               0.0043      0.011      0.227
         Leu           bcdef     3               0.0102     0.0073     0.1664
         Leu           bcdef     4               0.0028      0.003     0.0007
         Leu           bcdef     5                    0     0.0025     0.2562
         Met            bcde     0               0.9357     0.9349     0.0064
         Met            bcde     1               0.0346      0.054     4.6807
         Met            bcde     2               0.0069     0.0073     0.0034
         Met            bcde     3               0.0123     0.0033     0.4838
         Met            bcde     4               0.0065     0.0005      0.214
         Met           abcde     0                0.924     0.9245     0.0016
         Met           abcde     1               0.0703     0.0634     0.2395
         Met           abcde     2                0.003     0.0065     0.4894
         Met           abcde     3                    0     0.0041     0.0759
         Met           abcde     4               0.0116     0.0013     0.7422
         Met           abcde     5                    0     0.0001     0.0001
         Phe        bcdefghi     0               0.7193     0.7177     0.0201
         Phe        bcdefghi     1               0.0497     0.0722     5.0528
         Phe        bcdefghi     2               0.1741     0.1754     0.0192
         Phe        bcdefghi     3                0.022     0.0155      0.656
         Phe        bcdefghi     4                    0     0.0098     0.5662
         Phe        bcdefghi     5               0.0102     0.0047     0.1579
         Phe        bcdefghi     6               0.0011     0.0027     0.0552
         Phe        bcdefghi     7               0.0095     0.0016     1.7603
         Phe        bcdefghi     8                    0     0.0004     0.0008
         Phe              ab     0               0.7839     0.7824     0.0247
         Phe              ab     1               0.1355     0.1471     1.3527
         Phe              ab     2               0.0751     0.0704       0.13
         Phe       abcdefghi     0               0.7049     0.7061     0.0118
         Phe       abcdefghi     1               0.0775     0.0795     0.0601
         Phe       abcdefghi     2               0.1246      0.119     0.4981
         Phe       abcdefghi     3               0.0567     0.0716     1.3217
         Phe       abcdefghi     4               0.0038     0.0115     0.4183
         Phe       abcdefghi     5                    0     0.0063      0.331
         Phe       abcdefghi     6               0.0006     0.0031     0.0513
         Phe       abcdefghi     7               0.0137     0.0019     2.8831
         Phe       abcdefghi     8               0.0043     0.0008     0.1842
         Phe       abcdefghi     9                    0     0.0002     0.0001
         Ser              bc     0               0.4382     0.4364     0.0662
         Ser              bc     1               0.1564     0.1465     1.1924
         Ser              bc     2                0.414      0.417     0.2584
         Ser              ab     0               0.5131     0.5109     0.0622
         Ser              ab     1               0.3063     0.3176     0.7554
         Ser              ab     2               0.1728     0.1715     0.0472
         Ser             abc     0               0.4174     0.4231     0.8947
         Ser             abc     1               0.1408     0.1293     0.7737
         Ser             abc     2               0.3095     0.2908     2.4243
         Ser             abc     3               0.1749     0.1568     1.6672
         Thr             bcd     0               0.9419     0.9453      0.059
         Thr             bcd     1               0.0497     0.0348     4.5341
         Thr             bcd     2               0.0252     0.0161     0.3668
         Thr             bcd     3               0.0077     0.0038     0.1067
         Thr            abcd     0               0.9344     0.9343     0.0003
         Thr            abcd     1               0.0358     0.0446     0.7835
         Thr            abcd     2               0.0022     0.0126      1.085
         Thr            abcd     3               0.0125     0.0073     0.2696
         Thr            abcd     4               0.0066     0.0011     0.3005
         Tyr              ab     0               0.9167     0.9169     0.0011
         Tyr              ab     1               0.0764     0.0609     1.4175
         Tyr              ab     2               0.0164     0.0222     0.9416
         Val            bcde     0               0.3865     0.3784     0.6558
         Val            bcde     1               0.0658     0.0467     1.8474
         Val            bcde     2               0.3454      0.367     3.2582
         Val            bcde     3               0.0427     0.0381     0.4486
         Val            bcde     4               0.1767     0.1697     0.4012
         Val           abcde     0               0.3652     0.3699     0.3529
         Val           abcde     1               0.0428     0.0466     0.1769
         Val           abcde     2               0.3165     0.3016     2.2117
         Val           abcde     3               0.0968     0.0973     0.0043
         Val           abcde     4               0.1076     0.1219     2.0493
         Val           abcde     5               0.0594     0.0627     0.0925
         aKG           abcde     0               0.6244     0.6284     0.0795
         aKG           abcde     1               0.0551     0.0572     0.1729
         aKG           abcde     2               0.2415     0.2271      1.431
         aKG           abcde     3               0.0257     0.0331     0.2445
         aKG           abcde     4               0.0396     0.0435     0.5861
         aKG           abcde     5                    0     0.0108     1.1656
         Cit          abcdef     0               0.3565     0.3504     0.7487
         Cit          abcdef     1                0.074     0.0733     0.0049
         Cit          abcdef     2               0.3329     0.3383     0.5899
         Cit          abcdef     3               0.0769     0.0941     1.7533
         Cit          abcdef     4               0.0892     0.0879     0.0418
         Cit          abcdef     5               0.0372     0.0473     1.2489
         Cit          abcdef     6               0.0126     0.0087      0.414
         Fum            abcd     0               0.5958     0.5936     0.0728
         Fum            abcd     1               0.0847     0.0904     0.4028
         Fum            abcd     2               0.1869     0.1884     0.0846
         Fum            abcd     3               0.1003     0.1035     0.0827
         Fum            abcd     4               0.0184     0.0242     0.1955
         Mal            abcd     0               0.5347     0.5354     0.0142
         Mal            abcd     1               0.1063     0.1016     0.1548
         Mal            abcd     2               0.2124      0.207     0.4684
         Mal            abcd     3                0.117     0.1282     1.0434
         Mal            abcd     4               0.0268     0.0278     0.0066
         Pyr             abc     0                0.435     0.4336     0.0244
         Pyr             abc     1                0.051     0.0512     0.0009
         Pyr             abc     2               0.3288     0.3314     0.1855
         Pyr             abc     3               0.2019     0.1838     1.4639
         Suc            abcd     0               0.5873     0.5936     0.2341
         Suc            abcd     1               0.0904     0.0904        0.0
         Suc            abcd     2               0.2085     0.1884     2.0519
         Suc            abcd     3               0.1025     0.1034      0.005
         Suc            abcd     4               0.0273     0.0242     0.1194

 Total Residual at Current Time 97.6488

 Measurement Time 3.0
  Metabolite           Atoms    M+    Measured (scaled)  Simulated   Residual
         Ala              bc     0               0.5706     0.5757     0.1544
         Ala              bc     1               0.0487     0.0488     0.0001
         Ala              bc     2               0.3771     0.3754     0.0757
         Ala             abc     0               0.5592     0.5611     0.0428
         Ala             abc     1               0.0417     0.0443     0.1849
         Ala             abc     2               0.2575     0.2549     0.1925
         Ala             abc     3               0.1371     0.1397     0.0574
         Asn            abcd     0               0.9352     0.9355     0.0014
         Asn            abcd     1                0.035     0.0445     0.4022
         Asn            abcd     2               0.0133     0.0119     0.0178
         Asn            abcd     3               0.0163     0.0069     0.7277
         Asn            abcd     4               0.0112     0.0012     4.0117
         Asp              ab     0               0.7177     0.7151     0.0445
         Asp              ab     1               0.1828     0.1919     0.8368
         Asp              ab     2               0.0945     0.0929     0.0681
         Asp             bcd     0               0.6548      0.654     0.0054
         Asp             bcd     1               0.0854     0.0867     0.0188
         Asp             bcd     2               0.1992     0.1981     0.0187
         Asp             bcd     3               0.0429     0.0612     2.7732
         Asp            abcd     0               0.6337     0.6327      0.025
         Asp            abcd     1               0.0961     0.0874     0.4528
         Asp            abcd     2               0.1366       0.16      2.794
         Asp            abcd     3               0.0834     0.0997     1.3577
         Asp            abcd     4               0.0252     0.0201     0.3228
         Glu            bcde     0               0.6378     0.6365     0.0216
         Glu            bcde     1               0.0324      0.049     1.6243
         Glu            bcde     2               0.2373     0.2454     0.3797
         Glu            bcde     3               0.0261     0.0182     1.2767
         Glu            bcde     4               0.0501      0.051     0.0037
         Glu           abcde     0               0.6193     0.6203     0.0089
         Glu           abcde     1               0.0551     0.0581     0.0947
         Glu           abcde     2               0.2308     0.2289     0.0556
         Glu           abcde     3               0.0266     0.0352     0.3755
         Glu           abcde     4               0.0519     0.0458     0.2222
         Glu           abcde     5                    0     0.0117     2.1365
         Gln           abcde     0               0.8826     0.8824     0.0007
         Gln           abcde     1               0.0471     0.0519     0.4697
         Gln           abcde     2                 0.05       0.05        0.0
         Gln           abcde     3                    0      0.006     0.3619
         Gln           abcde     4               0.0205     0.0078     0.8202
         Gln           abcde     5               0.0006     0.0018     0.0072
         Gly               b     0               0.6785      0.678     0.0095
         Gly               b     1                 0.32      0.322     0.0837
         Gly              ab     0               0.6521     0.6546     0.0514
         Gly              ab     1               0.2381     0.2292     0.4023
         Gly              ab     2               0.1212     0.1162     0.1082
         Ile           bcdef     0               0.8107     0.8099     0.0045
         Ile           bcdef     1               0.0565     0.0548     0.0444
         Ile           bcdef     2                0.126      0.129     0.1816
         Ile           bcdef     3               0.0136     0.0048      0.534
         Ile           bcdef     4                    0     0.0012     0.0147
         Ile           bcdef     5               0.0101     0.0003     0.7968
         Leu           bcdef     0                0.848     0.8482      0.001
         Leu           bcdef     1               0.1204     0.1196     0.0239
         Leu           bcdef     2               0.0185      0.014     0.3209
         Leu           bcdef     3               0.0058     0.0102     0.2017
         Leu           bcdef     4               0.0126     0.0043     0.3115
         Leu           bcdef     5                0.004     0.0037     0.0004
         Met            bcde     0               0.9254     0.9256     0.0014
         Met            bcde     1                0.071     0.0587     0.7768
         Met            bcde     2                    0     0.0098     0.4875
         Met            bcde     3               0.0215     0.0051     1.8693
         Met            bcde     4               0.0009     0.0009        0.0
         Met           abcde     0               0.9146     0.9152     0.0029
         Met           abcde     1               0.0708     0.0677     0.0464
         Met           abcde     2               0.0042     0.0086     0.1146
         Met           abcde     3               0.0185     0.0061     1.5317
         Met           abcde     4                0.014     0.0021     0.8398
         Met           abcde     5               0.0058     0.0003     0.1831
         Phe        bcdefghi     0               0.6791     0.6816     0.0967
         Phe        bcdefghi     1               0.0807     0.0724     1.4095
         Phe        bcdefghi     2               0.2015     0.1997      0.096
         Phe        bcdefghi     3               0.0238     0.0191     0.2734
         Phe        bcdefghi     4               0.0161     0.0133     0.1633
         Phe        bcdefghi     5                    0     0.0069     0.2095
         Phe        bcdefghi     6                    0     0.0041     0.6673
         Phe        bcdefghi     7                    0     0.0024     0.0705
         Phe        bcdefghi     8                    0     0.0007     0.0186
         Phe              ab     0                0.751      0.751        0.0
         Phe              ab     1               0.1664     0.1667     0.0021
         Phe              ab     2               0.0825     0.0823     0.0007
         Phe       abcdefghi     0               0.6709     0.6702     0.0077
         Phe       abcdefghi     1               0.0562     0.0782     3.9871
         Phe       abcdefghi     2               0.1339     0.1357     0.0219
         Phe       abcdefghi     3               0.0849      0.083     0.0585
         Phe       abcdefghi     4               0.0168      0.015     0.0951
         Phe       abcdefghi     5                    0      0.009     1.6368
         Phe       abcdefghi     6                    0     0.0046     0.4343
         Phe       abcdefghi     7                0.014     0.0028     0.8667
         Phe       abcdefghi     8                    0     0.0013     0.0144
         Phe       abcdefghi     9                    0     0.0003      0.001
         Ser              bc     0               0.4214     0.4199     0.0152
         Ser              bc     1               0.1574     0.1546      0.336
         Ser              bc     2               0.4163     0.4255     0.4975
         Ser              ab     0               0.5019     0.4988     0.2718
         Ser              ab     1               0.3207     0.3239     0.1037
         Ser              ab     2               0.1605     0.1773     3.4816
         Ser             abc     0               0.4101     0.4077     0.2276
         Ser             abc     1                0.133     0.1327     0.0025
         Ser             abc     2               0.2844     0.2983     1.9422
         Ser             abc     3               0.1603     0.1613     0.0052
         Thr             bcd     0                0.935     0.9352     0.0014
         Thr             bcd     1               0.0562     0.0365     2.6814
         Thr             bcd     2               0.0108     0.0225     0.6985
         Thr             bcd     3                    0     0.0058     0.6777
         Thr            abcd     0               0.9228     0.9238     0.0069
         Thr            abcd     1               0.0671     0.0461     2.2387
         Thr            abcd     2               0.0094     0.0178      0.691
         Thr            abcd     3                    0     0.0106     0.7742
         Thr            abcd     4                    0     0.0018     0.0488
         Tyr              ab     0               0.9038     0.9047     0.0071
         Tyr              ab     1               0.0731     0.0685     0.4171
         Tyr              ab     2               0.0281     0.0267     0.0086
         Val            bcde     0               0.3276     0.3278     0.0007
         Val            bcde     1               0.0571     0.0511     0.7327
         Val            bcde     2               0.3813     0.3861     0.3617
         Val            bcde     3               0.0394     0.0466      0.637
         Val            bcde     4                0.197     0.1884     1.1512
         Val           abcde     0               0.3249       0.32     0.1961
         Val           abcde     1               0.0565     0.0484     0.3307
         Val           abcde     2               0.3155     0.3178     0.0624
         Val           abcde     3               0.0998     0.1066      0.276
         Val           abcde     4               0.1374     0.1368     0.0018
         Val           abcde     5               0.0688     0.0704     0.0712
         aKG           abcde     0                0.551     0.5493     0.0245
         aKG           abcde     1               0.0621     0.0617     0.0013
         aKG           abcde     2                0.266     0.2678     0.0415
         aKG           abcde     3               0.0579     0.0461     0.6232
         aKG           abcde     4               0.0409     0.0592      2.768
         aKG           abcde     5               0.0227     0.0159     0.3224
         Cit          abcdef     0               0.2939     0.3017     0.6152
         Cit          abcdef     1               0.0729      0.077     0.1652
         Cit          abcdef     2               0.3467     0.3436     0.0982
         Cit          abcdef     3               0.1075     0.1069     0.0144
         Cit          abcdef     4               0.1071     0.1041     0.2467
         Cit          abcdef     5               0.0669     0.0554      0.669
         Cit          abcdef     6               0.0018     0.0112     1.1075
         Fum            abcd     0               0.5461     0.5475     0.0537
         Fum            abcd     1               0.0995     0.0963     0.1272
         Fum            abcd     2               0.2208     0.2123     0.5045
         Fum            abcd     3               0.1184     0.1135     0.2463
         Fum            abcd     4               0.0246     0.0306     0.4348
         Mal            abcd     0               0.5014     0.4974     0.1112
         Mal            abcd     1               0.1041     0.1071     0.2441
         Mal            abcd     2               0.2134     0.2248     0.6628
         Mal            abcd     3               0.1495     0.1375     0.7369
         Mal            abcd     4               0.0209     0.0332     1.2415
         Pyr             abc     0               0.4217     0.4246     0.0706
         Pyr             abc     1               0.0639     0.0522     1.1257
         Pyr             abc     2               0.3369     0.3361     0.0156
         Pyr             abc     3               0.1862     0.1871     0.0093
         Suc            abcd     0               0.5428     0.5475     0.1103
         Suc            abcd     1               0.0986     0.0963     0.1574
         Suc            abcd     2                0.203     0.2123     0.4392
         Suc            abcd     3               0.1425     0.1135     3.7483
         Suc            abcd     4               0.0213     0.0306     1.0508

 Total Residual at Current Time 78.264

 Total Measurement Residuals for Current Experiment
  Metabolite           Atoms    M+   Residual
         Ala              bc     0     0.6402
         Ala              bc     1     4.6548
         Ala              bc     2     6.0507
         Ala             abc     0     0.8312
         Ala             abc     1     4.9975
         Ala             abc     2     5.5585
         Ala             abc     3      5.155
         Asn            abcd     0      0.045
         Asn            abcd     1     7.4336
         Asn            abcd     2     1.3561
         Asn            abcd     3     3.0918
         Asn            abcd     4     7.4469
         Asp              ab     0     0.1926
         Asp              ab     1     3.3008
         Asp              ab     2     4.3786
         Asp             bcd     0      0.064
         Asp             bcd     1     5.5216
         Asp             bcd     2     2.7548
         Asp             bcd     3     9.6558
         Asp            abcd     0     0.1178
         Asp            abcd     1     8.9742
         Asp            abcd     2     6.4951
         Asp            abcd     3     5.3366
         Asp            abcd     4     8.8311
         Glu            bcde     0     0.2038
         Glu            bcde     1    12.6711
         Glu            bcde     2     3.3921
         Glu            bcde     3      2.051
         Glu            bcde     4     1.4961
         Glu           abcde     0     0.3257
         Glu           abcde     1     5.5135
         Glu           abcde     2    14.7664
         Glu           abcde     3     2.8767
         Glu           abcde     4     3.8843
         Glu           abcde     5     5.4317
         Gln           abcde     0     0.0204
         Gln           abcde     1     7.5263
         Gln           abcde     2     3.4393
         Gln           abcde     3     1.8891
         Gln           abcde     4     3.8494
         Gln           abcde     5     1.7458
         Gly               b     0     0.2189
         Gly               b     1     2.3633
         Gly              ab     0     0.0802
         Gly              ab     1     3.1708
         Gly              ab     2     4.9404
         Ile           bcdef     0      0.019
         Ile           bcdef     1     1.2815
         Ile           bcdef     2     3.3487
         Ile           bcdef     3     1.8449
         Ile           bcdef     4      5.115
         Ile           bcdef     5     2.6129
         Leu           bcdef     0     0.0139
         Leu           bcdef     1     6.5205
         Leu           bcdef     2     1.3123
         Leu           bcdef     3     4.9791
         Leu           bcdef     4     2.5363
         Leu           bcdef     5     1.8958
         Met            bcde     0     0.0236
         Met            bcde     1     8.3845
         Met            bcde     2     2.9442
         Met            bcde     3     5.1476
         Met            bcde     4     2.7327
         Met           abcde     0     0.0617
         Met           abcde     1     8.9459
         Met           abcde     2     1.7282
         Met           abcde     3     5.3594
         Met           abcde     4     7.4317
         Met           abcde     5     3.7007
         Phe        bcdefghi     0     0.2389
         Phe        bcdefghi     1    12.6306
         Phe        bcdefghi     2     1.7877
         Phe        bcdefghi     3     2.2391
         Phe        bcdefghi     4     2.0651
         Phe        bcdefghi     5     4.4413
         Phe        bcdefghi     6     1.7664
         Phe        bcdefghi     7     7.8081
         Phe        bcdefghi     8     1.8169
         Phe              ab     0     0.0294
         Phe              ab     1     2.7692
         Phe              ab     2     4.7392
         Phe       abcdefghi     0       0.06
         Phe       abcdefghi     1     7.5739
         Phe       abcdefghi     2     5.4433
         Phe       abcdefghi     3     4.3089
         Phe       abcdefghi     4      4.199
         Phe       abcdefghi     5     2.4244
         Phe       abcdefghi     6     7.9036
         Phe       abcdefghi     7     5.0953
         Phe       abcdefghi     8     0.3146
         Phe       abcdefghi     9      3.664
         Ser              bc     0     1.4829
         Ser              bc     1     7.6128
         Ser              bc     2     4.0616
         Ser              ab     0     1.7792
         Ser              ab     1     4.4539
         Ser              ab     2     4.7993
         Ser             abc     0     2.0408
         Ser             abc     1     8.5585
         Ser             abc     2    12.5208
         Ser             abc     3     4.2956
         Thr             bcd     0     0.1275
         Thr             bcd     1    19.5573
         Thr             bcd     2     1.7349
         Thr             bcd     3     8.0022
         Thr            abcd     0     0.0651
         Thr            abcd     1    18.5659
         Thr            abcd     2     3.8818
         Thr            abcd     3     6.3949
         Thr            abcd     4     0.5349
         Tyr              ab     0     0.0127
         Tyr              ab     1      3.842
         Tyr              ab     2     8.3997
         Val            bcde     0      1.213
         Val            bcde     1     3.7183
         Val            bcde     2     6.8862
         Val            bcde     3     2.1143
         Val            bcde     4      3.565
         Val           abcde     0      1.083
         Val           abcde     1      2.144
         Val           abcde     2     4.1188
         Val           abcde     3     5.9974
         Val           abcde     4      3.425
         Val           abcde     5     3.7395
         aKG           abcde     0      0.196
         aKG           abcde     1     9.7495
         aKG           abcde     2     3.0181
         aKG           abcde     3     5.6449
         aKG           abcde     4     4.8296
         aKG           abcde     5     4.1592
         Cit          abcdef     0     1.5785
         Cit          abcdef     1     7.4688
         Cit          abcdef     2     5.6422
         Cit          abcdef     3     8.4748
         Cit          abcdef     4      0.924
         Cit          abcdef     5      5.132
         Cit          abcdef     6     3.6229
         Fum            abcd     0      0.286
         Fum            abcd     1     4.5212
         Fum            abcd     2     5.6051
         Fum            abcd     3     3.1192
         Fum            abcd     4     1.8447
         Mal            abcd     0      0.471
         Mal            abcd     1     1.9671
         Mal            abcd     2     2.0526
         Mal            abcd     3     9.3107
         Mal            abcd     4     2.5038
         Pyr             abc     0     0.4313
         Pyr             abc     1     6.4202
         Pyr             abc     2     1.8773
         Pyr             abc     3     6.5434
         Suc            abcd     0     0.4578
         Suc            abcd     1     5.7569
         Suc            abcd     2    11.3434
         Suc            abcd     3     9.9471
         Suc            abcd     4     4.4637

 Best Fit SSR
  646.0918

 Best Fit Fluxes
    gl-in:        1.0
     gl-1:        1.0
     gl-2:   0.797326
   gl-3.f:   1.351653
   gl-3.b:   0.451009
   gl-4.f:     1000.0
   gl-4.b: 999.099357
   gl-5.f:     1000.0
   gl-5.b: 999.099357
   gl-6.f:     1000.0
   gl-6.b: 998.123507
   gl-7.f:   1.876493
   gl-7.b:          0
   gl-8.f:  69.044965
   gl-8.b:  67.194126
     gl-9:   1.697882
     pp-1:   0.199599
     pp-2:    0.17275
   pp-3.f:   0.068368
   pp-3.b:          0
   pp-4.f:   1.916155
   pp-4.b:   1.811773
   pp-5.f:     1000.0
   pp-5.b: 999.945102
   pp-6.f:   0.172936
   pp-6.b:   0.118037
   pp-7.f:   0.049483
   pp-7.b:          0
     ed-1:   0.026849
     ed-2:   0.026849
       pd:   1.814266
     tc-1:   0.171742
     tc-2:   0.171742
     tc-3:   0.140161
     tc-4:   0.123991
     tc-5:   0.116911
   tc-6.f:     1000.0
   tc-6.b: 999.844428
   tc-7.f:   0.881099
   tc-7.b:   0.719961
   tc-8.f:  12.226452
   tc-8.b:  12.162764
       me:   0.129031
     an.f:   0.303309
     an.b:   0.161946
       ac:   1.560101
     gx-1:   0.031581
     gx-2:   0.031581
 co2-in.f:          0
 co2-in.b:   2.269133
     acxt:   1.567811
   glusyn:   0.098412
   glnsyn:   0.010125
   prosyn:    0.00315
   argsyn:   0.004215
   aspsyn:   0.028208
   asnsyn:   0.003435
   alasyn:    0.00732
   sersyn:   0.016368
 glysyn.f:   0.013764
 glysyn.b:   0.004776
 glydeg.f:   0.001428
 glydeg.b:   0.000232
   thrdeg:   0.000938
   cyssyn:   0.003495
 lldapsyn:    0.00489
   lyssyn:    0.00489
   thrsyn:   0.008693
   metsyn:    0.00219
   valsyn:    0.00603
  leusynI:    0.00642
 leusynII:    0.00642
   ilesyn:    0.00414
  phesynI:    0.00264
 phesynII:    0.00264
  tyrsynI:   0.001965
 tyrsynII:   0.001965
  trpsynI:    0.00081
 trpsynII:    0.00081
trpsynIII:    0.00081
   hissyn:    0.00135
 methfsyn:    0.00219
  fthfsyn:    0.00135
  Biomass:      0.015

 Best Fit Pool Sizes
      Glc:   0.007357
      G6P:      0.001
      F6P:      0.001
      FBP:      0.001
     DHAP:      0.001
      GAP:   0.032435
      BPG:      0.001
      3PG:      0.001
      PEP:   0.420773
      6PG:   0.206811
     Ru5P:   0.101858
      R5P:      0.001
      X5P:      0.001
      S7P:      0.001
      E4P:   0.030915
     KDPG:      0.001
      Pyr:   0.058524
      OAA:   0.012733
    AcCoA:   0.040556
      Cit:   0.156025
     iCit:    0.06115
      aKG:   0.120162
   SucCoA:   0.109096
      Suc:      0.001
      Fum:   0.209102
      Mal:   0.170451
      CO2:   0.032487
      Gox:   0.116697
       Ac:        1.0
      Glu:   0.038218
      Gln:   0.041079
      Asp:   0.036372
      Ser:      0.001
      Gly:    0.02614
   MEETHF:   0.013927
      Thr:   0.101486
    LLDAP:      0.001
    METHF:      0.001
      Cys:      0.001
     Leu1:   0.037435
     Phe1:   0.027849
     Tyr1:        1.0
     Trp1:        1.0
     Trp2:        1.0
     FTHF:        1.0
      Ala:   0.012239
      Arg:        1.0
      Asn:   0.062754
      His:        1.0
      Ile:   0.032979
      Leu:   0.083255
      Lys:        1.0
      Met:    0.05446
      Phe:   0.011786
      Pro:        1.0
      Trp:        1.0
      Tyr:   0.033116
      Val:   0.008371
