# Supplementary material for: Isotope-assisted metabolic flux analysis as an equality-constrained nonlinear program for improved scalability and robustness
Source: PLoS Comput Biol. 2022 Mar 24;18(3):e1009831. doi: 10.1371/journal.pcbi.1009831 (PMC8947808; doi:10.1371/journal.pcbi.1009831)
Supplement: S1 File — The text files in these folders are used as inputs to eiFlux. The text file modelfile.txt is used to specify which model to run. The GAMS scripts used by eiFlux, in the folder GAMS_Model. A demo version of eiFlux that specifically runs two models listed above, thus fully reproducing the results in this manuscript. This is a compiled Python file, eiFlux_Limited.pyc. This demo version only runs only the two models listed above. Users may change model parameters such as the time nodes, but not the models themselves. After following the instructions given in the Installation_Instructions.pdf file, users may run the eiFlux_Limited.pyc file to run the software. (ZIP) [file pcbi.1009831.s009.zip › EColi_SingleMS_Model/Comparison_eiFlux_INCA_Same_Starting_Parameter_Values/eiFlux 04.txt]

Model_File_Name: Ecoli_Model_Paper
Reaction_File_Name: reactions.txt
Fed_Label_File_Name: label.txt
Measurement_File_Name: measurements_ms_simulated_perturbed_80%12glc20%Uglc.txt
FluxBound_File_Name: fluxbounds.txt
Model_Settings_File_Name: modelsettings.txt
PoolBound_File_Name: poolbounds.txt
Flux_Measurement_File_Name: none
Pool_Measurement_File_Name: none
Init_Flux_File_Name initfluxes.txt
Init_Pool_File_Name initpools.txt
Uncorr_Atom_File_Name None

      Metabolite         # Atoms          # EMUs
            3PG               3               6
            6PG               6              12
             Ac               2               0
          AcCoA               2               3
            Ala               3               2
            Arg               6               0
            Asn               4               1
            Asp               4              10
            BPG               3               6
            CO2               1               1
            Cit               6              18
            Cys               3               5
           DHAP               3               6
            E4P               4               8
            F6P               6              13
            FBP               6              13
           FTHF               1               0
            Fum               4              10
            G6P               6              13
            GAP               3               6
            Glc               6              13
            Gln               5              12
            Glu               5              12
            Gly               2               3
            Gox               2               3
            His               6               0
            Ile               6               1
           KDPG               6              11
          LLDAP               7               1
            Leu               6               1
           Leu1               4               1
            Lys               6               0
         MEETHF               1               1
          METHF               1               1
            Mal               4              10
            Met               5               2
            OAA               4              10
            PEP               3               6
            Phe               9               3
           Phe1               6               1
            Pro               5               0
            Pyr               3               5
            R5P               5              10
           Ru5P               5              10
            S7P               7              15
            Ser               3               6
            Suc               4              10
         SucCoA               4              10
            Thr               4               8
            Trp              11               0
           Trp1               6               0
           Trp2               8               0
            Tyr               9               1
           Tyr1               6               0
            Val               5               2
            X5P               5              10
            aKG               5              12
           iCit               6              17

Total Metabolites: 58
Total Network EMUs: 341
Total Network EMU elements: 1028
Total Considered Pool Sizes: 48
Total Number of Reactions: 84
Independent Fluxes: 26

Continue? (Y/N): 
Building Model
Creating GDX File
--- Warning: The GAMS version (34.2.0) differs from the API version (30.2.0).
Running GAMS Optimization
--- Job eiFlux_GAMS_Instationary.gms Start 11/10/21 22:19:06 34.2.0 r6925a71 WEX-WEI x86 64bit/MS Windows

--- Applying:

    C:\GAMS\34\gmsprmNT.txt

--- GAMS Parameters defined

    LP conopt

    MIP CPLEX

    RMIP conopt

    NLP conopt

    MCP PATH

    MPEC NLPEC

    RMPEC NLPEC

    CNS conopt

    DNLP conopt

    RMINLP conopt

    MINLP DICOPT

    QCP conopt

    MIQCP SBB

    RMIQCP conopt

    EMP JAMS

    Input C:\Users\dluga\OneDrive\Desktop\eiFlux_Inca_Comparison_Rev2\GAMS_Model\eiFlux_GAMS_Instationary.gms

    Output C:\Users\dluga\OneDrive\Desktop\eiFlux_Inca_Comparison_Rev2\GAMS_Model\_gams_py_gjo0.lst

    ScrDir C:\Users\dluga\OneDrive\Desktop\eiFlux_Inca_Comparison_Rev2\GAMS_Model\225h\

    SysDir C:\GAMS\34\

    CurDir C:\Users\dluga\OneDrive\Desktop\eiFlux_Inca_Comparison_Rev2\GAMS_Model\

    LogOption 3

    LogFile C:\Users\dluga\OneDrive\Desktop\eiFlux_Inca_Comparison_Rev2\GAMS_Model\_gams_py_gjo0.log

    GDX C:\Users\dluga\OneDrive\Desktop\eiFlux_Inca_Comparison_Rev2\GAMS_Model\_gams_py_gdb1.gdx

Licensee: Small MUD - 5 User License                     G200210/0001AS-WIN

          University of Maryland, Chemical and Biomolecular EngineerDC13915

          C:\Users\dluga\OneDrive\Pictures\Documents\GAMS\gamslice.txt

GAMS 34.2.0   Copyright (C) 1987-2021 GAMS Development. All rights reserved

--- Starting compilation

--- eiFlux_GAMS_Instationary.gms(62) 2 Mb

--- GDXin=C:\Users\dluga\OneDrive\Desktop\eiFlux_Inca_Comparison_Rev2\GAMS_Model\input.gdx

--- GDX File ($gdxIn) C:\Users\dluga\OneDrive\Desktop\eiFlux_Inca_Comparison_Rev2\GAMS_Model\input.gdx

--- eiFlux_GAMS_Instationary.gms(274) 4 Mb

--- GDXin=C:\Users\dluga\OneDrive\Desktop\eiFlux_Inca_Comparison_Rev2\GAMS_Model\input.gdx

--- GDX File ($gdxIn) C:\Users\dluga\OneDrive\Desktop\eiFlux_Inca_Comparison_Rev2\GAMS_Model\input.gdx

--- eiFlux_GAMS_Instationary.gms(327) 4 Mb

--- Starting execution: elapsed 0:00:00.031

--- eiFlux_GAMS_Instationary.gms(208) 6 Mb

--- Generating CNS model initx

--- eiFlux_GAMS_Instationary.gms(163) 18 Mb
--- eiFlux_GAMS_Instationary.gms(163) 19 Mb
--- eiFlux_GAMS_Instationary.gms(168) 23 Mb
--- eiFlux_GAMS_Instationary.gms(213) 24 Mb

--- LOOPS cidx = 0

---   38,036 rows  39,064 columns  156,752 non-zeroes

---   37,584 nl-code  7,224 nl-non-zeroes

--- eiFlux_GAMS_Instationary.gms(213) 21 Mb

--- Executing CONOPT4 (Solvelink=2): elapsed 0:00:00.910


CONOPT 4         34.2.0 r6925a71 Released Feb 05, 2021 WEI x86 64bit/MS Window


Reading parameter(s) from "C:\Users\dluga\OneDrive\Desktop\eiFlux_Inca_Comparison_Rev2\GAMS_Model\conopt4.opt"

>>  LFNICR 20000

>>  Lim_SlowPrg 1000

>>  Frq_Rescale 1

>>  Flg_2DDir 1

Finished reading from "C:\Users\dluga\OneDrive\Desktop\eiFlux_Inca_Comparison_Rev2\GAMS_Model\conopt4.opt"


 

 

    C O N O P T   version 4.23

    Copyright (C) ARKI Consulting and Development A/S

                  Bagsvaerdvej 246 A

                  DK-2880 Bagsvaerd, Denmark

    Licensed to:  GAMS/CONOPT OEM License

 

 

    The user model has 38036 constraints and 39064 variables

    with 156752 Jacobian elements, 7224 of which are nonlinear.

 

    Iter Phase   Ninf   Infeasibility   RGmax      NSB   Step  InItr MX OK

       0   0          4.1726000000E+03 (Input point)

 

    The pre-triangular part of the model has 0 constraints and 1028 variables.

    There are 8224 definitional constraints and defined variables.

 

    Preprocessed model has 29812 constraints and 29812 variables

    with 120772 Jacobian elements, 7224 of which are nonlinear.

 

    Iter Phase   Ninf   Infeasibility   RGmax      NSB   Step  InItr MX OK

                      4.1726000000E+03 (Full preprocessed model)

                      4.1666000000E+03 (After scaling)

       1   1       0  1.4306067054E-11                 1.0E+00     5 F  T

 

 ** Feasible solution to a square system.

 

--- Reading solution for model initx

--- Executing after solve: elapsed 0:00:01.379

--- eiFlux_GAMS_Instationary.gms(208) 21 Mb

--- Generating NLP model mfa

--- eiFlux_GAMS_Instationary.gms(157) 24 Mb
--- eiFlux_GAMS_Instationary.gms(159) 27 Mb
--- eiFlux_GAMS_Instationary.gms(159) 31 Mb
--- eiFlux_GAMS_Instationary.gms(167) 34 Mb
--- eiFlux_GAMS_Instationary.gms(175) 34 Mb
--- eiFlux_GAMS_Instationary.gms(225) 34 Mb

--- LOOPS cidx = 0

---   41,307 rows  42,633 columns  247,026 non-zeroes

---   321,494 nl-code  136,176 nl-non-zeroes

--- eiFlux_GAMS_Instationary.gms(225) 31 Mb

--- Executing CONOPT4 (Solvelink=2): elapsed 0:00:02.713


CONOPT 4         34.2.0 r6925a71 Released Feb 05, 2021 WEI x86 64bit/MS Window


Reading parameter(s) from "C:\Users\dluga\OneDrive\Desktop\eiFlux_Inca_Comparison_Rev2\GAMS_Model\conopt4.opt"

>>  LFNICR 20000

>>  Lim_SlowPrg 1000

>>  Frq_Rescale 1

>>  Flg_2DDir 1

Finished reading from "C:\Users\dluga\OneDrive\Desktop\eiFlux_Inca_Comparison_Rev2\GAMS_Model\conopt4.opt"


 

 

    C O N O P T   version 4.23

    Copyright (C) ARKI Consulting and Development A/S

                  Bagsvaerdvej 246 A

                  DK-2880 Bagsvaerd, Denmark

    Licensed to:  GAMS/CONOPT OEM License

 

 

    The user model has 41307 constraints and 42633 variables

    with 247026 Jacobian elements, 136176 of which are nonlinear.

    The Hessian of the Lagrangian has 1128 elements on the diagonal,

    56004 elements below the diagonal, and 26873 nonlinear variables.

 

    Iter Phase   Ninf   Infeasibility   RGmax      NSB   Step  InItr MX OK

       0   0          2.1286604581E-03 (Input point)

 

    The pre-triangular part of the model has 24 constraints and 1055 variables.

    The post-triangular part of the model has 10410 constraints and variables.

    There are 13965 definitional constraints and defined variables.

 

    Preprocessed model has 16908 constraints and 17203 variables

    with 181498 Jacobian elements, 149471 of which are nonlinear.

 

    Iter Phase   Ninf   Infeasibility   RGmax      NSB   Step  InItr MX OK

                      2.0737643019E+01 (Full preprocessed model)

                      4.4898628379E+00 (After scaling)

                      2.0902795716E+00 (After adjusting individual variables)

       1   0       0  5.7446040559E-04                 1.0E+00     7 T  T

       2  S0       0  5.1986567994E-04                 1.0E+00     2 T  T

       3   1       3  4.2789397248E-05 2.0E+00       8 1.0E+00     8 T  T

       4   1       2  1.6458280887E-08 1.0E+00       1 1.0E+00     1 T  T

 

 ** Feasible solution. Value of objective =    223027.306210

 

    Iter Phase   Ninf     Objective     RGmax      NSB   Step  InItr MX OK

       5   3          1.8913763750E+05 6.6E+05      35 2.0E-04    23 F  T

       6   3          1.8284401372E+05 5.8E+05     299 7.1E-05    15 F  T

       7   3          1.5562859757E+05 2.2E+05     299 1.3E-02    14 F  T

       8   3          1.4354469633E+05 5.3E+04     294 1.4E-02     6 F  T

       9   3          1.3796640273E+05 4.2E+04     294 1.5E-02     7 F  T

      10   4          1.1742571989E+05 4.6E+04     294 5.1E-01    25 F  T

      11   4          1.1052686497E+05 6.7E+04     293 1.8E-01    45 F  T

      12   4          1.0634955045E+05 8.7E+04     293 1.7E-01    56 F  T

      13   4          8.8783444828E+04 1.1E+05     293 5.1E-01    31 F  T

      14   4          7.6737242593E+04 2.6E+05     293 3.3E-01    37 F  T

 

    Iter Phase   Ninf     Objective     RGmax      NSB   Step  InItr MX OK

      15   4          5.4239539854E+04 3.4E+05     293 6.9E-01    38 F  T

      16   4          5.2232952069E+04 4.7E+05     293 1.6E-01    49 F  F

      17   4          5.1123926888E+04 5.3E+05     293 6.7E-02    42 F  T

      18   4          3.4799484770E+04 5.2E+05     293 4.4E-01   117 F  T

      19   4          3.4791900291E+04 1.5E+05     292 2.7E-05   275 F  T

      20   4          1.5204741178E+04 1.5E+05     293 5.8E-01    18 F  T

      21   4          1.4319074981E+04 3.7E+05     293 5.4E-05   293 F  F

      22   4          5.1987394816E+03 3.6E+05     293 5.9E-01    15 F  T

      23   4          5.1252488378E+03 1.8E+05     294 2.8E-02    24 F  T

      24   4          2.7690852227E+03 1.8E+05     294 1.0E+00    18 T  T

   Elapsed time       41.9 seconds.

 

    Iter Phase   Ninf     Objective     RGmax      NSB   Step  InItr MX OK

      25   4          2.4500482727E+03 1.4E+05     288 5.0E-01    13 F  T

      26   4          2.3838849044E+03 8.6E+04     288 7.6E-02    16 F  T

      27   4          2.2204099954E+03 8.9E+04     289 3.2E-01    23 F  T

      28   4          2.0590050226E+03 7.1E+03     290 6.6E-01     6 F  T

      29   4          2.0471059896E+03 6.1E+05     290 5.8E-03    35 F  F

      30   4          1.9654272646E+03 1.1E+05     291 2.2E-01    22 F  F

      31   4          1.9570349568E+03 2.1E+05     291 3.8E-04   135 F  F

      32   4          1.8523111213E+03 1.0E+05     291 1.0E+00    14 T  T

      33   4          1.7201225501E+03 4.2E+02     289 6.4E-01    32 F  T

      34   4          1.7048663885E+03 3.7E+04     292 2.1E-04   148 F  F

 

    Iter Phase   Ninf     Objective     RGmax      NSB   Step  InItr MX OK

      35   4          1.7024827911E+03 2.4E+04     293 7.7E-04    94 F  F

      36   4          1.6998563507E+03 9.4E+03     292 4.7E-03    47 F  F

      37   4          1.6987352970E+03 1.1E+04     293 2.8E-03    31 F  F

      38   4          1.6977086404E+03 2.0E+04     293 1.3E-03    61 F  T

      39   4          1.6785135746E+03 1.3E+04     293 6.8E-02    31 F  T

      40   4          1.5892796842E+03 2.2E+03     293 3.6E-01    42 F  T

      41   4          1.5335431218E+03 1.6E+03     293 1.0E+00    26 T  T

      42   4          1.4927552857E+03 8.6E+03     291 1.0E+00    29 T  T

      43   4          1.4756687563E+03 8.7E+02     290 5.0E-01    42 F  F

      44   4          1.4503232213E+03 3.2E+02     290 6.2E-01    97 F  T

 

    Iter Phase   Ninf     Objective     RGmax      NSB   Step  InItr MX OK

      45   4          1.4086402434E+03 1.0E+03     290 7.7E-01    31 F  F

      46   4          1.3833343032E+03 5.6E+03     290 3.9E-01    45 F  T

      47   4          1.3737455121E+03 1.3E+04     290 3.8E-02    98 F  T

      48   4          1.3071297347E+03 3.5E+03     291 5.0E-01    34 F  T

      49   4          1.3019634714E+03 3.3E+03     291 2.9E-03    40 F  T

      50   4          1.2986776997E+03 9.1E+03     292 3.4E-02    40 F  T

      51   4          1.2599406542E+03 8.0E+03     292 1.0E+00    26 T  T

      52   4          1.1834750293E+03 9.7E+02     290 4.3E-01    41 F  T

      53   4          1.1818042656E+03 3.4E+03     290 4.8E-03    53 F  T

      54   4          1.1059914837E+03 2.8E+03     291 9.2E-01    21 F  F

 

    Iter Phase   Ninf     Objective     RGmax      NSB   Step  InItr MX OK

      55   4          1.1039678483E+03 2.3E+03     292 3.8E-03    43 F  T

      56   4          1.0362942648E+03 2.5E+03     292 3.1E-01    29 F  T

      57   4          1.0204744751E+03 1.1E+04     292 1.1E-02    30 F  F

      58   4          9.4944026846E+02 8.9E+03     294 7.3E-01    16 F  F

      59   4          9.4750907495E+02 5.4E+03     293 8.9E-03    26 F  T

      60   4          9.0917060166E+02 2.3E+03     293 7.9E-01    16 F  F

      61   4          8.9432129729E+02 1.1E+03     293 1.0E+00    22 T  T

      62   4          8.8077185093E+02 3.1E+03     291 5.0E-01    13 F  F

      63   4          8.7335622567E+02 1.6E+03     292 5.8E-01    17 F  F

      64   4          8.7328922521E+02 1.3E+03     293 6.5E-05   109 F  F

   Elapsed time       77.6 seconds.

 

    Iter Phase   Ninf     Objective     RGmax      NSB   Step  InItr MX OK

      65   4          8.6949013595E+02 7.2E+02     293 1.0E+00    18 T  T

      66   4          8.6626315490E+02 3.1E+02     292 7.2E-01    27 F  T

      67   4          8.6208557954E+02 3.8E+02     292 4.8E-01    27 F  F

      68   4          8.5122214905E+02 4.5E+02     293 7.7E-01    18 F  F

      69   4          8.2499728540E+02 4.1E+02     294 7.2E-01    18 F  F

      70   4          7.9048920135E+02 2.1E+03     294 4.7E-01    20 F  T

      71   4          7.5843968541E+02 2.1E+03     294 5.0E-01    19 F  T

      72   4          7.3452203436E+02 2.9E+03     294 4.7E-01    18 F  T

      73   4          7.3179620825E+02 2.5E+03     294 4.2E-02    27 F  T

      74   4          7.1773832246E+02 3.6E+03     294 2.3E-01    21 F  F

 

    Iter Phase   Ninf     Objective     RGmax      NSB   Step  InItr MX OK

      75   4          7.0544238029E+02 2.6E+03     294 1.0E+00    16 T  T

      76   4          6.9655833000E+02 8.3E+02     293 7.4E-01    16 F  T

      77   4          6.9465383080E+02 3.3E+02     293 3.3E-01     6 F  T

      78   4          6.8990800625E+02 1.5E+02     293 1.0E+00    40 T  T

      79   4          6.8376898589E+02 3.3E+02     292 1.0E+00    30 T  T

      80   4          6.8123780357E+02 2.6E+02     291 5.0E-01    31 F  F

      81   4          6.7941434848E+02 2.6E+02     291 1.0E+00    31 T  T

      82   4          6.7812483244E+02 2.4E+02     290 5.0E-01    42 F  T

      83   4          6.7785632570E+02 5.3E+02     290 5.2E-02    50 F  T

      84   4          6.7588968049E+02 1.5E+02     290 1.3E+00    50 F  T

 

    Iter Phase   Ninf     Objective     RGmax      NSB   Step  InItr MX OK

      85   4          6.7529190416E+02 2.0E+02     291 1.0E+00    16 F  T

      86   4          6.7481987789E+02 4.3E+01     291 1.0E+00    30 T  T

      87   4          6.7367349200E+02 6.5E+01     290 3.6E-01    29 F  F

      88   4          6.7258142932E+02 9.3E+01     290 4.8E-01    25 F  T

      89   4          6.7181112410E+02 1.7E+02     290 5.1E-01    18 F  F

      90   4          6.7141262785E+02 5.9E+01     290 9.3E-01    20 F  T

      91   4          6.7114281909E+02 8.9E+01     157 1.0E+00    17 F  T

      92   4          6.7095960051E+02 3.9E+01     157 1.0E+00    26 F  T

      93   4          6.7090694966E+02 9.0E+01     191 1.0E+00    16 F  T

      94   4          6.7070258093E+02 4.3E+00     194 4.3E-01   161 F  F

 

    Iter Phase   Ninf     Objective     RGmax      NSB   Step  InItr MX OK

      95   4          6.7061587223E+02 6.3E+01     224 1.0E+00    24 F  T

      96   4          6.7053419021E+02 3.7E+01     257 1.0E+00    18 F  T

      97   4          6.7027134079E+02 1.2E+02     259 8.1E-01    13 F  F

      98   4          6.7015759105E+02 2.2E+01     260 1.0E+00    19 F  T

      99   4          6.6970267302E+02 4.2E+00     260 1.0E+00    32 T  T

     100   4          6.6721547695E+02 2.1E+01     269 9.5E-01    18 F  F

     101   4          6.6412985011E+02 3.8E+02     277 7.4E-01    14 F  T

     102   4          6.6219123972E+02 3.5E+02     277 8.6E-01    11 F  F

     103   4          6.6206891460E+02 9.3E+01     183 1.0E+00    12 F  T

     104   4          6.6177185396E+02 2.3E+00     189 1.0E+00    70 T  T

 

    Iter Phase   Ninf     Objective     RGmax      NSB   Step  InItr MX OK

     105   4          6.6174040112E+02 3.6E+01     255 1.0E+00    12 F  T

     106   4          6.6173616659E+02 1.7E+00     264 1.0E+00    29 F  T

     107   4          6.6164111901E+02 2.6E-01     269 1.0E+00    97 T  T

     108   4          6.6147274597E+02 1.1E+02     268 5.0E-01     4 F  T

     109   4          6.6141647679E+02 4.9E+01     271 4.6E-01    16 F  T

     110   4          6.6138653372E+02 3.6E+01     271 1.0E+00    14 T  T

     111   4          6.6137937062E+02 5.4E+01     270 1.0E+00    12 F  T

     112   4          6.6135779480E+02 1.1E+00     270 1.0E+00    27 T  T

     113   4          6.6135201086E+02 3.1E+00     275 1.0E+00    18 T  T

     114   4          6.6130060516E+02 2.2E-01     274 6.9E-01    27 F  T

   Elapsed time      111.0 seconds.

 

    Iter Phase   Ninf     Objective     RGmax      NSB   Step  InItr MX OK

     115   4          6.6126782323E+02 4.7E+01     275 1.0E+00    12 T  T

     116   4          6.6125484514E+02 1.8E+01     274 1.0E+00    13 T  T

     117   4          6.6124582367E+02 1.8E+01     273 1.0E+00    13 F  T

     118   4          6.6122259842E+02 1.5E+01     273 1.0E+00    15 T  T

     119   4          6.6116561727E+02 5.7E+00     272 9.3E-01    16 F  T

     120   4          6.6113776328E+02 2.8E+01     272 1.0E+00    13 T  T

     121   4          6.6113146302E+02 6.1E+01     271 1.6E-01    14 F  T

     122   4          6.6112387468E+02 5.1E+01     271 1.0E+00    12 T  T

     123   4          6.6108872376E+02 1.7E+00     273 1.1E+00    18 F  T

     124   4          6.6107099652E+02 3.9E+01     273 1.0E+00    12 T  T

 

    Iter Phase   Ninf     Objective     RGmax      NSB   Step  InItr MX OK

     125   4          6.6106714471E+02 3.2E+00     272 1.0E+00    13 F  T

     126   4          6.6106617904E+02 4.9E+00     273 1.0E+00    12 F  T

     127   4          6.6106166245E+02 5.0E-01     275 3.2E+00    18 T  T

     128   4          6.6106119405E+02 3.1E+00     274 7.5E-01    12 F  F

     129   4          6.6105704445E+02 7.4E-01     274 8.9E-01    17 F  F

     130   4          6.6105657863E+02 4.9E+00     276 4.2E-01    13 F  T

     131   4          6.6105617908E+02 4.6E+00     276 1.0E+00    12 F  T

     132   4          6.6105526785E+02 3.0E-01     276 1.4E+00    17 F  F

     133   4          6.6105103383E+02 4.1E+00     276 1.0E+00    12 T  T

     134   4          6.6105099904E+02 4.9E-01     275 5.0E-01    13 F  T

 

    Iter Phase   Ninf     Objective     RGmax      NSB   Step  InItr MX OK

     135   4          6.6105093813E+02 1.5E+00     275 8.0E-01    12 F  F

     136   4          6.6105089492E+02 3.5E-01     275 1.3E+00    10 F  F

     137   4          6.6105087402E+02 5.4E-01     275 1.0E+00    10 T  T

     138   4          6.6105085972E+02 1.8E-01     274 1.0E+00     8 T  T

     139   4          6.6105084884E+02 4.2E-01     273 1.0E+00     7 F  T

     140   4          6.6105084080E+02 1.5E-01     273 1.0E+00     6 T  T

     141   4          6.6105083693E+02 2.9E-01     272 1.0E+00     6 T  T

     142   4          6.6105083452E+02 8.0E-02     271 1.0E+00     4 F  F

     143   4          6.6105083205E+02 1.7E-01     271 1.4E+00     4 F  F

     144   4          6.6105083141E+02 7.2E-02     271 1.0E+00     4 T  T

 

    Iter Phase   Ninf     Objective     RGmax      NSB   Step  InItr MX OK

     145   4          6.6105083141E+02 1.2E-02     270 1.0E+00     2 F  T

     146   4          6.6105083141E+02 1.1E-08     270

 

 ** Optimal solution. Reduced gradient less than tolerance.

 

--- Reading solution for model mfa

--- Executing after solve: elapsed 0:02:10.446

--- eiFlux_GAMS_Instationary.gms(208) 31 Mb
--- eiFlux_GAMS_Instationary.gms(278) 31 Mb

--- GDX File (execute_unload) C:\Users\dluga\OneDrive\Desktop\eiFlux_Inca_Comparison_Rev2\GAMS_Model\Results.gdx

--- GDX File C:\Users\dluga\OneDrive\Desktop\eiFlux_Inca_Comparison_Rev2\GAMS_Model\_gams_py_gdb1.gdx

*** Status: Normal completion

--- Job eiFlux_GAMS_Instationary.gms Stop 11/10/21 22:21:17 elapsed 0:02:10.508


Refining Grid
--- Job eiFlux_GAMS_Instationary.gms Start 11/10/21 22:21:17 34.2.0 r6925a71 WEX-WEI x86 64bit/MS Windows

--- Applying:

    C:\GAMS\34\gmsprmNT.txt

--- GAMS Parameters defined

    LP conopt

    MIP CPLEX

    RMIP conopt

    NLP conopt

    MCP PATH

    MPEC NLPEC

    RMPEC NLPEC

    CNS conopt

    DNLP conopt

    RMINLP conopt

    MINLP DICOPT

    QCP conopt

    MIQCP SBB

    RMIQCP conopt

    EMP JAMS

    Input C:\Users\dluga\OneDrive\Desktop\eiFlux_Inca_Comparison_Rev2\GAMS_Model\eiFlux_GAMS_Instationary.gms

    Output C:\Users\dluga\OneDrive\Desktop\eiFlux_Inca_Comparison_Rev2\GAMS_Model\_gams_py_gjo0.lst

    ScrDir C:\Users\dluga\OneDrive\Desktop\eiFlux_Inca_Comparison_Rev2\GAMS_Model\225h\

    SysDir C:\GAMS\34\

    CurDir C:\Users\dluga\OneDrive\Desktop\eiFlux_Inca_Comparison_Rev2\GAMS_Model\

    LogOption 3

    LogFile C:\Users\dluga\OneDrive\Desktop\eiFlux_Inca_Comparison_Rev2\GAMS_Model\_gams_py_gjo0.log

    GDX C:\Users\dluga\OneDrive\Desktop\eiFlux_Inca_Comparison_Rev2\GAMS_Model\_gams_py_gdb3.gdx

Licensee: Small MUD - 5 User License                     G200210/0001AS-WIN

          University of Maryland, Chemical and Biomolecular EngineerDC13915

          C:\Users\dluga\OneDrive\Pictures\Documents\GAMS\gamslice.txt

GAMS 34.2.0   Copyright (C) 1987-2021 GAMS Development. All rights reserved

--- Starting compilation

--- eiFlux_GAMS_Instationary.gms(62) 2 Mb

--- GDXin=C:\Users\dluga\OneDrive\Desktop\eiFlux_Inca_Comparison_Rev2\GAMS_Model\input.gdx

--- GDX File ($gdxIn) C:\Users\dluga\OneDrive\Desktop\eiFlux_Inca_Comparison_Rev2\GAMS_Model\input.gdx

--- eiFlux_GAMS_Instationary.gms(274) 4 Mb

--- GDXin=C:\Users\dluga\OneDrive\Desktop\eiFlux_Inca_Comparison_Rev2\GAMS_Model\input.gdx

--- GDX File ($gdxIn) C:\Users\dluga\OneDrive\Desktop\eiFlux_Inca_Comparison_Rev2\GAMS_Model\input.gdx

--- eiFlux_GAMS_Instationary.gms(327) 4 Mb

--- Starting execution: elapsed 0:00:00.031

--- eiFlux_GAMS_Instationary.gms(208) 6 Mb

--- Generating CNS model initx

--- eiFlux_GAMS_Instationary.gms(157) 40 Mb
--- eiFlux_GAMS_Instationary.gms(163) 43 Mb
--- eiFlux_GAMS_Instationary.gms(163) 44 Mb
--- eiFlux_GAMS_Instationary.gms(163) 47 Mb
--- eiFlux_GAMS_Instationary.gms(168) 48 Mb
--- eiFlux_GAMS_Instationary.gms(168) 50 Mb
--- eiFlux_GAMS_Instationary.gms(213) 50 Mb
--- eiFlux_GAMS_Instationary.gms(213) 51 Mb

--- LOOPS cidx = 0

---   75,044 rows  76,072 columns  441,698 non-zeroes

---   92,040 nl-code  17,820 nl-non-zeroes

--- eiFlux_GAMS_Instationary.gms(213) 49 Mb

--- Executing CONOPT4 (Solvelink=2): elapsed 0:00:02.407


CONOPT 4         34.2.0 r6925a71 Released Feb 05, 2021 WEI x86 64bit/MS Window


Reading parameter(s) from "C:\Users\dluga\OneDrive\Desktop\eiFlux_Inca_Comparison_Rev2\GAMS_Model\conopt4.opt"

>>  LFNICR 20000

>>  Lim_SlowPrg 1000

>>  Frq_Rescale 1

>>  Flg_2DDir 1

Finished reading from "C:\Users\dluga\OneDrive\Desktop\eiFlux_Inca_Comparison_Rev2\GAMS_Model\conopt4.opt"


 

 

    C O N O P T   version 4.23

    Copyright (C) ARKI Consulting and Development A/S

                  Bagsvaerdvej 246 A

                  DK-2880 Bagsvaerd, Denmark

    Licensed to:  GAMS/CONOPT OEM License

 

 

    The user model has 75044 constraints and 76072 variables

    with 441698 Jacobian elements, 17820 of which are nonlinear.

 

    Iter Phase   Ninf   Infeasibility   RGmax      NSB   Step  InItr MX OK

       0   0          1.0431500000E+04 (Input point)

 

    The pre-triangular part of the model has 0 constraints and 1028 variables.

    There are 8224 definitional constraints and defined variables.

 

    Preprocessed model has 66820 constraints and 66820 variables

    with 377962 Jacobian elements, 17820 of which are nonlinear.

 

    Iter Phase   Ninf   Infeasibility   RGmax      NSB   Step  InItr MX OK

                      1.0431500000E+04 (Full preprocessed model)

                      1.0416500000E+04 (After scaling)

       1   0       0  9.4130907504E+03                 1.2E-01     1 F  T

       2   0       0  6.4266030378E+03                 3.3E-01     1 F  T

       3   1       0  4.4167473263E-10                 1.0E+00     5 F  T

 

 ** Feasible solution to a square system.

 

--- Reading solution for model initx

--- Executing after solve: elapsed 0:00:05.680

--- eiFlux_GAMS_Instationary.gms(208) 49 Mb

--- Generating NLP model mfa

--- eiFlux_GAMS_Instationary.gms(157) 51 Mb
--- eiFlux_GAMS_Instationary.gms(157) 53 Mb
--- eiFlux_GAMS_Instationary.gms(157) 55 Mb
--- eiFlux_GAMS_Instationary.gms(159) 59 Mb
--- eiFlux_GAMS_Instationary.gms(159) 62 Mb
--- eiFlux_GAMS_Instationary.gms(159) 72 Mb
--- eiFlux_GAMS_Instationary.gms(167) 75 Mb
--- eiFlux_GAMS_Instationary.gms(225) 75 Mb

--- LOOPS cidx = 0

---   78,315 rows  79,641 columns  656,856 non-zeroes

---   798,818 nl-code  338,802 nl-non-zeroes

--- eiFlux_GAMS_Instationary.gms(225) 70 Mb

--- Executing CONOPT4 (Solvelink=2): elapsed 0:00:08.746


CONOPT 4         34.2.0 r6925a71 Released Feb 05, 2021 WEI x86 64bit/MS Window


Reading parameter(s) from "C:\Users\dluga\OneDrive\Desktop\eiFlux_Inca_Comparison_Rev2\GAMS_Model\conopt4.opt"

>>  LFNICR 20000

>>  Lim_SlowPrg 1000

>>  Frq_Rescale 1

>>  Flg_2DDir 1

Finished reading from "C:\Users\dluga\OneDrive\Desktop\eiFlux_Inca_Comparison_Rev2\GAMS_Model\conopt4.opt"


 

 

    C O N O P T   version 4.23

    Copyright (C) ARKI Consulting and Development A/S

                  Bagsvaerdvej 246 A

                  DK-2880 Bagsvaerd, Denmark

    Licensed to:  GAMS/CONOPT OEM License

 

 

    The user model has 78315 constraints and 79641 variables

    with 656856 Jacobian elements, 338802 of which are nonlinear.

    The Hessian of the Lagrangian has 1182 elements on the diagonal,

    140010 elements below the diagonal, and 63881 nonlinear variables.

 

    Iter Phase   Ninf   Infeasibility   RGmax      NSB   Step  InItr MX OK

       0   0          6.8801173658E-09 (Input point)

 

    The pre-triangular part of the model has 24 constraints and 1055 variables.

    The post-triangular part of the model has 10410 constraints and variables.

 

    Preprocessed model has 67881 constraints and 68176 variables

    with 515252 Jacobian elements, 254640 of which are nonlinear.

 

    Iter Phase   Ninf   Infeasibility   RGmax      NSB   Step  InItr MX OK

                      4.0585662276E-01 (Full preprocessed model)

                      2.6117749871E-02 (After scaling)

                      8.2955371727E-04 (After adjusting individual variables)

       1   0       0  1.5485919504E-09                 1.0E+00     1 T  T

 

 ** Feasible solution. Value of objective =    924.745108637

   Elapsed time       32.3 seconds.

 

    Iter Phase   Ninf     Objective     RGmax      NSB   Step  InItr MX OK

       2   3          9.2459075954E+02 2.2E+04     292 5.1E-08    24 F  T

       3   4          6.5269125858E+02 1.9E+03     291 1.0E+00    20 T  T

       4   4          6.5098385420E+02 5.0E+03     287 1.0E+00    12 T  T

       5   4          6.5017094722E+02 4.4E+02     286 1.0E+00    23 T  T

       6   4          6.4921989883E+02 5.1E+01     282 1.0E+00    34 T  T

       7   4          6.4771128679E+02 8.1E+00     277 2.3E-01   126 F  T

       8   4          6.4665660746E+02 2.8E+02     277 7.7E-01    22 F  T

       9   4          6.4621443960E+02 6.1E+01     277 1.0E+00    20 T  T

      10   4          6.4575638396E+02 1.2E+01     276 8.4E-01    32 F  T

      11   4          6.4566820418E+02 3.8E+01     276 1.0E+00    25 T  T

 

    Iter Phase   Ninf     Objective     RGmax      NSB   Step  InItr MX OK

      12   4          6.4561001813E+02 5.7E+00     273 1.0E+00    25 T  T

      13   4          6.4557721881E+02 2.2E+00     272 2.3E-01    97 F  T

      14   4          6.4551328423E+02 7.8E+01     272 1.0E+00    12 F  T

      15   4          6.4547898739E+02 2.8E+00     272 5.0E-01    32 F  T

      16   4          6.4543499863E+02 2.1E+01     272 1.8E+00    12 F  T

      17   4          6.4541948411E+02 6.8E+00     272 5.0E-01    14 F  T

      18   4          6.4540053140E+02 2.5E+01     272 1.0E+00    14 F  T

      19   4          6.4538543873E+02 7.4E+00     272 1.4E-01    21 F  T

      20   4          6.4536779505E+02 2.7E+01     272 1.0E+00    13 F  T

      21   4          6.4535187698E+02 1.6E+00     272 1.0E+00    22 F  T

   Elapsed time       73.5 seconds.

 

    Iter Phase   Ninf     Objective     RGmax      NSB   Step  InItr MX OK

      22   4          6.4524373839E+02 5.8E+00     272 1.5E+00    19 F  T

      23   4          6.4518913784E+02 2.7E+01     272 9.1E-01    14 F  F

      24   4          6.4517934469E+02 4.2E+00     272 1.0E+00    19 F  T

      25   4          6.4516656843E+02 5.8E+00     272 1.0E+00    15 T  T

      26   4          6.4515984173E+02 5.7E+00     271 6.7E-01    15 F  T

      27   4          6.4515199032E+02 2.4E+01     271 1.0E+00    12 F  T

      28   4          6.4514487290E+02 4.0E+00     271 6.0E-01    16 F  T

      29   4          6.4513714594E+02 2.1E+01     271 1.0E+00    12 F  T

      30   4          6.4513279017E+02 3.6E+00     272 5.1E-01    13 F  T

      31   4          6.4512815775E+02 1.1E+01     272 1.0E+00    12 T  T

 

    Iter Phase   Ninf     Objective     RGmax      NSB   Step  InItr MX OK

      32   4          6.4512432300E+02 7.9E+00     271 1.0E+00    11 F  T

      33   4          6.4512077030E+02 1.0E+01     271 1.0E+00     9 T  T

      34   4          6.4511815401E+02 5.8E+00     269 1.0E+00     8 F  T

      35   4          6.4511552766E+02 1.0E+01     270 1.0E+00    11 F  T

      36   4          6.4511405317E+02 3.8E+00     270 1.0E+00    10 F  T

      37   4          6.4511145728E+02 1.3E+01     270 1.0E+00     8 F  T

      38   4          6.4511021711E+02 1.8E+00     270 4.5E-01     7 F  T

      39   4          6.4510874450E+02 5.4E+00     270 1.0E+00     8 F  T

      40   4          6.4510745410E+02 5.3E+00     270 1.0E+00     7 F  T

      41   4          6.4510635674E+02 4.5E+00     270 1.0E+00     9 F  T

   Elapsed time      106.1 seconds.

 

    Iter Phase   Ninf     Objective     RGmax      NSB   Step  InItr MX OK

      42   4          6.4510539689E+02 4.7E+00     270 1.0E+00     7 F  T

      43   4          6.4510459338E+02 3.7E+00     270 1.0E+00     7 F  T

      44   4          6.4510388725E+02 4.1E+00     270 1.0E+00     7 F  T

      45   4          6.4510330591E+02 2.9E+00     270 1.0E+00     6 F  T

      46   4          6.4510278933E+02 3.6E+00     270 1.0E+00     9 F  T

      47   4          6.4510237235E+02 2.3E+00     270 1.0E+00     6 F  T

      48   4          6.4510199531E+02 3.3E+00     270 1.0E+00     6 F  T

      49   4          6.4510169825E+02 1.7E+00     270 1.0E+00     6 F  T

      50   4          6.4510142364E+02 3.0E+00     270 1.0E+00     6 F  T

      51   4          6.4510121285E+02 1.3E+00     270 1.0E+00     7 F  T

 

    Iter Phase   Ninf     Objective     RGmax      NSB   Step  InItr MX OK

      52   4          6.4510101465E+02 2.6E+00     270 1.0E+00     6 F  T

      53   4          6.4510090046E+02 9.7E-01     270 1.0E+00     5 T  T

      54   4          6.4510089615E+02 6.8E-01     269 1.0E+00     4 F  T

      55   4          6.4510089615E+02 5.8E-05     269 1.0E+00     2 F  T

      56   4          6.4510089615E+02 5.6E-08     269

 

 ** Optimal solution. Reduced gradient less than tolerance.

 

--- Reading solution for model mfa

--- Executing after solve: elapsed 0:02:22.538

--- eiFlux_GAMS_Instationary.gms(208) 70 Mb
--- eiFlux_GAMS_Instationary.gms(278) 70 Mb

--- GDX File (execute_unload) C:\Users\dluga\OneDrive\Desktop\eiFlux_Inca_Comparison_Rev2\GAMS_Model\Results.gdx

--- GDX File C:\Users\dluga\OneDrive\Desktop\eiFlux_Inca_Comparison_Rev2\GAMS_Model\_gams_py_gdb3.gdx

*** Status: Normal completion

--- Job eiFlux_GAMS_Instationary.gms Stop 11/10/21 22:23:40 elapsed 0:02:22.668


 Experiment exp1

 Measurement Time 0.30
  Metabolite           Atoms    M+    Measured (scaled)  Simulated   Residual
         Ala              bc     0               0.9599       0.96     0.0001
         Ala              bc     1               0.0219     0.0211     0.0088
         Ala              bc     2               0.0242     0.0189     0.2856
         Ala             abc     0               0.9491     0.9493     0.0002
         Ala             abc     1               0.0275     0.0313     0.1207
         Ala             abc     2               0.0107     0.0128     0.0433
         Ala             abc     3               0.0152     0.0066     1.1486
         Asn            abcd     0               0.9553     0.9579     0.0325
         Asn            abcd     1               0.0503     0.0414     2.1588
         Asn            abcd     2                    0     0.0007     0.0096
         Asn            abcd     3                    0        0.0        0.0
         Asn            abcd     4                    0        0.0        0.0
         Asp              ab     0               0.9744     0.9745     0.0004
         Asp              ab     1               0.0308     0.0239      0.589
         Asp              ab     2                    0     0.0016     0.0964
         Asp             bcd     0               0.9617     0.9633     0.0117
         Asp             bcd     1               0.0449      0.032     1.1593
         Asp             bcd     2               0.0055     0.0045     0.0412
         Asp             bcd     3               0.0116     0.0002     2.6154
         Asp            abcd     0               0.9524     0.9529     0.0071
         Asp            abcd     1               0.0509      0.042     2.1698
         Asp            abcd     2               0.0131     0.0035     0.4675
         Asp            abcd     3               0.0047     0.0015     0.1558
         Asp            abcd     4                    0     0.0001        0.0
         Glu            bcde     0               0.9577     0.9578     0.0001
         Glu            bcde     1               0.0421     0.0414      0.009
         Glu            bcde     2                    0     0.0007     0.0108
         Glu            bcde     3                    0        0.0        0.0
         Glu            bcde     4                    0        0.0        0.0
         Glu           abcde     0               0.9471     0.9476     0.0022
         Glu           abcde     1               0.0543     0.0512     0.2529
         Glu           abcde     2                0.006     0.0012     0.2356
         Glu           abcde     3               0.0018        0.0     0.0164
         Glu           abcde     4               0.0019        0.0     0.0363
         Glu           abcde     5               0.0029        0.0     0.0846
         Gln           abcde     0               0.9477     0.9476        0.0
         Gln           abcde     1               0.0507     0.0512      0.007
         Gln           abcde     2                    0     0.0011     0.0085
         Gln           abcde     3                    0        0.0        0.0
         Gln           abcde     4                    0        0.0        0.0
         Gln           abcde     5                    0        0.0        0.0
         Gly               b     0               0.9763     0.9763        0.0
         Gly               b     1               0.0221     0.0237     0.0315
         Gly              ab     0               0.9655     0.9654     0.0005
         Gly              ab     1                 0.02     0.0299     2.0082
         Gly              ab     2               0.0083     0.0047     0.2669
         Ile           bcdef     0               0.9433     0.9437     0.0009
         Ile           bcdef     1               0.0509     0.0511     0.0002
         Ile           bcdef     2               0.0114     0.0051     0.8083
         Ile           bcdef     3                    0     0.0001     0.0003
         Ile           bcdef     4               0.0068        0.0     0.5742
         Ile           bcdef     5                    0        0.0        0.0
         Leu           bcdef     0               0.9459     0.9455      0.004
         Leu           bcdef     1               0.0349     0.0532     5.2258
         Leu           bcdef     2               0.0019     0.0013      0.003
         Leu           bcdef     3                    0        0.0        0.0
         Leu           bcdef     4                    0        0.0        0.0
         Leu           bcdef     5               0.0018        0.0     0.0326
         Met            bcde     0               0.9575     0.9579     0.0017
         Met            bcde     1               0.0476     0.0415      0.192
         Met            bcde     2               0.0186     0.0007     1.6433
         Met            bcde     3                    0        0.0        0.0
         Met            bcde     4               0.0142        0.0     1.6725
         Met           abcde     0                0.947     0.9476     0.0058
         Met           abcde     1               0.0543     0.0513      0.091
         Met           abcde     2                    0     0.0011     0.0125
         Met           abcde     3               0.0046        0.0      0.209
         Met           abcde     4                0.012        0.0     3.9812
         Met           abcde     5               0.0269        0.0      3.225
         Phe        bcdefghi     0               0.9083     0.9082     0.0001
         Phe        bcdefghi     1               0.0775     0.0786     0.0479
         Phe        bcdefghi     2               0.0135     0.0123     0.0181
         Phe        bcdefghi     3               0.0058     0.0007     0.1306
         Phe        bcdefghi     4                    0     0.0001     0.0001
         Phe        bcdefghi     5               0.0047        0.0     0.3407
         Phe        bcdefghi     6                    0        0.0        0.0
         Phe        bcdefghi     7               0.0068        0.0     0.2354
         Phe        bcdefghi     8               0.0114        0.0     1.6021
         Phe              ab     0               0.9686     0.9688     0.0003
         Phe              ab     1               0.0176     0.0276     0.5944
         Phe              ab     2               0.0122     0.0036     2.0766
         Phe       abcdefghi     0               0.8967     0.8983      0.018
         Phe       abcdefghi     1               0.0963     0.0877      0.325
         Phe       abcdefghi     2               0.0112     0.0099      0.049
         Phe       abcdefghi     3                    0     0.0038     0.3933
         Phe       abcdefghi     4                0.009     0.0003       2.13
         Phe       abcdefghi     5               0.0064        0.0     0.4071
         Phe       abcdefghi     6               0.0256        0.0     3.3334
         Phe       abcdefghi     7                    0        0.0        0.0
         Phe       abcdefghi     8                    0        0.0        0.0
         Phe       abcdefghi     9                    0        0.0        0.0
         Ser              bc     0               0.7873     0.7836     0.0606
         Ser              bc     1               0.0266     0.0233     0.0786
         Ser              bc     2               0.1906     0.1931     0.1818
         Ser              ab     0               0.7787     0.7825     0.1011
         Ser              ab     1               0.1653     0.1497     1.4473
         Ser              ab     2               0.0749     0.0678     0.5074
         Ser             abc     0                 0.77     0.7701     0.0006
         Ser             abc     1               0.0408     0.0355     1.1181
         Ser             abc     2               0.1236     0.1274     0.1457
         Ser             abc     3               0.0669     0.0669     0.0001
         Thr             bcd     0               0.9665     0.9682     0.0214
         Thr             bcd     1               0.0473     0.0314     3.9578
         Thr             bcd     2                    0     0.0004     0.0009
         Thr             bcd     3                    0        0.0        0.0
         Thr            abcd     0               0.9578     0.9578        0.0
         Thr            abcd     1               0.0366     0.0414     0.1619
         Thr            abcd     2               0.0151     0.0007     1.2235
         Thr            abcd     3               0.0045        0.0     0.5464
         Thr            abcd     4                    0        0.0        0.0
         Tyr              ab     0                0.976      0.976     0.0001
         Tyr              ab     1               0.0232     0.0229     0.0004
         Tyr              ab     2               0.0101      0.001     1.2786
         Val            bcde     0               0.9178     0.9179     0.0008
         Val            bcde     1               0.0445     0.0404     0.0845
         Val            bcde     2               0.0404     0.0369      0.241
         Val            bcde     3                    0     0.0009     0.0053
         Val            bcde     4               0.0028     0.0037     0.0377
         Val           abcde     0               0.9073     0.9077     0.0009
         Val           abcde     1               0.0468     0.0499     0.0794
         Val           abcde     2               0.0368      0.031     0.5286
         Val           abcde     3               0.0011     0.0074     1.5895
         Val           abcde     4               0.0042     0.0027     0.0133
         Val           abcde     5               0.0054     0.0013     0.1135
         aKG           abcde     0               0.9469     0.9472     0.0009
         aKG           abcde     1               0.0593     0.0512     0.4499
         aKG           abcde     2               0.0025     0.0016     0.0243
         aKG           abcde     3                    0        0.0        0.0
         aKG           abcde     4                    0        0.0        0.0
         aKG           abcde     5                0.004        0.0     0.1107
         Cit          abcdef     0               0.9053     0.9044     0.0061
         Cit          abcdef     1               0.0478     0.0601        0.9
         Cit          abcdef     2               0.0236     0.0312     1.6075
         Cit          abcdef     3                    0     0.0032      0.069
         Cit          abcdef     4                    0     0.0008     0.0059
         Cit          abcdef     5               0.0153     0.0003     1.1368
         Cit          abcdef     6               0.0084        0.0     0.8654
         Fum            abcd     0               0.9427     0.9427        0.0
         Fum            abcd     1               0.0417     0.0432     0.0133
         Fum            abcd     2                    0     0.0093     0.7161
         Fum            abcd     3               0.0113     0.0045     0.3123
         Fum            abcd     4                    0     0.0002     0.0013
         Mal            abcd     0                0.904     0.9038     0.0002
         Mal            abcd     1               0.0483     0.0479     0.0052
         Mal            abcd     2               0.0318     0.0312     0.0024
         Mal            abcd     3               0.0046     0.0162     3.7453
         Mal            abcd     4                    0      0.001     0.0075
         Pyr             abc     0               0.7271     0.7262     0.0165
         Pyr             abc     1               0.0354     0.0308     0.1452
         Pyr             abc     2               0.1546     0.1597     0.1542
         Pyr             abc     3               0.0691     0.0833     2.0012
         Suc            abcd     0               0.9423     0.9427     0.0015
         Suc            abcd     1               0.0383     0.0432     0.3009
         Suc            abcd     2               0.0138     0.0093     0.5669
         Suc            abcd     3               0.0151     0.0045     1.3795
         Suc            abcd     4                0.014     0.0002     1.9062

 Total Residual at Current Time 73.4565

 Measurement Time 0.75
  Metabolite           Atoms    M+    Measured (scaled)  Simulated   Residual
         Ala              bc     0               0.8811     0.8826     0.0363
         Ala              bc     1               0.0278     0.0221      0.407
         Ala              bc     2               0.1217     0.0953     4.1282
         Ala             abc     0               0.8697     0.8707     0.0143
         Ala             abc     1               0.0085     0.0318     3.7613
         Ala             abc     2               0.0786     0.0642     1.4309
         Ala             abc     3               0.0523     0.0333      1.856
         Asn            abcd     0               0.9566     0.9574     0.0066
         Asn            abcd     1               0.0593     0.0415      1.609
         Asn            abcd     2                    0      0.001     0.0113
         Asn            abcd     3                    0     0.0002     0.0002
         Asn            abcd     4               0.0217        0.0     3.2542
         Asp              ab     0               0.9453     0.9453        0.0
         Asp              ab     1               0.0425     0.0438     0.0121
         Asp              ab     2               0.0129     0.0109     0.0615
         Asp             bcd     0               0.9278     0.9283     0.0017
         Asp             bcd     1               0.0378     0.0362     0.0119
         Asp             bcd     2               0.0338     0.0313     0.1785
         Asp             bcd     3               0.0044     0.0042     0.0018
         Asp            abcd     0               0.9163     0.9172     0.0034
         Asp            abcd     1               0.0585     0.0465     0.8615
         Asp            abcd     2               0.0126     0.0227     1.6089
         Asp            abcd     3               0.0137     0.0124     0.0217
         Asp            abcd     4               0.0092     0.0012     0.9923
         Glu            bcde     0               0.9525     0.9527     0.0005
         Glu            bcde     1               0.0465     0.0414     0.2223
         Glu            bcde     2                    0     0.0056     0.1376
         Glu            bcde     3               0.0008     0.0001     0.0034
         Glu            bcde     4                    0     0.0002     0.0011
         Glu           abcde     0               0.9425     0.9424     0.0002
         Glu           abcde     1               0.0365     0.0512     1.0996
         Glu           abcde     2               0.0056     0.0059     0.0018
         Glu           abcde     3               0.0062     0.0003     0.2463
         Glu           abcde     4               0.0024     0.0002     0.0408
         Glu           abcde     5               0.0108        0.0      0.962
         Gln           abcde     0               0.9473     0.9475     0.0003
         Gln           abcde     1               0.0466     0.0512     0.1503
         Gln           abcde     2               0.0119     0.0013     1.7581
         Gln           abcde     3                    0        0.0        0.0
         Gln           abcde     4                    0        0.0        0.0
         Gln           abcde     5               0.0157        0.0     1.7113
         Gly               b     0               0.9188      0.919     0.0005
         Gly               b     1               0.0818      0.081     0.0205
         Gly              ab     0               0.9062     0.9064     0.0002
         Gly              ab     1               0.0699     0.0689     0.0056
         Gly              ab     2               0.0287     0.0247     0.1095
         Ile           bcdef     0               0.9241     0.9256     0.0112
         Ile           bcdef     1               0.0529     0.0507     0.0586
         Ile           bcdef     2               0.0333     0.0229     1.6709
         Ile           bcdef     3               0.0026     0.0007     0.0355
         Ile           bcdef     4                    0        0.0        0.0
         Ile           bcdef     5               0.0046        0.0     0.1475
         Leu           bcdef     0               0.9342     0.9341     0.0002
         Leu           bcdef     1               0.0603     0.0632     0.3214
         Leu           bcdef     2                    0     0.0022     0.0775
         Leu           bcdef     3               0.0233     0.0004     3.6607
         Leu           bcdef     4                    0     0.0001     0.0001
         Leu           bcdef     5               0.0112     0.0001     1.5334
         Met            bcde     0               0.9572     0.9571     0.0001
         Met            bcde     1               0.0327     0.0418       0.49
         Met            bcde     2               0.0053      0.001     0.0958
         Met            bcde     3                    0        0.0        0.0
         Met            bcde     4                    0        0.0        0.0
         Met           abcde     0               0.9465     0.9469      0.001
         Met           abcde     1               0.0523     0.0516     0.0099
         Met           abcde     2                    0     0.0013     0.0124
         Met           abcde     3               0.0051     0.0001     0.9992
         Met           abcde     4               0.0119        0.0     0.7149
         Met           abcde     5                    0        0.0        0.0
         Phe        bcdefghi     0               0.8749      0.874     0.0169
         Phe        bcdefghi     1               0.0666     0.0763     3.7376
         Phe        bcdefghi     2               0.0541     0.0452     0.8008
         Phe        bcdefghi     3                    0     0.0032     0.1293
         Phe        bcdefghi     4               0.0149     0.0007     1.1913
         Phe        bcdefghi     5               0.0131     0.0003      2.554
         Phe        bcdefghi     6               0.0015     0.0002     0.0289
         Phe        bcdefghi     7                0.007     0.0001     0.7422
         Phe        bcdefghi     8               0.0006        0.0     0.0035
         Phe              ab     0               0.9327     0.9331     0.0019
         Phe              ab     1               0.0566      0.051     0.1384
         Phe              ab     2               0.0192     0.0158     0.4599
         Phe       abcdefghi     0               0.8646     0.8636     0.0074
         Phe       abcdefghi     1                0.082     0.0857     0.3724
         Phe       abcdefghi     2               0.0186     0.0317     1.0168
         Phe       abcdefghi     3               0.0108     0.0167     0.2896
         Phe       abcdefghi     4               0.0028     0.0015     0.0421
         Phe       abcdefghi     5                    0     0.0004     0.0051
         Phe       abcdefghi     6               0.0141     0.0002     3.9308
         Phe       abcdefghi     7               0.0032     0.0001     0.0444
         Phe       abcdefghi     8                    0        0.0        0.0
         Phe       abcdefghi     9                    0        0.0        0.0
         Ser              bc     0               0.6058     0.6088     0.0467
         Ser              bc     1               0.0652     0.0558     0.5298
         Ser              bc     2               0.3392     0.3354     0.0635
         Ser              ab     0                0.629     0.6273     0.0809
         Ser              ab     1               0.2436     0.2511     1.1354
         Ser              ab     2               0.1263     0.1216     0.2676
         Ser             abc     0               0.5909     0.5936     0.0434
         Ser             abc     1               0.0695     0.0642     1.1472
         Ser             abc     2               0.1955     0.2255       4.01
         Ser             abc     3               0.1211     0.1168     0.7289
         Thr             bcd     0               0.9675     0.9674     0.0001
         Thr             bcd     1               0.0184     0.0315     1.1999
         Thr             bcd     2                    0      0.001     0.0095
         Thr             bcd     3               0.0039     0.0001      0.143
         Thr            abcd     0                0.956     0.9571      0.013
         Thr            abcd     1               0.0769     0.0415     5.5645
         Thr            abcd     2                    0     0.0011     0.0154
         Thr            abcd     3               0.0003     0.0003        0.0
         Thr            abcd     4                    0        0.0        0.0
         Tyr              ab     0               0.9659      0.966     0.0001
         Tyr              ab     1               0.0326     0.0295     0.0663
         Tyr              ab     2               0.0072     0.0045     0.2109
         Val            bcde     0               0.7753     0.7748     0.0058
         Val            bcde     1               0.0408      0.038     0.1202
         Val            bcde     2               0.1311     0.1456     1.2351
         Val            bcde     3                    0     0.0055     0.2533
         Val            bcde     4               0.0336     0.0361     0.0323
         Val           abcde     0               0.7641     0.7647     0.0013
         Val           abcde     1               0.0488     0.0462     0.0361
         Val           abcde     2               0.1194     0.1204     0.0467
         Val           abcde     3               0.0366     0.0309     0.9229
         Val           abcde     4               0.0255     0.0252     0.0016
         Val           abcde     5               0.0133     0.0126     0.0178
         aKG           abcde     0               0.9315     0.9309     0.0045
         aKG           abcde     1               0.0354     0.0511     3.0342
         aKG           abcde     2               0.0077     0.0162     1.4849
         aKG           abcde     3               0.0057     0.0009     0.6377
         aKG           abcde     4               0.0029     0.0009     0.0221
         aKG           abcde     5                0.012     0.0001     1.1801
         Cit          abcdef     0               0.7575     0.7587     0.0201
         Cit          abcdef     1               0.0376     0.0589     5.5572
         Cit          abcdef     2               0.1507     0.1453     0.7986
         Cit          abcdef     3               0.0111     0.0197      1.163
         Cit          abcdef     4               0.0099     0.0113     0.0327
         Cit          abcdef     5                    0     0.0056     0.2163
         Cit          abcdef     6               0.0147     0.0006     1.0259
         Fum            abcd     0               0.8614     0.8616     0.0015
         Fum            abcd     1               0.0676     0.0532     2.0751
         Fum            abcd     2               0.0376     0.0535     3.0901
         Fum            abcd     3               0.0353     0.0287     0.4395
         Fum            abcd     4                    0      0.003     0.0522
         Mal            abcd     0               0.7837     0.7859      0.028
         Mal            abcd     1               0.0564      0.063      0.435
         Mal            abcd     2               0.0973     0.0923     0.6786
         Mal            abcd     3               0.0508     0.0525     0.0289
         Mal            abcd     4               0.0117     0.0062      0.624
         Pyr             abc     0               0.5432     0.5486     0.1732
         Pyr             abc     1               0.0236     0.0362     3.2679
         Pyr             abc     2               0.2789      0.273     0.5336
         Pyr             abc     3               0.1407     0.1421       0.02
         Suc            abcd     0               0.8623     0.8617     0.0021
         Suc            abcd     1                0.048     0.0532      0.342
         Suc            abcd     2               0.0314     0.0535     2.4908
         Suc            abcd     3               0.0356     0.0287     0.7434
         Suc            abcd     4                    0      0.003      0.045

 Total Residual at Current Time 100.2941

 Measurement Time 1.20
  Metabolite           Atoms    M+    Measured (scaled)  Simulated   Residual
         Ala              bc     0               0.7992     0.7996     0.0022
         Ala              bc     1               0.0093     0.0252     1.2946
         Ala              bc     2                0.178     0.1752     0.0774
         Ala             abc     0               0.7873     0.7867     0.0078
         Ala             abc     1               0.0381     0.0336     0.1406
         Ala             abc     2               0.1177      0.118     0.0005
         Ala             abc     3               0.0561     0.0617     1.2615
         Asn            abcd     0               0.9558     0.9557        0.0
         Asn            abcd     1                0.041     0.0417     0.0113
         Asn            abcd     2                    0     0.0018     0.0681
         Asn            abcd     3                    0     0.0007     0.0023
         Asn            abcd     4               0.0021     0.0001     0.1613
         Asp              ab     0                0.898     0.8996     0.0133
         Asp              ab     1               0.0902     0.0751      1.351
         Asp              ab     2               0.0207     0.0253     0.1454
         Asp             bcd     0               0.8742     0.8744      0.002
         Asp             bcd     1               0.0341     0.0436     0.8984
         Asp             bcd     2               0.0866     0.0686     1.6462
         Asp             bcd     3               0.0172     0.0134     0.4065
         Asp            abcd     0               0.8622     0.8617     0.0056
         Asp            abcd     1               0.0426     0.0538     1.5291
         Asp            abcd     2               0.0453      0.051     0.6608
         Asp            abcd     3               0.0321     0.0297     0.0303
         Asp            abcd     4                    0     0.0038      0.098
         Glu            bcde     0               0.9241     0.9264     0.0357
         Glu            bcde     1               0.0508     0.0412     1.1416
         Glu            bcde     2               0.0352     0.0292     1.4594
         Glu            bcde     3                    0     0.0009     0.0108
         Glu            bcde     4               0.0026     0.0023     0.0004
         Glu           abcde     0               0.9151     0.9156     0.0017
         Glu           abcde     1               0.0455     0.0511     0.3178
         Glu           abcde     2               0.0328     0.0288     0.4578
         Glu           abcde     3               0.0056     0.0019     0.2113
         Glu           abcde     4               0.0143     0.0022     1.2042
         Glu           abcde     5                    0     0.0003      0.001
         Gln           abcde     0               0.9456     0.9457     0.0005
         Gln           abcde     1               0.0636     0.0512     0.7833
         Gln           abcde     2                    0     0.0028     0.0457
         Gln           abcde     3                    0     0.0001     0.0004
         Gln           abcde     4               0.0066     0.0001      0.292
         Gln           abcde     5                    0        0.0        0.0
         Gly               b     0                0.855     0.8562     0.0124
         Gly               b     1               0.1548     0.1438     0.6117
         Gly              ab     0               0.8424     0.8415     0.0167
         Gly              ab     1               0.0983     0.1114     0.8764
         Gly              ab     2               0.0342     0.0471      3.397
         Ile           bcdef     0               0.9029      0.903     0.0001
         Ile           bcdef     1               0.0499     0.0507     0.0131
         Ile           bcdef     2               0.0446     0.0447      0.001
         Ile           bcdef     3               0.0043     0.0014     0.0808
         Ile           bcdef     4               0.0051     0.0001     0.5159
         Ile           bcdef     5               0.0092        0.0     1.3124
         Leu           bcdef     0               0.9199     0.9188     0.0067
         Leu           bcdef     1               0.0683     0.0753     0.7833
         Leu           bcdef     2                0.004     0.0038     0.0008
         Leu           bcdef     3                0.003     0.0013     0.0263
         Leu           bcdef     4               0.0132     0.0004     1.6274
         Leu           bcdef     5               0.0005     0.0003     0.0008
         Met            bcde     0               0.9544     0.9545     0.0001
         Met            bcde     1               0.0423     0.0433     0.0073
         Met            bcde     2                    0     0.0019     0.0552
         Met            bcde     3               0.0069     0.0003     0.8956
         Met            bcde     4               0.0013        0.0     0.0118
         Met           abcde     0               0.9423     0.9443     0.0408
         Met           abcde     1                0.078     0.0531     5.1357
         Met           abcde     2                    0      0.002     0.0241
         Met           abcde     3               0.0241     0.0006     2.4587
         Met           abcde     4                0.007     0.0001     0.2108
         Met           abcde     5               0.0039        0.0     0.2425
         Phe        bcdefghi     0               0.8296     0.8338     0.0894
         Phe        bcdefghi     1               0.0904     0.0743     2.1301
         Phe        bcdefghi     2               0.0897     0.0817     0.3244
         Phe        bcdefghi     3               0.0073     0.0062     0.0171
         Phe        bcdefghi     4               0.0038     0.0021     0.0227
         Phe        bcdefghi     5               0.0075      0.001     0.8655
         Phe        bcdefghi     6               0.0108     0.0005     0.8629
         Phe        bcdefghi     7                    0     0.0002     0.0012
         Phe        bcdefghi     8                    0     0.0001     0.0001
         Phe              ab     0               0.8929     0.8926     0.0009
         Phe              ab     1               0.0765     0.0773     0.0046
         Phe              ab     2               0.0172     0.0301     1.6619
         Phe       abcdefghi     0               0.8223      0.823     0.0136
         Phe       abcdefghi     1               0.1009     0.0837     2.0512
         Phe       abcdefghi     2               0.0562      0.056      0.001
         Phe       abcdefghi     3               0.0328     0.0315     0.0453
         Phe       abcdefghi     4               0.0097     0.0034     0.6123
         Phe       abcdefghi     5                    0     0.0013      0.026
         Phe       abcdefghi     6               0.0005     0.0006     0.0001
         Phe       abcdefghi     7               0.0104     0.0003     1.2573
         Phe       abcdefghi     8                    0     0.0001     0.0005
         Phe       abcdefghi     9               0.0034        0.0     0.3234
         Ser              bc     0               0.5277     0.5329     0.2226
         Ser              bc     1               0.1023     0.0907     0.6877
         Ser              bc     2               0.3799     0.3764     0.1541
         Ser              ab     0               0.5706     0.5739     0.0668
         Ser              ab     1               0.2861     0.2832     0.1074
         Ser              ab     2               0.1442     0.1429     0.0081
         Ser             abc     0               0.5274     0.5181     0.7096
         Ser             abc     1               0.0681     0.0918     2.8726
         Ser             abc     2               0.2382     0.2559     1.5997
         Ser             abc     3               0.1191     0.1342     1.3459
         Thr             bcd     0               0.9633      0.965     0.0172
         Thr             bcd     1               0.0485     0.0318     2.2923
         Thr             bcd     2                    0     0.0028     0.1242
         Thr             bcd     3               0.0246     0.0004     3.0005
         Thr            abcd     0               0.9542     0.9545     0.0021
         Thr            abcd     1               0.0503     0.0419     0.8793
         Thr            abcd     2                    0     0.0025     0.0309
         Thr            abcd     3                    0      0.001     0.0293
         Thr            abcd     4               0.0027     0.0001      0.182
         Tyr              ab     0               0.9536      0.954     0.0025
         Tyr              ab     1               0.0402     0.0373     0.1377
         Tyr              ab     2               0.0309     0.0087     2.9117
         Val            bcde     0               0.6401     0.6383     0.0196
         Val            bcde     1               0.0411     0.0378     0.0459
         Val            bcde     2               0.2329     0.2329        0.0
         Val            bcde     3               0.0152     0.0126     0.0693
         Val            bcde     4               0.0634     0.0784     1.8595
         Val           abcde     0               0.6287     0.6286     0.0001
         Val           abcde     1               0.0463     0.0442      0.044
         Val           abcde     2               0.1872      0.192     0.6421
         Val           abcde     3               0.0588     0.0525     1.5758
         Val           abcde     4               0.0636      0.055     1.1587
         Val           abcde     5               0.0272     0.0277     0.0021
         aKG           abcde     0               0.8765     0.8799     0.0689
         aKG           abcde     1               0.0592     0.0511     1.8086
         aKG           abcde     2               0.0566     0.0584     0.0207
         aKG           abcde     3               0.0225     0.0044      3.256
         aKG           abcde     4                    0     0.0054     0.5911
         aKG           abcde     5               0.0138     0.0008     0.9959
         Cit          abcdef     0               0.6099     0.6142     0.0829
         Cit          abcdef     1               0.0674     0.0606     0.7243
         Cit          abcdef     2               0.2425     0.2369     0.2593
         Cit          abcdef     3               0.0252     0.0405     4.7854
         Cit          abcdef     4               0.0358     0.0301     0.3184
         Cit          abcdef     5               0.0134     0.0156     0.1437
         Cit          abcdef     6                    0      0.002     0.0288
         Fum            abcd     0               0.7747     0.7758     0.0116
         Fum            abcd     1                 0.06     0.0647     0.1254
         Fum            abcd     2               0.1002     0.0973     0.2279
         Fum            abcd     3               0.0621     0.0545     0.2615
         Fum            abcd     4               0.0065     0.0078     0.0186
         Mal            abcd     0                0.704     0.6971     0.2146
         Mal            abcd     1               0.0733     0.0759     0.0673
         Mal            abcd     2               0.1316     0.1339     0.0772
         Mal            abcd     3               0.0726     0.0809      1.901
         Mal            abcd     4               0.0195     0.0122     0.5278
         Pyr             abc     0               0.4928     0.4905     0.0501
         Pyr             abc     1                0.049     0.0424     0.5332
         Pyr             abc     2               0.3051     0.3049     0.0003
         Pyr             abc     3               0.1442     0.1622     1.9317
         Suc            abcd     0               0.7745     0.7758     0.0449
         Suc            abcd     1               0.0911     0.0646     4.1379
         Suc            abcd     2               0.1198     0.0973     2.9921
         Suc            abcd     3               0.0328     0.0544     2.0778
         Suc            abcd     4               0.0102     0.0078     0.0723

 Total Residual at Current Time 95.6135

 Measurement Time 1.65
  Metabolite           Atoms    M+    Measured (scaled)  Simulated   Residual
         Ala              bc     0               0.7264     0.7269     0.0065
         Ala              bc     1               0.0389     0.0301     2.1864
         Ala              bc     2               0.2432      0.243     0.0001
         Ala             abc     0               0.7261     0.7134       0.71
         Ala             abc     1               0.0289     0.0363     0.2736
         Ala             abc     2               0.1498     0.1636     3.8916
         Ala             abc     3               0.0914     0.0867     0.1287
         Asn            abcd     0               0.9525     0.9527      0.001
         Asn            abcd     1               0.0518     0.0421     0.4802
         Asn            abcd     2                    0     0.0034     0.0587
         Asn            abcd     3               0.0104     0.0016     2.1583
         Asn            abcd     4               0.0002     0.0002        0.0
         Asp              ab     0               0.8476     0.8492     0.0135
         Asp              ab     1               0.1117     0.1089     0.0396
         Asp              ab     2               0.0523     0.0419     1.0843
         Asp             bcd     0               0.8154     0.8152     0.0016
         Asp             bcd     1               0.0445      0.053     0.3273
         Asp             bcd     2               0.1046     0.1065     0.0419
         Asp             bcd     3               0.0142     0.0252     1.8991
         Asp            abcd     0               0.7987     0.8005      0.039
         Asp            abcd     1               0.0665     0.0623     0.1045
         Asp            abcd     2               0.0854      0.081     0.4071
         Asp            abcd     3               0.0688      0.049     2.3323
         Asp            abcd     4                    0     0.0073     0.3686
         Glu            bcde     0               0.8709     0.8722     0.0351
         Glu            bcde     1               0.0761     0.0415     8.2912
         Glu            bcde     2               0.0768     0.0747      0.088
         Glu            bcde     3                    0      0.003     0.0632
         Glu            bcde     4               0.0209     0.0086     1.0656
         Glu           abcde     0               0.8622     0.8606     0.0212
         Glu           abcde     1                0.069     0.0514     1.8268
         Glu           abcde     2               0.0452     0.0722    11.3704
         Glu           abcde     3                    0     0.0063     0.6244
         Glu           abcde     4               0.0086      0.008     0.0093
         Glu           abcde     5               0.0096     0.0014     0.2928
         Gln           abcde     0               0.9397     0.9399     0.0009
         Gln           abcde     1               0.0512     0.0512        0.0
         Gln           abcde     2               0.0116     0.0077     0.6032
         Gln           abcde     3               0.0027     0.0005     0.0242
         Gln           abcde     4               0.0136     0.0006     2.6214
         Gln           abcde     5                    0     0.0001     0.0002
         Gly               b     0               0.7987     0.8001     0.0152
         Gly               b     1               0.2043     0.1999     0.1924
         Gly              ab     0               0.7833     0.7834        0.0
         Gly              ab     1               0.1468     0.1489     0.0232
         Gly              ab     2               0.0721     0.0677     0.1142
         Ile           bcdef     0               0.8791     0.8795     0.0008
         Ile           bcdef     1               0.0558     0.0512      0.328
         Ile           bcdef     2                0.059     0.0669     0.3727
         Ile           bcdef     3                    0     0.0022     0.0249
         Ile           bcdef     4               0.0063     0.0002     0.4715
         Ile           bcdef     5               0.0023        0.0     0.1415
         Leu           bcdef     0                0.902      0.902        0.0
         Leu           bcdef     1               0.0873     0.0875     0.0003
         Leu           bcdef     2               0.0035     0.0059     0.1141
         Leu           bcdef     3                0.015     0.0028     0.8873
         Leu           bcdef     4                    0      0.001     0.0168
         Leu           bcdef     5               0.0033     0.0008     0.0433
         Met            bcde     0               0.9491     0.9498     0.0038
         Met            bcde     1               0.0565     0.0459     0.5723
         Met            bcde     2                    0     0.0034     0.1393
         Met            bcde     3               0.0152     0.0009     1.6943
         Met            bcde     4               0.0043     0.0001     0.4932
         Met           abcde     0               0.9389     0.9395     0.0042
         Met           abcde     1               0.0596     0.0556     0.4506
         Met           abcde     2                0.004     0.0032     0.0036
         Met           abcde     3               0.0025     0.0014     0.0254
         Met           abcde     4                    0     0.0003     0.0025
         Met           abcde     5                    0        0.0        0.0
         Phe        bcdefghi     0               0.7937     0.7934     0.0021
         Phe        bcdefghi     1               0.0727     0.0731     0.0015
         Phe        bcdefghi     2               0.1116     0.1162     0.3331
         Phe        bcdefghi     3               0.0118     0.0093     0.0309
         Phe        bcdefghi     4               0.0057     0.0042     0.0377
         Phe        bcdefghi     5               0.0035     0.0019     0.0657
         Phe        bcdefghi     6                    0     0.0012     0.0226
         Phe        bcdefghi     7               0.0205     0.0006     3.2876
         Phe        bcdefghi     8                    0     0.0002     0.0009
         Phe              ab     0               0.8533     0.8534     0.0004
         Phe              ab     1               0.1031     0.1024     0.0066
         Phe              ab     2               0.0452     0.0442     0.0207
         Phe       abcdefghi     0               0.7825     0.7824     0.0006
         Phe       abcdefghi     1               0.0881      0.082     0.7576
         Phe       abcdefghi     2               0.0678     0.0789     2.5067
         Phe       abcdefghi     3               0.0468     0.0458     0.0125
         Phe       abcdefghi     4                    0     0.0058     0.3422
         Phe       abcdefghi     5                    0     0.0026     0.0341
         Phe       abcdefghi     6                    0     0.0013     0.0105
         Phe       abcdefghi     7               0.0013     0.0007     0.0028
         Phe       abcdefghi     8               0.0038     0.0003     0.0852
         Phe       abcdefghi     9               0.0098     0.0001     0.4881
         Ser              bc     0               0.4969     0.4884     0.5015
         Ser              bc     1               0.1031     0.1166     1.2686
         Ser              bc     2               0.3865     0.3951     0.4368
         Ser              ab     0               0.5346      0.546     1.0742
         Ser              ab     1               0.3026     0.2985     0.4649
         Ser              ab     2               0.1604     0.1555     0.4866
         Ser             abc     0               0.4679     0.4746      0.261
         Ser             abc     1               0.0965     0.1107     1.0376
         Ser             abc     2               0.2933     0.2709     2.5645
         Ser             abc     3                0.141     0.1438     0.1635
         Thr             bcd     0               0.9585     0.9604     0.0227
         Thr             bcd     1               0.0484     0.0324     2.1183
         Thr             bcd     2               0.0095      0.006      0.149
         Thr             bcd     3               0.0171     0.0011     4.0089
         Thr            abcd     0               0.9491     0.9499     0.0098
         Thr            abcd     1               0.0505     0.0425     1.0073
         Thr            abcd     2                    0     0.0049     0.1959
         Thr            abcd     3               0.0176     0.0025     4.6671
         Thr            abcd     4                    0     0.0003     0.0015
         Tyr              ab     0               0.9419     0.9416     0.0017
         Tyr              ab     1               0.0337     0.0452     1.6444
         Tyr              ab     2                    0     0.0132     0.8834
         Val            bcde     0               0.5184     0.5285     0.5152
         Val            bcde     1                0.033     0.0398     0.5638
         Val            bcde     2               0.3115     0.2947     1.6557
         Val            bcde     3               0.0093     0.0208     0.7886
         Val            bcde     4               0.1147     0.1161     0.0109
         Val           abcde     0               0.5102     0.5194     0.4995
         Val           abcde     1               0.0351     0.0441     0.4087
         Val           abcde     2               0.2474     0.2426     0.4617
         Val           abcde     3               0.0552     0.0705     1.6228
         Val           abcde     4               0.0791     0.0819     0.0762
         Val           abcde     5               0.0484     0.0415      1.905
         aKG           abcde     0               0.8029     0.8024     0.0054
         aKG           abcde     1               0.0405     0.0521     3.7234
         aKG           abcde     2               0.1186     0.1163     0.0371
         aKG           abcde     3               0.0214     0.0115      0.687
         aKG           abcde     4               0.0125     0.0149     0.0455
         aKG           abcde     5                    0     0.0029     0.0854
         Cit          abcdef     0               0.4987     0.5002      0.058
         Cit          abcdef     1               0.0648     0.0644     0.0026
         Cit          abcdef     2               0.3017     0.2929     0.4622
         Cit          abcdef     3               0.0613     0.0606     0.0087
         Cit          abcdef     4               0.0519     0.0507     0.0074
         Cit          abcdef     5               0.0312      0.027     0.3479
         Cit          abcdef     6                    0     0.0041     0.1678
         Fum            abcd     0               0.7042     0.7045     0.0052
         Fum            abcd     1                0.073     0.0747     0.0279
         Fum            abcd     2               0.1177     0.1326     1.1426
         Fum            abcd     3                0.083     0.0751     1.7225
         Fum            abcd     4               0.0213      0.013     0.8472
         Mal            abcd     0               0.6294     0.6309     0.0671
         Mal            abcd     1               0.0961     0.0863      0.963
         Mal            abcd     2               0.1626     0.1633     0.0089
         Mal            abcd     3               0.1107     0.1017     1.6416
         Mal            abcd     4               0.0162     0.0178      0.033
         Pyr             abc     0               0.4648     0.4636      0.033
         Pyr             abc     1               0.0315     0.0468     1.0345
         Pyr             abc     2               0.3243     0.3174     0.3902
         Pyr             abc     3                0.168     0.1722      0.711
         Suc            abcd     0               0.7061     0.7045     0.0294
         Suc            abcd     1               0.0857     0.0747     0.5394
         Suc            abcd     2               0.1129     0.1326     2.2947
         Suc            abcd     3                0.065     0.0751      0.843
         Suc            abcd     4               0.0152      0.013     0.1343

 Total Residual at Current Time 107.2618

 Measurement Time 2.10
  Metabolite           Atoms    M+    Measured (scaled)  Simulated   Residual
         Ala              bc     0                0.658     0.6662     0.3993
         Ala              bc     1               0.0389     0.0358     0.0814
         Ala              bc     2               0.3147      0.298     1.6374
         Ala             abc     0               0.6557     0.6525     0.0883
         Ala             abc     1               0.0486     0.0391     0.4584
         Ala             abc     2               0.1969     0.2008     0.2341
         Ala             abc     3               0.1026     0.1076     0.4046
         Asn            abcd     0               0.9477     0.9482     0.0029
         Asn            abcd     1               0.0493     0.0427     0.6843
         Asn            abcd     2                    0     0.0056      0.882
         Asn            abcd     3               0.0016      0.003     0.0188
         Asn            abcd     4                    0     0.0004      0.005
         Asp              ab     0               0.7968        0.8     0.1335
         Asp              ab     1               0.1446     0.1407     0.5918
         Asp              ab     2               0.0779     0.0592     2.4229
         Asp             bcd     0               0.7592     0.7572     0.0171
         Asp             bcd     1               0.0656     0.0638     0.0502
         Asp             bcd     2               0.1378     0.1411     0.0539
         Asp             bcd     3               0.0306     0.0379     1.4624
         Asp            abcd     0               0.7395     0.7404     0.0099
         Asp            abcd     1               0.0503      0.071     2.1946
         Asp            abcd     2               0.1144     0.1095     0.1661
         Asp            abcd     3                0.084     0.0678     1.3345
         Asp            abcd     4               0.0292     0.0114      1.629
         Glu            bcde     0               0.7939     0.7984     0.1017
         Glu            bcde     1               0.0384      0.043     0.1203
         Glu            bcde     2               0.1428     0.1324     1.3444
         Glu            bcde     3               0.0134     0.0067     0.5546
         Glu            bcde     4               0.0166     0.0195     0.0719
         Glu           abcde     0               0.7792     0.7856     0.1795
         Glu           abcde     1               0.0616     0.0527     0.9668
         Glu           abcde     2               0.1388     0.1263     1.2859
         Glu           abcde     3               0.0023     0.0137      1.296
         Glu           abcde     4               0.0043     0.0179     2.2895
         Glu           abcde     5                0.023     0.0038     1.6369
         Gln           abcde     0               0.9281     0.9277     0.0029
         Gln           abcde     1               0.0434     0.0513     1.7276
         Gln           abcde     2               0.0221     0.0173     0.1884
         Gln           abcde     3               0.0139     0.0015     1.2727
         Gln           abcde     4                    0     0.0019     0.0244
         Gln           abcde     5               0.0022     0.0004     0.0206
         Gly               b     0               0.7533     0.7521     0.0176
         Gly               b     1               0.2412     0.2479     0.3049
         Gly              ab     0               0.7351     0.7334     0.0165
         Gly              ab     1               0.1799     0.1806     0.0096
         Gly              ab     2                 0.08     0.0859     0.3528
         Ile           bcdef     0                0.856     0.8559     0.0002
         Ile           bcdef     1               0.0483     0.0521     0.4087
         Ile           bcdef     2               0.0891     0.0885     0.0025
         Ile           bcdef     3               0.0051      0.003     0.0686
         Ile           bcdef     4               0.0211     0.0004     2.9926
         Ile           bcdef     5               0.0033     0.0001     0.2143
         Leu           bcdef     0               0.8844     0.8845        0.0
         Leu           bcdef     1               0.0993      0.099     0.0003
         Leu           bcdef     2                    0     0.0083      0.565
         Leu           bcdef     3               0.0071     0.0048     0.0358
         Leu           bcdef     4                0.008     0.0019     0.5788
         Leu           bcdef     5                    0     0.0016     0.0297
         Met            bcde     0                0.942     0.9431     0.0106
         Met            bcde     1               0.0614     0.0495     1.7543
         Met            bcde     2                    0     0.0053      0.576
         Met            bcde     3                0.005     0.0019        0.2
         Met            bcde     4               0.0055     0.0002     0.3427
         Met           abcde     0               0.9334     0.9328     0.0057
         Met           abcde     1               0.0471     0.0591     2.9293
         Met           abcde     2                0.015     0.0048     1.0382
         Met           abcde     3               0.0051     0.0026     0.0496
         Met           abcde     4               0.0143     0.0007     0.9404
         Met           abcde     5               0.0021     0.0001     0.0502
         Phe        bcdefghi     0               0.7528     0.7543     0.0108
         Phe        bcdefghi     1               0.0683     0.0723     0.3277
         Phe        bcdefghi     2                0.152     0.1475     0.2009
         Phe        bcdefghi     3                0.019     0.0124     0.8882
         Phe        bcdefghi     4               0.0052     0.0068     0.0534
         Phe        bcdefghi     5               0.0015     0.0032     0.0295
         Phe        bcdefghi     6               0.0001     0.0021     0.1619
         Phe        bcdefghi     7               0.0099      0.001      1.619
         Phe        bcdefghi     8               0.0059     0.0003     0.1821
         Phe              ab     0               0.8166     0.8168     0.0013
         Phe              ab     1               0.1381     0.1255     0.7053
         Phe              ab     2               0.0521     0.0577      0.313
         Phe       abcdefghi     0               0.7431     0.7433     0.0016
         Phe       abcdefghi     1               0.0799     0.0805     0.0057
         Phe       abcdefghi     2               0.1159     0.0999     1.3069
         Phe       abcdefghi     3               0.0442     0.0592     2.2419
         Phe       abcdefghi     4               0.0176     0.0086     0.4793
         Phe       abcdefghi     5               0.0041     0.0043     0.0013
         Phe       abcdefghi     6                    0     0.0023     0.1068
         Phe       abcdefghi     7               0.0016     0.0013     0.0014
         Phe       abcdefghi     8               0.0026     0.0006     0.0239
         Phe       abcdefghi     9               0.0169     0.0001     2.8259
         Ser              bc     0               0.4503     0.4582     0.4395
         Ser              bc     1               0.1177     0.1342     3.3793
         Ser              bc     2               0.4269     0.4075     2.2185
         Ser              ab     0               0.5264     0.5269     0.0066
         Ser              ab     1               0.3118     0.3085     0.0906
         Ser              ab     2                0.164     0.1646     0.0045
         Ser             abc     0               0.4455     0.4454     0.0001
         Ser             abc     1               0.1156     0.1227      0.414
         Ser             abc     2                0.279     0.2813     0.0871
         Ser             abc     3               0.1588     0.1506     0.8224
         Thr             bcd     0               0.9531     0.9538     0.0058
         Thr             bcd     1               0.0534     0.0334     2.7764
         Thr             bcd     2               0.0049     0.0105     0.3816
         Thr             bcd     3               0.0036     0.0023     0.0685
         Thr            abcd     0               0.9412     0.9431     0.0331
         Thr            abcd     1               0.0801     0.0434     7.9585
         Thr            abcd     2               0.0035     0.0083      0.645
         Thr            abcd     3               0.0098     0.0046     0.1219
         Thr            abcd     4                    0     0.0007     0.0025
         Tyr              ab     0               0.9292     0.9292     0.0001
         Tyr              ab     1               0.0472     0.0531     0.1759
         Tyr              ab     2                0.003     0.0177     2.1601
         Val            bcde     0               0.4438     0.4432     0.0045
         Val            bcde     1               0.0356     0.0429     0.3683
         Val            bcde     2               0.3379     0.3376     0.0007
         Val            bcde     3               0.0276     0.0294     0.0497
         Val            bcde     4               0.1444     0.1468     0.0294
         Val           abcde     0               0.4354     0.4347     0.0101
         Val           abcde     1               0.0346      0.045     1.0899
         Val           abcde     2                0.277     0.2778     0.0081
         Val           abcde     3                0.087      0.085      0.024
         Val           abcde     4               0.1054     0.1042     0.0141
         Val           abcde     5               0.0356     0.0532     1.5852
         aKG           abcde     0               0.7136     0.7145     0.0102
         aKG           abcde     1               0.0672     0.0543     0.7401
         aKG           abcde     2               0.1763     0.1752     0.0219
         aKG           abcde     3               0.0235     0.0214     0.1799
         aKG           abcde     4               0.0183     0.0281     0.7946
         aKG           abcde     5               0.0014     0.0064     0.3076
         Cit          abcdef     0               0.4155     0.4144     0.0524
         Cit          abcdef     1               0.0638     0.0687     0.3694
         Cit          abcdef     2               0.3022     0.3238     2.3644
         Cit          abcdef     3               0.0857     0.0785     0.4217
         Cit          abcdef     4               0.0731     0.0703     0.2215
         Cit          abcdef     5               0.0446     0.0379     1.2482
         Cit          abcdef     6               0.0051     0.0064     0.0208
         Fum            abcd     0               0.6487      0.645     0.1351
         Fum            abcd     1               0.0753     0.0831     1.6673
         Fum            abcd     2               0.1604     0.1621     0.0253
         Fum            abcd     3               0.0874     0.0912      0.294
         Fum            abcd     4               0.0219     0.0186      0.217
         Mal            abcd     0               0.5774     0.5787     0.0261
         Mal            abcd     1               0.0981     0.0946     0.0861
         Mal            abcd     2               0.1897     0.1863     0.1834
         Mal            abcd     3               0.1172     0.1173     0.0002
         Mal            abcd     4               0.0189     0.0231      0.142
         Pyr             abc     0                0.448     0.4474     0.0033
         Pyr             abc     1               0.0579     0.0498     0.3358
         Pyr             abc     2               0.3219     0.3243     0.1151
         Pyr             abc     3               0.1854     0.1785     0.3982
         Suc            abcd     0                0.647      0.645      0.033
         Suc            abcd     1               0.0899     0.0831     0.4692
         Suc            abcd     2               0.1543     0.1621     0.5077
         Suc            abcd     3                0.079     0.0911     1.0268
         Suc            abcd     4               0.0025     0.0186     1.1596

 Total Residual at Current Time 91.5832

 Measurement Time 2.55
  Metabolite           Atoms    M+    Measured (scaled)  Simulated   Residual
         Ala              bc     0               0.6167     0.6164     0.0006
         Ala              bc     1                0.045     0.0418     0.1255
         Ala              bc     2               0.3405     0.3418      0.011
         Ala             abc     0               0.6038     0.6027     0.0313
         Ala             abc     1               0.0452     0.0419     0.2173
         Ala             abc     2               0.2283     0.2305      0.191
         Ala             abc     3               0.1233     0.1249     0.0109
         Asn            abcd     0               0.9426     0.9425     0.0006
         Asn            abcd     1               0.0262     0.0435     2.0863
         Asn            abcd     2               0.0012     0.0085      0.315
         Asn            abcd     3                    0     0.0048     0.1894
         Asn            abcd     4                    0     0.0007     0.0153
         Asp              ab     0                0.755     0.7547     0.0006
         Asp              ab     1               0.1694     0.1686     0.0127
         Asp              ab     2                0.068     0.0768     0.5372
         Asp             bcd     0               0.7015     0.7031     0.0239
         Asp             bcd     1               0.0922     0.0754     2.8385
         Asp             bcd     2               0.1605     0.1712     0.6752
         Asp             bcd     3               0.0565     0.0503      0.596
         Asp            abcd     0               0.6864     0.6842     0.0269
         Asp            abcd     1               0.0638     0.0793     1.4248
         Asp            abcd     2               0.1294     0.1357     0.3994
         Asp            abcd     3               0.0801      0.085     0.2018
         Asp            abcd     4               0.0412     0.0158     5.3365
         Glu            bcde     0               0.7151     0.7162     0.0116
         Glu            bcde     1               0.0321     0.0458     1.1176
         Glu            bcde     2               0.1931     0.1917     0.0536
         Glu            bcde     3               0.0136     0.0121     0.0505
         Glu            bcde     4               0.0403     0.0342      0.366
         Glu           abcde     0               0.7052     0.7019     0.1078
         Glu           abcde     1               0.0441     0.0552     0.8467
         Glu           abcde     2               0.1692     0.1809     1.3484
         Glu           abcde     3                 0.02     0.0237     0.1386
         Glu           abcde     4                0.035      0.031     0.0711
         Glu           abcde     5                    0     0.0074     0.3209
         Gln           abcde     0               0.9074     0.9083      0.015
         Gln           abcde     1               0.0725     0.0516     4.3621
         Gln           abcde     2               0.0189     0.0317     0.8285
         Gln           abcde     3               0.0004     0.0033     0.2313
         Gln           abcde     4                    0     0.0042     0.0913
         Gln           abcde     5                    0     0.0009     0.0066
         Gly               b     0               0.7066     0.7117     0.1565
         Gly               b     1               0.3042     0.2883     1.1243
         Gly              ab     0               0.6911     0.6913     0.0004
         Gly              ab     1               0.2062      0.207     0.0138
         Gly              ab     2               0.1094     0.1017      0.407
         Ile           bcdef     0               0.8325     0.8327     0.0011
         Ile           bcdef     1               0.0447     0.0533     0.4363
         Ile           bcdef     2               0.1171     0.1093     0.3551
         Ile           bcdef     3               0.0091     0.0039     1.1015
         Ile           bcdef     4               0.0103     0.0007     0.5446
         Ile           bcdef     5                    0     0.0001     0.0001
         Leu           bcdef     0                0.866     0.8665     0.0019
         Leu           bcdef     1               0.1162     0.1098     0.1822
         Leu           bcdef     2               0.0043      0.011     0.2253
         Leu           bcdef     3               0.0102     0.0073     0.1655
         Leu           bcdef     4               0.0028      0.003     0.0009
         Leu           bcdef     5                    0     0.0025     0.2585
         Met            bcde     0               0.9356     0.9348     0.0063
         Met            bcde     1               0.0346     0.0538     4.5488
         Met            bcde     2               0.0069     0.0076     0.0111
         Met            bcde     3               0.0123     0.0033     0.4785
         Met            bcde     4               0.0065     0.0005     0.2143
         Met           abcde     0               0.9239     0.9245     0.0017
         Met           abcde     1               0.0703     0.0631     0.2599
         Met           abcde     2                0.003     0.0067     0.5629
         Met           abcde     3                    0     0.0043     0.0809
         Met           abcde     4               0.0116     0.0013      0.741
         Met           abcde     5                    0     0.0001     0.0001
         Phe        bcdefghi     0               0.7186      0.717     0.0223
         Phe        bcdefghi     1               0.0497     0.0719     4.9553
         Phe        bcdefghi     2                0.174     0.1755     0.0281
         Phe        bcdefghi     3                0.022     0.0156     0.6475
         Phe        bcdefghi     4                    0     0.0099      0.583
         Phe        bcdefghi     5               0.0102     0.0047     0.1544
         Phe        bcdefghi     6               0.0011     0.0032     0.0959
         Phe        bcdefghi     7               0.0095     0.0016     1.7565
         Phe        bcdefghi     8                    0     0.0006     0.0014
         Phe              ab     0               0.7842     0.7829     0.0223
         Phe              ab     1               0.1356     0.1467     1.2465
         Phe              ab     2               0.0751     0.0704     0.1352
         Phe       abcdefghi     0               0.7047     0.7061     0.0145
         Phe       abcdefghi     1               0.0775     0.0791     0.0408
         Phe       abcdefghi     2               0.1246     0.1187      0.532
         Phe       abcdefghi     3               0.0567     0.0715     1.3024
         Phe       abcdefghi     4               0.0038     0.0117     0.4376
         Phe       abcdefghi     5                    0     0.0063     0.3255
         Phe       abcdefghi     6               0.0006     0.0035     0.0682
         Phe       abcdefghi     7               0.0137      0.002     2.8109
         Phe       abcdefghi     8               0.0043     0.0009     0.1759
         Phe       abcdefghi     9                    0     0.0002     0.0003
         Ser              bc     0               0.4385     0.4362     0.1018
         Ser              bc     1               0.1565      0.146     1.3442
         Ser              bc     2               0.4142     0.4177      0.338
         Ser              ab     0               0.5138      0.512     0.0376
         Ser              ab     1               0.3067     0.3163     0.5462
         Ser              ab     2                0.173     0.1717     0.0487
         Ser             abc     0               0.4182     0.4242      1.009
         Ser             abc     1                0.141       0.13     0.7216
         Ser             abc     2               0.3101     0.2898     2.8587
         Ser             abc     3               0.1752      0.156     1.8708
         Thr             bcd     0               0.9419     0.9453     0.0588
         Thr             bcd     1               0.0497     0.0348     4.5207
         Thr             bcd     2               0.0252      0.016     0.3726
         Thr             bcd     3               0.0077     0.0038      0.105
         Thr            abcd     0               0.9344     0.9343     0.0003
         Thr            abcd     1               0.0358     0.0446     0.7738
         Thr            abcd     2               0.0022     0.0126     1.0864
         Thr            abcd     3               0.0125     0.0073     0.2716
         Thr            abcd     4               0.0066     0.0011     0.3001
         Tyr              ab     0               0.9167     0.9169     0.0011
         Tyr              ab     1               0.0764     0.0609     1.4226
         Tyr              ab     2               0.0164     0.0222     0.9492
         Val            bcde     0               0.3864     0.3778     0.7287
         Val            bcde     1               0.0658     0.0464     1.9019
         Val            bcde     2               0.3453      0.367     3.2731
         Val            bcde     3               0.0427     0.0377     0.5159
         Val            bcde     4               0.1767      0.171     0.2612
         Val           abcde     0               0.3652       0.37     0.3565
         Val           abcde     1               0.0428     0.0465     0.1634
         Val           abcde     2               0.3165      0.302       2.12
         Val           abcde     3               0.0968     0.0966     0.0012
         Val           abcde     4               0.1076     0.1223     2.1444
         Val           abcde     5               0.0594     0.0627     0.0905
         aKG           abcde     0               0.6241     0.6278      0.068
         aKG           abcde     1               0.0551     0.0578     0.2974
         aKG           abcde     2               0.2414     0.2268      1.479
         aKG           abcde     3               0.0257     0.0333     0.2599
         aKG           abcde     4               0.0396     0.0434     0.5652
         aKG           abcde     5                    0     0.0109     1.1974
         Cit          abcdef     0               0.3566     0.3504       0.79
         Cit          abcdef     1                0.074     0.0726     0.0201
         Cit          abcdef     2                0.333     0.3386     0.6422
         Cit          abcdef     3               0.0769     0.0938     1.6867
         Cit          abcdef     4               0.0892      0.088     0.0396
         Cit          abcdef     5               0.0372     0.0476     1.3354
         Cit          abcdef     6               0.0126     0.0089     0.3811
         Fum            abcd     0               0.5954     0.5932     0.0719
         Fum            abcd     1               0.0846     0.0901     0.3682
         Fum            abcd     2               0.1868     0.1883     0.0811
         Fum            abcd     3               0.1002     0.1038     0.1028
         Fum            abcd     4               0.0184     0.0247     0.2333
         Mal            abcd     0               0.5341     0.5349     0.0177
         Mal            abcd     1               0.1062     0.1013     0.1651
         Mal            abcd     2               0.2122      0.206      0.601
         Mal            abcd     3               0.1168     0.1293     1.2887
         Mal            abcd     4               0.0267     0.0284     0.0173
         Pyr             abc     0               0.4344     0.4357     0.0209
         Pyr             abc     1               0.0509     0.0521      0.028
         Pyr             abc     2               0.3284     0.3293     0.0244
         Pyr             abc     3               0.2016     0.1829     1.5506
         Suc            abcd     0                0.587     0.5933     0.2301
         Suc            abcd     1               0.0904     0.0901     0.0007
         Suc            abcd     2               0.2083     0.1883     2.0602
         Suc            abcd     3               0.1025     0.1037     0.0096
         Suc            abcd     4               0.0272     0.0247     0.0819

 Total Residual at Current Time 98.4832

 Measurement Time 3.0
  Metabolite           Atoms    M+    Measured (scaled)  Simulated   Residual
         Ala              bc     0               0.5717     0.5757     0.0954
         Ala              bc     1               0.0488     0.0478     0.0116
         Ala              bc     2               0.3778     0.3765      0.043
         Ala             abc     0               0.5595     0.5623      0.094
         Ala             abc     1               0.0418     0.0446     0.2177
         Ala             abc     2               0.2576     0.2542     0.3227
         Ala             abc     3               0.1371      0.139     0.0281
         Asn            abcd     0               0.9352     0.9356     0.0014
         Asn            abcd     1                0.035     0.0445     0.3987
         Asn            abcd     2               0.0133     0.0119     0.0176
         Asn            abcd     3               0.0163     0.0069      0.727
         Asn            abcd     4               0.0112     0.0012     4.0039
         Asp              ab     0               0.7171     0.7138     0.0767
         Asp              ab     1               0.1827      0.192     0.8754
         Asp              ab     2               0.0944     0.0942     0.0012
         Asp             bcd     0               0.6539     0.6533     0.0029
         Asp             bcd     1               0.0853     0.0873     0.0507
         Asp             bcd     2               0.1989      0.197     0.0542
         Asp             bcd     3               0.0429     0.0623     3.1157
         Asp            abcd     0               0.6337     0.6328     0.0241
         Asp            abcd     1               0.0961      0.087     0.4962
         Asp            abcd     2               0.1366     0.1595     2.6625
         Asp            abcd     3               0.0834     0.1003     1.4478
         Asp            abcd     4               0.0252     0.0205     0.2806
         Glu            bcde     0               0.6365     0.6351     0.0244
         Glu            bcde     1               0.0323     0.0501     1.8683
         Glu            bcde     2               0.2369     0.2449     0.3785
         Glu            bcde     3               0.0261     0.0189     1.0447
         Glu            bcde     4                 0.05      0.051     0.0045
         Glu           abcde     0               0.6186     0.6194     0.0062
         Glu           abcde     1                0.055     0.0587     0.1358
         Glu           abcde     2               0.2305     0.2288     0.0467
         Glu           abcde     3               0.0266     0.0355     0.4024
         Glu           abcde     4               0.0519     0.0458     0.2204
         Glu           abcde     5                    0     0.0119      2.206
         Gln           abcde     0               0.8825     0.8823     0.0008
         Gln           abcde     1               0.0471     0.0521     0.5105
         Gln           abcde     2                 0.05     0.0499     0.0001
         Gln           abcde     3                    0      0.006     0.3653
         Gln           abcde     4               0.0205     0.0078     0.8226
         Gln           abcde     5               0.0006     0.0018     0.0074
         Gly               b     0               0.6783     0.6777     0.0132
         Gly               b     1               0.3199     0.3223     0.1165
         Gly              ab     0                0.653     0.6557     0.0616
         Gly              ab     1               0.2384      0.229     0.4536
         Gly              ab     2               0.1213     0.1153     0.1624
         Ile           bcdef     0               0.8108     0.8099     0.0048
         Ile           bcdef     1               0.0565     0.0547     0.0505
         Ile           bcdef     2                0.126     0.1291      0.193
         Ile           bcdef     3               0.0136     0.0048     0.5342
         Ile           bcdef     4                    0     0.0012     0.0146
         Ile           bcdef     5               0.0101     0.0003     0.7965
         Leu           bcdef     0                0.848     0.8482      0.001
         Leu           bcdef     1               0.1204     0.1196     0.0247
         Leu           bcdef     2               0.0185     0.0139      0.325
         Leu           bcdef     3               0.0058     0.0102     0.2016
         Leu           bcdef     4               0.0126     0.0043     0.3102
         Leu           bcdef     5                0.004     0.0038     0.0003
         Met            bcde     0               0.9251     0.9253     0.0014
         Met            bcde     1                0.071     0.0584     0.8085
         Met            bcde     2                    0     0.0102     0.5342
         Met            bcde     3               0.0215     0.0052     1.8477
         Met            bcde     4               0.0009     0.0009        0.0
         Met           abcde     0               0.9143     0.9149     0.0029
         Met           abcde     1               0.0707     0.0674     0.0553
         Met           abcde     2               0.0041     0.0089     0.1339
         Met           abcde     3               0.0185     0.0063     1.4813
         Met           abcde     4                0.014     0.0021     0.8359
         Met           abcde     5               0.0058     0.0003     0.1831
         Phe        bcdefghi     0               0.6794     0.6816     0.0787
         Phe        bcdefghi     1               0.0807     0.0718     1.6273
         Phe        bcdefghi     2               0.2016     0.2004     0.0401
         Phe        bcdefghi     3               0.0238     0.0186     0.3261
         Phe        bcdefghi     4               0.0161     0.0134     0.1468
         Phe        bcdefghi     5                    0     0.0065     0.1853
         Phe        bcdefghi     6                    0     0.0046      0.843
         Phe        bcdefghi     7                    0     0.0022     0.0622
         Phe        bcdefghi     8                    0     0.0008     0.0273
         Phe              ab     0               0.7516     0.7517     0.0002
         Phe              ab     1               0.1665      0.166      0.003
         Phe              ab     2               0.0826     0.0822     0.0018
         Phe       abcdefghi     0               0.6715     0.6709     0.0059
         Phe       abcdefghi     1               0.0563     0.0778     3.8189
         Phe       abcdefghi     2                0.134     0.1357     0.0182
         Phe       abcdefghi     3                0.085     0.0827     0.0864
         Phe       abcdefghi     4               0.0168     0.0151     0.0866
         Phe       abcdefghi     5                    0     0.0086     1.5002
         Phe       abcdefghi     6                    0     0.0049     0.4811
         Phe       abcdefghi     7                0.014     0.0029     0.8617
         Phe       abcdefghi     8                    0     0.0013     0.0149
         Phe       abcdefghi     9                    0     0.0003     0.0015
         Ser              bc     0               0.4211     0.4199     0.0105
         Ser              bc     1               0.1573      0.154     0.4521
         Ser              bc     2                0.416     0.4261     0.5985
         Ser              ab     0               0.5028     0.5001     0.1921
         Ser              ab     1               0.3212     0.3224     0.0128
         Ser              ab     2               0.1608     0.1775      3.428
         Ser             abc     0               0.4109     0.4085     0.2297
         Ser             abc     1               0.1333     0.1344     0.0562
         Ser             abc     2                0.285     0.2966     1.3586
         Ser             abc     3               0.1606     0.1604     0.0002
         Thr             bcd     0                0.935     0.9352     0.0014
         Thr             bcd     1               0.0562     0.0366      2.669
         Thr             bcd     2               0.0108     0.0224     0.6861
         Thr             bcd     3                    0     0.0058     0.6926
         Thr            abcd     0               0.9229     0.9239     0.0069
         Thr            abcd     1               0.0671     0.0461     2.2539
         Thr            abcd     2               0.0094     0.0177     0.6894
         Thr            abcd     3                    0     0.0106     0.7739
         Thr            abcd     4                    0     0.0018     0.0496
         Tyr              ab     0               0.9039     0.9048     0.0075
         Tyr              ab     1               0.0731     0.0684     0.4399
         Tyr              ab     2               0.0281     0.0267     0.0085
         Val            bcde     0               0.3281     0.3278     0.0014
         Val            bcde     1               0.0572     0.0501     1.0404
         Val            bcde     2               0.3818     0.3868     0.3879
         Val            bcde     3               0.0395     0.0454     0.4391
         Val            bcde     4               0.1972     0.1899     0.8369
         Val           abcde     0               0.3253     0.3206      0.183
         Val           abcde     1               0.0566     0.0481     0.3629
         Val           abcde     2                0.316     0.3184     0.0718
         Val           abcde     3               0.0999     0.1059     0.2118
         Val           abcde     4               0.1376     0.1367     0.0043
         Val           abcde     5               0.0689     0.0704     0.0612
         aKG           abcde     0               0.5505     0.5486     0.0287
         aKG           abcde     1                0.062     0.0621     0.0001
         aKG           abcde     2               0.2657     0.2676     0.0442
         aKG           abcde     3               0.0578     0.0464     0.5853
         aKG           abcde     4               0.0409     0.0591     2.7517
         aKG           abcde     5               0.0227     0.0162     0.2951
         Cit          abcdef     0               0.2939     0.3021     0.6598
         Cit          abcdef     1               0.0729     0.0758      0.084
         Cit          abcdef     2               0.3467     0.3439     0.0815
         Cit          abcdef     3               0.1075     0.1067     0.0279
         Cit          abcdef     4               0.1071     0.1041     0.2531
         Cit          abcdef     5               0.0669      0.056     0.6087
         Cit          abcdef     6               0.0018     0.0115     1.1679
         Fum            abcd     0               0.5452     0.5465     0.0472
         Fum            abcd     1               0.0993     0.0961     0.1301
         Fum            abcd     2               0.2204      0.212     0.4898
         Fum            abcd     3               0.1182      0.114     0.1769
         Fum            abcd     4               0.0246     0.0314     0.5686
         Mal            abcd     0               0.5005     0.4963     0.1246
         Mal            abcd     1                0.104      0.107     0.2556
         Mal            abcd     2                0.213     0.2236     0.5755
         Mal            abcd     3               0.1493      0.139     0.5433
         Mal            abcd     4               0.0209     0.0341     1.4443
         Pyr             abc     0               0.4202     0.4267     0.3423
         Pyr             abc     1               0.0637      0.054     0.7713
         Pyr             abc     2               0.3358     0.3331     0.1527
         Pyr             abc     3               0.1856     0.1862     0.0051
         Suc            abcd     0               0.5421     0.5465     0.1005
         Suc            abcd     1               0.0985     0.0961     0.1657
         Suc            abcd     2               0.2027      0.212     0.4441
         Suc            abcd     3               0.1423      0.114     3.5548
         Suc            abcd     4               0.0213     0.0314     1.2513

 Total Residual at Current Time 78.4085

 Total Measurement Residuals for Current Experiment
  Metabolite           Atoms    M+   Residual
         Ala              bc     0     0.5405
         Ala              bc     1     4.1153
         Ala              bc     2     6.1826
         Ala             abc     0     0.9459
         Ala             abc     1     5.1896
         Ala             abc     2     6.1142
         Ala             abc     3     4.8382
         Asn            abcd     0     0.0451
         Asn            abcd     1     7.4286
         Asn            abcd     2     1.3624
         Asn            abcd     3     3.0958
         Asn            abcd     4     7.4396
         Asp              ab     0      0.238
         Asp              ab     1     3.4715
         Asp              ab     2     4.3489
         Asp             bcd     0     0.0609
         Asp             bcd     1     5.3363
         Asp             bcd     2     2.6912
         Asp             bcd     3     10.097
         Asp            abcd     0     0.1159
         Asp            abcd     1     8.7805
         Asp            abcd     2     6.3724
         Asp            abcd     3     5.5242
         Asp            abcd     4      8.705
         Glu            bcde     0     0.2091
         Glu            bcde     1    12.7702
         Glu            bcde     2     3.4723
         Glu            bcde     3     1.7273
         Glu            bcde     4     1.5096
         Glu           abcde     0     0.3188
         Glu           abcde     1     5.4464
         Glu           abcde     2    14.7465
         Glu           abcde     3     2.9353
         Glu           abcde     4     3.8716
         Glu           abcde     5     5.5043
         Gln           abcde     0     0.0203
         Gln           abcde     1     7.5408
         Gln           abcde     2     3.4325
         Gln           abcde     3     1.8939
         Gln           abcde     4     3.8517
         Gln           abcde     5     1.7461
         Gly               b     0     0.2155
         Gly               b     1     2.4018
         Gly              ab     0     0.0959
         Gly              ab     1     3.3904
         Gly              ab     2     4.8098
         Ile           bcdef     0     0.0191
         Ile           bcdef     1     1.2955
         Ile           bcdef     2     3.4034
         Ile           bcdef     3     1.8458
         Ile           bcdef     4     5.1134
         Ile           bcdef     5     2.6123
         Leu           bcdef     0     0.0139
         Leu           bcdef     1     6.5381
         Leu           bcdef     2     1.3106
         Leu           bcdef     3     4.9772
         Leu           bcdef     4     2.5342
         Leu           bcdef     5     1.8987
         Met            bcde     0      0.024
         Met            bcde     1     8.3733
         Met            bcde     2      3.055
         Met            bcde     3     5.1161
         Met            bcde     4     2.7345
         Met           abcde     0     0.0623
         Met           abcde     1     8.9317
         Met           abcde     2     1.7877
         Met           abcde     3     5.3041
         Met           abcde     4     7.4268
         Met           abcde     5     3.7008
         Phe        bcdefghi     0     0.2202
         Phe        bcdefghi     1    12.8273
         Phe        bcdefghi     2     1.7455
         Phe        bcdefghi     3     2.1697
         Phe        bcdefghi     4     2.0349
         Phe        bcdefghi     5     4.1951
         Phe        bcdefghi     6     2.0151
         Phe        bcdefghi     7     7.7042
         Phe        bcdefghi     8     1.8173
         Phe              ab     0     0.0272
         Phe              ab     1     2.6988
         Phe              ab     2      4.669
         Phe       abcdefghi     0     0.0616
         Phe       abcdefghi     1     7.3715
         Phe       abcdefghi     2     5.4307
         Phe       abcdefghi     3     4.3714
         Phe       abcdefghi     4     4.1302
         Phe       abcdefghi     5     2.2993
         Phe       abcdefghi     6      7.931
         Phe       abcdefghi     7     4.9785
         Phe       abcdefghi     8     0.3005
         Phe       abcdefghi     9     3.6392
         Ser              bc     0     1.3832
         Ser              bc     1     7.7404
         Ser              bc     2     3.9913
         Ser              ab     0     1.5593
         Ser              ab     1     3.8046
         Ser              ab     2     4.7509
         Ser             abc     0     2.2535
         Ser             abc     1     7.3674
         Ser             abc     2    12.6243
         Ser             abc     3     4.9316
         Thr             bcd     0     0.1274
         Thr             bcd     1    19.5344
         Thr             bcd     2     1.7239
         Thr             bcd     3     8.0186
         Thr            abcd     0     0.0653
         Thr            abcd     1    18.5992
         Thr            abcd     2     3.8865
         Thr            abcd     3     6.4102
         Thr            abcd     4     0.5357
         Tyr              ab     0      0.013
         Tyr              ab     1     3.8873
         Tyr              ab     2     8.4024
         Val            bcde     0      1.276
         Val            bcde     1      4.125
         Val            bcde     2     6.7935
         Val            bcde     3     2.1212
         Val            bcde     4      3.068
         Val           abcde     0     1.0515
         Val           abcde     1     2.1843
         Val           abcde     2      3.879
         Val           abcde     3      5.948
         Val           abcde     4     3.4126
         Val           abcde     5     3.7753
         aKG           abcde     0     0.1865
         aKG           abcde     1    10.0537
         aKG           abcde     2     3.1121
         aKG           abcde     3     5.6058
         aKG           abcde     4     4.7703
         aKG           abcde     5     4.1722
         Cit          abcdef     0     1.6692
         Cit          abcdef     1     7.6576
         Cit          abcdef     2     6.2158
         Cit          abcdef     3     8.1625
         Cit          abcdef     4     0.8786
         Cit          abcdef     5      5.037
         Cit          abcdef     6     3.6577
         Fum            abcd     0     0.2725
         Fum            abcd     1     4.4072
         Fum            abcd     2     5.7729
         Fum            abcd     3     3.3096
         Fum            abcd     4     1.9382
         Mal            abcd     0     0.4783
         Mal            abcd     1     1.9772
         Mal            abcd     2      2.127
         Mal            abcd     3     9.1489
         Mal            abcd     4     2.7961
         Pyr             abc     0     0.6392
         Pyr             abc     1     6.1159
         Pyr             abc     2     1.3705
         Pyr             abc     3     6.6178
         Suc            abcd     0     0.4414
         Suc            abcd     1     5.9558
         Suc            abcd     2    11.3566
         Suc            abcd     3     9.6349
         Suc            abcd     4     4.6507

 Best Fit SSR
  645.1009

 Best Fit Fluxes
    gl-in:        1.0
     gl-1:        1.0
     gl-2:   0.792809
   gl-3.f:   1.234064
   gl-3.b:   0.329823
   gl-4.f:     1000.0
   gl-4.b: 999.095759
   gl-5.f:     1000.0
   gl-5.b: 999.095759
   gl-6.f:   1.880091
   gl-6.b:          0
   gl-7.f:     1000.0
   gl-7.b: 998.119909
   gl-8.f:     1000.0
   gl-8.b: 998.145438
     gl-9:   1.660401
     pp-1:   0.204116
     pp-2:   0.184922
   pp-3.f:     1000.0
   pp-3.b: 999.927574
   pp-4.f:   0.112497
   pp-4.b:          0
   pp-5.f:   0.058956
   pp-5.b:          0
   pp-6.f:     1000.0
   pp-6.b: 999.941044
   pp-7.f:   0.219936
   pp-7.b:   0.166395
     ed-1:   0.019194
     ed-2:   0.019194
       pd:    1.81857
     tc-1:   0.210133
     tc-2:   0.210133
     tc-3:   0.170065
     tc-4:   0.153895
     tc-5:   0.146815
   tc-6.f:     1000.0
   tc-6.b: 999.806037
   tc-7.f:   1.053315
   tc-7.b:   0.853788
   tc-8.f:  13.569928
   tc-8.b:  13.508804
       me:   0.178471
     an.f:   0.346864
     an.b:   0.164297
       ac:   1.517779
     gx-1:   0.040068
     gx-2:   0.040068
 co2-in.f:          0
 co2-in.b:   2.353778
     acxt:   1.525489
   glusyn:   0.098537
   glnsyn:   0.010125
   prosyn:    0.00315
   argsyn:   0.004215
   aspsyn:   0.028459
   asnsyn:   0.003435
   alasyn:    0.00732
   sersyn:   0.016243
 glysyn.f:   0.013841
 glysyn.b:   0.004978
 glydeg.f:   0.001728
 glydeg.b:   0.000406
   thrdeg:   0.001189
   cyssyn:   0.003495
 lldapsyn:    0.00489
   lyssyn:    0.00489
   thrsyn:   0.008944
   metsyn:    0.00219
   valsyn:    0.00603
  leusynI:    0.00642
 leusynII:    0.00642
   ilesyn:    0.00414
  phesynI:    0.00264
 phesynII:    0.00264
  tyrsynI:   0.001965
 tyrsynII:   0.001965
  trpsynI:    0.00081
 trpsynII:    0.00081
trpsynIII:    0.00081
   hissyn:    0.00135
 methfsyn:    0.00219
  fthfsyn:    0.00135
  Biomass:      0.015

 Best Fit Pool Sizes
      Glc:   0.001722
      G6P:   0.018129
      F6P:      0.001
      FBP:      0.001
     DHAP:      0.001
      GAP:      0.001
      BPG:      0.001
      3PG:      0.001
      PEP:    0.49326
      6PG:      0.001
     Ru5P:   0.196598
      R5P:      0.001
      X5P:   0.053404
      S7P:      0.001
      E4P:      0.001
     KDPG:   0.006327
      Pyr:   0.065496
      OAA:   0.035755
    AcCoA:   0.036762
      Cit:   0.191878
     iCit:   0.068099
      aKG:    0.15965
   SucCoA:   0.131998
      Suc:      0.001
      Fum:   0.245265
      Mal:   0.179263
      CO2:   0.646535
      Gox:      0.001
       Ac:        1.0
      Glu:   0.038102
      Gln:   0.041143
      Asp:   0.036768
      Ser:      0.001
      Gly:   0.026267
   MEETHF:   0.015864
      Thr:   0.104394
    LLDAP:       10.0
    METHF:      0.001
      Cys:      0.001
     Leu1:   0.037391
     Phe1:    0.03107
     Tyr1:        1.0
     Trp1:        1.0
     Trp2:        1.0
     FTHF:        1.0
      Ala:   0.012275
      Arg:        1.0
      Asn:   0.062676
      His:        1.0
      Ile:   0.033076
      Leu:   0.083505
      Lys:        1.0
      Met:   0.052132
      Phe:   0.011974
      Pro:        1.0
      Trp:        1.0
      Tyr:   0.033494
      Val:   0.008393
