# Supplementary material for: Isotope-assisted metabolic flux analysis as an equality-constrained nonlinear program for improved scalability and robustness
Source: PLoS Comput Biol. 2022 Mar 24;18(3):e1009831. doi: 10.1371/journal.pcbi.1009831 (PMC8947808; doi:10.1371/journal.pcbi.1009831)
Supplement: S1 File — The text files in these folders are used as inputs to eiFlux. The text file modelfile.txt is used to specify which model to run. The GAMS scripts used by eiFlux, in the folder GAMS_Model. A demo version of eiFlux that specifically runs two models listed above, thus fully reproducing the results in this manuscript. This is a compiled Python file, eiFlux_Limited.pyc. This demo version only runs only the two models listed above. Users may change model parameters such as the time nodes, but not the models themselves. After following the instructions given in the Installation_Instructions.pdf file, users may run the eiFlux_Limited.pyc file to run the software. (ZIP) [file pcbi.1009831.s009.zip › EColi_SingleMS_Model/Comparison_eiFlux_INCA_Same_Starting_Parameter_Values/eiFlux 05.txt]

Model_File_Name: Ecoli_Model_Paper
Reaction_File_Name: reactions.txt
Fed_Label_File_Name: label.txt
Measurement_File_Name: measurements_ms_simulated_perturbed_80%12glc20%Uglc.txt
FluxBound_File_Name: fluxbounds.txt
Model_Settings_File_Name: modelsettings.txt
PoolBound_File_Name: poolbounds.txt
Flux_Measurement_File_Name: none
Pool_Measurement_File_Name: none
Init_Flux_File_Name initfluxes.txt
Init_Pool_File_Name initpools.txt
Uncorr_Atom_File_Name None

      Metabolite         # Atoms          # EMUs
            3PG               3               6
            6PG               6              12
             Ac               2               0
          AcCoA               2               3
            Ala               3               2
            Arg               6               0
            Asn               4               1
            Asp               4              10
            BPG               3               6
            CO2               1               1
            Cit               6              18
            Cys               3               5
           DHAP               3               6
            E4P               4               8
            F6P               6              13
            FBP               6              13
           FTHF               1               0
            Fum               4              10
            G6P               6              13
            GAP               3               6
            Glc               6              13
            Gln               5              12
            Glu               5              12
            Gly               2               3
            Gox               2               3
            His               6               0
            Ile               6               1
           KDPG               6              11
          LLDAP               7               1
            Leu               6               1
           Leu1               4               1
            Lys               6               0
         MEETHF               1               1
          METHF               1               1
            Mal               4              10
            Met               5               2
            OAA               4              10
            PEP               3               6
            Phe               9               3
           Phe1               6               1
            Pro               5               0
            Pyr               3               5
            R5P               5              10
           Ru5P               5              10
            S7P               7              15
            Ser               3               6
            Suc               4              10
         SucCoA               4              10
            Thr               4               8
            Trp              11               0
           Trp1               6               0
           Trp2               8               0
            Tyr               9               1
           Tyr1               6               0
            Val               5               2
            X5P               5              10
            aKG               5              12
           iCit               6              17

Total Metabolites: 58
Total Network EMUs: 341
Total Network EMU elements: 1028
Total Considered Pool Sizes: 48
Total Number of Reactions: 84
Independent Fluxes: 26

Continue? (Y/N): 
Building Model
Creating GDX File
--- Warning: The GAMS version (34.2.0) differs from the API version (30.2.0).
Running GAMS Optimization
--- Job eiFlux_GAMS_Instationary.gms Start 11/10/21 22:25:20 34.2.0 r6925a71 WEX-WEI x86 64bit/MS Windows

--- Applying:

    C:\GAMS\34\gmsprmNT.txt

--- GAMS Parameters defined

    LP conopt

    MIP CPLEX

    RMIP conopt

    NLP conopt

    MCP PATH

    MPEC NLPEC

    RMPEC NLPEC

    CNS conopt

    DNLP conopt

    RMINLP conopt

    MINLP DICOPT

    QCP conopt

    MIQCP SBB

    RMIQCP conopt

    EMP JAMS

    Input C:\Users\dluga\OneDrive\Desktop\eiFlux_Inca_Comparison_Rev2\GAMS_Model\eiFlux_GAMS_Instationary.gms

    Output C:\Users\dluga\OneDrive\Desktop\eiFlux_Inca_Comparison_Rev2\GAMS_Model\_gams_py_gjo0.lst

    ScrDir C:\Users\dluga\OneDrive\Desktop\eiFlux_Inca_Comparison_Rev2\GAMS_Model\225h\

    SysDir C:\GAMS\34\

    CurDir C:\Users\dluga\OneDrive\Desktop\eiFlux_Inca_Comparison_Rev2\GAMS_Model\

    LogOption 3

    LogFile C:\Users\dluga\OneDrive\Desktop\eiFlux_Inca_Comparison_Rev2\GAMS_Model\_gams_py_gjo0.log

    GDX C:\Users\dluga\OneDrive\Desktop\eiFlux_Inca_Comparison_Rev2\GAMS_Model\_gams_py_gdb1.gdx

Licensee: Small MUD - 5 User License                     G200210/0001AS-WIN

          University of Maryland, Chemical and Biomolecular EngineerDC13915

          C:\Users\dluga\OneDrive\Pictures\Documents\GAMS\gamslice.txt

GAMS 34.2.0   Copyright (C) 1987-2021 GAMS Development. All rights reserved

--- Starting compilation

--- eiFlux_GAMS_Instationary.gms(62) 2 Mb

--- GDXin=C:\Users\dluga\OneDrive\Desktop\eiFlux_Inca_Comparison_Rev2\GAMS_Model\input.gdx

--- GDX File ($gdxIn) C:\Users\dluga\OneDrive\Desktop\eiFlux_Inca_Comparison_Rev2\GAMS_Model\input.gdx

--- eiFlux_GAMS_Instationary.gms(274) 4 Mb

--- GDXin=C:\Users\dluga\OneDrive\Desktop\eiFlux_Inca_Comparison_Rev2\GAMS_Model\input.gdx

--- GDX File ($gdxIn) C:\Users\dluga\OneDrive\Desktop\eiFlux_Inca_Comparison_Rev2\GAMS_Model\input.gdx

--- eiFlux_GAMS_Instationary.gms(327) 4 Mb

--- Starting execution: elapsed 0:00:00.016

--- eiFlux_GAMS_Instationary.gms(208) 6 Mb

--- Generating CNS model initx

--- eiFlux_GAMS_Instationary.gms(163) 19 Mb
--- eiFlux_GAMS_Instationary.gms(163) 20 Mb
--- eiFlux_GAMS_Instationary.gms(168) 23 Mb
--- eiFlux_GAMS_Instationary.gms(213) 23 Mb
--- eiFlux_GAMS_Instationary.gms(213) 24 Mb

--- LOOPS cidx = 0

---   38,036 rows  39,064 columns  156,752 non-zeroes

---   37,584 nl-code  7,224 nl-non-zeroes

--- eiFlux_GAMS_Instationary.gms(213) 21 Mb

--- Executing CONOPT4 (Solvelink=2): elapsed 0:00:00.797


CONOPT 4         34.2.0 r6925a71 Released Feb 05, 2021 WEI x86 64bit/MS Window


Reading parameter(s) from "C:\Users\dluga\OneDrive\Desktop\eiFlux_Inca_Comparison_Rev2\GAMS_Model\conopt4.opt"

>>  LFNICR 20000

>>  Lim_SlowPrg 1000

>>  Frq_Rescale 1

>>  Flg_2DDir 1

Finished reading from "C:\Users\dluga\OneDrive\Desktop\eiFlux_Inca_Comparison_Rev2\GAMS_Model\conopt4.opt"


 

 

    C O N O P T   version 4.23

    Copyright (C) ARKI Consulting and Development A/S

                  Bagsvaerdvej 246 A

                  DK-2880 Bagsvaerd, Denmark

    Licensed to:  GAMS/CONOPT OEM License

 

 

    The user model has 38036 constraints and 39064 variables

    with 156752 Jacobian elements, 7224 of which are nonlinear.

 

    Iter Phase   Ninf   Infeasibility   RGmax      NSB   Step  InItr MX OK

       0   0          4.1726000000E+03 (Input point)

 

    The pre-triangular part of the model has 0 constraints and 1028 variables.

    There are 8224 definitional constraints and defined variables.

 

    Preprocessed model has 29812 constraints and 29812 variables

    with 120772 Jacobian elements, 7224 of which are nonlinear.

 

    Iter Phase   Ninf   Infeasibility   RGmax      NSB   Step  InItr MX OK

                      4.1726000000E+03 (Full preprocessed model)

                      4.1666000000E+03 (After scaling)

       1   1       0  1.5394233502E-10                 1.0E+00     4 F  T

 

 ** Feasible solution to a square system.

 

--- Reading solution for model initx

--- Executing after solve: elapsed 0:00:01.378

--- eiFlux_GAMS_Instationary.gms(208) 21 Mb

--- Generating NLP model mfa

--- eiFlux_GAMS_Instationary.gms(157) 24 Mb
--- eiFlux_GAMS_Instationary.gms(159) 29 Mb
--- eiFlux_GAMS_Instationary.gms(159) 31 Mb
--- eiFlux_GAMS_Instationary.gms(167) 34 Mb
--- eiFlux_GAMS_Instationary.gms(175) 34 Mb
--- eiFlux_GAMS_Instationary.gms(225) 34 Mb

--- LOOPS cidx = 0

---   41,307 rows  42,633 columns  247,026 non-zeroes

---   321,494 nl-code  136,176 nl-non-zeroes

--- eiFlux_GAMS_Instationary.gms(225) 31 Mb

--- Executing CONOPT4 (Solvelink=2): elapsed 0:00:02.690


CONOPT 4         34.2.0 r6925a71 Released Feb 05, 2021 WEI x86 64bit/MS Window


Reading parameter(s) from "C:\Users\dluga\OneDrive\Desktop\eiFlux_Inca_Comparison_Rev2\GAMS_Model\conopt4.opt"

>>  LFNICR 20000

>>  Lim_SlowPrg 1000

>>  Frq_Rescale 1

>>  Flg_2DDir 1

Finished reading from "C:\Users\dluga\OneDrive\Desktop\eiFlux_Inca_Comparison_Rev2\GAMS_Model\conopt4.opt"


 

 

    C O N O P T   version 4.23

    Copyright (C) ARKI Consulting and Development A/S

                  Bagsvaerdvej 246 A

                  DK-2880 Bagsvaerd, Denmark

    Licensed to:  GAMS/CONOPT OEM License

 

 

    The user model has 41307 constraints and 42633 variables

    with 247026 Jacobian elements, 136176 of which are nonlinear.

    The Hessian of the Lagrangian has 1128 elements on the diagonal,

    56004 elements below the diagonal, and 26873 nonlinear variables.

 

    Iter Phase   Ninf   Infeasibility   RGmax      NSB   Step  InItr MX OK

       0   0          1.8558381576E-03 (Input point)

 

    The pre-triangular part of the model has 24 constraints and 1055 variables.

    The post-triangular part of the model has 10410 constraints and variables.

    There are 11644 definitional constraints and defined variables.

 

    Preprocessed model has 19229 constraints and 19524 variables

    with 172189 Jacobian elements, 133010 of which are nonlinear.

 

    Iter Phase   Ninf   Infeasibility   RGmax      NSB   Step  InItr MX OK

                      2.4998055038E+01 (Full preprocessed model)

                      6.3836743031E+00 (After scaling)

                      2.8490454010E+00 (After adjusting individual variables)

       1   0       0  1.7963682594E+00                 1.0E+00    12 T  T

       2  S0       0  8.8157074737E-01                 1.0E+00     2 T  T

       3  S0       0  5.8383461826E-01                 1.0E+00     3 T  T

       4   0       0  2.7698609603E-04                 1.0E+00     2 T  T

       5   0       0  2.7696323852E-04                 1.0E+00     1 T  T

       6   1       3  3.2848155724E-05 1.4E+02      14 1.0E+00    14 T  T

       7   1       2  2.0302415160E-07 1.0E+00       1 1.0E+00     1 T  T

 

 ** Feasible solution. Value of objective =    248036.131410

 

    Iter Phase   Ninf     Objective     RGmax      NSB   Step  InItr MX OK

       8   3          2.2439896386E+05 1.8E+06      61 7.5E-05    25 F  T

       9   3          2.0531469775E+05 4.6E+05     293 2.1E-04    11 F  T

      10   3          1.7371497497E+05 2.4E+05     293 2.0E-02    25 F  T

      11   3          1.6463393457E+05 2.0E+05     293 2.2E-02    25 F  T

      12   3          1.6102378474E+05 1.7E+05     295 3.9E-02    25 F  T

      13   3          1.5880379755E+05 1.7E+05     293 5.5E-03    15 F  T

      14   4          1.5237447780E+05 1.6E+05     293 1.7E-01    25 F  T

      15   4          1.5091155701E+05 1.9E+05     293 1.8E-02    94 F  T

      16   4          1.3314393035E+05 2.0E+05     293 5.5E-01    25 F  T

      17   4          1.1178536276E+05 3.2E+05     293 4.2E-01    29 F  T

 

    Iter Phase   Ninf     Objective     RGmax      NSB   Step  InItr MX OK

      18   4          1.1053686941E+05 2.7E+05     293 2.3E-02     9 F  F

      19   4          1.0861307456E+05 2.8E+05     293 4.6E-02     9 F  F

      20   4          1.0768302933E+05 2.9E+05     293 2.0E-02     9 F  F

      21   4          1.0727226003E+05 3.0E+05     293 4.7E-05   292 F  F

      22   4          7.6199206318E+04 3.2E+05     294 7.2E-01    31 F  T

      23   4          5.4131237621E+04 3.0E+05     294 5.4E-01    26 F  T

      24   4          5.1729750426E+04 7.8E+04     294 8.1E-02    29 F  F

      25   4          3.0668201001E+04 2.3E+05     294 8.0E-01    22 F  T

      26   4          2.6486178730E+04 4.6E+04     294 1.9E-01     3 F  T

      27   4          2.5749375049E+04 3.7E+04     294 4.1E-02     3 F  F

   Elapsed time       35.1 seconds.

 

    Iter Phase   Ninf     Objective     RGmax      NSB   Step  InItr MX OK

      28   4          2.5558847268E+04 1.8E+05     294 4.4E-03    10 F  F

      29   4          2.5239976858E+04 1.9E+05     294 1.2E-02     7 F  F

      30   4          2.2973267608E+04 1.9E+05     294 9.9E-02     8 F  F

      31   4          2.2947711301E+04 1.9E+05     294 4.2E-04    60 F  F

      32   4          1.8065472634E+04 2.0E+05     294 1.5E-01    22 F  T

      33   4          1.4718420150E+04 2.6E+04     294 1.5E-01    34 F  T

      34   4          9.3781576522E+03 1.8E+04     295 2.5E-01    33 F  T

      35   4          4.5359107690E+03 1.3E+04     295 3.9E-01    31 F  T

      36   4          2.9303656848E+03 1.8E+05     295 4.5E-01    20 F  T

      37   4          2.1055247376E+03 2.2E+04     295 7.0E-01    20 F  T

 

    Iter Phase   Ninf     Objective     RGmax      NSB   Step  InItr MX OK

      38   4          1.6977791841E+03 5.8E+03     295 1.0E+00    26 T  T

      39   4          1.5169980491E+03 1.8E+04     293 1.0E+00    20 T  T

      40   4          1.4235635166E+03 1.7E+04     292 5.0E-01    20 F  F

      41   4          1.3426016827E+03 1.8E+04     293 4.4E-01    50 F  T

      42   4          1.3121132617E+03 1.9E+04     293 2.0E-01    19 F  F

      43   4          1.2164140649E+03 9.2E+02     293 7.4E-01    24 F  F

      44   4          1.1935117882E+03 3.5E+03     293 1.7E-01    39 F  T

      45   4          1.1245877035E+03 1.3E+04     293 5.9E-01    20 F  F

      46   4          1.0724594250E+03 2.4E+03     294 6.3E-01    24 F  F

      47   4          1.0635641505E+03 1.6E+03     294 6.8E-02    29 F  F

 

    Iter Phase   Ninf     Objective     RGmax      NSB   Step  InItr MX OK

      48   4          1.0387857299E+03 1.5E+03     294 4.8E-01    22 F  F

      49   4          9.9747750098E+02 1.0E+03     295 7.4E-01    21 F  F

      50   4          9.8449596602E+02 3.1E+02     294 3.2E-01    23 T  T

      51   4          9.6090418215E+02 1.2E+03     293 4.0E-01    28 F  F

      52   4          9.4566256676E+02 5.7E+02     293 5.8E-01    23 F  F

      53   4          9.4171575653E+02 5.3E+02     293 1.7E-01    18 T  T

      54   4          9.2938220952E+02 4.4E+02     292 4.2E-01    21 F  T

      55   4          9.2170949356E+02 4.2E+02     292 6.1E-01    18 F  F

      56   4          9.1292124271E+02 8.5E+02     293 6.5E-01    22 F  F

      57   4          9.1286853875E+02 1.2E+03     293 3.3E-03    17 F  F

   Elapsed time       72.7 seconds.

 

    Iter Phase   Ninf     Objective     RGmax      NSB   Step  InItr MX OK

      58   4          9.0719917240E+02 6.6E+02     291 1.0E+00    22 T  T

      59   4          9.0264061320E+02 5.9E+02     290 1.0E+00    20 T  T

      60   4          8.9976273899E+02 1.5E+02     288 5.6E-01    32 F  T

      61   4          8.9491929331E+02 5.8E+02     289 6.7E-01    21 F  T

      62   4          8.9025955156E+02 5.1E+02     290 8.6E-01    18 F  F

      63   4          8.8120122236E+02 2.9E+02     291 3.9E-01    28 F  T

      64   4          8.4769546776E+02 9.9E+02     291 5.6E-01    23 F  T

      65   4          8.1715110533E+02 3.4E+03     291 4.4E-01    16 F  T

      66   4          7.9561825457E+02 2.2E+03     292 1.0E+00    16 T  T

      67   4          7.9094694859E+02 5.3E+02     288 7.2E-01    16 F  T

 

    Iter Phase   Ninf     Objective     RGmax      NSB   Step  InItr MX OK

      68   4          7.8892406387E+02 2.7E+02     288 7.4E-01    17 F  F

      69   4          7.8645341178E+02 1.4E+02     288 4.8E-01    21 F  T

      70   4          7.8619355991E+02 1.9E+02     288 8.8E-01     4 F  T

      71   4          7.8549755392E+02 3.5E+02     288 3.6E-01    18 F  T

      72   4          7.8230329592E+02 3.2E+02     288 6.7E-01    19 F  T

      73   4          7.7985782755E+02 1.7E+02     288 4.1E-01    19 F  T

      74   4          7.7929986753E+02 1.8E+02     288 1.0E+00    17 T  T

      75   4          7.7863386367E+02 1.5E+02     286 1.0E+00    14 F  T

      76   4          7.7845458099E+02 3.8E+01     286 3.9E-01    18 F  T

      77   4          7.7836247658E+02 5.8E+01     286 7.8E-02    19 F  T

 

    Iter Phase   Ninf     Objective     RGmax      NSB   Step  InItr MX OK

      78   4          7.7806602707E+02 6.0E+01     286 1.0E+00    19 T  T

      79   4          7.7724004669E+02 2.4E+02     285 1.0E+00    10 F  T

      80   4          7.7712325985E+02 1.7E+01     285 3.4E-01    21 F  T

      81   4          7.7681240223E+02 1.9E+02     286 9.5E-01    16 F  T

      82   4          7.7648761885E+02 2.6E+01     285 7.1E-01    18 F  T

      83   4          7.7635769192E+02 1.7E+02     286 1.0E+00    15 T  T

      84   4          7.7630428259E+02 1.8E+02     285 2.8E-01     4 F  T

      85   4          7.7613845787E+02 7.1E+01     285 7.5E-01    19 F  T

      86   4          7.7603567644E+02 1.6E+02     285 1.0E+00    12 F  T

      87   4          7.7598780197E+02 7.7E+01     285 2.5E-01    18 F  T

 

    Iter Phase   Ninf     Objective     RGmax      NSB   Step  InItr MX OK

      88   4          7.7586648704E+02 2.4E+02     286 1.0E+00    13 T  T

      89   4          7.7113269055E+02 9.6E+00     285 9.0E-01    21 F  F

      90   4          7.7087409804E+02 8.9E+02     285 1.0E+00     2 T  T

      91   3          7.7074837385E+02 1.0E+04     287 1.2E-07    21 F  T

      92   4          7.6487839153E+02 1.1E+04     289 3.2E-01    20 F  T

      93   4          7.5616791852E+02 1.1E+03     289 7.5E-01    20 F  T

      94   4          7.5010297630E+02 4.3E+03     289 1.0E+00    18 T  T

      95   4          7.4438500710E+02 9.2E+02     287 1.9E-01    58 F  T

      96   4          7.3702043645E+02 4.6E+02     286 4.8E-01    33 F  T

      97   4          7.3237824327E+02 3.9E+02     287 8.4E-01    26 F  T

 

    Iter Phase   Ninf     Objective     RGmax      NSB   Step  InItr MX OK

      98   4          7.2725023792E+02 1.2E+02     287 5.8E-01    52 F  F

      99   4          7.2435969887E+02 9.8E+01     287 5.0E-01    38 F  T

     100   4          7.2116264187E+02 5.2E+02     287 1.0E+00    15 T  T

     101   4          7.1939645929E+02 5.4E+01     286 2.8E-01    52 F  T

     102   4          7.1813690139E+02 1.7E+02     286 1.0E+00    19 T  T

     103   4          7.1756445682E+02 2.2E+01     285 2.3E-01    28 F  T

     104   4          7.1346873812E+02 1.1E+02     285 7.9E-01    22 F  T

     105   4          7.1334174785E+02 2.1E+03     285 7.7E-05   168 F  T

     106   4          7.1063996916E+02 1.5E+03     286 1.0E+00    19 F  T

     107   4          7.0530338321E+02 8.8E+01     285 5.3E-01   102 F  T

   Elapsed time      103.4 seconds.

 

    Iter Phase   Ninf     Objective     RGmax      NSB   Step  InItr MX OK

     108   4          7.0061360101E+02 1.2E+03     286 1.0E+00    12 F  T

     109   4          6.9911556252E+02 4.1E+01     287 1.3E-01    75 F  T

     110   4          6.9547704024E+02 7.0E+02     288 5.0E-01    18 F  T

     111   4          6.9336872289E+02 7.1E+02     288 1.0E+00    14 F  T

     112   4          6.9194106411E+02 6.3E+01     288 1.4E-01   119 F  T

     113   4          6.9095952894E+02 1.4E+03     288 4.0E-02    81 F  T

     114   4          6.9051450161E+02 4.0E+02     288 2.5E-01    21 F  T

     115   4          6.8789219927E+02 3.4E+02     288 6.2E-01    31 F  F

     116   4          6.8666409863E+02 2.0E+03     288 4.9E-02    33 F  F

     117   4          6.8511762052E+02 4.1E+02     288 4.2E-01    21 F  F

 

    Iter Phase   Ninf     Objective     RGmax      NSB   Step  InItr MX OK

     118   4          6.8437747522E+02 2.7E+02     288 1.3E-01    24 F  T

     119   4          6.8310925414E+02 2.6E+02     289 1.3E-01    22 F  T

     120   4          6.8291421113E+02 3.2E+02     289 8.4E-02    13 F  T

     121   4          6.8235390928E+02 2.4E+02     289 5.8E-01    17 F  T

     122   4          6.8168606534E+02 2.2E+02     289 1.0E+00    14 T  T

     123   4          6.8091803317E+02 3.3E+01     288 1.0E+00    19 T  T

     124   4          6.8010623220E+02 1.3E+02     287 1.0E+00    14 F  T

     125   4          6.7936242154E+02 3.0E+02     287 1.0E+00    12 F  T

     126   4          6.7903896366E+02 7.1E+01     288 6.6E-01    13 F  T

     127   4          6.7901058909E+02 8.4E+02     289 1.0E-02    25 F  T

 

    Iter Phase   Ninf     Objective     RGmax      NSB   Step  InItr MX OK

     128   4          6.7879538119E+02 3.6E+02     289 1.0E+00    12 T  T

     129   4          6.7846593255E+02 1.8E+01     288 1.0E+00    30 F  T

     130   4          6.7802194542E+02 4.5E+01     289 1.7E-01    31 F  T

     131   4          6.7781392989E+02 2.4E+02     289 1.7E-01    20 F  T

     132   4          6.7759373815E+02 1.2E+02     289 1.0E+00    14 F  T

     133   4          6.7696261007E+02 1.9E+01     289 3.1E-01   104 F  T

     134   4          6.7693193509E+02 5.7E+02     289 5.8E-03    62 F  T

     135   4          6.7644473344E+02 3.5E+02     289 1.0E+00    22 F  T

     136   4          6.7622856695E+02 4.9E+01     289 1.0E+00    73 F  T

     137   4          6.7611148397E+02 1.1E+02     289 2.5E-01    14 F  T

 

    Iter Phase   Ninf     Objective     RGmax      NSB   Step  InItr MX OK

     138   4          6.7566035309E+02 6.8E+01     289 7.1E-01    26 F  T

     139   4          6.7541252041E+02 1.8E+02     289 1.0E+00    14 F  T

     140   4          6.7493096607E+02 3.1E+01     289 2.0E-01    69 F  F

     141   4          6.7456196154E+02 5.4E+01     289 7.9E-01    41 F  F

     142   4          6.7419714810E+02 6.3E+01     289 2.5E-01    49 F  F

     143   4          6.7209516084E+02 4.3E+01     289 9.4E-01    43 F  T

     144   4          6.7204976293E+02 1.5E+03     289 4.6E-04    71 F  T

     145   4          6.6965972454E+02 1.5E+03     289 1.0E+00    16 T  T

     146   4          6.6913112454E+02 2.3E+01     288 6.0E-01    42 F  F

     147   4          6.6754509516E+02 1.2E+01     288 4.5E-01    35 F  F

 

    Iter Phase   Ninf     Objective     RGmax      NSB   Step  InItr MX OK

     148   4          6.6696093144E+02 2.0E+02     288 3.0E-01     7 F  T

     149   4          6.6589553001E+02 2.4E+02     289 6.4E-01    14 F  F

     150   4          6.6534075462E+02 1.1E+02     289 1.0E+00    17 T  T

     151   4          6.6515404889E+02 4.2E+01     285 1.0E+00    14 T  T

     152   4          6.6509066953E+02 1.7E+01     284 1.0E+00    19 T  T

     153   4          6.6505007176E+02 3.4E+01     283 1.0E+00    14 F  T

     154   4          6.6501901945E+02 3.2E+01     284 6.5E-01    16 F  T

     155   4          6.6499245684E+02 3.3E+01     285 1.0E+00    12 F  T

     156   4          6.6497829857E+02 9.0E+00     285 7.0E-01    20 F  T

     157   4          6.6495549799E+02 1.7E+01     285 2.3E-01    16 F  F

 

    Iter Phase   Ninf     Objective     RGmax      NSB   Step  InItr MX OK

     158   4          6.6494333479E+02 4.9E+01     285 1.0E+00    12 T  T

     159   4          6.6489477783E+02 1.5E+00     284 5.4E-01    26 F  T

     160   4          6.6486703530E+02 6.7E+01     285 5.4E-01    13 F  T

     161   4          6.6482954423E+02 1.7E+01     285 5.4E-01    18 F  T

     162   4          6.6480119884E+02 3.4E+01     285 1.0E+00    14 T  T

     163   4          6.6477795672E+02 9.4E+00     283 1.0E+00    13 T  T

     164   4          6.6477577676E+02 1.5E+01     282 1.3E-02    24 F  T

     165   4          6.6470096381E+02 5.9E+00     282 4.2E-01    20 F  F

     166   4          6.6464161350E+02 8.6E+00     282 2.3E-01    16 F  F

     167   4          6.6437271132E+02 6.5E+00     282 9.0E-01    17 F  F

   Elapsed time      138.2 seconds.

 

    Iter Phase   Ninf     Objective     RGmax      NSB   Step  InItr MX OK

     168   4          6.6432393162E+02 2.6E+01     283 1.0E+00    13 T  T

     169   4          6.6429804610E+02 4.6E-01     282 2.5E+00    18 T  T

     170   4          6.6429062348E+02 3.1E+00     281 1.0E+00    14 T  T

     171   4          6.6427542305E+02 3.2E+00     280 1.9E+00    15 T  T

     172   4          6.6425976224E+02 4.0E+00     280 1.6E+00    12 T  T

     173   4          6.6425770421E+02 1.5E+01     279 1.1E-01     8 F  T

     174   4          6.6424169426E+02 2.2E+01     279 1.0E+00    15 T  T

     175   4          6.6422492866E+02 6.9E+00     276 1.7E-01    18 F  T

     176   4          6.6417525655E+02 4.2E+01     276 3.6E-01    14 F  F

     177   4          6.6410834175E+02 4.9E+01     276 1.0E+00    12 T  T

 

    Iter Phase   Ninf     Objective     RGmax      NSB   Step  InItr MX OK

     178   4          6.6406630504E+02 3.9E+01     275 8.3E-01    12 F  F

     179   4          6.6404008809E+02 2.6E+01     275 1.0E+00    13 T  T

     180   4          6.6402772650E+02 2.4E+01     274 9.5E-01    12 F  F

     181   4          6.6401847595E+02 1.2E+01     274 1.0E+00    13 F  F

     182   4          6.6400556102E+02 8.7E+00     274 6.0E-01    15 F  F

     183   4          6.6395714923E+02 9.2E+00     275 1.0E+00    16 T  T

     184   4          6.6394565836E+02 2.6E+01     274 2.6E-01    14 F  T

     185   4          6.6392993163E+02 1.6E+01     274 1.0E+00    14 T  T

     186   4          6.6392819718E+02 3.4E+00     273 5.0E-01    12 F  T

     187   4          6.6392630186E+02 4.9E+00     273 1.0E+00    12 F  T

 

    Iter Phase   Ninf     Objective     RGmax      NSB   Step  InItr MX OK

     188   4          6.6391864015E+02 3.4E+00     274 1.0E+00    16 T  T

     189   4          6.6391725915E+02 2.9E+00     273 2.4E-01     7 F  T

     190   4          6.6391688521E+02 2.5E+01     275 1.4E-03    17 F  T

     191   4          6.6391555721E+02 9.2E+00     275 5.2E-01    18 F  T

     192   4          6.6391458877E+02 1.7E+01     275 1.0E+00    15 T  T

     193   4          6.6391321561E+02 3.8E-01     273 2.0E-01    68 F  T

     194   4          6.6391275689E+02 1.1E+01     273 1.0E+00    15 F  T

     195   4          6.6391224959E+02 3.7E-01     273 1.0E+00    67 F  T

     196   4          6.6391209064E+02 2.7E+00     273 1.0E+00    15 F  T

     197   4          6.6391044244E+02 9.5E-02     274 2.1E-01    97 F  T

 

    Iter Phase   Ninf     Objective     RGmax      NSB   Step  InItr MX OK

     198   4          6.6391042043E+02 3.5E+01     274 7.5E-04    24 F  T

     199   4          6.6390993039E+02 2.4E+01     274 6.1E-01    14 F  T

     200   4          6.6390975189E+02 9.1E+00     274 1.0E+00    15 T  T

     201   4          6.6390837684E+02 4.6E-02     273 6.5E-01    24 F  T

     202   4          6.6390778958E+02 5.0E+01     274 4.2E-01     8 F  T

     203   4          6.6390662154E+02 3.2E+01     274 2.6E-01    12 F  T

     204   4          6.6390557637E+02 1.5E+01     274 4.4E-01    14 F  T

     205   4          6.6390493020E+02 6.0E+00     274 2.5E-01    14 F  T

     206   4          6.6390459225E+02 1.9E+01     274 3.7E-02     9 F  T

     207   4          6.6390263165E+02 1.8E+01     274 1.2E+00    12 F  F

 

    Iter Phase   Ninf     Objective     RGmax      NSB   Step  InItr MX OK

     208   4          6.6390141351E+02 1.2E+00     274 1.3E-01     6 F  T

     209   4          6.6389757922E+02 8.2E+00     274 1.0E+00     3 F  T

     210   4          6.6389585829E+02 2.8E+01     274 7.8E-02     1 F  T

     211   4          6.6385232801E+02 2.8E+02     276 8.4E-03    25 F  T

     212   4          6.6378852453E+02 7.1E+02     277 3.3E-04    65 F  T

     213   4          6.6358613716E+02 7.5E+01     277 2.4E-01    26 F  F

     214   4          6.6357569079E+02 6.9E+02     277 1.3E-04    85 F  T

     215   4          6.6355026600E+02 1.1E+03     277 8.8E-04    77 F  T

     216   4          6.6331405560E+02 8.1E+01     277 1.0E+00    37 T  T

     217   4          6.6325827079E+02 2.2E+01     275 1.0E+00    34 T  T

   Elapsed time      178.2 seconds.

 

    Iter Phase   Ninf     Objective     RGmax      NSB   Step  InItr MX OK

     218   4          6.6316786975E+02 5.8E+00     274 2.5E-01   193 F  F

     219   4          6.6315287331E+02 4.2E+01     274 4.3E-03    35 F  T

     220   4          6.6309022632E+02 2.6E+01     274 1.0E+00    22 F  T

     221   4          6.6306438587E+02 3.7E+01     274 1.1E-01    18 F  T

     222   4          6.6302945784E+02 4.2E+01     274 5.0E-01    15 F  T

     223   4          6.6301867017E+02 2.2E+01     274 1.0E+00    14 F  T

     224   4          6.6299320326E+02 7.3E-01     274 4.8E-01   122 F  T

     225   4          6.6297557035E+02 1.4E+01     274 1.0E+00    32 F  T

     226   4          6.6297150111E+02 1.3E+01     274 9.0E-02    35 F  T

     227   4          6.6296041740E+02 9.9E+00     274 1.0E+00    32 F  T

 

    Iter Phase   Ninf     Objective     RGmax      NSB   Step  InItr MX OK

     228   4          6.6295412043E+02 9.0E+00     274 3.2E-02    41 F  T

     229   4          6.6294995116E+02 2.1E+01     274 1.0E+00    14 F  T

     230   4          6.6294378397E+02 4.6E-01     275 7.4E-02   196 F  T

     231   4          6.6293568249E+02 7.5E+00     275 1.0E+00    19 T  T

     232   4          6.6293286904E+02 4.1E+00     274 4.8E-01    28 F  T

     233   4          6.6292468048E+02 4.9E+00     274 1.0E+00    69 F  F

     234   4          6.6291449103E+02 4.9E+00     274 1.0E-01    87 F  T

     235   4          6.6290528566E+02 1.1E+01     274 1.0E+00    17 F  T

     236   4          6.6288752277E+02 1.2E+01     277 9.7E-02   131 F  T

     237   4          6.6287746456E+02 2.1E+01     277 1.8E-02     7 F  T

 

    Iter Phase   Ninf     Objective     RGmax      NSB   Step  InItr MX OK

     238   4          6.6285894908E+02 2.0E+01     277 8.1E-01    15 F  T

     239   4          6.6282836802E+02 2.9E+01     277 1.1E-01    22 F  T

     240   4          6.6275414429E+02 3.2E+01     277 1.0E+00    18 T  T

     241   4          6.6271433679E+02 2.0E+01     275 1.0E+00    12 F  T

     242   4          6.6270273423E+02 7.1E+00     275 3.6E-01    16 F  F

     243   4          6.6269253993E+02 1.2E+01     275 1.0E+00    12 F  T

     244   4          6.6268031037E+02 3.1E+01     275 3.7E-01    15 F  T

     245   4          6.6267099181E+02 2.1E+01     275 1.0E+00    13 F  T

     246   4          6.6266821171E+02 3.0E+00     275 1.0E+00    13 F  T

     247   4          6.6265244440E+02 1.1E+01     275 7.3E-01    14 F  F

 

    Iter Phase   Ninf     Objective     RGmax      NSB   Step  InItr MX OK

     248   4          6.6264640936E+02 1.2E+01     275 1.0E+00    12 T  T

     249   4          6.6264377289E+02 4.2E+00     274 1.0E+00    13 T  T

     250   4          6.6264030718E+02 6.0E+00     273 1.0E+00    12 F  T

     251   4          6.6263836406E+02 4.1E+00     274 1.1E+00    12 F  T

     252   4          6.6263505503E+02 1.1E+01     274 1.0E+00    12 T  T

     253   4          6.6263340184E+02 1.5E+00     273 4.3E-01    14 F  T

     254   4          6.6262999705E+02 8.9E+00     273 1.0E+00    13 T  T

     255   4          6.6262779263E+02 2.3E+00     272 7.4E-01    13 F  T

     256   4          6.6262658979E+02 5.4E+00     272 8.8E-01    12 F  F

     257   4          6.6262617038E+02 1.4E+00     272 5.5E-01    14 F  T

   Elapsed time      216.9 seconds.

 

    Iter Phase   Ninf     Objective     RGmax      NSB   Step  InItr MX OK

     258   4          6.6262597134E+02 3.5E+00     172 1.0E+00    14 F  T

     259   4          6.6262582748E+02 1.0E-01     194 1.0E+00    46 F  T

     260   4          6.6262580829E+02 6.5E-01     252 1.0E+00    21 F  T

     261   4          6.6262578307E+02 4.2E-02     253 1.0E+00    33 F  T

     262   4          6.6262577729E+02 2.7E-02     262 1.0E+00    31 F  T

     263   4          6.6262454865E+02 2.6E-03     269 8.4E-01    66 F  T

     264   4          6.6262085557E+02 1.2E+01     270 3.6E-01    13 F  F

     265   4          6.6261227211E+02 1.1E+01     270 4.3E-01    13 F  F

     266   4          6.6260335262E+02 1.2E+01     271 5.9E-03    23 F  F

     267   4          6.6258813231E+02 1.3E+01     271 2.5E-02    23 F  F

 

    Iter Phase   Ninf     Objective     RGmax      NSB   Step  InItr MX OK

     268   4          6.6256188921E+02 1.3E+01     273 1.7E-01    24 F  T

     269   4          6.6244516668E+02 3.1E+01     273 8.0E-01    16 F  T

     270   4          6.6241737510E+02 9.4E+01     274 3.5E-02    21 F  T

     271   4          6.6229625538E+02 7.4E+01     274 1.0E+00    16 T  T

     272   4          6.6227897354E+02 1.6E+01     270 1.0E+00    14 F  T

     273   4          6.6226393075E+02 2.6E+00     270 9.1E-01    18 F  T

     274   4          6.6226117642E+02 1.4E+01     270 1.0E+00    12 F  T

     275   4          6.6225984622E+02 5.5E-01     271 1.0E+00    17 T  T

     276   4          6.6225642063E+02 1.5E+00     271 8.8E-01    13 F  F

     277   4          6.6224792525E+02 5.2E+00     271 7.7E-01    11 F  T

 

    Iter Phase   Ninf     Objective     RGmax      NSB   Step  InItr MX OK

     278   4          6.6224164165E+02 1.8E+01     271 1.0E+00     2 F  T

     279   4          6.6222488051E+02 5.8E+00     271 5.8E-01    11 F  T

     280   4          6.6221560554E+02 2.1E+01     271 1.0E+00    15 F  T

     281   4          6.6219146521E+02 3.3E-01     271 4.6E-01   149 F  T

     282   4          6.6217791042E+02 2.4E+01     271 1.8E-01    25 F  T

     283   4          6.6216455052E+02 2.5E+01     271 1.0E+00    19 F  T

     284   4          6.6213011448E+02 1.2E+00     271 4.3E-01   123 F  T

     285   4          6.6205569801E+02 4.4E+01     271 1.0E+00    38 F  T

     286   4          6.6201824148E+02 1.6E+01     271 2.4E-01    22 F  T

     287   4          6.6199722510E+02 3.1E+01     271 8.7E-02    15 F  T

   Elapsed time      254.3 seconds.

 

    Iter Phase   Ninf     Objective     RGmax      NSB   Step  InItr MX OK

     288   4          6.6197781627E+02 2.0E+01     271 1.0E+00    18 F  T

     289   4          6.6191876150E+02 1.5E+00     271 2.4E-01    63 F  T

     290   4          6.6191517471E+02 5.2E+01     274 2.3E-02    12 F  T

     291   4          6.6183375670E+02 3.3E+01     274 1.0E+00    17 T  T

     292   4          6.6176712121E+02 2.8E+01     271 7.3E-01    13 F  T

     293   4          6.6174924934E+02 5.0E+01     271 1.3E-01    14 F  T

     294   4          6.6166978207E+02 3.6E+01     271 1.0E+00    12 F  T

     295   4          6.6161197184E+02 2.6E+01     271 1.0E+00     6 F  T

     296   4          6.6161118509E+02 2.4E+01     271 4.0E-02     1 F  T

     297   4          6.6156958359E+02 2.0E+01     271 1.0E+00    14 F  T

 

    Iter Phase   Ninf     Objective     RGmax      NSB   Step  InItr MX OK

     298   4          6.6152983153E+02 3.5E+01     271 1.0E+00    13 F  T

     299   4          6.6152881041E+02 2.1E+01     272 1.9E-02    16 F  T

     300   4          6.6150813378E+02 1.9E+01     272 1.0E+00    12 T  T

     301   4          6.6149327412E+02 4.5E+00     271 1.0E+00    13 F  T

     302   4          6.6148312935E+02 1.1E+01     271 1.0E+00    12 F  T

     303   4          6.6147622365E+02 4.2E+00     271 1.0E+00     9 F  T

     304   4          6.6147174748E+02 6.1E+00     271 1.0E+00     9 F  T

     305   4          6.6146877006E+02 3.5E+00     271 1.0E+00     7 F  T

     306   4          6.6146678772E+02 3.4E+00     271 1.0E+00     7 F  T

     307   4          6.6146516868E+02 2.4E+00     271 1.4E+00     6 F  F

 

    Iter Phase   Ninf     Objective     RGmax      NSB   Step  InItr MX OK

     308   4          6.6146435857E+02 2.8E+00     271 1.0E+00     7 F  T

     309   4          6.6146373707E+02 1.2E+00     271 1.2E+00     5 F  F

     310   4          6.6146329528E+02 1.7E+00     271 1.4E+00     6 F  F

     311   4          6.6146307857E+02 7.5E-01     271 1.0E+00     6 F  F

     312   4          6.6146292800E+02 7.6E-01     271 1.0E+00     5 F  F

     313   4          6.6146282102E+02 5.4E-01     271 1.0E+00     6 F  F

     314   4          6.6146274626E+02 5.1E-01     271 1.0E+00     8 F  F

     315   4          6.6146269310E+02 3.6E-01     271 1.0E+00     6 F  F

     316   4          6.6146265566E+02 3.0E-01     271 9.9E-01     6 F  F

     317   4          6.6146263203E+02 2.1E-01     271 9.4E-01     6 F  F

 

    Iter Phase   Ninf     Objective     RGmax      NSB   Step  InItr MX OK

     318   4          6.6146261240E+02 1.9E-01     271 9.2E-01     6 F  F

     319   4          6.6146261206E+02 1.2E-01     271 9.0E-02     7 F  T

     320   4          6.6146261141E+02 1.2E-01     271 1.0E+00    10 F  T

     321   4          6.6146260647E+02 4.5E-05     271 4.0E+00     8 T  T

     322   4          6.6146260647E+02 1.1E-02     270 1.0E+00     3 F  T

     323   4          6.6146260647E+02 2.1E-08     270

 

 ** Optimal solution. Reduced gradient less than tolerance.

 

--- Reading solution for model mfa

--- eiFlux_GAMS_Instationary.gms(225) 31 Mb  288 secs

--- Executing after solve: elapsed 0:04:50.760

--- eiFlux_GAMS_Instationary.gms(208) 31 Mb
--- eiFlux_GAMS_Instationary.gms(278) 31 Mb

--- GDX File (execute_unload) C:\Users\dluga\OneDrive\Desktop\eiFlux_Inca_Comparison_Rev2\GAMS_Model\Results.gdx

--- GDX File C:\Users\dluga\OneDrive\Desktop\eiFlux_Inca_Comparison_Rev2\GAMS_Model\_gams_py_gdb1.gdx

*** Status: Normal completion

--- Job eiFlux_GAMS_Instationary.gms Stop 11/10/21 22:30:11 elapsed 0:04:50.838


Refining Grid
--- Job eiFlux_GAMS_Instationary.gms Start 11/10/21 22:30:11 34.2.0 r6925a71 WEX-WEI x86 64bit/MS Windows

--- Applying:

    C:\GAMS\34\gmsprmNT.txt

--- GAMS Parameters defined

    LP conopt

    MIP CPLEX

    RMIP conopt

    NLP conopt

    MCP PATH

    MPEC NLPEC

    RMPEC NLPEC

    CNS conopt

    DNLP conopt

    RMINLP conopt

    MINLP DICOPT

    QCP conopt

    MIQCP SBB

    RMIQCP conopt

    EMP JAMS

    Input C:\Users\dluga\OneDrive\Desktop\eiFlux_Inca_Comparison_Rev2\GAMS_Model\eiFlux_GAMS_Instationary.gms

    Output C:\Users\dluga\OneDrive\Desktop\eiFlux_Inca_Comparison_Rev2\GAMS_Model\_gams_py_gjo0.lst

    ScrDir C:\Users\dluga\OneDrive\Desktop\eiFlux_Inca_Comparison_Rev2\GAMS_Model\225h\

    SysDir C:\GAMS\34\

    CurDir C:\Users\dluga\OneDrive\Desktop\eiFlux_Inca_Comparison_Rev2\GAMS_Model\

    LogOption 3

    LogFile C:\Users\dluga\OneDrive\Desktop\eiFlux_Inca_Comparison_Rev2\GAMS_Model\_gams_py_gjo0.log

    GDX C:\Users\dluga\OneDrive\Desktop\eiFlux_Inca_Comparison_Rev2\GAMS_Model\_gams_py_gdb3.gdx

Licensee: Small MUD - 5 User License                     G200210/0001AS-WIN

          University of Maryland, Chemical and Biomolecular EngineerDC13915

          C:\Users\dluga\OneDrive\Pictures\Documents\GAMS\gamslice.txt

GAMS 34.2.0   Copyright (C) 1987-2021 GAMS Development. All rights reserved

--- Starting compilation

--- eiFlux_GAMS_Instationary.gms(62) 2 Mb

--- GDXin=C:\Users\dluga\OneDrive\Desktop\eiFlux_Inca_Comparison_Rev2\GAMS_Model\input.gdx

--- GDX File ($gdxIn) C:\Users\dluga\OneDrive\Desktop\eiFlux_Inca_Comparison_Rev2\GAMS_Model\input.gdx

--- eiFlux_GAMS_Instationary.gms(274) 4 Mb

--- GDXin=C:\Users\dluga\OneDrive\Desktop\eiFlux_Inca_Comparison_Rev2\GAMS_Model\input.gdx

--- GDX File ($gdxIn) C:\Users\dluga\OneDrive\Desktop\eiFlux_Inca_Comparison_Rev2\GAMS_Model\input.gdx

--- eiFlux_GAMS_Instationary.gms(327) 4 Mb

--- Starting execution: elapsed 0:00:00.031

--- eiFlux_GAMS_Instationary.gms(208) 6 Mb

--- Generating CNS model initx

--- eiFlux_GAMS_Instationary.gms(157) 39 Mb
--- eiFlux_GAMS_Instationary.gms(157) 40 Mb
--- eiFlux_GAMS_Instationary.gms(163) 42 Mb
--- eiFlux_GAMS_Instationary.gms(163) 46 Mb
--- eiFlux_GAMS_Instationary.gms(163) 47 Mb
--- eiFlux_GAMS_Instationary.gms(168) 48 Mb
--- eiFlux_GAMS_Instationary.gms(168) 50 Mb
--- eiFlux_GAMS_Instationary.gms(213) 50 Mb
--- eiFlux_GAMS_Instationary.gms(213) 50 Mb

--- LOOPS cidx = 0

---   75,044 rows  76,072 columns  441,098 non-zeroes

---   92,640 nl-code  17,820 nl-non-zeroes

--- eiFlux_GAMS_Instationary.gms(213) 48 Mb

--- Executing CONOPT4 (Solvelink=2): elapsed 0:00:04.022


CONOPT 4         34.2.0 r6925a71 Released Feb 05, 2021 WEI x86 64bit/MS Window


Reading parameter(s) from "C:\Users\dluga\OneDrive\Desktop\eiFlux_Inca_Comparison_Rev2\GAMS_Model\conopt4.opt"

>>  LFNICR 20000

>>  Lim_SlowPrg 1000

>>  Frq_Rescale 1

>>  Flg_2DDir 1

Finished reading from "C:\Users\dluga\OneDrive\Desktop\eiFlux_Inca_Comparison_Rev2\GAMS_Model\conopt4.opt"


 

 

    C O N O P T   version 4.23

    Copyright (C) ARKI Consulting and Development A/S

                  Bagsvaerdvej 246 A

                  DK-2880 Bagsvaerd, Denmark

    Licensed to:  GAMS/CONOPT OEM License

 

 

    The user model has 75044 constraints and 76072 variables

    with 441098 Jacobian elements, 17820 of which are nonlinear.

 

    Iter Phase   Ninf   Infeasibility   RGmax      NSB   Step  InItr MX OK

       0   0          1.0431500000E+04 (Input point)

 

    The pre-triangular part of the model has 0 constraints and 1028 variables.

    There are 8224 definitional constraints and defined variables.

 

    Preprocessed model has 66820 constraints and 66820 variables

    with 377362 Jacobian elements, 17820 of which are nonlinear.

 

    Iter Phase   Ninf   Infeasibility   RGmax      NSB   Step  InItr MX OK

                      1.0431500000E+04 (Full preprocessed model)

                      1.0416500000E+04 (After scaling)

       1   0       0  9.7818417527E+03                 8.9E-02     1 F  T

       2   0       0  7.8906403384E+03                 2.0E-01     1 F  T

       3   1       0  1.5502868966E-09                 1.0E+00     5 F  T

 

 ** Feasible solution to a square system.

 

--- Reading solution for model initx

--- Executing after solve: elapsed 0:00:09.479

--- eiFlux_GAMS_Instationary.gms(208) 48 Mb

--- Generating NLP model mfa

--- eiFlux_GAMS_Instationary.gms(157) 51 Mb
--- eiFlux_GAMS_Instationary.gms(157) 54 Mb
--- eiFlux_GAMS_Instationary.gms(157) 55 Mb
--- eiFlux_GAMS_Instationary.gms(159) 56 Mb
--- eiFlux_GAMS_Instationary.gms(159) 56 Mb
--- eiFlux_GAMS_Instationary.gms(159) 67 Mb
--- eiFlux_GAMS_Instationary.gms(159) 69 Mb
--- eiFlux_GAMS_Instationary.gms(159) 72 Mb
--- eiFlux_GAMS_Instationary.gms(167) 75 Mb
--- eiFlux_GAMS_Instationary.gms(225) 75 Mb

--- LOOPS cidx = 0

---   78,315 rows  79,641 columns  656,856 non-zeroes

---   798,818 nl-code  338,802 nl-non-zeroes

--- eiFlux_GAMS_Instationary.gms(225) 70 Mb

--- Executing CONOPT4 (Solvelink=2): elapsed 0:00:14.201


CONOPT 4         34.2.0 r6925a71 Released Feb 05, 2021 WEI x86 64bit/MS Window


Reading parameter(s) from "C:\Users\dluga\OneDrive\Desktop\eiFlux_Inca_Comparison_Rev2\GAMS_Model\conopt4.opt"

>>  LFNICR 20000

>>  Lim_SlowPrg 1000

>>  Frq_Rescale 1

>>  Flg_2DDir 1

Finished reading from "C:\Users\dluga\OneDrive\Desktop\eiFlux_Inca_Comparison_Rev2\GAMS_Model\conopt4.opt"


 

 

    C O N O P T   version 4.23

    Copyright (C) ARKI Consulting and Development A/S

                  Bagsvaerdvej 246 A

                  DK-2880 Bagsvaerd, Denmark

    Licensed to:  GAMS/CONOPT OEM License

 

 

    The user model has 78315 constraints and 79641 variables

    with 656856 Jacobian elements, 338802 of which are nonlinear.

    The Hessian of the Lagrangian has 1182 elements on the diagonal,

    140010 elements below the diagonal, and 63881 nonlinear variables.

 

    Iter Phase   Ninf   Infeasibility   RGmax      NSB   Step  InItr MX OK

       0   0          1.6941774736E-08 (Input point)

 

    The pre-triangular part of the model has 24 constraints and 1055 variables.

    The post-triangular part of the model has 10410 constraints and variables.

 

    Preprocessed model has 67881 constraints and 68176 variables

    with 515252 Jacobian elements, 254640 of which are nonlinear.

 

    Iter Phase   Ninf   Infeasibility   RGmax      NSB   Step  InItr MX OK

                      6.0544442791E-01 (Full preprocessed model)

                      5.5769306582E-02 (After scaling)

                      1.1878419734E-03 (After adjusting individual variables)

       1   0       0  1.3702928175E-09                 1.0E+00     1 T  T

 

 ** Feasible solution. Value of objective =    921.024758493

   Elapsed time       50.0 seconds.

 

    Iter Phase   Ninf     Objective     RGmax      NSB   Step  InItr MX OK

       2   3          9.2098574318E+02 2.4E+04      23 2.3E-08    25 F  T

       3   4          7.8959169910E+02 2.3E+03      36 1.0E+00    12 T  T

       4   4          6.5035893065E+02 3.8E+03     247 1.0E+00    16 F  T

       5   4          6.4925824823E+02 3.7E+03     256 1.0E+00    12 F  T

       6   4          6.4730688777E+02 2.0E+01     257 2.4E-01    95 F  F

       7   4          6.4622122256E+02 2.9E+02     262 1.0E+00    19 T  T

       8   4          6.4602371004E+02 6.3E+01     264 6.8E-01    21 F  T

       9   4          6.4526679882E+02 9.7E+00     264 1.9E-01    92 F  F

      10   4          6.4487929798E+02 1.4E+02     265 1.0E+00    15 F  T

      11   4          6.4479889204E+02 2.6E+01     266 1.0E+00    21 F  T

   Elapsed time       81.4 seconds.

 

    Iter Phase   Ninf     Objective     RGmax      NSB   Step  InItr MX OK

      12   4          6.4470966163E+02 1.1E+01     266 1.0E+00    33 T  T

      13   4          6.4465430805E+02 4.6E+01     267 1.0E+00    16 F  T

      14   4          6.4462600156E+02 1.3E+01     269 1.0E+00    20 F  T

      15   4          6.4457885515E+02 4.6E+01     269 1.0E+00    16 F  T

      16   4          6.4452856278E+02 5.9E+00     269 6.8E-01    47 F  T

      17   4          6.4450429717E+02 3.7E+01     269 1.0E+00    12 F  T

      18   4          6.4448828495E+02 1.2E+00     269 1.7E-01    52 F  T

      19   4          6.4448463491E+02 3.4E+01     271 3.0E-02    13 F  T

      20   4          6.4447431109E+02 4.1E+02     271 2.7E-03    67 F  T

      21   4          6.4445020155E+02 6.7E+01     271 1.0E+00    16 T  T

 

    Iter Phase   Ninf     Objective     RGmax      NSB   Step  InItr MX OK

      22   4          6.4441746231E+02 4.5E+00     269 8.6E-01    32 F  T

      23   4          6.4440993764E+02 3.9E+01     269 5.8E-01     3 F  T

      24   4          6.4440337808E+02 1.4E+01     270 5.0E-02    21 F  T

      25   4          6.4437622313E+02 1.2E+01     270 1.0E+00    18 T  T

      26   4          6.4435439563E+02 1.6E+01     269 1.0E+00    14 F  T

      27   4          6.4434035815E+02 5.5E+00     270 5.0E-01    16 F  T

      28   4          6.4432054129E+02 2.0E+01     270 1.0E+00    12 F  T

      29   4          6.4430710823E+02 5.8E+00     270 2.5E-01    18 F  T

      30   4          6.4428956491E+02 1.2E+01     270 1.0E+00    13 F  T

      31   4          6.4427883864E+02 1.0E+01     271 1.0E+00    12 F  T

   Elapsed time      131.5 seconds.

 

    Iter Phase   Ninf     Objective     RGmax      NSB   Step  InItr MX OK

      32   4          6.4426901281E+02 1.6E+01     271 1.0E+00    12 F  T

      33   4          6.4426408718E+02 6.0E+00     271 5.5E-01    14 F  F

      34   4          6.4425863767E+02 1.1E+01     271 1.0E+00    14 T  T

      35   4          6.4425686256E+02 7.1E+00     270 5.6E-01    11 F  T

      36   4          6.4425444582E+02 6.5E+00     270 1.4E+00    12 F  F

      37   4          6.4425386938E+02 5.5E+00     270 5.0E-01    12 F  F

      38   4          6.4425300060E+02 4.4E+00     270 1.4E+00     9 F  T

      39   4          6.4425239942E+02 4.6E+00     202 1.0E+00    14 F  T

      40   4          6.4425239307E+02 6.4E-02     228 1.0E+00    23 F  T

      41   4          6.4425188896E+02 7.7E-03     249 2.2E-01   105 F  T

   Elapsed time      174.5 seconds.

 

    Iter Phase   Ninf     Objective     RGmax      NSB   Step  InItr MX OK

      42   4          6.4425173204E+02 2.5E+00     257 1.0E+00    11 F  T

      43   4          6.4425119441E+02 8.2E-02     257 2.1E-01    36 F  T

      44   4          6.4425070756E+02 2.7E+00     262 1.0E+00    14 F  T

      45   4          6.4424964853E+02 5.2E+00     268 1.0E+00    10 F  T

      46   4          6.4424932705E+02 7.9E-01     268 2.1E-01    16 F  T

      47   4          6.4424834324E+02 4.8E+00     270 1.0E+00    11 F  T

      48   4          6.4424791616E+02 8.8E-01     270 2.5E-01     8 F  T

      49   4          6.4424725873E+02 2.5E+00     270 1.0E+00     8 F  T

      50   4          6.4424664041E+02 2.6E+00     270 1.0E+00     7 F  T

      51   4          6.4424611732E+02 2.2E+00     270 1.0E+00     8 F  T

 

    Iter Phase   Ninf     Objective     RGmax      NSB   Step  InItr MX OK

      52   4          6.4424560789E+02 2.6E+00     270 1.0E+00     7 F  T

      53   4          6.4424529615E+02 1.5E+00     270 1.0E+00     6 F  T

      54   4          6.4424482915E+02 3.3E+00     270 1.0E+00     8 F  T

      55   4          6.4424462599E+02 5.7E-01     270 5.0E-01     7 F  T

      56   4          6.4424431795E+02 2.4E+00     270 1.0E+00     8 F  T

      57   4          6.4424416460E+02 6.3E-01     270 6.3E-01     6 F  T

      58   4          6.4424395444E+02 2.0E+00     270 1.0E+00     7 F  T

      59   4          6.4424385096E+02 5.3E-01     270 6.9E-01     6 F  T

      60   4          6.4424371224E+02 1.7E+00     270 1.0E+00     7 F  T

      61   4          6.4424364763E+02 3.8E-01     270 6.8E-01     7 F  T

   Elapsed time      218.7 seconds.

 

    Iter Phase   Ninf     Objective     RGmax      NSB   Step  InItr MX OK

      62   4          6.4424356541E+02 1.3E+00     270 1.0E+00     6 F  T

      63   4          6.4424352817E+02 2.8E-01     270 5.2E-01     6 F  T

      64   4          6.4424349024E+02 6.1E-01     270 1.0E+00     6 F  T

      65   4          6.4424346588E+02 4.4E-01     270 1.0E+00     5 F  T

      66   4          6.4424345042E+02 4.1E-01     270 1.0E+00     6 F  T

      67   4          6.4424344236E+02 2.3E-01     270 1.0E+00     4 F  T

      68   4          6.4424343846E+02 2.3E-01     270 1.0E+00     4 F  T

      69   4          6.4424343721E+02 8.1E-02     270 1.0E+00     4 F  T

      70   4          6.4424343697E+02 6.5E-02     270 1.0E+00     4 F  T

      71   4          6.4424343696E+02 8.6E-03     270 1.0E+00     4 F  T

 

    Iter Phase   Ninf     Objective     RGmax      NSB   Step  InItr MX OK

      72   4          6.4424343696E+02 1.1E-03     270 1.0E+00     2 F  T

      73   4          6.4424343696E+02 2.7E-08     270

 

 ** Optimal solution. Reduced gradient less than tolerance.

 

--- Reading solution for model mfa

--- eiFlux_GAMS_Instationary.gms(225) 70 Mb  241 secs

--- Executing after solve: elapsed 0:04:15.709

--- eiFlux_GAMS_Instationary.gms(208) 70 Mb
--- eiFlux_GAMS_Instationary.gms(278) 70 Mb

--- GDX File (execute_unload) C:\Users\dluga\OneDrive\Desktop\eiFlux_Inca_Comparison_Rev2\GAMS_Model\Results.gdx

--- GDX File C:\Users\dluga\OneDrive\Desktop\eiFlux_Inca_Comparison_Rev2\GAMS_Model\_gams_py_gdb3.gdx

*** Status: Normal completion

--- Job eiFlux_GAMS_Instationary.gms Stop 11/10/21 22:34:27 elapsed 0:04:15.837


 Experiment exp1

 Measurement Time 0.30
  Metabolite           Atoms    M+    Measured (scaled)  Simulated   Residual
         Ala              bc     0               0.9597     0.9598     0.0001
         Ala              bc     1               0.0219      0.021      0.013
         Ala              bc     2               0.0242     0.0192     0.2451
         Ala             abc     0               0.9488      0.949     0.0002
         Ala             abc     1               0.0275     0.0314     0.1266
         Ala             abc     2               0.0107     0.0128     0.0419
         Ala             abc     3               0.0152     0.0069      1.077
         Asn            abcd     0               0.9553     0.9579     0.0325
         Asn            abcd     1               0.0503     0.0414     2.1588
         Asn            abcd     2                    0     0.0007     0.0096
         Asn            abcd     3                    0        0.0        0.0
         Asn            abcd     4                    0        0.0        0.0
         Asp              ab     0               0.9744     0.9746     0.0004
         Asp              ab     1               0.0308     0.0239     0.5994
         Asp              ab     2                    0     0.0016     0.0977
         Asp             bcd     0               0.9617     0.9633     0.0117
         Asp             bcd     1               0.0449      0.032     1.1555
         Asp             bcd     2               0.0055     0.0044     0.0463
         Asp             bcd     3               0.0116     0.0002     2.6125
         Asp            abcd     0               0.9524     0.9529      0.007
         Asp            abcd     1               0.0509     0.0421     2.1523
         Asp            abcd     2               0.0131     0.0034     0.4739
         Asp            abcd     3               0.0047     0.0015     0.1548
         Asp            abcd     4                    0     0.0001        0.0
         Glu            bcde     0               0.9577     0.9578     0.0001
         Glu            bcde     1               0.0421     0.0414      0.009
         Glu            bcde     2                    0     0.0007      0.011
         Glu            bcde     3                    0        0.0        0.0
         Glu            bcde     4                    0        0.0        0.0
         Glu           abcde     0               0.9471     0.9476     0.0022
         Glu           abcde     1               0.0543     0.0512      0.253
         Glu           abcde     2                0.006     0.0012     0.2351
         Glu           abcde     3               0.0018        0.0     0.0164
         Glu           abcde     4               0.0019        0.0     0.0363
         Glu           abcde     5               0.0029        0.0     0.0846
         Gln           abcde     0               0.9477     0.9476        0.0
         Gln           abcde     1               0.0507     0.0512      0.007
         Gln           abcde     2                    0     0.0011     0.0085
         Gln           abcde     3                    0        0.0        0.0
         Gln           abcde     4                    0        0.0        0.0
         Gln           abcde     5                    0        0.0        0.0
         Gly               b     0               0.9762     0.9761        0.0
         Gly               b     1               0.0221     0.0239     0.0373
         Gly              ab     0               0.9652     0.9651     0.0005
         Gly              ab     1                 0.02       0.03     2.0461
         Gly              ab     2               0.0083     0.0049     0.2437
         Ile           bcdef     0               0.9432     0.9436     0.0009
         Ile           bcdef     1               0.0509     0.0511     0.0002
         Ile           bcdef     2               0.0114     0.0052     0.7869
         Ile           bcdef     3                    0     0.0001     0.0003
         Ile           bcdef     4               0.0068        0.0     0.5742
         Ile           bcdef     5                    0        0.0        0.0
         Leu           bcdef     0               0.9458     0.9455      0.004
         Leu           bcdef     1               0.0349     0.0532     5.2422
         Leu           bcdef     2               0.0019     0.0013      0.003
         Leu           bcdef     3                    0        0.0        0.0
         Leu           bcdef     4                    0        0.0        0.0
         Leu           bcdef     5               0.0018        0.0     0.0326
         Met            bcde     0               0.9575     0.9579     0.0017
         Met            bcde     1               0.0476     0.0415     0.1919
         Met            bcde     2               0.0186     0.0007     1.6433
         Met            bcde     3                    0        0.0        0.0
         Met            bcde     4               0.0142        0.0     1.6725
         Met           abcde     0                0.947     0.9476     0.0058
         Met           abcde     1               0.0543     0.0513     0.0909
         Met           abcde     2                    0     0.0011     0.0125
         Met           abcde     3               0.0046        0.0      0.209
         Met           abcde     4                0.012        0.0     3.9812
         Met           abcde     5               0.0269        0.0      3.225
         Phe        bcdefghi     0               0.9086     0.9085     0.0001
         Phe        bcdefghi     1               0.0776     0.0787     0.0488
         Phe        bcdefghi     2               0.0135      0.012     0.0286
         Phe        bcdefghi     3               0.0058     0.0007     0.1315
         Phe        bcdefghi     4                    0     0.0001     0.0001
         Phe        bcdefghi     5               0.0047        0.0     0.3412
         Phe        bcdefghi     6                    0        0.0        0.0
         Phe        bcdefghi     7               0.0068        0.0     0.2356
         Phe        bcdefghi     8               0.0114        0.0     1.6032
         Phe              ab     0               0.9689     0.9691     0.0003
         Phe              ab     1               0.0176     0.0274     0.5639
         Phe              ab     2               0.0122     0.0035     2.0944
         Phe       abcdefghi     0               0.8969     0.8985     0.0182
         Phe       abcdefghi     1               0.0963     0.0878      0.322
         Phe       abcdefghi     2               0.0112     0.0096     0.0714
         Phe       abcdefghi     3                    0     0.0037     0.3836
         Phe       abcdefghi     4                0.009     0.0003     2.1341
         Phe       abcdefghi     5               0.0064        0.0     0.4076
         Phe       abcdefghi     6               0.0256        0.0     3.3357
         Phe       abcdefghi     7                    0        0.0        0.0
         Phe       abcdefghi     8                    0        0.0        0.0
         Phe       abcdefghi     9                    0        0.0        0.0
         Ser              bc     0               0.7871     0.7843      0.034
         Ser              bc     1               0.0266     0.0232     0.0828
         Ser              bc     2               0.1905     0.1925     0.1053
         Ser              ab     0               0.7787     0.7825     0.1044
         Ser              ab     1               0.1653     0.1483     1.7087
         Ser              ab     2               0.0749     0.0692     0.3356
         Ser             abc     0               0.7702     0.7703     0.0002
         Ser             abc     1               0.0408      0.036     0.9263
         Ser             abc     2               0.1236     0.1255     0.0345
         Ser             abc     3               0.0669     0.0682      0.069
         Thr             bcd     0               0.9665     0.9682     0.0214
         Thr             bcd     1               0.0473     0.0314     3.9579
         Thr             bcd     2                    0     0.0004     0.0009
         Thr             bcd     3                    0        0.0        0.0
         Thr            abcd     0               0.9578     0.9578        0.0
         Thr            abcd     1               0.0366     0.0414     0.1619
         Thr            abcd     2               0.0151     0.0007     1.2235
         Thr            abcd     3               0.0045        0.0     0.5464
         Thr            abcd     4                    0        0.0        0.0
         Tyr              ab     0               0.9761     0.9761     0.0001
         Tyr              ab     1               0.0232     0.0229     0.0006
         Tyr              ab     2               0.0101      0.001      1.281
         Val            bcde     0               0.9173     0.9175     0.0005
         Val            bcde     1               0.0445     0.0401     0.0981
         Val            bcde     2               0.0403     0.0377     0.1381
         Val            bcde     3                    0     0.0009     0.0048
         Val            bcde     4               0.0028     0.0038     0.0416
         Val           abcde     0               0.9068     0.9071     0.0007
         Val           abcde     1               0.0468     0.0498      0.076
         Val           abcde     2               0.0368     0.0314     0.4594
         Val           abcde     3               0.0011     0.0077     1.7331
         Val           abcde     4               0.0042     0.0026     0.0138
         Val           abcde     5               0.0054     0.0014      0.111
         aKG           abcde     0               0.9469     0.9471     0.0009
         aKG           abcde     1               0.0593     0.0512     0.4503
         aKG           abcde     2               0.0025     0.0016     0.0228
         aKG           abcde     3                    0        0.0        0.0
         aKG           abcde     4                    0        0.0        0.0
         aKG           abcde     5                0.004        0.0     0.1107
         Cit          abcdef     0               0.9052     0.9044     0.0063
         Cit          abcdef     1               0.0478     0.0599     0.8715
         Cit          abcdef     2               0.0236     0.0314     1.7113
         Cit          abcdef     3                    0     0.0032     0.0703
         Cit          abcdef     4                    0     0.0007     0.0056
         Cit          abcdef     5               0.0153     0.0003     1.1367
         Cit          abcdef     6               0.0084        0.0     0.8652
         Fum            abcd     0               0.9427     0.9427        0.0
         Fum            abcd     1               0.0417     0.0434     0.0157
         Fum            abcd     2                    0     0.0091     0.6919
         Fum            abcd     3               0.0113     0.0046     0.3078
         Fum            abcd     4                    0     0.0002     0.0014
         Mal            abcd     0               0.9041     0.9037     0.0007
         Mal            abcd     1               0.0483     0.0486      0.003
         Mal            abcd     2               0.0318     0.0304     0.0152
         Mal            abcd     3               0.0046     0.0163      3.801
         Mal            abcd     4                    0      0.001     0.0088
         Pyr             abc     0               0.7273     0.7265     0.0135
         Pyr             abc     1               0.0354     0.0315     0.1073
         Pyr             abc     2               0.1547     0.1569     0.0284
         Pyr             abc     3               0.0692     0.0851     2.5443
         Suc            abcd     0               0.9422     0.9427     0.0015
         Suc            abcd     1               0.0383     0.0434     0.3172
         Suc            abcd     2               0.0138     0.0091     0.6073
         Suc            abcd     3               0.0151     0.0046     1.3667
         Suc            abcd     4                0.014     0.0002      1.903

 Total Residual at Current Time 73.6632

 Measurement Time 0.75
  Metabolite           Atoms    M+    Measured (scaled)  Simulated   Residual
         Ala              bc     0               0.8811     0.8826     0.0354
         Ala              bc     1               0.0278     0.0214     0.5155
         Ala              bc     2               0.1217      0.096     3.9031
         Ala             abc     0               0.8695     0.8706     0.0146
         Ala             abc     1               0.0085     0.0318     3.7752
         Ala             abc     2               0.0785     0.0637     1.5386
         Ala             abc     3               0.0523     0.0339     1.7305
         Asn            abcd     0               0.9566     0.9574     0.0066
         Asn            abcd     1               0.0593     0.0415     1.6081
         Asn            abcd     2                    0      0.001     0.0113
         Asn            abcd     3                    0     0.0002     0.0002
         Asn            abcd     4               0.0217        0.0     3.2538
         Asp              ab     0               0.9452     0.9452        0.0
         Asp              ab     1               0.0425     0.0437     0.0106
         Asp              ab     2               0.0129     0.0111     0.0506
         Asp             bcd     0               0.9274      0.928     0.0017
         Asp             bcd     1               0.0378     0.0365     0.0083
         Asp             bcd     2               0.0338     0.0311     0.1976
         Asp             bcd     3               0.0044     0.0044        0.0
         Asp            abcd     0                0.916     0.9168     0.0031
         Asp            abcd     1               0.0585     0.0468     0.8106
         Asp            abcd     2               0.0126     0.0225     1.5381
         Asp            abcd     3               0.0137     0.0126     0.0153
         Asp            abcd     4               0.0091     0.0013      0.972
         Glu            bcde     0               0.9525     0.9527     0.0005
         Glu            bcde     1               0.0465     0.0413     0.2252
         Glu            bcde     2                    0     0.0056     0.1397
         Glu            bcde     3               0.0008     0.0001     0.0034
         Glu            bcde     4                    0     0.0002      0.001
         Glu           abcde     0               0.9425     0.9424     0.0002
         Glu           abcde     1               0.0365     0.0512     1.0952
         Glu           abcde     2               0.0056     0.0059     0.0023
         Glu           abcde     3               0.0062     0.0003     0.2459
         Glu           abcde     4               0.0024     0.0002     0.0409
         Glu           abcde     5               0.0108        0.0     0.9617
         Gln           abcde     0               0.9473     0.9475     0.0003
         Gln           abcde     1               0.0466     0.0512     0.1502
         Gln           abcde     2               0.0119     0.0013     1.7573
         Gln           abcde     3                    0        0.0        0.0
         Gln           abcde     4                    0        0.0        0.0
         Gln           abcde     5               0.0157        0.0     1.7113
         Gly               b     0               0.9186     0.9188     0.0002
         Gly               b     1               0.0818     0.0812     0.0092
         Gly              ab     0               0.9057     0.9059     0.0002
         Gly              ab     1               0.0699      0.069      0.004
         Gly              ab     2               0.0286     0.0251     0.0854
         Ile           bcdef     0               0.9241     0.9256     0.0113
         Ile           bcdef     1               0.0529     0.0506     0.0679
         Ile           bcdef     2               0.0333     0.0231     1.6205
         Ile           bcdef     3               0.0026     0.0007     0.0353
         Ile           bcdef     4                    0        0.0        0.0
         Ile           bcdef     5               0.0046        0.0     0.1475
         Leu           bcdef     0               0.9342      0.934     0.0003
         Leu           bcdef     1               0.0603     0.0632     0.3303
         Leu           bcdef     2                    0     0.0022      0.078
         Leu           bcdef     3               0.0233     0.0004     3.6593
         Leu           bcdef     4                    0     0.0001     0.0001
         Leu           bcdef     5               0.0112     0.0001     1.5331
         Met            bcde     0               0.9572     0.9571     0.0001
         Met            bcde     1               0.0327     0.0418     0.4902
         Met            bcde     2               0.0053      0.001     0.0958
         Met            bcde     3                    0     0.0001        0.0
         Met            bcde     4                    0        0.0        0.0
         Met           abcde     0               0.9465     0.9469      0.001
         Met           abcde     1               0.0523     0.0516     0.0099
         Met           abcde     2                    0     0.0013     0.0124
         Met           abcde     3               0.0051     0.0001     0.9981
         Met           abcde     4               0.0119        0.0     0.7148
         Met           abcde     5                    0        0.0        0.0
         Phe        bcdefghi     0               0.8752     0.8743     0.0165
         Phe        bcdefghi     1               0.0666     0.0763     3.7094
         Phe        bcdefghi     2               0.0541      0.045     0.8384
         Phe        bcdefghi     3                    0     0.0033     0.1309
         Phe        bcdefghi     4               0.0149     0.0007     1.1973
         Phe        bcdefghi     5               0.0131     0.0003      2.553
         Phe        bcdefghi     6               0.0015     0.0001     0.0297
         Phe        bcdefghi     7                0.007     0.0001     0.7425
         Phe        bcdefghi     8               0.0006        0.0     0.0035
         Phe              ab     0               0.9329     0.9333     0.0018
         Phe              ab     1               0.0566     0.0507     0.1557
         Phe              ab     2               0.0192      0.016      0.418
         Phe       abcdefghi     0               0.8648     0.8638     0.0075
         Phe       abcdefghi     1                0.082     0.0857     0.3801
         Phe       abcdefghi     2               0.0186     0.0313     0.9595
         Phe       abcdefghi     3               0.0108     0.0169     0.3042
         Phe       abcdefghi     4               0.0028     0.0015     0.0428
         Phe       abcdefghi     5                    0     0.0004     0.0051
         Phe       abcdefghi     6               0.0141     0.0002     3.9397
         Phe       abcdefghi     7               0.0032     0.0001     0.0445
         Phe       abcdefghi     8                    0        0.0        0.0
         Phe       abcdefghi     9                    0        0.0        0.0
         Ser              bc     0               0.6058      0.608     0.0237
         Ser              bc     1               0.0652     0.0545     0.6892
         Ser              bc     2               0.3392     0.3376     0.0121
         Ser              ab     0               0.6278     0.6258     0.1134
         Ser              ab     1               0.2431     0.2512     1.3208
         Ser              ab     2               0.1261     0.1231     0.1114
         Ser             abc     0               0.5912     0.5929      0.017
         Ser             abc     1               0.0695     0.0631     1.6423
         Ser             abc     2               0.1956     0.2258     4.0763
         Ser             abc     3               0.1211     0.1181     0.3548
         Thr             bcd     0               0.9675     0.9674     0.0001
         Thr             bcd     1               0.0184     0.0315     1.2011
         Thr             bcd     2                    0      0.001     0.0094
         Thr             bcd     3               0.0039     0.0001     0.1428
         Thr            abcd     0                0.956     0.9571      0.013
         Thr            abcd     1               0.0769     0.0415     5.5619
         Thr            abcd     2                    0     0.0011     0.0152
         Thr            abcd     3               0.0003     0.0003        0.0
         Thr            abcd     4                    0        0.0        0.0
         Tyr              ab     0                0.966     0.9661     0.0001
         Tyr              ab     1               0.0326     0.0294       0.07
         Tyr              ab     2               0.0072     0.0045     0.2033
         Val            bcde     0               0.7753     0.7749     0.0061
         Val            bcde     1               0.0408     0.0369     0.2355
         Val            bcde     2               0.1312     0.1467     1.4379
         Val            bcde     3                    0      0.005     0.2099
         Val            bcde     4               0.0336     0.0365     0.0439
         Val           abcde     0               0.7643     0.7646     0.0005
         Val           abcde     1               0.0488     0.0457      0.051
         Val           abcde     2               0.1194     0.1206     0.0548
         Val           abcde     3               0.0367     0.0312      0.817
         Val           abcde     4               0.0255     0.0251     0.0037
         Val           abcde     5               0.0133     0.0129     0.0061
         aKG           abcde     0               0.9315     0.9309     0.0044
         aKG           abcde     1               0.0354      0.051     3.0017
         aKG           abcde     2               0.0077     0.0163     1.5129
         aKG           abcde     3               0.0057     0.0009     0.6327
         aKG           abcde     4               0.0029     0.0008     0.0223
         aKG           abcde     5                0.012     0.0001      1.179
         Cit          abcdef     0               0.7576     0.7589     0.0198
         Cit          abcdef     1               0.0376     0.0582     5.2137
         Cit          abcdef     2               0.1507     0.1454     0.7728
         Cit          abcdef     3               0.0111       0.02     1.2378
         Cit          abcdef     4               0.0099     0.0113     0.0317
         Cit          abcdef     5                    0     0.0057     0.2253
         Cit          abcdef     6               0.0147     0.0006     1.0208
         Fum            abcd     0               0.8602     0.8604     0.0011
         Fum            abcd     1               0.0675     0.0539     1.8473
         Fum            abcd     2               0.0376     0.0531     2.9782
         Fum            abcd     3               0.0353     0.0293     0.3534
         Fum            abcd     4                    0     0.0032     0.0592
         Mal            abcd     0               0.7825     0.7845     0.0251
         Mal            abcd     1               0.0563     0.0637     0.5357
         Mal            abcd     2               0.0971      0.092     0.7177
         Mal            abcd     3               0.0507     0.0533     0.0665
         Mal            abcd     4               0.0117     0.0065      0.565
         Pyr             abc     0               0.5429     0.5496     0.2649
         Pyr             abc     1               0.0235     0.0356      2.951
         Pyr             abc     2               0.2787     0.2716     0.7844
         Pyr             abc     3               0.1406     0.1432      0.065
         Suc            abcd     0               0.8613     0.8604     0.0034
         Suc            abcd     1               0.0479     0.0539     0.4508
         Suc            abcd     2               0.0313     0.0531     2.4235
         Suc            abcd     3               0.0355     0.0293     0.6038
         Suc            abcd     4                    0     0.0032     0.0511

 Total Residual at Current Time 99.7875

 Measurement Time 1.20
  Metabolite           Atoms    M+    Measured (scaled)  Simulated   Residual
         Ala              bc     0               0.7997        0.8     0.0015
         Ala              bc     1               0.0093     0.0242     1.1368
         Ala              bc     2               0.1781     0.1757     0.0554
         Ala             abc     0               0.7877     0.7872     0.0081
         Ala             abc     1               0.0381     0.0335     0.1492
         Ala             abc     2               0.1177     0.1172     0.0017
         Ala             abc     3               0.0561     0.0621     1.4239
         Asn            abcd     0               0.9558     0.9557        0.0
         Asn            abcd     1                0.041     0.0417     0.0117
         Asn            abcd     2                    0     0.0018     0.0675
         Asn            abcd     3                    0     0.0007     0.0023
         Asn            abcd     4               0.0021     0.0001     0.1608
         Asp              ab     0               0.8978     0.8994     0.0131
         Asp              ab     1               0.0902     0.0751     1.3416
         Asp              ab     2               0.0207     0.0255     0.1618
         Asp             bcd     0               0.8739     0.8741     0.0019
         Asp             bcd     1               0.0341     0.0436     0.9052
         Asp             bcd     2               0.0866     0.0687     1.6233
         Asp             bcd     3               0.0172     0.0136     0.3675
         Asp            abcd     0               0.8618     0.8613     0.0056
         Asp            abcd     1               0.0426      0.054     1.5962
         Asp            abcd     2               0.0453     0.0509     0.6345
         Asp            abcd     3               0.0321       0.03     0.0233
         Asp            abcd     4                    0     0.0038     0.1013
         Glu            bcde     0               0.9242     0.9265     0.0357
         Glu            bcde     1               0.0508      0.041     1.1866
         Glu            bcde     2               0.0352     0.0292     1.4237
         Glu            bcde     3                    0     0.0009     0.0104
         Glu            bcde     4               0.0026     0.0023     0.0004
         Glu           abcde     0               0.9152     0.9157     0.0017
         Glu           abcde     1               0.0455      0.051     0.3016
         Glu           abcde     2               0.0328     0.0288       0.45
         Glu           abcde     3               0.0056      0.002     0.2082
         Glu           abcde     4               0.0143     0.0022     1.2063
         Glu           abcde     5                    0     0.0003     0.0011
         Gln           abcde     0               0.9456     0.9457     0.0005
         Gln           abcde     1               0.0636     0.0512     0.7845
         Gln           abcde     2                    0     0.0028      0.046
         Gln           abcde     3                    0     0.0001     0.0004
         Gln           abcde     4               0.0066     0.0001     0.2921
         Gln           abcde     5                    0        0.0        0.0
         Gly               b     0               0.8548     0.8559     0.0117
         Gly               b     1               0.1547     0.1441      0.579
         Gly              ab     0                0.842     0.8411     0.0174
         Gly              ab     1               0.0982     0.1115     0.9045
         Gly              ab     2               0.0342     0.0473      3.545
         Ile           bcdef     0               0.9031     0.9031     0.0001
         Ile           bcdef     1               0.0499     0.0505     0.0059
         Ile           bcdef     2               0.0446     0.0449     0.0026
         Ile           bcdef     3               0.0043     0.0014     0.0806
         Ile           bcdef     4               0.0051     0.0001     0.5161
         Ile           bcdef     5               0.0092        0.0     1.3127
         Leu           bcdef     0               0.9199     0.9188     0.0067
         Leu           bcdef     1               0.0683     0.0753     0.7815
         Leu           bcdef     2                0.004     0.0038     0.0007
         Leu           bcdef     3                0.003     0.0013     0.0262
         Leu           bcdef     4               0.0132     0.0004     1.6276
         Leu           bcdef     5               0.0005     0.0003     0.0008
         Met            bcde     0               0.9544     0.9545     0.0001
         Met            bcde     1               0.0423     0.0433     0.0072
         Met            bcde     2                    0     0.0019     0.0557
         Met            bcde     3               0.0069     0.0003     0.8938
         Met            bcde     4               0.0013        0.0     0.0118
         Met           abcde     0               0.9422     0.9443     0.0408
         Met           abcde     1                0.078      0.053     5.1371
         Met           abcde     2                    0      0.002     0.0242
         Met           abcde     3               0.0241     0.0006     2.4565
         Met           abcde     4                0.007     0.0001     0.2107
         Met           abcde     5               0.0039        0.0     0.2425
         Phe        bcdefghi     0               0.8297     0.8339     0.0903
         Phe        bcdefghi     1               0.0904     0.0742     2.1602
         Phe        bcdefghi     2               0.0897     0.0817     0.3274
         Phe        bcdefghi     3               0.0073     0.0063     0.0141
         Phe        bcdefghi     4               0.0038     0.0021     0.0247
         Phe        bcdefghi     5               0.0075      0.001     0.8525
         Phe        bcdefghi     6               0.0108     0.0005     0.8723
         Phe        bcdefghi     7                    0     0.0003     0.0013
         Phe        bcdefghi     8                    0        0.0        0.0
         Phe              ab     0                0.893     0.8928     0.0008
         Phe              ab     1               0.0766      0.077     0.0017
         Phe              ab     2               0.0172     0.0302     1.7011
         Phe       abcdefghi     0               0.8224     0.8231     0.0138
         Phe       abcdefghi     1               0.1009     0.0837      2.048
         Phe       abcdefghi     2               0.0562     0.0556     0.0052
         Phe       abcdefghi     3               0.0328     0.0317     0.0318
         Phe       abcdefghi     4               0.0097     0.0034     0.6182
         Phe       abcdefghi     5                    0     0.0013     0.0268
         Phe       abcdefghi     6               0.0005     0.0006     0.0001
         Phe       abcdefghi     7               0.0104     0.0003     1.2584
         Phe       abcdefghi     8                    0     0.0001     0.0004
         Phe       abcdefghi     9               0.0034        0.0     0.3254
         Ser              bc     0               0.5285     0.5337     0.2277
         Ser              bc     1               0.1025     0.0892     0.9056
         Ser              bc     2               0.3805     0.3771     0.1425
         Ser              ab     0               0.5709      0.575     0.0968
         Ser              ab     1               0.2863     0.2828      0.146
         Ser              ab     2               0.1443     0.1422     0.0215
         Ser             abc     0               0.5285     0.5195     0.6609
         Ser             abc     1               0.0682     0.0909     2.6174
         Ser             abc     2               0.2387      0.256     1.5356
         Ser             abc     3               0.1193     0.1336     1.1977
         Thr             bcd     0               0.9633      0.965     0.0172
         Thr             bcd     1               0.0485     0.0318     2.2886
         Thr             bcd     2                    0     0.0028     0.1236
         Thr             bcd     3               0.0246     0.0004     2.9975
         Thr            abcd     0               0.9542     0.9545     0.0021
         Thr            abcd     1               0.0503     0.0419      0.875
         Thr            abcd     2                    0     0.0024     0.0305
         Thr            abcd     3                    0      0.001     0.0301
         Thr            abcd     4               0.0027     0.0001     0.1813
         Tyr              ab     0               0.9536      0.954     0.0025
         Tyr              ab     1               0.0402     0.0372     0.1436
         Tyr              ab     2               0.0309     0.0088     2.8964
         Val            bcde     0               0.6413     0.6391     0.0296
         Val            bcde     1               0.0411     0.0365     0.0946
         Val            bcde     2               0.2333     0.2339     0.0053
         Val            bcde     3               0.0152     0.0117     0.1206
         Val            bcde     4               0.0635     0.0787     1.9094
         Val           abcde     0               0.6293     0.6294        0.0
         Val           abcde     1               0.0464     0.0435     0.0794
         Val           abcde     2               0.1874     0.1921     0.6316
         Val           abcde     3               0.0589     0.0525     1.6078
         Val           abcde     4               0.0637     0.0546     1.2753
         Val           abcde     5               0.0272     0.0278     0.0033
         aKG           abcde     0               0.8765       0.88     0.0722
         aKG           abcde     1               0.0592     0.0508     1.9385
         aKG           abcde     2               0.0566     0.0585     0.0231
         aKG           abcde     3               0.0225     0.0045     3.2375
         aKG           abcde     4                    0     0.0054       0.59
         aKG           abcde     5               0.0138     0.0009     0.9914
         Cit          abcdef     0               0.6101     0.6149     0.0998
         Cit          abcdef     1               0.0675     0.0597     0.9436
         Cit          abcdef     2               0.2426     0.2368     0.2707
         Cit          abcdef     3               0.0252     0.0407     4.8963
         Cit          abcdef     4               0.0358     0.0301     0.3247
         Cit          abcdef     5               0.0134     0.0158     0.1604
         Cit          abcdef     6                    0     0.0021     0.0295
         Fum            abcd     0               0.7742     0.7753     0.0111
         Fum            abcd     1                 0.06     0.0646     0.1272
         Fum            abcd     2               0.1002     0.0973     0.2268
         Fum            abcd     3               0.0621      0.055     0.2244
         Fum            abcd     4               0.0065     0.0078     0.0198
         Mal            abcd     0               0.7043     0.6973     0.2191
         Mal            abcd     1               0.0734     0.0755     0.0439
         Mal            abcd     2               0.1317     0.1341     0.0937
         Mal            abcd     3               0.0727      0.081     1.9374
         Mal            abcd     4               0.0195     0.0121     0.5524
         Pyr             abc     0                0.494     0.4926     0.0218
         Pyr             abc     1               0.0491     0.0421     0.6099
         Pyr             abc     2               0.3059     0.3042     0.0148
         Pyr             abc     3               0.1445     0.1612     1.6343
         Suc            abcd     0                0.774     0.7753     0.0444
         Suc            abcd     1                0.091     0.0646       4.12
         Suc            abcd     2               0.1197     0.0973     2.9853
         Suc            abcd     3               0.0328      0.055     2.1848
         Suc            abcd     4               0.0102     0.0078     0.0699

 Total Residual at Current Time 96.2335

 Measurement Time 1.65
  Metabolite           Atoms    M+    Measured (scaled)  Simulated   Residual
         Ala              bc     0               0.7269     0.7274     0.0076
         Ala              bc     1                0.039     0.0293     2.6109
         Ala              bc     2               0.2434     0.2433        0.0
         Ala             abc     0               0.7261     0.7142     0.6355
         Ala             abc     1               0.0289     0.0362     0.2692
         Ala             abc     2               0.1499      0.163     3.5023
         Ala             abc     3               0.0914     0.0867      0.131
         Asn            abcd     0               0.9525     0.9527      0.001
         Asn            abcd     1               0.0518     0.0421     0.4785
         Asn            abcd     2                    0     0.0034     0.0585
         Asn            abcd     3               0.0104     0.0016     2.1505
         Asn            abcd     4               0.0002     0.0002        0.0
         Asp              ab     0               0.8475     0.8491     0.0132
         Asp              ab     1               0.1117      0.109     0.0369
         Asp              ab     2               0.0523     0.0419     1.0732
         Asp             bcd     0               0.8154     0.8152     0.0018
         Asp             bcd     1               0.0445     0.0527     0.3017
         Asp             bcd     2               0.1046     0.1068       0.06
         Asp             bcd     3               0.0142     0.0252     1.8947
         Asp            abcd     0               0.7986     0.8004     0.0385
         Asp            abcd     1               0.0665     0.0623     0.1057
         Asp            abcd     2               0.0854      0.081     0.4005
         Asp            abcd     3               0.0688     0.0491     2.2988
         Asp            abcd     4                    0     0.0072     0.3634
         Glu            bcde     0               0.8712     0.8725     0.0354
         Glu            bcde     1               0.0761     0.0411     8.5071
         Glu            bcde     2               0.0768     0.0748     0.0802
         Glu            bcde     3                    0      0.003     0.0605
         Glu            bcde     4                0.021     0.0086     1.0626
         Glu           abcde     0               0.8625     0.8609     0.0207
         Glu           abcde     1                0.069     0.0511     1.9012
         Glu           abcde     2               0.0452     0.0722    11.3908
         Glu           abcde     3                    0     0.0063     0.6295
         Glu           abcde     4               0.0086      0.008     0.0096
         Glu           abcde     5               0.0096     0.0015      0.291
         Gln           abcde     0               0.9397     0.9399     0.0009
         Gln           abcde     1               0.0512     0.0512        0.0
         Gln           abcde     2               0.0116     0.0077     0.5995
         Gln           abcde     3               0.0027     0.0005     0.0241
         Gln           abcde     4               0.0136     0.0006     2.6221
         Gln           abcde     5                    0     0.0001     0.0002
         Gly               b     0               0.7987        0.8     0.0141
         Gly               b     1               0.2043        0.2     0.1782
         Gly              ab     0               0.7832     0.7833        0.0
         Gly              ab     1               0.1468     0.1492     0.0288
         Gly              ab     2               0.0721     0.0676     0.1208
         Ile           bcdef     0               0.8793     0.8797     0.0009
         Ile           bcdef     1               0.0558      0.051     0.3661
         Ile           bcdef     2                0.059      0.067     0.3758
         Ile           bcdef     3                    0     0.0022      0.025
         Ile           bcdef     4               0.0063     0.0002     0.4718
         Ile           bcdef     5               0.0023        0.0     0.1415
         Leu           bcdef     0                0.902     0.9021        0.0
         Leu           bcdef     1               0.0873     0.0874     0.0002
         Leu           bcdef     2               0.0035     0.0059     0.1144
         Leu           bcdef     3                0.015     0.0028     0.8874
         Leu           bcdef     4                    0      0.001     0.0167
         Leu           bcdef     5               0.0033     0.0008     0.0433
         Met            bcde     0               0.9491     0.9498     0.0039
         Met            bcde     1               0.0565     0.0459     0.5756
         Met            bcde     2                    0     0.0034     0.1416
         Met            bcde     3               0.0152     0.0009      1.692
         Met            bcde     4               0.0043     0.0001     0.4932
         Met           abcde     0               0.9389     0.9395     0.0042
         Met           abcde     1               0.0596     0.0556     0.4557
         Met           abcde     2                0.004     0.0032     0.0035
         Met           abcde     3               0.0025     0.0014     0.0245
         Met           abcde     4                    0     0.0003     0.0026
         Met           abcde     5                    0        0.0        0.0
         Phe        bcdefghi     0               0.7937     0.7933     0.0021
         Phe        bcdefghi     1               0.0727      0.073     0.0007
         Phe        bcdefghi     2               0.1115     0.1162     0.3421
         Phe        bcdefghi     3               0.0118     0.0095     0.0257
         Phe        bcdefghi     4               0.0057     0.0041     0.0446
         Phe        bcdefghi     5               0.0035     0.0021     0.0534
         Phe        bcdefghi     6                    0     0.0011     0.0189
         Phe        bcdefghi     7               0.0205     0.0006     3.2746
         Phe        bcdefghi     8                    0     0.0001     0.0003
         Phe              ab     0               0.8534     0.8536     0.0005
         Phe              ab     1               0.1031     0.1022     0.0117
         Phe              ab     2               0.0452     0.0442     0.0198
         Phe       abcdefghi     0               0.7826     0.7824     0.0006
         Phe       abcdefghi     1               0.0881     0.0821     0.7326
         Phe       abcdefghi     2               0.0678     0.0786      2.381
         Phe       abcdefghi     3               0.0468      0.046     0.0075
         Phe       abcdefghi     4                    0     0.0058     0.3356
         Phe       abcdefghi     5                    0     0.0027     0.0359
         Phe       abcdefghi     6                    0     0.0013     0.0097
         Phe       abcdefghi     7               0.0013     0.0007     0.0027
         Phe       abcdefghi     8               0.0038     0.0003     0.0868
         Phe       abcdefghi     9               0.0098        0.0     0.4908
         Ser              bc     0               0.4973     0.4889     0.4917
         Ser              bc     1               0.1031     0.1155     1.0579
         Ser              bc     2               0.3868     0.3956     0.4617
         Ser              ab     0               0.5346     0.5476     1.4014
         Ser              ab     1               0.3026     0.2981      0.552
         Ser              ab     2               0.1604     0.1542     0.7667
         Ser             abc     0                0.468     0.4757     0.3521
         Ser             abc     1               0.0965     0.1106     1.0152
         Ser             abc     2               0.2934     0.2708     2.6017
         Ser             abc     3                0.141     0.1429     0.0744
         Thr             bcd     0               0.9584     0.9604     0.0226
         Thr             bcd     1               0.0484     0.0324     2.1165
         Thr             bcd     2               0.0095      0.006     0.1487
         Thr             bcd     3               0.0171     0.0011     4.0016
         Thr            abcd     0                0.949     0.9498     0.0098
         Thr            abcd     1               0.0505     0.0425     1.0014
         Thr            abcd     2                    0     0.0049     0.1946
         Thr            abcd     3               0.0176     0.0025     4.6535
         Thr            abcd     4                    0     0.0003     0.0016
         Tyr              ab     0               0.9419     0.9416     0.0017
         Tyr              ab     1               0.0337     0.0452     1.6335
         Tyr              ab     2                    0     0.0132     0.8882
         Val            bcde     0               0.5193     0.5294     0.5242
         Val            bcde     1               0.0331     0.0388     0.4042
         Val            bcde     2               0.3119     0.2954     1.6243
         Val            bcde     3               0.0093     0.0202     0.7019
         Val            bcde     4               0.1149     0.1162     0.0093
         Val           abcde     0               0.5107     0.5204     0.5546
         Val           abcde     1               0.0352     0.0436     0.3645
         Val           abcde     2               0.2476     0.2428     0.4877
         Val           abcde     3               0.0552     0.0703     1.5724
         Val           abcde     4               0.0792     0.0815     0.0526
         Val           abcde     5               0.0485     0.0414     1.9834
         aKG           abcde     0               0.8031     0.8027     0.0049
         aKG           abcde     1               0.0405     0.0515     3.3941
         aKG           abcde     2               0.1186     0.1165     0.0331
         aKG           abcde     3               0.0214     0.0115     0.6862
         aKG           abcde     4               0.0125     0.0149     0.0461
         aKG           abcde     5                    0      0.003     0.0876
         Cit          abcdef     0               0.4994      0.501     0.0705
         Cit          abcdef     1               0.0649     0.0637     0.0281
         Cit          abcdef     2               0.3022     0.2929     0.5064
         Cit          abcdef     3               0.0614     0.0606     0.0132
         Cit          abcdef     4                0.052     0.0507     0.0092
         Cit          abcdef     5               0.0312     0.0271     0.3541
         Cit          abcdef     6                    0      0.004     0.1638
         Fum            abcd     0               0.7046      0.705     0.0055
         Fum            abcd     1               0.0731     0.0742     0.0135
         Fum            abcd     2               0.1177     0.1328     1.1508
         Fum            abcd     3               0.0831     0.0752     1.7034
         Fum            abcd     4               0.0213     0.0128     0.8962
         Mal            abcd     0               0.6303     0.6319     0.0741
         Mal            abcd     1               0.0962     0.0856     1.1205
         Mal            abcd     2               0.1629     0.1637     0.0152
         Mal            abcd     3               0.1109     0.1013     1.8461
         Mal            abcd     4               0.0162     0.0174     0.0184
         Pyr             abc     0               0.4646     0.4639     0.0091
         Pyr             abc     1               0.0315     0.0473     1.1123
         Pyr             abc     2               0.3241     0.3176     0.3438
         Pyr             abc     3               0.1679     0.1711     0.4056
         Suc            abcd     0               0.7065      0.705     0.0285
         Suc            abcd     1               0.0858     0.0742     0.5908
         Suc            abcd     2                0.113     0.1327     2.3095
         Suc            abcd     3               0.0651     0.0752     0.8533
         Suc            abcd     4               0.0152     0.0128     0.1641

 Total Residual at Current Time 107.5136

 Measurement Time 2.10
  Metabolite           Atoms    M+    Measured (scaled)  Simulated   Residual
         Ala              bc     0               0.6581     0.6663     0.4009
         Ala              bc     1               0.0389     0.0355     0.0952
         Ala              bc     2               0.3147     0.2981     1.6355
         Ala             abc     0               0.6559      0.653     0.0697
         Ala             abc     1               0.0486     0.0393     0.4455
         Ala             abc     2               0.1969     0.2003     0.1758
         Ala             abc     3               0.1026     0.1074     0.3647
         Asn            abcd     0               0.9477     0.9482     0.0029
         Asn            abcd     1               0.0493     0.0427     0.6813
         Asn            abcd     2                    0     0.0056     0.8812
         Asn            abcd     3               0.0016      0.003     0.0193
         Asn            abcd     4                    0     0.0004      0.005
         Asp              ab     0               0.7969     0.8002     0.1318
         Asp              ab     1               0.1446     0.1408     0.5737
         Asp              ab     2               0.0779      0.059      2.486
         Asp             bcd     0               0.7593     0.7574     0.0153
         Asp             bcd     1               0.0656     0.0633     0.0865
         Asp             bcd     2               0.1378     0.1416     0.0716
         Asp             bcd     3               0.0306     0.0377     1.3999
         Asp            abcd     0               0.7397     0.7406     0.0099
         Asp            abcd     1               0.0503     0.0708     2.1595
         Asp            abcd     2               0.1144     0.1096     0.1596
         Asp            abcd     3                0.084     0.0678     1.3439
         Asp            abcd     4               0.0292     0.0112      1.658
         Glu            bcde     0               0.7944     0.7989     0.1018
         Glu            bcde     1               0.0385     0.0423     0.0887
         Glu            bcde     2               0.1429     0.1326     1.3224
         Glu            bcde     3               0.0134     0.0066     0.5778
         Glu            bcde     4               0.0166     0.0196     0.0743
         Glu           abcde     0               0.7795      0.786     0.1856
         Glu           abcde     1               0.0616     0.0522     1.0872
         Glu           abcde     2               0.1389     0.1264     1.2804
         Glu           abcde     3               0.0023     0.0137     1.2881
         Glu           abcde     4               0.0043     0.0179     2.2941
         Glu           abcde     5                0.023     0.0038      1.635
         Gln           abcde     0               0.9281     0.9277     0.0029
         Gln           abcde     1               0.0434     0.0512     1.6941
         Gln           abcde     2               0.0221     0.0173     0.1868
         Gln           abcde     3               0.0139     0.0015     1.2718
         Gln           abcde     4                    0     0.0019     0.0244
         Gln           abcde     5               0.0022     0.0004     0.0205
         Gly               b     0               0.7533     0.7521     0.0181
         Gly               b     1               0.2412     0.2479     0.3137
         Gly              ab     0               0.7354     0.7335     0.0194
         Gly              ab     1                 0.18      0.181     0.0186
         Gly              ab     2                 0.08     0.0855     0.2997
         Ile           bcdef     0               0.8562     0.8561     0.0002
         Ile           bcdef     1               0.0483      0.052     0.3739
         Ile           bcdef     2               0.0892     0.0885     0.0027
         Ile           bcdef     3               0.0051      0.003     0.0685
         Ile           bcdef     4               0.0211     0.0004     2.9937
         Ile           bcdef     5               0.0033     0.0001     0.2143
         Leu           bcdef     0               0.8845     0.8845        0.0
         Leu           bcdef     1               0.0993      0.099     0.0004
         Leu           bcdef     2                    0     0.0083     0.5645
         Leu           bcdef     3               0.0071     0.0048     0.0359
         Leu           bcdef     4                0.008     0.0019     0.5804
         Leu           bcdef     5                    0     0.0016     0.0298
         Met            bcde     0                0.942     0.9431     0.0107
         Met            bcde     1               0.0614     0.0495     1.7713
         Met            bcde     2                    0     0.0054     0.5879
         Met            bcde     3                0.005     0.0019     0.1983
         Met            bcde     4               0.0055     0.0002     0.3429
         Met           abcde     0               0.9334     0.9328     0.0057
         Met           abcde     1               0.0471      0.059     2.9077
         Met           abcde     2                0.015     0.0048      1.032
         Met           abcde     3               0.0051     0.0026     0.0484
         Met           abcde     4               0.0143     0.0007     0.9401
         Met           abcde     5               0.0021     0.0001     0.0502
         Phe        bcdefghi     0               0.7526      0.754     0.0097
         Phe        bcdefghi     1               0.0683     0.0723     0.3224
         Phe        bcdefghi     2               0.1519     0.1476     0.1899
         Phe        bcdefghi     3                0.019     0.0128     0.7844
         Phe        bcdefghi     4               0.0052     0.0066     0.0396
         Phe        bcdefghi     5               0.0015     0.0035     0.0417
         Phe        bcdefghi     6               0.0001      0.002     0.1381
         Phe        bcdefghi     7               0.0099     0.0011     1.5857
         Phe        bcdefghi     8               0.0059     0.0002     0.1912
         Phe              ab     0               0.8168      0.817     0.0014
         Phe              ab     1               0.1382     0.1254     0.7308
         Phe              ab     2               0.0521     0.0576     0.3036
         Phe       abcdefghi     0               0.7429     0.7431     0.0014
         Phe       abcdefghi     1               0.0799     0.0807     0.0118
         Phe       abcdefghi     2               0.1158     0.0995     1.3573
         Phe       abcdefghi     3               0.0442     0.0595     2.3414
         Phe       abcdefghi     4               0.0176     0.0085     0.4885
         Phe       abcdefghi     5               0.0041     0.0044     0.0045
         Phe       abcdefghi     6                    0     0.0022     0.1015
         Phe       abcdefghi     7               0.0016     0.0013     0.0011
         Phe       abcdefghi     8               0.0026     0.0005     0.0252
         Phe       abcdefghi     9               0.0169     0.0001     2.8419
         Ser              bc     0               0.4503     0.4579     0.3986
         Ser              bc     1               0.1177     0.1338     3.1863
         Ser              bc     2                0.427     0.4083     2.0511
         Ser              ab     0               0.5275     0.5284     0.0234
         Ser              ab     1               0.3125     0.3081     0.1599
         Ser              ab     2               0.1644     0.1635     0.0104
         Ser             abc     0               0.4456     0.4457     0.0004
         Ser             abc     1               0.1156     0.1231     0.4635
         Ser             abc     2               0.2791     0.2809     0.0517
         Ser             abc     3               0.1588     0.1502     0.9143
         Thr             bcd     0                0.953     0.9538     0.0058
         Thr             bcd     1               0.0534     0.0334     2.7795
         Thr             bcd     2               0.0049     0.0105     0.3841
         Thr             bcd     3               0.0036     0.0023     0.0675
         Thr            abcd     0               0.9412      0.943     0.0331
         Thr            abcd     1               0.0801     0.0434     7.9501
         Thr            abcd     2               0.0035     0.0083     0.6418
         Thr            abcd     3               0.0098     0.0046     0.1208
         Thr            abcd     4                    0     0.0007     0.0025
         Tyr              ab     0               0.9292     0.9292     0.0001
         Tyr              ab     1               0.0472     0.0531      0.175
         Tyr              ab     2                0.003     0.0177     2.1653
         Val            bcde     0               0.4441     0.4437     0.0021
         Val            bcde     1               0.0356     0.0425     0.3307
         Val            bcde     2               0.3381     0.3376     0.0025
         Val            bcde     3               0.0276     0.0293     0.0452
         Val            bcde     4               0.1445     0.1468     0.0264
         Val           abcde     0               0.4358     0.4354     0.0054
         Val           abcde     1               0.0346      0.045     1.0687
         Val           abcde     2               0.2773     0.2777     0.0018
         Val           abcde     3               0.0871     0.0849     0.0284
         Val           abcde     4               0.1056      0.104     0.0227
         Val           abcde     5               0.0356      0.053     1.5438
         aKG           abcde     0                0.714     0.7149     0.0095
         aKG           abcde     1               0.0673     0.0537     0.8177
         aKG           abcde     2               0.1764     0.1755     0.0158
         aKG           abcde     3               0.0235     0.0213     0.1971
         aKG           abcde     4               0.0183     0.0282     0.8044
         aKG           abcde     5               0.0014     0.0064     0.3088
         Cit          abcdef     0                0.416     0.4149     0.0461
         Cit          abcdef     1               0.0639     0.0685     0.3277
         Cit          abcdef     2               0.3025     0.3239     2.3181
         Cit          abcdef     3               0.0858     0.0783     0.4537
         Cit          abcdef     4               0.0732     0.0702     0.2381
         Cit          abcdef     5               0.0447     0.0378     1.2996
         Cit          abcdef     6               0.0051     0.0063     0.0174
         Fum            abcd     0               0.6492     0.6457     0.1199
         Fum            abcd     1               0.0754     0.0827     1.4797
         Fum            abcd     2               0.1605     0.1623     0.0251
         Fum            abcd     3               0.0874     0.0911     0.2699
         Fum            abcd     4               0.0219     0.0183     0.2634
         Mal            abcd     0               0.5781     0.5795     0.0332
         Mal            abcd     1               0.0982     0.0943     0.1056
         Mal            abcd     2               0.1899     0.1866      0.177
         Mal            abcd     3               0.1173     0.1169     0.0044
         Mal            abcd     4               0.0189     0.0227     0.1179
         Pyr             abc     0               0.4478     0.4459      0.035
         Pyr             abc     1               0.0579     0.0508      0.255
         Pyr             abc     2               0.3218     0.3251     0.2169
         Pyr             abc     3               0.1853     0.1782     0.4218
         Suc            abcd     0               0.6476     0.6457     0.0297
         Suc            abcd     1                 0.09     0.0827     0.5362
         Suc            abcd     2               0.1544     0.1622     0.5043
         Suc            abcd     3               0.0791     0.0911     0.9999
         Suc            abcd     4               0.0025     0.0183     1.1145

 Total Residual at Current Time 91.177

 Measurement Time 2.55
  Metabolite           Atoms    M+    Measured (scaled)  Simulated   Residual
         Ala              bc     0               0.6165     0.6159     0.0016
         Ala              bc     1                0.045     0.0423     0.0909
         Ala              bc     2               0.3403     0.3419     0.0147
         Ala             abc     0               0.6037     0.6027     0.0269
         Ala             abc     1               0.0452     0.0423     0.1729
         Ala             abc     2               0.2283     0.2303     0.1622
         Ala             abc     3               0.1233     0.1248     0.0093
         Asn            abcd     0               0.9426     0.9425     0.0006
         Asn            abcd     1               0.0262     0.0435     2.0889
         Asn            abcd     2               0.0012     0.0085     0.3153
         Asn            abcd     3                    0     0.0048     0.1907
         Asn            abcd     4                    0     0.0007     0.0152
         Asp              ab     0               0.7553      0.755     0.0005
         Asp              ab     1               0.1694     0.1686     0.0123
         Asp              ab     2                0.068     0.0763     0.4834
         Asp             bcd     0               0.7017     0.7033     0.0248
         Asp             bcd     1               0.0923     0.0748     3.0371
         Asp             bcd     2               0.1606     0.1717     0.7379
         Asp             bcd     3               0.0565     0.0502     0.6254
         Asp            abcd     0               0.6866     0.6845     0.0261
         Asp            abcd     1               0.0638     0.0792     1.4029
         Asp            abcd     2               0.1294     0.1358     0.4075
         Asp            abcd     3               0.0801     0.0849     0.1906
         Asp            abcd     4               0.0412     0.0156     5.4149
         Glu            bcde     0               0.7157     0.7168     0.0116
         Glu            bcde     1               0.0321     0.0452      1.008
         Glu            bcde     2               0.1932     0.1919      0.051
         Glu            bcde     3               0.0136     0.0119     0.0632
         Glu            bcde     4               0.0403     0.0343     0.3579
         Glu           abcde     0               0.7057     0.7024     0.1062
         Glu           abcde     1               0.0442     0.0546     0.7568
         Glu           abcde     2               0.1694      0.181     1.3517
         Glu           abcde     3                 0.02     0.0236     0.1288
         Glu           abcde     4                0.035      0.031     0.0698
         Glu           abcde     5                    0     0.0074     0.3203
         Gln           abcde     0               0.9074     0.9084     0.0152
         Gln           abcde     1               0.0725     0.0515     4.4169
         Gln           abcde     2               0.0189     0.0317      0.833
         Gln           abcde     3               0.0004     0.0033     0.2309
         Gln           abcde     4                    0     0.0042     0.0915
         Gln           abcde     5                    0     0.0009     0.0067
         Gly               b     0               0.7065     0.7117     0.1553
         Gly               b     1               0.3042     0.2883     1.1153
         Gly              ab     0               0.6913     0.6914     0.0001
         Gly              ab     1               0.2063     0.2075     0.0283
         Gly              ab     2               0.1094     0.1011      0.474
         Ile           bcdef     0               0.8326     0.8327     0.0011
         Ile           bcdef     1               0.0447     0.0533     0.4344
         Ile           bcdef     2               0.1171     0.1093     0.3596
         Ile           bcdef     3               0.0091     0.0039     1.1014
         Ile           bcdef     4               0.0103     0.0007     0.5447
         Ile           bcdef     5                    0     0.0001     0.0001
         Leu           bcdef     0               0.8661     0.8665     0.0019
         Leu           bcdef     1               0.1162     0.1097     0.1847
         Leu           bcdef     2               0.0043      0.011     0.2242
         Leu           bcdef     3               0.0102     0.0073      0.165
         Leu           bcdef     4               0.0028      0.003     0.0007
         Leu           bcdef     5                    0     0.0025     0.2595
         Met            bcde     0               0.9356     0.9348     0.0062
         Met            bcde     1               0.0346     0.0537     4.5122
         Met            bcde     2               0.0069     0.0077     0.0138
         Met            bcde     3               0.0123     0.0033     0.4766
         Met            bcde     4               0.0065     0.0005     0.2146
         Met           abcde     0               0.9239     0.9244     0.0017
         Met           abcde     1               0.0702     0.0631     0.2641
         Met           abcde     2                0.003     0.0068     0.5786
         Met           abcde     3                    0     0.0043     0.0824
         Met           abcde     4               0.0116     0.0013     0.7409
         Met           abcde     5                    0     0.0001     0.0001
         Phe        bcdefghi     0               0.7181     0.7163     0.0254
         Phe        bcdefghi     1               0.0496      0.072     4.9953
         Phe        bcdefghi     2               0.1739     0.1755     0.0341
         Phe        bcdefghi     3                0.022     0.0162     0.5267
         Phe        bcdefghi     4                    0     0.0096     0.5433
         Phe        bcdefghi     5               0.0102     0.0053     0.1234
         Phe        bcdefghi     6               0.0011      0.003      0.079
         Phe        bcdefghi     7               0.0095     0.0017     1.6807
         Phe        bcdefghi     8                    0     0.0003     0.0005
         Phe              ab     0               0.7845     0.7832     0.0211
         Phe              ab     1               0.1356     0.1466     1.1984
         Phe              ab     2               0.0752     0.0703     0.1424
         Phe       abcdefghi     0               0.7043     0.7056     0.0147
         Phe       abcdefghi     1               0.0774     0.0795     0.0669
         Phe       abcdefghi     2               0.1245     0.1183      0.609
         Phe       abcdefghi     3               0.0566      0.072     1.4011
         Phe       abcdefghi     4               0.0038     0.0116     0.4237
         Phe       abcdefghi     5                    0     0.0066     0.3559
         Phe       abcdefghi     6               0.0006     0.0034     0.0662
         Phe       abcdefghi     7               0.0137     0.0021     2.7634
         Phe       abcdefghi     8               0.0043     0.0008     0.1844
         Phe       abcdefghi     9                    0     0.0001     0.0001
         Ser              bc     0               0.4386     0.4353     0.2258
         Ser              bc     1               0.1565      0.146     1.3635
         Ser              bc     2               0.4144     0.4187     0.5259
         Ser              ab     0               0.5142     0.5133     0.0105
         Ser              ab     1               0.3069     0.3156     0.4459
         Ser              ab     2               0.1732     0.1711     0.1177
         Ser             abc     0                0.418      0.424     1.0176
         Ser             abc     1               0.1409     0.1306     0.6359
         Ser             abc     2               0.3099      0.289     3.0297
         Ser             abc     3               0.1751     0.1564     1.7785
         Thr             bcd     0               0.9419     0.9453      0.059
         Thr             bcd     1               0.0497     0.0348     4.5406
         Thr             bcd     2               0.0252     0.0161     0.3695
         Thr             bcd     3               0.0077     0.0038     0.1048
         Thr            abcd     0               0.9344     0.9343     0.0003
         Thr            abcd     1               0.0358     0.0446     0.7758
         Thr            abcd     2               0.0022     0.0126     1.0849
         Thr            abcd     3               0.0125     0.0073     0.2697
         Thr            abcd     4               0.0066     0.0011     0.3008
         Tyr              ab     0               0.9167     0.9169     0.0011
         Tyr              ab     1               0.0764     0.0609     1.4219
         Tyr              ab     2               0.0164     0.0222     0.9546
         Val            bcde     0               0.3861     0.3776     0.7246
         Val            bcde     1               0.0657     0.0468     1.8295
         Val            bcde     2                0.345     0.3663     3.1413
         Val            bcde     3               0.0427     0.0384     0.3786
         Val            bcde     4               0.1765      0.171     0.2479
         Val           abcde     0               0.3651       0.37     0.3712
         Val           abcde     1               0.0428     0.0468      0.196
         Val           abcde     2               0.3164     0.3015     2.2407
         Val           abcde     3               0.0968     0.0968        0.0
         Val           abcde     4               0.1076     0.1224     2.1837
         Val           abcde     5               0.0594     0.0626     0.0856
         aKG           abcde     0               0.6243     0.6282     0.0767
         aKG           abcde     1               0.0551     0.0572      0.186
         aKG           abcde     2               0.2414      0.227     1.4368
         aKG           abcde     3               0.0257     0.0332     0.2482
         aKG           abcde     4               0.0396     0.0435     0.6043
         aKG           abcde     5                    0     0.0109     1.1916
         Cit          abcdef     0               0.3566     0.3503     0.8218
         Cit          abcdef     1                0.074      0.073     0.0114
         Cit          abcdef     2                0.333     0.3387     0.6625
         Cit          abcdef     3               0.0769     0.0937     1.6698
         Cit          abcdef     4               0.0892     0.0881     0.0355
         Cit          abcdef     5               0.0372     0.0475      1.315
         Cit          abcdef     6               0.0126     0.0088     0.4028
         Fum            abcd     0               0.5956     0.5936     0.0632
         Fum            abcd     1               0.0846       0.09     0.3607
         Fum            abcd     2               0.1869     0.1882     0.0645
         Fum            abcd     3               0.1003     0.1038     0.1023
         Fum            abcd     4               0.0184     0.0244     0.2159
         Mal            abcd     0               0.5342     0.5351     0.0192
         Mal            abcd     1               0.1062     0.1016     0.1516
         Mal            abcd     2               0.2122     0.2059     0.6269
         Mal            abcd     3               0.1169     0.1292     1.2485
         Mal            abcd     4               0.0267     0.0283     0.0148
         Pyr             abc     0               0.4341     0.4331     0.0116
         Pyr             abc     1               0.0509      0.053     0.0919
         Pyr             abc     2               0.3281     0.3302     0.1193
         Pyr             abc     3               0.2015     0.1837     1.4023
         Suc            abcd     0               0.5873     0.5936     0.2368
         Suc            abcd     1               0.0904       0.09     0.0011
         Suc            abcd     2               0.2084     0.1882     2.0961
         Suc            abcd     3               0.1025     0.1038     0.0094
         Suc            abcd     4               0.0273     0.0244     0.0982

 Total Residual at Current Time 98.4992

 Measurement Time 3.0
  Metabolite           Atoms    M+    Measured (scaled)  Simulated   Residual
         Ala              bc     0               0.5715     0.5745      0.053
         Ala              bc     1               0.0488     0.0489     0.0001
         Ala              bc     2               0.3776     0.3767     0.0261
         Ala             abc     0               0.5592     0.5616     0.0757
         Ala             abc     1               0.0417      0.045      0.292
         Ala             abc     2               0.2575     0.2542     0.2929
         Ala             abc     3               0.1371     0.1391     0.0363
         Asn            abcd     0               0.9352     0.9355     0.0014
         Asn            abcd     1                0.035     0.0445     0.3997
         Asn            abcd     2               0.0133     0.0119     0.0174
         Asn            abcd     3               0.0163     0.0069     0.7242
         Asn            abcd     4               0.0112     0.0012     4.0083
         Asp              ab     0               0.7173     0.7142     0.0655
         Asp              ab     1               0.1827     0.1921     0.8815
         Asp              ab     2               0.0944     0.0937     0.0139
         Asp             bcd     0               0.6541     0.6533     0.0045
         Asp             bcd     1               0.0853     0.0869     0.0313
         Asp             bcd     2               0.1989     0.1974     0.0341
         Asp             bcd     3               0.0429     0.0623     3.1221
         Asp            abcd     0               0.6338     0.6329     0.0239
         Asp            abcd     1               0.0961      0.087     0.4893
         Asp            abcd     2               0.1367     0.1594     2.6504
         Asp            abcd     3               0.0834     0.1002     1.4362
         Asp            abcd     4               0.0253     0.0204     0.2935
         Glu            bcde     0                0.637     0.6356     0.0231
         Glu            bcde     1               0.0323     0.0495      1.748
         Glu            bcde     2                0.237      0.245     0.3709
         Glu            bcde     3               0.0261     0.0188      1.099
         Glu            bcde     4               0.0501     0.0511     0.0056
         Glu           abcde     0                0.619     0.6199     0.0076
         Glu           abcde     1                0.055     0.0582     0.0999
         Glu           abcde     2               0.2307     0.2289     0.0504
         Glu           abcde     3               0.0266     0.0353     0.3848
         Glu           abcde     4               0.0519     0.0459     0.2147
         Glu           abcde     5                    0     0.0118     2.1927
         Gln           abcde     0               0.8826     0.8824     0.0007
         Gln           abcde     1               0.0471      0.052     0.4756
         Gln           abcde     2                 0.05       0.05        0.0
         Gln           abcde     3                    0      0.006     0.3632
         Gln           abcde     4               0.0205     0.0078      0.821
         Gln           abcde     5               0.0006     0.0018     0.0075
         Gly               b     0               0.6783     0.6777     0.0135
         Gly               b     1               0.3199     0.3223     0.1187
         Gly              ab     0               0.6531     0.6558       0.06
         Gly              ab     1               0.2385     0.2294     0.4146
         Gly              ab     2               0.1213     0.1147     0.1958
         Ile           bcdef     0               0.8107     0.8098     0.0049
         Ile           bcdef     1               0.0565     0.0548     0.0422
         Ile           bcdef     2                0.126     0.1291     0.1877
         Ile           bcdef     3               0.0136     0.0048     0.5339
         Ile           bcdef     4                    0     0.0012     0.0146
         Ile           bcdef     5               0.0101     0.0003     0.7962
         Leu           bcdef     0                0.848     0.8482      0.001
         Leu           bcdef     1               0.1204     0.1196     0.0243
         Leu           bcdef     2               0.0185     0.0139     0.3299
         Leu           bcdef     3               0.0058     0.0103     0.2027
         Leu           bcdef     4               0.0126     0.0043     0.3113
         Leu           bcdef     5                0.004     0.0038     0.0003
         Met            bcde     0               0.9251     0.9253     0.0014
         Met            bcde     1                0.071     0.0583     0.8189
         Met            bcde     2                    0     0.0104     0.5466
         Met            bcde     3               0.0215     0.0052     1.8412
         Met            bcde     4               0.0009     0.0009        0.0
         Met           abcde     0               0.9143     0.9149     0.0029
         Met           abcde     1               0.0707     0.0674     0.0572
         Met           abcde     2               0.0041      0.009     0.1383
         Met           abcde     3               0.0185     0.0064     1.4681
         Met           abcde     4                0.014     0.0021     0.8358
         Met           abcde     5               0.0058     0.0003     0.1832
         Phe        bcdefghi     0               0.6785     0.6806     0.0702
         Phe        bcdefghi     1               0.0806     0.0719     1.5282
         Phe        bcdefghi     2               0.2013     0.2003     0.0316
         Phe        bcdefghi     3               0.0237     0.0195     0.2202
         Phe        bcdefghi     4               0.0161     0.0129     0.2029
         Phe        bcdefghi     5                    0     0.0074      0.241
         Phe        bcdefghi     6                    0     0.0044      0.757
         Phe        bcdefghi     7                    0     0.0025     0.0782
         Phe        bcdefghi     8                    0     0.0005     0.0099
         Phe              ab     0               0.7519      0.752     0.0005
         Phe              ab     1               0.1665     0.1658     0.0074
         Phe              ab     2               0.0826     0.0821     0.0029
         Phe       abcdefghi     0               0.6708     0.6701     0.0075
         Phe       abcdefghi     1               0.0562     0.0783     4.0287
         Phe       abcdefghi     2               0.1339     0.1349     0.0069
         Phe       abcdefghi     3               0.0849     0.0835     0.0334
         Phe       abcdefghi     4               0.0168     0.0149     0.1032
         Phe       abcdefghi     5                    0      0.009     1.6656
         Phe       abcdefghi     6                    0     0.0048     0.4796
         Phe       abcdefghi     7                0.014      0.003     0.8336
         Phe       abcdefghi     8                    0     0.0012     0.0127
         Phe       abcdefghi     9                    0     0.0002     0.0005
         Ser              bc     0               0.4211     0.4186     0.0432
         Ser              bc     1               0.1573     0.1541     0.4153
         Ser              bc     2                0.416     0.4272     0.7422
         Ser              ab     0               0.5035     0.5012     0.1415
         Ser              ab     1               0.3217     0.3215     0.0006
         Ser              ab     2               0.1611     0.1773     3.2643
         Ser             abc     0               0.4106     0.4081     0.2426
         Ser             abc     1               0.1331     0.1348     0.1106
         Ser             abc     2               0.2848     0.2955     1.1625
         Ser             abc     3               0.1605     0.1615      0.006
         Thr             bcd     0                0.935     0.9352     0.0014
         Thr             bcd     1               0.0562     0.0365     2.6828
         Thr             bcd     2               0.0108     0.0225     0.6925
         Thr             bcd     3                    0     0.0058     0.6928
         Thr            abcd     0               0.9229     0.9239     0.0069
         Thr            abcd     1               0.0671     0.0461     2.2517
         Thr            abcd     2               0.0094     0.0177     0.6885
         Thr            abcd     3                    0     0.0106     0.7759
         Thr            abcd     4                    0     0.0018     0.0489
         Tyr              ab     0               0.9038     0.9048     0.0074
         Tyr              ab     1               0.0731     0.0684     0.4375
         Tyr              ab     2               0.0281     0.0268     0.0081
         Val            bcde     0               0.3272     0.3268     0.0046
         Val            bcde     1               0.0571      0.051     0.7574
         Val            bcde     2               0.3808     0.3854     0.3281
         Val            bcde     3               0.0394     0.0469     0.6916
         Val            bcde     4               0.1967       0.19     0.7041
         Val           abcde     0               0.3247     0.3199     0.1916
         Val           abcde     1               0.0564     0.0487      0.304
         Val           abcde     2               0.3154     0.3174     0.0532
         Val           abcde     3               0.0997     0.1064     0.2635
         Val           abcde     4               0.1373     0.1371     0.0002
         Val           abcde     5               0.0687     0.0705      0.082
         aKG           abcde     0               0.5507     0.5489     0.0262
         aKG           abcde     1                0.062     0.0618     0.0009
         aKG           abcde     2               0.2658     0.2677      0.043
         aKG           abcde     3               0.0579     0.0462     0.6056
         aKG           abcde     4               0.0409     0.0593     2.8062
         aKG           abcde     5               0.0227     0.0161     0.2998
         Cit          abcdef     0               0.2938     0.3012     0.5526
         Cit          abcdef     1               0.0729     0.0766     0.1391
         Cit          abcdef     2               0.3466     0.3437      0.081
         Cit          abcdef     3               0.1074     0.1068     0.0168
         Cit          abcdef     4               0.1071     0.1042     0.2223
         Cit          abcdef     5               0.0669      0.056     0.6018
         Cit          abcdef     6               0.0018     0.0115     1.1562
         Fum            abcd     0                0.545     0.5463     0.0454
         Fum            abcd     1               0.0993     0.0964     0.0993
         Fum            abcd     2               0.2203     0.2116     0.5317
         Fum            abcd     3               0.1182     0.1144     0.1469
         Fum            abcd     4               0.0246     0.0313     0.5603
         Mal            abcd     0               0.5005     0.4958     0.1533
         Mal            abcd     1               0.1039     0.1076     0.3798
         Mal            abcd     2                0.213     0.2231     0.5227
         Mal            abcd     3               0.1493     0.1392     0.5157
         Mal            abcd     4               0.0209     0.0343     1.4822
         Pyr             abc     0               0.4202     0.4237     0.1006
         Pyr             abc     1               0.0637     0.0544     0.7072
         Pyr             abc     2               0.3358     0.3339     0.0712
         Pyr             abc     3               0.1856      0.188     0.0724
         Suc            abcd     0               0.5421     0.5463     0.0887
         Suc            abcd     1               0.0985     0.0964     0.1194
         Suc            abcd     2               0.2027     0.2116     0.4026
         Suc            abcd     3               0.1423     0.1144     3.4733
         Suc            abcd     4               0.0213     0.0313     1.2364

 Total Residual at Current Time 77.3695

 Total Measurement Residuals for Current Experiment
  Metabolite           Atoms    M+   Residual
         Ala              bc     0     0.5003
         Ala              bc     1     4.4625
         Ala              bc     2     5.8798
         Ala             abc     0     0.8306
         Ala             abc     1     5.2306
         Ala             abc     2     5.7154
         Ala             abc     3     4.7726
         Asn            abcd     0      0.045
         Asn            abcd     1      7.427
         Asn            abcd     2     1.3608
         Asn            abcd     3     3.0872
         Asn            abcd     4     7.4432
         Asp              ab     0     0.2244
         Asp              ab     1      3.456
         Asp              ab     2     4.3667
         Asp             bcd     0     0.0617
         Asp             bcd     1     5.5255
         Asp             bcd     2     2.7708
         Asp             bcd     3    10.0223
         Asp            abcd     0     0.1143
         Asp            abcd     1     8.7165
         Asp            abcd     2     6.2646
         Asp            abcd     3      5.463
         Asp            abcd     4     8.8032
         Glu            bcde     0     0.2081
         Glu            bcde     1    12.7727
         Glu            bcde     2     3.3988
         Glu            bcde     3     1.8144
         Glu            bcde     4     1.5019
         Glu           abcde     0     0.3243
         Glu           abcde     1     5.4948
         Glu           abcde     2    14.7607
         Glu           abcde     3     2.9017
         Glu           abcde     4     3.8717
         Glu           abcde     5     5.4864
         Gln           abcde     0     0.0204
         Gln           abcde     1     7.5284
         Gln           abcde     2     3.4312
         Gln           abcde     3     1.8903
         Gln           abcde     4      3.851
         Gln           abcde     5     1.7461
         Gly               b     0     0.2129
         Gly               b     1     2.3514
         Gly              ab     0     0.0976
         Gly              ab     1     3.4449
         Gly              ab     2     4.9645
         Ile           bcdef     0     0.0194
         Ile           bcdef     1     1.2907
         Ile           bcdef     2     3.3358
         Ile           bcdef     3      1.845
         Ile           bcdef     4     5.1151
         Ile           bcdef     5     2.6123
         Leu           bcdef     0     0.0139
         Leu           bcdef     1     6.5637
         Leu           bcdef     2     1.3147
         Leu           bcdef     3     4.9765
         Leu           bcdef     4     2.5368
         Leu           bcdef     5     1.8993
         Met            bcde     0     0.0241
         Met            bcde     1     8.3673
         Met            bcde     2     3.0848
         Met            bcde     3     5.1019
         Met            bcde     4     2.7349
         Met           abcde     0     0.0623
         Met           abcde     1     8.9224
         Met           abcde     2     1.8016
         Met           abcde     3      5.287
         Met           abcde     4     7.4261
         Met           abcde     5      3.701
         Phe        bcdefghi     0     0.2142
         Phe        bcdefghi     1    12.7651
         Phe        bcdefghi     2     1.7922
         Phe        bcdefghi     3     1.8335
         Phe        bcdefghi     4     2.0525
         Phe        bcdefghi     5     4.2061
         Phe        bcdefghi     6      1.895
         Phe        bcdefghi     7     7.5986
         Phe        bcdefghi     8     1.8087
         Phe              ab     0     0.0264
         Phe              ab     1     2.6698
         Phe              ab     2     4.6822
         Phe       abcdefghi     0     0.0637
         Phe       abcdefghi     1     7.5903
         Phe       abcdefghi     2     5.3904
         Phe       abcdefghi     3      4.503
         Phe       abcdefghi     4     4.1461
         Phe       abcdefghi     5     2.5015
         Phe       abcdefghi     6     7.9324
         Phe       abcdefghi     7     4.9037
         Phe       abcdefghi     8     0.3095
         Phe       abcdefghi     9     3.6587
         Ser              bc     0     1.4446
         Ser              bc     1     7.7006
         Ser              bc     2     4.0409
         Ser              ab     0     1.8914
         Ser              ab     1     4.3338
         Ser              ab     2     4.6276
         Ser             abc     0     2.2908
         Ser             abc     1      7.411
         Ser             abc     2    12.4919
         Ser             abc     3     4.3946
         Thr             bcd     0     0.1276
         Thr             bcd     1     19.567
         Thr             bcd     2     1.7289
         Thr             bcd     3      8.007
         Thr            abcd     0     0.0652
         Thr            abcd     1    18.5778
         Thr            abcd     2     3.8791
         Thr            abcd     3     6.3964
         Thr            abcd     4     0.5351
         Tyr              ab     0      0.013
         Tyr              ab     1     3.8822
         Tyr              ab     2     8.3968
         Val            bcde     0     1.2917
         Val            bcde     1     3.7499
         Val            bcde     2     6.6776
         Val            bcde     3     2.1525
         Val            bcde     4     2.9826
         Val           abcde     0     1.1239
         Val           abcde     1     2.1396
         Val           abcde     2     3.9292
         Val           abcde     3     6.0222
         Val           abcde     4      3.552
         Val           abcde     5     3.8152
         aKG           abcde     0     0.1948
         aKG           abcde     1     9.7892
         aKG           abcde     2     3.0875
         aKG           abcde     3     5.6073
         aKG           abcde     4     4.8732
         aKG           abcde     5     4.1689
         Cit          abcdef     0     1.6169
         Cit          abcdef     1     7.5351
         Cit          abcdef     2     6.3229
         Cit          abcdef     3     8.3579
         Cit          abcdef     4     0.8671
         Cit          abcdef     5     5.0929
         Cit          abcdef     6     3.6557
         Fum            abcd     0     0.2462
         Fum            abcd     1     3.9434
         Fum            abcd     2      5.669
         Fum            abcd     3     3.1081
         Fum            abcd     4     2.0163
         Mal            abcd     0     0.5247
         Mal            abcd     1       2.34
         Mal            abcd     2     2.1683
         Mal            abcd     3     9.4195
         Mal            abcd     4     2.7595
         Pyr             abc     0     0.4564
         Pyr             abc     1     5.8346
         Pyr             abc     2     1.5788
         Pyr             abc     3     6.5456
         Suc            abcd     0     0.4331
         Suc            abcd     1     6.1355
         Suc            abcd     2    11.3285
         Suc            abcd     3     9.4912
         Suc            abcd     4     4.6372

 Best Fit SSR
  644.2434

 Best Fit Fluxes
    gl-in:        1.0
     gl-1:        1.0
     gl-2:   0.804987
   gl-3.f:     1000.0
   gl-3.b: 999.098626
   gl-4.f:     1000.0
   gl-4.b: 999.098626
   gl-5.f:   1.097122
   gl-5.b:   0.195748
   gl-6.f:     1000.0
   gl-6.b: 998.122776
   gl-7.f:   1.877224
   gl-7.b:          0
   gl-8.f:  51.063531
   gl-8.b:  49.211838
     gl-9:   1.655385
     pp-1:   0.191938
     pp-2:   0.162356
   pp-3.f:   0.064904
   pp-3.b:          0
   pp-4.f:    9.18581
   pp-4.b:   9.088358
   pp-5.f:   2.970837
   pp-5.b:   2.919404
   pp-6.f:   0.051434
   pp-6.b:          0
   pp-7.f:   0.271225
   pp-7.b:   0.225206
     ed-1:   0.029582
     ed-2:   0.029582
       pd:   1.812765
     tc-1:   0.144213
     tc-2:   0.144213
     tc-3:   0.117476
     tc-4:   0.101306
     tc-5:   0.094226
   tc-6.f:     1000.0
   tc-6.b: 999.871957
   tc-7.f:    0.71264
   tc-7.b:   0.579032
   tc-8.f:   8.890858
   tc-8.b:   8.897805
       me:   0.167293
     an.f:   0.230659
     an.b:   0.045947
       ac:   1.591217
     gx-1:   0.026737
     gx-2:   0.026737
 co2-in.f:          0
 co2-in.b:   2.206902
     acxt:   1.598927
   glusyn:   0.098533
   glnsyn:   0.010125
   prosyn:    0.00315
   argsyn:   0.004215
   aspsyn:   0.028452
   asnsyn:   0.003435
   alasyn:    0.00732
   sersyn:   0.016247
 glysyn.f:   0.013833
 glysyn.b:   0.004967
 glydeg.f:   0.001834
 glydeg.b:   0.000516
   thrdeg:   0.001182
   cyssyn:   0.003495
 lldapsyn:    0.00489
   lyssyn:    0.00489
   thrsyn:   0.008937
   metsyn:    0.00219
   valsyn:    0.00603
  leusynI:    0.00642
 leusynII:    0.00642
   ilesyn:    0.00414
  phesynI:    0.00264
 phesynII:    0.00264
  tyrsynI:   0.001965
 tyrsynII:   0.001965
  trpsynI:    0.00081
 trpsynII:    0.00081
trpsynIII:    0.00081
   hissyn:    0.00135
 methfsyn:    0.00219
  fthfsyn:    0.00135
  Biomass:      0.015

 Best Fit Pool Sizes
      Glc:      0.001
      G6P:      0.001
      F6P:      0.001
      FBP:      0.001
     DHAP:      0.001
      GAP:      0.001
      BPG:      0.001
      3PG:      0.001
      PEP:   0.422338
      6PG:   0.221123
     Ru5P:   0.108888
      R5P:   0.082618
      X5P:      0.001
      S7P:      0.001
      E4P:      0.001
     KDPG:      0.001
      Pyr:   0.046002
      OAA:   0.020793
    AcCoA:   0.039475
      Cit:   0.131984
     iCit:   0.057941
      aKG:   0.088437
   SucCoA:   0.087149
      Suc:      0.001
      Fum:   0.164607
      Mal:   0.117631
      CO2:     0.0525
      Gox:      0.001
       Ac:        1.0
      Glu:   0.038197
      Gln:   0.041124
      Asp:   0.036781
      Ser:      0.001
      Gly:   0.026386
   MEETHF:   0.016346
      Thr:   0.104322
    LLDAP:      0.001
    METHF:      0.001
      Cys:      0.001
     Leu1:   0.037457
     Phe1:   0.031929
     Tyr1:        1.0
     Trp1:        1.0
     Trp2:        1.0
     FTHF:        1.0
      Ala:   0.012298
      Arg:        1.0
      Asn:   0.062609
      His:        1.0
      Ile:   0.033158
      Leu:   0.083644
      Lys:        1.0
      Met:   0.051649
      Phe:   0.011918
      Pro:        1.0
      Trp:        1.0
      Tyr:   0.033299
      Val:   0.008416
