# Supplementary material for: Isotope-assisted metabolic flux analysis as an equality-constrained nonlinear program for improved scalability and robustness
Source: PLoS Comput Biol. 2022 Mar 24;18(3):e1009831. doi: 10.1371/journal.pcbi.1009831 (PMC8947808; doi:10.1371/journal.pcbi.1009831)
Supplement: S1 File — The text files in these folders are used as inputs to eiFlux. The text file modelfile.txt is used to specify which model to run. The GAMS scripts used by eiFlux, in the folder GAMS_Model. A demo version of eiFlux that specifically runs two models listed above, thus fully reproducing the results in this manuscript. This is a compiled Python file, eiFlux_Limited.pyc. This demo version only runs only the two models listed above. Users may change model parameters such as the time nodes, but not the models themselves. After following the instructions given in the Installation_Instructions.pdf file, users may run the eiFlux_Limited.pyc file to run the software. (ZIP) [file pcbi.1009831.s009.zip › EColi_SingleMS_Model/Comparison_eiFlux_INCA_Same_Starting_Parameter_Values/eiFlux 06.txt]

Model_File_Name: Ecoli_Model_Paper
Reaction_File_Name: reactions.txt
Fed_Label_File_Name: label.txt
Measurement_File_Name: measurements_ms_simulated_perturbed_80%12glc20%Uglc.txt
FluxBound_File_Name: fluxbounds.txt
Model_Settings_File_Name: modelsettings.txt
PoolBound_File_Name: poolbounds.txt
Flux_Measurement_File_Name: none
Pool_Measurement_File_Name: none
Init_Flux_File_Name initfluxes.txt
Init_Pool_File_Name initpools.txt
Uncorr_Atom_File_Name None

      Metabolite         # Atoms          # EMUs
            3PG               3               6
            6PG               6              12
             Ac               2               0
          AcCoA               2               3
            Ala               3               2
            Arg               6               0
            Asn               4               1
            Asp               4              10
            BPG               3               6
            CO2               1               1
            Cit               6              18
            Cys               3               5
           DHAP               3               6
            E4P               4               8
            F6P               6              13
            FBP               6              13
           FTHF               1               0
            Fum               4              10
            G6P               6              13
            GAP               3               6
            Glc               6              13
            Gln               5              12
            Glu               5              12
            Gly               2               3
            Gox               2               3
            His               6               0
            Ile               6               1
           KDPG               6              11
          LLDAP               7               1
            Leu               6               1
           Leu1               4               1
            Lys               6               0
         MEETHF               1               1
          METHF               1               1
            Mal               4              10
            Met               5               2
            OAA               4              10
            PEP               3               6
            Phe               9               3
           Phe1               6               1
            Pro               5               0
            Pyr               3               5
            R5P               5              10
           Ru5P               5              10
            S7P               7              15
            Ser               3               6
            Suc               4              10
         SucCoA               4              10
            Thr               4               8
            Trp              11               0
           Trp1               6               0
           Trp2               8               0
            Tyr               9               1
           Tyr1               6               0
            Val               5               2
            X5P               5              10
            aKG               5              12
           iCit               6              17

Total Metabolites: 58
Total Network EMUs: 341
Total Network EMU elements: 1028
Total Considered Pool Sizes: 48
Total Number of Reactions: 84
Independent Fluxes: 26

Continue? (Y/N): 
Building Model
Creating GDX File
--- Warning: The GAMS version (34.2.0) differs from the API version (30.2.0).
Running GAMS Optimization
--- Job eiFlux_GAMS_Instationary.gms Start 11/10/21 22:36:11 34.2.0 r6925a71 WEX-WEI x86 64bit/MS Windows

--- Applying:

    C:\GAMS\34\gmsprmNT.txt

--- GAMS Parameters defined

    LP conopt

    MIP CPLEX

    RMIP conopt

    NLP conopt

    MCP PATH

    MPEC NLPEC

    RMPEC NLPEC

    CNS conopt

    DNLP conopt

    RMINLP conopt

    MINLP DICOPT

    QCP conopt

    MIQCP SBB

    RMIQCP conopt

    EMP JAMS

    Input C:\Users\dluga\OneDrive\Desktop\eiFlux_Inca_Comparison_Rev2\GAMS_Model\eiFlux_GAMS_Instationary.gms

    Output C:\Users\dluga\OneDrive\Desktop\eiFlux_Inca_Comparison_Rev2\GAMS_Model\_gams_py_gjo0.lst

    ScrDir C:\Users\dluga\OneDrive\Desktop\eiFlux_Inca_Comparison_Rev2\GAMS_Model\225h\

    SysDir C:\GAMS\34\

    CurDir C:\Users\dluga\OneDrive\Desktop\eiFlux_Inca_Comparison_Rev2\GAMS_Model\

    LogOption 3

    LogFile C:\Users\dluga\OneDrive\Desktop\eiFlux_Inca_Comparison_Rev2\GAMS_Model\_gams_py_gjo0.log

    GDX C:\Users\dluga\OneDrive\Desktop\eiFlux_Inca_Comparison_Rev2\GAMS_Model\_gams_py_gdb1.gdx

Licensee: Small MUD - 5 User License                     G200210/0001AS-WIN

          University of Maryland, Chemical and Biomolecular EngineerDC13915

          C:\Users\dluga\OneDrive\Pictures\Documents\GAMS\gamslice.txt

GAMS 34.2.0   Copyright (C) 1987-2021 GAMS Development. All rights reserved

--- Starting compilation

--- eiFlux_GAMS_Instationary.gms(62) 2 Mb

--- GDXin=C:\Users\dluga\OneDrive\Desktop\eiFlux_Inca_Comparison_Rev2\GAMS_Model\input.gdx

--- GDX File ($gdxIn) C:\Users\dluga\OneDrive\Desktop\eiFlux_Inca_Comparison_Rev2\GAMS_Model\input.gdx

--- eiFlux_GAMS_Instationary.gms(274) 4 Mb

--- GDXin=C:\Users\dluga\OneDrive\Desktop\eiFlux_Inca_Comparison_Rev2\GAMS_Model\input.gdx

--- GDX File ($gdxIn) C:\Users\dluga\OneDrive\Desktop\eiFlux_Inca_Comparison_Rev2\GAMS_Model\input.gdx

--- eiFlux_GAMS_Instationary.gms(327) 4 Mb

--- Starting execution: elapsed 0:00:00.016

--- eiFlux_GAMS_Instationary.gms(208) 6 Mb

--- Generating CNS model initx

--- eiFlux_GAMS_Instationary.gms(168) 20 Mb
--- eiFlux_GAMS_Instationary.gms(168) 23 Mb
--- eiFlux_GAMS_Instationary.gms(213) 24 Mb

--- LOOPS cidx = 0

---   38,036 rows  39,064 columns  156,752 non-zeroes

---   37,584 nl-code  7,224 nl-non-zeroes

--- eiFlux_GAMS_Instationary.gms(213) 21 Mb

--- Executing CONOPT4 (Solvelink=2): elapsed 0:00:00.614


CONOPT 4         34.2.0 r6925a71 Released Feb 05, 2021 WEI x86 64bit/MS Window


Reading parameter(s) from "C:\Users\dluga\OneDrive\Desktop\eiFlux_Inca_Comparison_Rev2\GAMS_Model\conopt4.opt"

>>  LFNICR 20000

>>  Lim_SlowPrg 1000

>>  Frq_Rescale 1

>>  Flg_2DDir 1

Finished reading from "C:\Users\dluga\OneDrive\Desktop\eiFlux_Inca_Comparison_Rev2\GAMS_Model\conopt4.opt"


 

 

    C O N O P T   version 4.23

    Copyright (C) ARKI Consulting and Development A/S

                  Bagsvaerdvej 246 A

                  DK-2880 Bagsvaerd, Denmark

    Licensed to:  GAMS/CONOPT OEM License

 

 

    The user model has 38036 constraints and 39064 variables

    with 156752 Jacobian elements, 7224 of which are nonlinear.

 

    Iter Phase   Ninf   Infeasibility   RGmax      NSB   Step  InItr MX OK

       0   0          4.1726000000E+03 (Input point)

 

    The pre-triangular part of the model has 0 constraints and 1028 variables.

    There are 8224 definitional constraints and defined variables.

 

    Preprocessed model has 29812 constraints and 29812 variables

    with 120772 Jacobian elements, 7224 of which are nonlinear.

 

    Iter Phase   Ninf   Infeasibility   RGmax      NSB   Step  InItr MX OK

                      4.1726000000E+03 (Full preprocessed model)

                      4.1666000000E+03 (After scaling)

       1   1       0  1.0848736905E-09                 1.0E+00     4 F  T

 

 ** Feasible solution to a square system.

 

--- Reading solution for model initx

--- Executing after solve: elapsed 0:00:01.240

--- eiFlux_GAMS_Instationary.gms(208) 21 Mb

--- Generating NLP model mfa

--- eiFlux_GAMS_Instationary.gms(157) 24 Mb
--- eiFlux_GAMS_Instationary.gms(159) 24 Mb
--- eiFlux_GAMS_Instationary.gms(159) 25 Mb
--- eiFlux_GAMS_Instationary.gms(167) 34 Mb
--- eiFlux_GAMS_Instationary.gms(170) 34 Mb
--- eiFlux_GAMS_Instationary.gms(174) 34 Mb
--- eiFlux_GAMS_Instationary.gms(225) 34 Mb

--- LOOPS cidx = 0

---   41,307 rows  42,633 columns  247,026 non-zeroes

---   321,494 nl-code  136,176 nl-non-zeroes

--- eiFlux_GAMS_Instationary.gms(225) 31 Mb

--- Executing CONOPT4 (Solvelink=2): elapsed 0:00:02.493


CONOPT 4         34.2.0 r6925a71 Released Feb 05, 2021 WEI x86 64bit/MS Window


Reading parameter(s) from "C:\Users\dluga\OneDrive\Desktop\eiFlux_Inca_Comparison_Rev2\GAMS_Model\conopt4.opt"

>>  LFNICR 20000

>>  Lim_SlowPrg 1000

>>  Frq_Rescale 1

>>  Flg_2DDir 1

Finished reading from "C:\Users\dluga\OneDrive\Desktop\eiFlux_Inca_Comparison_Rev2\GAMS_Model\conopt4.opt"


 

 

    C O N O P T   version 4.23

    Copyright (C) ARKI Consulting and Development A/S

                  Bagsvaerdvej 246 A

                  DK-2880 Bagsvaerd, Denmark

    Licensed to:  GAMS/CONOPT OEM License

 

 

    The user model has 41307 constraints and 42633 variables

    with 247026 Jacobian elements, 136176 of which are nonlinear.

    The Hessian of the Lagrangian has 1128 elements on the diagonal,

    56004 elements below the diagonal, and 26873 nonlinear variables.

 

    Iter Phase   Ninf   Infeasibility   RGmax      NSB   Step  InItr MX OK

       0   0          1.2543001086E-02 (Input point)

 

    The pre-triangular part of the model has 24 constraints and 1055 variables.

    The post-triangular part of the model has 10410 constraints and variables.

    There are 13809 definitional constraints and defined variables.

 

    Preprocessed model has 17064 constraints and 17359 variables

    with 181438 Jacobian elements, 148540 of which are nonlinear.

 

    Iter Phase   Ninf   Infeasibility   RGmax      NSB   Step  InItr MX OK

                      2.0955273495E-01 (Full preprocessed model)

                      1.9264287606E-01 (After scaling)

                      6.0547602340E-02 (After adjusting individual variables)

       1   0       0  2.3257032518E-02                 1.0E+00     2 T  T

       2   0       0  1.1217756469E-02                 1.0E+00     4 T  T

       3   0       0  1.1217084487E-02                 1.0E+00     1 T  T

       4   1      18  1.1257549500E-03 6.6E+03       6 1.0E+00     7 T  T

       5   1       9  2.9297519304E-05 1.5E+02       9 1.0E+00    10 T  T

       6   1       5  1.2692511539E-07 3.0E+00       3 1.0E+00     3 T  T

       7   1       2  1.2723146875E-09 1.0E+00       3 1.0E+00     3 T  T

 

 ** Feasible solution. Value of objective =    251343.540525

 

    Iter Phase   Ninf     Objective     RGmax      NSB   Step  InItr MX OK

       8   3          2.4768770131E+05 4.8E+05      30 2.5E-05    25 F  F

       9   3          2.4704154109E+05 4.7E+05     296 7.6E-06    25 F  F

      10   3          2.1052645095E+05 4.6E+05     295 1.8E-02    17 F  T

      11   3          1.9083221969E+05 3.0E+05     295 2.1E-02    21 F  T

      12   3          1.8014889662E+05 2.8E+05     295 2.4E-02    10 F  T

      13   3          1.6633758142E+05 2.6E+05     295 6.2E-02    25 F  T

      14   3          1.5498970946E+05 2.2E+05     295 6.7E-02    10 F  T

      15   3          1.4938758113E+05 1.4E+05     295 6.8E-02    10 F  T

      16   4          1.2520666991E+05 9.4E+04     295 4.5E-01    25 F  T

      17   4          1.1905681646E+05 1.0E+05     295 1.1E-01    15 F  T

 

    Iter Phase   Ninf     Objective     RGmax      NSB   Step  InItr MX OK

      18   4          1.1899773841E+05 1.0E+05     295 1.5E-05   273 F  T

      19   4          1.1896923242E+05 1.0E+05     295 1.7E-05   208 F  T

      20   4          1.1585399544E+05 9.9E+04     295 5.7E-02    54 F  T

      21   4          1.1541151977E+05 1.1E+05     295 8.8E-03    69 F  F

      22   4          1.0830003433E+05 7.9E+04     295 1.9E-01    29 F  F

      23   4          9.9457938281E+04 1.0E+05     295 2.2E-01    35 F  T

      24   4          9.1277977430E+04 1.7E+05     295 3.3E-01    32 F  F

      25   4          9.0546624290E+04 2.0E+05     295 7.7E-02    14 F  T

      26   4          9.0245072337E+04 2.8E+05     295 2.4E-03    88 F  T

      27   4          7.5251230112E+04 1.2E+05     295 6.3E-01    20 F  T

 

    Iter Phase   Ninf     Objective     RGmax      NSB   Step  InItr MX OK

      28   4          7.4238322278E+04 3.0E+05     295 2.7E-02    73 F  T

      29   4          7.3545312899E+04 3.6E+05     295 1.9E-02   128 F  T

      30   4          5.9002080906E+04 3.7E+05     295 5.2E-01    73 F  T

      31   4          5.8991531017E+04 1.0E+05     295 1.0E+00     2 T  T

      32   3          5.7174894899E+04 9.7E+05      32 5.9E-05    25 F  T

      33   3          5.4043689847E+04 1.0E+06     295 5.1E-05    10 F  T

      34   3          5.2426811967E+04 8.7E+05     295 5.3E-03    15 F  T

      35   3          4.9526884698E+04 8.0E+05     295 2.6E-02    25 F  T

      36   3          4.6849299455E+04 7.2E+05     295 7.4E-02    25 F  F

      37   3          4.6484162358E+04 6.9E+05     295 5.0E-03    10 F  T

   Elapsed time       43.7 seconds.

 

    Iter Phase   Ninf     Objective     RGmax      NSB   Step  InItr MX OK

      38   4          4.3229052344E+04 7.1E+05     295 1.7E-01    43 F  T

      39   4          3.0278327075E+04 8.8E+05     295 3.8E-01    19 F  T

      40   4          3.0223913879E+04 7.0E+05     295 5.2E-03    35 F  T

      41   4          3.0110479918E+04 7.0E+05     295 1.7E-03    69 F  F

      42   4          2.5265170336E+04 6.6E+05     295 2.3E-01    15 F  T

      43   4          1.5053673814E+04 4.8E+05     295 7.2E-01    13 F  T

      44   4          1.5015911200E+04 9.8E+05     295 1.0E-03   112 F  T

      45   4          1.3406489357E+04 9.6E+05     295 1.6E-01    20 F  T

      46   4          9.2513160325E+03 1.8E+05     295 4.5E-01    16 F  T

      47   4          7.3724306182E+03 4.2E+04     295 5.0E-01    16 F  T

 

    Iter Phase   Ninf     Objective     RGmax      NSB   Step  InItr MX OK

      48   4          5.8897239235E+03 2.0E+04     295 7.7E-01    15 F  T

      49   4          3.0900022482E+03 3.5E+04     295 8.3E-01    18 F  T

      50   4          3.0616510533E+03 1.3E+05     295 1.3E-02    32 F  T

      51   4          2.0338344233E+03 1.2E+04     295 3.9E-01    16 F  T

      52   4          1.5670011227E+03 6.3E+03     295 3.7E-01    17 F  T

      53   4          1.2303004103E+03 4.5E+04     295 5.2E-01    20 F  T

      54   4          1.1446854779E+03 2.5E+04     295 1.5E-01    20 F  F

      55   4          1.1413529055E+03 2.0E+04     295 5.0E-03    26 F  F

      56   4          1.1361141845E+03 2.0E+04     295 1.3E-02    26 F  T

      57   4          1.1231629030E+03 3.0E+04     295 2.9E-02    26 F  F

 

    Iter Phase   Ninf     Objective     RGmax      NSB   Step  InItr MX OK

      58   4          9.9644604477E+02 2.1E+03     295 4.3E-01    20 F  T

      59   4          9.4844509129E+02 1.9E+03     295 1.0E+00    18 T  T

      60   4          8.6293962858E+02 4.6E+02     293 5.9E-01    26 F  T

      61   4          8.2043919647E+02 4.2E+03     294 8.5E-01    15 F  T

      62   4          7.8184211935E+02 1.6E+03     294 6.4E-01    19 F  T

      63   4          7.6986152554E+02 5.8E+02     294 1.0E+00    18 T  T

      64   4          7.5989120942E+02 2.9E+02     293 1.0E+00    30 T  T

      65   4          7.5443471472E+02 6.7E+02     292 1.0E+00    18 F  T

      66   4          7.4473704600E+02 4.1E+01     292 5.9E-01    47 F  T

      67   4          7.3746824175E+02 1.2E+03     293 5.8E-01    16 F  T

   Elapsed time       73.8 seconds.

 

    Iter Phase   Ninf     Objective     RGmax      NSB   Step  InItr MX OK

      68   4          7.3624244402E+02 2.3E+03     293 3.3E-02    36 F  T

      69   4          7.3161386986E+02 7.6E+02     293 1.0E+00    13 F  T

      70   4          7.2735582146E+02 1.0E+02     293 3.6E-01    30 F  F

      71   4          7.2303759619E+02 2.8E+02     293 4.4E-01    24 F  F

      72   4          7.1957122375E+02 3.2E+02     294 2.5E-01    20 F  T

      73   4          7.1756994833E+02 2.2E+03     294 9.8E-02    19 F  F

      74   4          7.1349546601E+02 5.9E+02     295 7.6E-01    19 F  T

      75   4          7.1273230339E+02 9.7E+02     295 1.9E-02    11 F  T

      76   4          7.1151259931E+02 2.1E+02     295 3.5E-01    19 F  T

      77   4          7.1147463881E+02 3.6E+02     295 3.7E-02     8 F  T

 

    Iter Phase   Ninf     Objective     RGmax      NSB   Step  InItr MX OK

      78   4          7.1056771790E+02 3.7E+02     295 1.0E+00    15 T  T

      79   4          7.0706068628E+02 3.4E+01     295 2.5E+00    38 F  T

      80   4          7.0582051285E+02 2.6E+02     295 4.2E-01     5 F  T

      81   4          7.0468245996E+02 8.1E+02     295 1.2E-01    26 F  T

      82   4          7.0433479355E+02 2.4E+02     295 2.0E-01    26 F  T

      83   4          7.0356824299E+02 2.4E+02     295 1.0E+00    13 F  T

      84   4          7.0252751831E+02 2.6E+01     295 4.1E-01    29 F  T

      85   4          7.0229725795E+02 2.4E+02     295 1.3E-01     8 F  T

      86   4          7.0091437368E+02 9.4E+01     295 5.2E-01    84 F  T

      87   4          7.0020177090E+02 2.0E+02     295 9.0E-01    25 F  T

 

    Iter Phase   Ninf     Objective     RGmax      NSB   Step  InItr MX OK

      88   4          6.9868779780E+02 5.2E+01     295 4.5E-01    62 F  T

      89   4          6.9374788300E+02 1.8E+02     295 7.6E-01    50 F  F

      90   4          6.8935628854E+02 2.1E+02     295 4.7E-01    34 F  F

      91   4          6.8169980998E+02 2.7E+02     295 6.3E-01    34 F  T

      92   4          6.7888831030E+02 1.6E+02     295 2.5E-01    36 F  F

      93   4          6.7529795784E+02 2.1E+02     295 1.0E+00    23 T  T

      94   4          6.7378460347E+02 2.1E+02     294 4.5E-01    20 F  F

      95   4          6.7343432660E+02 1.9E+02     294 1.3E-01    22 F  F

      96   4          6.7264345231E+02 1.6E+02     294 1.0E+00    14 F  T

      97   4          6.7219821836E+02 1.6E+02     294 5.6E-01    20 F  F

 

    Iter Phase   Ninf     Objective     RGmax      NSB   Step  InItr MX OK

      98   4          6.7216956095E+02 4.1E+01     294 3.3E-02    35 F  T

      99   4          6.7208244926E+02 1.2E+02     295 1.2E-01    28 F  T

     100   4          6.7197374612E+02 3.6E+01     295 2.0E-01    25 F  T

     101   4          6.7177371503E+02 1.0E+02     295 1.0E+00    14 T  T

     102   4          6.7166442267E+02 1.9E+01     293 1.0E+00    18 T  T

     103   4          6.7165130262E+02 3.4E+01     292 1.8E-01    14 F  T

     104   4          6.7159674405E+02 2.3E+01     292 1.0E+00    14 T  T

     105   4          6.7152570432E+02 6.3E+00     291 1.0E+00    20 T  T

     106   4          6.7144923490E+02 2.2E+01     289 1.0E+00    14 T  T

     107   4          6.7107900869E+02 4.7E+00     288 7.7E-01    23 F  F

 

    Iter Phase   Ninf     Objective     RGmax      NSB   Step  InItr MX OK

     108   4          6.6859513619E+02 2.1E+01     288 9.3E-01    14 F  T

     109   4          6.6563728156E+02 3.6E+02     288 6.9E-01    12 F  F

     110   4          6.6363047427E+02 3.3E+02     288 1.0E+00    12 T  T

     111   4          6.6326299845E+02 7.6E+01     286 1.2E+00    12 T  T

     112   4          6.6319552263E+02 3.1E+01     285 1.0E+00    12 T  T

     113   4          6.6317632899E+02 4.1E+00     283 1.0E+00    18 T  T

     114   4          6.6313827699E+02 3.6E+00     282 3.9E+00    18 F  T

     115   4          6.6313124948E+02 1.5E+01     282 2.5E-01     3 F  T

     116   4          6.6312345441E+02 8.1E+00     282 1.2E-01    18 F  T

     117   4          6.6307804258E+02 1.1E+01     282 1.2E+00    12 F  T

   Elapsed time      106.1 seconds.

 

    Iter Phase   Ninf     Objective     RGmax      NSB   Step  InItr MX OK

     118   4          6.6306706453E+02 4.2E+00     282 1.0E+00     6 T  T

     119   4          6.6306013371E+02 4.0E+00     281 3.7E-01    21 F  T

     120   4          6.6305416122E+02 7.4E+00     281 5.9E-01    14 F  T

     121   4          6.6305179845E+02 8.5E+00     281 1.0E+00    11 F  T

     122   4          6.6304992801E+02 1.1E+00     281 7.0E-01    17 F  T

     123   4          6.6304050293E+02 3.5E+00     281 1.0E+00    15 T  T

     124   4          6.6303679415E+02 3.2E+00     280 1.0E+00    15 T  T

     125   4          6.6301743940E+02 1.7E+00     279 7.7E-01    18 F  F

     126   4          6.6297972454E+02 2.2E+01     279 5.9E-01     7 F  T

     127   4          6.6291403761E+02 4.4E+01     280 4.8E-01    15 F  F

 

    Iter Phase   Ninf     Objective     RGmax      NSB   Step  InItr MX OK

     128   4          6.6285178192E+02 4.2E+01     280 4.2E-01    14 F  T

     129   4          6.6278985176E+02 4.1E+01     170 1.0E+00    14 F  T

     130   4          6.6269493816E+02 1.6E+00     173 5.0E-01    82 F  T

     131   4          6.6250983278E+02 6.1E+01     236 1.0E+00    14 F  T

     132   4          6.6241462165E+02 1.5E+01     248 4.4E-01    19 F  T

     133   4          6.6226723879E+02 3.5E+01     250 1.0E+00    12 F  T

     134   4          6.6217390199E+02 1.2E+01     255 1.0E+00    14 F  T

     135   4          6.6209640062E+02 4.5E+01     257 5.5E-01    14 F  T

     136   4          6.6201481397E+02 3.2E+01     257 1.0E+00    13 T  T

     137   4          6.6195816298E+02 7.5E+00     260 1.0E+00    17 T  T

 

    Iter Phase   Ninf     Objective     RGmax      NSB   Step  InItr MX OK

     138   4          6.6191406573E+02 1.9E+01     263 1.3E+00    14 F  F

     139   4          6.6190932308E+02 1.1E+01     266 1.6E-01    17 F  T

     140   4          6.6188717233E+02 1.0E+01     266 1.0E+00    15 T  T

     141   4          6.6186242696E+02 1.6E+01     266 1.8E+00    12 F  T

     142   4          6.6186087527E+02 8.0E+00     267 1.2E-01    13 F  T

     143   4          6.6186053716E+02 9.5E+01     281 2.3E-05    76 F  F

     144   4          6.6185575974E+02 6.1E+00     281 2.8E-01    15 F  T

     145   4          6.6183564920E+02 8.5E+00     280 1.0E+00    27 T  T

     146   4          6.6183489453E+02 4.7E+01     277 1.2E-04    54 F  F

     147   4          6.6183333481E+02 9.1E+00     277 1.0E+00    14 F  T

 

    Iter Phase   Ninf     Objective     RGmax      NSB   Step  InItr MX OK

     148   4          6.6182103572E+02 1.7E-01     277 9.2E-01    67 F  F

     149   4          6.6181292292E+02 2.3E+00     277 1.0E+00    14 F  F

     150   4          6.6178980556E+02 1.1E+00     277 1.7E+00    16 T  T

     151   4          6.6175702537E+02 2.7E+01     276 4.3E-01    14 F  F

     152   4          6.6173575593E+02 1.6E+01     276 4.5E-01    14 F  T

     153   4          6.6172048224E+02 2.3E+01     276 8.8E-01    12 F  F

     154   4          6.6168491066E+02 1.3E+01     277 3.4E-01    18 F  T

     155   4          6.6167933267E+02 7.4E+01     278 6.2E-02    17 F  T

     156   4          6.6166298036E+02 1.4E+01     278 1.0E+00    15 T  T

     157   4          6.6165046317E+02 1.7E+01     277 2.9E-01    15 F  T

 

    Iter Phase   Ninf     Objective     RGmax      NSB   Step  InItr MX OK

     158   4          6.6163518771E+02 1.0E+01     277 8.3E-01    15 F  F

     159   4          6.6163170458E+02 7.0E+00     277 4.5E-01    18 F  F

     160   4          6.6162950734E+02 4.8E+00     277 1.0E+00    14 T  T

     161   4          6.6162600095E+02 6.3E+00     276 1.0E+00    14 T  T

     162   4          6.6162496485E+02 9.4E-01     276 1.7E+00    12 F  F

     163   4          6.6162459505E+02 1.7E+00     276 1.0E+00    14 T  T

     164   4          6.6162450433E+02 3.1E-01     275 1.0E+00    13 T  T

     165   4          6.6162442200E+02 1.8E-02     274 1.9E+00    14 F  F

     166   4          6.6162439238E+02 1.5E-01     275 1.0E+00    11 T  T

     167   4          6.6162437274E+02 2.5E-02     274 1.0E+00     6 T  T

   Elapsed time      136.7 seconds.

 

    Iter Phase   Ninf     Objective     RGmax      NSB   Step  InItr MX OK

     168   4          6.6162436282E+02 1.7E-02     273 1.0E+00     5 T  T

     169   4          6.6162436124E+02 1.4E-02     272 1.2E+00     4 F  F

     170   4          6.6162435995E+02 9.3E-03     272 1.9E+00     3 F  F

     171   4          6.6162435945E+02 7.3E-03     272 1.2E+00     4 F  F

     172   4          6.6162435937E+02 2.4E-03     272 1.0E+00     3 T  T

     173   4          6.6162435937E+02 1.1E-04     271 1.0E+00     1 F  T

     174   4          6.6162435937E+02 9.0E-06     271 1.0E+00     1 F  T

     175   4          6.6162435937E+02 1.3E-09     271

 

 ** Optimal solution. Reduced gradient less than tolerance.

 

--- Reading solution for model mfa

--- Executing after solve: elapsed 0:02:22.943

--- eiFlux_GAMS_Instationary.gms(208) 31 Mb
--- eiFlux_GAMS_Instationary.gms(278) 31 Mb

--- GDX File (execute_unload) C:\Users\dluga\OneDrive\Desktop\eiFlux_Inca_Comparison_Rev2\GAMS_Model\Results.gdx

--- GDX File C:\Users\dluga\OneDrive\Desktop\eiFlux_Inca_Comparison_Rev2\GAMS_Model\_gams_py_gdb1.gdx

*** Status: Normal completion

--- Job eiFlux_GAMS_Instationary.gms Stop 11/10/21 22:38:34 elapsed 0:02:23.015


Refining Grid
--- Job eiFlux_GAMS_Instationary.gms Start 11/10/21 22:38:34 34.2.0 r6925a71 WEX-WEI x86 64bit/MS Windows

--- Applying:

    C:\GAMS\34\gmsprmNT.txt

--- GAMS Parameters defined

    LP conopt

    MIP CPLEX

    RMIP conopt

    NLP conopt

    MCP PATH

    MPEC NLPEC

    RMPEC NLPEC

    CNS conopt

    DNLP conopt

    RMINLP conopt

    MINLP DICOPT

    QCP conopt

    MIQCP SBB

    RMIQCP conopt

    EMP JAMS

    Input C:\Users\dluga\OneDrive\Desktop\eiFlux_Inca_Comparison_Rev2\GAMS_Model\eiFlux_GAMS_Instationary.gms

    Output C:\Users\dluga\OneDrive\Desktop\eiFlux_Inca_Comparison_Rev2\GAMS_Model\_gams_py_gjo0.lst

    ScrDir C:\Users\dluga\OneDrive\Desktop\eiFlux_Inca_Comparison_Rev2\GAMS_Model\225h\

    SysDir C:\GAMS\34\

    CurDir C:\Users\dluga\OneDrive\Desktop\eiFlux_Inca_Comparison_Rev2\GAMS_Model\

    LogOption 3

    LogFile C:\Users\dluga\OneDrive\Desktop\eiFlux_Inca_Comparison_Rev2\GAMS_Model\_gams_py_gjo0.log

    GDX C:\Users\dluga\OneDrive\Desktop\eiFlux_Inca_Comparison_Rev2\GAMS_Model\_gams_py_gdb3.gdx

Licensee: Small MUD - 5 User License                     G200210/0001AS-WIN

          University of Maryland, Chemical and Biomolecular EngineerDC13915

          C:\Users\dluga\OneDrive\Pictures\Documents\GAMS\gamslice.txt

GAMS 34.2.0   Copyright (C) 1987-2021 GAMS Development. All rights reserved

--- Starting compilation

--- eiFlux_GAMS_Instationary.gms(62) 2 Mb

--- GDXin=C:\Users\dluga\OneDrive\Desktop\eiFlux_Inca_Comparison_Rev2\GAMS_Model\input.gdx

--- GDX File ($gdxIn) C:\Users\dluga\OneDrive\Desktop\eiFlux_Inca_Comparison_Rev2\GAMS_Model\input.gdx

--- eiFlux_GAMS_Instationary.gms(274) 4 Mb

--- GDXin=C:\Users\dluga\OneDrive\Desktop\eiFlux_Inca_Comparison_Rev2\GAMS_Model\input.gdx

--- GDX File ($gdxIn) C:\Users\dluga\OneDrive\Desktop\eiFlux_Inca_Comparison_Rev2\GAMS_Model\input.gdx

--- eiFlux_GAMS_Instationary.gms(327) 4 Mb

--- Starting execution: elapsed 0:00:00.039

--- eiFlux_GAMS_Instationary.gms(208) 6 Mb

--- Generating CNS model initx

--- eiFlux_GAMS_Instationary.gms(157) 40 Mb
--- eiFlux_GAMS_Instationary.gms(157) 40 Mb
--- eiFlux_GAMS_Instationary.gms(163) 41 Mb
--- eiFlux_GAMS_Instationary.gms(163) 42 Mb
--- eiFlux_GAMS_Instationary.gms(163) 45 Mb
--- eiFlux_GAMS_Instationary.gms(163) 45 Mb
--- eiFlux_GAMS_Instationary.gms(163) 47 Mb
--- eiFlux_GAMS_Instationary.gms(168) 50 Mb
--- eiFlux_GAMS_Instationary.gms(213) 50 Mb

--- LOOPS cidx = 0

---   75,044 rows  76,072 columns  440,648 non-zeroes

---   90,720 nl-code  17,580 nl-non-zeroes

--- eiFlux_GAMS_Instationary.gms(213) 48 Mb

--- Executing CONOPT4 (Solvelink=2): elapsed 0:00:02.553


CONOPT 4         34.2.0 r6925a71 Released Feb 05, 2021 WEI x86 64bit/MS Window


Reading parameter(s) from "C:\Users\dluga\OneDrive\Desktop\eiFlux_Inca_Comparison_Rev2\GAMS_Model\conopt4.opt"

>>  LFNICR 20000

>>  Lim_SlowPrg 1000

>>  Frq_Rescale 1

>>  Flg_2DDir 1

Finished reading from "C:\Users\dluga\OneDrive\Desktop\eiFlux_Inca_Comparison_Rev2\GAMS_Model\conopt4.opt"


 

 

    C O N O P T   version 4.23

    Copyright (C) ARKI Consulting and Development A/S

                  Bagsvaerdvej 246 A

                  DK-2880 Bagsvaerd, Denmark

    Licensed to:  GAMS/CONOPT OEM License

 

 

    The user model has 75044 constraints and 76072 variables

    with 440648 Jacobian elements, 17580 of which are nonlinear.

 

    Iter Phase   Ninf   Infeasibility   RGmax      NSB   Step  InItr MX OK

       0   0          1.0431500000E+04 (Input point)

 

    The pre-triangular part of the model has 0 constraints and 1028 variables.

    There are 8224 definitional constraints and defined variables.

 

    Preprocessed model has 66820 constraints and 66820 variables

    with 376912 Jacobian elements, 17580 of which are nonlinear.

 

    Iter Phase   Ninf   Infeasibility   RGmax      NSB   Step  InItr MX OK

                      1.0431500000E+04 (Full preprocessed model)

                      1.0416500000E+04 (After scaling)

       1   0       0  6.6661513356E+03                 3.8E-01     1 F  T

       2   1       0  1.7249454226E-10                 1.0E+00     5 F  T

 

 ** Feasible solution to a square system.

 

--- Reading solution for model initx

--- Executing after solve: elapsed 0:00:04.959

--- eiFlux_GAMS_Instationary.gms(208) 48 Mb

--- Generating NLP model mfa

--- eiFlux_GAMS_Instationary.gms(157) 50 Mb
--- eiFlux_GAMS_Instationary.gms(157) 55 Mb
--- eiFlux_GAMS_Instationary.gms(159) 56 Mb
--- eiFlux_GAMS_Instationary.gms(159) 59 Mb
--- eiFlux_GAMS_Instationary.gms(159) 71 Mb
--- eiFlux_GAMS_Instationary.gms(159) 72 Mb
--- eiFlux_GAMS_Instationary.gms(167) 75 Mb
--- eiFlux_GAMS_Instationary.gms(175) 75 Mb
--- eiFlux_GAMS_Instationary.gms(225) 75 Mb

--- LOOPS cidx = 0

---   78,315 rows  79,641 columns  656,856 non-zeroes

---   798,818 nl-code  338,802 nl-non-zeroes

--- eiFlux_GAMS_Instationary.gms(225) 75 Mb
--- eiFlux_GAMS_Instationary.gms(225) 70 Mb

--- Executing CONOPT4 (Solvelink=2): elapsed 0:00:08.323


CONOPT 4         34.2.0 r6925a71 Released Feb 05, 2021 WEI x86 64bit/MS Window


Reading parameter(s) from "C:\Users\dluga\OneDrive\Desktop\eiFlux_Inca_Comparison_Rev2\GAMS_Model\conopt4.opt"

>>  LFNICR 20000

>>  Lim_SlowPrg 1000

>>  Frq_Rescale 1

>>  Flg_2DDir 1

Finished reading from "C:\Users\dluga\OneDrive\Desktop\eiFlux_Inca_Comparison_Rev2\GAMS_Model\conopt4.opt"


 

 

    C O N O P T   version 4.23

    Copyright (C) ARKI Consulting and Development A/S

                  Bagsvaerdvej 246 A

                  DK-2880 Bagsvaerd, Denmark

    Licensed to:  GAMS/CONOPT OEM License

 

 

    The user model has 78315 constraints and 79641 variables

    with 656856 Jacobian elements, 338802 of which are nonlinear.

    The Hessian of the Lagrangian has 1182 elements on the diagonal,

    140010 elements below the diagonal, and 63881 nonlinear variables.

 

    Iter Phase   Ninf   Infeasibility   RGmax      NSB   Step  InItr MX OK

       0   0          2.2117854969E-09 (Input point)

 

    The pre-triangular part of the model has 24 constraints and 1055 variables.

    The post-triangular part of the model has 10410 constraints and variables.

 

    Preprocessed model has 67881 constraints and 68176 variables

    with 515252 Jacobian elements, 254640 of which are nonlinear.

 

    Iter Phase   Ninf   Infeasibility   RGmax      NSB   Step  InItr MX OK

                      1.0744219341E-02 (Full preprocessed model)

                      1.7521083931E-03 (After scaling)

                      2.5703186541E-05 (After adjusting individual variables)

       1   0       0  1.4484564009E-09                 1.0E+00     1 T  T

 

 ** Feasible solution. Value of objective =    923.135131577

 

    Iter Phase   Ninf     Objective     RGmax      NSB   Step  InItr MX OK

       2   3          9.2309236600E+02 2.3E+04      42 2.6E-08    25 F  T

       3   4          9.2170041682E+02 2.5E+03     214 1.5E-03    19 F  F

       4   4          6.5084026160E+02 1.5E+03     248 1.0E+00    15 F  T

       5   4          6.4897382595E+02 1.7E+01     256 2.5E-01   105 F  T

       6   4          6.4731231970E+02 2.2E+02     266 1.0E+00    20 T  T

       7   4          6.4653188613E+02 7.6E+01     265 5.0E-01    31 F  F

       8   4          6.4625139633E+02 9.3E+01     266 6.4E-01    16 F  T

       9   4          6.4596633196E+02 7.4E+01     267 1.0E+00    22 T  T

      10   4          6.4581925262E+02 6.4E+01     268 1.0E+00    16 T  T

      11   4          6.4567304521E+02 1.2E+01     267 1.0E+00    32 F  T

   Elapsed time       51.3 seconds.

 

    Iter Phase   Ninf     Objective     RGmax      NSB   Step  InItr MX OK

      12   4          6.4547156766E+02 1.7E+01     267 1.0E+00    46 F  T

      13   4          6.4540921138E+02 2.9E+01     269 1.0E+00    19 T  T

      14   4          6.4533659615E+02 2.0E+00     268 2.4E-01    96 F  T

      15   4          6.4529396164E+02 1.4E+01     271 1.0E+00    12 F  T

      16   4          6.4525672532E+02 4.0E+00     271 5.0E-01    39 F  T

      17   4          6.4520717429E+02 2.3E+01     271 1.0E+00    12 F  T

      18   4          6.4517629215E+02 2.7E+00     271 3.7E-01    18 F  T

      19   4          6.4513922035E+02 1.5E+01     271 1.0E+00    14 F  T

      20   4          6.4510592909E+02 8.7E+00     271 3.5E-01    19 F  T

      21   4          6.4506870134E+02 4.2E+01     271 1.0E+00    12 F  T

 

    Iter Phase   Ninf     Objective     RGmax      NSB   Step  InItr MX OK

      22   4          6.4505150188E+02 1.9E+01     271 1.0E+00    12 F  T

      23   4          6.4503997170E+02 1.2E+01     271 1.0E+00    16 F  T

      24   4          6.4503013167E+02 3.8E+00     271 1.0E+00    20 T  T

      25   4          6.4502610080E+02 4.0E+00     270 2.5E-01    25 F  T

      26   4          6.4502232329E+02 1.0E+01     270 2.5E-01    15 F  T

      27   4          6.4501876345E+02 1.0E+01     270 1.0E+00    12 F  T

      28   4          6.4501103960E+02 5.2E-01     270 5.7E-01    23 F  T

      29   4          6.4500404443E+02 1.1E+01     271 1.0E+00    12 T  T

      30   4          6.4500019176E+02 1.9E+00     270 1.0E+00    16 F  T

      31   4          6.4499486379E+02 9.8E+00     271 1.0E+00    12 T  T

   Elapsed time       85.2 seconds.

 

    Iter Phase   Ninf     Objective     RGmax      NSB   Step  InItr MX OK

      32   4          6.4499286608E+02 1.2E+00     270 6.3E-01    10 F  T

      33   4          6.4499111131E+02 4.4E+00     270 1.0E+00    11 F  T

      34   4          6.4499000165E+02 1.6E+00     270 1.0E+00    11 F  T

      35   4          6.4498876839E+02 5.0E+00     270 1.0E+00     9 F  T

      36   4          6.4498822206E+02 7.1E-01     270 6.5E-01    10 F  T

      37   4          6.4498774905E+02 2.3E+00     270 1.0E+00     8 F  T

      38   4          6.4498741286E+02 9.1E-01     270 7.7E-01    10 F  F

      39   4          6.4498686473E+02 1.2E+00     270 7.7E-01    12 F  F

      40   4          6.4498460712E+02 6.9E-01     270 8.9E-01     4 F  F

      41   4          6.4498159357E+02 4.0E+00     270 6.2E-01    16 F  T

   Elapsed time      122.8 seconds.

 

    Iter Phase   Ninf     Objective     RGmax      NSB   Step  InItr MX OK

      42   4          6.4497954881E+02 4.9E+00     270 1.0E+00    12 F  T

      43   4          6.4497936620E+02 1.2E+00     270 1.0E+00    11 F  T

      44   4          6.4497934828E+02 3.9E-01     270 1.0E+00     9 F  T

      45   4          6.4497934734E+02 1.1E-01     270 1.0E+00     6 F  T

      46   4          6.4497934734E+02 6.3E-03     270 1.0E+00     5 F  T

      47   4          6.4497934734E+02 8.1E-05     270 1.0E+00     2 F  T

      48   4          6.4497934734E+02 4.3E-09     270

 

 ** Optimal solution. Reduced gradient less than tolerance.

 

--- Reading solution for model mfa

--- Executing after solve: elapsed 0:02:22.838

--- eiFlux_GAMS_Instationary.gms(208) 70 Mb
--- eiFlux_GAMS_Instationary.gms(278) 70 Mb

--- GDX File (execute_unload) C:\Users\dluga\OneDrive\Desktop\eiFlux_Inca_Comparison_Rev2\GAMS_Model\Results.gdx

--- GDX File C:\Users\dluga\OneDrive\Desktop\eiFlux_Inca_Comparison_Rev2\GAMS_Model\_gams_py_gdb3.gdx

*** Status: Normal completion

--- Job eiFlux_GAMS_Instationary.gms Stop 11/10/21 22:40:57 elapsed 0:02:22.963


 Experiment exp1

 Measurement Time 0.30
  Metabolite           Atoms    M+    Measured (scaled)  Simulated   Residual
         Ala              bc     0               0.9602     0.9603     0.0001
         Ala              bc     1               0.0219      0.021     0.0132
         Ala              bc     2               0.0242     0.0188     0.2961
         Ala             abc     0               0.9494     0.9496     0.0002
         Ala             abc     1               0.0275     0.0313     0.1168
         Ala             abc     2               0.0107     0.0126     0.0341
         Ala             abc     3               0.0152     0.0066     1.1618
         Asn            abcd     0               0.9553     0.9579     0.0325
         Asn            abcd     1               0.0503     0.0414     2.1587
         Asn            abcd     2                    0     0.0007     0.0096
         Asn            abcd     3                    0        0.0        0.0
         Asn            abcd     4                    0        0.0        0.0
         Asp              ab     0               0.9745     0.9747     0.0004
         Asp              ab     1               0.0308     0.0238     0.6071
         Asp              ab     2                    0     0.0015     0.0917
         Asp             bcd     0               0.9617     0.9633     0.0117
         Asp             bcd     1               0.0449     0.0321     1.1426
         Asp             bcd     2               0.0055     0.0044     0.0539
         Asp             bcd     3               0.0116     0.0003     2.6082
         Asp            abcd     0               0.9524     0.9529      0.007
         Asp            abcd     1               0.0509     0.0421     2.1322
         Asp            abcd     2               0.0131     0.0034     0.4775
         Asp            abcd     3               0.0047     0.0015     0.1592
         Asp            abcd     4                    0     0.0001        0.0
         Glu            bcde     0               0.9577     0.9578     0.0001
         Glu            bcde     1               0.0421     0.0414      0.009
         Glu            bcde     2                    0     0.0007     0.0108
         Glu            bcde     3                    0        0.0        0.0
         Glu            bcde     4                    0        0.0        0.0
         Glu           abcde     0               0.9472     0.9476     0.0022
         Glu           abcde     1               0.0543     0.0512      0.253
         Glu           abcde     2                0.006     0.0012     0.2359
         Glu           abcde     3               0.0018        0.0     0.0164
         Glu           abcde     4               0.0019        0.0     0.0363
         Glu           abcde     5               0.0029        0.0     0.0846
         Gln           abcde     0               0.9477     0.9476        0.0
         Gln           abcde     1               0.0507     0.0512      0.007
         Gln           abcde     2                    0     0.0011     0.0085
         Gln           abcde     3                    0        0.0        0.0
         Gln           abcde     4                    0        0.0        0.0
         Gln           abcde     5                    0        0.0        0.0
         Gly               b     0               0.9765     0.9765        0.0
         Gly               b     1               0.0221     0.0235     0.0251
         Gly              ab     0               0.9657     0.9656     0.0004
         Gly              ab     1                 0.02     0.0298     1.9437
         Gly              ab     2               0.0083     0.0047     0.2741
         Ile           bcdef     0               0.9433     0.9437     0.0009
         Ile           bcdef     1               0.0509     0.0511     0.0002
         Ile           bcdef     2               0.0114      0.005     0.8153
         Ile           bcdef     3                    0     0.0001     0.0003
         Ile           bcdef     4               0.0068        0.0     0.5743
         Ile           bcdef     5                    0        0.0        0.0
         Leu           bcdef     0               0.9459     0.9455      0.004
         Leu           bcdef     1               0.0349     0.0532       5.21
         Leu           bcdef     2               0.0019     0.0012      0.003
         Leu           bcdef     3                    0        0.0        0.0
         Leu           bcdef     4                    0        0.0        0.0
         Leu           bcdef     5               0.0018        0.0     0.0326
         Met            bcde     0               0.9575     0.9579     0.0017
         Met            bcde     1               0.0476     0.0415      0.192
         Met            bcde     2               0.0186     0.0007     1.6434
         Met            bcde     3                    0        0.0        0.0
         Met            bcde     4               0.0142        0.0     1.6725
         Met           abcde     0                0.947     0.9476     0.0058
         Met           abcde     1               0.0543     0.0513      0.091
         Met           abcde     2                    0     0.0011     0.0125
         Met           abcde     3               0.0046        0.0     0.2091
         Met           abcde     4                0.012        0.0     3.9812
         Met           abcde     5               0.0269        0.0      3.225
         Phe        bcdefghi     0               0.9087     0.9086     0.0001
         Phe        bcdefghi     1               0.0776     0.0787     0.0493
         Phe        bcdefghi     2               0.0135     0.0118     0.0336
         Phe        bcdefghi     3               0.0058     0.0007      0.132
         Phe        bcdefghi     4                    0     0.0001     0.0001
         Phe        bcdefghi     5               0.0047        0.0     0.3412
         Phe        bcdefghi     6                    0        0.0        0.0
         Phe        bcdefghi     7               0.0068        0.0     0.2356
         Phe        bcdefghi     8               0.0114        0.0     1.6036
         Phe              ab     0               0.9691     0.9693     0.0003
         Phe              ab     1               0.0176     0.0273     0.5528
         Phe              ab     2               0.0122     0.0034     2.1528
         Phe       abcdefghi     0               0.8971     0.8987     0.0184
         Phe       abcdefghi     1               0.0963     0.0877     0.3277
         Phe       abcdefghi     2               0.0112     0.0096     0.0734
         Phe       abcdefghi     3                    0     0.0036     0.3611
         Phe       abcdefghi     4                0.009     0.0003     2.1381
         Phe       abcdefghi     5               0.0064        0.0     0.4077
         Phe       abcdefghi     6               0.0256        0.0     3.3369
         Phe       abcdefghi     7                    0        0.0        0.0
         Phe       abcdefghi     8                    0        0.0        0.0
         Phe       abcdefghi     9                    0        0.0        0.0
         Ser              bc     0               0.7873     0.7834     0.0666
         Ser              bc     1               0.0266     0.0233     0.0749
         Ser              bc     2               0.1906     0.1933     0.1984
         Ser              ab     0               0.7794     0.7834     0.1123
         Ser              ab     1               0.1655     0.1487      1.669
         Ser              ab     2                0.075     0.0679     0.5028
         Ser             abc     0               0.7707     0.7709     0.0012
         Ser             abc     1               0.0409     0.0346      1.552
         Ser             abc     2               0.1237     0.1274     0.1353
         Ser             abc     3                0.067     0.0671     0.0004
         Thr             bcd     0               0.9665     0.9682     0.0214
         Thr             bcd     1               0.0473     0.0314     3.9576
         Thr             bcd     2                    0     0.0004     0.0009
         Thr             bcd     3                    0        0.0        0.0
         Thr            abcd     0               0.9578     0.9578        0.0
         Thr            abcd     1               0.0366     0.0414     0.1619
         Thr            abcd     2               0.0151     0.0007     1.2237
         Thr            abcd     3               0.0045        0.0     0.5465
         Thr            abcd     4                    0        0.0        0.0
         Tyr              ab     0               0.9761     0.9762     0.0001
         Tyr              ab     1               0.0232     0.0228     0.0008
         Tyr              ab     2               0.0101      0.001     1.2909
         Val            bcde     0               0.9183     0.9185     0.0009
         Val            bcde     1               0.0445     0.0401     0.0989
         Val            bcde     2               0.0404     0.0367     0.2704
         Val            bcde     3                    0     0.0009     0.0045
         Val            bcde     4               0.0028     0.0037     0.0376
         Val           abcde     0               0.9079     0.9083     0.0011
         Val           abcde     1               0.0469     0.0497     0.0685
         Val           abcde     2               0.0368     0.0307     0.5885
         Val           abcde     3               0.0011     0.0073      1.547
         Val           abcde     4               0.0042     0.0026     0.0141
         Val           abcde     5               0.0054     0.0013     0.1139
         aKG           abcde     0               0.9469     0.9472     0.0009
         aKG           abcde     1               0.0593     0.0512     0.4502
         aKG           abcde     2               0.0025     0.0015     0.0252
         aKG           abcde     3                    0        0.0        0.0
         aKG           abcde     4                    0        0.0        0.0
         aKG           abcde     5                0.004        0.0     0.1107
         Cit          abcdef     0               0.9058      0.905     0.0055
         Cit          abcdef     1               0.0478       0.06     0.8791
         Cit          abcdef     2               0.0236     0.0307      1.424
         Cit          abcdef     3                    0     0.0031     0.0674
         Cit          abcdef     4                    0     0.0007     0.0056
         Cit          abcdef     5               0.0153     0.0003     1.1392
         Cit          abcdef     6               0.0084        0.0     0.8662
         Fum            abcd     0               0.9429     0.9429        0.0
         Fum            abcd     1               0.0417     0.0435     0.0177
         Fum            abcd     2                    0      0.009     0.6673
         Fum            abcd     3               0.0113     0.0044     0.3226
         Fum            abcd     4                    0     0.0002     0.0015
         Mal            abcd     0               0.9043     0.9039     0.0007
         Mal            abcd     1               0.0483     0.0487     0.0047
         Mal            abcd     2               0.0318     0.0304     0.0158
         Mal            abcd     3               0.0046      0.016     3.6212
         Mal            abcd     4                    0      0.001      0.009
         Pyr             abc     0               0.7278     0.7269     0.0155
         Pyr             abc     1               0.0354     0.0299     0.2132
         Pyr             abc     2               0.1548     0.1594     0.1245
         Pyr             abc     3               0.0692     0.0838     2.1299
         Suc            abcd     0               0.9424     0.9429     0.0015
         Suc            abcd     1               0.0383     0.0435     0.3296
         Suc            abcd     2               0.0138      0.009     0.6515
         Suc            abcd     3               0.0151     0.0044     1.4081
         Suc            abcd     4                0.014     0.0002     1.9022

 Total Residual at Current Time 74.1334

 Measurement Time 0.75
  Metabolite           Atoms    M+    Measured (scaled)  Simulated   Residual
         Ala              bc     0               0.8809     0.8824     0.0351
         Ala              bc     1               0.0278     0.0216     0.4858
         Ala              bc     2               0.1217      0.096     3.8981
         Ala             abc     0               0.8699      0.871     0.0144
         Ala             abc     1               0.0085     0.0315     3.6684
         Ala             abc     2               0.0786     0.0641     1.4613
         Ala             abc     3               0.0524     0.0334     1.8237
         Asn            abcd     0               0.9566     0.9574     0.0066
         Asn            abcd     1               0.0593     0.0415      1.608
         Asn            abcd     2                    0      0.001     0.0113
         Asn            abcd     3                    0     0.0002     0.0002
         Asn            abcd     4               0.0217        0.0     3.2539
         Asp              ab     0               0.9453     0.9453        0.0
         Asp              ab     1               0.0425     0.0437     0.0107
         Asp              ab     2               0.0129      0.011     0.0594
         Asp             bcd     0               0.9274      0.928     0.0017
         Asp             bcd     1               0.0378     0.0365     0.0073
         Asp             bcd     2               0.0338     0.0311     0.1958
         Asp             bcd     3               0.0044     0.0044     0.0002
         Asp            abcd     0               0.9161     0.9169     0.0032
         Asp            abcd     1               0.0585     0.0467     0.8204
         Asp            abcd     2               0.0126     0.0226       1.57
         Asp            abcd     3               0.0137     0.0125     0.0193
         Asp            abcd     4               0.0091     0.0012     0.9783
         Glu            bcde     0               0.9525     0.9528     0.0005
         Glu            bcde     1               0.0466     0.0413     0.2253
         Glu            bcde     2                    0     0.0055     0.1356
         Glu            bcde     3               0.0008     0.0001     0.0034
         Glu            bcde     4                    0     0.0002     0.0011
         Glu           abcde     0               0.9426     0.9424     0.0002
         Glu           abcde     1               0.0365     0.0512     1.0969
         Glu           abcde     2               0.0056     0.0059     0.0013
         Glu           abcde     3               0.0062     0.0003     0.2459
         Glu           abcde     4               0.0024     0.0002     0.0409
         Glu           abcde     5               0.0108        0.0     0.9618
         Gln           abcde     0               0.9474     0.9475     0.0003
         Gln           abcde     1               0.0466     0.0512     0.1502
         Gln           abcde     2               0.0119     0.0013     1.7589
         Gln           abcde     3                    0        0.0        0.0
         Gln           abcde     4                    0        0.0        0.0
         Gln           abcde     5               0.0157        0.0     1.7113
         Gly               b     0               0.9185     0.9187     0.0002
         Gly               b     1               0.0818     0.0813      0.007
         Gly              ab     0               0.9062     0.9064     0.0002
         Gly              ab     1               0.0699     0.0688     0.0065
         Gly              ab     2               0.0287     0.0248     0.1016
         Ile           bcdef     0               0.9241     0.9256     0.0113
         Ile           bcdef     1               0.0529     0.0506     0.0656
         Ile           bcdef     2               0.0333     0.0231     1.6278
         Ile           bcdef     3               0.0026     0.0007     0.0353
         Ile           bcdef     4                    0        0.0        0.0
         Ile           bcdef     5               0.0046        0.0     0.1475
         Leu           bcdef     0               0.9342      0.934     0.0003
         Leu           bcdef     1               0.0603     0.0632     0.3361
         Leu           bcdef     2                    0     0.0022     0.0774
         Leu           bcdef     3               0.0233     0.0004     3.6595
         Leu           bcdef     4                    0     0.0001     0.0001
         Leu           bcdef     5               0.0112     0.0001     1.5328
         Met            bcde     0               0.9572     0.9571     0.0001
         Met            bcde     1               0.0327     0.0418     0.4905
         Met            bcde     2               0.0053      0.001     0.0961
         Met            bcde     3                    0        0.0        0.0
         Met            bcde     4                    0        0.0        0.0
         Met           abcde     0               0.9465     0.9469      0.001
         Met           abcde     1               0.0523     0.0516     0.0098
         Met           abcde     2                    0     0.0013     0.0124
         Met           abcde     3               0.0051     0.0001     0.9995
         Met           abcde     4               0.0119        0.0     0.7148
         Met           abcde     5                    0        0.0        0.0
         Phe        bcdefghi     0               0.8751     0.8741     0.0172
         Phe        bcdefghi     1               0.0666     0.0764     3.8138
         Phe        bcdefghi     2               0.0541      0.045     0.8439
         Phe        bcdefghi     3                    0     0.0033      0.131
         Phe        bcdefghi     4               0.0149     0.0007     1.1959
         Phe        bcdefghi     5               0.0131     0.0003     2.5496
         Phe        bcdefghi     6               0.0015     0.0001     0.0295
         Phe        bcdefghi     7                0.007     0.0001     0.7421
         Phe        bcdefghi     8               0.0006        0.0     0.0035
         Phe              ab     0               0.9331     0.9336      0.002
         Phe              ab     1               0.0566     0.0507     0.1585
         Phe              ab     2               0.0192     0.0158     0.4795
         Phe       abcdefghi     0               0.8649     0.8639     0.0068
         Phe       abcdefghi     1               0.0821     0.0856     0.3516
         Phe       abcdefghi     2               0.0186     0.0315     0.9885
         Phe       abcdefghi     3               0.0108     0.0167     0.2853
         Phe       abcdefghi     4               0.0028     0.0015     0.0434
         Phe       abcdefghi     5                    0     0.0004     0.0052
         Phe       abcdefghi     6               0.0141     0.0002     3.9371
         Phe       abcdefghi     7               0.0032     0.0001     0.0445
         Phe       abcdefghi     8                    0        0.0        0.0
         Phe       abcdefghi     9                    0        0.0        0.0
         Ser              bc     0               0.6047     0.6066     0.0184
         Ser              bc     1               0.0651     0.0564     0.4545
         Ser              bc     2               0.3387      0.337     0.0121
         Ser              ab     0               0.6288     0.6271     0.0777
         Ser              ab     1               0.2435     0.2507     1.0417
         Ser              ab     2               0.1263     0.1222     0.2009
         Ser             abc     0               0.5906     0.5927     0.0255
         Ser             abc     1               0.0695     0.0634     1.4681
         Ser             abc     2               0.1954     0.2264      4.281
         Ser             abc     3                0.121     0.1174     0.5151
         Thr             bcd     0               0.9675     0.9674     0.0001
         Thr             bcd     1               0.0184     0.0315     1.2018
         Thr             bcd     2                    0      0.001     0.0094
         Thr             bcd     3               0.0039     0.0001     0.1428
         Thr            abcd     0                0.956     0.9571      0.013
         Thr            abcd     1               0.0769     0.0415     5.5617
         Thr            abcd     2                    0     0.0011     0.0153
         Thr            abcd     3               0.0003     0.0003        0.0
         Thr            abcd     4                    0        0.0        0.0
         Tyr              ab     0               0.9661     0.9662     0.0001
         Tyr              ab     1               0.0326     0.0294     0.0714
         Tyr              ab     2               0.0072     0.0045     0.2146
         Val            bcde     0               0.7752     0.7747      0.006
         Val            bcde     1               0.0407     0.0371     0.2048
         Val            bcde     2               0.1311     0.1463      1.356
         Val            bcde     3                    0     0.0052     0.2235
         Val            bcde     4               0.0336     0.0367     0.0499
         Val           abcde     0               0.7645     0.7649     0.0006
         Val           abcde     1               0.0489     0.0455     0.0561
         Val           abcde     2               0.1194     0.1207     0.0624
         Val           abcde     3               0.0367     0.0307     0.9757
         Val           abcde     4               0.0256     0.0254     0.0007
         Val           abcde     5               0.0133     0.0128     0.0096
         aKG           abcde     0               0.9316      0.931     0.0044
         aKG           abcde     1               0.0354      0.051     3.0144
         aKG           abcde     2               0.0077     0.0161     1.4568
         aKG           abcde     3               0.0057     0.0009     0.6324
         aKG           abcde     4               0.0029     0.0008     0.0222
         aKG           abcde     5                0.012     0.0001     1.1792
         Cit          abcdef     0               0.7573     0.7585     0.0155
         Cit          abcdef     1               0.0376     0.0584     5.3084
         Cit          abcdef     2               0.1506     0.1457     0.6855
         Cit          abcdef     3               0.0111     0.0198     1.2085
         Cit          abcdef     4               0.0099     0.0114     0.0367
         Cit          abcdef     5                    0     0.0057     0.2237
         Cit          abcdef     6               0.0147     0.0006     1.0215
         Fum            abcd     0               0.8605     0.8607     0.0012
         Fum            abcd     1               0.0676     0.0537     1.9133
         Fum            abcd     2               0.0376     0.0534     3.0877
         Fum            abcd     3               0.0353      0.029     0.3903
         Fum            abcd     4                    0     0.0031     0.0565
         Mal            abcd     0               0.7831     0.7851     0.0234
         Mal            abcd     1               0.0564     0.0633      0.472
         Mal            abcd     2               0.0972     0.0924     0.6314
         Mal            abcd     3               0.0508     0.0529      0.046
         Mal            abcd     4               0.0117     0.0063     0.6039
         Pyr             abc     0               0.5433     0.5495     0.2268
         Pyr             abc     1               0.0236     0.0355     2.8996
         Pyr             abc     2               0.2789     0.2724     0.6575
         Pyr             abc     3               0.1407     0.1426     0.0351
         Suc            abcd     0               0.8615     0.8607      0.003
         Suc            abcd     1               0.0479     0.0537     0.4169
         Suc            abcd     2               0.0313     0.0534     2.4874
         Suc            abcd     3               0.0356      0.029     0.6638
         Suc            abcd     4                    0     0.0031     0.0487

 Total Residual at Current Time 99.5734

 Measurement Time 1.20
  Metabolite           Atoms    M+    Measured (scaled)  Simulated   Residual
         Ala              bc     0               0.7993     0.7996     0.0013
         Ala              bc     1               0.0093     0.0246     1.1989
         Ala              bc     2                0.178     0.1758     0.0473
         Ala             abc     0               0.7878     0.7872     0.0076
         Ala             abc     1               0.0381     0.0333     0.1594
         Ala             abc     2               0.1177     0.1176     0.0001
         Ala             abc     3               0.0561     0.0618     1.3019
         Asn            abcd     0               0.9558     0.9557        0.0
         Asn            abcd     1                0.041     0.0417     0.0116
         Asn            abcd     2                    0     0.0018     0.0676
         Asn            abcd     3                    0     0.0007     0.0023
         Asn            abcd     4               0.0021     0.0001      0.161
         Asp              ab     0               0.8979     0.8995     0.0132
         Asp              ab     1               0.0902     0.0751     1.3395
         Asp              ab     2               0.0207     0.0254     0.1502
         Asp             bcd     0               0.8739     0.8742     0.0019
         Asp             bcd     1               0.0341     0.0437     0.9249
         Asp             bcd     2               0.0866     0.0688     1.6126
         Asp             bcd     3               0.0172     0.0134     0.4096
         Asp            abcd     0                0.862     0.8616     0.0057
         Asp            abcd     1               0.0426     0.0539     1.5582
         Asp            abcd     2               0.0453      0.051     0.6623
         Asp            abcd     3               0.0321     0.0298     0.0278
         Asp            abcd     4                    0     0.0037     0.0976
         Glu            bcde     0               0.9242     0.9265     0.0362
         Glu            bcde     1               0.0508     0.0411     1.1781
         Glu            bcde     2               0.0352     0.0292     1.4663
         Glu            bcde     3                    0     0.0009     0.0106
         Glu            bcde     4               0.0026     0.0023     0.0004
         Glu           abcde     0               0.9152     0.9157     0.0018
         Glu           abcde     1               0.0455      0.051     0.3083
         Glu           abcde     2               0.0328     0.0287     0.4713
         Glu           abcde     3               0.0056      0.002     0.2076
         Glu           abcde     4               0.0143     0.0022     1.2032
         Glu           abcde     5                    0     0.0003     0.0011
         Gln           abcde     0               0.9456     0.9458     0.0005
         Gln           abcde     1               0.0636     0.0512     0.7841
         Gln           abcde     2                    0     0.0028     0.0455
         Gln           abcde     3                    0     0.0001     0.0004
         Gln           abcde     4               0.0066     0.0001      0.292
         Gln           abcde     5                    0        0.0        0.0
         Gly               b     0               0.8546     0.8558     0.0114
         Gly               b     1               0.1547     0.1442     0.5638
         Gly              ab     0               0.8425     0.8416     0.0168
         Gly              ab     1               0.0983     0.1112     0.8546
         Gly              ab     2               0.0342     0.0472      3.468
         Ile           bcdef     0                0.903      0.903     0.0001
         Ile           bcdef     1               0.0499     0.0506     0.0083
         Ile           bcdef     2               0.0446     0.0449     0.0027
         Ile           bcdef     3               0.0043     0.0014     0.0805
         Ile           bcdef     4               0.0051     0.0001      0.516
         Ile           bcdef     5               0.0092        0.0     1.3124
         Leu           bcdef     0               0.9198     0.9187     0.0069
         Leu           bcdef     1               0.0683     0.0754     0.7978
         Leu           bcdef     2                0.004     0.0038     0.0008
         Leu           bcdef     3                0.003     0.0013     0.0262
         Leu           bcdef     4               0.0132     0.0005      1.627
         Leu           bcdef     5               0.0005     0.0003     0.0008
         Met            bcde     0               0.9544     0.9545     0.0001
         Met            bcde     1               0.0423     0.0433     0.0075
         Met            bcde     2                    0     0.0019     0.0547
         Met            bcde     3               0.0069     0.0003     0.8949
         Met            bcde     4               0.0013        0.0     0.0118
         Met           abcde     0               0.9423     0.9443     0.0408
         Met           abcde     1                0.078     0.0531     5.1301
         Met           abcde     2                    0      0.002     0.0239
         Met           abcde     3               0.0241     0.0006     2.4587
         Met           abcde     4                0.007     0.0001     0.2108
         Met           abcde     5               0.0039        0.0     0.2425
         Phe        bcdefghi     0               0.8295     0.8337     0.0883
         Phe        bcdefghi     1               0.0904     0.0745     2.0779
         Phe        bcdefghi     2               0.0897     0.0816     0.3349
         Phe        bcdefghi     3               0.0073     0.0063     0.0137
         Phe        bcdefghi     4               0.0038     0.0021     0.0248
         Phe        bcdefghi     5               0.0075      0.001     0.8479
         Phe        bcdefghi     6               0.0108     0.0005     0.8696
         Phe        bcdefghi     7                    0     0.0003     0.0014
         Phe        bcdefghi     8                    0     0.0001        0.0
         Phe              ab     0               0.8933      0.893     0.0008
         Phe              ab     1               0.0766      0.077     0.0013
         Phe              ab     2               0.0172       0.03     1.6533
         Phe       abcdefghi     0               0.8224     0.8231     0.0138
         Phe       abcdefghi     1               0.1009     0.0837     2.0653
         Phe       abcdefghi     2               0.0562     0.0558     0.0025
         Phe       abcdefghi     3               0.0328     0.0315     0.0411
         Phe       abcdefghi     4               0.0097     0.0034     0.6202
         Phe       abcdefghi     5                    0     0.0013     0.0271
         Phe       abcdefghi     6               0.0005     0.0006     0.0001
         Phe       abcdefghi     7               0.0104     0.0003     1.2578
         Phe       abcdefghi     8                    0     0.0001     0.0004
         Phe       abcdefghi     9               0.0034        0.0     0.3248
         Ser              bc     0               0.5275      0.533     0.2443
         Ser              bc     1               0.1023      0.091      0.653
         Ser              bc     2               0.3798      0.376     0.1778
         Ser              ab     0               0.5707     0.5751     0.1103
         Ser              ab     1               0.2862     0.2824     0.1761
         Ser              ab     2               0.1442     0.1425     0.0144
         Ser             abc     0               0.5277     0.5186     0.6821
         Ser             abc     1               0.0681     0.0919     2.8798
         Ser             abc     2               0.2383     0.2555     1.5116
         Ser             abc     3               0.1192      0.134     1.2953
         Thr             bcd     0               0.9632      0.965     0.0172
         Thr             bcd     1               0.0485     0.0318     2.2865
         Thr             bcd     2                    0     0.0028     0.1238
         Thr             bcd     3               0.0246     0.0004     2.9987
         Thr            abcd     0               0.9542     0.9545     0.0021
         Thr            abcd     1               0.0503     0.0419     0.8757
         Thr            abcd     2                    0     0.0025     0.0307
         Thr            abcd     3                    0      0.001     0.0296
         Thr            abcd     4               0.0027     0.0001     0.1816
         Tyr              ab     0               0.9537     0.9541     0.0025
         Tyr              ab     1               0.0403     0.0372     0.1485
         Tyr              ab     2               0.0309     0.0087     2.9165
         Val            bcde     0               0.6407     0.6385     0.0282
         Val            bcde     1               0.0411      0.037     0.0743
         Val            bcde     2                0.233     0.2335      0.003
         Val            bcde     3               0.0152     0.0121     0.0948
         Val            bcde     4               0.0635     0.0789     1.9634
         Val           abcde     0               0.6292     0.6291        0.0
         Val           abcde     1               0.0464     0.0436     0.0736
         Val           abcde     2               0.1873     0.1922     0.6673
         Val           abcde     3               0.0588     0.0523     1.6963
         Val           abcde     4               0.0636     0.0549     1.1957
         Val           abcde     5               0.0272     0.0278     0.0031
         aKG           abcde     0               0.8765     0.8799     0.0708
         aKG           abcde     1               0.0592     0.0509     1.8817
         aKG           abcde     2               0.0566     0.0584     0.0209
         aKG           abcde     3               0.0225     0.0045      3.234
         aKG           abcde     4                    0     0.0054     0.5976
         aKG           abcde     5               0.0138     0.0009     0.9927
         Cit          abcdef     0               0.6099     0.6142     0.0826
         Cit          abcdef     1               0.0675     0.0601      0.855
         Cit          abcdef     2               0.2425     0.2371     0.2353
         Cit          abcdef     3               0.0252     0.0406     4.8408
         Cit          abcdef     4               0.0358     0.0302     0.3088
         Cit          abcdef     5               0.0134     0.0157      0.156
         Cit          abcdef     6                    0      0.002     0.0286
         Fum            abcd     0               0.7746     0.7756     0.0099
         Fum            abcd     1                 0.06     0.0645     0.1162
         Fum            abcd     2               0.1002     0.0976     0.1921
         Fum            abcd     3               0.0621     0.0547     0.2421
         Fum            abcd     4               0.0065     0.0077     0.0161
         Mal            abcd     0               0.7045     0.6975     0.2165
         Mal            abcd     1               0.0734     0.0754     0.0394
         Mal            abcd     2               0.1317     0.1343     0.1012
         Mal            abcd     3               0.0727     0.0809     1.8863
         Mal            abcd     4               0.0195     0.0119      0.575
         Pyr             abc     0               0.4937     0.4922     0.0227
         Pyr             abc     1               0.0491     0.0426     0.5145
         Pyr             abc     2               0.3057     0.3034     0.0255
         Pyr             abc     3               0.1444     0.1618     1.7822
         Suc            abcd     0               0.7743     0.7756     0.0445
         Suc            abcd     1               0.0911     0.0645     4.1868
         Suc            abcd     2               0.1198     0.0976     2.9251
         Suc            abcd     3               0.0328     0.0547     2.1338
         Suc            abcd     4               0.0102     0.0077     0.0775

 Total Residual at Current Time 95.9765

 Measurement Time 1.65
  Metabolite           Atoms    M+    Measured (scaled)  Simulated   Residual
         Ala              bc     0               0.7266     0.7271     0.0069
         Ala              bc     1                0.039     0.0296     2.4107
         Ala              bc     2               0.2432     0.2433        0.0
         Ala             abc     0               0.7261      0.714     0.6533
         Ala             abc     1               0.0289     0.0362     0.2668
         Ala             abc     2               0.1499     0.1631     3.5945
         Ala             abc     3               0.0914     0.0867     0.1293
         Asn            abcd     0               0.9525     0.9527      0.001
         Asn            abcd     1               0.0518     0.0421     0.4792
         Asn            abcd     2                    0     0.0034     0.0585
         Asn            abcd     3               0.0104     0.0016     2.1568
         Asn            abcd     4               0.0002     0.0002        0.0
         Asp              ab     0               0.8475     0.8491     0.0132
         Asp              ab     1               0.1117     0.1091      0.035
         Asp              ab     2               0.0523     0.0418     1.0972
         Asp             bcd     0               0.8155     0.8153     0.0018
         Asp             bcd     1               0.0445     0.0529     0.3155
         Asp             bcd     2               0.1047     0.1068     0.0592
         Asp             bcd     3               0.0142     0.0249      1.799
         Asp            abcd     0               0.7989     0.8007     0.0388
         Asp            abcd     1               0.0665     0.0622     0.1113
         Asp            abcd     2               0.0854      0.081     0.3964
         Asp            abcd     3               0.0688      0.049     2.3384
         Asp            abcd     4                    0     0.0072     0.3553
         Glu            bcde     0               0.8711     0.8724     0.0352
         Glu            bcde     1               0.0761     0.0412     8.4385
         Glu            bcde     2               0.0768     0.0748     0.0822
         Glu            bcde     3                    0      0.003     0.0621
         Glu            bcde     4                0.021     0.0086     1.0548
         Glu           abcde     0               0.8623     0.8607      0.021
         Glu           abcde     1                0.069     0.0512      1.867
         Glu           abcde     2               0.0452     0.0722    11.3739
         Glu           abcde     3                    0     0.0064     0.6323
         Glu           abcde     4               0.0086      0.008     0.0081
         Glu           abcde     5               0.0096     0.0015      0.292
         Gln           abcde     0               0.9397     0.9399     0.0009
         Gln           abcde     1               0.0512     0.0512        0.0
         Gln           abcde     2               0.0116     0.0077     0.6054
         Gln           abcde     3               0.0027     0.0005      0.024
         Gln           abcde     4               0.0136     0.0006     2.6205
         Gln           abcde     5                    0     0.0001     0.0002
         Gly               b     0               0.7986     0.7999     0.0138
         Gly               b     1               0.2043     0.2001     0.1739
         Gly              ab     0               0.7834     0.7835        0.0
         Gly              ab     1               0.1468     0.1488     0.0193
         Gly              ab     2               0.0721     0.0677     0.1142
         Ile           bcdef     0               0.8792     0.8796     0.0008
         Ile           bcdef     1               0.0558     0.0511     0.3501
         Ile           bcdef     2                0.059      0.067     0.3765
         Ile           bcdef     3                    0     0.0022      0.025
         Ile           bcdef     4               0.0063     0.0002     0.4717
         Ile           bcdef     5               0.0023        0.0     0.1415
         Leu           bcdef     0                0.902      0.902        0.0
         Leu           bcdef     1               0.0873     0.0875     0.0004
         Leu           bcdef     2               0.0035     0.0059     0.1134
         Leu           bcdef     3                0.015     0.0028      0.887
         Leu           bcdef     4                    0      0.001     0.0169
         Leu           bcdef     5               0.0033     0.0008     0.0431
         Met            bcde     0               0.9491     0.9498     0.0038
         Met            bcde     1               0.0565     0.0459     0.5698
         Met            bcde     2                    0     0.0033     0.1384
         Met            bcde     3               0.0152     0.0009     1.6942
         Met            bcde     4               0.0043     0.0001     0.4932
         Met           abcde     0               0.9389     0.9395     0.0041
         Met           abcde     1               0.0596     0.0556     0.4459
         Met           abcde     2                0.004     0.0032     0.0037
         Met           abcde     3               0.0025     0.0014     0.0255
         Met           abcde     4                    0     0.0003     0.0025
         Met           abcde     5                    0        0.0        0.0
         Phe        bcdefghi     0               0.7935     0.7931     0.0022
         Phe        bcdefghi     1               0.0727     0.0733     0.0051
         Phe        bcdefghi     2               0.1115      0.116     0.3161
         Phe        bcdefghi     3               0.0118     0.0096     0.0251
         Phe        bcdefghi     4               0.0057      0.004     0.0462
         Phe        bcdefghi     5               0.0035     0.0021     0.0519
         Phe        bcdefghi     6                    0     0.0011     0.0196
         Phe        bcdefghi     7               0.0205     0.0006     3.2732
         Phe        bcdefghi     8                    0     0.0001     0.0005
         Phe              ab     0               0.8535     0.8537     0.0006
         Phe              ab     1               0.1031     0.1021      0.012
         Phe              ab     2               0.0452     0.0442     0.0228
         Phe       abcdefghi     0               0.7825     0.7823     0.0006
         Phe       abcdefghi     1               0.0881     0.0821     0.7337
         Phe       abcdefghi     2               0.0678     0.0787     2.4394
         Phe       abcdefghi     3               0.0468      0.046     0.0085
         Phe       abcdefghi     4                    0     0.0058     0.3332
         Phe       abcdefghi     5                    0     0.0027      0.036
         Phe       abcdefghi     6                    0     0.0013     0.0102
         Phe       abcdefghi     7               0.0013     0.0007     0.0027
         Phe       abcdefghi     8               0.0038     0.0003     0.0859
         Phe       abcdefghi     9               0.0098        0.0     0.4897
         Ser              bc     0                0.497     0.4889     0.4526
         Ser              bc     1               0.1031     0.1165     1.2455
         Ser              bc     2               0.3866     0.3946     0.3777
         Ser              ab     0               0.5346     0.5468     1.2434
         Ser              ab     1               0.3026     0.2983     0.5185
         Ser              ab     2               0.1604     0.1549     0.6089
         Ser             abc     0               0.4679     0.4749     0.2961
         Ser             abc     1               0.0965     0.1112     1.1053
         Ser             abc     2               0.2933     0.2704     2.6729
         Ser             abc     3               0.1409     0.1435     0.1358
         Thr             bcd     0               0.9584     0.9604     0.0226
         Thr             bcd     1               0.0484     0.0325     2.1129
         Thr             bcd     2               0.0095      0.006     0.1482
         Thr             bcd     3               0.0171     0.0011     4.0081
         Thr            abcd     0               0.9491     0.9499     0.0098
         Thr            abcd     1               0.0505     0.0425     1.0031
         Thr            abcd     2                    0     0.0049     0.1957
         Thr            abcd     3               0.0176     0.0025      4.662
         Thr            abcd     4                    0     0.0003     0.0015
         Tyr              ab     0                0.942     0.9417     0.0016
         Tyr              ab     1               0.0337     0.0452     1.6192
         Tyr              ab     2                    0     0.0131     0.8812
         Val            bcde     0               0.5189     0.5289     0.5127
         Val            bcde     1               0.0331     0.0392     0.4702
         Val            bcde     2               0.3117     0.2952     1.6189
         Val            bcde     3               0.0093     0.0205     0.7447
         Val            bcde     4               0.1148     0.1162     0.0103
         Val           abcde     0               0.5105       0.52     0.5328
         Val           abcde     1               0.0352     0.0438     0.3781
         Val           abcde     2               0.2476     0.2427     0.4772
         Val           abcde     3               0.0552     0.0704     1.5909
         Val           abcde     4               0.0792     0.0816     0.0577
         Val           abcde     5               0.0485     0.0415      1.936
         aKG           abcde     0               0.8029     0.8024     0.0052
         aKG           abcde     1               0.0405     0.0518      3.547
         aKG           abcde     2               0.1186     0.1164     0.0331
         aKG           abcde     3               0.0214     0.0115     0.6833
         aKG           abcde     4               0.0125     0.0149     0.0489
         aKG           abcde     5                    0     0.0029     0.0856
         Cit          abcdef     0               0.4991     0.5006      0.064
         Cit          abcdef     1               0.0648      0.064     0.0138
         Cit          abcdef     2                0.302      0.293     0.4746
         Cit          abcdef     3               0.0613     0.0606      0.012
         Cit          abcdef     4                0.052     0.0507      0.008
         Cit          abcdef     5               0.0312      0.027      0.355
         Cit          abcdef     6                    0      0.004     0.1608
         Fum            abcd     0               0.7047     0.7051     0.0058
         Fum            abcd     1               0.0731     0.0742     0.0127
         Fum            abcd     2               0.1178     0.1328     1.1566
         Fum            abcd     3               0.0831     0.0751     1.7573
         Fum            abcd     4               0.0213     0.0127     0.9107
         Mal            abcd     0               0.6302     0.6318     0.0738
         Mal            abcd     1               0.0962     0.0857     1.0995
         Mal            abcd     2               0.1628     0.1636     0.0113
         Mal            abcd     3               0.1109     0.1015     1.7846
         Mal            abcd     4               0.0162     0.0173     0.0167
         Pyr             abc     0               0.4648     0.4639     0.0148
         Pyr             abc     1               0.0315     0.0475      1.128
         Pyr             abc     2               0.3242     0.3167     0.4717
         Pyr             abc     3                0.168     0.1719     0.6033
         Suc            abcd     0               0.7066     0.7051     0.0281
         Suc            abcd     1               0.0858     0.0742     0.5943
         Suc            abcd     2                0.113     0.1328     2.3181
         Suc            abcd     3               0.0651     0.0751      0.833
         Suc            abcd     4               0.0152     0.0127     0.1734

 Total Residual at Current Time 107.6178

 Measurement Time 2.10
  Metabolite           Atoms    M+    Measured (scaled)  Simulated   Residual
         Ala              bc     0                0.658     0.6663      0.402
         Ala              bc     1               0.0389     0.0357     0.0875
         Ala              bc     2               0.3147      0.298     1.6446
         Ala             abc     0               0.6558     0.6528     0.0744
         Ala             abc     1               0.0486     0.0392     0.4491
         Ala             abc     2               0.1969     0.2003     0.1811
         Ala             abc     3               0.1026     0.1076     0.4009
         Asn            abcd     0               0.9477     0.9482     0.0029
         Asn            abcd     1               0.0493     0.0427     0.6833
         Asn            abcd     2                    0     0.0056     0.8809
         Asn            abcd     3               0.0016      0.003     0.0188
         Asn            abcd     4                    0     0.0004     0.0049
         Asp              ab     0               0.7969     0.8001     0.1242
         Asp              ab     1               0.1446      0.141     0.5251
         Asp              ab     2               0.0779      0.059     2.4937
         Asp             bcd     0               0.7594     0.7576     0.0148
         Asp             bcd     1               0.0656     0.0635     0.0689
         Asp             bcd     2               0.1378     0.1414     0.0661
         Asp             bcd     3               0.0306     0.0374     1.2834
         Asp            abcd     0               0.7399     0.7408     0.0103
         Asp            abcd     1               0.0503     0.0708     2.1468
         Asp            abcd     2               0.1145     0.1096     0.1659
         Asp            abcd     3                0.084     0.0677      1.361
         Asp            abcd     4               0.0292     0.0111     1.6726
         Glu            bcde     0               0.7941     0.7986     0.1007
         Glu            bcde     1               0.0385     0.0426     0.1001
         Glu            bcde     2               0.1429     0.1325     1.3199
         Glu            bcde     3               0.0134     0.0067     0.5639
         Glu            bcde     4               0.0166     0.0196     0.0771
         Glu           abcde     0               0.7793     0.7857     0.1817
         Glu           abcde     1               0.0616     0.0524     1.0284
         Glu           abcde     2               0.1388     0.1264     1.2727
         Glu           abcde     3               0.0023     0.0137     1.2935
         Glu           abcde     4               0.0043      0.018     2.3173
         Glu           abcde     5                0.023     0.0038     1.6404
         Gln           abcde     0               0.9281     0.9277     0.0029
         Gln           abcde     1               0.0434     0.0513     1.7093
         Gln           abcde     2               0.0221     0.0173     0.1881
         Gln           abcde     3               0.0139     0.0015      1.271
         Gln           abcde     4                    0     0.0019     0.0246
         Gln           abcde     5               0.0022     0.0004     0.0205
         Gly               b     0               0.7533     0.7521     0.0177
         Gly               b     1               0.2412     0.2479     0.3073
         Gly              ab     0               0.7352     0.7336     0.0152
         Gly              ab     1                 0.18     0.1806     0.0079
         Gly              ab     2                 0.08     0.0858     0.3429
         Ile           bcdef     0               0.8561      0.856     0.0002
         Ile           bcdef     1               0.0483      0.052     0.3884
         Ile           bcdef     2               0.0891     0.0885     0.0027
         Ile           bcdef     3               0.0051      0.003     0.0685
         Ile           bcdef     4               0.0211     0.0004     2.9933
         Ile           bcdef     5               0.0033     0.0001     0.2143
         Leu           bcdef     0               0.8844     0.8845        0.0
         Leu           bcdef     1               0.0993      0.099     0.0003
         Leu           bcdef     2                    0     0.0083     0.5635
         Leu           bcdef     3               0.0071     0.0048     0.0358
         Leu           bcdef     4                0.008     0.0019     0.5791
         Leu           bcdef     5                    0     0.0016     0.0299
         Met            bcde     0                0.942     0.9431     0.0106
         Met            bcde     1               0.0614     0.0495     1.7471
         Met            bcde     2                    0     0.0053     0.5728
         Met            bcde     3                0.005     0.0019     0.2006
         Met            bcde     4               0.0055     0.0002     0.3429
         Met           abcde     0               0.9334     0.9328     0.0058
         Met           abcde     1               0.0471     0.0591     2.9411
         Met           abcde     2                0.015     0.0048     1.0417
         Met           abcde     3               0.0051     0.0026     0.0498
         Met           abcde     4               0.0143     0.0007     0.9408
         Met           abcde     5               0.0021     0.0001     0.0502
         Phe        bcdefghi     0               0.7525     0.7538     0.0089
         Phe        bcdefghi     1               0.0683     0.0727     0.3968
         Phe        bcdefghi     2               0.1519     0.1473     0.2138
         Phe        bcdefghi     3                0.019     0.0129     0.7764
         Phe        bcdefghi     4               0.0052     0.0065     0.0359
         Phe        bcdefghi     5               0.0015     0.0035     0.0419
         Phe        bcdefghi     6               0.0001      0.002     0.1421
         Phe        bcdefghi     7               0.0099     0.0011     1.5894
         Phe        bcdefghi     8               0.0059     0.0003     0.1873
         Phe              ab     0               0.8167     0.8169     0.0013
         Phe              ab     1               0.1382     0.1255     0.7164
         Phe              ab     2               0.0521     0.0576     0.3084
         Phe       abcdefghi     0               0.7427     0.7429     0.0013
         Phe       abcdefghi     1               0.0799     0.0808     0.0124
         Phe       abcdefghi     2               0.1158     0.0996      1.335
         Phe       abcdefghi     3               0.0442     0.0595     2.3482
         Phe       abcdefghi     4               0.0176     0.0085     0.4924
         Phe       abcdefghi     5               0.0041     0.0044     0.0042
         Phe       abcdefghi     6                    0     0.0023     0.1054
         Phe       abcdefghi     7               0.0016     0.0013     0.0012
         Phe       abcdefghi     8               0.0026     0.0006     0.0244
         Phe       abcdefghi     9               0.0169     0.0001     2.8336
         Ser              bc     0               0.4503     0.4585     0.4635
         Ser              bc     1               0.1177     0.1341     3.2985
         Ser              bc     2                0.427     0.4075     2.2533
         Ser              ab     0               0.5266     0.5271     0.0083
         Ser              ab     1               0.3119     0.3087     0.0843
         Ser              ab     2               0.1641     0.1642     0.0001
         Ser             abc     0               0.4453     0.4452     0.0001
         Ser             abc     1               0.1155     0.1232     0.4796
         Ser             abc     2               0.2788     0.2809     0.0703
         Ser             abc     3               0.1587     0.1507     0.7947
         Thr             bcd     0                0.953     0.9538     0.0058
         Thr             bcd     1               0.0534     0.0334      2.773
         Thr             bcd     2               0.0049     0.0105     0.3854
         Thr             bcd     3               0.0036     0.0022     0.0698
         Thr            abcd     0               0.9412     0.9431     0.0331
         Thr            abcd     1               0.0801     0.0434     7.9539
         Thr            abcd     2               0.0035     0.0083     0.6463
         Thr            abcd     3               0.0098     0.0046     0.1215
         Thr            abcd     4                    0     0.0006     0.0025
         Tyr              ab     0               0.9293     0.9292     0.0001
         Tyr              ab     1               0.0473     0.0531     0.1733
         Tyr              ab     2                0.003     0.0177     2.1564
         Val            bcde     0                0.444     0.4435     0.0033
         Val            bcde     1               0.0356     0.0427     0.3501
         Val            bcde     2                0.338     0.3377     0.0011
         Val            bcde     3               0.0276     0.0294     0.0484
         Val            bcde     4               0.1445     0.1466     0.0232
         Val           abcde     0               0.4357     0.4352     0.0064
         Val           abcde     1               0.0346      0.045     1.0793
         Val           abcde     2               0.2772     0.2777      0.003
         Val           abcde     3               0.0871      0.085     0.0239
         Val           abcde     4               0.1055      0.104     0.0242
         Val           abcde     5               0.0356     0.0531     1.5678
         aKG           abcde     0               0.7138     0.7147     0.0092
         aKG           abcde     1               0.0672      0.054     0.7787
         aKG           abcde     2               0.1763     0.1754     0.0161
         aKG           abcde     3               0.0235     0.0213     0.1921
         aKG           abcde     4               0.0183     0.0282     0.8151
         aKG           abcde     5               0.0014     0.0063     0.3011
         Cit          abcdef     0               0.4159     0.4149     0.0463
         Cit          abcdef     1               0.0639     0.0686     0.3466
         Cit          abcdef     2               0.3025     0.3238     2.3089
         Cit          abcdef     3               0.0857     0.0784     0.4448
         Cit          abcdef     4               0.0732     0.0702     0.2433
         Cit          abcdef     5               0.0447     0.0378     1.3003
         Cit          abcdef     6               0.0051     0.0063     0.0166
         Fum            abcd     0               0.6492     0.6457      0.119
         Fum            abcd     1               0.0754     0.0827     1.4917
         Fum            abcd     2               0.1605     0.1622     0.0235
         Fum            abcd     3               0.0874      0.091     0.2631
         Fum            abcd     4               0.0219     0.0183      0.261
         Mal            abcd     0                0.578     0.5794     0.0324
         Mal            abcd     1               0.0982     0.0944      0.099
         Mal            abcd     2               0.1899     0.1864     0.1967
         Mal            abcd     3               0.1173     0.1171     0.0008
         Mal            abcd     4               0.0189     0.0227     0.1181
         Pyr             abc     0               0.4476     0.4463     0.0173
         Pyr             abc     1               0.0579     0.0505     0.2769
         Pyr             abc     2               0.3217     0.3245     0.1564
         Pyr             abc     3               0.1853     0.1787     0.3601
         Suc            abcd     0               0.6476     0.6458     0.0292
         Suc            abcd     1                 0.09     0.0827     0.5321
         Suc            abcd     2               0.1544     0.1622     0.4966
         Suc            abcd     3               0.0791      0.091     0.9919
         Suc            abcd     4               0.0025     0.0183      1.117

 Total Residual at Current Time 91.2287

 Measurement Time 2.55
  Metabolite           Atoms    M+    Measured (scaled)  Simulated   Residual
         Ala              bc     0               0.6166     0.6161     0.0008
         Ala              bc     1                0.045     0.0421     0.1019
         Ala              bc     2               0.3404     0.3418     0.0111
         Ala             abc     0               0.6036     0.6026     0.0281
         Ala             abc     1               0.0452     0.0421     0.1878
         Ala             abc     2               0.2282     0.2303     0.1682
         Ala             abc     3               0.1233      0.125     0.0133
         Asn            abcd     0               0.9427     0.9425     0.0006
         Asn            abcd     1               0.0262     0.0435     2.0863
         Asn            abcd     2               0.0012     0.0085     0.3147
         Asn            abcd     3                    0     0.0048     0.1891
         Asn            abcd     4                    0     0.0007     0.0149
         Asp              ab     0               0.7552     0.7547     0.0014
         Asp              ab     1               0.1694     0.1689     0.0053
         Asp              ab     2                0.068     0.0764     0.4881
         Asp             bcd     0               0.7019     0.7035     0.0261
         Asp             bcd     1               0.0923     0.0751     2.9425
         Asp             bcd     2               0.1606     0.1715      0.702
         Asp             bcd     3               0.0565     0.0499     0.6871
         Asp            abcd     0               0.6868     0.6847     0.0246
         Asp            abcd     1               0.0638     0.0792     1.3956
         Asp            abcd     2               0.1294     0.1357      0.388
         Asp            abcd     3               0.0801     0.0849     0.1873
         Asp            abcd     4               0.0412     0.0155     5.4405
         Glu            bcde     0               0.7154     0.7164     0.0114
         Glu            bcde     1               0.0321     0.0454     1.0528
         Glu            bcde     2               0.1931     0.1918     0.0515
         Glu            bcde     3               0.0136      0.012     0.0559
         Glu            bcde     4               0.0403     0.0344     0.3527
         Glu           abcde     0               0.7054     0.7022     0.1077
         Glu           abcde     1               0.0441     0.0549     0.8014
         Glu           abcde     2               0.1693      0.181     1.3594
         Glu           abcde     3                 0.02     0.0236     0.1314
         Glu           abcde     4                0.035     0.0311     0.0675
         Glu           abcde     5                    0     0.0073     0.3148
         Gln           abcde     0               0.9074     0.9084     0.0151
         Gln           abcde     1               0.0725     0.0515     4.3906
         Gln           abcde     2               0.0189     0.0317     0.8313
         Gln           abcde     3               0.0004     0.0033     0.2318
         Gln           abcde     4                    0     0.0043     0.0922
         Gln           abcde     5                    0     0.0009     0.0066
         Gly               b     0               0.7066     0.7118     0.1585
         Gly               b     1               0.3042     0.2882     1.1388
         Gly              ab     0               0.6911     0.6912     0.0003
         Gly              ab     1               0.2062     0.2072     0.0177
         Gly              ab     2               0.1094     0.1016     0.4165
         Ile           bcdef     0               0.8326     0.8327     0.0011
         Ile           bcdef     1               0.0447     0.0533     0.4356
         Ile           bcdef     2               0.1171     0.1093       0.36
         Ile           bcdef     3               0.0091     0.0039     1.1015
         Ile           bcdef     4               0.0103     0.0007     0.5447
         Ile           bcdef     5                    0     0.0001     0.0001
         Leu           bcdef     0               0.8661     0.8665     0.0019
         Leu           bcdef     1               0.1162     0.1097     0.1837
         Leu           bcdef     2               0.0043      0.011     0.2242
         Leu           bcdef     3               0.0102     0.0073     0.1654
         Leu           bcdef     4               0.0028      0.003     0.0008
         Leu           bcdef     5                    0     0.0025     0.2594
         Met            bcde     0               0.9356     0.9348     0.0063
         Met            bcde     1               0.0346     0.0538     4.5595
         Met            bcde     2               0.0069     0.0076     0.0104
         Met            bcde     3               0.0123     0.0033     0.4797
         Met            bcde     4               0.0065     0.0005     0.2146
         Met           abcde     0               0.9239     0.9245     0.0017
         Met           abcde     1               0.0703     0.0631     0.2582
         Met           abcde     2                0.003     0.0067     0.5551
         Met           abcde     3                    0     0.0043     0.0804
         Met           abcde     4               0.0116     0.0013     0.7421
         Met           abcde     5                    0     0.0001     0.0001
         Phe        bcdefghi     0               0.7179     0.7162     0.0235
         Phe        bcdefghi     1               0.0496     0.0724     5.1948
         Phe        bcdefghi     2               0.1738     0.1752     0.0234
         Phe        bcdefghi     3                0.022     0.0162      0.522
         Phe        bcdefghi     4                    0     0.0095     0.5314
         Phe        bcdefghi     5               0.0102     0.0052     0.1251
         Phe        bcdefghi     6               0.0011     0.0031     0.0815
         Phe        bcdefghi     7               0.0095     0.0017     1.6931
         Phe        bcdefghi     8                    0     0.0004     0.0008
         Phe              ab     0               0.7842     0.7828     0.0228
         Phe              ab     1               0.1356     0.1468     1.2681
         Phe              ab     2               0.0751     0.0704     0.1346
         Phe       abcdefghi     0               0.7041     0.7054     0.0132
         Phe       abcdefghi     1               0.0774     0.0795     0.0681
         Phe       abcdefghi     2               0.1245     0.1184     0.5735
         Phe       abcdefghi     3               0.0566     0.0721       1.41
         Phe       abcdefghi     4               0.0038     0.0115     0.4169
         Phe       abcdefghi     5                    0     0.0065     0.3506
         Phe       abcdefghi     6               0.0006     0.0035     0.0686
         Phe       abcdefghi     7               0.0137     0.0021     2.7771
         Phe       abcdefghi     8               0.0043     0.0009     0.1786
         Phe       abcdefghi     9                    0     0.0002     0.0002
         Ser              bc     0               0.4385     0.4361     0.1212
         Ser              bc     1               0.1565     0.1459     1.3789
         Ser              bc     2               0.4143      0.418      0.374
         Ser              ab     0               0.5136     0.5118     0.0413
         Ser              ab     1               0.3066     0.3167     0.6049
         Ser              ab     2                0.173     0.1716     0.0546
         Ser             abc     0               0.4177     0.4237     0.9725
         Ser             abc     1               0.1409     0.1303     0.6632
         Ser             abc     2               0.3097     0.2895     2.8231
         Ser             abc     3                0.175     0.1565     1.7367
         Thr             bcd     0               0.9419     0.9453     0.0588
         Thr             bcd     1               0.0497     0.0348     4.5197
         Thr             bcd     2               0.0252     0.0161     0.3689
         Thr             bcd     3               0.0077     0.0038     0.1065
         Thr            abcd     0               0.9344     0.9343     0.0003
         Thr            abcd     1               0.0358     0.0446     0.7745
         Thr            abcd     2               0.0022     0.0126     1.0885
         Thr            abcd     3               0.0125     0.0073     0.2711
         Thr            abcd     4               0.0066     0.0011     0.3017
         Tyr              ab     0               0.9167     0.9169     0.0011
         Tyr              ab     1               0.0764     0.0609     1.4199
         Tyr              ab     2               0.0164     0.0222     0.9502
         Val            bcde     0               0.3862     0.3778     0.7181
         Val            bcde     1               0.0657     0.0467     1.8484
         Val            bcde     2               0.3451     0.3667     3.2192
         Val            bcde     3               0.0427     0.0381     0.4311
         Val            bcde     4               0.1766     0.1708     0.2792
         Val           abcde     0               0.3652       0.37     0.3647
         Val           abcde     1               0.0428     0.0467     0.1834
         Val           abcde     2               0.3165     0.3016     2.2084
         Val           abcde     3               0.0968     0.0969     0.0001
         Val           abcde     4               0.1076     0.1222     2.1251
         Val           abcde     5               0.0594     0.0627     0.0911
         aKG           abcde     0               0.6243      0.628     0.0711
         aKG           abcde     1               0.0551     0.0575      0.241
         aKG           abcde     2               0.2414     0.2269     1.4623
         aKG           abcde     3               0.0257     0.0332     0.2495
         aKG           abcde     4               0.0396     0.0435     0.6072
         aKG           abcde     5                    0     0.0108      1.172
         Cit          abcdef     0               0.3567     0.3505     0.7676
         Cit          abcdef     1                0.074     0.0729     0.0133
         Cit          abcdef     2                0.333     0.3386      0.622
         Cit          abcdef     3               0.0769     0.0938     1.6837
         Cit          abcdef     4               0.0892      0.088     0.0435
         Cit          abcdef     5               0.0372     0.0475     1.3138
         Cit          abcdef     6               0.0126     0.0088     0.4072
         Fum            abcd     0               0.5956     0.5936     0.0636
         Fum            abcd     1               0.0846       0.09     0.3578
         Fum            abcd     2               0.1869     0.1882     0.0663
         Fum            abcd     3               0.1003     0.1037     0.0978
         Fum            abcd     4               0.0184     0.0245     0.2223
         Mal            abcd     0               0.5341     0.5349     0.0192
         Mal            abcd     1               0.1062     0.1016     0.1477
         Mal            abcd     2               0.2122     0.2058     0.6427
         Mal            abcd     3               0.1168     0.1294     1.2944
         Mal            abcd     4               0.0267     0.0283     0.0153
         Pyr             abc     0               0.4342     0.4337     0.0033
         Pyr             abc     1               0.0509     0.0525      0.053
         Pyr             abc     2               0.3282     0.3301     0.0968
         Pyr             abc     3               0.2015     0.1838     1.4024
         Suc            abcd     0               0.5873     0.5936      0.237
         Suc            abcd     1               0.0904       0.09     0.0012
         Suc            abcd     2               0.2084     0.1882      2.092
         Suc            abcd     3               0.1025     0.1037     0.0083
         Suc            abcd     4               0.0273     0.0245      0.092

 Total Residual at Current Time 98.3432

 Measurement Time 3.0
  Metabolite           Atoms    M+    Measured (scaled)  Simulated   Residual
         Ala              bc     0               0.5714      0.575     0.0762
         Ala              bc     1               0.0488     0.0485      0.001
         Ala              bc     2               0.3776     0.3765     0.0362
         Ala             abc     0               0.5592     0.5616     0.0717
         Ala             abc     1               0.0417     0.0448      0.255
         Ala             abc     2               0.2575     0.2543     0.2807
         Ala             abc     3               0.1371     0.1393     0.0429
         Asn            abcd     0               0.9353     0.9356     0.0014
         Asn            abcd     1                0.035     0.0445     0.3985
         Asn            abcd     2               0.0133     0.0119     0.0178
         Asn            abcd     3               0.0163     0.0069     0.7279
         Asn            abcd     4               0.0112     0.0012     4.0159
         Asp              ab     0               0.7171     0.7138      0.074
         Asp              ab     1               0.1826     0.1924     0.9545
         Asp              ab     2               0.0944     0.0938     0.0101
         Asp             bcd     0               0.6542     0.6536     0.0028
         Asp             bcd     1               0.0854     0.0872     0.0435
         Asp             bcd     2                0.199     0.1971     0.0514
         Asp             bcd     3               0.0429      0.062     3.0277
         Asp            abcd     0                0.634     0.6331     0.0234
         Asp            abcd     1               0.0962      0.087     0.4962
         Asp            abcd     2               0.1367     0.1593     2.6137
         Asp            abcd     3               0.0835     0.1002     1.4298
         Asp            abcd     4               0.0253     0.0203     0.2989
         Glu            bcde     0               0.6368     0.6354     0.0232
         Glu            bcde     1               0.0323     0.0498        1.8
         Glu            bcde     2                0.237     0.2448     0.3669
         Glu            bcde     3               0.0261     0.0189     1.0727
         Glu            bcde     4               0.0501     0.0511     0.0055
         Glu           abcde     0               0.6189     0.6197     0.0071
         Glu           abcde     1                0.055     0.0585     0.1188
         Glu           abcde     2               0.2306     0.2288     0.0504
         Glu           abcde     3               0.0266     0.0353     0.3878
         Glu           abcde     4               0.0519     0.0459     0.2132
         Glu           abcde     5                    0     0.0118     2.1611
         Gln           abcde     0               0.8825     0.8823     0.0007
         Gln           abcde     1               0.0471      0.052     0.4927
         Gln           abcde     2                 0.05       0.05        0.0
         Gln           abcde     3                    0      0.006     0.3642
         Gln           abcde     4               0.0205     0.0078     0.8184
         Gln           abcde     5               0.0006     0.0018     0.0073
         Gly               b     0               0.6784     0.6779      0.011
         Gly               b     1               0.3199     0.3221     0.0967
         Gly              ab     0               0.6529     0.6555     0.0586
         Gly              ab     1               0.2384     0.2292     0.4252
         Gly              ab     2               0.1213     0.1152      0.163
         Ile           bcdef     0               0.8107     0.8099     0.0047
         Ile           bcdef     1               0.0565     0.0548     0.0448
         Ile           bcdef     2                0.126     0.1291     0.1868
         Ile           bcdef     3               0.0136     0.0048      0.534
         Ile           bcdef     4                    0     0.0012     0.0146
         Ile           bcdef     5               0.0101     0.0003     0.7966
         Leu           bcdef     0                0.848     0.8482      0.001
         Leu           bcdef     1               0.1204     0.1196     0.0258
         Leu           bcdef     2               0.0185     0.0139     0.3287
         Leu           bcdef     3               0.0058     0.0103      0.202
         Leu           bcdef     4               0.0126     0.0043     0.3106
         Leu           bcdef     5                0.004     0.0038     0.0003
         Met            bcde     0               0.9252     0.9254     0.0014
         Met            bcde     1                0.071     0.0584     0.8063
         Met            bcde     2                    0     0.0102     0.5307
         Met            bcde     3               0.0215     0.0052     1.8519
         Met            bcde     4               0.0009     0.0009        0.0
         Met           abcde     0               0.9144      0.915     0.0029
         Met           abcde     1               0.0707     0.0675     0.0545
         Met           abcde     2               0.0041     0.0089     0.1319
         Met           abcde     3               0.0185     0.0063     1.4866
         Met           abcde     4                0.014     0.0021     0.8376
         Met           abcde     5               0.0058     0.0003     0.1833
         Phe        bcdefghi     0               0.6784     0.6806     0.0757
         Phe        bcdefghi     1               0.0806     0.0724     1.3732
         Phe        bcdefghi     2               0.2013        0.2     0.0502
         Phe        bcdefghi     3               0.0237     0.0195     0.2203
         Phe        bcdefghi     4               0.0161     0.0128      0.221
         Phe        bcdefghi     5                    0     0.0073     0.2341
         Phe        bcdefghi     6                    0     0.0044     0.7683
         Phe        bcdefghi     7                    0     0.0025     0.0745
         Phe        bcdefghi     8                    0     0.0006     0.0168
         Phe              ab     0               0.7514     0.7514        0.0
         Phe              ab     1               0.1664     0.1663     0.0003
         Phe              ab     2               0.0826     0.0823      0.001
         Phe       abcdefghi     0               0.6706     0.6699     0.0082
         Phe       abcdefghi     1               0.0562     0.0783     4.0352
         Phe       abcdefghi     2               0.1339     0.1352     0.0119
         Phe       abcdefghi     3               0.0849     0.0835     0.0315
         Phe       abcdefghi     4               0.0168     0.0148     0.1124
         Phe       abcdefghi     5                    0     0.0089     1.6277
         Phe       abcdefghi     6                    0     0.0049       0.49
         Phe       abcdefghi     7                0.014      0.003     0.8425
         Phe       abcdefghi     8                    0     0.0013     0.0143
         Phe       abcdefghi     9                    0     0.0002     0.0009
         Ser              bc     0               0.4211     0.4195     0.0182
         Ser              bc     1               0.1573     0.1539     0.4563
         Ser              bc     2                0.416     0.4266     0.6599
         Ser              ab     0               0.5024     0.4996     0.2187
         Ser              ab     1                0.321     0.3228     0.0316
         Ser              ab     2               0.1607     0.1776     3.5099
         Ser             abc     0               0.4103     0.4078     0.2598
         Ser             abc     1               0.1331     0.1344     0.0711
         Ser             abc     2               0.2846     0.2965     1.4244
         Ser             abc     3               0.1604     0.1613     0.0045
         Thr             bcd     0                0.935     0.9352     0.0014
         Thr             bcd     1               0.0562     0.0365     2.6701
         Thr             bcd     2               0.0108     0.0225     0.6931
         Thr             bcd     3                    0     0.0058     0.6837
         Thr            abcd     0               0.9229     0.9239     0.0069
         Thr            abcd     1               0.0671     0.0461     2.2532
         Thr            abcd     2               0.0094     0.0178     0.6914
         Thr            abcd     3                    0     0.0106     0.7745
         Thr            abcd     4                    0     0.0018     0.0484
         Tyr              ab     0               0.9038     0.9047     0.0072
         Tyr              ab     1               0.0731     0.0685     0.4257
         Tyr              ab     2               0.0281     0.0268     0.0081
         Val            bcde     0               0.3276     0.3273     0.0023
         Val            bcde     1               0.0571     0.0507     0.8441
         Val            bcde     2               0.3812      0.386     0.3623
         Val            bcde     3               0.0394     0.0463     0.5874
         Val            bcde     4                0.197     0.1897      0.819
         Val           abcde     0               0.3249     0.3201     0.1929
         Val           abcde     1               0.0565     0.0485     0.3274
         Val           abcde     2               0.3156     0.3177     0.0591
         Val           abcde     3               0.0998     0.1063     0.2558
         Val           abcde     4               0.1374     0.1369     0.0014
         Val           abcde     5               0.0688     0.0705     0.0816
         aKG           abcde     0               0.5507     0.5489     0.0252
         aKG           abcde     1                0.062      0.062        0.0
         aKG           abcde     2               0.2658     0.2676     0.0387
         aKG           abcde     3               0.0579     0.0462     0.6044
         aKG           abcde     4               0.0409     0.0593      2.789
         aKG           abcde     5               0.0227      0.016     0.3096
         Cit          abcdef     0               0.2938     0.3016     0.6112
         Cit          abcdef     1               0.0729     0.0764     0.1221
         Cit          abcdef     2               0.3466     0.3436     0.0917
         Cit          abcdef     3               0.1075     0.1068     0.0154
         Cit          abcdef     4               0.1071     0.1041     0.2461
         Cit          abcdef     5               0.0669      0.056     0.6051
         Cit          abcdef     6               0.0018     0.0114     1.1535
         Fum            abcd     0                0.545     0.5462     0.0449
         Fum            abcd     1               0.0993     0.0963     0.1065
         Fum            abcd     2               0.2203     0.2118     0.5009
         Fum            abcd     3               0.1182     0.1142     0.1606
         Fum            abcd     4               0.0246     0.0315      0.585
         Mal            abcd     0               0.5004     0.4956     0.1559
         Mal            abcd     1               0.1039     0.1076     0.3742
         Mal            abcd     2                0.213     0.2232     0.5356
         Mal            abcd     3               0.1492     0.1393     0.5054
         Mal            abcd     4               0.0209     0.0343     1.4862
         Pyr             abc     0               0.4205     0.4242     0.1147
         Pyr             abc     1               0.0637      0.054     0.7871
         Pyr             abc     2                0.336     0.3342     0.0637
         Pyr             abc     3               0.1857     0.1876     0.0435
         Suc            abcd     0                0.542     0.5462     0.0896
         Suc            abcd     1               0.0985     0.0963     0.1308
         Suc            abcd     2               0.2027     0.2118      0.427
         Suc            abcd     3               0.1423     0.1142      3.515
         Suc            abcd     4               0.0213     0.0315     1.2732

 Total Residual at Current Time 78.1063

 Total Measurement Residuals for Current Experiment
  Metabolite           Atoms    M+   Residual
         Ala              bc     0     0.5223
         Ala              bc     1      4.299
         Ala              bc     2     5.9335
         Ala             abc     0     0.8498
         Ala             abc     1     5.1033
         Ala             abc     2     5.7201
         Ala             abc     3     4.8739
         Asn            abcd     0     0.0451
         Asn            abcd     1     7.4257
         Asn            abcd     2     1.3605
         Asn            abcd     3     3.0951
         Asn            abcd     4     7.4506
         Asp              ab     0     0.2265
         Asp              ab     1     3.4772
         Asp              ab     2     4.3905
         Asp             bcd     0     0.0607
         Asp             bcd     1     5.4451
         Asp             bcd     2     2.7411
         Asp             bcd     3     9.8152
         Asp            abcd     0     0.1129
         Asp            abcd     1     8.6607
         Asp            abcd     2     6.2738
         Asp            abcd     3     5.5229
         Asp            abcd     4     8.8433
         Glu            bcde     0     0.2074
         Glu            bcde     1    12.8038
         Glu            bcde     2     3.4332
         Glu            bcde     3     1.7686
         Glu            bcde     4     1.4915
         Glu           abcde     0     0.3217
         Glu           abcde     1     5.4738
         Glu           abcde     2    14.7649
         Glu           abcde     3     2.9148
         Glu           abcde     4     3.8864
         Glu           abcde     5     5.4559
         Gln           abcde     0     0.0204
         Gln           abcde     1      7.534
         Gln           abcde     2     3.4377
         Gln           abcde     3     1.8915
         Gln           abcde     4     3.8477
         Gln           abcde     5     1.7459
         Gly               b     0     0.2126
         Gly               b     1     2.3126
         Gly              ab     0     0.0915
         Gly              ab     1     3.2748
         Gly              ab     2     4.8803
         Ile           bcdef     0     0.0191
         Ile           bcdef     1      1.293
         Ile           bcdef     2     3.3717
         Ile           bcdef     3     1.8451
         Ile           bcdef     4     5.1145
         Ile           bcdef     5     2.6125
         Leu           bcdef     0     0.0141
         Leu           bcdef     1      6.554
         Leu           bcdef     2      1.311
         Leu           bcdef     3     4.9759
         Leu           bcdef     4     2.5344
         Leu           bcdef     5      1.899
         Met            bcde     0      0.024
         Met            bcde     1     8.3727
         Met            bcde     2     3.0466
         Met            bcde     3     5.1213
         Met            bcde     4      2.735
         Met           abcde     0     0.0622
         Met           abcde     1     8.9307
         Met           abcde     2     1.7812
         Met           abcde     3     5.3095
         Met           abcde     4     7.4299
         Met           abcde     5     3.7011
         Phe        bcdefghi     0     0.2158
         Phe        bcdefghi     1    12.9109
         Phe        bcdefghi     2     1.8159
         Phe        bcdefghi     3     1.8204
         Phe        bcdefghi     4     2.0554
         Phe        bcdefghi     5     4.1916
         Phe        bcdefghi     6     1.9107
         Phe        bcdefghi     7     7.6093
         Phe        bcdefghi     8     1.8126
         Phe              ab     0     0.0277
         Phe              ab     1     2.7094
         Phe              ab     2     4.7523
         Phe       abcdefghi     0     0.0624
         Phe       abcdefghi     1      7.594
         Phe       abcdefghi     2     5.4241
         Phe       abcdefghi     3     4.4858
         Phe       abcdefghi     4     4.1566
         Phe       abcdefghi     5     2.4584
         Phe       abcdefghi     6     7.9483
         Phe       abcdefghi     7     4.9257
         Phe       abcdefghi     8     0.3037
         Phe       abcdefghi     9     3.6491
         Ser              bc     0     1.3848
         Ser              bc     1     7.5616
         Ser              bc     2     4.0532
         Ser              ab     0     1.8121
         Ser              ab     1      4.126
         Ser              ab     2     4.8916
         Ser             abc     0     2.2373
         Ser             abc     1     8.2191
         Ser             abc     2    12.9185
         Ser             abc     3     4.4826
         Thr             bcd     0     0.1273
         Thr             bcd     1    19.5216
         Thr             bcd     2     1.7296
         Thr             bcd     3     8.0096
         Thr            abcd     0     0.0652
         Thr            abcd     1    18.5841
         Thr            abcd     2     3.8915
         Thr            abcd     3     6.4052
         Thr            abcd     4     0.5357
         Tyr              ab     0     0.0128
         Tyr              ab     1     3.8588
         Tyr              ab     2     8.4178
         Val            bcde     0     1.2715
         Val            bcde     1     3.8909
         Val            bcde     2     6.8309
         Val            bcde     3     2.1343
         Val            bcde     4     3.1827
         Val           abcde     0     1.0985
         Val           abcde     1     2.1664
         Val           abcde     2     4.0658
         Val           abcde     3     6.0896
         Val           abcde     4     3.4189
         Val           abcde     5     3.8031
         aKG           abcde     0     0.1868
         aKG           abcde     1      9.913
         aKG           abcde     2     3.0532
         aKG           abcde     3     5.5956
         aKG           abcde     4     4.8801
         aKG           abcde     5      4.151
         Cit          abcdef     0     1.5927
         Cit          abcdef     1     7.5383
         Cit          abcdef     2     5.8419
         Cit          abcdef     3     8.2726
         Cit          abcdef     4     0.8921
         Cit          abcdef     5     5.0932
         Cit          abcdef     6     3.6542
         Fum            abcd     0     0.2442
         Fum            abcd     1     4.0159
         Fum            abcd     2     5.6942
         Fum            abcd     3     3.2337
         Fum            abcd     4     2.0531
         Mal            abcd     0     0.5218
         Mal            abcd     1     2.2365
         Mal            abcd     2     2.1347
         Mal            abcd     3     9.1387
         Mal            abcd     4     2.8242
         Pyr             abc     0     0.4152
         Pyr             abc     1     5.8723
         Pyr             abc     2      1.596
         Pyr             abc     3     6.3565
         Suc            abcd     0     0.4329
         Suc            abcd     1     6.1917
         Suc            abcd     2    11.3978
         Suc            abcd     3     9.5538
         Suc            abcd     4      4.684

 Best Fit SSR
  644.9793

 Best Fit Fluxes
    gl-in:        1.0
     gl-1:        1.0
     gl-2:   0.802388
   gl-3.f:     1000.0
   gl-3.b: 999.097538
   gl-4.f:     1000.0
   gl-4.b: 999.097538
   gl-5.f:   1.170055
   gl-5.b:   0.267593
   gl-6.f:     1000.0
   gl-6.b: 998.121688
   gl-7.f:   1.878312
   gl-7.b:          0
   gl-8.f:  69.214406
   gl-8.b:  67.361627
     gl-9:   1.672471
     pp-1:   0.194537
     pp-2:   0.167886
   pp-3.f:     1000.0
   pp-3.b: 999.933253
   pp-4.f:   0.592163
   pp-4.b:   0.491024
   pp-5.f:   0.053277
   pp-5.b:          0
   pp-6.f:   0.053277
   pp-6.b:          0
   pp-7.f:   0.226182
   pp-7.b:    0.17832
     ed-1:   0.026651
     ed-2:   0.026651
       pd:    1.81527
     tc-1:   0.170946
     tc-2:   0.170946
     tc-3:   0.139862
     tc-4:   0.123692
     tc-5:   0.116612
   tc-6.f:     1000.0
   tc-6.b: 999.845224
   tc-7.f:   0.844617
   tc-7.b:   0.684276
   tc-8.f:  11.026788
   tc-8.b:  10.991005
       me:   0.155643
     an.f:   0.279038
     an.b:   0.110326
       ac:   1.562638
     gx-1:   0.031084
     gx-2:   0.031084
 co2-in.f:          0
 co2-in.b:   2.264058
     acxt:   1.570348
   glusyn:   0.098532
   glnsyn:   0.010125
   prosyn:    0.00315
   argsyn:   0.004215
   aspsyn:   0.028449
   asnsyn:   0.003435
   alasyn:    0.00732
   sersyn:   0.016248
 glysyn.f:   0.013781
 glysyn.b:   0.004913
 glydeg.f:   0.001729
 glydeg.b:   0.000412
   thrdeg:   0.001179
   cyssyn:   0.003495
 lldapsyn:    0.00489
   lyssyn:    0.00489
   thrsyn:   0.008934
   metsyn:    0.00219
   valsyn:    0.00603
  leusynI:    0.00642
 leusynII:    0.00642
   ilesyn:    0.00414
  phesynI:    0.00264
 phesynII:    0.00264
  tyrsynI:   0.001965
 tyrsynII:   0.001965
  trpsynI:    0.00081
 trpsynII:    0.00081
trpsynIII:    0.00081
   hissyn:    0.00135
 methfsyn:    0.00219
  fthfsyn:    0.00135
  Biomass:      0.015

 Best Fit Pool Sizes
      Glc:   0.705921
      G6P:      0.001
      F6P:      0.001
      FBP:      0.001
     DHAP:      0.001
      GAP:   0.060423
      BPG:      0.001
      3PG:      0.001
      PEP:   0.495675
      6PG:   0.224944
     Ru5P:      0.001
      R5P:      0.001
      X5P:   0.029812
      S7P:   0.035385
      E4P:      0.001
     KDPG:      0.001
      Pyr:   0.050006
      OAA:      0.001
    AcCoA:    0.03777
      Cit:   0.156219
     iCit:   0.060723
      aKG:   0.119945
   SucCoA:   0.103902
      Suc:      0.001
      Fum:   0.193805
      Mal:   0.167623
      CO2:   0.004454
      Gox:      0.001
       Ac:        1.0
      Glu:   0.038147
      Gln:   0.041118
      Asp:   0.036854
      Ser:      0.001
      Gly:    0.02612
   MEETHF:   0.015688
      Thr:   0.104167
    LLDAP:      0.001
    METHF:      0.001
      Cys:   0.010606
     Leu1:   0.037362
     Phe1:   0.031849
     Tyr1:        1.0
     Trp1:        1.0
     Trp2:        1.0
     FTHF:        1.0
      Ala:    0.01227
      Arg:        1.0
      Asn:   0.062694
      His:        1.0
      Ile:   0.033097
      Leu:   0.083657
      Lys:        1.0
      Met:   0.052335
      Phe:   0.011868
      Pro:        1.0
      Trp:        1.0
      Tyr:   0.033234
      Val:   0.008394
