# Supplementary material for: Isotope-assisted metabolic flux analysis as an equality-constrained nonlinear program for improved scalability and robustness
Source: PLoS Comput Biol. 2022 Mar 24;18(3):e1009831. doi: 10.1371/journal.pcbi.1009831 (PMC8947808; doi:10.1371/journal.pcbi.1009831)
Supplement: S1 File — The text files in these folders are used as inputs to eiFlux. The text file modelfile.txt is used to specify which model to run. The GAMS scripts used by eiFlux, in the folder GAMS_Model. A demo version of eiFlux that specifically runs two models listed above, thus fully reproducing the results in this manuscript. This is a compiled Python file, eiFlux_Limited.pyc. This demo version only runs only the two models listed above. Users may change model parameters such as the time nodes, but not the models themselves. After following the instructions given in the Installation_Instructions.pdf file, users may run the eiFlux_Limited.pyc file to run the software. (ZIP) [file pcbi.1009831.s009.zip › EColi_SingleMS_Model/Comparison_eiFlux_INCA_Same_Starting_Parameter_Values/eiFlux 07.txt]

Model_File_Name: Ecoli_Model_Paper
Reaction_File_Name: reactions.txt
Fed_Label_File_Name: label.txt
Measurement_File_Name: measurements_ms_simulated_perturbed_80%12glc20%Uglc.txt
FluxBound_File_Name: fluxbounds.txt
Model_Settings_File_Name: modelsettings.txt
PoolBound_File_Name: poolbounds.txt
Flux_Measurement_File_Name: none
Pool_Measurement_File_Name: none
Init_Flux_File_Name initfluxes.txt
Init_Pool_File_Name initpools.txt
Uncorr_Atom_File_Name None

      Metabolite         # Atoms          # EMUs
            3PG               3               6
            6PG               6              12
             Ac               2               0
          AcCoA               2               3
            Ala               3               2
            Arg               6               0
            Asn               4               1
            Asp               4              10
            BPG               3               6
            CO2               1               1
            Cit               6              18
            Cys               3               5
           DHAP               3               6
            E4P               4               8
            F6P               6              13
            FBP               6              13
           FTHF               1               0
            Fum               4              10
            G6P               6              13
            GAP               3               6
            Glc               6              13
            Gln               5              12
            Glu               5              12
            Gly               2               3
            Gox               2               3
            His               6               0
            Ile               6               1
           KDPG               6              11
          LLDAP               7               1
            Leu               6               1
           Leu1               4               1
            Lys               6               0
         MEETHF               1               1
          METHF               1               1
            Mal               4              10
            Met               5               2
            OAA               4              10
            PEP               3               6
            Phe               9               3
           Phe1               6               1
            Pro               5               0
            Pyr               3               5
            R5P               5              10
           Ru5P               5              10
            S7P               7              15
            Ser               3               6
            Suc               4              10
         SucCoA               4              10
            Thr               4               8
            Trp              11               0
           Trp1               6               0
           Trp2               8               0
            Tyr               9               1
           Tyr1               6               0
            Val               5               2
            X5P               5              10
            aKG               5              12
           iCit               6              17

Total Metabolites: 58
Total Network EMUs: 341
Total Network EMU elements: 1028
Total Considered Pool Sizes: 48
Total Number of Reactions: 84
Independent Fluxes: 26

Continue? (Y/N): 
Building Model
Creating GDX File
--- Warning: The GAMS version (34.2.0) differs from the API version (30.2.0).
Running GAMS Optimization
--- Job eiFlux_GAMS_Instationary.gms Start 11/10/21 22:42:49 34.2.0 r6925a71 WEX-WEI x86 64bit/MS Windows

--- Applying:

    C:\GAMS\34\gmsprmNT.txt

--- GAMS Parameters defined

    LP conopt

    MIP CPLEX

    RMIP conopt

    NLP conopt

    MCP PATH

    MPEC NLPEC

    RMPEC NLPEC

    CNS conopt

    DNLP conopt

    RMINLP conopt

    MINLP DICOPT

    QCP conopt

    MIQCP SBB

    RMIQCP conopt

    EMP JAMS

    Input C:\Users\dluga\OneDrive\Desktop\eiFlux_Inca_Comparison_Rev2\GAMS_Model\eiFlux_GAMS_Instationary.gms

    Output C:\Users\dluga\OneDrive\Desktop\eiFlux_Inca_Comparison_Rev2\GAMS_Model\_gams_py_gjo0.lst

    ScrDir C:\Users\dluga\OneDrive\Desktop\eiFlux_Inca_Comparison_Rev2\GAMS_Model\225h\

    SysDir C:\GAMS\34\

    CurDir C:\Users\dluga\OneDrive\Desktop\eiFlux_Inca_Comparison_Rev2\GAMS_Model\

    LogOption 3

    LogFile C:\Users\dluga\OneDrive\Desktop\eiFlux_Inca_Comparison_Rev2\GAMS_Model\_gams_py_gjo0.log

    GDX C:\Users\dluga\OneDrive\Desktop\eiFlux_Inca_Comparison_Rev2\GAMS_Model\_gams_py_gdb1.gdx

Licensee: Small MUD - 5 User License                     G200210/0001AS-WIN

          University of Maryland, Chemical and Biomolecular EngineerDC13915

          C:\Users\dluga\OneDrive\Pictures\Documents\GAMS\gamslice.txt

GAMS 34.2.0   Copyright (C) 1987-2021 GAMS Development. All rights reserved

--- Starting compilation

--- eiFlux_GAMS_Instationary.gms(62) 2 Mb

--- GDXin=C:\Users\dluga\OneDrive\Desktop\eiFlux_Inca_Comparison_Rev2\GAMS_Model\input.gdx

--- GDX File ($gdxIn) C:\Users\dluga\OneDrive\Desktop\eiFlux_Inca_Comparison_Rev2\GAMS_Model\input.gdx

--- eiFlux_GAMS_Instationary.gms(274) 4 Mb

--- GDXin=C:\Users\dluga\OneDrive\Desktop\eiFlux_Inca_Comparison_Rev2\GAMS_Model\input.gdx

--- GDX File ($gdxIn) C:\Users\dluga\OneDrive\Desktop\eiFlux_Inca_Comparison_Rev2\GAMS_Model\input.gdx

--- eiFlux_GAMS_Instationary.gms(327) 4 Mb

--- Starting execution: elapsed 0:00:00.029

--- eiFlux_GAMS_Instationary.gms(208) 6 Mb

--- Generating CNS model initx

--- eiFlux_GAMS_Instationary.gms(168) 20 Mb
--- eiFlux_GAMS_Instationary.gms(168) 23 Mb
--- eiFlux_GAMS_Instationary.gms(213) 23 Mb
--- eiFlux_GAMS_Instationary.gms(213) 24 Mb

--- LOOPS cidx = 0

---   38,036 rows  39,064 columns  156,752 non-zeroes

---   37,584 nl-code  7,224 nl-non-zeroes

--- eiFlux_GAMS_Instationary.gms(213) 21 Mb

--- Executing CONOPT4 (Solvelink=2): elapsed 0:00:00.561


CONOPT 4         34.2.0 r6925a71 Released Feb 05, 2021 WEI x86 64bit/MS Window


Reading parameter(s) from "C:\Users\dluga\OneDrive\Desktop\eiFlux_Inca_Comparison_Rev2\GAMS_Model\conopt4.opt"

>>  LFNICR 20000

>>  Lim_SlowPrg 1000

>>  Frq_Rescale 1

>>  Flg_2DDir 1

Finished reading from "C:\Users\dluga\OneDrive\Desktop\eiFlux_Inca_Comparison_Rev2\GAMS_Model\conopt4.opt"


 

 

    C O N O P T   version 4.23

    Copyright (C) ARKI Consulting and Development A/S

                  Bagsvaerdvej 246 A

                  DK-2880 Bagsvaerd, Denmark

    Licensed to:  GAMS/CONOPT OEM License

 

 

    The user model has 38036 constraints and 39064 variables

    with 156752 Jacobian elements, 7224 of which are nonlinear.

 

    Iter Phase   Ninf   Infeasibility   RGmax      NSB   Step  InItr MX OK

       0   0          4.1726000000E+03 (Input point)

 

    The pre-triangular part of the model has 0 constraints and 1028 variables.

    There are 8224 definitional constraints and defined variables.

 

    Preprocessed model has 29812 constraints and 29812 variables

    with 120772 Jacobian elements, 7224 of which are nonlinear.

 

    Iter Phase   Ninf   Infeasibility   RGmax      NSB   Step  InItr MX OK

                      4.1726000000E+03 (Full preprocessed model)

                      4.1666000000E+03 (After scaling)

       1   1       0  1.0637977547E-11                 1.0E+00     5 F  T

 

 ** Feasible solution to a square system.

 

--- Reading solution for model initx

--- Executing after solve: elapsed 0:00:01.214

--- eiFlux_GAMS_Instationary.gms(208) 21 Mb

--- Generating NLP model mfa

--- eiFlux_GAMS_Instationary.gms(157) 24 Mb
--- eiFlux_GAMS_Instationary.gms(159) 25 Mb
--- eiFlux_GAMS_Instationary.gms(159) 26 Mb
--- eiFlux_GAMS_Instationary.gms(167) 33 Mb
--- eiFlux_GAMS_Instationary.gms(167) 34 Mb
--- eiFlux_GAMS_Instationary.gms(170) 34 Mb
--- eiFlux_GAMS_Instationary.gms(172) 34 Mb
--- eiFlux_GAMS_Instationary.gms(225) 34 Mb

--- LOOPS cidx = 0

---   41,307 rows  42,633 columns  247,026 non-zeroes

---   321,494 nl-code  136,176 nl-non-zeroes

--- eiFlux_GAMS_Instationary.gms(225) 31 Mb

--- Executing CONOPT4 (Solvelink=2): elapsed 0:00:02.484


CONOPT 4         34.2.0 r6925a71 Released Feb 05, 2021 WEI x86 64bit/MS Window


Reading parameter(s) from "C:\Users\dluga\OneDrive\Desktop\eiFlux_Inca_Comparison_Rev2\GAMS_Model\conopt4.opt"

>>  LFNICR 20000

>>  Lim_SlowPrg 1000

>>  Frq_Rescale 1

>>  Flg_2DDir 1

Finished reading from "C:\Users\dluga\OneDrive\Desktop\eiFlux_Inca_Comparison_Rev2\GAMS_Model\conopt4.opt"


 

 

    C O N O P T   version 4.23

    Copyright (C) ARKI Consulting and Development A/S

                  Bagsvaerdvej 246 A

                  DK-2880 Bagsvaerd, Denmark

    Licensed to:  GAMS/CONOPT OEM License

 

 

    The user model has 41307 constraints and 42633 variables

    with 247026 Jacobian elements, 136176 of which are nonlinear.

    The Hessian of the Lagrangian has 1128 elements on the diagonal,

    56004 elements below the diagonal, and 26873 nonlinear variables.

 

    Iter Phase   Ninf   Infeasibility   RGmax      NSB   Step  InItr MX OK

       0   0          5.1137807119E-03 (Input point)

 

    The pre-triangular part of the model has 24 constraints and 1055 variables.

    The post-triangular part of the model has 10410 constraints and variables.

    There are 13667 definitional constraints and defined variables.

 

    Preprocessed model has 17206 constraints and 17501 variables

    with 179761 Jacobian elements, 146800 of which are nonlinear.

 

    Iter Phase   Ninf   Infeasibility   RGmax      NSB   Step  InItr MX OK

                      3.5406042421E+00 (Full preprocessed model)

                      2.4403500355E+00 (After scaling)

                      4.6437345680E-02 (After adjusting individual variables)

       1   0       0  7.2187492561E-03                 1.0E+00     6 T  T

       2   0       0  6.8522273113E-03                 1.0E+00     1 T  T

       3   1      22  3.1375177032E-03 3.3E+03      21 9.2E-01    25 F  F

       4   1       4  2.0639121565E-03 4.1E+01      20 1.0E+00    25 T  T

       5   1       3  1.3358765200E-05 1.0E+00       1 1.0E+00     1 T  T

 

 ** Feasible solution. Value of objective =    250365.241827

 

    Iter Phase   Ninf     Objective     RGmax      NSB   Step  InItr MX OK

       6   3          2.4775060654E+05 4.5E+05      48 1.5E-04    25 F  T

       7   3          2.2786848355E+05 4.8E+05     291 1.3E-03     4 F  T

       8   3          1.7675635604E+05 4.6E+05     291 2.8E-02    15 F  F

       9   3          1.6982723648E+05 3.4E+05     291 1.1E-02    10 F  T

      10   3          1.5898537503E+05 2.9E+05     292 2.7E-02    25 F  T

      11   3          1.5520580723E+05 2.6E+05     292 2.3E-02    18 F  T

      12   3          1.5154490873E+05 2.6E+05     292 4.2E-02    11 F  T

      13   4          1.1568933979E+05 2.9E+05     292 1.6E-01    25 F  T

      14   4          1.1374373685E+05 5.8E+05     292 3.7E-02    66 F  T

      15   4          1.0898612086E+05 1.7E+05     292 5.4E-02    86 F  T

 

    Iter Phase   Ninf     Objective     RGmax      NSB   Step  InItr MX OK

      16   4          6.0154194523E+04 1.4E+05     293 7.6E-01    27 F  T

      17   4          4.0690355381E+04 7.9E+04     293 5.9E-01    32 F  T

      18   4          3.6668114928E+04 8.0E+04     294 2.3E-01    36 F  F

      19   4          3.2017313849E+04 7.9E+04     294 4.8E-01    31 F  T

      20   4          3.1764085858E+04 1.5E+04     294 1.3E-02   188 F  T

      21   4          2.8462538644E+04 1.3E+04     294 3.7E-01    49 F  T

      22   4          1.7776411077E+04 5.7E+04     294 8.5E-01    22 F  T

      23   4          1.7742832231E+04 3.8E+05     295 4.0E-04   262 F  T

      24   4          1.7717941501E+04 3.9E+05     295 5.6E-04   129 F  T

      25   4          5.7262058370E+03 3.9E+05     295 7.5E-01    30 F  T

   Elapsed time       38.4 seconds.

 

    Iter Phase   Ninf     Objective     RGmax      NSB   Step  InItr MX OK

      26   4          4.9440349928E+03 1.2E+05     295 5.5E-02    19 F  T

      27   4          4.6186432983E+03 1.4E+05     295 1.8E-04   247 F  F

      28   4          4.4209258029E+03 1.9E+05     295 1.4E-02    66 F  F

      29   4          1.8721343491E+03 3.1E+04     295 6.2E-01    26 F  T

      30   4          1.8724362615E+03 1.3E+05     295 2.1E-05   130 F  F

      31   4          1.8602103934E+03 1.5E+05     295 1.2E-02    31 F  T

      32   4          1.8120012239E+03 1.5E+05     295 4.9E-02    26 F  F

      33   4          1.5291847136E+03 1.5E+05     295 2.3E-01    10 F  T

      34   4          1.3436851310E+03 4.6E+04     295 4.3E-01    25 F  T

      35   4          1.1829999344E+03 1.6E+04     295 1.0E+00    19 T  T

 

    Iter Phase   Ninf     Objective     RGmax      NSB   Step  InItr MX OK

      36   4          1.1491699967E+03 5.3E+03     292 1.4E-01    42 F  F

      37   4          1.1018899315E+03 8.6E+03     292 1.0E+00    27 T  T

      38   4          1.0520529852E+03 9.4E+02     291 7.7E-01    50 F  F

      39   4          1.0252641351E+03 4.3E+02     291 5.5E-01    36 F  F

      40   4          9.9187871482E+02 3.9E+02     291 7.7E-01    44 F  F

      41   4          9.8627459104E+02 8.1E+02     293 6.5E-01    22 F  F

      42   4          9.8259233644E+02 4.7E+02     294 5.0E-01    27 F  F

      43   4          9.7726638456E+02 2.1E+02     294 9.0E-01    27 F  F

      44   4          9.7561849375E+02 4.2E+02     294 2.7E-02    59 F  T

      45   4          9.7115831678E+02 3.4E+02     294 4.5E-01    22 F  T

 

    Iter Phase   Ninf     Objective     RGmax      NSB   Step  InItr MX OK

      46   4          9.6464374736E+02 1.2E+03     294 7.0E-01    18 F  T

      47   4          9.5880847110E+02 8.8E+02     294 5.0E-01    31 F  F

      48   4          9.5504857281E+02 5.4E+02     294 6.7E-01    30 F  F

      49   4          9.4994569183E+02 3.8E+02     294 8.4E-01    35 F  F

      50   4          9.4472009102E+02 3.4E+02     294 6.8E-01    39 F  F

      51   4          9.4288672566E+02 5.7E+02     294 5.0E-01    26 F  F

      52   4          9.4188370824E+02 6.3E+02     294 1.0E+00    22 T  T

      53   4          9.4015385920E+02 1.3E+02     289 5.7E-01    35 F  T

      54   4          9.3914207442E+02 7.4E+02     289 1.0E+00    18 F  T

      55   4          9.3769278325E+02 1.5E+01     289 2.5E-01    73 F  F

   Elapsed time       69.4 seconds.

 

    Iter Phase   Ninf     Objective     RGmax      NSB   Step  InItr MX OK

      56   4          9.3630013702E+02 7.8E+02     289 1.0E+00    14 F  T

      57   4          9.3487202237E+02 1.4E+02     289 6.8E-01    18 F  F

      58   4          9.3463959698E+02 2.0E+01     289 1.4E-01    21 F  T

      59   4          9.3334084857E+02 8.7E+01     289 1.0E+00    19 T  T

      60   4          9.3279400650E+02 5.1E+01     287 1.0E+00    15 T  T

      61   4          9.3223851412E+02 3.2E+01     286 1.0E+00    16 T  T

      62   4          9.3211655545E+02 3.3E+01     284 2.5E-01    16 F  F

      63   4          9.3162486430E+02 2.6E+01     284 7.9E-01    15 F  F

      64   4          9.3126038047E+02 2.3E+01     285 7.6E-01    19 F  F

      65   4          9.3122620198E+02 2.7E+01     285 3.1E-01     3 F  T

 

    Iter Phase   Ninf     Objective     RGmax      NSB   Step  InItr MX OK

      66   4          9.3100475634E+02 1.3E+01     285 1.0E+00    23 T  T

      67   4          9.3093562948E+02 8.3E+00     281 1.0E+00    17 T  T

      68   4          9.3090386725E+02 5.4E+01     279 6.8E-01    10 F  F

      69   4          9.3088545269E+02 1.1E+01     279 4.0E-01    16 F  T

      70   4          9.3081908750E+02 1.2E+01     279 3.6E-01    18 F  T

      71   4          9.3078500581E+02 8.0E+01     279 1.0E+00    12 T  T

      72   4          9.3066142702E+02 6.7E+00     278 1.0E+00    20 T  T

      73   4          9.3054066550E+02 3.2E+01     276 7.7E-01    18 F  F

      74   4          9.3036228083E+02 2.1E+01     276 7.0E-01    14 F  F

      75   4          9.2994488729E+02 2.3E+01     276 7.4E-01    14 F  F

 

    Iter Phase   Ninf     Objective     RGmax      NSB   Step  InItr MX OK

      76   4          9.2944051041E+02 3.3E+01     276 7.9E-01    13 F  F

      77   4          9.2921620234E+02 3.5E+01     277 1.0E+00    16 T  T

      78   4          9.2920009852E+02 6.8E+00     274 1.7E+00    14 F  F

      79   4          9.2919307041E+02 4.0E+00     274 1.0E+00    16 T  T

      80   4          9.2918669848E+02 1.4E+01     272 9.2E-01    11 F  F

      81   4          9.2918488445E+02 7.7E+00     272 1.0E+00    14 T  T

      82   4          9.2918297711E+02 6.4E+00     271 9.4E-01    10 F  F

      83   4          9.2918223773E+02 3.4E+00     271 1.0E+00    12 F  T

      84   4          9.2917792549E+02 3.0E+00     271 4.1E+00    10 F  F

      85   4          9.2917134130E+02 7.0E+00     271 7.8E-01    16 F  F

 

    Iter Phase   Ninf     Objective     RGmax      NSB   Step  InItr MX OK

      86   4          9.2917101762E+02 6.5E+00     271 7.3E-01    13 F  F

      87   4          9.2916213776E+02 4.1E+00     272 6.5E-01    14 F  F

      88   4          9.2916211744E+02 2.5E+00     268 1.0E+00    14 T  T

      89   4          9.2915823397E+02 2.1E-02     268 2.4E-01   205 F  F

      90   4          9.2908711041E+02 5.3E-01     268 8.9E-01    14 F  F

      91   4          9.2902710431E+02 3.3E+01     268 8.9E-01    16 F  F

      92   4          9.2902671274E+02 1.5E+01     268 1.0E+00    11 F  T

      93   4          9.2901378733E+02 5.8E-01     268 1.0E+00    31 T  T

      94   4          9.2901015521E+02 4.9E-01     267 1.0E+00    18 T  T

      95   4          9.2900882246E+02 1.1E-01     266 1.0E+00    18 T  T

   Elapsed time      100.1 seconds.

 

    Iter Phase   Ninf     Objective     RGmax      NSB   Step  InItr MX OK

      96   4          9.2900826403E+02 3.5E-02     265 1.0E+00    23 T  T

      97   4          9.2900810723E+02 1.5E-02     263 1.9E+00    20 F  F

      98   4          9.2900803951E+02 7.0E-02     263 1.3E+00     9 F  F

      99   4          9.2900800782E+02 2.6E-02     263 7.8E-01    13 F  F

     100   4          9.2900797923E+02 4.3E-02     263 7.1E-01    12 F  F

     101   4          9.2900797918E+02 1.2E-01     261 1.0E+00    13 F  T

     102   4          9.2900797918E+02 1.2E-03     263 1.0E+00    52 F  T

     103   4          9.2900795926E+02 2.9E-04     263 8.7E-01   126 F  F

     104   4          9.2900795674E+02 5.7E-01     263 8.2E-01    13 F  T

     105   4          9.2900792249E+02 1.0E-01     263 7.7E-01    16 F  F

 

    Iter Phase   Ninf     Objective     RGmax      NSB   Step  InItr MX OK

     106   4          9.2900788460E+02 2.6E-02     263 6.0E-01    16 F  F

     107   4          9.2900701465E+02 6.5E-02     263 1.0E+00    14 T  T

     108   4          9.2900695508E+02 3.1E-01     262 1.0E+00    11 T  T

     109   4          9.2900695130E+02 5.8E-02     261 1.0E+00     4 T  T

     110   4          9.2900695130E+02 3.7E-04     260 1.0E+00     2 F  T

     111   4          9.2900695130E+02 1.2E-09     260

 

 ** Optimal solution. Reduced gradient less than tolerance.

 

--- Reading solution for model mfa

--- Executing after solve: elapsed 0:01:57.679

--- eiFlux_GAMS_Instationary.gms(208) 31 Mb
--- eiFlux_GAMS_Instationary.gms(278) 31 Mb

--- GDX File (execute_unload) C:\Users\dluga\OneDrive\Desktop\eiFlux_Inca_Comparison_Rev2\GAMS_Model\Results.gdx

--- GDX File C:\Users\dluga\OneDrive\Desktop\eiFlux_Inca_Comparison_Rev2\GAMS_Model\_gams_py_gdb1.gdx

*** Status: Normal completion

--- Job eiFlux_GAMS_Instationary.gms Stop 11/10/21 22:44:47 elapsed 0:01:57.733


Refining Grid
--- Job eiFlux_GAMS_Instationary.gms Start 11/10/21 22:44:47 34.2.0 r6925a71 WEX-WEI x86 64bit/MS Windows

--- Applying:

    C:\GAMS\34\gmsprmNT.txt

--- GAMS Parameters defined

    LP conopt

    MIP CPLEX

    RMIP conopt

    NLP conopt

    MCP PATH

    MPEC NLPEC

    RMPEC NLPEC

    CNS conopt

    DNLP conopt

    RMINLP conopt

    MINLP DICOPT

    QCP conopt

    MIQCP SBB

    RMIQCP conopt

    EMP JAMS

    Input C:\Users\dluga\OneDrive\Desktop\eiFlux_Inca_Comparison_Rev2\GAMS_Model\eiFlux_GAMS_Instationary.gms

    Output C:\Users\dluga\OneDrive\Desktop\eiFlux_Inca_Comparison_Rev2\GAMS_Model\_gams_py_gjo0.lst

    ScrDir C:\Users\dluga\OneDrive\Desktop\eiFlux_Inca_Comparison_Rev2\GAMS_Model\225h\

    SysDir C:\GAMS\34\

    CurDir C:\Users\dluga\OneDrive\Desktop\eiFlux_Inca_Comparison_Rev2\GAMS_Model\

    LogOption 3

    LogFile C:\Users\dluga\OneDrive\Desktop\eiFlux_Inca_Comparison_Rev2\GAMS_Model\_gams_py_gjo0.log

    GDX C:\Users\dluga\OneDrive\Desktop\eiFlux_Inca_Comparison_Rev2\GAMS_Model\_gams_py_gdb3.gdx

Licensee: Small MUD - 5 User License                     G200210/0001AS-WIN

          University of Maryland, Chemical and Biomolecular EngineerDC13915

          C:\Users\dluga\OneDrive\Pictures\Documents\GAMS\gamslice.txt

GAMS 34.2.0   Copyright (C) 1987-2021 GAMS Development. All rights reserved

--- Starting compilation

--- eiFlux_GAMS_Instationary.gms(62) 2 Mb

--- GDXin=C:\Users\dluga\OneDrive\Desktop\eiFlux_Inca_Comparison_Rev2\GAMS_Model\input.gdx

--- GDX File ($gdxIn) C:\Users\dluga\OneDrive\Desktop\eiFlux_Inca_Comparison_Rev2\GAMS_Model\input.gdx

--- eiFlux_GAMS_Instationary.gms(274) 4 Mb

--- GDXin=C:\Users\dluga\OneDrive\Desktop\eiFlux_Inca_Comparison_Rev2\GAMS_Model\input.gdx

--- GDX File ($gdxIn) C:\Users\dluga\OneDrive\Desktop\eiFlux_Inca_Comparison_Rev2\GAMS_Model\input.gdx

--- eiFlux_GAMS_Instationary.gms(327) 4 Mb

--- Starting execution: elapsed 0:00:00.031

--- eiFlux_GAMS_Instationary.gms(208) 6 Mb

--- Generating CNS model initx

--- eiFlux_GAMS_Instationary.gms(157) 40 Mb
--- eiFlux_GAMS_Instationary.gms(163) 44 Mb
--- eiFlux_GAMS_Instationary.gms(163) 47 Mb
--- eiFlux_GAMS_Instationary.gms(168) 47 Mb
--- eiFlux_GAMS_Instationary.gms(168) 50 Mb
--- eiFlux_GAMS_Instationary.gms(213) 50 Mb
--- eiFlux_GAMS_Instationary.gms(213) 50 Mb

--- LOOPS cidx = 0

---   75,044 rows  76,072 columns  430,418 non-zeroes

---   84,960 nl-code  16,380 nl-non-zeroes

--- eiFlux_GAMS_Instationary.gms(213) 48 Mb

--- Executing CONOPT4 (Solvelink=2): elapsed 0:00:02.457


CONOPT 4         34.2.0 r6925a71 Released Feb 05, 2021 WEI x86 64bit/MS Window


Reading parameter(s) from "C:\Users\dluga\OneDrive\Desktop\eiFlux_Inca_Comparison_Rev2\GAMS_Model\conopt4.opt"

>>  LFNICR 20000

>>  Lim_SlowPrg 1000

>>  Frq_Rescale 1

>>  Flg_2DDir 1

Finished reading from "C:\Users\dluga\OneDrive\Desktop\eiFlux_Inca_Comparison_Rev2\GAMS_Model\conopt4.opt"


 

 

    C O N O P T   version 4.23

    Copyright (C) ARKI Consulting and Development A/S

                  Bagsvaerdvej 246 A

                  DK-2880 Bagsvaerd, Denmark

    Licensed to:  GAMS/CONOPT OEM License

 

 

    The user model has 75044 constraints and 76072 variables

    with 430418 Jacobian elements, 16380 of which are nonlinear.

 

    Iter Phase   Ninf   Infeasibility   RGmax      NSB   Step  InItr MX OK

       0   0          1.0431500000E+04 (Input point)

 

    The pre-triangular part of the model has 4599 constraints and 5627 variables.

    There are 7720 definitional constraints and defined variables.

 

    Preprocessed model has 62725 constraints and 62725 variables

    with 349735 Jacobian elements, 16380 of which are nonlinear.

 

    Iter Phase   Ninf   Infeasibility   RGmax      NSB   Step  InItr MX OK

                      9.7415000000E+03 (Full preprocessed model)

                      9.7265000000E+03 (After scaling)

       1   1       0  8.0205218908E-11                 1.0E+00     5 F  T

 

 ** Feasible solution to a square system.

 

--- Reading solution for model initx

--- Executing after solve: elapsed 0:00:03.697

--- eiFlux_GAMS_Instationary.gms(208) 48 Mb

--- Generating NLP model mfa

--- eiFlux_GAMS_Instationary.gms(157) 50 Mb
--- eiFlux_GAMS_Instationary.gms(157) 54 Mb
--- eiFlux_GAMS_Instationary.gms(159) 59 Mb
--- eiFlux_GAMS_Instationary.gms(159) 61 Mb
--- eiFlux_GAMS_Instationary.gms(159) 72 Mb
--- eiFlux_GAMS_Instationary.gms(167) 75 Mb
--- eiFlux_GAMS_Instationary.gms(225) 75 Mb

--- LOOPS cidx = 0

---   78,315 rows  79,641 columns  656,856 non-zeroes

---   798,818 nl-code  338,802 nl-non-zeroes

--- eiFlux_GAMS_Instationary.gms(225) 75 Mb
--- eiFlux_GAMS_Instationary.gms(225) 70 Mb

--- Executing CONOPT4 (Solvelink=2): elapsed 0:00:07.230


CONOPT 4         34.2.0 r6925a71 Released Feb 05, 2021 WEI x86 64bit/MS Window


Reading parameter(s) from "C:\Users\dluga\OneDrive\Desktop\eiFlux_Inca_Comparison_Rev2\GAMS_Model\conopt4.opt"

>>  LFNICR 20000

>>  Lim_SlowPrg 1000

>>  Frq_Rescale 1

>>  Flg_2DDir 1

Finished reading from "C:\Users\dluga\OneDrive\Desktop\eiFlux_Inca_Comparison_Rev2\GAMS_Model\conopt4.opt"


 

 

    C O N O P T   version 4.23

    Copyright (C) ARKI Consulting and Development A/S

                  Bagsvaerdvej 246 A

                  DK-2880 Bagsvaerd, Denmark

    Licensed to:  GAMS/CONOPT OEM License

 

 

    The user model has 78315 constraints and 79641 variables

    with 656856 Jacobian elements, 338802 of which are nonlinear.

    The Hessian of the Lagrangian has 1182 elements on the diagonal,

    140010 elements below the diagonal, and 63881 nonlinear variables.

 

    Iter Phase   Ninf   Infeasibility   RGmax      NSB   Step  InItr MX OK

       0   0          1.3127234007E-10 (Input point)

 

    The pre-triangular part of the model has 24 constraints and 1055 variables.

    The post-triangular part of the model has 10410 constraints and variables.

 

    Preprocessed model has 67881 constraints and 68176 variables

    with 515252 Jacobian elements, 254640 of which are nonlinear.

 

    Iter Phase   Ninf   Infeasibility   RGmax      NSB   Step  InItr MX OK

                      5.3384455852E-02 (Full preprocessed model)

                      2.0127199423E-02 (After scaling)

                      5.5212042352E-04 (After adjusting individual variables)

       1   0       0  1.3035998610E-09                 1.0E+00     2 T  T

 

 ** Feasible solution. Value of objective =    1306.74358901

 

    Iter Phase   Ninf     Objective     RGmax      NSB   Step  InItr MX OK

       2   3          1.3029488389E+03 1.4E+04      41 1.9E-05    25 F  T

       3   3          1.2932550197E+03 1.5E+04     286 3.1E-05    25 F  F

       4   3          1.2598116391E+03 2.0E+04     286 5.4E-04    25 F  T

       5   3          1.1607469705E+03 5.8E+04     287 1.1E-03    25 F  T

       6   3          1.1015407716E+03 1.9E+04     287 9.8E-04    14 F  T

       7   3          1.0744174306E+03 1.4E+04     287 1.0E-03    10 F  T

       8   4          9.1681310788E+02 7.6E+03     288 1.0E+00    18 T  T

       9   4          9.1317524330E+02 3.3E+03     281 1.0E+00    18 T  T

      10   4          9.0910321682E+02 2.6E+02     280 8.9E-01    41 F  T

      11   4          9.0810860254E+02 1.1E+02     280 1.0E+00    26 T  T

   Elapsed time       46.5 seconds.

 

    Iter Phase   Ninf     Objective     RGmax      NSB   Step  InItr MX OK

      12   4          9.0718197929E+02 3.9E+01     279 1.0E+00    99 F  T

      13   4          9.0690732190E+02 1.1E+02     279 1.0E+00    13 F  T

      14   4          9.0641231175E+02 5.3E+00     279 1.0E+00    52 T  T

      15   4          9.0635863641E+02 1.9E+01     277 1.0E+00    26 F  T

      16   4          9.0627368716E+02 2.1E+00     277 1.0E+00    84 F  T

      17   4          9.0623061782E+02 7.0E+01     277 1.0E+00    12 F  T

      18   4          9.0622755801E+02 1.8E+00     277 1.0E+00    24 F  T

      19   4          9.0622228379E+02 1.9E+00     277 1.0E+00    35 F  T

      20   4          9.0622144464E+02 1.8E+01     277 1.0E+00    11 F  T

      21   4          9.0620946601E+02 1.9E-01     277 1.0E+00    27 T  T

 

    Iter Phase   Ninf     Objective     RGmax      NSB   Step  InItr MX OK

      22   4          9.0620403890E+02 6.7E+00     276 1.0E+00    18 T  T

      23   4          9.0620356833E+02 4.8E-01     274 1.0E+00    23 T  T

      24   4          9.0619809596E+02 6.5E-02     273 1.0E+00    32 T  T

      25   4          9.0619798178E+02 7.5E-03     271 5.5E-02    40 F  F

      26   4          9.0619541143E+02 2.8E-02     271 9.1E-01    24 F  F

      27   4          9.0619515892E+02 1.6E-01     271 1.0E+00    23 T  T

      28   4          9.0619513296E+02 1.2E-02     265 1.0E+00    14 T  T

      29   4          9.0619513296E+02 1.4E-04     263 1.0E+00     2 F  T

      30   4          9.0619513296E+02 5.6E-10     263

 

 ** Optimal solution. Reduced gradient less than tolerance.

 

--- Reading solution for model mfa

--- Executing after solve: elapsed 0:01:29.703

--- eiFlux_GAMS_Instationary.gms(208) 70 Mb
--- eiFlux_GAMS_Instationary.gms(260) 70 Mb
--- eiFlux_GAMS_Instationary.gms(278) 70 Mb

--- GDX File (execute_unload) C:\Users\dluga\OneDrive\Desktop\eiFlux_Inca_Comparison_Rev2\GAMS_Model\Results.gdx

--- GDX File C:\Users\dluga\OneDrive\Desktop\eiFlux_Inca_Comparison_Rev2\GAMS_Model\_gams_py_gdb3.gdx

*** Status: Normal completion

--- Job eiFlux_GAMS_Instationary.gms Stop 11/10/21 22:46:17 elapsed 0:01:29.839


 Experiment exp1

 Measurement Time 0.30
  Metabolite           Atoms    M+    Measured (scaled)  Simulated   Residual
         Ala              bc     0                0.957      0.957        0.0
         Ala              bc     1               0.0218     0.0207     0.0187
         Ala              bc     2               0.0241     0.0222     0.0357
         Ala             abc     0               0.9467     0.9468     0.0001
         Ala             abc     1               0.0274     0.0308     0.0926
         Ala             abc     2               0.0107     0.0143     0.1302
         Ala             abc     3               0.0151     0.0081     0.7658
         Asn            abcd     0               0.9553     0.9578     0.0325
         Asn            abcd     1               0.0503     0.0414     2.1579
         Asn            abcd     2                    0     0.0007     0.0097
         Asn            abcd     3                    0        0.0        0.0
         Asn            abcd     4                    0        0.0        0.0
         Asp              ab     0               0.9724     0.9725     0.0002
         Asp              ab     1               0.0308     0.0252     0.3856
         Asp              ab     2                    0     0.0023     0.2097
         Asp             bcd     0               0.9596     0.9611     0.0099
         Asp             bcd     1               0.0448     0.0322     1.0956
         Asp             bcd     2               0.0055     0.0062     0.0202
         Asp             bcd     3               0.0115     0.0005     2.4977
         Asp            abcd     0               0.9502     0.9507     0.0065
         Asp            abcd     1               0.0508     0.0423     2.0118
         Asp            abcd     2                0.013     0.0045     0.3699
         Asp            abcd     3               0.0047     0.0024     0.0809
         Asp            abcd     4                    0     0.0001     0.0001
         Glu            bcde     0               0.9577     0.9578     0.0001
         Glu            bcde     1               0.0421     0.0414      0.009
         Glu            bcde     2                    0     0.0008     0.0115
         Glu            bcde     3                    0        0.0        0.0
         Glu            bcde     4                    0        0.0        0.0
         Glu           abcde     0               0.9471     0.9475     0.0022
         Glu           abcde     1               0.0543     0.0513     0.2511
         Glu           abcde     2                0.006     0.0012     0.2335
         Glu           abcde     3               0.0018        0.0     0.0163
         Glu           abcde     4               0.0019        0.0     0.0363
         Glu           abcde     5               0.0029        0.0     0.0846
         Gln           abcde     0               0.9477     0.9476        0.0
         Gln           abcde     1               0.0507     0.0512      0.007
         Gln           abcde     2                    0     0.0011     0.0085
         Gln           abcde     3                    0        0.0        0.0
         Gln           abcde     4                    0        0.0        0.0
         Gln           abcde     5                    0        0.0        0.0
         Gly               b     0               0.9766     0.9766        0.0
         Gly               b     1               0.0221     0.0234     0.0212
         Gly              ab     0                0.966     0.9659     0.0004
         Gly              ab     1                 0.02     0.0292     1.7276
         Gly              ab     2               0.0083     0.0049     0.2393
         Ile           bcdef     0               0.9427     0.9431     0.0007
         Ile           bcdef     1               0.0509      0.051     0.0001
         Ile           bcdef     2               0.0114     0.0057      0.646
         Ile           bcdef     3                    0     0.0002     0.0004
         Ile           bcdef     4               0.0068        0.0     0.5735
         Ile           bcdef     5                    0        0.0        0.0
         Leu           bcdef     0               0.9475     0.9472     0.0033
         Leu           bcdef     1                0.035     0.0516     4.3115
         Leu           bcdef     2               0.0019     0.0012     0.0035
         Leu           bcdef     3                    0        0.0        0.0
         Leu           bcdef     4                    0        0.0        0.0
         Leu           bcdef     5               0.0018        0.0     0.0327
         Met            bcde     0               0.9575     0.9578     0.0017
         Met            bcde     1               0.0476     0.0415     0.1919
         Met            bcde     2               0.0186     0.0007     1.6417
         Met            bcde     3                    0        0.0        0.0
         Met            bcde     4               0.0142        0.0     1.6724
         Met           abcde     0                0.947     0.9476     0.0058
         Met           abcde     1               0.0543     0.0513     0.0909
         Met           abcde     2                    0     0.0011     0.0126
         Met           abcde     3               0.0046        0.0     0.2086
         Met           abcde     4                0.012        0.0      3.981
         Met           abcde     5               0.0269        0.0     3.2249
         Phe        bcdefghi     0                0.909      0.909        0.0
         Phe        bcdefghi     1               0.0776     0.0787     0.0439
         Phe        bcdefghi     2               0.0135     0.0117     0.0422
         Phe        bcdefghi     3               0.0058     0.0006     0.1365
         Phe        bcdefghi     4                    0     0.0001     0.0001
         Phe        bcdefghi     5               0.0047        0.0      0.345
         Phe        bcdefghi     6                    0        0.0        0.0
         Phe        bcdefghi     7               0.0068        0.0      0.236
         Phe        bcdefghi     8               0.0114        0.0     1.6047
         Phe              ab     0               0.9695     0.9697     0.0003
         Phe              ab     1               0.0176     0.0268     0.4972
         Phe              ab     2               0.0122     0.0035     2.1048
         Phe       abcdefghi     0               0.8976     0.8993     0.0192
         Phe       abcdefghi     1               0.0964     0.0875     0.3465
         Phe       abcdefghi     2               0.0112     0.0093     0.1062
         Phe       abcdefghi     3                    0     0.0036     0.3658
         Phe       abcdefghi     4                0.009     0.0002     2.1443
         Phe       abcdefghi     5               0.0064        0.0      0.411
         Phe       abcdefghi     6               0.0256        0.0      3.342
         Phe       abcdefghi     7                    0        0.0        0.0
         Phe       abcdefghi     8                    0        0.0        0.0
         Phe       abcdefghi     9                    0        0.0        0.0
         Ser              bc     0               0.7865     0.7848     0.0127
         Ser              bc     1               0.0266     0.0236     0.0622
         Ser              bc     2               0.1904     0.1916     0.0415
         Ser              ab     0               0.7833     0.7886      0.189
         Ser              ab     1               0.1663     0.1421     3.4714
         Ser              ab     2               0.0754     0.0694     0.3633
         Ser             abc     0               0.7758     0.7763     0.0086
         Ser             abc     1               0.0411     0.0309     4.2027
         Ser             abc     2               0.1245     0.1246     0.0001
         Ser             abc     3               0.0674     0.0683     0.0301
         Thr             bcd     0               0.9664     0.9682     0.0214
         Thr             bcd     1               0.0473     0.0314     3.9559
         Thr             bcd     2                    0     0.0004      0.001
         Thr             bcd     3                    0        0.0        0.0
         Thr            abcd     0               0.9578     0.9578        0.0
         Thr            abcd     1               0.0366     0.0414     0.1621
         Thr            abcd     2               0.0151     0.0007      1.222
         Thr            abcd     3               0.0045        0.0     0.5445
         Thr            abcd     4                    0        0.0        0.0
         Tyr              ab     0               0.9761     0.9762     0.0001
         Tyr              ab     1               0.0232     0.0227     0.0012
         Tyr              ab     2               0.0101     0.0011     1.2743
         Val            bcde     0               0.9127     0.9127        0.0
         Val            bcde     1               0.0443     0.0395      0.114
         Val            bcde     2               0.0401     0.0421     0.0764
         Val            bcde     3                    0     0.0009      0.005
         Val            bcde     4               0.0028     0.0048     0.1694
         Val           abcde     0               0.9029     0.9029        0.0
         Val           abcde     1               0.0466     0.0489     0.0433
         Val           abcde     2               0.0366     0.0346     0.0639
         Val           abcde     3               0.0011     0.0086     2.2698
         Val           abcde     4               0.0041     0.0033     0.0047
         Val           abcde     5               0.0053     0.0017     0.0897
         aKG           abcde     0               0.9467     0.9469     0.0008
         aKG           abcde     1               0.0593     0.0513     0.4414
         aKG           abcde     2               0.0025     0.0017     0.0177
         aKG           abcde     3                    0     0.0001        0.0
         aKG           abcde     4                    0        0.0        0.0
         aKG           abcde     5                0.004        0.0     0.1106
         Cit          abcdef     0               0.9021     0.9017     0.0014
         Cit          abcdef     1               0.0476     0.0627     1.3427
         Cit          abcdef     2               0.0235     0.0247     0.0435
         Cit          abcdef     3                    0     0.0098     0.6651
         Cit          abcdef     4                    0     0.0009      0.009
         Cit          abcdef     5               0.0152     0.0002     1.1524
         Cit          abcdef     6               0.0084        0.0     0.8608
         Fum            abcd     0               0.9378     0.9378        0.0
         Fum            abcd     1               0.0415     0.0437      0.029
         Fum            abcd     2                    0     0.0115     1.0883
         Fum            abcd     3               0.0112     0.0066      0.145
         Fum            abcd     4                    0     0.0003     0.0032
         Mal            abcd     0               0.8887     0.8872     0.0102
         Mal            abcd     1               0.0475     0.0486     0.0354
         Mal            abcd     2               0.0312     0.0396       0.58
         Mal            abcd     3               0.0045     0.0232     9.6901
         Mal            abcd     4                    0     0.0015     0.0177
         Pyr             abc     0               0.7173     0.7153     0.0753
         Pyr             abc     1               0.0349     0.0242     0.8047
         Pyr             abc     2               0.1526     0.1689     1.5837
         Pyr             abc     3               0.0682     0.0916     5.4793
         Suc            abcd     0               0.9376     0.9378     0.0004
         Suc            abcd     1               0.0381     0.0437      0.391
         Suc            abcd     2               0.0138     0.0115     0.1449
         Suc            abcd     3                0.015     0.0066      0.875
         Suc            abcd     4                0.014     0.0003     1.8536

 Total Residual at Current Time 86.7816

 Measurement Time 0.75
  Metabolite           Atoms    M+    Measured (scaled)  Simulated   Residual
         Ala              bc     0               0.8782     0.8795     0.0253
         Ala              bc     1               0.0277     0.0197     0.8002
         Ala              bc     2               0.1213     0.1008     2.4813
         Ala             abc     0               0.8689     0.8699     0.0111
         Ala             abc     1               0.0085      0.029     2.9175
         Ala             abc     2               0.0785     0.0661     1.0703
         Ala             abc     3               0.0523     0.0351     1.5146
         Asn            abcd     0               0.9566     0.9573     0.0066
         Asn            abcd     1               0.0593     0.0415     1.6098
         Asn            abcd     2                    0      0.001     0.0118
         Asn            abcd     3                    0     0.0002     0.0002
         Asn            abcd     4               0.0217        0.0     3.2538
         Asp              ab     0               0.9413      0.941     0.0003
         Asp              ab     1               0.0423     0.0472     0.1654
         Asp              ab     2               0.0129     0.0118     0.0185
         Asp             bcd     0               0.9257     0.9258        0.0
         Asp             bcd     1               0.0377     0.0357     0.0193
         Asp             bcd     2               0.0337     0.0337        0.0
         Asp             bcd     3               0.0044     0.0048     0.0066
         Asp            abcd     0               0.9141     0.9149     0.0027
         Asp            abcd     1               0.0584     0.0457     0.9567
         Asp            abcd     2               0.0126     0.0245     2.2132
         Asp            abcd     3               0.0137     0.0138     0.0003
         Asp            abcd     4               0.0091     0.0011     1.0036
         Glu            bcde     0                0.952     0.9523     0.0005
         Glu            bcde     1               0.0465     0.0414     0.2207
         Glu            bcde     2                    0     0.0061      0.166
         Glu            bcde     3               0.0008     0.0001     0.0034
         Glu            bcde     4                    0     0.0001     0.0004
         Glu           abcde     0               0.9417     0.9415     0.0002
         Glu           abcde     1               0.0365     0.0515     1.1533
         Glu           abcde     2               0.0056     0.0063     0.0092
         Glu           abcde     3               0.0062     0.0005     0.2252
         Glu           abcde     4               0.0024     0.0001     0.0439
         Glu           abcde     5               0.0108        0.0      0.961
         Gln           abcde     0               0.9473     0.9474     0.0003
         Gln           abcde     1               0.0466     0.0513     0.1512
         Gln           abcde     2               0.0119     0.0013     1.7536
         Gln           abcde     3                    0        0.0        0.0
         Gln           abcde     4                    0        0.0        0.0
         Gln           abcde     5               0.0157        0.0     1.7112
         Gly               b     0               0.9181     0.9181        0.0
         Gly               b     1               0.0818     0.0819     0.0004
         Gly              ab     0               0.9069     0.9072     0.0004
         Gly              ab     1                 0.07     0.0676     0.0287
         Gly              ab     2               0.0287     0.0252     0.0827
         Ile           bcdef     0               0.9237     0.9251     0.0107
         Ile           bcdef     1               0.0529     0.0502     0.0907
         Ile           bcdef     2               0.0333     0.0239     1.3594
         Ile           bcdef     3               0.0026     0.0008     0.0342
         Ile           bcdef     4                    0        0.0        0.0
         Ile           bcdef     5               0.0046        0.0     0.1474
         Leu           bcdef     0               0.9403     0.9418     0.0281
         Leu           bcdef     1               0.0607     0.0557     1.0007
         Leu           bcdef     2                    0     0.0022     0.0753
         Leu           bcdef     3               0.0235     0.0001     3.7806
         Leu           bcdef     4                    0     0.0002     0.0002
         Leu           bcdef     5               0.0113        0.0     1.5647
         Met            bcde     0               0.9571     0.9571     0.0001
         Met            bcde     1               0.0327     0.0418     0.4869
         Met            bcde     2               0.0053     0.0011     0.0931
         Met            bcde     3                    0     0.0001        0.0
         Met            bcde     4                    0        0.0        0.0
         Met           abcde     0               0.9464     0.9468      0.001
         Met           abcde     1               0.0523     0.0516     0.0108
         Met           abcde     2                    0     0.0014     0.0132
         Met           abcde     3               0.0051     0.0002     0.9857
         Met           abcde     4               0.0119        0.0     0.7146
         Met           abcde     5                    0        0.0        0.0
         Phe        bcdefghi     0               0.8769     0.8761     0.0133
         Phe        bcdefghi     1               0.0668      0.076     3.3727
         Phe        bcdefghi     2               0.0543     0.0444     0.9611
         Phe        bcdefghi     3                    0     0.0028     0.0943
         Phe        bcdefghi     4                0.015     0.0006     1.2173
         Phe        bcdefghi     5               0.0131        0.0     2.6845
         Phe        bcdefghi     6               0.0015     0.0001      0.032
         Phe        bcdefghi     7                0.007        0.0     0.7587
         Phe        bcdefghi     8               0.0006        0.0     0.0035
         Phe              ab     0               0.9348     0.9354     0.0026
         Phe              ab     1               0.0567      0.049     0.2631
         Phe              ab     2               0.0193     0.0156     0.5426
         Phe       abcdefghi     0               0.8671     0.8667     0.0016
         Phe       abcdefghi     1               0.0823     0.0845     0.1443
         Phe       abcdefghi     2               0.0186     0.0309     0.8919
         Phe       abcdefghi     3               0.0109     0.0162     0.2364
         Phe       abcdefghi     4               0.0028     0.0014     0.0545
         Phe       abcdefghi     5                    0     0.0002     0.0011
         Phe       abcdefghi     6               0.0141     0.0001     4.0196
         Phe       abcdefghi     7               0.0033        0.0     0.0465
         Phe       abcdefghi     8                    0        0.0        0.0
         Phe       abcdefghi     9                    0        0.0        0.0
         Ser              bc     0               0.6034     0.6037     0.0005
         Ser              bc     1                0.065      0.057     0.3825
         Ser              bc     2               0.3379     0.3393     0.0089
         Ser              ab     0               0.6297     0.6288     0.0219
         Ser              ab     1               0.2439      0.248      0.352
         Ser              ab     2               0.1264     0.1232     0.1333
         Ser             abc     0               0.5899     0.5967     0.2758
         Ser             abc     1               0.0694     0.0572     5.9169
         Ser             abc     2               0.1951     0.2293     5.1924
         Ser             abc     3               0.1209     0.1168     0.6652
         Thr             bcd     0               0.9674     0.9673     0.0001
         Thr             bcd     1               0.0184     0.0315        1.2
         Thr             bcd     2                    0     0.0011     0.0111
         Thr             bcd     3               0.0039     0.0001     0.1416
         Thr            abcd     0                0.956      0.957      0.013
         Thr            abcd     1               0.0769     0.0415     5.5644
         Thr            abcd     2                    0     0.0012     0.0168
         Thr            abcd     3               0.0003     0.0003        0.0
         Thr            abcd     4                    0        0.0        0.0
         Tyr              ab     0               0.9662     0.9663     0.0002
         Tyr              ab     1               0.0326     0.0292     0.0812
         Tyr              ab     2               0.0073     0.0046     0.2014
         Val            bcde     0               0.7723     0.7717     0.0098
         Val            bcde     1               0.0406     0.0343     0.6143
         Val            bcde     2               0.1306      0.151      2.462
         Val            bcde     3                    0     0.0038     0.1217
         Val            bcde     4               0.0334     0.0391     0.1632
         Val           abcde     0               0.7672     0.7633     0.0684
         Val           abcde     1                0.049     0.0423     0.2313
         Val           abcde     2               0.1198     0.1243      0.793
         Val           abcde     3               0.0368     0.0303      1.177
         Val           abcde     4               0.0256     0.0263     0.0072
         Val           abcde     5               0.0133     0.0135     0.0013
         aKG           abcde     0               0.9294     0.9287     0.0055
         aKG           abcde     1               0.0353     0.0519     3.4051
         aKG           abcde     2               0.0077     0.0171     1.8069
         aKG           abcde     3               0.0057     0.0017     0.4365
         aKG           abcde     4               0.0029     0.0006     0.0288
         aKG           abcde     5                0.012     0.0001     1.1783
         Cit          abcdef     0               0.7475     0.7556     0.8159
         Cit          abcdef     1               0.0371     0.0642     9.0277
         Cit          abcdef     2               0.1487     0.1266    13.5752
         Cit          abcdef     3               0.0109     0.0395     12.762
         Cit          abcdef     4               0.0097     0.0101     0.0025
         Cit          abcdef     5                    0     0.0037     0.0969
         Cit          abcdef     6               0.0145     0.0003     1.0308
         Fum            abcd     0               0.8631     0.8634     0.0023
         Fum            abcd     1               0.0678     0.0517     2.5703
         Fum            abcd     2               0.0377     0.0531     2.9342
         Fum            abcd     3               0.0354     0.0292     0.3815
         Fum            abcd     4                    0     0.0025     0.0375
         Mal            abcd     0               0.7875     0.7894     0.0213
         Mal            abcd     1               0.0567     0.0581     0.0207
         Mal            abcd     2               0.0977     0.0944     0.3062
         Mal            abcd     3               0.0511      0.053      0.037
         Mal            abcd     4               0.0118     0.0051      0.922
         Pyr             abc     0               0.5497     0.5573      0.334
         Pyr             abc     1               0.0238     0.0237     0.0005
         Pyr             abc     2               0.2822     0.2767     0.4732
         Pyr             abc     3               0.1424     0.1423        0.0
         Suc            abcd     0               0.8639     0.8634     0.0011
         Suc            abcd     1                0.048     0.0517     0.1677
         Suc            abcd     2               0.0314     0.0531     2.4037
         Suc            abcd     3               0.0357     0.0292      0.649
         Suc            abcd     4                    0     0.0025     0.0324

 Total Residual at Current Time 131.6356

 Measurement Time 1.20
  Metabolite           Atoms    M+    Measured (scaled)  Simulated   Residual
         Ala              bc     0               0.7996      0.799     0.0045
         Ala              bc     1               0.0093     0.0199     0.5719
         Ala              bc     2                0.178     0.1811     0.0943
         Ala             abc     0               0.7904     0.7899     0.0075
         Ala             abc     1               0.0383     0.0283     0.6942
         Ala             abc     2               0.1181     0.1198     0.0164
         Ala             abc     3               0.0563      0.062     1.3172
         Asn            abcd     0               0.9559     0.9558        0.0
         Asn            abcd     1                0.041     0.0417     0.0095
         Asn            abcd     2                    0     0.0018     0.0676
         Asn            abcd     3                    0     0.0007     0.0023
         Asn            abcd     4               0.0021     0.0001     0.1635
         Asp              ab     0               0.8955     0.8967     0.0075
         Asp              ab     1               0.0899     0.0784      0.786
         Asp              ab     2               0.0207     0.0249     0.1228
         Asp             bcd     0                0.875     0.8753     0.0022
         Asp             bcd     1               0.0341     0.0422     0.6575
         Asp             bcd     2               0.0867     0.0699     1.4314
         Asp             bcd     3               0.0172     0.0126        0.6
         Asp            abcd     0               0.8639     0.8634     0.0059
         Asp            abcd     1               0.0427     0.0513     0.9031
         Asp            abcd     2               0.0454      0.053     1.1726
         Asp            abcd     3               0.0322     0.0294     0.0407
         Asp            abcd     4                    0     0.0029     0.0576
         Glu            bcde     0               0.9233     0.9251     0.0243
         Glu            bcde     1               0.0508     0.0416     1.0391
         Glu            bcde     2               0.0352     0.0307     0.7836
         Glu            bcde     3                    0     0.0009     0.0092
         Glu            bcde     4               0.0026     0.0017     0.0057
         Glu           abcde     0               0.9128     0.9131     0.0005
         Glu           abcde     1               0.0453     0.0523     0.4786
         Glu           abcde     2               0.0328     0.0295     0.2976
         Glu           abcde     3               0.0056     0.0033     0.0803
         Glu           abcde     4               0.0143     0.0016     1.3305
         Glu           abcde     5                    0     0.0003     0.0006
         Gln           abcde     0               0.9455     0.9456     0.0005
         Gln           abcde     1               0.0636     0.0513     0.7714
         Gln           abcde     2                    0     0.0028     0.0467
         Gln           abcde     3                    0     0.0002     0.0011
         Gln           abcde     4               0.0066     0.0001     0.2953
         Gln           abcde     5                    0        0.0        0.0
         Gly               b     0               0.8531      0.854     0.0073
         Gly               b     1               0.1544      0.146     0.3605
         Gly              ab     0               0.8437     0.8429     0.0151
         Gly              ab     1               0.0984     0.1101     0.6916
         Gly              ab     2               0.0342     0.0471     3.3673
         Ile           bcdef     0               0.9033     0.9033     0.0001
         Ile           bcdef     1                 0.05     0.0495     0.0051
         Ile           bcdef     2               0.0446     0.0457     0.0342
         Ile           bcdef     3               0.0043     0.0015     0.0792
         Ile           bcdef     4               0.0051     0.0001     0.5156
         Ile           bcdef     5               0.0092        0.0     1.3131
         Leu           bcdef     0               0.9286     0.9298     0.0078
         Leu           bcdef     1               0.0689     0.0647     0.2828
         Leu           bcdef     2                0.004     0.0042     0.0014
         Leu           bcdef     3               0.0031     0.0006     0.0517
         Leu           bcdef     4               0.0133     0.0007     1.6068
         Leu           bcdef     5               0.0005     0.0001     0.0029
         Met            bcde     0               0.9544     0.9545     0.0001
         Met            bcde     1               0.0423     0.0432     0.0054
         Met            bcde     2                    0      0.002     0.0624
         Met            bcde     3               0.0069     0.0003     0.8911
         Met            bcde     4               0.0013        0.0     0.0118
         Met           abcde     0               0.9423     0.9443     0.0412
         Met           abcde     1                0.078     0.0529     5.1935
         Met           abcde     2                    0     0.0021     0.0261
         Met           abcde     3               0.0241     0.0006     2.4466
         Met           abcde     4                0.007     0.0001     0.2112
         Met           abcde     5               0.0039        0.0     0.2427
         Phe        bcdefghi     0               0.8329     0.8375     0.1065
         Phe        bcdefghi     1               0.0907     0.0731     2.5745
         Phe        bcdefghi     2                 0.09     0.0818     0.3496
         Phe        bcdefghi     3               0.0073     0.0052     0.0681
         Phe        bcdefghi     4               0.0038      0.002     0.0268
         Phe        bcdefghi     5               0.0075     0.0001     1.1221
         Phe        bcdefghi     6               0.0108     0.0002     0.9238
         Phe        bcdefghi     7                    0        0.0        0.0
         Phe        bcdefghi     8                    0     0.0001     0.0001
         Phe              ab     0                0.896     0.8959     0.0001
         Phe              ab     1               0.0768     0.0748      0.033
         Phe              ab     2               0.0172     0.0293     1.4625
         Phe       abcdefghi     0               0.8275     0.8284     0.0212
         Phe       abcdefghi     1               0.1015     0.0813     2.8519
         Phe       abcdefghi     2               0.0566      0.056     0.0054
         Phe       abcdefghi     3                0.033     0.0302     0.2163
         Phe       abcdefghi     4               0.0098     0.0031     0.6911
         Phe       abcdefghi     5                    0     0.0007     0.0073
         Phe       abcdefghi     6               0.0005     0.0002     0.0008
         Phe       abcdefghi     7               0.0105     0.0001     1.3408
         Phe       abcdefghi     8                    0        0.0     0.0001
         Phe       abcdefghi     9               0.0035        0.0     0.3278
         Ser              bc     0               0.5273     0.5283     0.0077
         Ser              bc     1               0.1023     0.0918     0.5551
         Ser              bc     2               0.3797     0.3799     0.0008
         Ser              ab     0               0.5713     0.5742      0.051
         Ser              ab     1               0.2865     0.2843     0.0604
         Ser              ab     2               0.1444     0.1415     0.0415
         Ser             abc     0               0.5309     0.5216     0.7141
         Ser             abc     1               0.0685     0.0862     1.5888
         Ser             abc     2               0.2398     0.2623     2.5768
         Ser             abc     3               0.1199     0.1299     0.5966
         Thr             bcd     0               0.9632     0.9649     0.0173
         Thr             bcd     1               0.0485     0.0318     2.3058
         Thr             bcd     2                    0     0.0029     0.1309
         Thr             bcd     3               0.0246     0.0004     2.9985
         Thr            abcd     0               0.9542     0.9545     0.0021
         Thr            abcd     1               0.0503     0.0418     0.8957
         Thr            abcd     2                    0     0.0025     0.0324
         Thr            abcd     3                    0     0.0011     0.0318
         Thr            abcd     4               0.0027     0.0001     0.1845
         Tyr              ab     0               0.9538     0.9543     0.0026
         Tyr              ab     1               0.0403      0.037      0.166
         Tyr              ab     2               0.0309     0.0087     2.9032
         Val            bcde     0               0.6451     0.6403     0.1375
         Val            bcde     1               0.0414      0.031     0.4807
         Val            bcde     2               0.2347     0.2387     0.2049
         Val            bcde     3               0.0153     0.0078     0.5679
         Val            bcde     4               0.0639     0.0822     2.7683
         Val           abcde     0               0.6337     0.6331     0.0051
         Val           abcde     1               0.0467     0.0375     0.8404
         Val           abcde     2               0.1887     0.1969     1.8987
         Val           abcde     3               0.0593     0.0486     4.5287
         Val           abcde     4               0.0641     0.0558     1.0714
         Val           abcde     5               0.0274      0.028     0.0036
         aKG           abcde     0               0.8731     0.8755     0.0359
         aKG           abcde     1               0.0589     0.0532     0.9251
         aKG           abcde     2               0.0564     0.0594      0.063
         aKG           abcde     3               0.0224     0.0072      2.295
         aKG           abcde     4                    0      0.004     0.3207
         aKG           abcde     5               0.0138     0.0007     1.0141
         Cit          abcdef     0               0.6007     0.6062     0.1333
         Cit          abcdef     1               0.0664     0.0653     0.0197
         Cit          abcdef     2               0.2388     0.2236      1.922
         Cit          abcdef     3               0.0248     0.0635    30.6368
         Cit          abcdef     4               0.0353     0.0281     0.5082
         Cit          abcdef     5               0.0132     0.0119     0.0418
         Cit          abcdef     6                    0     0.0013     0.0114
         Fum            abcd     0               0.7814     0.7829     0.0203
         Fum            abcd     1               0.0606     0.0628     0.0281
         Fum            abcd     2               0.1011     0.0981     0.2557
         Fum            abcd     3               0.0627     0.0508     0.6238
         Fum            abcd     4               0.0066     0.0055     0.0142
         Mal            abcd     0               0.7118     0.7099     0.0161
         Mal            abcd     1               0.0741     0.0695     0.2185
         Mal            abcd     2               0.1331     0.1378     0.3532
         Mal            abcd     3               0.0734     0.0743     0.0217
         Mal            abcd     4               0.0197     0.0085     1.2506
         Pyr             abc     0                0.504     0.5059     0.0374
         Pyr             abc     1               0.0501     0.0282     5.9221
         Pyr             abc     2               0.3121     0.3097     0.0291
         Pyr             abc     3               0.1475     0.1562     0.4488
         Suc            abcd     0               0.7815     0.7829     0.0538
         Suc            abcd     1               0.0919     0.0628     5.0292
         Suc            abcd     2               0.1209      0.098     3.0926
         Suc            abcd     3               0.0331     0.0508       1.39
         Suc            abcd     4               0.0103     0.0055     0.2792

 Total Residual at Current Time 128.8875

 Measurement Time 1.65
  Metabolite           Atoms    M+    Measured (scaled)  Simulated   Residual
         Ala              bc     0               0.7286     0.7292      0.012
         Ala              bc     1               0.0391     0.0218     8.3259
         Ala              bc     2               0.2439      0.249     0.1148
         Ala             abc     0               0.7331     0.7205     0.7079
         Ala             abc     1               0.0292     0.0289     0.0005
         Ala             abc     2               0.1513      0.166     4.3906
         Ala             abc     3               0.0922     0.0847     0.3374
         Asn            abcd     0               0.9529     0.9531     0.0011
         Asn            abcd     1               0.0518     0.0419     0.4981
         Asn            abcd     2                    0     0.0033     0.0566
         Asn            abcd     3               0.0104     0.0015     2.2132
         Asn            abcd     4               0.0002     0.0001        0.0
         Asp              ab     0               0.8471     0.8486     0.0116
         Asp              ab     1               0.1116     0.1114     0.0004
         Asp              ab     2               0.0522     0.0401     1.4828
         Asp             bcd     0               0.8188     0.8186     0.0013
         Asp             bcd     1               0.0446     0.0523     0.2594
         Asp             bcd     2               0.1051     0.1071     0.0507
         Asp             bcd     3               0.0143      0.022     0.9429
         Asp            abcd     0               0.8041     0.8056     0.0288
         Asp            abcd     1               0.0669     0.0586      0.411
         Asp            abcd     2                0.086     0.0847     0.0333
         Asp            abcd     3               0.0693     0.0458     3.2539
         Asp            abcd     4                    0     0.0052     0.1871
         Glu            bcde     0               0.8692     0.8703     0.0235
         Glu            bcde     1               0.0759     0.0435     7.3023
         Glu            bcde     2               0.0766     0.0767     0.0002
         Glu            bcde     3                    0     0.0029     0.0578
         Glu            bcde     4               0.0209     0.0066     1.4165
         Glu           abcde     0               0.8585     0.8567     0.0256
         Glu           abcde     1               0.0687     0.0537     1.3225
         Glu           abcde     2                0.045     0.0727    11.9759
         Glu           abcde     3                    0     0.0095      1.412
         Glu           abcde     4               0.0085     0.0062     0.1523
         Glu           abcde     5               0.0095     0.0012      0.311
         Gln           abcde     0               0.9394     0.9396     0.0008
         Gln           abcde     1               0.0512     0.0515     0.0005
         Gln           abcde     2               0.0116     0.0076     0.6133
         Gln           abcde     3               0.0027     0.0008      0.018
         Gln           abcde     4               0.0135     0.0004     2.6888
         Gln           abcde     5                    0     0.0001     0.0001
         Gly               b     0                0.797     0.7974     0.0012
         Gly               b     1               0.2038     0.2026     0.0146
         Gly              ab     0               0.7856      0.786     0.0011
         Gly              ab     1               0.1472     0.1478     0.0015
         Gly              ab     2               0.0723     0.0662     0.2215
         Ile           bcdef     0               0.8801     0.8808     0.0027
         Ile           bcdef     1               0.0559     0.0491     0.7187
         Ile           bcdef     2               0.0591     0.0677     0.4408
         Ile           bcdef     3                    0     0.0022     0.0253
         Ile           bcdef     4               0.0064     0.0002     0.4723
         Ile           bcdef     5               0.0023        0.0     0.1419
         Leu           bcdef     0               0.9123     0.9126     0.0028
         Leu           bcdef     1               0.0883     0.0771     0.7391
         Leu           bcdef     2               0.0035     0.0069      0.226
         Leu           bcdef     3               0.0152     0.0015     1.1052
         Leu           bcdef     4                    0     0.0014     0.0327
         Leu           bcdef     5               0.0033     0.0004     0.0583
         Met            bcde     0               0.9492     0.9499      0.004
         Met            bcde     1               0.0565     0.0457     0.6018
         Met            bcde     2                    0     0.0035     0.1543
         Met            bcde     3               0.0152     0.0008     1.6981
         Met            bcde     4               0.0043     0.0001     0.4957
         Met           abcde     0                0.939     0.9396     0.0048
         Met           abcde     1               0.0597     0.0553     0.5211
         Met           abcde     2                0.004     0.0033     0.0023
         Met           abcde     3               0.0025     0.0014     0.0231
         Met           abcde     4                    0     0.0003      0.002
         Met           abcde     5                    0        0.0        0.0
         Phe        bcdefghi     0               0.7993     0.7991     0.0007
         Phe        bcdefghi     1               0.0732     0.0706     0.0829
         Phe        bcdefghi     2               0.1123     0.1176     0.4322
         Phe        bcdefghi     3               0.0119     0.0076     0.0924
         Phe        bcdefghi     4               0.0058     0.0042      0.038
         Phe        bcdefghi     5               0.0035     0.0002     0.3024
         Phe        bcdefghi     6                    0     0.0004      0.003
         Phe        bcdefghi     7               0.0207        0.0     3.5187
         Phe        bcdefghi     8                    0     0.0002     0.0007
         Phe              ab     0               0.8568     0.8574     0.0057
         Phe              ab     1               0.1035     0.0999     0.1638
         Phe              ab     2               0.0454     0.0427     0.1494
         Phe       abcdefghi     0               0.7901     0.7903     0.0017
         Phe       abcdefghi     1                0.089     0.0783      2.306
         Phe       abcdefghi     2               0.0685     0.0804     2.9236
         Phe       abcdefghi     3               0.0473     0.0434     0.1869
         Phe       abcdefghi     4                    0     0.0054     0.2911
         Phe       abcdefghi     5                    0     0.0015     0.0111
         Phe       abcdefghi     6                    0     0.0004      0.001
         Phe       abcdefghi     7               0.0013     0.0001      0.012
         Phe       abcdefghi     8               0.0039     0.0001     0.0974
         Phe       abcdefghi     9               0.0099     0.0001     0.4987
         Ser              bc     0               0.4959     0.4851      0.801
         Ser              bc     1               0.1028     0.1176     1.5083
         Ser              bc     2               0.3857     0.3973     0.7951
         Ser              ab     0               0.5367     0.5463     0.7619
         Ser              ab     1               0.3038     0.3026     0.0386
         Ser              ab     2                0.161     0.1511     2.0141
         Ser             abc     0               0.4673     0.4787     0.7629
         Ser             abc     1               0.0963     0.1076      0.642
         Ser             abc     2               0.2929     0.2782     1.1088
         Ser             abc     3               0.1408     0.1356     0.5474
         Thr             bcd     0               0.9587     0.9607      0.023
         Thr             bcd     1               0.0485     0.0323     2.1517
         Thr             bcd     2               0.0095      0.006     0.1508
         Thr             bcd     3               0.0171      0.001     4.0574
         Thr            abcd     0               0.9494     0.9502     0.0102
         Thr            abcd     1               0.0505     0.0423     1.0657
         Thr            abcd     2                    0     0.0049     0.2011
         Thr            abcd     3               0.0176     0.0024      4.718
         Thr            abcd     4                    0     0.0002     0.0008
         Tyr              ab     0               0.9421     0.9418     0.0016
         Tyr              ab     1               0.0337     0.0451     1.6065
         Tyr              ab     2                    0     0.0131     0.8727
         Val            bcde     0               0.5256     0.5348     0.4299
         Val            bcde     1               0.0335     0.0301     0.1403
         Val            bcde     2               0.3158     0.3019     1.1303
         Val            bcde     3               0.0094     0.0128     0.0673
         Val            bcde     4               0.1163     0.1203     0.0845
         Val           abcde     0                 0.52     0.5285     0.4221
         Val           abcde     1               0.0358     0.0353     0.0016
         Val           abcde     2               0.2522     0.2496     0.1344
         Val           abcde     3               0.0562     0.0633     0.3483
         Val           abcde     4               0.0807     0.0825     0.0345
         Val           abcde     5               0.0494     0.0408     2.9459
         aKG           abcde     0               0.7978     0.7971     0.0133
         aKG           abcde     1               0.0402     0.0555     6.4708
         aKG           abcde     2               0.1179     0.1167     0.0091
         aKG           abcde     3               0.0213     0.0163     0.1705
         aKG           abcde     4               0.0124      0.012     0.0016
         aKG           abcde     5                    0     0.0024     0.0557
         Cit          abcdef     0               0.4892     0.4885     0.0173
         Cit          abcdef     1               0.0636     0.0673     0.2908
         Cit          abcdef     2                0.296     0.2875     0.4217
         Cit          abcdef     3               0.0601     0.0813     9.1455
         Cit          abcdef     4               0.0509     0.0504     0.0015
         Cit          abcdef     5               0.0306     0.0222     1.4328
         Cit          abcdef     6                    0     0.0028     0.0772
         Fum            abcd     0               0.7092     0.7101     0.0324
         Fum            abcd     1               0.0735     0.0742     0.0038
         Fum            abcd     2               0.1185     0.1379     1.9275
         Fum            abcd     3               0.0836     0.0688     6.0982
         Fum            abcd     4               0.0215      0.009     1.9312
         Mal            abcd     0               0.6411     0.6435     0.1658
         Mal            abcd     1               0.0979     0.0804     3.0602
         Mal            abcd     2               0.1657     0.1729     1.0848
         Mal            abcd     3               0.1128      0.091     9.7006
         Mal            abcd     4               0.0165     0.0122       0.22
         Pyr             abc     0               0.4727     0.4809     1.3691
         Pyr             abc     1               0.0321     0.0335     0.0092
         Pyr             abc     2               0.3297     0.3241     0.2606
         Pyr             abc     3               0.1709     0.1615      3.498
         Suc            abcd     0               0.7114     0.7102     0.0181
         Suc            abcd     1               0.0863     0.0742     0.6583
         Suc            abcd     2               0.1138     0.1379     3.4557
         Suc            abcd     3               0.0655     0.0688     0.0881
         Suc            abcd     4               0.0153      0.009     1.1315

 Total Residual at Current Time 151.8745

 Measurement Time 2.10
  Metabolite           Atoms    M+    Measured (scaled)  Simulated   Residual
         Ala              bc     0               0.6635     0.6711     0.3405
         Ala              bc     1               0.0393     0.0249     1.7013
         Ala              bc     2               0.3173      0.304     1.0596
         Ala             abc     0                0.664     0.6625      0.018
         Ala             abc     1               0.0492     0.0306     1.7742
         Ala             abc     2               0.1994     0.2039     0.3226
         Ala             abc     3               0.1039      0.103     0.0114
         Asn            abcd     0               0.9485     0.9491     0.0032
         Asn            abcd     1               0.0494     0.0424     0.7547
         Asn            abcd     2                    0     0.0055     0.8478
         Asn            abcd     3               0.0016     0.0027     0.0112
         Asn            abcd     4                    0     0.0003     0.0023
         Asp              ab     0               0.7986     0.8013     0.0935
         Asp              ab     1               0.1449     0.1423      0.282
         Asp              ab     2               0.0781     0.0564     3.2555
         Asp             bcd     0                0.762     0.7612     0.0025
         Asp             bcd     1               0.0658     0.0647     0.0221
         Asp             bcd     2               0.1383     0.1418      0.062
         Asp             bcd     3               0.0307     0.0323     0.0671
         Asp            abcd     0               0.7462     0.7471     0.0101
         Asp            abcd     1               0.0507     0.0668     1.3156
         Asp            abcd     2               0.1154     0.1162     0.0044
         Asp            abcd     3               0.0847     0.0619      2.667
         Asp            abcd     4               0.0295      0.008     2.3597
         Glu            bcde     0               0.7922      0.796     0.0732
         Glu            bcde     1               0.0384     0.0479     0.5353
         Glu            bcde     2               0.1425     0.1333     1.0614
         Glu            bcde     3               0.0134     0.0069     0.5126
         Glu            bcde     4               0.0166     0.0159     0.0032
         Glu           abcde     0               0.7757     0.7811     0.1318
         Glu           abcde     1               0.0613     0.0563     0.3025
         Glu           abcde     2               0.1382     0.1259      1.234
         Glu           abcde     3               0.0023     0.0186     2.6607
         Glu           abcde     4               0.0043     0.0149     1.3884
         Glu           abcde     5               0.0229     0.0031     1.7413
         Gln           abcde     0               0.9277     0.9273     0.0035
         Gln           abcde     1               0.0434     0.0518     1.9751
         Gln           abcde     2               0.0221      0.017     0.2101
         Gln           abcde     3               0.0139     0.0022     1.1404
         Gln           abcde     4                    0     0.0014     0.0144
         Gln           abcde     5               0.0022     0.0003     0.0223
         Gly               b     0               0.7513     0.7495      0.039
         Gly               b     1               0.2406     0.2505     0.6768
         Gly              ab     0               0.7376      0.738     0.0009
         Gly              ab     1               0.1806     0.1796     0.0172
         Gly              ab     2               0.0803     0.0823      0.043
         Ile           bcdef     0                0.858     0.8583     0.0009
         Ile           bcdef     1               0.0484     0.0491     0.0146
         Ile           bcdef     2               0.0893     0.0891     0.0003
         Ile           bcdef     3               0.0051      0.003     0.0696
         Ile           bcdef     4               0.0212     0.0004     3.0077
         Ile           bcdef     5               0.0033     0.0001      0.216
         Leu           bcdef     0               0.8918      0.892      0.001
         Leu           bcdef     1               0.1001     0.0915     0.3274
         Leu           bcdef     2                    0       0.01     0.8296
         Leu           bcdef     3               0.0071      0.003     0.1178
         Leu           bcdef     4                0.008     0.0025     0.4787
         Leu           bcdef     5                    0      0.001      0.012
         Met            bcde     0               0.9423     0.9433     0.0113
         Met            bcde     1               0.0615     0.0491     1.8749
         Met            bcde     2                    0     0.0056     0.6334
         Met            bcde     3                0.005     0.0018     0.2105
         Met            bcde     4               0.0055     0.0002     0.3476
         Met           abcde     0               0.9336     0.9331     0.0052
         Met           abcde     1               0.0471     0.0586     2.6996
         Met           abcde     2                0.015      0.005      0.987
         Met           abcde     3               0.0051     0.0026     0.0484
         Met           abcde     4               0.0143     0.0006     0.9553
         Met           abcde     5               0.0021        0.0     0.0513
         Phe        bcdefghi     0               0.7596     0.7622     0.0345
         Phe        bcdefghi     1               0.0689     0.0686     0.0019
         Phe        bcdefghi     2               0.1533     0.1507     0.0669
         Phe        bcdefghi     3               0.0192     0.0099     1.7667
         Phe        bcdefghi     4               0.0052     0.0072     0.0768
         Phe        bcdefghi     5               0.0015     0.0003     0.0133
         Phe        bcdefghi     6               0.0001     0.0007     0.0143
         Phe        bcdefghi     7                 0.01        0.0     2.0291
         Phe        bcdefghi     8               0.0059     0.0003       0.19
         Phe              ab     0                0.821     0.8214     0.0035
         Phe              ab     1               0.1389     0.1234     1.0709
         Phe              ab     2               0.0524     0.0553     0.0831
         Phe       abcdefghi     0               0.7532     0.7537     0.0094
         Phe       abcdefghi     1                0.081     0.0757     0.4287
         Phe       abcdefghi     2               0.1174     0.1034     1.0033
         Phe       abcdefghi     3               0.0448     0.0554      1.123
         Phe       abcdefghi     4               0.0179     0.0081     0.5631
         Phe       abcdefghi     5               0.0041     0.0025     0.1035
         Phe       abcdefghi     6                    0     0.0006     0.0086
         Phe       abcdefghi     7               0.0016     0.0002     0.0324
         Phe       abcdefghi     8               0.0026     0.0002     0.0351
         Phe       abcdefghi     9               0.0172     0.0001     2.9145
         Ser              bc     0               0.4498     0.4559     0.2521
         Ser              bc     1               0.1176     0.1353     3.8718
         Ser              bc     2               0.4265     0.4089      1.842
         Ser              ab     0               0.5267     0.5273     0.0102
         Ser              ab     1                0.312     0.3149      0.067
         Ser              ab     2               0.1641     0.1578     0.6257
         Ser             abc     0               0.4494     0.4495     0.0007
         Ser             abc     1               0.1166     0.1221     0.2485
         Ser             abc     2               0.2814      0.289     0.8935
         Ser             abc     3               0.1602     0.1395     5.2859
         Thr             bcd     0               0.9537     0.9544      0.006
         Thr             bcd     1               0.0534     0.0333     2.8271
         Thr             bcd     2               0.0049     0.0103     0.3587
         Thr             bcd     3               0.0036      0.002     0.1031
         Thr            abcd     0                0.942     0.9438      0.034
         Thr            abcd     1               0.0801      0.043     8.1554
         Thr            abcd     2               0.0035     0.0084     0.6771
         Thr            abcd     3               0.0098     0.0043     0.1377
         Thr            abcd     4                    0     0.0005     0.0013
         Tyr              ab     0               0.9294     0.9294     0.0001
         Tyr              ab     1               0.0473     0.0532     0.1813
         Tyr              ab     2                0.003     0.0174     2.0833
         Val            bcde     0               0.4531     0.4525     0.0046
         Val            bcde     1               0.0364     0.0311     0.1886
         Val            bcde     2                0.345     0.3464      0.025
         Val            bcde     3               0.0282     0.0186     1.4425
         Val            bcde     4               0.1475     0.1513      0.076
         Val           abcde     0               0.4469     0.4469        0.0
         Val           abcde     1               0.0355     0.0349     0.0033
         Val           abcde     2               0.2844     0.2869     0.0815
         Val           abcde     3               0.0893     0.0752     1.1687
         Val           abcde     4               0.1082     0.1049      0.113
         Val           abcde     5               0.0365     0.0512     1.0921
         aKG           abcde     0               0.7093     0.7094     0.0001
         aKG           abcde     1               0.0668     0.0591      0.264
         aKG           abcde     2               0.1752     0.1742     0.0199
         aKG           abcde     3               0.0234     0.0278     0.7701
         aKG           abcde     4               0.0182     0.0242     0.2957
         aKG           abcde     5               0.0014     0.0053     0.1862
         Cit          abcdef     0               0.4046     0.4015     0.3767
         Cit          abcdef     1               0.0622     0.0695     0.8376
         Cit          abcdef     2               0.2943     0.3235     4.3747
         Cit          abcdef     3               0.0834     0.0952     1.1407
         Cit          abcdef     4               0.0712      0.073     0.0934
         Cit          abcdef     5               0.0435     0.0326     3.2791
         Cit          abcdef     6                0.005     0.0047      0.001
         Fum            abcd     0               0.6515     0.6486     0.0885
         Fum            abcd     1               0.0757     0.0841     1.9926
         Fum            abcd     2               0.1611     0.1706     0.7446
         Fum            abcd     3               0.0878     0.0839     0.3095
         Fum            abcd     4                0.022     0.0129      1.688
         Mal            abcd     0               0.5868     0.5889     0.0702
         Mal            abcd     1               0.0997     0.0896     0.7021
         Mal            abcd     2               0.1928     0.2005     0.9172
         Mal            abcd     3               0.1191     0.1047     4.2519
         Mal            abcd     4               0.0192     0.0163      0.072
         Pyr             abc     0               0.4587     0.4644     0.3287
         Pyr             abc     1               0.0593     0.0383     2.2536
         Pyr             abc     2               0.3297     0.3326     0.1724
         Pyr             abc     3               0.1899     0.1647     5.2352
         Suc            abcd     0               0.6516     0.6486     0.0746
         Suc            abcd     1               0.0906     0.0841     0.4123
         Suc            abcd     2               0.1554     0.1706     1.9065
         Suc            abcd     3               0.0795     0.0838     0.1279
         Suc            abcd     4               0.0025     0.0129     0.4806

 Total Residual at Current Time 120.5736

 Measurement Time 2.55
  Metabolite           Atoms    M+    Measured (scaled)  Simulated   Residual
         Ala              bc     0               0.6229     0.6233      0.001
         Ala              bc     1               0.0454     0.0289     3.3898
         Ala              bc     2               0.3439     0.3478     0.0917
         Ala             abc     0                0.615     0.6148     0.0008
         Ala             abc     1                0.046     0.0329     3.5425
         Ala             abc     2               0.2325     0.2346     0.1808
         Ala             abc     3               0.1256     0.1177     0.2781
         Asn            abcd     0               0.9441     0.9439     0.0005
         Asn            abcd     1               0.0262     0.0431     1.9727
         Asn            abcd     2               0.0012     0.0084     0.3034
         Asn            abcd     3                    0     0.0042      0.145
         Asn            abcd     4                    0     0.0005     0.0069
         Asp              ab     0               0.7576     0.7574     0.0001
         Asp              ab     1               0.1699     0.1694     0.0056
         Asp              ab     2               0.0682     0.0732      0.171
         Asp             bcd     0               0.7046     0.7068      0.047
         Asp             bcd     1               0.0926      0.078     2.1503
         Asp             bcd     2               0.1612     0.1725      0.749
         Asp             bcd     3               0.0568     0.0428     3.0653
         Asp            abcd     0                0.694     0.6916     0.0342
         Asp            abcd     1               0.0645      0.075     0.6477
         Asp            abcd     2               0.1308     0.1454     2.1376
         Asp            abcd     3                0.081     0.0768     0.1411
         Asp            abcd     4               0.0416     0.0112     7.6537
         Glu            bcde     0               0.7117     0.7135     0.0345
         Glu            bcde     1               0.0319     0.0544     3.0022
         Glu            bcde     2               0.1921     0.1897     0.1633
         Glu            bcde     3               0.0136     0.0133      0.001
         Glu            bcde     4               0.0401      0.029      1.244
         Glu           abcde     0               0.7012     0.6978     0.1156
         Glu           abcde     1               0.0439       0.06     1.8096
         Glu           abcde     2               0.1683      0.179     1.1588
         Glu           abcde     3               0.0199     0.0299     1.0146
         Glu           abcde     4               0.0348     0.0271     0.2643
         Glu           abcde     5                    0     0.0061     0.2222
         Gln           abcde     0               0.9071     0.9081     0.0137
         Gln           abcde     1               0.0724     0.0525     3.9852
         Gln           abcde     2               0.0189     0.0309     0.7359
         Gln           abcde     3               0.0004     0.0044     0.4451
         Gln           abcde     4                    0     0.0034     0.0596
         Gln           abcde     5                    0     0.0007     0.0042
         Gly               b     0               0.7053     0.7097     0.1101
         Gly               b     1               0.3037     0.2903     0.7908
         Gly              ab     0                0.697      0.698     0.0256
         Gly              ab     1                0.208     0.2062     0.0634
         Gly              ab     2               0.1103     0.0958     1.4568
         Ile           bcdef     0                0.836     0.8362     0.0016
         Ile           bcdef     1               0.0449     0.0495     0.1234
         Ile           bcdef     2               0.1175     0.1097      0.361
         Ile           bcdef     3               0.0092     0.0038     1.1337
         Ile           bcdef     4               0.0104     0.0007     0.5514
         Ile           bcdef     5                    0     0.0001     0.0001
         Leu           bcdef     0               0.8683      0.869     0.0043
         Leu           bcdef     1               0.1165     0.1069     0.4068
         Leu           bcdef     2               0.0043     0.0135     0.4267
         Leu           bcdef     3               0.0102     0.0051     0.5359
         Leu           bcdef     4               0.0028     0.0038     0.0357
         Leu           bcdef     5                    0     0.0018      0.128
         Met            bcde     0               0.9359     0.9352      0.006
         Met            bcde     1               0.0346     0.0533     4.3155
         Met            bcde     2               0.0069      0.008     0.0251
         Met            bcde     3               0.0123     0.0032     0.4972
         Met            bcde     4               0.0065     0.0004     0.2205
         Met           abcde     0               0.9243     0.9249      0.002
         Met           abcde     1               0.0703     0.0625     0.3096
         Met           abcde     2                0.003     0.0071     0.6934
         Met           abcde     3                    0     0.0043     0.0811
         Met           abcde     4               0.0116     0.0011     0.7713
         Met           abcde     5                    0     0.0001        0.0
         Phe        bcdefghi     0                0.729     0.7271     0.0303
         Phe        bcdefghi     1               0.0504      0.067     2.7647
         Phe        bcdefghi     2               0.1765      0.181      0.251
         Phe        bcdefghi     3               0.0223     0.0121      1.629
         Phe        bcdefghi     4                    0     0.0108     0.6898
         Phe        bcdefghi     5               0.0104     0.0005     0.4954
         Phe        bcdefghi     6               0.0011      0.001     0.0002
         Phe        bcdefghi     7               0.0097     0.0001     2.5649
         Phe        bcdefghi     8                    0     0.0004     0.0008
         Phe              ab     0               0.7887     0.7879     0.0085
         Phe              ab     1               0.1363     0.1451     0.7639
         Phe              ab     2               0.0756      0.067     0.4349
         Phe       abcdefghi     0               0.7169     0.7188     0.0314
         Phe       abcdefghi     1               0.0788     0.0735     0.4413
         Phe       abcdefghi     2               0.1267     0.1247     0.0631
         Phe       abcdefghi     3               0.0576     0.0663     0.4465
         Phe       abcdefghi     4               0.0038     0.0112     0.3776
         Phe       abcdefghi     5                    0     0.0038     0.1212
         Phe       abcdefghi     6               0.0006     0.0009     0.0009
         Phe       abcdefghi     7                0.014     0.0003     3.8455
         Phe       abcdefghi     8               0.0044     0.0003      0.258
         Phe       abcdefghi     9                    0     0.0001     0.0001
         Ser              bc     0               0.4382     0.4341      0.346
         Ser              bc     1               0.1564     0.1471      1.058
         Ser              bc     2                0.414     0.4188     0.6283
         Ser              ab     0               0.5111     0.5123     0.0182
         Ser              ab     1               0.3051     0.3244     2.2084
         Ser              ab     2               0.1722     0.1633     2.1991
         Ser             abc     0               0.4217     0.4278     1.0432
         Ser             abc     1               0.1422     0.1316     0.6612
         Ser             abc     2               0.3126     0.2977     1.5558
         Ser             abc     3               0.1766     0.1429     5.8035
         Thr             bcd     0               0.9429     0.9464     0.0607
         Thr             bcd     1               0.0497     0.0347     4.6333
         Thr             bcd     2               0.0252     0.0157     0.4026
         Thr             bcd     3               0.0077     0.0033     0.1395
         Thr            abcd     0               0.9358     0.9357     0.0002
         Thr            abcd     1               0.0358      0.044     0.6675
         Thr            abcd     2               0.0022     0.0129      1.139
         Thr            abcd     3               0.0126     0.0066     0.3483
         Thr            abcd     4               0.0066     0.0008     0.3402
         Tyr              ab     0               0.9168      0.917     0.0011
         Tyr              ab     1               0.0764     0.0612     1.3584
         Tyr              ab     2               0.0164     0.0217     0.7992
         Val            bcde     0                0.395     0.3889     0.3637
         Val            bcde     1               0.0672     0.0333     5.8765
         Val            bcde     2               0.3529     0.3772     4.0755
         Val            bcde     3               0.0437     0.0247     7.3366
         Val            bcde     4               0.1806     0.1759     0.1826
         Val           abcde     0               0.3742     0.3838     1.4472
         Val           abcde     1               0.0439     0.0357     0.8143
         Val           abcde     2               0.3243      0.313     1.2718
         Val           abcde     3               0.0992      0.085     4.1116
         Val           abcde     4               0.1102     0.1231      1.648
         Val           abcde     5               0.0608     0.0594     0.0168
         aKG           abcde     0               0.6214     0.6235     0.0241
         aKG           abcde     1               0.0548     0.0637     3.1195
         aKG           abcde     2               0.2403     0.2239     1.8574
         aKG           abcde     3               0.0256     0.0406      1.006
         aKG           abcde     4               0.0394      0.039     0.0073
         aKG           abcde     5                    0     0.0093     0.8562
         Cit          abcdef     0               0.3529     0.3387     4.1068
         Cit          abcdef     1               0.0732     0.0713     0.0392
         Cit          abcdef     2               0.3295     0.3409     2.6356
         Cit          abcdef     3               0.0761     0.1064     5.4304
         Cit          abcdef     4               0.0883     0.0936     0.7804
         Cit          abcdef     5               0.0368     0.0422     0.3617
         Cit          abcdef     6               0.0125      0.007     0.8423
         Fum            abcd     0               0.6037     0.5983     0.4542
         Fum            abcd     1               0.0858     0.0921     0.4844
         Fum            abcd     2               0.1894     0.1959     1.6458
         Fum            abcd     3               0.1016     0.0966     0.2085
         Fum            abcd     4               0.0187     0.0172     0.0131
         Mal            abcd     0               0.5451     0.5449     0.0014
         Mal            abcd     1               0.1084     0.0969     0.9156
         Mal            abcd     2               0.2166     0.2213     0.3541
         Mal            abcd     3               0.1193     0.1163      0.074
         Mal            abcd     4               0.0273     0.0206     0.2637
         Pyr             abc     0               0.4459     0.4519     0.4408
         Pyr             abc     1               0.0523     0.0421     2.0938
         Pyr             abc     2               0.3371     0.3386     0.0649
         Pyr             abc     3                0.207     0.1674     6.9618
         Suc            abcd     0                0.592     0.5984     0.2406
         Suc            abcd     1               0.0912     0.0921     0.0057
         Suc            abcd     2               0.2101     0.1958     1.0377
         Suc            abcd     3               0.1033     0.0966     0.2691
         Suc            abcd     4               0.0275     0.0172     1.3138

 Total Residual at Current Time 159.7525

 Measurement Time 3.0
  Metabolite           Atoms    M+    Measured (scaled)  Simulated   Residual
         Ala              bc     0                 0.58     0.5842     0.1021
         Ala              bc     1               0.0495     0.0331     2.6967
         Ala              bc     2               0.3833     0.3827     0.0092
         Ala             abc     0               0.5697     0.5756      0.426
         Ala             abc     1               0.0425     0.0354      1.416
         Ala             abc     2               0.2623     0.2594     0.2363
         Ala             abc     3               0.1396     0.1296     0.8394
         Asn            abcd     0               0.9373     0.9376     0.0017
         Asn            abcd     1               0.0351     0.0439     0.3438
         Asn            abcd     2               0.0134     0.0117      0.022
         Asn            abcd     3               0.0163      0.006     0.8877
         Asn            abcd     4               0.0112     0.0008     4.3389
         Asp              ab     0               0.7188     0.7181     0.0035
         Asp              ab     1               0.1831     0.1924     0.8611
         Asp              ab     2               0.0946     0.0895     0.7251
         Asp             bcd     0               0.6581     0.6573     0.0053
         Asp             bcd     1               0.0859      0.091     0.3237
         Asp             bcd     2               0.2001     0.1987     0.0344
         Asp             bcd     3               0.0431     0.0531     0.8202
         Asp            abcd     0               0.6418      0.641     0.0166
         Asp            abcd     1               0.0973     0.0826     1.2893
         Asp            abcd     2               0.1384     0.1711     5.4748
         Asp            abcd     3               0.0845     0.0905     0.1825
         Asp            abcd     4               0.0256     0.0148     1.4388
         Glu            bcde     0               0.6332     0.6323     0.0102
         Glu            bcde     1               0.0322     0.0623     5.3734
         Glu            bcde     2               0.2356     0.2392     0.0731
         Glu            bcde     3                0.026     0.0219     0.3349
         Glu            bcde     4               0.0498     0.0443     0.1532
         Glu           abcde     0               0.6146     0.6161     0.0204
         Glu           abcde     1               0.0546     0.0644     0.9541
         Glu           abcde     2               0.2291     0.2254     0.2132
         Glu           abcde     3               0.0264     0.0425     1.3226
         Glu           abcde     4               0.0515     0.0415     0.5943
         Glu           abcde     5                    0     0.0101     1.5996
         Gln           abcde     0               0.8825     0.8823     0.0011
         Gln           abcde     1               0.0471     0.0535     0.8197
         Gln           abcde     2                 0.05     0.0485     0.0135
         Gln           abcde     3                    0     0.0077     0.5864
         Gln           abcde     4               0.0205     0.0066     0.9923
         Gln           abcde     5               0.0006     0.0015     0.0038
         Gly               b     0               0.6774     0.6764     0.0386
         Gly               b     1               0.3195     0.3236     0.3404
         Gly              ab     0               0.6602     0.6646     0.1617
         Gly              ab     1                0.241     0.2283      0.826
         Gly              ab     2               0.1227     0.1071     1.0767
         Ile           bcdef     0               0.8144     0.8144        0.0
         Ile           bcdef     1               0.0567       0.05     0.6999
         Ile           bcdef     2               0.1266     0.1294     0.1638
         Ile           bcdef     3               0.0136     0.0047     0.5519
         Ile           bcdef     4                    0     0.0012     0.0137
         Ile           bcdef     5               0.0101     0.0002     0.8099
         Leu           bcdef     0                0.845     0.8447     0.0044
         Leu           bcdef     1                 0.12     0.1225      0.248
         Leu           bcdef     2               0.0184     0.0172     0.0248
         Leu           bcdef     3               0.0057     0.0076      0.036
         Leu           bcdef     4               0.0126     0.0052       0.24
         Leu           bcdef     5                0.004     0.0029     0.0061
         Met            bcde     0               0.9256     0.9258     0.0015
         Met            bcde     1                0.071     0.0578     0.8855
         Met            bcde     2                    0     0.0108     0.5904
         Met            bcde     3               0.0215     0.0049     1.9112
         Met            bcde     4               0.0009     0.0007     0.0008
         Met           abcde     0               0.9149     0.9155     0.0033
         Met           abcde     1               0.0708     0.0667     0.0851
         Met           abcde     2               0.0042     0.0095     0.1698
         Met           abcde     3               0.0185     0.0063     1.4852
         Met           abcde     4                0.014     0.0018      0.885
         Met           abcde     5               0.0058     0.0002     0.1889
         Phe        bcdefghi     0               0.6926     0.6939     0.0258
         Phe        bcdefghi     1               0.0823     0.0657     5.5839
         Phe        bcdefghi     2               0.2055     0.2085     0.2568
         Phe        bcdefghi     3               0.0242     0.0142     1.2453
         Phe        bcdefghi     4               0.0164      0.015     0.0441
         Phe        bcdefghi     5                    0     0.0007     0.0022
         Phe        bcdefghi     6                    0     0.0013     0.0698
         Phe        bcdefghi     7                    0     0.0001     0.0001
         Phe        bcdefghi     8                    0     0.0006     0.0139
         Phe              ab     0               0.7562      0.757     0.0116
         Phe              ab     1               0.1675     0.1651     0.0927
         Phe              ab     2               0.0831      0.078     0.3248
         Phe       abcdefghi     0               0.6855     0.6858     0.0014
         Phe       abcdefghi     1               0.0574     0.0715     1.6358
         Phe       abcdefghi     2               0.1368     0.1443     0.3915
         Phe       abcdefghi     3               0.0868     0.0761      1.775
         Phe       abcdefghi     4               0.0172     0.0147     0.1764
         Phe       abcdefghi     5                    0     0.0053     0.5813
         Phe       abcdefghi     6                    0     0.0013     0.0325
         Phe       abcdefghi     7               0.0143     0.0003     1.3508
         Phe       abcdefghi     8                    0     0.0004     0.0014
         Phe       abcdefghi     9                    0     0.0002     0.0006
         Ser              bc     0               0.4215     0.4177     0.1025
         Ser              bc     1               0.1575      0.155     0.2486
         Ser              bc     2               0.4164     0.4273      0.708
         Ser              ab     0               0.5035     0.5002     0.3063
         Ser              ab     1               0.3217      0.332     1.0585
         Ser              ab     2               0.1611     0.1678     0.5558
         Ser             abc     0               0.4147     0.4114     0.4263
         Ser             abc     1               0.1345     0.1378     0.4439
         Ser             abc     2               0.2876     0.3048     2.9648
         Ser             abc     3               0.1621      0.146     1.3178
         Thr             bcd     0               0.9366     0.9368     0.0014
         Thr             bcd     1               0.0562     0.0365     2.7154
         Thr             bcd     2               0.0108     0.0219     0.6248
         Thr             bcd     3                    0     0.0049      0.486
         Thr            abcd     0               0.9248     0.9258     0.0075
         Thr            abcd     1               0.0672     0.0453     2.4531
         Thr            abcd     2               0.0095     0.0182     0.7612
         Thr            abcd     3                    0     0.0095     0.6209
         Thr            abcd     4                    0     0.0012     0.0239
         Tyr              ab     0               0.9041     0.9049     0.0057
         Tyr              ab     1               0.0731     0.0691     0.3264
         Tyr              ab     2               0.0281      0.026     0.0195
         Val            bcde     0               0.3371     0.3399      0.157
         Val            bcde     1               0.0588     0.0359    10.6951
         Val            bcde     2               0.3923     0.3983     0.5614
         Val            bcde     3               0.0406     0.0307     1.1944
         Val            bcde     4               0.2027     0.1953     0.8556
         Val           abcde     0               0.3347      0.335     0.0012
         Val           abcde     1               0.0582     0.0372      2.256
         Val           abcde     2                0.325      0.331     0.4302
         Val           abcde     3               0.1028      0.093     0.5643
         Val           abcde     4               0.1415     0.1378     0.0807
         Val           abcde     5               0.0709      0.066     0.6447
         aKG           abcde     0               0.5467     0.5455      0.011
         aKG           abcde     1               0.0616     0.0684     0.5812
         aKG           abcde     2               0.2639     0.2631     0.0078
         aKG           abcde     3               0.0574      0.054     0.0516
         aKG           abcde     4               0.0406     0.0549     1.6872
         aKG           abcde     5               0.0225      0.014     0.5053
         Cit          abcdef     0               0.2981     0.2931     0.2412
         Cit          abcdef     1               0.0739     0.0725     0.0196
         Cit          abcdef     2               0.3516     0.3475     0.1672
         Cit          abcdef     3                0.109     0.1155     1.6928
         Cit          abcdef     4               0.1086     0.1111     0.1679
         Cit          abcdef     5               0.0678     0.0508     1.4826
         Cit          abcdef     6               0.0018     0.0094     0.7148
         Fum            abcd     0               0.5558     0.5581     0.1543
         Fum            abcd     1               0.1012     0.0981     0.1219
         Fum            abcd     2               0.2247     0.2147     0.6943
         Fum            abcd     3               0.1205     0.1074     1.7192
         Fum            abcd     4               0.0251     0.0217     0.1422
         Mal            abcd     0               0.5082     0.5099     0.0187
         Mal            abcd     1               0.1056     0.1024     0.2704
         Mal            abcd     2               0.2163     0.2366     2.1049
         Mal            abcd     3               0.1516     0.1261     3.3211
         Mal            abcd     4               0.0212      0.025     0.1192
         Pyr             abc     0               0.4282     0.4422     1.6329
         Pyr             abc     1               0.0649      0.045     3.2537
         Pyr             abc     2               0.3421      0.343     0.0155
         Pyr             abc     3               0.1891     0.1697     4.6236
         Suc            abcd     0               0.5509     0.5582     0.2684
         Suc            abcd     1               0.1001     0.0981     0.1124
         Suc            abcd     2                0.206     0.2147     0.3845
         Suc            abcd     3               0.1446     0.1074     6.1561
         Suc            abcd     4               0.0216     0.0217        0.0

 Total Residual at Current Time 126.6899

 Total Measurement Residuals for Current Experiment
  Metabolite           Atoms    M+   Residual
         Ala              bc     0     0.4854
         Ala              bc     1    17.5047
         Ala              bc     2     3.8866
         Ala             abc     0     1.1713
         Ala             abc     1    10.4374
         Ala             abc     2     6.3472
         Ala             abc     3     5.0639
         Asn            abcd     0     0.0456
         Asn            abcd     1     7.3464
         Asn            abcd     2     1.3189
         Asn            abcd     3     3.2595
         Asn            abcd     4     7.7656
         Asp              ab     0     0.1167
         Asp              ab     1     2.4861
         Asp              ab     2     5.9854
         Asp             bcd     0     0.0682
         Asp             bcd     1     4.5278
         Asp             bcd     2     2.3476
         Asp             bcd     3     7.9998
         Asp            abcd     0     0.1049
         Asp            abcd     1     7.5351
         Asp            abcd     2    11.4058
         Asp            abcd     3     6.3664
         Asp            abcd     4    12.7007
         Glu            bcde     0     0.1662
         Glu            bcde     1    17.4821
         Glu            bcde     2     2.2591
         Glu            bcde     3      0.919
         Glu            bcde     4      2.823
         Glu           abcde     0     0.2963
         Glu           abcde     1     6.2718
         Glu           abcde     2    15.1223
         Glu           abcde     3     6.7317
         Glu           abcde     4     3.8099
         Glu           abcde     5     4.9204
         Gln           abcde     0     0.0199
         Gln           abcde     1     7.7101
         Gln           abcde     2     3.3817
         Gln           abcde     3      2.191
         Gln           abcde     4     4.0503
         Gln           abcde     5     1.7416
         Gly               b     0     0.1962
         Gly               b     1     2.2048
         Gly              ab     0     0.2052
         Gly              ab     1     3.3559
         Gly              ab     2     6.4874
         Ile           bcdef     0     0.0168
         Ile           bcdef     1     1.6525
         Ile           bcdef     2     3.0055
         Ile           bcdef     3     1.8943
         Ile           bcdef     4     5.1342
         Ile           bcdef     5     2.6284
         Leu           bcdef     0     0.0518
         Leu           bcdef     1     7.3162
         Leu           bcdef     2     1.5872
         Leu           bcdef     3     5.6272
         Leu           bcdef     4     2.3941
         Leu           bcdef     5     1.8048
         Met            bcde     0     0.0247
         Met            bcde     1     8.3619
         Met            bcde     2     3.2004
         Met            bcde     3     5.2081
         Met            bcde     4     2.7488
         Met           abcde     0     0.0634
         Met           abcde     1     8.9107
         Met           abcde     2     1.9045
         Met           abcde     3     5.2787
         Met           abcde     4     7.5203
         Met           abcde     5     3.7077
         Phe        bcdefghi     0     0.2112
         Phe        bcdefghi     1    14.4245
         Phe        bcdefghi     2     2.3597
         Phe        bcdefghi     3     5.0324
         Phe        bcdefghi     4      2.093
         Phe        bcdefghi     5      4.965
         Phe        bcdefghi     6     1.0433
         Phe        bcdefghi     7     9.1075
         Phe        bcdefghi     8     1.8136
         Phe              ab     0     0.0323
         Phe              ab     1     2.8846
         Phe              ab     2     5.1021
         Phe       abcdefghi     0     0.0858
         Phe       abcdefghi     1     8.1545
         Phe       abcdefghi     2     5.3849
         Phe       abcdefghi     3     4.3498
         Phe       abcdefghi     4     4.2981
         Phe       abcdefghi     5     1.2365
         Phe       abcdefghi     6     7.4053
         Phe       abcdefghi     7      6.628
         Phe       abcdefghi     8      0.392
         Phe       abcdefghi     9     3.7418
         Ser              bc     0     1.5225
         Ser              bc     1     7.6867
         Ser              bc     2     4.0247
         Ser              ab     0     1.3586
         Ser              ab     1     7.2564
         Ser              ab     2     5.9328
         Ser             abc     0     3.2318
         Ser             abc     1    13.7039
         Ser             abc     2    14.2921
         Ser             abc     3    14.2465
         Thr             bcd     0     0.1299
         Thr             bcd     1    19.7892
         Thr             bcd     2       1.68
         Thr             bcd     3      7.926
         Thr            abcd     0     0.0671
         Thr            abcd     1     18.964
         Thr            abcd     2     4.0496
         Thr            abcd     3     6.4012
         Thr            abcd     4     0.5507
         Tyr              ab     0     0.0114
         Tyr              ab     1     3.7209
         Tyr              ab     2     8.1535
         Val            bcde     0     1.1025
         Val            bcde     1    18.1095
         Val            bcde     2     8.5354
         Val            bcde     3    10.7354
         Val            bcde     4     4.2997
         Val           abcde     0     1.9441
         Val           abcde     1     4.1901
         Val           abcde     2     4.6734
         Val           abcde     3    14.1685
         Val           abcde     4     2.9595
         Val           abcde     5     4.7941
         aKG           abcde     0     0.0907
         aKG           abcde     1    15.2071
         aKG           abcde     2     3.7819
         aKG           abcde     3     4.7296
         aKG           abcde     4     2.3412
         aKG           abcde     5     3.9065
         Cit          abcdef     0     5.6925
         Cit          abcdef     1    11.5773
         Cit          abcdef     2    23.1399
         Cit          abcdef     3    61.4732
         Cit          abcdef     4     1.5629
         Cit          abcdef     5     7.8474
         Cit          abcdef     6     3.5382
         Fum            abcd     0     0.7519
         Fum            abcd     1     5.2302
         Fum            abcd     2     9.2903
         Fum            abcd     3     9.4857
         Fum            abcd     4     3.8295
         Mal            abcd     0     0.3037
         Mal            abcd     1     5.2229
         Mal            abcd     2     5.7004
         Mal            abcd     3    27.0965
         Mal            abcd     4     2.8653
         Pyr             abc     0     4.2182
         Pyr             abc     1    14.3377
         Pyr             abc     2     2.5993
         Pyr             abc     3    26.2467
         Suc            abcd     0     0.6571
         Suc            abcd     1     6.7767
         Suc            abcd     2    12.4257
         Suc            abcd     3     9.5552
         Suc            abcd     4      5.091

 Best Fit SSR
  906.1951

 Best Fit Fluxes
    gl-in:        1.0
     gl-1:        1.0
     gl-2:   0.996925
   gl-3.f:   0.985075
   gl-3.b:          0
   gl-4.f:   0.985075
   gl-4.b:          0
   gl-5.f:  16.455503
   gl-5.b:  15.470428
   gl-6.f:     1000.0
   gl-6.b: 998.039075
   gl-7.f:   1.960925
   gl-7.b:          0
   gl-8.f:   4.424312
   gl-8.b:   2.488296
     gl-9:   1.811527
     pp-1:          0
     pp-2:          0
   pp-3.f:   0.016491
   pp-3.b:   0.005706
   pp-4.f:          0
   pp-4.b:   0.010785
   pp-5.f:          0
   pp-5.b:   0.002685
   pp-6.f:   0.032152
   pp-6.b:   0.034837
   pp-7.f:          0
   pp-7.b:     0.0081
     ed-1:          0
     ed-2:          0
       pd:   2.018913
     tc-1:   0.380335
     tc-2:   0.380335
     tc-3:   0.200945
     tc-4:   0.184775
     tc-5:   0.177695
   tc-6.f:     1000.0
   tc-6.b: 999.635835
   tc-7.f:   2.414433
   tc-7.b:   2.044702
   tc-8.f:     1000.0
   tc-8.b: 999.697761
       me:   0.246881
     an.f:    0.56265
     an.b:   0.449756
       ac:   1.409836
     gx-1:    0.17939
     gx-2:    0.17939
 co2-in.f:          0
 co2-in.b:   2.569663
     acxt:   1.417546
   glusyn:   0.099156
   glnsyn:   0.010125
   prosyn:    0.00315
   argsyn:   0.004215
   aspsyn:   0.029698
   asnsyn:   0.003435
   alasyn:    0.00732
   sersyn:   0.015624
 glysyn.f:   0.014842
 glysyn.b:   0.006599
 glydeg.f:   0.002683
 glydeg.b:   0.000741
   thrdeg:   0.002428
   cyssyn:   0.003495
 lldapsyn:    0.00489
   lyssyn:    0.00489
   thrsyn:   0.010183
   metsyn:    0.00219
   valsyn:    0.00603
  leusynI:    0.00642
 leusynII:    0.00642
   ilesyn:    0.00414
  phesynI:    0.00264
 phesynII:    0.00264
  tyrsynI:   0.001965
 tyrsynII:   0.001965
  trpsynI:    0.00081
 trpsynII:    0.00081
trpsynIII:    0.00081
   hissyn:    0.00135
 methfsyn:    0.00219
  fthfsyn:    0.00135
  Biomass:      0.015

 Best Fit Pool Sizes
      Glc:   1.916746
      G6P:      0.001
      F6P:      0.001
      FBP:   0.037749
     DHAP:   0.554985
      GAP:      0.001
      BPG:      0.001
      3PG:      0.001
      PEP:      0.001
      6PG:   3.029003
     Ru5P:      0.001
      R5P:      0.001
      X5P:      0.001
      S7P:       10.0
      E4P:      0.001
     KDPG:   0.234854
      Pyr:   0.001511
      OAA:   0.044668
    AcCoA:   2.474565
      Cit:   0.091927
     iCit:   0.083173
      aKG:   0.226286
   SucCoA:       10.0
      Suc:      0.001
      Fum:   0.748345
      Mal:      0.001
      CO2:      0.001
      Gox:      0.001
       Ac:        1.0
      Glu:   0.038672
      Gln:   0.042322
      Asp:   0.036813
      Ser:      0.001
      Gly:   0.027728
   MEETHF:    0.01905
      Thr:   0.123673
    LLDAP:      0.001
    METHF:      0.001
      Cys:      0.001
     Leu1:   0.066287
     Phe1:   0.026797
     Tyr1:        1.0
     Trp1:        1.0
     Trp2:        1.0
     FTHF:        1.0
      Ala:    0.01242
      Arg:        1.0
      Asn:   0.067798
      His:        1.0
      Ile:   0.033952
      Leu:   0.047496
      Lys:        1.0
      Met:    0.05074
      Phe:   0.012419
      Pro:        1.0
      Trp:        1.0
      Tyr:   0.033625
      Val:   0.008621
