# Supplementary material for: Isotope-assisted metabolic flux analysis as an equality-constrained nonlinear program for improved scalability and robustness
Source: PLoS Comput Biol. 2022 Mar 24;18(3):e1009831. doi: 10.1371/journal.pcbi.1009831 (PMC8947808; doi:10.1371/journal.pcbi.1009831)
Supplement: S1 File — The text files in these folders are used as inputs to eiFlux. The text file modelfile.txt is used to specify which model to run. The GAMS scripts used by eiFlux, in the folder GAMS_Model. A demo version of eiFlux that specifically runs two models listed above, thus fully reproducing the results in this manuscript. This is a compiled Python file, eiFlux_Limited.pyc. This demo version only runs only the two models listed above. Users may change model parameters such as the time nodes, but not the models themselves. After following the instructions given in the Installation_Instructions.pdf file, users may run the eiFlux_Limited.pyc file to run the software. (ZIP) [file pcbi.1009831.s009.zip › EColi_SingleMS_Model/Comparison_eiFlux_INCA_Same_Starting_Parameter_Values/eiFlux 08.txt]

Model_File_Name: Ecoli_Model_Paper
Reaction_File_Name: reactions.txt
Fed_Label_File_Name: label.txt
Measurement_File_Name: measurements_ms_simulated_perturbed_80%12glc20%Uglc.txt
FluxBound_File_Name: fluxbounds.txt
Model_Settings_File_Name: modelsettings.txt
PoolBound_File_Name: poolbounds.txt
Flux_Measurement_File_Name: none
Pool_Measurement_File_Name: none
Init_Flux_File_Name initfluxes.txt
Init_Pool_File_Name initpools.txt
Uncorr_Atom_File_Name None

      Metabolite         # Atoms          # EMUs
            3PG               3               6
            6PG               6              12
             Ac               2               0
          AcCoA               2               3
            Ala               3               2
            Arg               6               0
            Asn               4               1
            Asp               4              10
            BPG               3               6
            CO2               1               1
            Cit               6              18
            Cys               3               5
           DHAP               3               6
            E4P               4               8
            F6P               6              13
            FBP               6              13
           FTHF               1               0
            Fum               4              10
            G6P               6              13
            GAP               3               6
            Glc               6              13
            Gln               5              12
            Glu               5              12
            Gly               2               3
            Gox               2               3
            His               6               0
            Ile               6               1
           KDPG               6              11
          LLDAP               7               1
            Leu               6               1
           Leu1               4               1
            Lys               6               0
         MEETHF               1               1
          METHF               1               1
            Mal               4              10
            Met               5               2
            OAA               4              10
            PEP               3               6
            Phe               9               3
           Phe1               6               1
            Pro               5               0
            Pyr               3               5
            R5P               5              10
           Ru5P               5              10
            S7P               7              15
            Ser               3               6
            Suc               4              10
         SucCoA               4              10
            Thr               4               8
            Trp              11               0
           Trp1               6               0
           Trp2               8               0
            Tyr               9               1
           Tyr1               6               0
            Val               5               2
            X5P               5              10
            aKG               5              12
           iCit               6              17

Total Metabolites: 58
Total Network EMUs: 341
Total Network EMU elements: 1028
Total Considered Pool Sizes: 48
Total Number of Reactions: 84
Independent Fluxes: 26

Continue? (Y/N): 
Building Model
Creating GDX File
--- Warning: The GAMS version (34.2.0) differs from the API version (30.2.0).
Running GAMS Optimization
--- Job eiFlux_GAMS_Instationary.gms Start 11/10/21 22:49:04 34.2.0 r6925a71 WEX-WEI x86 64bit/MS Windows

--- Applying:

    C:\GAMS\34\gmsprmNT.txt

--- GAMS Parameters defined

    LP conopt

    MIP CPLEX

    RMIP conopt

    NLP conopt

    MCP PATH

    MPEC NLPEC

    RMPEC NLPEC

    CNS conopt

    DNLP conopt

    RMINLP conopt

    MINLP DICOPT

    QCP conopt

    MIQCP SBB

    RMIQCP conopt

    EMP JAMS

    Input C:\Users\dluga\OneDrive\Desktop\eiFlux_Inca_Comparison_Rev2\GAMS_Model\eiFlux_GAMS_Instationary.gms

    Output C:\Users\dluga\OneDrive\Desktop\eiFlux_Inca_Comparison_Rev2\GAMS_Model\_gams_py_gjo0.lst

    ScrDir C:\Users\dluga\OneDrive\Desktop\eiFlux_Inca_Comparison_Rev2\GAMS_Model\225h\

    SysDir C:\GAMS\34\

    CurDir C:\Users\dluga\OneDrive\Desktop\eiFlux_Inca_Comparison_Rev2\GAMS_Model\

    LogOption 3

    LogFile C:\Users\dluga\OneDrive\Desktop\eiFlux_Inca_Comparison_Rev2\GAMS_Model\_gams_py_gjo0.log

    GDX C:\Users\dluga\OneDrive\Desktop\eiFlux_Inca_Comparison_Rev2\GAMS_Model\_gams_py_gdb1.gdx

Licensee: Small MUD - 5 User License                     G200210/0001AS-WIN

          University of Maryland, Chemical and Biomolecular EngineerDC13915

          C:\Users\dluga\OneDrive\Pictures\Documents\GAMS\gamslice.txt

GAMS 34.2.0   Copyright (C) 1987-2021 GAMS Development. All rights reserved

--- Starting compilation

--- eiFlux_GAMS_Instationary.gms(62) 2 Mb

--- GDXin=C:\Users\dluga\OneDrive\Desktop\eiFlux_Inca_Comparison_Rev2\GAMS_Model\input.gdx

--- GDX File ($gdxIn) C:\Users\dluga\OneDrive\Desktop\eiFlux_Inca_Comparison_Rev2\GAMS_Model\input.gdx

--- eiFlux_GAMS_Instationary.gms(274) 4 Mb

--- GDXin=C:\Users\dluga\OneDrive\Desktop\eiFlux_Inca_Comparison_Rev2\GAMS_Model\input.gdx

--- GDX File ($gdxIn) C:\Users\dluga\OneDrive\Desktop\eiFlux_Inca_Comparison_Rev2\GAMS_Model\input.gdx

--- eiFlux_GAMS_Instationary.gms(327) 4 Mb

--- Starting execution: elapsed 0:00:00.016

--- eiFlux_GAMS_Instationary.gms(208) 6 Mb

--- Generating CNS model initx

--- eiFlux_GAMS_Instationary.gms(168) 20 Mb
--- eiFlux_GAMS_Instationary.gms(168) 23 Mb
--- eiFlux_GAMS_Instationary.gms(213) 24 Mb

--- LOOPS cidx = 0

---   38,036 rows  39,064 columns  156,752 non-zeroes

---   37,584 nl-code  7,224 nl-non-zeroes

--- eiFlux_GAMS_Instationary.gms(213) 21 Mb

--- Executing CONOPT4 (Solvelink=2): elapsed 0:00:00.477


CONOPT 4         34.2.0 r6925a71 Released Feb 05, 2021 WEI x86 64bit/MS Window


Reading parameter(s) from "C:\Users\dluga\OneDrive\Desktop\eiFlux_Inca_Comparison_Rev2\GAMS_Model\conopt4.opt"

>>  LFNICR 20000

>>  Lim_SlowPrg 1000

>>  Frq_Rescale 1

>>  Flg_2DDir 1

Finished reading from "C:\Users\dluga\OneDrive\Desktop\eiFlux_Inca_Comparison_Rev2\GAMS_Model\conopt4.opt"


 

 

    C O N O P T   version 4.23

    Copyright (C) ARKI Consulting and Development A/S

                  Bagsvaerdvej 246 A

                  DK-2880 Bagsvaerd, Denmark

    Licensed to:  GAMS/CONOPT OEM License

 

 

    The user model has 38036 constraints and 39064 variables

    with 156752 Jacobian elements, 7224 of which are nonlinear.

 

    Iter Phase   Ninf   Infeasibility   RGmax      NSB   Step  InItr MX OK

       0   0          4.1726000000E+03 (Input point)

 

    The pre-triangular part of the model has 0 constraints and 1028 variables.

    There are 8224 definitional constraints and defined variables.

 

    Preprocessed model has 29812 constraints and 29812 variables

    with 120772 Jacobian elements, 7224 of which are nonlinear.

 

    Iter Phase   Ninf   Infeasibility   RGmax      NSB   Step  InItr MX OK

                      4.1726000000E+03 (Full preprocessed model)

                      4.1666000000E+03 (After scaling)

       1   1       0  2.6203163041E-10                 1.0E+00     4 F  T

 

 ** Feasible solution to a square system.

 

--- Reading solution for model initx

--- Executing after solve: elapsed 0:00:01.080

--- eiFlux_GAMS_Instationary.gms(208) 21 Mb

--- Generating NLP model mfa

--- eiFlux_GAMS_Instationary.gms(157) 24 Mb
--- eiFlux_GAMS_Instationary.gms(167) 32 Mb
--- eiFlux_GAMS_Instationary.gms(167) 34 Mb
--- eiFlux_GAMS_Instationary.gms(175) 34 Mb
--- eiFlux_GAMS_Instationary.gms(225) 34 Mb

--- LOOPS cidx = 0

---   41,307 rows  42,633 columns  247,026 non-zeroes

---   321,494 nl-code  136,176 nl-non-zeroes

--- eiFlux_GAMS_Instationary.gms(225) 31 Mb

--- Executing CONOPT4 (Solvelink=2): elapsed 0:00:02.127


CONOPT 4         34.2.0 r6925a71 Released Feb 05, 2021 WEI x86 64bit/MS Window


Reading parameter(s) from "C:\Users\dluga\OneDrive\Desktop\eiFlux_Inca_Comparison_Rev2\GAMS_Model\conopt4.opt"

>>  LFNICR 20000

>>  Lim_SlowPrg 1000

>>  Frq_Rescale 1

>>  Flg_2DDir 1

Finished reading from "C:\Users\dluga\OneDrive\Desktop\eiFlux_Inca_Comparison_Rev2\GAMS_Model\conopt4.opt"


 

 

    C O N O P T   version 4.23

    Copyright (C) ARKI Consulting and Development A/S

                  Bagsvaerdvej 246 A

                  DK-2880 Bagsvaerd, Denmark

    Licensed to:  GAMS/CONOPT OEM License

 

 

    The user model has 41307 constraints and 42633 variables

    with 247026 Jacobian elements, 136176 of which are nonlinear.

    The Hessian of the Lagrangian has 1128 elements on the diagonal,

    56004 elements below the diagonal, and 26873 nonlinear variables.

 

    Iter Phase   Ninf   Infeasibility   RGmax      NSB   Step  InItr MX OK

       0   0          3.5412209955E-01 (Input point)

 

    The pre-triangular part of the model has 24 constraints and 1055 variables.

    The post-triangular part of the model has 10410 constraints and variables.

    There are 13967 definitional constraints and defined variables.

 

    Preprocessed model has 16906 constraints and 17201 variables

    with 181752 Jacobian elements, 149685 of which are nonlinear.

 

    Iter Phase   Ninf   Infeasibility   RGmax      NSB   Step  InItr MX OK

                      1.1549158212E+01 (Full preprocessed model)

                      6.1071498940E+00 (After scaling)

                      4.2104040352E-02 (After adjusting individual variables)

       1  S0       0  2.6293417258E-02                 1.0E+00     8 T  T

       2   0       0  1.5813964347E-02                 1.0E+00    10 T  T

       3   0       0  1.4658647784E-02                 1.0E+00     2 T  T

       4   0       0  1.4610399166E-02                 1.0E+00     2 T  T

       5   1      16  8.0761645035E-04 2.6E+05      11 1.0E+00     9 T  T

       6   1       5  9.4393861050E-05 2.5E+00      11 1.0E+00    13 T  T

       7   1       1  1.1913726006E-08 1.0E+00       4 1.0E+00     4 T  T

 

 ** Feasible solution. Value of objective =    261054.608389

 

    Iter Phase   Ninf     Objective     RGmax      NSB   Step  InItr MX OK

       8   3          2.5640308426E+05 7.5E+05      22 1.1E-05    25 F  F

       9   3          2.4828125642E+05 1.4E+05     291 1.1E-04    25 F  T

      10   3          2.1682753385E+05 1.1E+05     291 1.5E-02    17 F  T

      11   3          2.0216555998E+05 7.1E+04     291 1.1E-02    13 F  F

      12   3          1.8410719685E+05 4.2E+04     292 4.5E-02    25 F  T

      13   3          1.8001835841E+05 4.3E+04     292 4.4E-02    25 F  T

      14   3          1.7767804622E+05 3.8E+04     292 1.0E-01    25 F  T

      15   4          1.3080729571E+05 1.3E+05     292 5.4E-01    25 F  T

      16   4          1.3069944203E+05 8.2E+04     292 2.5E-05   283 F  F

      17   4          1.2833326844E+05 8.2E+04     292 3.6E-02    22 F  F

 

    Iter Phase   Ninf     Objective     RGmax      NSB   Step  InItr MX OK

      18   4          1.2831644266E+05 6.4E+04     292 6.8E-04    83 F  T

      19   4          1.0911128093E+05 3.0E+04     293 4.1E-01    17 F  T

      20   4          1.0385297052E+05 6.2E+04     293 5.0E-02    88 F  T

      21   4          1.0355480757E+05 1.5E+05     293 5.8E-03    69 F  F

      22   4          6.7722520335E+04 1.5E+05     293 4.6E-01    53 F  T

      23   4          5.9507334444E+04 2.3E+05     293 1.3E-01    74 F  T

      24   4          5.8560554127E+04 2.7E+05     293 4.3E-03   243 F  F

      25   4          4.8267237716E+04 2.4E+05     293 1.6E-01    53 F  T

      26   4          4.8030212946E+04 2.2E+05     293 2.6E-03   116 F  T

      27   4          4.7335744419E+04 2.3E+05     293 2.8E-02    44 F  T

   Elapsed time       54.7 seconds.

 

    Iter Phase   Ninf     Objective     RGmax      NSB   Step  InItr MX OK

      28   4          4.7062257607E+04 2.4E+05     293 9.8E-03    48 F  F

      29   4          4.3752629182E+04 2.4E+05     293 8.9E-02    85 F  F

      30   4          3.0578355531E+04 2.5E+05     293 5.3E-01    33 F  T

      31   4          2.2189039822E+04 5.7E+04     293 8.6E-01    28 F  T

      32   4          1.4756602648E+04 5.0E+05     293 5.9E-01    38 F  T

      33   4          7.7717605816E+03 1.3E+05     293 6.5E-01    30 F  T

      34   4          5.0648815926E+03 3.2E+04     293 5.0E-01    35 F  T

      35   4          3.2668552042E+03 2.5E+04     293 8.5E-01    24 F  T

      36   4          2.5805645181E+03 1.3E+04     293 5.0E-01    44 F  T

      37   4          2.0828344162E+03 1.4E+04     293 6.0E-01    24 F  T

 

    Iter Phase   Ninf     Objective     RGmax      NSB   Step  InItr MX OK

      38   4          1.7762126595E+03 1.6E+05     293 4.6E-01    24 F  T

      39   4          1.6517949528E+03 7.0E+03     293 4.6E-01    36 F  F

      40   4          1.5238867503E+03 3.4E+03     293 3.7E-01    42 F  T

      41   4          1.4471377044E+03 2.0E+03     293 4.9E-01    46 F  T

      42   4          1.3477235839E+03 2.1E+03     293 5.4E-01    29 F  F

      43   4          1.3129121936E+03 1.5E+03     293 2.5E-01    36 F  F

      44   4          1.3038526829E+03 6.9E+03     293 2.1E-02   117 F  F

      45   4          1.2225071770E+03 6.7E+03     293 4.4E-01    40 F  T

      46   4          1.1920579049E+03 2.5E+03     293 1.6E-01    15 F  F

      47   4          1.1064922995E+03 2.5E+03     293 5.7E-01    20 F  T

   Elapsed time       85.4 seconds.

 

    Iter Phase   Ninf     Objective     RGmax      NSB   Step  InItr MX OK

      48   4          9.8497916617E+02 3.1E+03     293 1.0E+00    21 T  T

      49   4          9.2519191768E+02 1.4E+03     291 4.6E-01    33 F  T

      50   4          8.2698737338E+02 1.7E+04     291 3.3E-01    30 F  T

      51   4          7.8571147652E+02 2.0E+03     291 4.8E-01    18 F  F

      52   4          7.6825102276E+02 1.0E+03     292 3.5E-01    18 F  F

      53   4          7.4691909018E+02 7.8E+02     292 5.0E-01    22 F  F

      54   4          7.3530023036E+02 5.0E+02     293 2.5E-01    27 F  T

      55   4          7.2955106998E+02 8.8E+02     294 3.5E-01    16 F  T

      56   4          7.2192593193E+02 2.4E+02     294 1.0E+00    42 F  T

      57   4          7.1689082796E+02 7.4E+02     294 1.0E+00    19 F  T

 

    Iter Phase   Ninf     Objective     RGmax      NSB   Step  InItr MX OK

      58   4          7.0951359486E+02 7.8E+02     294 1.0E+00    53 T  T

      59   4          7.0398413903E+02 6.9E+02     294 1.0E+00    22 F  T

      60   4          6.9844431764E+02 1.2E+03     294 7.6E-01    20 F  F

      61   4          6.9384262122E+02 2.5E+02     294 8.9E-01    37 F  F

      62   4          6.9277572226E+02 2.9E+03     294 1.0E-01    44 F  T

      63   4          6.9118794796E+02 4.8E+02     294 5.4E-01    28 F  T

      64   4          6.8991258413E+02 7.7E+02     294 1.2E-01    72 F  T

      65   4          6.8749375536E+02 2.1E+02     294 6.6E-01    21 F  T

      66   4          6.8523625125E+02 6.2E+02     294 4.3E-01    18 F  T

      67   4          6.8333496917E+02 1.3E+03     294 7.4E-02    39 F  F

 

    Iter Phase   Ninf     Objective     RGmax      NSB   Step  InItr MX OK

      68   4          6.8246408690E+02 1.3E+03     294 1.6E-01    18 F  F

      69   4          6.7932923878E+02 1.1E+03     294 3.8E-01    19 F  T

      70   4          6.7688559139E+02 2.4E+03     294 3.9E-01    14 F  F

      71   4          6.7564349834E+02 1.5E+03     294 5.0E-01    14 F  F

      72   4          6.7472170205E+02 1.6E+02     294 1.0E+00    25 T  T

      73   4          6.7468692007E+02 6.7E+02     293 2.5E-05   146 F  T

      74   4          6.7454687037E+02 8.6E+02     293 1.0E+00    14 F  T

      75   4          6.7423716375E+02 6.2E+01     293 1.0E+00    30 T  T

      76   4          6.7356882330E+02 2.3E+01     292 4.5E-01    36 F  T

      77   4          6.7244094488E+02 2.0E+02     292 5.5E-01    15 F  T

 

    Iter Phase   Ninf     Objective     RGmax      NSB   Step  InItr MX OK

      78   4          6.7127209951E+02 2.1E+02     292 7.0E-01    17 F  T

      79   4          6.7051931901E+02 2.7E+02     292 1.0E+00    15 F  T

      80   4          6.6998874372E+02 2.1E+01     292 2.4E-01    79 F  F

      81   4          6.6926612565E+02 1.3E+02     292 1.0E+00    30 T  T

      82   4          6.6879068612E+02 1.7E+02     291 1.8E-01    33 F  F

      83   4          6.6773978426E+02 1.5E+02     291 6.3E-01    38 F  T

      84   4          6.6695099759E+02 1.4E+02     291 1.0E+00    18 F  T

      85   4          6.6674132065E+02 2.0E+01     291 2.5E-01    64 F  T

      86   4          6.6640314401E+02 2.0E+02     291 1.0E+00    15 F  T

      87   4          6.6575671264E+02 1.0E+01     291 5.0E-01    40 F  T

 

    Iter Phase   Ninf     Objective     RGmax      NSB   Step  InItr MX OK

      88   4          6.6504507037E+02 1.5E+02     291 1.0E+00    15 T  T

      89   4          6.6498728656E+02 2.7E+01     290 1.3E-01     8 F  T

      90   4          6.6447630148E+02 6.0E+01     290 8.3E-01    21 F  T

      91   4          6.6418814656E+02 1.4E+02     290 1.0E+00    14 F  T

      92   4          6.6394563166E+02 9.8E+00     290 2.4E-01    70 F  F

      93   4          6.6385528508E+02 7.7E+01     290 1.0E+00    18 T  T

      94   4          6.6342284569E+02 2.1E+01     289 1.7E-01    82 F  T

      95   4          6.6318360326E+02 6.4E+01     289 1.0E+00    26 F  T

      96   4          6.6309238409E+02 5.5E+01     289 5.8E-01    30 F  T

      97   4          6.6292016628E+02 2.8E+01     289 6.6E-01    51 F  T

   Elapsed time      119.7 seconds.

 

    Iter Phase   Ninf     Objective     RGmax      NSB   Step  InItr MX OK

      98   4          6.6273115580E+02 9.5E+01     289 1.0E+00    18 F  T

      99   4          6.6258475251E+02 6.6E+01     289 6.5E-01    19 F  T

     100   4          6.6254741243E+02 4.1E+01     289 9.6E-02    18 F  F

     101   4          6.6251417209E+02 3.7E+01     289 9.4E-02    14 F  F

     102   4          6.6212034439E+02 3.4E+01     289 1.0E+00    17 T  T

     103   4          6.6203929259E+02 4.7E+01     287 1.0E+00    14 T  T

     104   4          6.6195814796E+02 9.6E+01     286 4.8E-01    12 F  T

     105   4          6.6192072551E+02 5.4E+01     286 1.0E+00    12 F  T

     106   4          6.6191708495E+02 5.9E+00     286 6.9E-02    22 F  T

     107   4          6.6187984022E+02 1.3E+01     286 8.0E-01    15 F  F

 

    Iter Phase   Ninf     Objective     RGmax      NSB   Step  InItr MX OK

     108   4          6.6185614621E+02 1.6E+01     286 1.0E+00    17 T  T

     109   4          6.6185052610E+02 8.1E+00     285 1.0E+00    13 T  T

     110   4          6.6184812012E+02 3.2E+00     284 1.6E-01    17 F  T

     111   4          6.6184575266E+02 6.3E+00     284 1.0E+00    13 F  T

     112   4          6.6183855152E+02 2.2E+01     284 1.0E+00    12 F  T

     113   4          6.6183506358E+02 7.3E+00     284 7.1E-02    18 F  T

     114   4          6.6182847713E+02 1.2E+01     284 1.0E+00    12 F  T

     115   4          6.6182720290E+02 1.2E+01     284 1.1E-01    13 F  T

     116   4          6.6181836539E+02 1.0E+01     284 1.0E+00    14 F  T

     117   4          6.6181242732E+02 2.3E+01     284 9.8E-02     5 F  T

 

    Iter Phase   Ninf     Objective     RGmax      NSB   Step  InItr MX OK

     118   4          6.6177231269E+02 1.8E+01     284 1.0E+00    14 T  T

     119   4          6.6177002900E+02 2.7E+02     286 3.1E-05    81 F  T

     120   4          6.6176399584E+02 1.6E+02     286 1.0E+00    16 T  T

     121   4          6.6171030693E+02 2.3E+00     283 6.1E-01    66 F  T

     122   4          6.6153828523E+02 7.5E+01     283 9.4E-01    13 F  F

     123   4          6.6148319920E+02 7.6E+01     283 1.0E+00    13 T  T

     124   4          6.6148247429E+02 3.4E+00     282 1.6E-01    17 F  T

     125   4          6.6147914550E+02 5.7E+00     282 1.6E+00    13 T  T

     126   4          6.6147852522E+02 2.5E+00     281 3.9E-01     3 F  T

     127   4          6.6147108814E+02 4.5E+00     281 1.0E+00    16 F  T

 

    Iter Phase   Ninf     Objective     RGmax      NSB   Step  InItr MX OK

     128   4          6.6146762157E+02 7.9E+00     281 1.0E+00    14 F  T

     129   4          6.6146684751E+02 1.4E+00     281 1.9E-01    16 F  T

     130   4          6.6146485303E+02 3.2E+00     281 1.9E+00    14 F  T

     131   4          6.6146451448E+02 8.5E+00     281 1.0E+00    14 F  T

     132   4          6.6146422364E+02 2.2E-01     281 4.0E-04   208 F  T

     133   4          6.6146377305E+02 2.7E+00     281 1.0E+00    16 F  T

     134   4          6.6146346065E+02 1.4E+00     281 5.3E-01    15 F  T

     135   4          6.6146260343E+02 2.3E+00     281 1.0E+00    22 F  F

     136   4          6.6146217845E+02 2.0E+00     281 1.0E+00    15 F  T

     137   4          6.6146113936E+02 3.1E+00     281 1.2E+00    16 F  F

 

    Iter Phase   Ninf     Objective     RGmax      NSB   Step  InItr MX OK

     138   4          6.6146058309E+02 1.6E+00     281 5.0E-01    15 F  F

     139   4          6.6145955226E+02 3.1E+00     281 1.0E+00    13 T  T

     140   4          6.6145923936E+02 1.2E+00     280 5.4E-01    13 F  T

     141   4          6.6145864917E+02 3.2E+00     280 1.0E+00    11 T  T

     142   4          6.6145830708E+02 1.3E+00     279 6.0E-01    11 F  T

     143   4          6.6145768474E+02 3.5E+00     279 1.0E+00    12 T  T

     144   4          6.6145731564E+02 9.9E-01     278 4.1E-01    12 F  T

     145   4          6.6145647661E+02 3.0E+00     278 2.0E+00    12 F  T

     146   4          6.6145591735E+02 3.4E+00     278 4.7E-01    16 F  T

     147   4          6.6145571637E+02 2.0E+00     278 1.0E+00    16 F  T

 

    Iter Phase   Ninf     Objective     RGmax      NSB   Step  InItr MX OK

     148   4          6.6145545459E+02 5.6E-02     278 6.1E-03   148 F  T

     149   4          6.6145480141E+02 4.6E+00     278 1.0E+00    14 F  T

     150   4          6.6145448523E+02 8.1E-01     278 2.5E-01    14 F  T

     151   4          6.6145402232E+02 2.3E+00     278 1.0E+00    14 F  T

     152   4          6.6145346492E+02 3.3E+00     278 1.0E+00    12 F  T

     153   4          6.6145311307E+02 1.7E+00     278 5.1E-01    12 F  T

     154   4          6.6145259490E+02 2.6E+00     278 1.0E+00    12 F  T

     155   4          6.6145205597E+02 2.8E+00     278 1.0E+00    12 F  T

     156   4          6.6145154911E+02 2.6E+00     278 1.0E+00    12 F  T

     157   4          6.6145095078E+02 3.5E+00     278 1.0E+00    15 F  T

 

    Iter Phase   Ninf     Objective     RGmax      NSB   Step  InItr MX OK

     158   4          6.6144966199E+02 1.8E+00     278 7.8E-01    20 F  F

     159   4          6.6144897715E+02 4.1E+00     278 1.0E+00    14 F  T

     160   4          6.6144665573E+02 1.5E+00     278 6.8E-01    21 F  F

     161   4          6.6144580831E+02 5.7E+00     278 1.0E+00    12 T  T

     162   4          6.6144518518E+02 7.9E-01     276 2.3E-01    14 F  T

     163   4          6.6144366796E+02 2.8E+00     276 1.0E+00    12 T  T

     164   4          6.6144233776E+02 3.6E+00     275 7.7E-01    11 F  F

     165   4          6.6143974133E+02 2.4E+00     275 6.9E-01    12 F  F

     166   4          6.6143552065E+02 3.9E+00     275 5.9E-01    15 F  F

     167   4          6.6143133840E+02 3.3E+00     275 4.3E-01    12 F  F

   Elapsed time      151.4 seconds.

 

    Iter Phase   Ninf     Objective     RGmax      NSB   Step  InItr MX OK

     168   4          6.6142389729E+02 3.2E+00     278 6.2E-01    13 F  F

     169   4          6.6142113417E+02 5.1E+00     278 2.5E-01    13 F  F

     170   4          6.6141957061E+02 4.1E+00     278 1.0E+00    12 T  T

     171   4          6.6141474652E+02 2.1E+00     276 6.8E-01    20 F  F

     172   4          6.6141153297E+02 4.3E+00     276 5.0E-01    16 F  F

     173   4          6.6140303518E+02 5.8E+00     278 1.0E+00    14 T  T

     174   4          6.6140256994E+02 1.6E+00     277 4.6E-01    14 F  T

     175   4          6.6140182424E+02 4.3E+00     277 1.0E+00    12 T  T

     176   4          6.6140132804E+02 2.3E+00     276 5.9E-01    14 F  T

     177   4          6.6140060308E+02 3.9E+00     276 1.0E+00    11 T  T

 

    Iter Phase   Ninf     Objective     RGmax      NSB   Step  InItr MX OK

     178   4          6.6139998353E+02 3.1E+00     274 1.0E+00    10 F  T

     179   4          6.6139915267E+02 5.2E+00     274 1.0E+00    10 T  T

     180   4          6.6139865771E+02 1.9E+00     273 5.2E-01    10 F  T

     181   4          6.6139782923E+02 5.0E+00     273 1.0E+00    11 F  T

     182   4          6.6139731059E+02 2.3E+00     273 6.5E-01     7 F  T

     183   4          6.6139626300E+02 5.8E+00     273 1.3E+00    10 T  T

     184   4          6.6139574822E+02 1.6E+00     272 3.4E-01     9 F  T

     185   4          6.6139493222E+02 4.3E+00     272 1.0E+00     8 F  T

     186   4          6.6139416325E+02 3.8E+00     272 1.0E+00     8 F  T

     187   4          6.6139297286E+02 5.2E+00     272 1.6E+00     7 F  F

 

    Iter Phase   Ninf     Objective     RGmax      NSB   Step  InItr MX OK

     188   4          6.6139202227E+02 4.7E+00     272 1.2E+00     7 F  F

     189   4          6.6139115984E+02 4.5E+00     272 1.0E+00     6 T  T

     190   4          6.6139027071E+02 4.7E+00     271 1.0E+00     6 F  T

     191   4          6.6138939145E+02 4.5E+00     271 1.0E+00     7 F  T

     192   4          6.6138844693E+02 5.1E+00     271 1.0E+00     5 F  T

     193   4          6.6138761745E+02 4.2E+00     271 1.0E+00     5 F  T

     194   4          6.6138655338E+02 6.7E+00     271 1.0E+00     6 F  T

     195   4          6.6138590412E+02 2.8E+00     271 5.8E-01     6 F  T

     196   4          6.6138479470E+02 7.1E+00     271 1.0E+00     8 F  T

     197   4          6.6138412494E+02 2.8E+00     271 5.5E-01     6 F  T

 

    Iter Phase   Ninf     Objective     RGmax      NSB   Step  InItr MX OK

     198   4          6.6138298961E+02 7.2E+00     271 1.0E+00     7 F  T

     199   4          6.6138229323E+02 3.0E+00     271 6.0E-01     6 F  T

     200   4          6.6138109861E+02 7.8E+00     271 1.0E+00     6 F  T

     201   4          6.6138038208E+02 2.9E+00     271 5.3E-01     8 F  T

     202   4          6.6137917327E+02 7.7E+00     271 1.0E+00     6 F  T

     203   4          6.6137842370E+02 3.4E+00     271 6.3E-01     6 F  T

     204   4          6.6137712828E+02 8.7E+00     271 1.0E+00     7 F  T

     205   4          6.6137636202E+02 3.0E+00     271 5.0E-01     6 F  T

     206   4          6.6137508214E+02 8.0E+00     271 1.0E+00     8 F  T

     207   4          6.6137426813E+02 4.0E+00     271 7.0E-01     6 F  T

 

    Iter Phase   Ninf     Objective     RGmax      NSB   Step  InItr MX OK

     208   4          6.6137284510E+02 9.8E+00     271 1.0E+00     7 F  T

     209   4          6.6137202762E+02 3.0E+00     271 4.3E-01     6 F  T

     210   4          6.6137068673E+02 8.1E+00     271 1.0E+00     7 F  T

     211   4          6.6136997331E+02 5.0E+00     271 1.0E+00     8 F  T

     212   4          6.6136806928E+02 1.4E+01     271 1.0E+00     7 F  T

     213   4          6.6136719234E+02 1.8E+00     271 2.5E-01     7 F  T

     214   4          6.6136519480E+02 9.0E+00     271 3.2E+00    11 F  T

     215   4          6.6136309500E+02 1.6E+01     271 1.0E+00    10 F  T

     216   4          6.6136219076E+02 1.8E+00     271 2.5E-01    12 F  T

     217   4          6.6136054448E+02 1.1E+01     271 1.0E+00     9 F  T

 

    Iter Phase   Ninf     Objective     RGmax      NSB   Step  InItr MX OK

     218   4          6.6135955312E+02 4.3E+00     271 5.3E-01     8 F  T

     219   4          6.6135788407E+02 1.1E+01     271 1.0E+00     9 F  T

     220   4          6.6135684508E+02 5.1E+00     271 6.4E-01     7 F  T

     221   4          6.6135504726E+02 1.3E+01     271 1.0E+00    10 F  T

     222   4          6.6135398724E+02 4.4E+00     271 4.9E-01     8 F  T

     223   4          6.6135222111E+02 1.2E+01     271 1.0E+00     8 F  T

     224   4          6.6135109429E+02 6.0E+00     271 5.2E-01     6 F  T

     225   4          6.6134942868E+02 9.7E+00     271 1.0E+00     6 F  T

     226   4          6.6134771030E+02 1.0E+01     271 1.0E+00    10 F  T

     227   4          6.6134600425E+02 1.0E+01     271 1.0E+00     6 F  T

 

    Iter Phase   Ninf     Objective     RGmax      NSB   Step  InItr MX OK

     228   4          6.6134418190E+02 1.1E+01     271 1.0E+00     6 F  T

     229   4          6.6134254734E+02 9.5E+00     271 1.0E+00     6 F  T

     230   4          6.6134051633E+02 1.5E+01     271 1.0E+00     6 F  T

     231   4          6.6133925342E+02 6.6E+00     271 6.4E-01     8 F  T

     232   4          6.6133706902E+02 1.7E+01     271 1.0E+00     7 F  T

     233   4          6.6133578754E+02 5.7E+00     271 4.8E-01     7 F  T

     234   4          6.6133366088E+02 1.5E+01     271 1.0E+00     7 F  T

     235   4          6.6133228347E+02 7.9E+00     271 5.4E-01     7 F  T

     236   4          6.6133025543E+02 1.3E+01     271 1.0E+00     8 F  T

     237   4          6.6132825899E+02 1.3E+01     271 1.0E+00     6 F  T

 

    Iter Phase   Ninf     Objective     RGmax      NSB   Step  InItr MX OK

     238   4          6.6132611448E+02 1.5E+01     271 1.0E+00     6 F  T

     239   4          6.6132426331E+02 1.2E+01     271 1.0E+00     6 F  T

     240   4          6.6132185164E+02 2.0E+01     271 1.0E+00     7 F  T

     241   4          6.6132040446E+02 7.5E+00     271 5.5E-01     9 F  T

     242   4          6.6131796634E+02 2.0E+01     271 1.0E+00     7 F  T

     243   4          6.6131647747E+02 8.4E+00     271 6.0E-01     6 F  T

     244   4          6.6131393703E+02 2.2E+01     271 1.0E+00     8 F  T

     245   4          6.6131242803E+02 8.0E+00     271 5.3E-01     7 F  T

     246   4          6.6130990728E+02 2.1E+01     271 1.0E+00     9 F  T

     247   4          6.6130835217E+02 9.5E+00     271 6.4E-01     6 F  T

 

    Iter Phase   Ninf     Objective     RGmax      NSB   Step  InItr MX OK

     248   4          6.6130568406E+02 2.4E+01     271 1.0E+00     7 F  T

     249   4          6.6130412920E+02 8.2E+00     271 4.9E-01     7 F  T

     250   4          6.6130157018E+02 2.2E+01     271 1.0E+00     7 F  T

     251   4          6.6129994371E+02 1.1E+01     271 5.3E-01     9 F  T

     252   4          6.6129756734E+02 1.8E+01     271 1.0E+00     7 F  T

     253   4          6.6129520317E+02 1.8E+01     271 1.0E+00     6 F  T

     254   4          6.6129278938E+02 1.9E+01     271 1.0E+00     6 F  T

     255   4          6.6129046434E+02 1.8E+01     271 1.0E+00     6 F  T

     256   4          6.6128797482E+02 2.2E+01     271 1.0E+00     8 F  T

     257   4          6.6128596864E+02 1.6E+01     271 1.0E+00     6 F  T

 

    Iter Phase   Ninf     Objective     RGmax      NSB   Step  InItr MX OK

     258   4          6.6128318685E+02 3.0E+01     271 1.0E+00     8 F  T

     259   4          6.6128160768E+02 9.3E+00     271 4.5E-01     7 F  T

     260   4          6.6127906688E+02 2.6E+01     271 1.0E+00     7 F  T

     261   4          6.6127733121E+02 1.4E+01     271 6.6E-01     9 F  T

     262   4          6.6127486014E+02 2.6E+01     271 1.0E+00     7 F  T

     263   4          6.6127344200E+02 1.6E+01     271 1.0E+00     7 F  T

     264   4          6.6127026621E+02 4.3E+01     271 1.0E+00     8 F  T

     265   4          6.6126879967E+02 5.9E+00     271 2.5E-01     7 F  T

     266   4          6.6124301909E+02 5.3E+00     272 6.6E-01    12 F  T

     267   4          6.6124015829E+02 1.3E+01     272 1.0E+00    15 F  T

 

    Iter Phase   Ninf     Objective     RGmax      NSB   Step  InItr MX OK

     268   4          6.6123723497E+02 6.4E-01     272 7.6E-01    61 F  T

     269   4          6.6123560757E+02 3.4E+00     272 1.0E+00    27 T  T

     270   4          6.6123546256E+02 5.6E-01     271 1.0E+00    26 F  T

     271   4          6.6123545756E+02 1.3E-01     271 1.0E+00    61 F  T

     272   4          6.6123545716E+02 3.1E-02     271 1.0E+00    22 F  T

     273   4          6.6123545716E+02 6.3E-03     271 1.0E+00    13 F  T

     274   4          6.6123545716E+02 1.9E-06     271 1.0E+00     7 F  T

     275   4          6.6123545716E+02 8.3E-06     271 1.0E+00     3 F  T

     276   4          6.6123545716E+02 6.5E-08     271

 

 ** Optimal solution. Reduced gradient less than tolerance.

 

--- Reading solution for model mfa

--- Executing after solve: elapsed 0:03:05.222

--- eiFlux_GAMS_Instationary.gms(208) 31 Mb
--- eiFlux_GAMS_Instationary.gms(278) 31 Mb

--- GDX File (execute_unload) C:\Users\dluga\OneDrive\Desktop\eiFlux_Inca_Comparison_Rev2\GAMS_Model\Results.gdx

--- GDX File C:\Users\dluga\OneDrive\Desktop\eiFlux_Inca_Comparison_Rev2\GAMS_Model\_gams_py_gdb1.gdx

*** Status: Normal completion

--- Job eiFlux_GAMS_Instationary.gms Stop 11/10/21 22:52:09 elapsed 0:03:05.285


Refining Grid
--- Job eiFlux_GAMS_Instationary.gms Start 11/10/21 22:52:09 34.2.0 r6925a71 WEX-WEI x86 64bit/MS Windows

--- Applying:

    C:\GAMS\34\gmsprmNT.txt

--- GAMS Parameters defined

    LP conopt

    MIP CPLEX

    RMIP conopt

    NLP conopt

    MCP PATH

    MPEC NLPEC

    RMPEC NLPEC

    CNS conopt

    DNLP conopt

    RMINLP conopt

    MINLP DICOPT

    QCP conopt

    MIQCP SBB

    RMIQCP conopt

    EMP JAMS

    Input C:\Users\dluga\OneDrive\Desktop\eiFlux_Inca_Comparison_Rev2\GAMS_Model\eiFlux_GAMS_Instationary.gms

    Output C:\Users\dluga\OneDrive\Desktop\eiFlux_Inca_Comparison_Rev2\GAMS_Model\_gams_py_gjo0.lst

    ScrDir C:\Users\dluga\OneDrive\Desktop\eiFlux_Inca_Comparison_Rev2\GAMS_Model\225h\

    SysDir C:\GAMS\34\

    CurDir C:\Users\dluga\OneDrive\Desktop\eiFlux_Inca_Comparison_Rev2\GAMS_Model\

    LogOption 3

    LogFile C:\Users\dluga\OneDrive\Desktop\eiFlux_Inca_Comparison_Rev2\GAMS_Model\_gams_py_gjo0.log

    GDX C:\Users\dluga\OneDrive\Desktop\eiFlux_Inca_Comparison_Rev2\GAMS_Model\_gams_py_gdb3.gdx

Licensee: Small MUD - 5 User License                     G200210/0001AS-WIN

          University of Maryland, Chemical and Biomolecular EngineerDC13915

          C:\Users\dluga\OneDrive\Pictures\Documents\GAMS\gamslice.txt

GAMS 34.2.0   Copyright (C) 1987-2021 GAMS Development. All rights reserved

--- Starting compilation

--- eiFlux_GAMS_Instationary.gms(62) 2 Mb

--- GDXin=C:\Users\dluga\OneDrive\Desktop\eiFlux_Inca_Comparison_Rev2\GAMS_Model\input.gdx

--- GDX File ($gdxIn) C:\Users\dluga\OneDrive\Desktop\eiFlux_Inca_Comparison_Rev2\GAMS_Model\input.gdx

--- eiFlux_GAMS_Instationary.gms(274) 4 Mb

--- GDXin=C:\Users\dluga\OneDrive\Desktop\eiFlux_Inca_Comparison_Rev2\GAMS_Model\input.gdx

--- GDX File ($gdxIn) C:\Users\dluga\OneDrive\Desktop\eiFlux_Inca_Comparison_Rev2\GAMS_Model\input.gdx

--- eiFlux_GAMS_Instationary.gms(327) 4 Mb

--- Starting execution: elapsed 0:00:00.031

--- eiFlux_GAMS_Instationary.gms(208) 6 Mb

--- Generating CNS model initx

--- eiFlux_GAMS_Instationary.gms(157) 40 Mb
--- eiFlux_GAMS_Instationary.gms(163) 43 Mb
--- eiFlux_GAMS_Instationary.gms(163) 44 Mb
--- eiFlux_GAMS_Instationary.gms(163) 47 Mb
--- eiFlux_GAMS_Instationary.gms(168) 50 Mb
--- eiFlux_GAMS_Instationary.gms(213) 50 Mb
--- eiFlux_GAMS_Instationary.gms(213) 51 Mb

--- LOOPS cidx = 0

---   75,044 rows  76,072 columns  441,698 non-zeroes

---   92,040 nl-code  17,820 nl-non-zeroes

--- eiFlux_GAMS_Instationary.gms(213) 49 Mb

--- Executing CONOPT4 (Solvelink=2): elapsed 0:00:02.306


CONOPT 4         34.2.0 r6925a71 Released Feb 05, 2021 WEI x86 64bit/MS Window


Reading parameter(s) from "C:\Users\dluga\OneDrive\Desktop\eiFlux_Inca_Comparison_Rev2\GAMS_Model\conopt4.opt"

>>  LFNICR 20000

>>  Lim_SlowPrg 1000

>>  Frq_Rescale 1

>>  Flg_2DDir 1

Finished reading from "C:\Users\dluga\OneDrive\Desktop\eiFlux_Inca_Comparison_Rev2\GAMS_Model\conopt4.opt"


 

 

    C O N O P T   version 4.23

    Copyright (C) ARKI Consulting and Development A/S

                  Bagsvaerdvej 246 A

                  DK-2880 Bagsvaerd, Denmark

    Licensed to:  GAMS/CONOPT OEM License

 

 

    The user model has 75044 constraints and 76072 variables

    with 441698 Jacobian elements, 17820 of which are nonlinear.

 

    Iter Phase   Ninf   Infeasibility   RGmax      NSB   Step  InItr MX OK

       0   0          1.0431500000E+04 (Input point)

 

    The pre-triangular part of the model has 0 constraints and 1028 variables.

    There are 8224 definitional constraints and defined variables.

 

    Preprocessed model has 66820 constraints and 66820 variables

    with 377962 Jacobian elements, 17820 of which are nonlinear.

 

    Iter Phase   Ninf   Infeasibility   RGmax      NSB   Step  InItr MX OK

                      1.0431500000E+04 (Full preprocessed model)

                      1.0416500000E+04 (After scaling)

       1   0       0  9.4166566071E+03                 1.2E-01     1 F  T

       2   0       0  6.4521701870E+03                 3.3E-01     1 F  T

       3   1       0  3.5580349805E-10                 1.0E+00     5 F  T

 

 ** Feasible solution to a square system.

 

--- Reading solution for model initx

--- Executing after solve: elapsed 0:00:05.508

--- eiFlux_GAMS_Instationary.gms(208) 49 Mb

--- Generating NLP model mfa

--- eiFlux_GAMS_Instationary.gms(157) 51 Mb
--- eiFlux_GAMS_Instationary.gms(157) 55 Mb
--- eiFlux_GAMS_Instationary.gms(159) 57 Mb
--- eiFlux_GAMS_Instationary.gms(159) 59 Mb
--- eiFlux_GAMS_Instationary.gms(159) 72 Mb
--- eiFlux_GAMS_Instationary.gms(167) 75 Mb
--- eiFlux_GAMS_Instationary.gms(225) 75 Mb

--- LOOPS cidx = 0

---   78,315 rows  79,641 columns  656,856 non-zeroes

---   798,818 nl-code  338,802 nl-non-zeroes

--- eiFlux_GAMS_Instationary.gms(225) 70 Mb

--- Executing CONOPT4 (Solvelink=2): elapsed 0:00:08.652


CONOPT 4         34.2.0 r6925a71 Released Feb 05, 2021 WEI x86 64bit/MS Window


Reading parameter(s) from "C:\Users\dluga\OneDrive\Desktop\eiFlux_Inca_Comparison_Rev2\GAMS_Model\conopt4.opt"

>>  LFNICR 20000

>>  Lim_SlowPrg 1000

>>  Frq_Rescale 1

>>  Flg_2DDir 1

Finished reading from "C:\Users\dluga\OneDrive\Desktop\eiFlux_Inca_Comparison_Rev2\GAMS_Model\conopt4.opt"


 

 

    C O N O P T   version 4.23

    Copyright (C) ARKI Consulting and Development A/S

                  Bagsvaerdvej 246 A

                  DK-2880 Bagsvaerd, Denmark

    Licensed to:  GAMS/CONOPT OEM License

 

 

    The user model has 78315 constraints and 79641 variables

    with 656856 Jacobian elements, 338802 of which are nonlinear.

    The Hessian of the Lagrangian has 1182 elements on the diagonal,

    140010 elements below the diagonal, and 63881 nonlinear variables.

 

    Iter Phase   Ninf   Infeasibility   RGmax      NSB   Step  InItr MX OK

       0   0          7.7819844778E-09 (Input point)

 

    The pre-triangular part of the model has 24 constraints and 1055 variables.

    The post-triangular part of the model has 10410 constraints and variables.

 

    Preprocessed model has 67881 constraints and 68176 variables

    with 515252 Jacobian elements, 254640 of which are nonlinear.

 

    Iter Phase   Ninf   Infeasibility   RGmax      NSB   Step  InItr MX OK

                      5.0855454084E-01 (Full preprocessed model)

                      2.9511237337E-02 (After scaling)

                      8.3202504941E-04 (After adjusting individual variables)

       1   0       0  1.6489869307E-09                 1.0E+00     1 T  T

 

 ** Feasible solution. Value of objective =    924.107581528

 

    Iter Phase   Ninf     Objective     RGmax      NSB   Step  InItr MX OK

       2   3          9.2403722240E+02 2.2E+04      26 3.6E-08    25 F  T

       3   4          6.5486543762E+02 1.5E+03     209 1.0E+00    20 T  T

       4   4          6.5116181135E+02 5.2E+03     250 1.0E+00    12 F  T

       5   4          6.4993507007E+02 4.5E+02     252 1.0E+00    24 T  T

       6   4          6.4819117294E+02 8.4E+01     251 2.4E-01    62 F  T

       7   4          6.4696610539E+02 2.7E+02     261 1.0E+00    14 F  T

       8   4          6.4626878528E+02 6.6E+01     261 1.0E+00    29 T  T

       9   4          6.4604236828E+02 2.2E+01     261 1.0E+00    29 F  T

      10   4          6.4583467154E+02 3.6E+00     262 1.0E+00    88 F  T

      11   4          6.4576871236E+02 2.7E+01     269 1.0E+00    21 F  T

   Elapsed time       43.2 seconds.

 

    Iter Phase   Ninf     Objective     RGmax      NSB   Step  InItr MX OK

      12   4          6.4565405632E+02 3.5E+00     269 2.5E-01    73 F  T

      13   4          6.4558020055E+02 2.4E+01     270 1.0E+00    19 F  T

      14   4          6.4549688451E+02 6.6E+00     270 3.4E-01    40 F  T

      15   4          6.4547732261E+02 5.6E+01     270 1.0E+00    12 F  T

      16   4          6.4540626916E+02 2.0E+00     270 3.8E-01    37 F  T

      17   4          6.4538134115E+02 4.1E+01     270 1.0E+00    12 F  T

      18   4          6.4527807601E+02 1.3E+00     270 8.7E-01    24 F  F

      19   4          6.4526430602E+02 1.8E+01     270 1.0E+00    14 F  T

      20   4          6.4524912615E+02 1.6E+00     270 2.5E-01    29 F  T

      21   4          6.4523200676E+02 1.4E+01     270 1.4E+00    15 F  T

 

    Iter Phase   Ninf     Objective     RGmax      NSB   Step  InItr MX OK

      22   4          6.4521818848E+02 2.6E+01     270 1.0E+00    12 F  T

      23   4          6.4520893723E+02 8.9E+00     270 1.0E+00    13 F  T

      24   4          6.4519839039E+02 2.8E+01     270 1.0E+00    11 F  T

      25   4          6.4519251604E+02 4.4E+00     271 6.8E-01    14 F  T

      26   4          6.4518704193E+02 1.3E+01     271 6.8E-01    13 F  F

      27   4          6.4518120143E+02 6.0E+00     271 6.8E-01    12 F  F

      28   4          6.4517355689E+02 4.9E+00     271 6.8E-01    14 F  F

      29   4          6.4516474534E+02 1.0E+01     271 5.8E-01    13 F  T

      30   4          6.4516364504E+02 2.0E+01     271 3.1E-02    15 F  T

      31   4          6.4515959211E+02 2.0E+01     271 1.0E+00    14 F  T

   Elapsed time       93.5 seconds.

 

    Iter Phase   Ninf     Objective     RGmax      NSB   Step  InItr MX OK

      32   4          6.4514916799E+02 4.3E-01     271 4.0E-01    77 F  T

      33   4          6.4514337070E+02 1.3E+01     271 1.0E+00    20 F  T

      34   4          6.4513630346E+02 2.6E+00     271 2.5E-01    66 F  T

      35   4          6.4512847047E+02 6.4E+00     271 4.1E-01    26 F  T

      36   4          6.4511689055E+02 3.5E+01     271 1.0E+00    14 F  T

      37   4          6.4510891446E+02 1.4E+01     271 1.0E+00    17 F  T

      38   4          6.4510597238E+02 7.6E+00     271 4.0E-01    25 F  T

      39   4          6.4510134616E+02 1.6E+01     271 1.0E+00    14 F  T

      40   4          6.4509784547E+02 1.2E+01     271 1.0E+00    14 F  T

      41   4          6.4509403924E+02 1.7E+01     271 1.0E+00    14 F  T

 

    Iter Phase   Ninf     Objective     RGmax      NSB   Step  InItr MX OK

      42   4          6.4509211169E+02 5.4E+00     271 5.9E-01    14 F  T

      43   4          6.4508367180E+02 1.4E+01     271 6.3E-01    14 F  T

      44   4          6.4507478827E+02 4.2E+00     271 2.0E-01    16 F  T

      45   4          6.4506800892E+02 1.5E+01     273 1.0E+00    14 F  T

      46   4          6.4506638356E+02 2.1E+01     273 2.0E-01    16 F  T

      47   4          6.4506248422E+02 1.6E+01     273 1.0E+00    12 F  T

      48   4          6.4506160525E+02 2.4E+00     273 2.6E-01    16 F  T

      49   4          6.4505946647E+02 5.1E+00     273 7.6E-01    13 F  T

      50   4          6.4505806794E+02 1.1E+01     273 1.0E+00    12 T  T

      51   4          6.4505734287E+02 1.9E+00     272 5.7E-01    13 F  T

 

    Iter Phase   Ninf     Objective     RGmax      NSB   Step  InItr MX OK

      52   4          6.4505661762E+02 7.0E+00     272 1.0E+00    12 T  T

      53   4          6.4505603101E+02 1.2E+00     271 1.0E+00    12 F  T

      54   4          6.4505557417E+02 3.2E+00     271 7.0E-01    12 F  T

      55   4          6.4505511129E+02 1.7E+00     271 1.0E+00    13 T  T

      56   4          6.4505486937E+02 5.1E-01     270 4.6E-01     9 F  T

      57   4          6.4505449207E+02 1.4E+00     270 1.0E+00     8 F  T

      58   4          6.4505424049E+02 6.9E-01     270 6.5E-01     8 F  T

      59   4          6.4505380680E+02 1.8E+00     270 1.0E+00     7 F  T

      60   4          6.4505354304E+02 5.8E-01     270 4.8E-01     7 F  T

      61   4          6.4505299653E+02 1.7E+00     270 1.3E+00    11 T  T

   Elapsed time      133.8 seconds.

 

    Iter Phase   Ninf     Objective     RGmax      NSB   Step  InItr MX OK

      62   4          6.4505295012E+02 9.1E-01     269 1.0E+00     6 F  T

      63   4          6.4505295006E+02 5.2E-02     269 1.0E+00     4 F  T

      64   4          6.4505295006E+02 1.2E-03     269 1.0E+00     3 F  T

      65   4          6.4505295006E+02 3.3E-08     269

 

 ** Optimal solution. Reduced gradient less than tolerance.

 

--- Reading solution for model mfa

--- Executing after solve: elapsed 0:02:29.222

--- eiFlux_GAMS_Instationary.gms(208) 70 Mb
--- eiFlux_GAMS_Instationary.gms(278) 70 Mb

--- GDX File (execute_unload) C:\Users\dluga\OneDrive\Desktop\eiFlux_Inca_Comparison_Rev2\GAMS_Model\Results.gdx

--- GDX File C:\Users\dluga\OneDrive\Desktop\eiFlux_Inca_Comparison_Rev2\GAMS_Model\_gams_py_gdb3.gdx

*** Status: Normal completion

--- Job eiFlux_GAMS_Instationary.gms Stop 11/10/21 22:54:39 elapsed 0:02:29.344


 Experiment exp1

 Measurement Time 0.30
  Metabolite           Atoms    M+    Measured (scaled)  Simulated   Residual
         Ala              bc     0               0.9597     0.9597     0.0001
         Ala              bc     1               0.0219      0.021     0.0115
         Ala              bc     2               0.0242     0.0192     0.2463
         Ala             abc     0               0.9488      0.949     0.0002
         Ala             abc     1               0.0275     0.0313     0.1225
         Ala             abc     2               0.0107     0.0129     0.0484
         Ala             abc     3               0.0152     0.0067     1.1194
         Asn            abcd     0               0.9553     0.9579     0.0325
         Asn            abcd     1               0.0503     0.0414     2.1586
         Asn            abcd     2                    0     0.0007     0.0096
         Asn            abcd     3                    0        0.0        0.0
         Asn            abcd     4                    0        0.0        0.0
         Asp              ab     0               0.9744     0.9745     0.0004
         Asp              ab     1               0.0308     0.0239     0.5888
         Asp              ab     2                    0     0.0016     0.0968
         Asp             bcd     0               0.9616     0.9632     0.0116
         Asp             bcd     1               0.0449     0.0321     1.1441
         Asp             bcd     2               0.0055     0.0045     0.0413
         Asp             bcd     3               0.0116     0.0002     2.6102
         Asp            abcd     0               0.9523     0.9528      0.007
         Asp            abcd     1               0.0509     0.0421     2.1308
         Asp            abcd     2               0.0131     0.0035     0.4673
         Asp            abcd     3               0.0047     0.0015     0.1551
         Asp            abcd     4                    0     0.0001        0.0
         Glu            bcde     0               0.9577     0.9578     0.0001
         Glu            bcde     1               0.0421     0.0414      0.009
         Glu            bcde     2                    0     0.0007     0.0109
         Glu            bcde     3                    0        0.0        0.0
         Glu            bcde     4                    0        0.0        0.0
         Glu           abcde     0               0.9471     0.9476     0.0022
         Glu           abcde     1               0.0543     0.0512     0.2529
         Glu           abcde     2                0.006     0.0012     0.2355
         Glu           abcde     3               0.0018        0.0     0.0164
         Glu           abcde     4               0.0019        0.0     0.0363
         Glu           abcde     5               0.0029        0.0     0.0846
         Gln           abcde     0               0.9477     0.9476        0.0
         Gln           abcde     1               0.0507     0.0512      0.007
         Gln           abcde     2                    0     0.0011     0.0085
         Gln           abcde     3                    0        0.0        0.0
         Gln           abcde     4                    0        0.0        0.0
         Gln           abcde     5                    0        0.0        0.0
         Gly               b     0               0.9763     0.9763        0.0
         Gly               b     1               0.0221     0.0237     0.0322
         Gly              ab     0               0.9655     0.9653     0.0005
         Gly              ab     1                 0.02     0.0299     2.0116
         Gly              ab     2               0.0083     0.0047     0.2656
         Ile           bcdef     0               0.9432     0.9436     0.0008
         Ile           bcdef     1               0.0509     0.0511     0.0002
         Ile           bcdef     2               0.0114     0.0052     0.7883
         Ile           bcdef     3                    0     0.0001     0.0003
         Ile           bcdef     4               0.0068        0.0     0.5742
         Ile           bcdef     5                    0        0.0        0.0
         Leu           bcdef     0               0.9459     0.9455      0.004
         Leu           bcdef     1               0.0349     0.0532     5.2369
         Leu           bcdef     2               0.0019     0.0013      0.003
         Leu           bcdef     3                    0        0.0        0.0
         Leu           bcdef     4                    0        0.0        0.0
         Leu           bcdef     5               0.0018        0.0     0.0326
         Met            bcde     0               0.9575     0.9579     0.0017
         Met            bcde     1               0.0476     0.0415     0.1919
         Met            bcde     2               0.0186     0.0007     1.6433
         Met            bcde     3                    0        0.0        0.0
         Met            bcde     4               0.0142        0.0     1.6725
         Met           abcde     0                0.947     0.9476     0.0058
         Met           abcde     1               0.0543     0.0513     0.0909
         Met           abcde     2                    0     0.0011     0.0125
         Met           abcde     3               0.0046        0.0      0.209
         Met           abcde     4                0.012        0.0     3.9812
         Met           abcde     5               0.0269        0.0      3.225
         Phe        bcdefghi     0               0.9083     0.9082     0.0001
         Phe        bcdefghi     1               0.0775     0.0787     0.0505
         Phe        bcdefghi     2               0.0135     0.0123     0.0178
         Phe        bcdefghi     3               0.0058     0.0007     0.1304
         Phe        bcdefghi     4                    0     0.0001     0.0002
         Phe        bcdefghi     5               0.0047        0.0     0.3407
         Phe        bcdefghi     6                    0        0.0        0.0
         Phe        bcdefghi     7               0.0068        0.0     0.2354
         Phe        bcdefghi     8               0.0114        0.0      1.602
         Phe              ab     0               0.9686     0.9688     0.0003
         Phe              ab     1               0.0176     0.0276     0.5939
         Phe              ab     2               0.0122     0.0036     2.0743
         Phe       abcdefghi     0               0.8966     0.8983     0.0179
         Phe       abcdefghi     1               0.0963     0.0877     0.3239
         Phe       abcdefghi     2               0.0112     0.0099     0.0483
         Phe       abcdefghi     3                    0     0.0038     0.3946
         Phe       abcdefghi     4                0.009     0.0003     2.1292
         Phe       abcdefghi     5               0.0064        0.0      0.407
         Phe       abcdefghi     6               0.0256        0.0     3.3332
         Phe       abcdefghi     7                    0        0.0        0.0
         Phe       abcdefghi     8                    0        0.0        0.0
         Phe       abcdefghi     9                    0        0.0        0.0
         Ser              bc     0               0.7867     0.7832     0.0557
         Ser              bc     1               0.0266     0.0239     0.0508
         Ser              bc     2               0.1905     0.1929     0.1645
         Ser              ab     0                0.779     0.7829     0.1059
         Ser              ab     1               0.1654     0.1493     1.5225
         Ser              ab     2                0.075     0.0677     0.5242
         Ser             abc     0               0.7699       0.77     0.0006
         Ser             abc     1               0.0408     0.0358     1.0103
         Ser             abc     2               0.1236     0.1273     0.1424
         Ser             abc     3               0.0669     0.0668     0.0001
         Thr             bcd     0               0.9665     0.9682     0.0214
         Thr             bcd     1               0.0473     0.0314     3.9574
         Thr             bcd     2                    0     0.0004     0.0009
         Thr             bcd     3                    0        0.0        0.0
         Thr            abcd     0               0.9578     0.9578        0.0
         Thr            abcd     1               0.0366     0.0414      0.162
         Thr            abcd     2               0.0151     0.0007     1.2235
         Thr            abcd     3               0.0045        0.0     0.5464
         Thr            abcd     4                    0        0.0        0.0
         Tyr              ab     0                0.976      0.976     0.0001
         Tyr              ab     1               0.0232     0.0229     0.0004
         Tyr              ab     2               0.0101      0.001     1.2777
         Val            bcde     0               0.9173     0.9174     0.0006
         Val            bcde     1               0.0445     0.0402     0.0934
         Val            bcde     2               0.0403     0.0376     0.1539
         Val            bcde     3                    0     0.0009      0.005
         Val            bcde     4               0.0028     0.0038      0.046
         Val           abcde     0               0.9068     0.9072     0.0007
         Val           abcde     1               0.0468     0.0498     0.0754
         Val           abcde     2               0.0368     0.0314     0.4506
         Val           abcde     3               0.0011     0.0075     1.6408
         Val           abcde     4               0.0042     0.0027     0.0126
         Val           abcde     5               0.0054     0.0013     0.1117
         aKG           abcde     0               0.9469     0.9472     0.0009
         aKG           abcde     1               0.0593     0.0512     0.4498
         aKG           abcde     2               0.0025     0.0016     0.0239
         aKG           abcde     3                    0        0.0        0.0
         aKG           abcde     4                    0        0.0        0.0
         aKG           abcde     5                0.004        0.0     0.1107
         Cit          abcdef     0               0.9051     0.9043     0.0063
         Cit          abcdef     1               0.0478     0.0601     0.8898
         Cit          abcdef     2               0.0235     0.0314     1.6939
         Cit          abcdef     3                    0     0.0032     0.0702
         Cit          abcdef     4                    0     0.0008     0.0059
         Cit          abcdef     5               0.0153     0.0003     1.1361
         Cit          abcdef     6               0.0084        0.0      0.865
         Fum            abcd     0               0.9425     0.9425        0.0
         Fum            abcd     1               0.0417     0.0434     0.0174
         Fum            abcd     2                    0     0.0093     0.7152
         Fum            abcd     3               0.0113     0.0046     0.3111
         Fum            abcd     4                    0     0.0002     0.0014
         Mal            abcd     0               0.9037     0.9034     0.0005
         Mal            abcd     1               0.0483     0.0483        0.0
         Mal            abcd     2               0.0318     0.0312      0.003
         Mal            abcd     3               0.0046     0.0162     3.7428
         Mal            abcd     4                    0      0.001      0.008
         Pyr             abc     0               0.7271     0.7262     0.0155
         Pyr             abc     1               0.0354     0.0313     0.1164
         Pyr             abc     2               0.1546     0.1591     0.1182
         Pyr             abc     3               0.0691     0.0834     2.0297
         Suc            abcd     0               0.9421     0.9425     0.0014
         Suc            abcd     1               0.0383     0.0434     0.3279
         Suc            abcd     2               0.0138     0.0093     0.5677
         Suc            abcd     3               0.0151     0.0046     1.3757
         Suc            abcd     4                0.014     0.0002     1.9025

 Total Residual at Current Time 73.2137

 Measurement Time 0.75
  Metabolite           Atoms    M+    Measured (scaled)  Simulated   Residual
         Ala              bc     0                0.881     0.8825     0.0357
         Ala              bc     1               0.0278     0.0218     0.4455
         Ala              bc     2               0.1217     0.0957     4.0064
         Ala             abc     0               0.8697     0.8708     0.0146
         Ala             abc     1               0.0085      0.032     3.8236
         Ala             abc     2               0.0786      0.064     1.4751
         Ala             abc     3               0.0523     0.0333     1.8595
         Asn            abcd     0               0.9566     0.9574     0.0066
         Asn            abcd     1               0.0593     0.0415     1.6084
         Asn            abcd     2                    0      0.001     0.0113
         Asn            abcd     3                    0     0.0002     0.0002
         Asn            abcd     4               0.0217        0.0     3.2541
         Asp              ab     0               0.9453     0.9453        0.0
         Asp              ab     1               0.0425     0.0438     0.0115
         Asp              ab     2               0.0129     0.0109     0.0629
         Asp             bcd     0               0.9276     0.9282     0.0017
         Asp             bcd     1               0.0378     0.0364     0.0096
         Asp             bcd     2               0.0338     0.0312     0.1857
         Asp             bcd     3               0.0044     0.0042     0.0017
         Asp            abcd     0               0.9163     0.9171     0.0033
         Asp            abcd     1               0.0585     0.0466     0.8428
         Asp            abcd     2               0.0126     0.0227     1.6024
         Asp            abcd     3               0.0137     0.0124     0.0222
         Asp            abcd     4               0.0092     0.0012     0.9911
         Glu            bcde     0               0.9525     0.9527     0.0005
         Glu            bcde     1               0.0465     0.0413     0.2239
         Glu            bcde     2                    0     0.0056     0.1383
         Glu            bcde     3               0.0008     0.0001     0.0034
         Glu            bcde     4                    0     0.0002     0.0011
         Glu           abcde     0               0.9425     0.9424     0.0002
         Glu           abcde     1               0.0365     0.0512     1.0983
         Glu           abcde     2               0.0056     0.0059      0.002
         Glu           abcde     3               0.0062     0.0003     0.2461
         Glu           abcde     4               0.0024     0.0002     0.0408
         Glu           abcde     5               0.0108        0.0     0.9619
         Gln           abcde     0               0.9473     0.9475     0.0003
         Gln           abcde     1               0.0466     0.0512     0.1503
         Gln           abcde     2               0.0119     0.0013     1.7579
         Gln           abcde     3                    0        0.0        0.0
         Gln           abcde     4                    0        0.0        0.0
         Gln           abcde     5               0.0157        0.0     1.7113
         Gly               b     0               0.9188     0.9191     0.0007
         Gly               b     1               0.0818     0.0809      0.027
         Gly              ab     0               0.9064     0.9066     0.0003
         Gly              ab     1               0.0699     0.0688      0.007
         Gly              ab     2               0.0287     0.0246     0.1133
         Ile           bcdef     0               0.9241     0.9256     0.0112
         Ile           bcdef     1               0.0529     0.0507     0.0621
         Ile           bcdef     2               0.0333      0.023     1.6458
         Ile           bcdef     3               0.0026     0.0007     0.0354
         Ile           bcdef     4                    0        0.0        0.0
         Ile           bcdef     5               0.0046        0.0     0.1475
         Leu           bcdef     0               0.9342      0.934     0.0003
         Leu           bcdef     1               0.0603     0.0632     0.3293
         Leu           bcdef     2                    0     0.0022     0.0778
         Leu           bcdef     3               0.0233     0.0004     3.6595
         Leu           bcdef     4                    0     0.0001     0.0001
         Leu           bcdef     5               0.0112     0.0001     1.5332
         Met            bcde     0               0.9572     0.9571     0.0001
         Met            bcde     1               0.0327     0.0418     0.4897
         Met            bcde     2               0.0053      0.001     0.0957
         Met            bcde     3                    0        0.0        0.0
         Met            bcde     4                    0        0.0        0.0
         Met           abcde     0               0.9465     0.9469      0.001
         Met           abcde     1               0.0523     0.0516       0.01
         Met           abcde     2                    0     0.0013     0.0125
         Met           abcde     3               0.0051     0.0001     0.9987
         Met           abcde     4               0.0119        0.0     0.7149
         Met           abcde     5                    0        0.0        0.0
         Phe        bcdefghi     0               0.8748     0.8738     0.0179
         Phe        bcdefghi     1               0.0666     0.0765     3.8769
         Phe        bcdefghi     2               0.0541     0.0452     0.8011
         Phe        bcdefghi     3                    0     0.0032     0.1297
         Phe        bcdefghi     4               0.0149     0.0007     1.1905
         Phe        bcdefghi     5               0.0131     0.0003     2.5529
         Phe        bcdefghi     6               0.0015     0.0002     0.0289
         Phe        bcdefghi     7                0.007     0.0001     0.7419
         Phe        bcdefghi     8               0.0006        0.0     0.0035
         Phe              ab     0               0.9328     0.9332     0.0019
         Phe              ab     1               0.0566      0.051     0.1407
         Phe              ab     2               0.0192     0.0158     0.4658
         Phe       abcdefghi     0               0.8646     0.8635     0.0078
         Phe       abcdefghi     1                0.082     0.0858     0.3881
         Phe       abcdefghi     2               0.0186     0.0317     1.0219
         Phe       abcdefghi     3               0.0108     0.0167     0.2883
         Phe       abcdefghi     4               0.0028     0.0015     0.0419
         Phe       abcdefghi     5                    0     0.0004     0.0051
         Phe       abcdefghi     6               0.0141     0.0002     3.9298
         Phe       abcdefghi     7               0.0032     0.0001     0.0444
         Phe       abcdefghi     8                    0        0.0        0.0
         Phe       abcdefghi     9                    0        0.0        0.0
         Ser              bc     0               0.6048     0.6072     0.0301
         Ser              bc     1               0.0651      0.057     0.3933
         Ser              bc     2               0.3387     0.3358     0.0371
         Ser              ab     0                0.629     0.6272     0.0845
         Ser              ab     1               0.2436     0.2512     1.1805
         Ser              ab     2               0.1263     0.1216      0.273
         Ser             abc     0               0.5904     0.5927     0.0301
         Ser             abc     1               0.0695     0.0644      1.026
         Ser             abc     2               0.1953     0.2262     4.2498
         Ser             abc     3                0.121     0.1167     0.7282
         Thr             bcd     0               0.9675     0.9674     0.0001
         Thr             bcd     1               0.0184     0.0315      1.201
         Thr             bcd     2                    0      0.001     0.0095
         Thr             bcd     3               0.0039     0.0001      0.143
         Thr            abcd     0                0.956     0.9571      0.013
         Thr            abcd     1               0.0769     0.0415     5.5628
         Thr            abcd     2                    0     0.0011     0.0154
         Thr            abcd     3               0.0003     0.0003        0.0
         Thr            abcd     4                    0        0.0        0.0
         Tyr              ab     0               0.9659      0.966     0.0001
         Tyr              ab     1               0.0326     0.0295     0.0663
         Tyr              ab     2               0.0072     0.0045     0.2108
         Val            bcde     0               0.7752     0.7747     0.0061
         Val            bcde     1               0.0407     0.0375     0.1604
         Val            bcde     2               0.1311     0.1462     1.3366
         Val            bcde     3                    0     0.0054     0.2391
         Val            bcde     4               0.0336     0.0362     0.0361
         Val           abcde     0               0.7643     0.7647     0.0006
         Val           abcde     1               0.0488     0.0461     0.0382
         Val           abcde     2               0.1194     0.1206     0.0595
         Val           abcde     3               0.0367     0.0309     0.9225
         Val           abcde     4               0.0255     0.0251     0.0029
         Val           abcde     5               0.0133     0.0126     0.0184
         aKG           abcde     0               0.9316     0.9309     0.0044
         aKG           abcde     1               0.0354     0.0511      3.023
         aKG           abcde     2               0.0077     0.0162     1.4898
         aKG           abcde     3               0.0057     0.0009     0.6359
         aKG           abcde     4               0.0029     0.0008     0.0222
         aKG           abcde     5                0.012     0.0001     1.1801
         Cit          abcdef     0               0.7577      0.759     0.0214
         Cit          abcdef     1               0.0377     0.0586     5.4298
         Cit          abcdef     2               0.1507     0.1453     0.8182
         Cit          abcdef     3               0.0111     0.0197     1.1648
         Cit          abcdef     4               0.0099     0.0113     0.0316
         Cit          abcdef     5                    0     0.0056     0.2152
         Cit          abcdef     6               0.0147     0.0006     1.0265
         Fum            abcd     0               0.8614     0.8616     0.0014
         Fum            abcd     1               0.0676     0.0534     2.0276
         Fum            abcd     2               0.0376     0.0534     3.0556
         Fum            abcd     3               0.0353     0.0286     0.4474
         Fum            abcd     4                    0      0.003     0.0521
         Mal            abcd     0               0.7837     0.7859     0.0276
         Mal            abcd     1               0.0564     0.0631     0.4484
         Mal            abcd     2               0.0973     0.0923     0.6724
         Mal            abcd     3               0.0508     0.0524     0.0262
         Mal            abcd     4               0.0117     0.0062     0.6278
         Pyr             abc     0               0.5428     0.5493     0.2471
         Pyr             abc     1               0.0235      0.037      3.682
         Pyr             abc     2               0.2787     0.2721     0.6793
         Pyr             abc     3               0.1406     0.1417     0.0114
         Suc            abcd     0               0.8623     0.8616     0.0022
         Suc            abcd     1                0.048     0.0534     0.3638
         Suc            abcd     2               0.0314     0.0534     2.4709
         Suc            abcd     3               0.0356     0.0286     0.7563
         Suc            abcd     4                    0      0.003      0.045

 Total Residual at Current Time 101.0469

 Measurement Time 1.20
  Metabolite           Atoms    M+    Measured (scaled)  Simulated   Residual
         Ala              bc     0               0.7991     0.7995     0.0016
         Ala              bc     1               0.0093      0.025     1.2571
         Ala              bc     2               0.1779     0.1755     0.0586
         Ala             abc     0               0.7874     0.7869     0.0072
         Ala             abc     1               0.0381     0.0339     0.1244
         Ala             abc     2               0.1177     0.1176        0.0
         Ala             abc     3               0.0561     0.0616     1.1982
         Asn            abcd     0               0.9558     0.9557        0.0
         Asn            abcd     1                0.041     0.0417     0.0115
         Asn            abcd     2                    0     0.0018      0.068
         Asn            abcd     3                    0     0.0007     0.0022
         Asn            abcd     4               0.0021     0.0001     0.1613
         Asp              ab     0               0.8981     0.8997     0.0134
         Asp              ab     1               0.0902     0.0751      1.357
         Asp              ab     2               0.0207     0.0252     0.1422
         Asp             bcd     0                0.874     0.8743      0.002
         Asp             bcd     1               0.0341     0.0438     0.9328
         Asp             bcd     2               0.0866     0.0686     1.6471
         Asp             bcd     3               0.0172     0.0134     0.4086
         Asp            abcd     0               0.8621     0.8617     0.0056
         Asp            abcd     1               0.0426     0.0538     1.5509
         Asp            abcd     2               0.0453     0.0511     0.6659
         Asp            abcd     3               0.0321     0.0297     0.0311
         Asp            abcd     4                    0     0.0038     0.0977
         Glu            bcde     0               0.9242     0.9264     0.0358
         Glu            bcde     1               0.0508     0.0411     1.1577
         Glu            bcde     2               0.0352     0.0292     1.4568
         Glu            bcde     3                    0     0.0009     0.0108
         Glu            bcde     4               0.0026     0.0023     0.0005
         Glu           abcde     0               0.9151     0.9157     0.0017
         Glu           abcde     1               0.0455      0.051     0.3128
         Glu           abcde     2               0.0328     0.0288     0.4574
         Glu           abcde     3               0.0056      0.002     0.2104
         Glu           abcde     4               0.0143     0.0022     1.2058
         Glu           abcde     5                    0     0.0003      0.001
         Gln           abcde     0               0.9456     0.9457     0.0005
         Gln           abcde     1               0.0636     0.0512     0.7837
         Gln           abcde     2                    0     0.0028     0.0458
         Gln           abcde     3                    0     0.0001     0.0004
         Gln           abcde     4               0.0066     0.0001      0.292
         Gln           abcde     5                    0        0.0        0.0
         Gly               b     0                0.855     0.8563     0.0126
         Gly               b     1               0.1548     0.1437      0.623
         Gly              ab     0               0.8426     0.8417     0.0164
         Gly              ab     1               0.0983     0.1113     0.8599
         Gly              ab     2               0.0342      0.047      3.337
         Ile           bcdef     0               0.9029      0.903     0.0001
         Ile           bcdef     1               0.0499     0.0507      0.011
         Ile           bcdef     2               0.0446     0.0448     0.0018
         Ile           bcdef     3               0.0043     0.0014     0.0807
         Ile           bcdef     4               0.0051     0.0001     0.5159
         Ile           bcdef     5               0.0092        0.0     1.3124
         Leu           bcdef     0               0.9198     0.9187     0.0069
         Leu           bcdef     1               0.0683     0.0754     0.7961
         Leu           bcdef     2                0.004     0.0038     0.0007
         Leu           bcdef     3                0.003     0.0013     0.0261
         Leu           bcdef     4               0.0132     0.0004     1.6275
         Leu           bcdef     5               0.0005     0.0003     0.0008
         Met            bcde     0               0.9544     0.9545     0.0001
         Met            bcde     1               0.0423     0.0433      0.007
         Met            bcde     2                    0     0.0019     0.0559
         Met            bcde     3               0.0069     0.0003     0.8953
         Met            bcde     4               0.0013        0.0     0.0118
         Met           abcde     0               0.9423     0.9443     0.0409
         Met           abcde     1                0.078      0.053     5.1444
         Met           abcde     2                    0      0.002     0.0243
         Met           abcde     3               0.0241     0.0006     2.4578
         Met           abcde     4                0.007     0.0001     0.2108
         Met           abcde     5               0.0039        0.0     0.2425
         Phe        bcdefghi     0               0.8293     0.8335     0.0868
         Phe        bcdefghi     1               0.0904     0.0746     2.0497
         Phe        bcdefghi     2               0.0897     0.0817     0.3204
         Phe        bcdefghi     3               0.0073     0.0062     0.0167
         Phe        bcdefghi     4               0.0038     0.0021     0.0225
         Phe        bcdefghi     5               0.0075      0.001     0.8648
         Phe        bcdefghi     6               0.0108     0.0005     0.8621
         Phe        bcdefghi     7                    0     0.0002     0.0012
         Phe        bcdefghi     8                    0     0.0001     0.0001
         Phe              ab     0                0.893     0.8927     0.0009
         Phe              ab     1               0.0766     0.0773     0.0041
         Phe              ab     2               0.0172       0.03     1.6511
         Phe       abcdefghi     0               0.8221     0.8228     0.0134
         Phe       abcdefghi     1               0.1009     0.0838     2.0229
         Phe       abcdefghi     2               0.0562     0.0561     0.0004
         Phe       abcdefghi     3               0.0328     0.0315     0.0467
         Phe       abcdefghi     4               0.0097     0.0035     0.6107
         Phe       abcdefghi     5                    0     0.0013      0.026
         Phe       abcdefghi     6               0.0005     0.0006     0.0001
         Phe       abcdefghi     7               0.0104     0.0003     1.2566
         Phe       abcdefghi     8                    0     0.0001     0.0005
         Phe       abcdefghi     9               0.0034        0.0     0.3233
         Ser              bc     0               0.5273     0.5317     0.1592
         Ser              bc     1               0.1023     0.0915     0.5853
         Ser              bc     2               0.3797     0.3768      0.103
         Ser              ab     0               0.5706     0.5737     0.0575
         Ser              ab     1               0.2861     0.2834     0.0897
         Ser              ab     2               0.1442     0.1428     0.0094
         Ser             abc     0               0.5271     0.5176     0.7461
         Ser             abc     1                0.068     0.0918     2.8678
         Ser             abc     2                0.238     0.2567     1.7657
         Ser             abc     3                0.119      0.134     1.3316
         Thr             bcd     0               0.9633      0.965     0.0172
         Thr             bcd     1               0.0485     0.0318     2.2887
         Thr             bcd     2                    0     0.0028     0.1242
         Thr             bcd     3               0.0246     0.0004     3.0002
         Thr            abcd     0               0.9542     0.9545     0.0021
         Thr            abcd     1               0.0503     0.0419     0.8773
         Thr            abcd     2                    0     0.0025     0.0309
         Thr            abcd     3                    0      0.001     0.0293
         Thr            abcd     4               0.0027     0.0001      0.182
         Tyr              ab     0               0.9536      0.954     0.0025
         Tyr              ab     1               0.0402     0.0373     0.1365
         Tyr              ab     2               0.0309     0.0087     2.9114
         Val            bcde     0               0.6403     0.6383     0.0239
         Val            bcde     1               0.0411     0.0375     0.0571
         Val            bcde     2               0.2329     0.2332     0.0009
         Val            bcde     3               0.0152     0.0124     0.0771
         Val            bcde     4               0.0634     0.0786     1.8941
         Val           abcde     0               0.6289     0.6288        0.0
         Val           abcde     1               0.0463     0.0442     0.0438
         Val           abcde     2               0.1872      0.192     0.6372
         Val           abcde     3               0.0588     0.0525     1.6062
         Val           abcde     4               0.0636     0.0548     1.2042
         Val           abcde     5               0.0272     0.0276     0.0016
         aKG           abcde     0               0.8765       0.88       0.07
         aKG           abcde     1               0.0592      0.051     1.8448
         aKG           abcde     2               0.0566     0.0583     0.0202
         aKG           abcde     3               0.0225     0.0044     3.2526
         aKG           abcde     4                    0     0.0054     0.5879
         aKG           abcde     5               0.0138     0.0008     0.9962
         Cit          abcdef     0                 0.61     0.6144     0.0873
         Cit          abcdef     1               0.0675     0.0604     0.7714
         Cit          abcdef     2               0.2425     0.2369     0.2615
         Cit          abcdef     3               0.0252     0.0405      4.765
         Cit          abcdef     4               0.0358     0.0301     0.3193
         Cit          abcdef     5               0.0134     0.0156     0.1412
         Cit          abcdef     6                    0      0.002     0.0286
         Fum            abcd     0               0.7748     0.7759     0.0117
         Fum            abcd     1               0.0601     0.0646      0.123
         Fum            abcd     2               0.1002     0.0974     0.2264
         Fum            abcd     3               0.0621     0.0544     0.2659
         Fum            abcd     4               0.0065     0.0077     0.0178
         Mal            abcd     0               0.7041     0.6971     0.2158
         Mal            abcd     1               0.0733     0.0758      0.061
         Mal            abcd     2               0.1317      0.134     0.0874
         Mal            abcd     3               0.0726     0.0808     1.8697
         Mal            abcd     4               0.0195     0.0122     0.5331
         Pyr             abc     0               0.4929     0.4908      0.045
         Pyr             abc     1                0.049     0.0427     0.4824
         Pyr             abc     2               0.3052     0.3046     0.0015
         Pyr             abc     3               0.1442     0.1619      1.848
         Suc            abcd     0               0.7746     0.7759      0.045
         Suc            abcd     1               0.0911     0.0646     4.1525
         Suc            abcd     2               0.1198     0.0974       2.99
         Suc            abcd     3               0.0328     0.0544     2.0661
         Suc            abcd     4               0.0102     0.0077      0.074

 Total Residual at Current Time 95.3441

 Measurement Time 1.65
  Metabolite           Atoms    M+    Measured (scaled)  Simulated   Residual
         Ala              bc     0               0.7263     0.7267     0.0062
         Ala              bc     1               0.0389     0.0299      2.249
         Ala              bc     2               0.2431     0.2433     0.0002
         Ala             abc     0                0.726     0.7136     0.6794
         Ala             abc     1               0.0289     0.0365     0.2919
         Ala             abc     2               0.1498     0.1634     3.7403
         Ala             abc     3               0.0913     0.0865     0.1386
         Asn            abcd     0               0.9525     0.9527      0.001
         Asn            abcd     1               0.0518     0.0421     0.4795
         Asn            abcd     2                    0     0.0034     0.0587
         Asn            abcd     3               0.0104     0.0016      2.159
         Asn            abcd     4               0.0002     0.0002        0.0
         Asp              ab     0               0.8477     0.8493     0.0137
         Asp              ab     1               0.1117     0.1089     0.0399
         Asp              ab     2               0.0523     0.0418     1.1023
         Asp             bcd     0               0.8153     0.8151     0.0016
         Asp             bcd     1               0.0444     0.0532     0.3392
         Asp             bcd     2               0.1046     0.1065     0.0437
         Asp             bcd     3               0.0142     0.0252      1.898
         Asp            abcd     0               0.7987     0.8005     0.0387
         Asp            abcd     1               0.0665     0.0623     0.1042
         Asp            abcd     2               0.0854      0.081     0.3984
         Asp            abcd     3               0.0688     0.0489     2.3411
         Asp            abcd     4                    0     0.0073     0.3674
         Glu            bcde     0                0.871     0.8723     0.0354
         Glu            bcde     1               0.0761     0.0414     8.3404
         Glu            bcde     2               0.0768     0.0747     0.0897
         Glu            bcde     3                    0      0.003      0.064
         Glu            bcde     4                0.021     0.0085     1.0681
         Glu           abcde     0               0.8623     0.8607      0.021
         Glu           abcde     1                0.069     0.0513     1.8437
         Glu           abcde     2               0.0452     0.0722    11.3624
         Glu           abcde     3                    0     0.0063     0.6268
         Glu           abcde     4               0.0086      0.008     0.0097
         Glu           abcde     5               0.0096     0.0014      0.293
         Gln           abcde     0               0.9397     0.9399     0.0009
         Gln           abcde     1               0.0512     0.0512        0.0
         Gln           abcde     2               0.0116     0.0077     0.6028
         Gln           abcde     3               0.0027     0.0005     0.0241
         Gln           abcde     4               0.0136     0.0006      2.622
         Gln           abcde     5                    0     0.0001     0.0002
         Gly               b     0               0.7988     0.8001     0.0154
         Gly               b     1               0.2043     0.1999     0.1944
         Gly              ab     0               0.7835     0.7835        0.0
         Gly              ab     1               0.1468     0.1489     0.0214
         Gly              ab     2               0.0721     0.0676     0.1218
         Ile           bcdef     0               0.8791     0.8795     0.0008
         Ile           bcdef     1               0.0558     0.0512      0.336
         Ile           bcdef     2                0.059      0.067     0.3768
         Ile           bcdef     3                    0     0.0022     0.0249
         Ile           bcdef     4               0.0063     0.0002     0.4715
         Ile           bcdef     5               0.0023        0.0     0.1415
         Leu           bcdef     0               0.9019      0.902        0.0
         Leu           bcdef     1               0.0873     0.0876     0.0005
         Leu           bcdef     2               0.0035     0.0059     0.1136
         Leu           bcdef     3                0.015     0.0028     0.8859
         Leu           bcdef     4                    0      0.001     0.0167
         Leu           bcdef     5               0.0033     0.0008     0.0432
         Met            bcde     0               0.9491     0.9498     0.0039
         Met            bcde     1               0.0565     0.0459     0.5771
         Met            bcde     2                    0     0.0034     0.1419
         Met            bcde     3               0.0152     0.0009     1.6938
         Met            bcde     4               0.0043     0.0001     0.4934
         Met           abcde     0               0.9389     0.9395     0.0043
         Met           abcde     1               0.0596     0.0556     0.4608
         Met           abcde     2                0.004     0.0032     0.0034
         Met           abcde     3               0.0025     0.0014     0.0249
         Met           abcde     4                    0     0.0003     0.0025
         Met           abcde     5                    0        0.0        0.0
         Phe        bcdefghi     0               0.7934      0.793     0.0025
         Phe        bcdefghi     1               0.0727     0.0734     0.0059
         Phe        bcdefghi     2               0.1115     0.1162     0.3444
         Phe        bcdefghi     3               0.0118     0.0093     0.0304
         Phe        bcdefghi     4               0.0057     0.0042     0.0371
         Phe        bcdefghi     5               0.0035     0.0019     0.0657
         Phe        bcdefghi     6                    0     0.0012     0.0226
         Phe        bcdefghi     7               0.0205     0.0006     3.2846
         Phe        bcdefghi     8                    0     0.0002     0.0009
         Phe              ab     0               0.8533     0.8535     0.0004
         Phe              ab     1               0.1031     0.1023     0.0075
         Phe              ab     2               0.0452     0.0441     0.0237
         Phe       abcdefghi     0               0.7824     0.7822     0.0008
         Phe       abcdefghi     1               0.0881     0.0821     0.7295
         Phe       abcdefghi     2               0.0678      0.079     2.5686
         Phe       abcdefghi     3               0.0468     0.0458     0.0133
         Phe       abcdefghi     4                    0     0.0059     0.3433
         Phe       abcdefghi     5                    0     0.0026     0.0341
         Phe       abcdefghi     6                    0     0.0013     0.0105
         Phe       abcdefghi     7               0.0013     0.0007     0.0028
         Phe       abcdefghi     8               0.0038     0.0003     0.0852
         Phe       abcdefghi     9               0.0098     0.0001      0.488
         Ser              bc     0               0.4966     0.4879     0.5297
         Ser              bc     1                0.103      0.117     1.3563
         Ser              bc     2               0.3863     0.3951     0.4587
         Ser              ab     0               0.5347      0.546      1.061
         Ser              ab     1               0.3026     0.2986      0.444
         Ser              ab     2               0.1604     0.1554     0.5157
         Ser             abc     0               0.4679     0.4746     0.2644
         Ser             abc     1               0.0965     0.1106     1.0127
         Ser             abc     2               0.2933     0.2713     2.4832
         Ser             abc     3                0.141     0.1436     0.1415
         Thr             bcd     0               0.9584     0.9604     0.0226
         Thr             bcd     1               0.0484     0.0325      2.113
         Thr             bcd     2               0.0095      0.006     0.1487
         Thr             bcd     3               0.0171     0.0011     4.0083
         Thr            abcd     0               0.9491     0.9499     0.0098
         Thr            abcd     1               0.0505     0.0425     1.0043
         Thr            abcd     2                    0     0.0049     0.1963
         Thr            abcd     3               0.0176     0.0025      4.667
         Thr            abcd     4                    0     0.0003     0.0015
         Tyr              ab     0               0.9419     0.9416     0.0017
         Tyr              ab     1               0.0337     0.0453       1.65
         Tyr              ab     2                    0     0.0132     0.8831
         Val            bcde     0               0.5185     0.5285     0.5105
         Val            bcde     1                0.033     0.0396     0.5271
         Val            bcde     2               0.3115     0.2948     1.6413
         Val            bcde     3               0.0093     0.0208     0.7814
         Val            bcde     4               0.1147     0.1163     0.0131
         Val           abcde     0               0.5102     0.5196     0.5209
         Val           abcde     1               0.0351     0.0441     0.4131
         Val           abcde     2               0.2474     0.2426     0.4734
         Val           abcde     3               0.0552     0.0704     1.6042
         Val           abcde     4               0.0792     0.0818     0.0698
         Val           abcde     5               0.0484     0.0415     1.9525
         aKG           abcde     0                0.803     0.8025     0.0053
         aKG           abcde     1               0.0405      0.052     3.6591
         aKG           abcde     2               0.1186     0.1163      0.038
         aKG           abcde     3               0.0214     0.0115     0.6852
         aKG           abcde     4               0.0125     0.0149      0.045
         aKG           abcde     5                    0     0.0029     0.0852
         Cit          abcdef     0               0.4988     0.5003     0.0596
         Cit          abcdef     1               0.0648     0.0643     0.0052
         Cit          abcdef     2               0.3018      0.293     0.4618
         Cit          abcdef     3               0.0613     0.0606     0.0107
         Cit          abcdef     4               0.0519     0.0508     0.0072
         Cit          abcdef     5               0.0312      0.027     0.3509
         Cit          abcdef     6                    0     0.0041     0.1673
         Fum            abcd     0               0.7043     0.7046     0.0053
         Fum            abcd     1                0.073     0.0745      0.023
         Fum            abcd     2               0.1177     0.1327     1.1496
         Fum            abcd     3                0.083     0.0751     1.7358
         Fum            abcd     4               0.0213      0.013      0.852
         Mal            abcd     0               0.6295      0.631     0.0675
         Mal            abcd     1               0.0961     0.0861     1.0011
         Mal            abcd     2               0.1627     0.1634     0.0106
         Mal            abcd     3               0.1107     0.1017     1.6574
         Mal            abcd     4               0.0162     0.0178     0.0327
         Pyr             abc     0               0.4648     0.4636       0.03
         Pyr             abc     1               0.0315     0.0468     1.0315
         Pyr             abc     2               0.3242     0.3176     0.3665
         Pyr             abc     3                0.168     0.1721     0.6557
         Suc            abcd     0               0.7062     0.7047     0.0292
         Suc            abcd     1               0.0857     0.0745     0.5545
         Suc            abcd     2               0.1129     0.1327     2.3058
         Suc            abcd     3                0.065     0.0751     0.8386
         Suc            abcd     4               0.0152      0.013     0.1371

 Total Residual at Current Time 107.3136

 Measurement Time 2.10
  Metabolite           Atoms    M+    Measured (scaled)  Simulated   Residual
         Ala              bc     0               0.6579      0.666     0.3866
         Ala              bc     1               0.0389     0.0358      0.082
         Ala              bc     2               0.3146     0.2983      1.583
         Ala             abc     0               0.6558     0.6527     0.0803
         Ala             abc     1               0.0486     0.0393      0.445
         Ala             abc     2               0.1969     0.2006     0.2122
         Ala             abc     3               0.1026     0.1075     0.3767
         Asn            abcd     0               0.9477     0.9482     0.0029
         Asn            abcd     1               0.0493     0.0427      0.683
         Asn            abcd     2                    0     0.0056     0.8826
         Asn            abcd     3               0.0016      0.003     0.0187
         Asn            abcd     4                    0     0.0004      0.005
         Asp              ab     0               0.7968     0.8001     0.1343
         Asp              ab     1               0.1446     0.1407     0.5934
         Asp              ab     2               0.0779     0.0591     2.4509
         Asp             bcd     0               0.7591     0.7571      0.018
         Asp             bcd     1               0.0656     0.0639      0.044
         Asp             bcd     2               0.1378     0.1411     0.0552
         Asp             bcd     3               0.0306     0.0379     1.4778
         Asp            abcd     0               0.7395     0.7404     0.0099
         Asp            abcd     1               0.0503      0.071     2.1846
         Asp            abcd     2               0.1144     0.1095     0.1643
         Asp            abcd     3                0.084     0.0678     1.3394
         Asp            abcd     4               0.0292     0.0114     1.6294
         Glu            bcde     0                0.794     0.7984     0.1024
         Glu            bcde     1               0.0384     0.0429     0.1157
         Glu            bcde     2               0.1429     0.1324     1.3521
         Glu            bcde     3               0.0134     0.0068      0.547
         Glu            bcde     4               0.0166     0.0195     0.0715
         Glu           abcde     0               0.7792     0.7856     0.1807
         Glu           abcde     1               0.0616     0.0526     0.9864
         Glu           abcde     2               0.1388     0.1263     1.2868
         Glu           abcde     3               0.0023     0.0137     1.3001
         Glu           abcde     4               0.0043     0.0179     2.2877
         Glu           abcde     5                0.023     0.0038     1.6376
         Gln           abcde     0               0.9281     0.9277     0.0029
         Gln           abcde     1               0.0434     0.0513       1.72
         Gln           abcde     2               0.0221     0.0173     0.1883
         Gln           abcde     3               0.0139     0.0015     1.2721
         Gln           abcde     4                    0     0.0019     0.0243
         Gln           abcde     5               0.0022     0.0004     0.0206
         Gly               b     0               0.7533     0.7521     0.0179
         Gly               b     1               0.2412     0.2479     0.3105
         Gly              ab     0               0.7352     0.7336     0.0155
         Gly              ab     1                 0.18     0.1806     0.0086
         Gly              ab     2                 0.08     0.0858     0.3366
         Ile           bcdef     0               0.8561     0.8559     0.0002
         Ile           bcdef     1               0.0483     0.0521     0.4012
         Ile           bcdef     2               0.0891     0.0886     0.0023
         Ile           bcdef     3               0.0051      0.003     0.0684
         Ile           bcdef     4               0.0211     0.0004     2.9927
         Ile           bcdef     5               0.0033     0.0001     0.2143
         Leu           bcdef     0               0.8844     0.8844        0.0
         Leu           bcdef     1               0.0993     0.0991     0.0002
         Leu           bcdef     2                    0     0.0083     0.5634
         Leu           bcdef     3               0.0071     0.0048     0.0356
         Leu           bcdef     4                0.008     0.0019     0.5796
         Leu           bcdef     5                    0     0.0016     0.0299
         Met            bcde     0                0.942     0.9431     0.0108
         Met            bcde     1               0.0614     0.0495     1.7739
         Met            bcde     2                    0     0.0054     0.5887
         Met            bcde     3                0.005     0.0019     0.1993
         Met            bcde     4               0.0055     0.0002     0.3429
         Met           abcde     0               0.9334     0.9328     0.0057
         Met           abcde     1               0.0471      0.059     2.8959
         Met           abcde     2                0.015     0.0048     1.0297
         Met           abcde     3               0.0051     0.0026     0.0487
         Met           abcde     4               0.0143     0.0007     0.9405
         Met           abcde     5               0.0021     0.0001     0.0502
         Phe        bcdefghi     0               0.7526     0.7539     0.0088
         Phe        bcdefghi     1               0.0683     0.0726     0.3814
         Phe        bcdefghi     2               0.1519     0.1475     0.1954
         Phe        bcdefghi     3                0.019     0.0125     0.8824
         Phe        bcdefghi     4               0.0052     0.0068     0.0543
         Phe        bcdefghi     5               0.0015     0.0032     0.0293
         Phe        bcdefghi     6               0.0001     0.0021     0.1613
         Phe        bcdefghi     7               0.0099      0.001     1.6181
         Phe        bcdefghi     8               0.0059     0.0003     0.1822
         Phe              ab     0               0.8167     0.8169     0.0013
         Phe              ab     1               0.1382     0.1255     0.7152
         Phe              ab     2               0.0521     0.0576     0.3021
         Phe       abcdefghi     0               0.7429     0.7431     0.0015
         Phe       abcdefghi     1               0.0799     0.0806     0.0075
         Phe       abcdefghi     2               0.1158        0.1     1.2864
         Phe       abcdefghi     3               0.0442     0.0591     2.2272
         Phe       abcdefghi     4               0.0176     0.0086     0.4778
         Phe       abcdefghi     5               0.0041     0.0043     0.0013
         Phe       abcdefghi     6                    0     0.0023     0.1063
         Phe       abcdefghi     7               0.0016     0.0013     0.0014
         Phe       abcdefghi     8               0.0026     0.0006     0.0239
         Phe       abcdefghi     9               0.0169     0.0001     2.8256
         Ser              bc     0               0.4502     0.4583     0.4467
         Ser              bc     1               0.1177     0.1344     3.4517
         Ser              bc     2               0.4269     0.4073     2.2605
         Ser              ab     0               0.5265     0.5271     0.0079
         Ser              ab     1               0.3119     0.3085     0.0962
         Ser              ab     2               0.1641     0.1645     0.0025
         Ser             abc     0               0.4458     0.4458     0.0001
         Ser             abc     1               0.1157     0.1225     0.3858
         Ser             abc     2               0.2791     0.2813     0.0723
         Ser             abc     3               0.1589     0.1504     0.8803
         Thr             bcd     0                0.953     0.9538     0.0058
         Thr             bcd     1               0.0534     0.0334     2.7693
         Thr             bcd     2               0.0049     0.0105     0.3826
         Thr             bcd     3               0.0036     0.0023     0.0683
         Thr            abcd     0               0.9412      0.943     0.0331
         Thr            abcd     1               0.0801     0.0434     7.9532
         Thr            abcd     2               0.0035     0.0083     0.6475
         Thr            abcd     3               0.0098     0.0046     0.1218
         Thr            abcd     4                    0     0.0007     0.0025
         Tyr              ab     0               0.9292     0.9292     0.0001
         Tyr              ab     1               0.0472     0.0531      0.177
         Tyr              ab     2                0.003     0.0177     2.1583
         Val            bcde     0               0.4438     0.4432     0.0043
         Val            bcde     1               0.0356     0.0428     0.3603
         Val            bcde     2               0.3378     0.3376     0.0011
         Val            bcde     3               0.0276     0.0295     0.0531
         Val            bcde     4               0.1444      0.147     0.0326
         Val           abcde     0               0.4355      0.435     0.0082
         Val           abcde     1               0.0346     0.0451     1.0988
         Val           abcde     2               0.2771     0.2777     0.0051
         Val           abcde     3                0.087     0.0849     0.0272
         Val           abcde     4               0.1055     0.1042      0.016
         Val           abcde     5               0.0356     0.0531     1.5695
         aKG           abcde     0               0.7137     0.7146     0.0102
         aKG           abcde     1               0.0672     0.0542     0.7502
         aKG           abcde     2               0.1763     0.1753      0.022
         aKG           abcde     3               0.0235     0.0214      0.176
         aKG           abcde     4               0.0183     0.0281     0.7949
         aKG           abcde     5               0.0014     0.0064     0.3074
         Cit          abcdef     0               0.4156     0.4144     0.0525
         Cit          abcdef     1               0.0638     0.0687     0.3613
         Cit          abcdef     2               0.3022     0.3238     2.3716
         Cit          abcdef     3               0.0857     0.0785       0.43
         Cit          abcdef     4               0.0731     0.0703     0.2163
         Cit          abcdef     5               0.0446     0.0379     1.2488
         Cit          abcdef     6               0.0051     0.0064     0.0208
         Fum            abcd     0               0.6487     0.6451     0.1327
         Fum            abcd     1               0.0753     0.0829     1.6039
         Fum            abcd     2               0.1604     0.1622      0.026
         Fum            abcd     3               0.0874     0.0912     0.2994
         Fum            abcd     4               0.0219     0.0186     0.2148
         Mal            abcd     0               0.5775     0.5788     0.0275
         Mal            abcd     1               0.0981     0.0944     0.0938
         Mal            abcd     2               0.1898     0.1863     0.1916
         Mal            abcd     3               0.1172     0.1173     0.0003
         Mal            abcd     4               0.0189     0.0231     0.1453
         Pyr             abc     0               0.4482     0.4472     0.0083
         Pyr             abc     1               0.0579     0.0495       0.36
         Pyr             abc     2               0.3221     0.3247      0.141
         Pyr             abc     3               0.1855     0.1785     0.4032
         Suc            abcd     0               0.6471     0.6451     0.0324
         Suc            abcd     1               0.0899     0.0829     0.4901
         Suc            abcd     2               0.1543     0.1622     0.5104
         Suc            abcd     3                0.079     0.0912     1.0326
         Suc            abcd     4               0.0025     0.0186     1.1621

 Total Residual at Current Time 91.6464

 Measurement Time 2.55
  Metabolite           Atoms    M+    Measured (scaled)  Simulated   Residual
         Ala              bc     0               0.6166     0.6161     0.0013
         Ala              bc     1                0.045     0.0419     0.1173
         Ala              bc     2               0.3404      0.342     0.0149
         Ala             abc     0               0.6039     0.6028     0.0286
         Ala             abc     1               0.0452     0.0419      0.215
         Ala             abc     2               0.2283     0.2304     0.1773
         Ala             abc     3               0.1233     0.1248     0.0092
         Asn            abcd     0               0.9426     0.9425     0.0006
         Asn            abcd     1               0.0262     0.0435     2.0874
         Asn            abcd     2               0.0012     0.0085     0.3152
         Asn            abcd     3                    0     0.0048     0.1892
         Asn            abcd     4                    0     0.0007     0.0153
         Asp              ab     0               0.7551     0.7548     0.0005
         Asp              ab     1               0.1694     0.1686     0.0132
         Asp              ab     2                0.068     0.0767      0.525
         Asp             bcd     0               0.7014     0.7029     0.0231
         Asp             bcd     1               0.0922     0.0754     2.8109
         Asp             bcd     2               0.1605     0.1712     0.6765
         Asp             bcd     3               0.0565     0.0504     0.5748
         Asp            abcd     0               0.6864     0.6843     0.0265
         Asp            abcd     1               0.0638     0.0792     1.4128
         Asp            abcd     2               0.1294     0.1357     0.3954
         Asp            abcd     3               0.0801      0.085     0.2014
         Asp            abcd     4               0.0412     0.0158     5.3265
         Glu            bcde     0               0.7151     0.7162     0.0119
         Glu            bcde     1               0.0321     0.0458     1.1107
         Glu            bcde     2               0.1931     0.1916     0.0552
         Glu            bcde     3               0.0136     0.0121     0.0454
         Glu            bcde     4               0.0403     0.0343     0.3646
         Glu           abcde     0               0.7052     0.7019     0.1079
         Glu           abcde     1               0.0441     0.0551     0.8358
         Glu           abcde     2               0.1693     0.1809      1.351
         Glu           abcde     3                 0.02     0.0237     0.1408
         Glu           abcde     4                0.035      0.031     0.0708
         Glu           abcde     5                    0     0.0074     0.3211
         Gln           abcde     0               0.9074     0.9084      0.015
         Gln           abcde     1               0.0725     0.0516     4.3723
         Gln           abcde     2               0.0189     0.0317     0.8288
         Gln           abcde     3               0.0004     0.0033     0.2322
         Gln           abcde     4                    0     0.0042     0.0912
         Gln           abcde     5                    0     0.0009     0.0066
         Gly               b     0               0.7065     0.7116     0.1536
         Gly               b     1               0.3042     0.2884      1.103
         Gly              ab     0               0.6912     0.6913     0.0004
         Gly              ab     1               0.2062     0.2071     0.0139
         Gly              ab     2               0.1094     0.1016     0.4192
         Ile           bcdef     0               0.8325     0.8327     0.0011
         Ile           bcdef     1               0.0447     0.0533     0.4353
         Ile           bcdef     2               0.1171     0.1093     0.3563
         Ile           bcdef     3               0.0091     0.0039     1.1009
         Ile           bcdef     4               0.0103     0.0007     0.5447
         Ile           bcdef     5                    0     0.0001     0.0001
         Leu           bcdef     0                0.866     0.8665     0.0019
         Leu           bcdef     1               0.1162     0.1098     0.1817
         Leu           bcdef     2               0.0043      0.011     0.2241
         Leu           bcdef     3               0.0102     0.0073     0.1651
         Leu           bcdef     4               0.0028      0.003     0.0008
         Leu           bcdef     5                    0     0.0025     0.2591
         Met            bcde     0               0.9356     0.9348     0.0062
         Met            bcde     1               0.0346     0.0537       4.51
         Met            bcde     2               0.0069     0.0077      0.014
         Met            bcde     3               0.0123     0.0033     0.4773
         Met            bcde     4               0.0065     0.0005     0.2145
         Met           abcde     0               0.9239     0.9244     0.0017
         Met           abcde     1               0.0702      0.063      0.266
         Met           abcde     2                0.003     0.0068     0.5829
         Met           abcde     3                    0     0.0043     0.0821
         Met           abcde     4               0.0116     0.0013      0.741
         Met           abcde     5                    0     0.0001     0.0001
         Phe        bcdefghi     0               0.7184     0.7167     0.0235
         Phe        bcdefghi     1               0.0497     0.0722     5.0738
         Phe        bcdefghi     2               0.1739     0.1755     0.0303
         Phe        bcdefghi     3                0.022     0.0156     0.6434
         Phe        bcdefghi     4                    0     0.0099     0.5849
         Phe        bcdefghi     5               0.0102     0.0047     0.1549
         Phe        bcdefghi     6               0.0011     0.0032     0.0951
         Phe        bcdefghi     7               0.0095     0.0016      1.756
         Phe        bcdefghi     8                    0     0.0006     0.0014
         Phe              ab     0               0.7844     0.7831     0.0215
         Phe              ab     1               0.1356     0.1466     1.2159
         Phe              ab     2               0.0752     0.0703     0.1423
         Phe       abcdefghi     0               0.7047      0.706     0.0139
         Phe       abcdefghi     1               0.0775     0.0791     0.0433
         Phe       abcdefghi     2               0.1246     0.1188     0.5197
         Phe       abcdefghi     3               0.0567     0.0714     1.2915
         Phe       abcdefghi     4               0.0038     0.0117     0.4389
         Phe       abcdefghi     5                    0     0.0063     0.3252
         Phe       abcdefghi     6               0.0006     0.0035     0.0677
         Phe       abcdefghi     7               0.0137      0.002     2.8121
         Phe       abcdefghi     8               0.0043     0.0009     0.1765
         Phe       abcdefghi     9                    0     0.0002     0.0002
         Ser              bc     0               0.4384     0.4365     0.0743
         Ser              bc     1               0.1564     0.1461     1.3237
         Ser              bc     2               0.4142     0.4174     0.2884
         Ser              ab     0               0.5138     0.5122     0.0321
         Ser              ab     1               0.3067     0.3161     0.5226
         Ser              ab     2               0.1731     0.1716      0.056
         Ser             abc     0               0.4186     0.4248     1.0581
         Ser             abc     1               0.1411     0.1298     0.7562
         Ser             abc     2               0.3103     0.2895     3.0215
         Ser             abc     3               0.1753     0.1559     1.9234
         Thr             bcd     0               0.9419     0.9453     0.0586
         Thr             bcd     1               0.0497     0.0348     4.5028
         Thr             bcd     2               0.0252      0.016     0.3715
         Thr             bcd     3               0.0077     0.0038     0.1046
         Thr            abcd     0               0.9344     0.9343     0.0003
         Thr            abcd     1               0.0358     0.0446     0.7756
         Thr            abcd     2               0.0022     0.0126     1.0891
         Thr            abcd     3               0.0125     0.0073     0.2713
         Thr            abcd     4               0.0066     0.0011        0.3
         Tyr              ab     0               0.9167     0.9169     0.0011
         Tyr              ab     1               0.0764     0.0609      1.421
         Tyr              ab     2               0.0164     0.0222      0.946
         Val            bcde     0               0.3863     0.3778     0.7281
         Val            bcde     1               0.0657     0.0465     1.8918
         Val            bcde     2               0.3452     0.3668     3.2291
         Val            bcde     3               0.0427     0.0379     0.4808
         Val            bcde     4               0.1766     0.1711     0.2507
         Val           abcde     0               0.3653     0.3702     0.3727
         Val           abcde     1               0.0428     0.0465     0.1666
         Val           abcde     2               0.3166     0.3019     2.1602
         Val           abcde     3               0.0968     0.0965     0.0025
         Val           abcde     4               0.1076     0.1223      2.154
         Val           abcde     5               0.0594     0.0627     0.0878
         aKG           abcde     0               0.6241     0.6278     0.0683
         aKG           abcde     1               0.0551     0.0577     0.2873
         aKG           abcde     2               0.2413     0.2268     1.4742
         aKG           abcde     3               0.0257     0.0334     0.2628
         aKG           abcde     4               0.0396     0.0434     0.5717
         aKG           abcde     5                    0      0.011     1.1992
         Cit          abcdef     0               0.3566     0.3504     0.7988
         Cit          abcdef     1                0.074     0.0726     0.0191
         Cit          abcdef     2                0.333     0.3386     0.6469
         Cit          abcdef     3               0.0769     0.0937     1.6789
         Cit          abcdef     4               0.0892      0.088     0.0373
         Cit          abcdef     5               0.0372     0.0476     1.3415
         Cit          abcdef     6               0.0126     0.0089     0.3771
         Fum            abcd     0               0.5953     0.5932     0.0711
         Fum            abcd     1               0.0846       0.09     0.3571
         Fum            abcd     2               0.1868     0.1882     0.0791
         Fum            abcd     3               0.1002     0.1039     0.1097
         Fum            abcd     4               0.0184     0.0247      0.239
         Mal            abcd     0               0.5341      0.535     0.0194
         Mal            abcd     1               0.1062     0.1013     0.1699
         Mal            abcd     2               0.2122     0.2058     0.6377
         Mal            abcd     3               0.1169     0.1294     1.3075
         Mal            abcd     4               0.0267     0.0286     0.0198
         Pyr             abc     0               0.4346     0.4354     0.0078
         Pyr             abc     1               0.0509     0.0516     0.0102
         Pyr             abc     2               0.3285     0.3298     0.0451
         Pyr             abc     3               0.2017     0.1832     1.5274
         Suc            abcd     0                0.587     0.5932     0.2297
         Suc            abcd     1               0.0904       0.09     0.0012
         Suc            abcd     2               0.2083     0.1882     2.0643
         Suc            abcd     3               0.1025     0.1038     0.0114
         Suc            abcd     4               0.0272     0.0247     0.0771

 Total Residual at Current Time 98.5783

 Measurement Time 3.0
  Metabolite           Atoms    M+    Measured (scaled)  Simulated   Residual
         Ala              bc     0               0.5717     0.5754     0.0786
         Ala              bc     1               0.0488      0.048     0.0077
         Ala              bc     2               0.3778     0.3767     0.0357
         Ala             abc     0               0.5596     0.5623     0.0928
         Ala             abc     1               0.0418     0.0445     0.2006
         Ala             abc     2               0.2577     0.2543     0.3152
         Ala             abc     3               0.1371      0.139      0.027
         Asn            abcd     0               0.9352     0.9355     0.0014
         Asn            abcd     1                0.035     0.0445      0.399
         Asn            abcd     2               0.0133     0.0119     0.0176
         Asn            abcd     3               0.0163     0.0069     0.7272
         Asn            abcd     4               0.0112     0.0012      4.003
         Asp              ab     0               0.7171     0.7139     0.0746
         Asp              ab     1               0.1827      0.192     0.8699
         Asp              ab     2               0.0944     0.0941      0.002
         Asp             bcd     0               0.6538     0.6532      0.003
         Asp             bcd     1               0.0853     0.0874     0.0535
         Asp             bcd     2               0.1988      0.197      0.056
         Asp             bcd     3               0.0428     0.0625     3.1782
         Asp            abcd     0               0.6338     0.6329     0.0239
         Asp            abcd     1               0.0961     0.0869     0.5025
         Asp            abcd     2               0.1366     0.1594     2.6374
         Asp            abcd     3               0.0834     0.1003     1.4537
         Asp            abcd     4               0.0253     0.0205      0.273
         Glu            bcde     0               0.6364      0.635     0.0246
         Glu            bcde     1               0.0323     0.0501     1.8709
         Glu            bcde     2               0.2368     0.2448     0.3776
         Glu            bcde     3               0.0261      0.019     1.0115
         Glu            bcde     4                 0.05      0.051     0.0049
         Glu           abcde     0               0.6186     0.6193     0.0061
         Glu           abcde     1                0.055     0.0586     0.1332
         Glu           abcde     2               0.2305     0.2288     0.0458
         Glu           abcde     3               0.0266     0.0355     0.4068
         Glu           abcde     4               0.0519     0.0458     0.2187
         Glu           abcde     5                    0     0.0119     2.2113
         Gln           abcde     0               0.8825     0.8823     0.0007
         Gln           abcde     1               0.0471     0.0521      0.505
         Gln           abcde     2                 0.05     0.0499        0.0
         Gln           abcde     3                    0     0.0061     0.3664
         Gln           abcde     4               0.0205     0.0078     0.8226
         Gln           abcde     5               0.0006     0.0018     0.0074
         Gly               b     0               0.6782     0.6775     0.0163
         Gly               b     1               0.3198     0.3225     0.1436
         Gly              ab     0                0.653     0.6557     0.0612
         Gly              ab     1               0.2384      0.229     0.4479
         Gly              ab     2               0.1213     0.1152     0.1654
         Ile           bcdef     0               0.8108     0.8099     0.0046
         Ile           bcdef     1               0.0565     0.0547     0.0495
         Ile           bcdef     2                0.126     0.1291     0.1882
         Ile           bcdef     3               0.0136     0.0048      0.534
         Ile           bcdef     4                    0     0.0012     0.0146
         Ile           bcdef     5               0.0101     0.0003     0.7965
         Leu           bcdef     0               0.8481     0.8482      0.001
         Leu           bcdef     1               0.1204     0.1196     0.0263
         Leu           bcdef     2               0.0185     0.0139     0.3285
         Leu           bcdef     3               0.0058     0.0102     0.2013
         Leu           bcdef     4               0.0126     0.0043     0.3107
         Leu           bcdef     5                0.004     0.0038     0.0003
         Met            bcde     0               0.9251     0.9253     0.0014
         Met            bcde     1                0.071     0.0583     0.8196
         Met            bcde     2                    0     0.0104     0.5475
         Met            bcde     3               0.0215     0.0052      1.843
         Met            bcde     4               0.0009     0.0009        0.0
         Met           abcde     0               0.9143     0.9149      0.003
         Met           abcde     1               0.0707     0.0674     0.0583
         Met           abcde     2               0.0041      0.009     0.1393
         Met           abcde     3               0.0185     0.0064     1.4691
         Met           abcde     4                0.014     0.0021     0.8355
         Met           abcde     5               0.0058     0.0003     0.1831
         Phe        bcdefghi     0               0.6793     0.6815     0.0755
         Phe        bcdefghi     1               0.0807      0.072     1.5561
         Phe        bcdefghi     2               0.2016     0.2004     0.0384
         Phe        bcdefghi     3               0.0238     0.0187     0.3245
         Phe        bcdefghi     4               0.0161     0.0135     0.1444
         Phe        bcdefghi     5                    0     0.0064     0.1841
         Phe        bcdefghi     6                    0     0.0046     0.8367
         Phe        bcdefghi     7                    0     0.0022      0.062
         Phe        bcdefghi     8                    0     0.0008     0.0266
         Phe              ab     0               0.7519      0.752     0.0004
         Phe              ab     1               0.1665     0.1659     0.0064
         Phe              ab     2               0.0826     0.0821     0.0033
         Phe       abcdefghi     0               0.6716      0.671     0.0058
         Phe       abcdefghi     1               0.0563     0.0778      3.822
         Phe       abcdefghi     2               0.1341     0.1357     0.0183
         Phe       abcdefghi     3                0.085     0.0826     0.0915
         Phe       abcdefghi     4               0.0168     0.0151     0.0856
         Phe       abcdefghi     5                    0     0.0086     1.4983
         Phe       abcdefghi     6                    0     0.0048     0.4772
         Phe       abcdefghi     7                0.014     0.0028     0.8628
         Phe       abcdefghi     8                    0     0.0013     0.0148
         Phe       abcdefghi     9                    0     0.0003     0.0014
         Ser              bc     0               0.4212     0.4203     0.0057
         Ser              bc     1               0.1574      0.154     0.4532
         Ser              bc     2               0.4161     0.4257     0.5544
         Ser              ab     0               0.5029     0.5004     0.1791
         Ser              ab     1               0.3214     0.3221     0.0062
         Ser              ab     2               0.1609     0.1775     3.3963
         Ser             abc     0               0.4113     0.4091     0.1923
         Ser             abc     1               0.1334     0.1343     0.0369
         Ser             abc     2               0.2852     0.2962      1.199
         Ser             abc     3               0.1607     0.1604     0.0006
         Thr             bcd     0                0.935     0.9352     0.0014
         Thr             bcd     1               0.0562     0.0366     2.6599
         Thr             bcd     2               0.0108     0.0224     0.6881
         Thr             bcd     3                    0     0.0058     0.6958
         Thr            abcd     0               0.9228     0.9238     0.0069
         Thr            abcd     1               0.0671     0.0461     2.2517
         Thr            abcd     2               0.0094     0.0178      0.692
         Thr            abcd     3                    0     0.0106     0.7748
         Thr            abcd     4                    0     0.0018     0.0497
         Tyr              ab     0               0.9039     0.9048     0.0075
         Tyr              ab     1               0.0731     0.0684     0.4409
         Tyr              ab     2               0.0281     0.0267     0.0086
         Val            bcde     0               0.3279     0.3277     0.0013
         Val            bcde     1               0.0572     0.0502     0.9934
         Val            bcde     2               0.3816     0.3864      0.366
         Val            bcde     3               0.0395     0.0457     0.4818
         Val            bcde     4               0.1972       0.19     0.8038
         Val           abcde     0               0.3253     0.3207     0.1756
         Val           abcde     1               0.0565     0.0481     0.3612
         Val           abcde     2               0.3159     0.3182     0.0663
         Val           abcde     3               0.0999     0.1058     0.2067
         Val           abcde     4               0.1375     0.1368      0.003
         Val           abcde     5               0.0689     0.0704     0.0624
         aKG           abcde     0               0.5504     0.5485      0.029
         aKG           abcde     1                0.062     0.0621     0.0001
         aKG           abcde     2               0.2657     0.2676     0.0445
         aKG           abcde     3               0.0578     0.0464     0.5782
         aKG           abcde     4               0.0409     0.0591     2.7612
         aKG           abcde     5               0.0227     0.0162     0.2923
         Cit          abcdef     0               0.2939     0.3019     0.6466
         Cit          abcdef     1               0.0729     0.0759     0.0903
         Cit          abcdef     2               0.3467     0.3438     0.0821
         Cit          abcdef     3               0.1075     0.1067      0.027
         Cit          abcdef     4               0.1071     0.1041     0.2467
         Cit          abcdef     5               0.0669      0.056     0.6017
         Cit          abcdef     6               0.0018     0.0115     1.1783
         Fum            abcd     0                0.545     0.5463      0.046
         Fum            abcd     1               0.0993      0.096     0.1293
         Fum            abcd     2               0.2204     0.2119     0.4944
         Fum            abcd     3               0.1182     0.1142     0.1593
         Fum            abcd     4               0.0246     0.0315     0.5935
         Mal            abcd     0               0.5005     0.4962     0.1237
         Mal            abcd     1               0.1039      0.107     0.2587
         Mal            abcd     2                0.213     0.2234     0.5476
         Mal            abcd     3               0.1493     0.1391     0.5239
         Mal            abcd     4               0.0209     0.0343     1.4879
         Pyr             abc     0               0.4206     0.4263     0.2734
         Pyr             abc     1               0.0637     0.0534     0.8772
         Pyr             abc     2                0.336     0.3336     0.1205
         Pyr             abc     3               0.1857     0.1867     0.0104
         Suc            abcd     0                0.542     0.5463     0.0983
         Suc            abcd     1               0.0985      0.096      0.165
         Suc            abcd     2               0.2026     0.2119     0.4388
         Suc            abcd     3               0.1423     0.1142     3.5007
         Suc            abcd     4               0.0213     0.0315     1.2876

 Total Residual at Current Time 77.91

 Total Measurement Residuals for Current Experiment
  Metabolite           Atoms    M+   Residual
         Ala              bc     0     0.5101
         Ala              bc     1       4.17
         Ala              bc     2     5.9452
         Ala             abc     0      0.903
         Ala             abc     1     5.2231
         Ala             abc     2     5.9685
         Ala             abc     3     4.7287
         Asn            abcd     0      0.045
         Asn            abcd     1     7.4273
         Asn            abcd     2     1.3631
         Asn            abcd     3     3.0966
         Asn            abcd     4     7.4386
         Asp              ab     0     0.2369
         Asp              ab     1     3.4736
         Asp              ab     2      4.382
         Asp             bcd     0      0.061
         Asp             bcd     1      5.334
         Asp             bcd     2     2.7055
         Asp             bcd     3    10.1492
         Asp            abcd     0     0.1148
         Asp            abcd     1     8.7287
         Asp            abcd     2      6.331
         Asp            abcd     3     5.5441
         Asp            abcd     4     8.6852
         Glu            bcde     0     0.2108
         Glu            bcde     1    12.8284
         Glu            bcde     2     3.4805
         Glu            bcde     3     1.6822
         Glu            bcde     4     1.5106
         Glu           abcde     0     0.3198
         Glu           abcde     1      5.463
         Glu           abcde     2    14.7409
         Glu           abcde     3     2.9473
         Glu           abcde     4     3.8697
         Glu           abcde     5     5.5105
         Gln           abcde     0     0.0203
         Gln           abcde     1     7.5383
         Gln           abcde     2     3.4321
         Gln           abcde     3     1.8952
         Gln           abcde     4     3.8522
         Gln           abcde     5     1.7461
         Gly               b     0     0.2165
         Gly               b     1     2.4338
         Gly              ab     0     0.0943
         Gly              ab     1     3.3704
         Gly              ab     2     4.7589
         Ile           bcdef     0     0.0189
         Ile           bcdef     1     1.2953
         Ile           bcdef     2     3.3595
         Ile           bcdef     3     1.8446
         Ile           bcdef     4     5.1135
         Ile           bcdef     5     2.6123
         Leu           bcdef     0     0.0141
         Leu           bcdef     1      6.571
         Leu           bcdef     2     1.3111
         Leu           bcdef     3     4.9736
         Leu           bcdef     4     2.5354
         Leu           bcdef     5      1.899
         Met            bcde     0     0.0241
         Met            bcde     1     8.3692
         Met            bcde     2     3.0871
         Met            bcde     3     5.1087
         Met            bcde     4     2.7352
         Met           abcde     0     0.0624
         Met           abcde     1     8.9264
         Met           abcde     2     1.8046
         Met           abcde     3     5.2905
         Met           abcde     4     7.4264
         Met           abcde     5     3.7009
         Phe        bcdefghi     0     0.2151
         Phe        bcdefghi     1    12.9944
         Phe        bcdefghi     2     1.7479
         Phe        bcdefghi     3     2.1575
         Phe        bcdefghi     4     2.0339
         Phe        bcdefghi     5     4.1925
         Phe        bcdefghi     6     2.0066
         Phe        bcdefghi     7     7.6993
         Phe        bcdefghi     8     1.8166
         Phe              ab     0     0.0267
         Phe              ab     1     2.6838
         Phe              ab     2     4.6625
         Phe       abcdefghi     0      0.061
         Phe       abcdefghi     1     7.3372
         Phe       abcdefghi     2     5.4636
         Phe       abcdefghi     3     4.3531
         Phe       abcdefghi     4     4.1275
         Phe       abcdefghi     5     2.2972
         Phe       abcdefghi     6     7.9247
         Phe       abcdefghi     7     4.9801
         Phe       abcdefghi     8     0.3009
         Phe       abcdefghi     9     3.6386
         Ser              bc     0     1.3014
         Ser              bc     1     7.6143
         Ser              bc     2     3.8666
         Ser              ab     0      1.528
         Ser              ab     1     3.8617
         Ser              ab     2     4.7771
         Ser             abc     0     2.2917
         Ser             abc     1     7.0957
         Ser             abc     2    12.9339
         Ser             abc     3     5.0056
         Thr             bcd     0     0.1271
         Thr             bcd     1    19.4921
         Thr             bcd     2     1.7256
         Thr             bcd     3     8.0202
         Thr            abcd     0     0.0653
         Thr            abcd     1    18.5868
         Thr            abcd     2     3.8947
         Thr            abcd     3     6.4107
         Thr            abcd     4     0.5357
         Tyr              ab     0      0.013
         Tyr              ab     1     3.8921
         Tyr              ab     2     8.3959
         Val            bcde     0     1.2747
         Val            bcde     1     4.0833
         Val            bcde     2     6.7288
         Val            bcde     3     2.1182
         Val            bcde     4     3.0764
         Val           abcde     0     1.0787
         Val           abcde     1      2.197
         Val           abcde     2     3.8522
         Val           abcde     3       6.01
         Val           abcde     4     3.4624
         Val           abcde     5     3.8039
         aKG           abcde     0     0.1881
         aKG           abcde     1    10.0143
         aKG           abcde     2     3.1125
         aKG           abcde     3     5.5908
         aKG           abcde     4     4.7829
         aKG           abcde     5     4.1711
         Cit          abcdef     0     1.6725
         Cit          abcdef     1      7.567
         Cit          abcdef     2      6.336
         Cit          abcdef     3     8.1465
         Cit          abcdef     4     0.8642
         Cit          abcdef     5     5.0355
         Cit          abcdef     6     3.6637
         Fum            abcd     0     0.2683
         Fum            abcd     1     4.2813
         Fum            abcd     2     5.7463
         Fum            abcd     3     3.3286
         Fum            abcd     4     1.9707
         Mal            abcd     0     0.4819
         Mal            abcd     1     2.0328
         Mal            abcd     2     2.1505
         Mal            abcd     3     9.1278
         Mal            abcd     4     2.8547
         Pyr             abc     0     0.6271
         Pyr             abc     1     6.5599
         Pyr             abc     2     1.4722
         Pyr             abc     3     6.4857
         Suc            abcd     0     0.4381
         Suc            abcd     1      6.055
         Suc            abcd     2    11.3479
         Suc            abcd     3     9.5813
         Suc            abcd     4     4.6854

 Best Fit SSR
  645.053

 Best Fit Fluxes
    gl-in:        1.0
     gl-1:        1.0
     gl-2:   0.788019
   gl-3.f:   1.201348
   gl-3.b:   0.301683
   gl-4.f:     1000.0
   gl-4.b: 999.100335
   gl-5.f:     1000.0
   gl-5.b: 999.100335
   gl-6.f:   1.875515
   gl-6.b:          0
   gl-7.f:     1000.0
   gl-7.b: 998.124485
   gl-8.f:     1000.0
   gl-8.b: 998.150034
     gl-9:   1.653287
     pp-1:   0.208906
     pp-2:   0.185244
   pp-3.f:   1.870417
   pp-3.b:   1.797885
   pp-4.f:   0.112711
   pp-4.b:          0
   pp-5.f:   0.059063
   pp-5.b:          0
   pp-6.f:     1000.0
   pp-6.b: 999.940937
   pp-7.f:   0.219372
   pp-7.b:   0.165724
     ed-1:   0.023662
     ed-2:   0.023662
       pd:   1.815851
     tc-1:   0.197722
     tc-2:   0.197722
     tc-3:   0.160287
     tc-4:   0.144117
     tc-5:   0.137037
   tc-6.f:     1000.0
   tc-6.b: 999.818448
   tc-7.f:    0.99101
   tc-7.b:   0.803893
   tc-8.f:  12.625429
   tc-8.b:  12.579274
       me:   0.178397
     an.f:   0.324186
     an.b:   0.139102
       ac:   1.530061
     gx-1:   0.037435
     gx-2:   0.037435
 co2-in.f:          0
 co2-in.b:   2.329214
     acxt:   1.537771
   glusyn:   0.098516
   glnsyn:   0.010125
   prosyn:    0.00315
   argsyn:   0.004215
   aspsyn:   0.028417
   asnsyn:   0.003435
   alasyn:    0.00732
   sersyn:   0.016264
 glysyn.f:    0.01393
 glysyn.b:   0.005046
 glydeg.f:   0.001717
 glydeg.b:   0.000416
   thrdeg:   0.001147
   cyssyn:   0.003495
 lldapsyn:    0.00489
   lyssyn:    0.00489
   thrsyn:   0.008902
   metsyn:    0.00219
   valsyn:    0.00603
  leusynI:    0.00642
 leusynII:    0.00642
   ilesyn:    0.00414
  phesynI:    0.00264
 phesynII:    0.00264
  tyrsynI:   0.001965
 tyrsynII:   0.001965
  trpsynI:    0.00081
 trpsynII:    0.00081
trpsynIII:    0.00081
   hissyn:    0.00135
 methfsyn:    0.00219
  fthfsyn:    0.00135
  Biomass:      0.015

 Best Fit Pool Sizes
      Glc:   0.002376
      G6P:      0.001
      F6P:      0.001
      FBP:      0.001
     DHAP:      0.001
      GAP:   0.032691
      BPG:      0.001
      3PG:      0.001
      PEP:   0.494969
      6PG:      0.001
     Ru5P:      0.001
      R5P:   0.199403
      X5P:   0.051784
      S7P:      0.001
      E4P:      0.001
     KDPG:    0.02523
      Pyr:   0.059437
      OAA:   0.036539
    AcCoA:   0.040273
      Cit:   0.180702
     iCit:   0.065994
      aKG:   0.146559
   SucCoA:   0.121705
      Suc:      0.001
      Fum:   0.231386
      Mal:   0.165563
      CO2:    0.65581
      Gox:      0.001
       Ac:        1.0
      Glu:   0.038087
      Gln:   0.041142
      Asp:   0.036727
      Ser:      0.001
      Gly:   0.026524
   MEETHF:   0.016619
      Thr:   0.103811
    LLDAP:       10.0
    METHF:      0.001
      Cys:      0.001
     Leu1:   0.037417
     Phe1:   0.031028
     Tyr1:        1.0
     Trp1:        1.0
     Trp2:        1.0
     FTHF:        1.0
      Ala:   0.012286
      Arg:        1.0
      Asn:   0.062674
      His:        1.0
      Ile:    0.03313
      Leu:   0.083702
      Lys:        1.0
      Met:   0.051575
      Phe:   0.012019
      Pro:        1.0
      Trp:        1.0
      Tyr:   0.033563
      Val:   0.008407
