# Supplementary material for: Isotope-assisted metabolic flux analysis as an equality-constrained nonlinear program for improved scalability and robustness
Source: PLoS Comput Biol. 2022 Mar 24;18(3):e1009831. doi: 10.1371/journal.pcbi.1009831 (PMC8947808; doi:10.1371/journal.pcbi.1009831)
Supplement: S1 File — The text files in these folders are used as inputs to eiFlux. The text file modelfile.txt is used to specify which model to run. The GAMS scripts used by eiFlux, in the folder GAMS_Model. A demo version of eiFlux that specifically runs two models listed above, thus fully reproducing the results in this manuscript. This is a compiled Python file, eiFlux_Limited.pyc. This demo version only runs only the two models listed above. Users may change model parameters such as the time nodes, but not the models themselves. After following the instructions given in the Installation_Instructions.pdf file, users may run the eiFlux_Limited.pyc file to run the software. (ZIP) [file pcbi.1009831.s009.zip › EColi_SingleMS_Model/Comparison_eiFlux_INCA_Same_Starting_Parameter_Values/eiFlux 09.txt]

Model_File_Name: Ecoli_Model_Paper
Reaction_File_Name: reactions.txt
Fed_Label_File_Name: label.txt
Measurement_File_Name: measurements_ms_simulated_perturbed_80%12glc20%Uglc.txt
FluxBound_File_Name: fluxbounds.txt
Model_Settings_File_Name: modelsettings.txt
PoolBound_File_Name: poolbounds.txt
Flux_Measurement_File_Name: none
Pool_Measurement_File_Name: none
Init_Flux_File_Name initfluxes.txt
Init_Pool_File_Name initpools.txt
Uncorr_Atom_File_Name None

      Metabolite         # Atoms          # EMUs
            3PG               3               6
            6PG               6              12
             Ac               2               0
          AcCoA               2               3
            Ala               3               2
            Arg               6               0
            Asn               4               1
            Asp               4              10
            BPG               3               6
            CO2               1               1
            Cit               6              18
            Cys               3               5
           DHAP               3               6
            E4P               4               8
            F6P               6              13
            FBP               6              13
           FTHF               1               0
            Fum               4              10
            G6P               6              13
            GAP               3               6
            Glc               6              13
            Gln               5              12
            Glu               5              12
            Gly               2               3
            Gox               2               3
            His               6               0
            Ile               6               1
           KDPG               6              11
          LLDAP               7               1
            Leu               6               1
           Leu1               4               1
            Lys               6               0
         MEETHF               1               1
          METHF               1               1
            Mal               4              10
            Met               5               2
            OAA               4              10
            PEP               3               6
            Phe               9               3
           Phe1               6               1
            Pro               5               0
            Pyr               3               5
            R5P               5              10
           Ru5P               5              10
            S7P               7              15
            Ser               3               6
            Suc               4              10
         SucCoA               4              10
            Thr               4               8
            Trp              11               0
           Trp1               6               0
           Trp2               8               0
            Tyr               9               1
           Tyr1               6               0
            Val               5               2
            X5P               5              10
            aKG               5              12
           iCit               6              17

Total Metabolites: 58
Total Network EMUs: 341
Total Network EMU elements: 1028
Total Considered Pool Sizes: 48
Total Number of Reactions: 84
Independent Fluxes: 26

Continue? (Y/N): 
Building Model
Creating GDX File
--- Warning: The GAMS version (34.2.0) differs from the API version (30.2.0).
Running GAMS Optimization
--- Job eiFlux_GAMS_Instationary.gms Start 11/10/21 22:56:01 34.2.0 r6925a71 WEX-WEI x86 64bit/MS Windows

--- Applying:

    C:\GAMS\34\gmsprmNT.txt

--- GAMS Parameters defined

    LP conopt

    MIP CPLEX

    RMIP conopt

    NLP conopt

    MCP PATH

    MPEC NLPEC

    RMPEC NLPEC

    CNS conopt

    DNLP conopt

    RMINLP conopt

    MINLP DICOPT

    QCP conopt

    MIQCP SBB

    RMIQCP conopt

    EMP JAMS

    Input C:\Users\dluga\OneDrive\Desktop\eiFlux_Inca_Comparison_Rev2\GAMS_Model\eiFlux_GAMS_Instationary.gms

    Output C:\Users\dluga\OneDrive\Desktop\eiFlux_Inca_Comparison_Rev2\GAMS_Model\_gams_py_gjo0.lst

    ScrDir C:\Users\dluga\OneDrive\Desktop\eiFlux_Inca_Comparison_Rev2\GAMS_Model\225h\

    SysDir C:\GAMS\34\

    CurDir C:\Users\dluga\OneDrive\Desktop\eiFlux_Inca_Comparison_Rev2\GAMS_Model\

    LogOption 3

    LogFile C:\Users\dluga\OneDrive\Desktop\eiFlux_Inca_Comparison_Rev2\GAMS_Model\_gams_py_gjo0.log

    GDX C:\Users\dluga\OneDrive\Desktop\eiFlux_Inca_Comparison_Rev2\GAMS_Model\_gams_py_gdb1.gdx

Licensee: Small MUD - 5 User License                     G200210/0001AS-WIN

          University of Maryland, Chemical and Biomolecular EngineerDC13915

          C:\Users\dluga\OneDrive\Pictures\Documents\GAMS\gamslice.txt

GAMS 34.2.0   Copyright (C) 1987-2021 GAMS Development. All rights reserved

--- Starting compilation

--- eiFlux_GAMS_Instationary.gms(62) 2 Mb

--- GDXin=C:\Users\dluga\OneDrive\Desktop\eiFlux_Inca_Comparison_Rev2\GAMS_Model\input.gdx

--- GDX File ($gdxIn) C:\Users\dluga\OneDrive\Desktop\eiFlux_Inca_Comparison_Rev2\GAMS_Model\input.gdx

--- eiFlux_GAMS_Instationary.gms(274) 4 Mb

--- GDXin=C:\Users\dluga\OneDrive\Desktop\eiFlux_Inca_Comparison_Rev2\GAMS_Model\input.gdx

--- GDX File ($gdxIn) C:\Users\dluga\OneDrive\Desktop\eiFlux_Inca_Comparison_Rev2\GAMS_Model\input.gdx

--- eiFlux_GAMS_Instationary.gms(327) 4 Mb

--- Starting execution: elapsed 0:00:00.031

--- eiFlux_GAMS_Instationary.gms(208) 6 Mb

--- Generating CNS model initx

--- eiFlux_GAMS_Instationary.gms(163) 19 Mb
--- eiFlux_GAMS_Instationary.gms(163) 20 Mb
--- eiFlux_GAMS_Instationary.gms(168) 23 Mb
--- eiFlux_GAMS_Instationary.gms(213) 24 Mb

--- LOOPS cidx = 0

---   38,036 rows  39,064 columns  156,752 non-zeroes

---   37,584 nl-code  7,224 nl-non-zeroes

--- eiFlux_GAMS_Instationary.gms(213) 21 Mb

--- Executing CONOPT4 (Solvelink=2): elapsed 0:00:00.755


CONOPT 4         34.2.0 r6925a71 Released Feb 05, 2021 WEI x86 64bit/MS Window


Reading parameter(s) from "C:\Users\dluga\OneDrive\Desktop\eiFlux_Inca_Comparison_Rev2\GAMS_Model\conopt4.opt"

>>  LFNICR 20000

>>  Lim_SlowPrg 1000

>>  Frq_Rescale 1

>>  Flg_2DDir 1

Finished reading from "C:\Users\dluga\OneDrive\Desktop\eiFlux_Inca_Comparison_Rev2\GAMS_Model\conopt4.opt"


 

 

    C O N O P T   version 4.23

    Copyright (C) ARKI Consulting and Development A/S

                  Bagsvaerdvej 246 A

                  DK-2880 Bagsvaerd, Denmark

    Licensed to:  GAMS/CONOPT OEM License

 

 

    The user model has 38036 constraints and 39064 variables

    with 156752 Jacobian elements, 7224 of which are nonlinear.

 

    Iter Phase   Ninf   Infeasibility   RGmax      NSB   Step  InItr MX OK

       0   0          4.1726000000E+03 (Input point)

 

    The pre-triangular part of the model has 0 constraints and 1028 variables.

    There are 8224 definitional constraints and defined variables.

 

    Preprocessed model has 29812 constraints and 29812 variables

    with 120772 Jacobian elements, 7224 of which are nonlinear.

 

    Iter Phase   Ninf   Infeasibility   RGmax      NSB   Step  InItr MX OK

                      4.1726000000E+03 (Full preprocessed model)

                      4.1666000000E+03 (After scaling)

       1   1       0  5.4602502433E-11                 1.0E+00     5 F  T

 

 ** Feasible solution to a square system.

 

--- Reading solution for model initx

--- Executing after solve: elapsed 0:00:01.214

--- eiFlux_GAMS_Instationary.gms(208) 21 Mb

--- Generating NLP model mfa

--- eiFlux_GAMS_Instationary.gms(157) 24 Mb
--- eiFlux_GAMS_Instationary.gms(159) 25 Mb
--- eiFlux_GAMS_Instationary.gms(159) 26 Mb
--- eiFlux_GAMS_Instationary.gms(167) 33 Mb
--- eiFlux_GAMS_Instationary.gms(167) 34 Mb
--- eiFlux_GAMS_Instationary.gms(170) 34 Mb
--- eiFlux_GAMS_Instationary.gms(225) 34 Mb

--- LOOPS cidx = 0

---   41,307 rows  42,633 columns  247,026 non-zeroes

---   321,494 nl-code  136,176 nl-non-zeroes

--- eiFlux_GAMS_Instationary.gms(225) 31 Mb

--- Executing CONOPT4 (Solvelink=2): elapsed 0:00:02.433


CONOPT 4         34.2.0 r6925a71 Released Feb 05, 2021 WEI x86 64bit/MS Window


Reading parameter(s) from "C:\Users\dluga\OneDrive\Desktop\eiFlux_Inca_Comparison_Rev2\GAMS_Model\conopt4.opt"

>>  LFNICR 20000

>>  Lim_SlowPrg 1000

>>  Frq_Rescale 1

>>  Flg_2DDir 1

Finished reading from "C:\Users\dluga\OneDrive\Desktop\eiFlux_Inca_Comparison_Rev2\GAMS_Model\conopt4.opt"


 

 

    C O N O P T   version 4.23

    Copyright (C) ARKI Consulting and Development A/S

                  Bagsvaerdvej 246 A

                  DK-2880 Bagsvaerd, Denmark

    Licensed to:  GAMS/CONOPT OEM License

 

 

    The user model has 41307 constraints and 42633 variables

    with 247026 Jacobian elements, 136176 of which are nonlinear.

    The Hessian of the Lagrangian has 1128 elements on the diagonal,

    56004 elements below the diagonal, and 26873 nonlinear variables.

 

    Iter Phase   Ninf   Infeasibility   RGmax      NSB   Step  InItr MX OK

       0   0          6.3763490646E-01 (Input point)

 

    The pre-triangular part of the model has 24 constraints and 1055 variables.

    The post-triangular part of the model has 10410 constraints and variables.

    There are 13805 definitional constraints and defined variables.

 

    Preprocessed model has 17068 constraints and 17363 variables

    with 181526 Jacobian elements, 148526 of which are nonlinear.

 

    Iter Phase   Ninf   Infeasibility   RGmax      NSB   Step  InItr MX OK

                      1.3871752541E+01 (Full preprocessed model)

                      4.7555173746E+00 (After scaling)

                      1.0756178027E+00 (After adjusting individual variables)

       1   0       0  1.3229552638E-02                 1.0E+00     2 T  T

       2   0       0  1.2110314046E-02                 1.0E+00     1 T  T

       3   0       0  1.2109422855E-02                 1.0E+00     1 T  T

       4   1      28  5.0039901045E-04 3.4E+03      25 1.0E+00    25 T  T

       5   1       3  2.9546702756E-05 9.6E+00      30 1.0E+00    18 T  T

       6   1       2  3.4332552966E-08 1.0E+00       1 1.0E+00     1 T  T

 

 ** Feasible solution. Value of objective =    246794.965251

 

    Iter Phase   Ninf     Objective     RGmax      NSB   Step  InItr MX OK

       7   3          2.1251367452E+05 1.3E+06     294 4.7E-05     5 F  F

       8   3          2.0175150366E+05 4.7E+05     294 6.1E-05    10 F  F

       9   3          1.8510516822E+05 2.6E+05     294 8.4E-03     8 F  T

      10   3          1.7512997414E+05 2.0E+05     295 1.6E-02    17 F  T

      11   3          1.7086440551E+05 1.5E+05     295 1.3E-02    14 F  T

      12   3          1.6881937649E+05 1.3E+05     295 1.1E-02     2 F  T

      13   4          1.5686277843E+05 1.2E+05     295 1.9E-01    25 F  F

      14   4          1.1488848216E+05 1.9E+05     295 6.6E-01    30 F  T

      15   4          1.1463166526E+05 1.2E+05     295 1.0E-02    17 F  F

      16   4          1.1458843205E+05 1.2E+05     295 5.3E-04    96 F  F

 

    Iter Phase   Ninf     Objective     RGmax      NSB   Step  InItr MX OK

      17   4          1.1030785885E+05 1.3E+05     295 1.5E-01    17 F  F

      18   4          1.0691024235E+05 1.2E+05     295 2.7E-02    77 F  F

      19   4          9.7791298332E+04 4.2E+04     295 3.9E-01    23 F  F

      20   4          8.9720554226E+04 1.0E+04     295 4.1E-01    26 F  F

      21   4          5.7994608779E+04 1.1E+05     295 9.3E-01    20 F  T

      22   4          5.7465892209E+04 1.3E+06     295 1.0E-04   274 F  F

      23   4          4.5765595752E+04 1.4E+06     295 1.9E-01    18 F  T

      24   4          4.3768347201E+04 1.1E+06     295 6.5E-02    17 F  F

      25   4          2.5538111009E+04 1.1E+06     295 4.5E-01    18 F  T

      26   4          1.4849672863E+04 6.5E+05     295 4.1E-01    23 F  T

   Elapsed time       42.6 seconds.

 

    Iter Phase   Ninf     Objective     RGmax      NSB   Step  InItr MX OK

      27   4          5.7124557394E+03 2.1E+05     295 5.9E-01    18 F  T

      28   4          5.4052428090E+03 3.6E+05     295 2.3E-02    54 F  T

      29   4          4.8541915539E+03 4.1E+05     295 5.8E-02    40 F  T

      30   4          3.1718621560E+03 1.1E+05     295 3.5E-01    44 F  T

      31   4          2.7907633146E+03 6.6E+04     295 8.5E-02   101 F  T

      32   4          1.3129688105E+03 1.9E+04     295 1.0E+00    20 T  T

      33   4          1.2643023587E+03 3.3E+04     294 2.0E-02   103 F  F

      34   4          1.0787233624E+03 2.1E+03     294 8.9E-01    26 F  T

      35   4          9.7346238972E+02 5.0E+02     294 4.1E-01   166 F  T

      36   4          8.7261920007E+02 1.9E+03     294 6.9E-01    20 F  T

 

    Iter Phase   Ninf     Objective     RGmax      NSB   Step  InItr MX OK

      37   4          8.0751710478E+02 3.2E+03     294 1.0E+00    23 T  T

      38   4          7.7540138824E+02 7.2E+02     292 4.4E-01    90 F  T

      39   4          7.5717185989E+02 3.1E+03     292 4.4E-01    26 F  T

      40   4          7.3701176716E+02 5.5E+03     292 1.0E+00    18 T  T

      41   4          7.2048265271E+02 5.5E+02     291 5.6E-01    42 F  T

      42   4          7.0733454664E+02 4.5E+02     291 7.2E-01    28 F  F

      43   4          6.9873952112E+02 4.2E+02     291 4.8E-01    36 F  T

      44   4          6.9207401696E+02 3.7E+02     291 5.9E-01    27 F  F

      45   4          6.8821230105E+02 2.1E+02     291 2.5E-01    36 F  T

      46   4          6.8670862985E+02 6.9E+02     292 9.5E-02    26 F  F

 

    Iter Phase   Ninf     Objective     RGmax      NSB   Step  InItr MX OK

      47   4          6.8284013804E+02 1.5E+02     293 4.7E-01    20 F  F

      48   4          6.7899697717E+02 2.0E+02     293 4.9E-01    20 F  F

      49   4          6.7619460763E+02 1.7E+02     293 1.0E+00    17 T  T

      50   4          6.7608814151E+02 3.1E+02     292 1.0E-02    27 F  F

      51   4          6.7463860052E+02 2.9E+02     292 9.2E-01    15 F  T

      52   4          6.7409264979E+02 1.8E+02     292 3.8E-01    16 F  F

      53   4          6.7297346134E+02 1.4E+02     292 9.8E-01    15 F  F

      54   4          6.7234858602E+02 1.7E+02     294 6.5E-01    16 F  T

      55   4          6.7146894437E+02 2.6E+02     294 8.8E-01    15 F  F

      56   4          6.7107713197E+02 1.5E+02     295 1.0E+00    16 T  T

 

    Iter Phase   Ninf     Objective     RGmax      NSB   Step  InItr MX OK

      57   4          6.7050939210E+02 2.0E+02     292 1.0E+00    12 T  T

      58   4          6.7037640640E+02 3.9E+01     291 1.8E-01    18 F  T

      59   4          6.7009244418E+02 1.0E+02     291 1.0E+00    12 F  T

      60   4          6.6989977151E+02 7.4E+01     291 8.1E-01    14 F  T

      61   4          6.6960095637E+02 1.4E+02     291 1.0E+00    12 T  T

      62   4          6.6947020953E+02 4.0E+01     289 2.7E-01    18 F  T

      63   4          6.6920209958E+02 7.8E+01     289 1.4E+00    14 F  T

      64   4          6.6898382108E+02 1.1E+02     290 8.0E-01    12 F  T

      65   4          6.6860788953E+02 7.7E+01     290 5.0E-01    20 F  T

      66   4          6.6820995851E+02 6.2E+01     290 7.2E-01    32 F  F

   Elapsed time       77.5 seconds.

 

    Iter Phase   Ninf     Objective     RGmax      NSB   Step  InItr MX OK

      67   4          6.6797645519E+02 5.4E+01     290 7.1E-01    26 F  F

      68   4          6.6781909378E+02 3.0E+01     290 1.0E+00    52 T  T

      69   4          6.6716395093E+02 1.7E+02     287 6.0E-01    24 F  T

      70   4          6.6674855725E+02 2.1E+02     287 1.0E+00    17 F  T

      71   4          6.6657760140E+02 1.7E+01     287 5.0E-01    67 F  T

      72   4          6.6643955869E+02 1.2E+02     287 1.0E+00    19 F  T

      73   4          6.6643335490E+02 1.1E+02     287 3.2E-02    31 F  T

      74   4          6.6633781029E+02 9.4E+01     287 1.0E+00    34 F  T

      75   4          6.6632909390E+02 7.4E+02     288 9.3E-03    35 F  T

      76   4          6.6623738434E+02 1.7E+02     288 1.0E+00    14 T  T

 

    Iter Phase   Ninf     Objective     RGmax      NSB   Step  InItr MX OK

      77   4          6.6596332742E+02 1.4E+01     288 4.1E-01    28 F  T

      78   4          6.6587211151E+02 1.9E+02     288 1.5E-01     5 F  T

      79   4          6.6557535594E+02 1.4E+02     288 9.1E-01    18 F  F

      80   4          6.6538230494E+02 1.0E+02     288 7.2E-01    17 F  T

      81   4          6.6499459797E+02 9.1E+01     288 3.9E-01    14 F  T

      82   4          6.6475535255E+02 1.7E+02     288 1.0E+00    10 T  T

      83   4          6.6446295119E+02 6.7E+01     287 3.1E-01    21 F  T

      84   4          6.6440988886E+02 1.2E+02     287 2.5E-01    15 F  T

      85   4          6.6420059590E+02 1.1E+02     287 1.0E+00    14 T  T

      86   4          6.6400441296E+02 2.5E+01     286 6.3E-01    21 F  T

 

    Iter Phase   Ninf     Objective     RGmax      NSB   Step  InItr MX OK

      87   4          6.6377787334E+02 8.4E+01     286 1.0E+00    15 T  T

      88   4          6.6370389524E+02 6.9E+01     286 5.6E-01    13 F  T

      89   4          6.6349421695E+02 2.2E+01     286 1.0E+00    17 T  T

      90   4          6.6320227056E+02 2.0E+01     284 7.3E-01    18 F  F

      91   4          6.6312390933E+02 2.2E+01     284 2.3E-01    18 F  T

      92   4          6.6309442431E+02 4.5E+01     284 1.3E-01     7 F  T

      93   4          6.6303611632E+02 1.6E+01     284 5.0E-01    20 F  T

      94   4          6.6300523879E+02 5.3E+01     284 6.2E-02    15 F  T

      95   4          6.6295106023E+02 3.3E+01     284 1.0E+00    12 F  T

      96   4          6.6290022300E+02 6.3E+00     284 6.9E-02    25 F  T

 

    Iter Phase   Ninf     Objective     RGmax      NSB   Step  InItr MX OK

      97   4          6.6286388103E+02 3.3E+01     284 1.1E-01    20 F  T

      98   4          6.6282198259E+02 7.7E+00     284 6.7E-02    22 F  T

      99   4          6.6282010658E+02 5.4E+01     288 2.1E-03    40 F  T

     100   4          6.6271813633E+02 5.4E+01     289 3.6E-01    20 F  T

     101   4          6.6271134614E+02 4.9E+01     289 5.5E-02    19 F  T

     102   4          6.6257121926E+02 3.6E+01     289 1.0E+00    57 T  T

     103   4          6.6231593061E+02 1.0E+02     282 1.0E+00    27 F  T

     104   4          6.6193799118E+02 1.2E+01     282 7.1E-01    62 F  F

     105   4          6.6174953603E+02 7.3E+01     282 1.0E+00    35 T  T

     106   4          6.6167863710E+02 9.9E+00     281 1.0E+00    24 T  T

 

    Iter Phase   Ninf     Objective     RGmax      NSB   Step  InItr MX OK

     107   4          6.6166066812E+02 1.0E+01     280 1.0E+00    36 F  T

     108   4          6.6164642741E+02 2.1E+01     282 1.0E+00    18 F  T

     109   4          6.6161038733E+02 6.8E-01     282 1.0E+00    56 T  T

     110   4          6.6158467220E+02 5.3E+01     281 1.0E+00    12 T  T

     111   4          6.6157523908E+02 5.2E+00     280 1.7E-01    16 F  T

     112   4          6.6155029375E+02 7.9E+00     281 1.0E+00    16 T  T

     113   4          6.6154053486E+02 2.5E+00     280 1.0E+00    16 T  T

     114   4          6.6153361974E+02 2.1E+00     280 7.1E-01    15 F  F

     115   4          6.6152832101E+02 1.7E+00     280 1.0E+00    18 T  T

     116   4          6.6152494574E+02 9.9E-01     278 1.5E+00    16 F  T

 

    Iter Phase   Ninf     Objective     RGmax      NSB   Step  InItr MX OK

     117   4          6.6152280064E+02 9.8E-01     280 3.9E-01    16 F  F

     118   4          6.6151796742E+02 1.1E+00     280 2.5E-01    17 F  F

     119   4          6.6151139160E+02 2.0E+00     280 7.1E-01     3 F  F

     120   4          6.6149147067E+02 4.2E+00     284 2.5E-02    27 F  F

     121   4          6.6148169692E+02 5.8E+00     287 1.6E-02    26 F  T

     122   4          6.6138346917E+02 2.1E+01     287 1.8E-01    20 F  T

     123   4          6.6134368768E+02 2.9E+01     287 9.0E-02    25 F  T

     124   4          6.6130219441E+02 4.1E+01     287 1.2E-01    23 F  T

     125   4          6.6124380195E+02 3.3E+01     287 1.0E+00    17 T  T

     126   4          6.6122617487E+02 8.0E+00     283 1.0E+00    16 T  T

 

    Iter Phase   Ninf     Objective     RGmax      NSB   Step  InItr MX OK

     127   4          6.6115683662E+02 2.3E+01     281 1.0E+00    15 T  T

     128   4          6.6106361015E+02 7.6E+00     280 5.7E-01    19 F  F

     129   4          6.6101230632E+02 1.6E+01     280 5.4E-01    13 F  T

     130   4          6.6096752079E+02 1.9E+01     280 8.0E-01    14 F  F

     131   4          6.6095075495E+02 1.5E+01     280 5.8E-01    13 F  T

     132   4          6.6093172645E+02 1.8E+01     280 6.0E-01    12 F  F

     133   4          6.6092351128E+02 8.6E+00     280 4.7E-01    16 F  T

     134   4          6.6084649815E+02 1.2E+01     186 8.2E-01    30 F  F

     135   4          6.6083392728E+02 1.2E+01     245 1.0E+00    16 F  T

     136   4          6.6083178062E+02 1.5E+00     245 5.0E-01    39 F  T

   Elapsed time      112.2 seconds.

 

    Iter Phase   Ninf     Objective     RGmax      NSB   Step  InItr MX OK

     137   4          6.6083007231E+02 8.0E+00     265 1.0E+00    13 F  T

     138   4          6.6081995982E+02 5.4E+00     265 1.0E+00    28 F  T

     139   4          6.6080928278E+02 7.9E+00     267 1.0E+00    16 F  T

     140   4          6.6080323830E+02 5.0E+00     273 1.0E+00    17 T  T

     141   4          6.6080052144E+02 7.7E-01     272 1.0E+00    26 F  T

     142   4          6.6078998012E+02 2.6E+00     272 1.0E+00    19 T  T

     143   4          6.6078675127E+02 5.8E+00     271 1.0E+00    13 F  T

     144   4          6.6078293843E+02 3.0E+00     272 2.5E-01    16 F  F

     145   4          6.6078219675E+02 1.3E+00     272 1.0E+00    13 F  T

     146   4          6.6077724841E+02 5.5E-01     273 3.5E-01    18 F  T

 

    Iter Phase   Ninf     Objective     RGmax      NSB   Step  InItr MX OK

     147   4          6.6077248954E+02 4.0E+00     277 5.0E-01    14 F  F

     148   4          6.6076746521E+02 5.6E+00     277 1.0E+00    11 T  T

     149   4          6.6076141823E+02 3.6E+00     276 7.2E-01    14 F  F

     150   4          6.6075590359E+02 3.4E+00     276 1.0E+00     4 T  T

     151   4          6.6075461073E+02 1.2E+01     275 1.0E+00    12 T  T

     152   4          6.6075448516E+02 2.3E-02     274 1.3E+00    18 F  F

     153   4          6.6075439391E+02 3.9E-02     274 1.9E+00     8 F  F

     154   4          6.6075434643E+02 1.6E-02     274 1.8E+00     7 F  F

     155   4          6.6075432160E+02 1.8E-02     274 1.8E+00     5 F  F

     156   4          6.6075431368E+02 3.2E-03     274 1.0E+00     7 T  T

 

    Iter Phase   Ninf     Objective     RGmax      NSB   Step  InItr MX OK

     157   4          6.6075430987E+02 5.4E-03     273 1.0E+00     5 T  T

     158   4          6.6075430987E+02 1.1E-03     272 1.0E+00     3 F  T

     159   4          6.6075430987E+02 1.2E-06     272 1.0E+00     1 F  T

     160   4          6.6075430987E+02 1.9E-09     272

 

 ** Optimal solution. Reduced gradient less than tolerance.

 

--- Reading solution for model mfa

--- Executing after solve: elapsed 0:02:04.766

--- eiFlux_GAMS_Instationary.gms(208) 31 Mb
--- eiFlux_GAMS_Instationary.gms(278) 31 Mb

--- GDX File (execute_unload) C:\Users\dluga\OneDrive\Desktop\eiFlux_Inca_Comparison_Rev2\GAMS_Model\Results.gdx

--- GDX File C:\Users\dluga\OneDrive\Desktop\eiFlux_Inca_Comparison_Rev2\GAMS_Model\_gams_py_gdb1.gdx

*** Status: Normal completion

--- Job eiFlux_GAMS_Instationary.gms Stop 11/10/21 22:58:06 elapsed 0:02:04.834


Refining Grid
--- Job eiFlux_GAMS_Instationary.gms Start 11/10/21 22:58:06 34.2.0 r6925a71 WEX-WEI x86 64bit/MS Windows

--- Applying:

    C:\GAMS\34\gmsprmNT.txt

--- GAMS Parameters defined

    LP conopt

    MIP CPLEX

    RMIP conopt

    NLP conopt

    MCP PATH

    MPEC NLPEC

    RMPEC NLPEC

    CNS conopt

    DNLP conopt

    RMINLP conopt

    MINLP DICOPT

    QCP conopt

    MIQCP SBB

    RMIQCP conopt

    EMP JAMS

    Input C:\Users\dluga\OneDrive\Desktop\eiFlux_Inca_Comparison_Rev2\GAMS_Model\eiFlux_GAMS_Instationary.gms

    Output C:\Users\dluga\OneDrive\Desktop\eiFlux_Inca_Comparison_Rev2\GAMS_Model\_gams_py_gjo0.lst

    ScrDir C:\Users\dluga\OneDrive\Desktop\eiFlux_Inca_Comparison_Rev2\GAMS_Model\225h\

    SysDir C:\GAMS\34\

    CurDir C:\Users\dluga\OneDrive\Desktop\eiFlux_Inca_Comparison_Rev2\GAMS_Model\

    LogOption 3

    LogFile C:\Users\dluga\OneDrive\Desktop\eiFlux_Inca_Comparison_Rev2\GAMS_Model\_gams_py_gjo0.log

    GDX C:\Users\dluga\OneDrive\Desktop\eiFlux_Inca_Comparison_Rev2\GAMS_Model\_gams_py_gdb3.gdx

Licensee: Small MUD - 5 User License                     G200210/0001AS-WIN

          University of Maryland, Chemical and Biomolecular EngineerDC13915

          C:\Users\dluga\OneDrive\Pictures\Documents\GAMS\gamslice.txt

GAMS 34.2.0   Copyright (C) 1987-2021 GAMS Development. All rights reserved

--- Starting compilation

--- eiFlux_GAMS_Instationary.gms(62) 2 Mb

--- GDXin=C:\Users\dluga\OneDrive\Desktop\eiFlux_Inca_Comparison_Rev2\GAMS_Model\input.gdx

--- GDX File ($gdxIn) C:\Users\dluga\OneDrive\Desktop\eiFlux_Inca_Comparison_Rev2\GAMS_Model\input.gdx

--- eiFlux_GAMS_Instationary.gms(274) 4 Mb

--- GDXin=C:\Users\dluga\OneDrive\Desktop\eiFlux_Inca_Comparison_Rev2\GAMS_Model\input.gdx

--- GDX File ($gdxIn) C:\Users\dluga\OneDrive\Desktop\eiFlux_Inca_Comparison_Rev2\GAMS_Model\input.gdx

--- eiFlux_GAMS_Instationary.gms(327) 4 Mb

--- Starting execution: elapsed 0:00:00.016

--- eiFlux_GAMS_Instationary.gms(208) 6 Mb

--- Generating CNS model initx

--- eiFlux_GAMS_Instationary.gms(157) 40 Mb
--- eiFlux_GAMS_Instationary.gms(163) 46 Mb
--- eiFlux_GAMS_Instationary.gms(163) 47 Mb
--- eiFlux_GAMS_Instationary.gms(163) 47 Mb
--- eiFlux_GAMS_Instationary.gms(168) 50 Mb
--- eiFlux_GAMS_Instationary.gms(213) 50 Mb

--- LOOPS cidx = 0

---   75,044 rows  76,072 columns  441,098 non-zeroes

---   92,640 nl-code  17,820 nl-non-zeroes

--- eiFlux_GAMS_Instationary.gms(213) 48 Mb

--- Executing CONOPT4 (Solvelink=2): elapsed 0:00:02.228


CONOPT 4         34.2.0 r6925a71 Released Feb 05, 2021 WEI x86 64bit/MS Window


Reading parameter(s) from "C:\Users\dluga\OneDrive\Desktop\eiFlux_Inca_Comparison_Rev2\GAMS_Model\conopt4.opt"

>>  LFNICR 20000

>>  Lim_SlowPrg 1000

>>  Frq_Rescale 1

>>  Flg_2DDir 1

Finished reading from "C:\Users\dluga\OneDrive\Desktop\eiFlux_Inca_Comparison_Rev2\GAMS_Model\conopt4.opt"


 

 

    C O N O P T   version 4.23

    Copyright (C) ARKI Consulting and Development A/S

                  Bagsvaerdvej 246 A

                  DK-2880 Bagsvaerd, Denmark

    Licensed to:  GAMS/CONOPT OEM License

 

 

    The user model has 75044 constraints and 76072 variables

    with 441098 Jacobian elements, 17820 of which are nonlinear.

 

    Iter Phase   Ninf   Infeasibility   RGmax      NSB   Step  InItr MX OK

       0   0          1.0431500000E+04 (Input point)

 

    The pre-triangular part of the model has 0 constraints and 1028 variables.

    There are 8224 definitional constraints and defined variables.

 

    Preprocessed model has 66820 constraints and 66820 variables

    with 377362 Jacobian elements, 17820 of which are nonlinear.

 

    Iter Phase   Ninf   Infeasibility   RGmax      NSB   Step  InItr MX OK

                      1.0431500000E+04 (Full preprocessed model)

                      1.0416500000E+04 (After scaling)

       1   0       0  6.6531205815E+03                 3.8E-01     1 F  T

       2   1       0  1.4612096192E-10                 1.0E+00     5 F  T

 

 ** Feasible solution to a square system.

 

--- Reading solution for model initx

--- Executing after solve: elapsed 0:00:04.139

--- eiFlux_GAMS_Instationary.gms(208) 48 Mb

--- Generating NLP model mfa

--- eiFlux_GAMS_Instationary.gms(157) 51 Mb
--- eiFlux_GAMS_Instationary.gms(157) 52 Mb
--- eiFlux_GAMS_Instationary.gms(157) 55 Mb
--- eiFlux_GAMS_Instationary.gms(159) 58 Mb
--- eiFlux_GAMS_Instationary.gms(159) 61 Mb
--- eiFlux_GAMS_Instationary.gms(159) 72 Mb
--- eiFlux_GAMS_Instationary.gms(167) 75 Mb
--- eiFlux_GAMS_Instationary.gms(225) 75 Mb

--- LOOPS cidx = 0

---   78,315 rows  79,641 columns  656,856 non-zeroes

---   798,818 nl-code  338,802 nl-non-zeroes

--- eiFlux_GAMS_Instationary.gms(225) 70 Mb

--- Executing CONOPT4 (Solvelink=2): elapsed 0:00:07.407


CONOPT 4         34.2.0 r6925a71 Released Feb 05, 2021 WEI x86 64bit/MS Window


Reading parameter(s) from "C:\Users\dluga\OneDrive\Desktop\eiFlux_Inca_Comparison_Rev2\GAMS_Model\conopt4.opt"

>>  LFNICR 20000

>>  Lim_SlowPrg 1000

>>  Frq_Rescale 1

>>  Flg_2DDir 1

Finished reading from "C:\Users\dluga\OneDrive\Desktop\eiFlux_Inca_Comparison_Rev2\GAMS_Model\conopt4.opt"


 

 

    C O N O P T   version 4.23

    Copyright (C) ARKI Consulting and Development A/S

                  Bagsvaerdvej 246 A

                  DK-2880 Bagsvaerd, Denmark

    Licensed to:  GAMS/CONOPT OEM License

 

 

    The user model has 78315 constraints and 79641 variables

    with 656856 Jacobian elements, 338802 of which are nonlinear.

    The Hessian of the Lagrangian has 1182 elements on the diagonal,

    140010 elements below the diagonal, and 63881 nonlinear variables.

 

    Iter Phase   Ninf   Infeasibility   RGmax      NSB   Step  InItr MX OK

       0   0          1.7655517179E-09 (Input point)

 

    The pre-triangular part of the model has 24 constraints and 1055 variables.

    The post-triangular part of the model has 10410 constraints and variables.

 

    Preprocessed model has 67881 constraints and 68176 variables

    with 515252 Jacobian elements, 254640 of which are nonlinear.

 

    Iter Phase   Ninf   Infeasibility   RGmax      NSB   Step  InItr MX OK

                      3.2620278686E-01 (Full preprocessed model)

                      1.7438646549E-02 (After scaling)

                      4.1843107736E-04 (After adjusting individual variables)

       1   0       0  1.6999304148E-09                 1.0E+00     1 T  T

 

 ** Feasible solution. Value of objective =    922.380146768

 

    Iter Phase   Ninf     Objective     RGmax      NSB   Step  InItr MX OK

       2   3          9.2231393413E+02 2.2E+04      29 3.0E-08    25 F  T

       3   4          6.5369843013E+02 1.5E+03     214 1.0E+00    20 T  T

       4   4          6.5021991119E+02 2.6E+02     251 1.0E+00    18 F  T

       5   4          6.4870223851E+02 3.2E+01     251 1.0E+00    55 T  T

       6   4          6.4853731538E+02 1.1E+02     261 1.0E+00    20 F  T

       7   4          6.4708246927E+02 1.9E+01     261 2.1E-01   114 F  T

       8   4          6.4543806355E+02 2.9E+02     264 1.0E+00    16 F  T

       9   4          6.4514273980E+02 5.5E+01     264 1.0E+00    40 F  T

      10   4          6.4508434410E+02 1.7E+01     266 1.0E+00    25 F  T

      11   4          6.4501043599E+02 4.9E+00     266 1.0E+00    36 T  T

   Elapsed time       34.4 seconds.

 

    Iter Phase   Ninf     Objective     RGmax      NSB   Step  InItr MX OK

      12   4          6.4496108332E+02 8.8E+00     269 1.0E+00    24 T  T

      13   4          6.4484892960E+02 5.3E+00     268 2.5E-01    47 F  T

      14   4          6.4474463041E+02 3.4E+01     270 2.9E-01    19 F  T

      15   4          6.4469672492E+02 1.0E+02     270 1.0E+00    12 F  T

      16   4          6.4463534467E+02 4.3E+00     270 2.8E-01    25 F  T

      17   4          6.4461112273E+02 9.5E+01     270 1.0E+00    10 F  T

      18   4          6.4458087018E+02 7.8E+00     272 2.3E-01    24 F  T

      19   4          6.4454643589E+02 8.5E+01     272 1.0E+00    12 F  T

      20   4          6.4451333209E+02 5.4E+00     272 6.3E-01    31 F  T

      21   4          6.4448916677E+02 6.5E+01     272 1.0E+00    12 F  T

 

    Iter Phase   Ninf     Objective     RGmax      NSB   Step  InItr MX OK

      22   4          6.4446008932E+02 4.4E+00     272 2.5E-01    38 F  T

      23   4          6.4441799415E+02 5.3E+01     272 1.7E+00    12 F  T

      24   4          6.4440355593E+02 1.5E+01     272 1.0E+00    16 F  T

      25   4          6.4439145557E+02 4.5E+01     272 1.0E+00    12 F  T

      26   4          6.4438591228E+02 8.7E+00     272 1.0E+00    13 F  T

      27   4          6.4438063170E+02 3.6E+01     272 4.0E-01    14 F  T

      28   4          6.4437843679E+02 1.6E+01     272 1.0E+00    11 F  T

      29   4          6.4437531799E+02 1.9E+00     272 5.0E-01    17 F  T

      30   4          6.4437207756E+02 1.2E+01     272 1.0E+00    12 F  T

      31   4          6.4437037818E+02 3.0E+00     272 1.0E+00    14 F  T

   Elapsed time       65.9 seconds.

 

    Iter Phase   Ninf     Objective     RGmax      NSB   Step  InItr MX OK

      32   4          6.4436962256E+02 5.9E+00     272 1.0E+00    10 F  T

      33   4          6.4436917810E+02 2.2E+00     272 1.0E+00     7 F  T

      34   4          6.4436875421E+02 5.3E+00     272 1.0E+00     7 F  T

      35   4          6.4436858644E+02 1.1E+00     272 1.0E+00     6 F  T

      36   4          6.4436834472E+02 4.7E+00     272 1.0E+00     8 F  T

      37   4          6.4436826426E+02 4.0E-01     272 6.3E-01     6 F  T

      38   4          6.4436820475E+02 1.6E+00     272 1.0E+00     6 F  T

      39   4          6.4436817746E+02 6.0E-01     272 1.0E+00     4 F  T

      40   4          6.4436816586E+02 7.7E-01     272 1.0E+00     5 F  T

      41   4          6.4436816310E+02 1.8E-01     272 1.0E+00     6 F  T

 

    Iter Phase   Ninf     Objective     RGmax      NSB   Step  InItr MX OK

      42   4          6.4436816280E+02 1.4E-01     272 1.0E+00     3 F  T

      43   4          6.4436816279E+02 9.6E-03     272 1.0E+00     2 F  T

      44   4          6.4436816279E+02 3.2E-04     272 1.0E+00     2 F  T

      45   4          6.4436816279E+02 7.1E-10     272

 

 ** Optimal solution. Reduced gradient less than tolerance.

 

--- Reading solution for model mfa

--- Executing after solve: elapsed 0:01:28.908

--- eiFlux_GAMS_Instationary.gms(208) 70 Mb
--- eiFlux_GAMS_Instationary.gms(278) 70 Mb

--- GDX File (execute_unload) C:\Users\dluga\OneDrive\Desktop\eiFlux_Inca_Comparison_Rev2\GAMS_Model\Results.gdx

--- GDX File C:\Users\dluga\OneDrive\Desktop\eiFlux_Inca_Comparison_Rev2\GAMS_Model\_gams_py_gdb3.gdx

*** Status: Normal completion

--- Job eiFlux_GAMS_Instationary.gms Stop 11/10/21 22:59:35 elapsed 0:01:29.026


 Experiment exp1

 Measurement Time 0.30
  Metabolite           Atoms    M+    Measured (scaled)  Simulated   Residual
         Ala              bc     0                 0.96       0.96     0.0001
         Ala              bc     1               0.0219      0.021     0.0114
         Ala              bc     2               0.0242     0.0189     0.2783
         Ala             abc     0               0.9491     0.9493     0.0002
         Ala             abc     1               0.0275     0.0314     0.1235
         Ala             abc     2               0.0107     0.0127     0.0369
         Ala             abc     3               0.0152     0.0067      1.115
         Asn            abcd     0               0.9553     0.9579     0.0325
         Asn            abcd     1               0.0503     0.0414     2.1594
         Asn            abcd     2                    0     0.0007     0.0096
         Asn            abcd     3                    0        0.0        0.0
         Asn            abcd     4                    0        0.0        0.0
         Asp              ab     0               0.9744     0.9746     0.0004
         Asp              ab     1               0.0308     0.0239     0.5999
         Asp              ab     2                    0     0.0016     0.0968
         Asp             bcd     0               0.9619     0.9635     0.0119
         Asp             bcd     1               0.0449     0.0318     1.1923
         Asp             bcd     2               0.0055     0.0045     0.0437
         Asp             bcd     3               0.0116     0.0002     2.6309
         Asp            abcd     0               0.9526     0.9531     0.0074
         Asp            abcd     1               0.0509     0.0419     2.2568
         Asp            abcd     2               0.0131     0.0035     0.4722
         Asp            abcd     3               0.0047     0.0015     0.1566
         Asp            abcd     4                    0     0.0001        0.0
         Glu            bcde     0               0.9577     0.9578     0.0001
         Glu            bcde     1               0.0421     0.0414      0.009
         Glu            bcde     2                    0     0.0007     0.0109
         Glu            bcde     3                    0        0.0        0.0
         Glu            bcde     4                    0        0.0        0.0
         Glu           abcde     0               0.9471     0.9476     0.0022
         Glu           abcde     1               0.0543     0.0512     0.2531
         Glu           abcde     2                0.006     0.0012     0.2354
         Glu           abcde     3               0.0018        0.0     0.0164
         Glu           abcde     4               0.0019        0.0     0.0363
         Glu           abcde     5               0.0029        0.0     0.0846
         Gln           abcde     0               0.9477     0.9476        0.0
         Gln           abcde     1               0.0507     0.0512      0.007
         Gln           abcde     2                    0     0.0011     0.0085
         Gln           abcde     3                    0        0.0        0.0
         Gln           abcde     4                    0        0.0        0.0
         Gln           abcde     5                    0        0.0        0.0
         Gly               b     0               0.9763     0.9763        0.0
         Gly               b     1               0.0221     0.0237     0.0311
         Gly              ab     0               0.9655     0.9653     0.0005
         Gly              ab     1                 0.02     0.0299     1.9873
         Gly              ab     2               0.0083     0.0048     0.2554
         Ile           bcdef     0               0.9433     0.9437     0.0009
         Ile           bcdef     1               0.0509     0.0511     0.0002
         Ile           bcdef     2               0.0114     0.0051     0.8042
         Ile           bcdef     3                    0     0.0001     0.0003
         Ile           bcdef     4               0.0068        0.0     0.5742
         Ile           bcdef     5                    0        0.0        0.0
         Leu           bcdef     0               0.9459     0.9455      0.004
         Leu           bcdef     1               0.0349     0.0532     5.2257
         Leu           bcdef     2               0.0019     0.0013      0.003
         Leu           bcdef     3                    0        0.0        0.0
         Leu           bcdef     4                    0        0.0        0.0
         Leu           bcdef     5               0.0018        0.0     0.0326
         Met            bcde     0               0.9575     0.9579     0.0017
         Met            bcde     1               0.0476     0.0415      0.192
         Met            bcde     2               0.0186     0.0007     1.6433
         Met            bcde     3                    0        0.0        0.0
         Met            bcde     4               0.0142        0.0     1.6725
         Met           abcde     0                0.947     0.9476     0.0058
         Met           abcde     1               0.0543     0.0513      0.091
         Met           abcde     2                    0     0.0011     0.0125
         Met           abcde     3               0.0046        0.0      0.209
         Met           abcde     4                0.012        0.0     3.9812
         Met           abcde     5               0.0269        0.0      3.225
         Phe        bcdefghi     0               0.9085     0.9084     0.0001
         Phe        bcdefghi     1               0.0776     0.0787     0.0486
         Phe        bcdefghi     2               0.0135     0.0121     0.0236
         Phe        bcdefghi     3               0.0058     0.0007     0.1311
         Phe        bcdefghi     4                    0     0.0001     0.0001
         Phe        bcdefghi     5               0.0047        0.0     0.3411
         Phe        bcdefghi     6                    0        0.0        0.0
         Phe        bcdefghi     7               0.0068        0.0     0.2355
         Phe        bcdefghi     8               0.0114        0.0     1.6028
         Phe              ab     0               0.9688      0.969     0.0003
         Phe              ab     1               0.0176     0.0275     0.5753
         Phe              ab     2               0.0122     0.0036     2.0779
         Phe       abcdefghi     0               0.8968     0.8984     0.0181
         Phe       abcdefghi     1               0.0963     0.0878     0.3232
         Phe       abcdefghi     2               0.0112     0.0097     0.0622
         Phe       abcdefghi     3                    0     0.0038     0.3909
         Phe       abcdefghi     4                0.009     0.0003     2.1322
         Phe       abcdefghi     5               0.0064        0.0     0.4075
         Phe       abcdefghi     6               0.0256        0.0     3.3348
         Phe       abcdefghi     7                    0        0.0        0.0
         Phe       abcdefghi     8                    0        0.0        0.0
         Phe       abcdefghi     9                    0        0.0        0.0
         Ser              bc     0               0.7873      0.784     0.0458
         Ser              bc     1               0.0266     0.0231     0.0855
         Ser              bc     2               0.1906     0.1928     0.1399
         Ser              ab     0               0.7787     0.7826     0.1041
         Ser              ab     1               0.1653     0.1486     1.6599
         Ser              ab     2               0.0749     0.0689     0.3686
         Ser             abc     0               0.7702     0.7703     0.0003
         Ser             abc     1               0.0408     0.0357     1.0709
         Ser             abc     2               0.1236      0.126     0.0589
         Ser             abc     3               0.0669      0.068     0.0439
         Thr             bcd     0               0.9665     0.9682     0.0214
         Thr             bcd     1               0.0473     0.0314     3.9587
         Thr             bcd     2                    0     0.0004     0.0009
         Thr             bcd     3                    0        0.0        0.0
         Thr            abcd     0               0.9578     0.9578        0.0
         Thr            abcd     1               0.0366     0.0414     0.1618
         Thr            abcd     2               0.0151     0.0007     1.2235
         Thr            abcd     3               0.0045        0.0     0.5464
         Thr            abcd     4                    0        0.0        0.0
         Tyr              ab     0                0.976     0.9761     0.0001
         Tyr              ab     1               0.0232     0.0229     0.0005
         Tyr              ab     2               0.0101      0.001     1.2782
         Val            bcde     0               0.9178      0.918     0.0007
         Val            bcde     1               0.0445     0.0402     0.0933
         Val            bcde     2               0.0404     0.0371     0.2101
         Val            bcde     3                    0     0.0009     0.0049
         Val            bcde     4               0.0028     0.0037     0.0358
         Val           abcde     0               0.9073     0.9077     0.0009
         Val           abcde     1               0.0468     0.0499     0.0765
         Val           abcde     2               0.0368      0.031     0.5315
         Val           abcde     3               0.0011     0.0075     1.6576
         Val           abcde     4               0.0042     0.0026     0.0143
         Val           abcde     5               0.0054     0.0013     0.1129
         aKG           abcde     0               0.9469     0.9472     0.0009
         aKG           abcde     1               0.0593     0.0512     0.4507
         aKG           abcde     2               0.0025     0.0016     0.0237
         aKG           abcde     3                    0        0.0        0.0
         aKG           abcde     4                    0        0.0        0.0
         aKG           abcde     5                0.004        0.0     0.1107
         Cit          abcdef     0               0.9057     0.9049     0.0058
         Cit          abcdef     1               0.0478     0.0598     0.8497
         Cit          abcdef     2               0.0236     0.0311     1.5798
         Cit          abcdef     3                    0     0.0031      0.067
         Cit          abcdef     4                    0     0.0007     0.0054
         Cit          abcdef     5               0.0153     0.0003     1.1389
         Cit          abcdef     6               0.0084        0.0     0.8668
         Fum            abcd     0               0.9432     0.9432        0.0
         Fum            abcd     1               0.0418     0.0428     0.0061
         Fum            abcd     2                    0     0.0092     0.7056
         Fum            abcd     3               0.0113     0.0046     0.3115
         Fum            abcd     4                    0     0.0002      0.001
         Mal            abcd     0               0.9049      0.905     0.0001
         Mal            abcd     1               0.0483     0.0469      0.055
         Mal            abcd     2               0.0318     0.0309     0.0064
         Mal            abcd     3               0.0046     0.0162     3.7757
         Mal            abcd     4                    0     0.0009     0.0065
         Pyr             abc     0               0.7272     0.7264     0.0148
         Pyr             abc     1               0.0354     0.0311     0.1297
         Pyr             abc     2               0.1547     0.1579     0.0616
         Pyr             abc     3               0.0691     0.0847     2.4108
         Suc            abcd     0               0.9428     0.9432     0.0017
         Suc            abcd     1               0.0383     0.0428     0.2451
         Suc            abcd     2               0.0138     0.0092     0.5863
         Suc            abcd     3               0.0151     0.0046     1.3777
         Suc            abcd     4                0.014     0.0002     1.9165

 Total Residual at Current Time 73.777

 Measurement Time 0.75
  Metabolite           Atoms    M+    Measured (scaled)  Simulated   Residual
         Ala              bc     0                0.881     0.8825     0.0355
         Ala              bc     1               0.0278     0.0218     0.4523
         Ala              bc     2               0.1217     0.0958     3.9777
         Ala             abc     0               0.8695     0.8706     0.0143
         Ala             abc     1               0.0085     0.0318     3.7587
         Ala             abc     2               0.0785      0.064     1.4716
         Ala             abc     3               0.0523     0.0337      1.774
         Asn            abcd     0               0.9566     0.9574     0.0066
         Asn            abcd     1               0.0593     0.0415     1.6101
         Asn            abcd     2                    0      0.001     0.0113
         Asn            abcd     3                    0     0.0002     0.0002
         Asn            abcd     4               0.0217        0.0     3.2542
         Asp              ab     0               0.9452     0.9452        0.0
         Asp              ab     1               0.0425     0.0437     0.0105
         Asp              ab     2               0.0129      0.011     0.0544
         Asp             bcd     0               0.9278     0.9284     0.0017
         Asp             bcd     1               0.0378     0.0361     0.0141
         Asp             bcd     2               0.0338     0.0313     0.1808
         Asp             bcd     3               0.0044     0.0043     0.0005
         Asp            abcd     0               0.9164     0.9173     0.0035
         Asp            abcd     1               0.0585     0.0463     0.8845
         Asp            abcd     2               0.0126     0.0226     1.5798
         Asp            abcd     3               0.0137     0.0125     0.0174
         Asp            abcd     4               0.0092     0.0012     0.9842
         Glu            bcde     0               0.9525     0.9527     0.0005
         Glu            bcde     1               0.0466     0.0413     0.2241
         Glu            bcde     2                    0     0.0056     0.1376
         Glu            bcde     3               0.0008     0.0001     0.0034
         Glu            bcde     4                    0     0.0002      0.001
         Glu           abcde     0               0.9426     0.9424     0.0002
         Glu           abcde     1               0.0365     0.0511     1.0932
         Glu           abcde     2               0.0056     0.0059     0.0019
         Glu           abcde     3               0.0062     0.0003      0.247
         Glu           abcde     4               0.0024     0.0002     0.0409
         Glu           abcde     5               0.0108        0.0     0.9621
         Gln           abcde     0               0.9474     0.9475     0.0003
         Gln           abcde     1               0.0466     0.0512     0.1502
         Gln           abcde     2               0.0119     0.0013     1.7579
         Gln           abcde     3                    0        0.0        0.0
         Gln           abcde     4                    0        0.0        0.0
         Gln           abcde     5               0.0157        0.0     1.7113
         Gly               b     0               0.9186     0.9187     0.0002
         Gly               b     1               0.0818     0.0813     0.0078
         Gly              ab     0               0.9058     0.9059     0.0002
         Gly              ab     1               0.0699     0.0691     0.0034
         Gly              ab     2               0.0287      0.025     0.0918
         Ile           bcdef     0               0.9241     0.9256     0.0112
         Ile           bcdef     1               0.0529     0.0507     0.0627
         Ile           bcdef     2               0.0333      0.023     1.6376
         Ile           bcdef     3               0.0026     0.0007     0.0354
         Ile           bcdef     4                    0        0.0        0.0
         Ile           bcdef     5               0.0046        0.0     0.1475
         Leu           bcdef     0               0.9342      0.934     0.0003
         Leu           bcdef     1               0.0603     0.0632     0.3301
         Leu           bcdef     2                    0     0.0022     0.0777
         Leu           bcdef     3               0.0233     0.0004     3.6598
         Leu           bcdef     4                    0     0.0001     0.0001
         Leu           bcdef     5               0.0112     0.0001     1.5331
         Met            bcde     0               0.9572     0.9571     0.0001
         Met            bcde     1               0.0327     0.0418     0.4892
         Met            bcde     2               0.0053      0.001     0.0957
         Met            bcde     3                    0        0.0        0.0
         Met            bcde     4                    0        0.0        0.0
         Met           abcde     0               0.9465     0.9469      0.001
         Met           abcde     1               0.0523     0.0516     0.0102
         Met           abcde     2                    0     0.0013     0.0125
         Met           abcde     3               0.0051     0.0001     0.9983
         Met           abcde     4               0.0119        0.0     0.7149
         Met           abcde     5                    0        0.0        0.0
         Phe        bcdefghi     0                0.875     0.8741     0.0168
         Phe        bcdefghi     1               0.0666     0.0763     3.7149
         Phe        bcdefghi     2               0.0541     0.0452     0.8005
         Phe        bcdefghi     3                    0     0.0032     0.1302
         Phe        bcdefghi     4               0.0149     0.0007     1.1936
         Phe        bcdefghi     5               0.0131     0.0003      2.555
         Phe        bcdefghi     6               0.0015     0.0001     0.0295
         Phe        bcdefghi     7                0.007     0.0001     0.7423
         Phe        bcdefghi     8               0.0006        0.0     0.0035
         Phe              ab     0               0.9327     0.9331     0.0018
         Phe              ab     1               0.0566     0.0509     0.1458
         Phe              ab     2               0.0192      0.016     0.4227
         Phe       abcdefghi     0               0.8647     0.8636     0.0074
         Phe       abcdefghi     1                0.082     0.0857     0.3746
         Phe       abcdefghi     2               0.0186     0.0315     0.9933
         Phe       abcdefghi     3               0.0108     0.0169     0.3019
         Phe       abcdefghi     4               0.0028     0.0015     0.0422
         Phe       abcdefghi     5                    0     0.0004     0.0051
         Phe       abcdefghi     6               0.0141     0.0002     3.9374
         Phe       abcdefghi     7               0.0032     0.0001     0.0445
         Phe       abcdefghi     8                    0        0.0        0.0
         Phe       abcdefghi     9                    0        0.0        0.0
         Ser              bc     0               0.6057     0.6082     0.0314
         Ser              bc     1               0.0652      0.055     0.6163
         Ser              bc     2               0.3392     0.3367     0.0271
         Ser              ab     0               0.6284     0.6265      0.102
         Ser              ab     1               0.2434     0.2513     1.3023
         Ser              ab     2               0.1262     0.1222     0.1968
         Ser             abc     0               0.5908     0.5932      0.035
         Ser             abc     1               0.0695     0.0636     1.4138
         Ser             abc     2               0.1954      0.226     4.1595
         Ser             abc     3                0.121     0.1172     0.5866
         Thr             bcd     0               0.9675     0.9675     0.0001
         Thr             bcd     1               0.0184     0.0315     1.1982
         Thr             bcd     2                    0      0.001     0.0095
         Thr             bcd     3               0.0039     0.0001      0.143
         Thr            abcd     0               0.9561     0.9571      0.013
         Thr            abcd     1               0.0769     0.0415     5.5676
         Thr            abcd     2                    0     0.0011     0.0153
         Thr            abcd     3               0.0003     0.0003        0.0
         Thr            abcd     4                    0        0.0        0.0
         Tyr              ab     0               0.9659      0.966     0.0001
         Tyr              ab     1               0.0326     0.0295     0.0674
         Tyr              ab     2               0.0072     0.0045     0.2035
         Val            bcde     0               0.7751     0.7746     0.0061
         Val            bcde     1               0.0407     0.0375     0.1672
         Val            bcde     2               0.1311     0.1461     1.3354
         Val            bcde     3                    0     0.0053     0.2362
         Val            bcde     4               0.0336     0.0364      0.042
         Val           abcde     0                0.764     0.7645     0.0008
         Val           abcde     1               0.0488     0.0459     0.0431
         Val           abcde     2               0.1194     0.1205     0.0494
         Val           abcde     3               0.0366     0.0311     0.8501
         Val           abcde     4               0.0255     0.0253     0.0013
         Val           abcde     5               0.0133     0.0128     0.0087
         aKG           abcde     0               0.9316      0.931     0.0044
         aKG           abcde     1               0.0354      0.051     2.9912
         aKG           abcde     2               0.0077     0.0162     1.4916
         aKG           abcde     3               0.0057     0.0009     0.6427
         aKG           abcde     4               0.0029     0.0008     0.0222
         aKG           abcde     5                0.012     0.0001     1.1804
         Cit          abcdef     0               0.7577     0.7589     0.0174
         Cit          abcdef     1               0.0377     0.0583     5.2462
         Cit          abcdef     2               0.1507     0.1456      0.722
         Cit          abcdef     3               0.0111     0.0197     1.1735
         Cit          abcdef     4               0.0099     0.0113     0.0323
         Cit          abcdef     5                    0     0.0057     0.2223
         Cit          abcdef     6               0.0147     0.0006     1.0235
         Fum            abcd     0               0.8609     0.8612     0.0014
         Fum            abcd     1               0.0676     0.0532     2.0841
         Fum            abcd     2               0.0376     0.0534     3.0862
         Fum            abcd     3               0.0353     0.0292     0.3789
         Fum            abcd     4                    0     0.0031     0.0566
         Mal            abcd     0               0.7828     0.7848     0.0246
         Mal            abcd     1               0.0564     0.0633      0.482
         Mal            abcd     2               0.0971     0.0922     0.6792
         Mal            abcd     3               0.0508     0.0532     0.0593
         Mal            abcd     4               0.0117     0.0065     0.5609
         Pyr             abc     0               0.5434     0.5489     0.1816
         Pyr             abc     1               0.0236     0.0358     3.0582
         Pyr             abc     2               0.2789      0.273     0.5501
         Pyr             abc     3               0.1408     0.1423     0.0236
         Suc            abcd     0               0.8619     0.8612     0.0025
         Suc            abcd     1               0.0479     0.0532     0.3362
         Suc            abcd     2               0.0314     0.0534     2.4873
         Suc            abcd     3               0.0356     0.0291     0.6451
         Suc            abcd     4                    0     0.0031     0.0488

 Total Residual at Current Time 99.7583

 Measurement Time 1.20
  Metabolite           Atoms    M+    Measured (scaled)  Simulated   Residual
         Ala              bc     0               0.7994     0.7998     0.0021
         Ala              bc     1               0.0093     0.0249     1.2383
         Ala              bc     2                0.178     0.1753      0.072
         Ala             abc     0               0.7875      0.787     0.0076
         Ala             abc     1               0.0381     0.0335     0.1463
         Ala             abc     2               0.1177     0.1177        0.0
         Ala             abc     3               0.0561     0.0617     1.2683
         Asn            abcd     0               0.9558     0.9557        0.0
         Asn            abcd     1                0.041     0.0417     0.0111
         Asn            abcd     2                    0     0.0018     0.0679
         Asn            abcd     3                    0     0.0007     0.0023
         Asn            abcd     4               0.0021     0.0001      0.161
         Asp              ab     0               0.8979     0.8995     0.0133
         Asp              ab     1               0.0902      0.075     1.3573
         Asp              ab     2               0.0207     0.0254     0.1537
         Asp             bcd     0                0.874     0.8742     0.0019
         Asp             bcd     1               0.0341     0.0436     0.8949
         Asp             bcd     2               0.0866     0.0685     1.6598
         Asp             bcd     3               0.0172     0.0137     0.3436
         Asp            abcd     0                0.862     0.8616     0.0055
         Asp            abcd     1               0.0426     0.0538     1.5274
         Asp            abcd     2               0.0453     0.0509      0.638
         Asp            abcd     3               0.0321     0.0299     0.0254
         Asp            abcd     4                    0     0.0038     0.1028
         Glu            bcde     0               0.9242     0.9265     0.0359
         Glu            bcde     1               0.0508     0.0411     1.1632
         Glu            bcde     2               0.0352     0.0292     1.4554
         Glu            bcde     3                    0     0.0009     0.0106
         Glu            bcde     4               0.0026     0.0023     0.0004
         Glu           abcde     0               0.9152     0.9158     0.0018
         Glu           abcde     1               0.0455      0.051     0.3015
         Glu           abcde     2               0.0328     0.0288     0.4551
         Glu           abcde     3               0.0056     0.0019     0.2129
         Glu           abcde     4               0.0143     0.0022     1.2059
         Glu           abcde     5                    0     0.0003      0.001
         Gln           abcde     0               0.9456     0.9458     0.0005
         Gln           abcde     1               0.0636     0.0512     0.7848
         Gln           abcde     2                    0     0.0028     0.0458
         Gln           abcde     3                    0     0.0001     0.0004
         Gln           abcde     4               0.0066     0.0001      0.292
         Gln           abcde     5                    0        0.0        0.0
         Gly               b     0               0.8548      0.856      0.012
         Gly               b     1               0.1547      0.144     0.5914
         Gly              ab     0               0.8421     0.8412     0.0172
         Gly              ab     1               0.0982     0.1117     0.9202
         Gly              ab     2               0.0342     0.0471     3.4249
         Ile           bcdef     0                0.903     0.9031     0.0001
         Ile           bcdef     1               0.0499     0.0506     0.0101
         Ile           bcdef     2               0.0446     0.0448     0.0015
         Ile           bcdef     3               0.0043     0.0014     0.0807
         Ile           bcdef     4               0.0051     0.0001      0.516
         Ile           bcdef     5               0.0092        0.0     1.3125
         Leu           bcdef     0               0.9199     0.9188     0.0067
         Leu           bcdef     1               0.0683     0.0753      0.783
         Leu           bcdef     2                0.004     0.0038     0.0007
         Leu           bcdef     3                0.003     0.0013     0.0263
         Leu           bcdef     4               0.0132     0.0005     1.6271
         Leu           bcdef     5               0.0005     0.0003     0.0008
         Met            bcde     0               0.9544     0.9545     0.0001
         Met            bcde     1               0.0423     0.0433      0.007
         Met            bcde     2                    0     0.0019      0.056
         Met            bcde     3               0.0069     0.0003     0.8942
         Met            bcde     4               0.0013        0.0     0.0118
         Met           abcde     0               0.9423     0.9443     0.0409
         Met           abcde     1                0.078      0.053     5.1443
         Met           abcde     2                    0      0.002     0.0243
         Met           abcde     3               0.0241     0.0006     2.4567
         Met           abcde     4                0.007     0.0001     0.2107
         Met           abcde     5               0.0039        0.0     0.2425
         Phe        bcdefghi     0               0.8297     0.8339       0.09
         Phe        bcdefghi     1               0.0904     0.0743     2.1529
         Phe        bcdefghi     2               0.0897     0.0817     0.3241
         Phe        bcdefghi     3               0.0073     0.0063     0.0162
         Phe        bcdefghi     4               0.0038     0.0021     0.0231
         Phe        bcdefghi     5               0.0075      0.001     0.8641
         Phe        bcdefghi     6               0.0108     0.0005     0.8695
         Phe        bcdefghi     7                    0     0.0002     0.0013
         Phe        bcdefghi     8                    0     0.0001        0.0
         Phe              ab     0               0.8931     0.8928     0.0008
         Phe              ab     1               0.0766     0.0771     0.0027
         Phe              ab     2               0.0172     0.0301     1.6684
         Phe       abcdefghi     0               0.8224     0.8231     0.0138
         Phe       abcdefghi     1               0.1009     0.0837     2.0552
         Phe       abcdefghi     2               0.0562     0.0558     0.0023
         Phe       abcdefghi     3               0.0328     0.0315      0.043
         Phe       abcdefghi     4               0.0097     0.0034     0.6138
         Phe       abcdefghi     5                    0     0.0013     0.0262
         Phe       abcdefghi     6               0.0005     0.0006     0.0001
         Phe       abcdefghi     7               0.0104     0.0003     1.2593
         Phe       abcdefghi     8                    0     0.0001     0.0004
         Phe       abcdefghi     9               0.0034        0.0     0.3247
         Ser              bc     0                0.528      0.534     0.2925
         Ser              bc     1               0.1024       0.09     0.7893
         Ser              bc     2               0.3802     0.3761     0.2123
         Ser              ab     0               0.5711     0.5753     0.1045
         Ser              ab     1               0.2864     0.2829     0.1511
         Ser              ab     2               0.1443     0.1418     0.0317
         Ser             abc     0               0.5286     0.5197     0.6475
         Ser             abc     1               0.0682     0.0913      2.723
         Ser             abc     2               0.2387      0.256     1.5207
         Ser             abc     3               0.1194      0.133     1.0927
         Thr             bcd     0               0.9633      0.965     0.0172
         Thr             bcd     1               0.0485     0.0318     2.2955
         Thr             bcd     2                    0     0.0028     0.1239
         Thr             bcd     3               0.0246     0.0004     2.9985
         Thr            abcd     0               0.9542     0.9546     0.0021
         Thr            abcd     1               0.0503     0.0418     0.8818
         Thr            abcd     2                    0     0.0025     0.0307
         Thr            abcd     3                    0      0.001     0.0298
         Thr            abcd     4               0.0027     0.0001     0.1816
         Tyr              ab     0               0.9536      0.954     0.0025
         Tyr              ab     1               0.0402     0.0373     0.1393
         Tyr              ab     2               0.0309     0.0087     2.9039
         Val            bcde     0               0.6406     0.6386     0.0223
         Val            bcde     1               0.0411     0.0374     0.0615
         Val            bcde     2                0.233     0.2332     0.0005
         Val            bcde     3               0.0152     0.0123     0.0843
         Val            bcde     4               0.0635     0.0785     1.8652
         Val           abcde     0                0.629      0.629        0.0
         Val           abcde     1               0.0463      0.044     0.0567
         Val           abcde     2               0.1873     0.1921     0.6405
         Val           abcde     3               0.0588     0.0525     1.6161
         Val           abcde     4               0.0636     0.0549     1.1942
         Val           abcde     5               0.0272     0.0276     0.0018
         aKG           abcde     0               0.8766     0.8801     0.0719
         aKG           abcde     1               0.0592     0.0509     1.9185
         aKG           abcde     2               0.0566     0.0584      0.022
         aKG           abcde     3               0.0225     0.0044     3.2585
         aKG           abcde     4                    0     0.0054     0.5887
         aKG           abcde     5               0.0138     0.0009     0.9929
         Cit          abcdef     0                 0.61     0.6146     0.0937
         Cit          abcdef     1               0.0675     0.0602     0.8195
         Cit          abcdef     2               0.2425     0.2368     0.2739
         Cit          abcdef     3               0.0252     0.0406     4.8353
         Cit          abcdef     4               0.0358     0.0301     0.3276
         Cit          abcdef     5               0.0134     0.0157     0.1504
         Cit          abcdef     6                    0     0.0021       0.03
         Fum            abcd     0               0.7741     0.7752     0.0112
         Fum            abcd     1                 0.06     0.0649     0.1391
         Fum            abcd     2               0.1001     0.0973      0.231
         Fum            abcd     3               0.0621     0.0548     0.2374
         Fum            abcd     4               0.0065     0.0079     0.0245
         Mal            abcd     0               0.7037     0.6967     0.2209
         Mal            abcd     1               0.0733     0.0762     0.0851
         Mal            abcd     2               0.1316     0.1337     0.0693
         Mal            abcd     3               0.0726      0.081     1.9662
         Mal            abcd     4               0.0195     0.0124      0.503
         Pyr             abc     0               0.4939     0.4922     0.0283
         Pyr             abc     1               0.0491     0.0423     0.5696
         Pyr             abc     2               0.3058     0.3049     0.0039
         Pyr             abc     3               0.1445     0.1606     1.5417
         Suc            abcd     0                0.774     0.7752     0.0442
         Suc            abcd     1                0.091     0.0648      4.054
         Suc            abcd     2               0.1197     0.0972     2.9931
         Suc            abcd     3               0.0328     0.0548     2.1435
         Suc            abcd     4               0.0102     0.0079     0.0618

 Total Residual at Current Time 95.4656

 Measurement Time 1.65
  Metabolite           Atoms    M+    Measured (scaled)  Simulated   Residual
         Ala              bc     0               0.7267     0.7272     0.0071
         Ala              bc     1                0.039     0.0299     2.2998
         Ala              bc     2               0.2433     0.2429     0.0005
         Ala             abc     0               0.7263      0.714     0.6802
         Ala             abc     1               0.0289     0.0362     0.2691
         Ala             abc     2               0.1499     0.1635     3.7711
         Ala             abc     3               0.0914     0.0864     0.1496
         Asn            abcd     0               0.9525     0.9527      0.001
         Asn            abcd     1               0.0518     0.0421     0.4806
         Asn            abcd     2                    0     0.0034     0.0587
         Asn            abcd     3               0.0104     0.0016     2.1519
         Asn            abcd     4               0.0002     0.0002        0.0
         Asp              ab     0               0.8476     0.8492     0.0135
         Asp              ab     1               0.1117     0.1089     0.0409
         Asp              ab     2               0.0523     0.0419     1.0722
         Asp             bcd     0               0.8152      0.815     0.0016
         Asp             bcd     1               0.0444      0.053     0.3273
         Asp             bcd     2               0.1046     0.1063      0.037
         Asp             bcd     3               0.0142     0.0256     2.0198
         Asp            abcd     0               0.7985     0.8003     0.0391
         Asp            abcd     1               0.0665     0.0624     0.1008
         Asp            abcd     2               0.0854     0.0809     0.4179
         Asp            abcd     3               0.0688     0.0491     2.3026
         Asp            abcd     4                    0     0.0074     0.3778
         Glu            bcde     0                0.871     0.8724     0.0353
         Glu            bcde     1               0.0761     0.0414     8.3796
         Glu            bcde     2               0.0768     0.0747     0.0862
         Glu            bcde     3                    0      0.003     0.0623
         Glu            bcde     4                0.021     0.0086      1.067
         Glu           abcde     0               0.8624     0.8608     0.0208
         Glu           abcde     1                0.069     0.0512     1.8789
         Glu           abcde     2               0.0452     0.0722    11.3674
         Glu           abcde     3                    0     0.0063     0.6255
         Glu           abcde     4               0.0086      0.008     0.0103
         Glu           abcde     5               0.0096     0.0015     0.2909
         Gln           abcde     0               0.9397     0.9399     0.0009
         Gln           abcde     1               0.0512     0.0512        0.0
         Gln           abcde     2               0.0116     0.0077     0.6012
         Gln           abcde     3               0.0027     0.0005     0.0242
         Gln           abcde     4               0.0136     0.0006     2.6223
         Gln           abcde     5                    0     0.0001     0.0002
         Gly               b     0               0.7988     0.8001     0.0154
         Gly               b     1               0.2043     0.1999     0.1951
         Gly              ab     0               0.7833     0.7833        0.0
         Gly              ab     1               0.1468     0.1492     0.0305
         Gly              ab     2               0.0721     0.0674     0.1303
         Ile           bcdef     0               0.8792     0.8796     0.0008
         Ile           bcdef     1               0.0558     0.0512     0.3398
         Ile           bcdef     2                0.059     0.0669     0.3702
         Ile           bcdef     3                    0     0.0022     0.0249
         Ile           bcdef     4               0.0063     0.0002     0.4717
         Ile           bcdef     5               0.0023        0.0     0.1415
         Leu           bcdef     0                0.902     0.9021        0.0
         Leu           bcdef     1               0.0873     0.0875     0.0003
         Leu           bcdef     2               0.0035     0.0059     0.1145
         Leu           bcdef     3                0.015     0.0028     0.8878
         Leu           bcdef     4                    0      0.001     0.0169
         Leu           bcdef     5               0.0033     0.0008     0.0433
         Met            bcde     0               0.9491     0.9498     0.0039
         Met            bcde     1               0.0565     0.0459     0.5768
         Met            bcde     2                    0     0.0034     0.1418
         Met            bcde     3               0.0152     0.0009     1.6915
         Met            bcde     4               0.0043     0.0001      0.493
         Met           abcde     0               0.9389     0.9395     0.0043
         Met           abcde     1               0.0596     0.0556     0.4596
         Met           abcde     2                0.004     0.0032     0.0034
         Met           abcde     3               0.0025     0.0014     0.0245
         Met           abcde     4                    0     0.0003     0.0026
         Met           abcde     5                    0        0.0        0.0
         Phe        bcdefghi     0               0.7938     0.7935     0.0021
         Phe        bcdefghi     1               0.0727      0.073     0.0007
         Phe        bcdefghi     2               0.1116     0.1162     0.3366
         Phe        bcdefghi     3               0.0118     0.0094     0.0296
         Phe        bcdefghi     4               0.0057     0.0042     0.0379
         Phe        bcdefghi     5               0.0035      0.002     0.0634
         Phe        bcdefghi     6                    0     0.0011     0.0202
         Phe        bcdefghi     7               0.0205     0.0006     3.2853
         Phe        bcdefghi     8                    0     0.0001     0.0006
         Phe              ab     0               0.8535     0.8537     0.0006
         Phe              ab     1               0.1031     0.1022     0.0111
         Phe              ab     2               0.0452     0.0441     0.0253
         Phe       abcdefghi     0               0.7827     0.7826     0.0005
         Phe       abcdefghi     1               0.0881      0.082     0.7591
         Phe       abcdefghi     2               0.0678     0.0788     2.4687
         Phe       abcdefghi     3               0.0468     0.0458     0.0141
         Phe       abcdefghi     4                    0     0.0058     0.3419
         Phe       abcdefghi     5                    0     0.0026     0.0348
         Phe       abcdefghi     6                    0     0.0013     0.0097
         Phe       abcdefghi     7               0.0013     0.0007     0.0028
         Phe       abcdefghi     8               0.0038     0.0003     0.0863
         Phe       abcdefghi     9               0.0098     0.0001     0.4898
         Ser              bc     0               0.4971     0.4887     0.4863
         Ser              bc     1               0.1031     0.1161     1.1751
         Ser              bc     2               0.3866     0.3952     0.4331
         Ser              ab     0               0.5346      0.547     1.2784
         Ser              ab     1               0.3026     0.2983     0.5189
         Ser              ab     2               0.1604     0.1547     0.6605
         Ser             abc     0                0.468     0.4755     0.3397
         Ser             abc     1               0.0965     0.1105     1.0081
         Ser             abc     2               0.2933     0.2711     2.5323
         Ser             abc     3                0.141     0.1429     0.0731
         Thr             bcd     0               0.9585     0.9604     0.0227
         Thr             bcd     1               0.0484     0.0324     2.1213
         Thr             bcd     2               0.0095      0.006     0.1496
         Thr             bcd     3               0.0171     0.0011     3.9987
         Thr            abcd     0               0.9491     0.9499     0.0098
         Thr            abcd     1               0.0505     0.0425     1.0098
         Thr            abcd     2                    0     0.0049     0.1951
         Thr            abcd     3               0.0176     0.0025      4.658
         Thr            abcd     4                    0     0.0003     0.0016
         Tyr              ab     0               0.9419     0.9416     0.0017
         Tyr              ab     1               0.0337     0.0452     1.6414
         Tyr              ab     2                    0     0.0132      0.884
         Val            bcde     0               0.5187     0.5289     0.5295
         Val            bcde     1               0.0331     0.0395     0.5161
         Val            bcde     2               0.3116     0.2948     1.6686
         Val            bcde     3               0.0093     0.0207      0.768
         Val            bcde     4               0.1147      0.116     0.0081
         Val           abcde     0               0.5105     0.5199     0.5299
         Val           abcde     1               0.0352      0.044     0.3949
         Val           abcde     2               0.2475     0.2428     0.4641
         Val           abcde     3               0.0552     0.0703     1.5723
         Val           abcde     4               0.0792     0.0818     0.0677
         Val           abcde     5               0.0485     0.0413     2.0572
         aKG           abcde     0               0.8031     0.8026     0.0051
         aKG           abcde     1               0.0405     0.0518     3.5326
         aKG           abcde     2               0.1186     0.1163     0.0367
         aKG           abcde     3               0.0214     0.0115     0.6829
         aKG           abcde     4               0.0125     0.0148     0.0434
         aKG           abcde     5                    0      0.003     0.0886
         Cit          abcdef     0               0.4991     0.5006     0.0651
         Cit          abcdef     1               0.0648     0.0643     0.0065
         Cit          abcdef     2                0.302     0.2927     0.5104
         Cit          abcdef     3               0.0613     0.0607     0.0093
         Cit          abcdef     4                0.052     0.0506     0.0095
         Cit          abcdef     5               0.0312      0.027      0.359
         Cit          abcdef     6                    0     0.0041     0.1704
         Fum            abcd     0                0.704     0.7043      0.005
         Fum            abcd     1                0.073     0.0749     0.0343
         Fum            abcd     2               0.1176     0.1325     1.1339
         Fum            abcd     3                0.083     0.0751     1.7153
         Fum            abcd     4               0.0213     0.0131     0.8279
         Mal            abcd     0               0.6293     0.6309     0.0688
         Mal            abcd     1               0.0961     0.0865     0.9263
         Mal            abcd     2               0.1626     0.1632     0.0078
         Mal            abcd     3               0.1107     0.1016     1.7059
         Mal            abcd     4               0.0161     0.0178     0.0355
         Pyr             abc     0               0.4647      0.464     0.0106
         Pyr             abc     1               0.0315      0.047     1.0588
         Pyr             abc     2               0.3242     0.3179     0.3182
         Pyr             abc     3                0.168     0.1711     0.4015
         Suc            abcd     0               0.7059     0.7044     0.0298
         Suc            abcd     1               0.0857     0.0749     0.5215
         Suc            abcd     2               0.1129     0.1325     2.2811
         Suc            abcd     3                0.065     0.0751      0.845
         Suc            abcd     4               0.0152     0.0131     0.1232

 Total Residual at Current Time 107.2436

 Measurement Time 2.10
  Metabolite           Atoms    M+    Measured (scaled)  Simulated   Residual
         Ala              bc     0                0.658     0.6662     0.4036
         Ala              bc     1               0.0389     0.0358     0.0815
         Ala              bc     2               0.3147      0.298     1.6556
         Ala             abc     0                0.656     0.6529     0.0783
         Ala             abc     1               0.0486     0.0391     0.4591
         Ala             abc     2                0.197     0.2007     0.2233
         Ala             abc     3               0.1026     0.1072     0.3331
         Asn            abcd     0               0.9477     0.9482     0.0029
         Asn            abcd     1               0.0493     0.0427     0.6844
         Asn            abcd     2                    0     0.0056     0.8828
         Asn            abcd     3               0.0016      0.003     0.0192
         Asn            abcd     4                    0     0.0004     0.0051
         Asp              ab     0               0.7968     0.8001     0.1383
         Asp              ab     1               0.1446     0.1406     0.6232
         Asp              ab     2               0.0779     0.0593     2.4165
         Asp             bcd     0               0.7591     0.7571     0.0182
         Asp             bcd     1               0.0656     0.0638     0.0506
         Asp             bcd     2               0.1378     0.1409     0.0507
         Asp             bcd     3               0.0306     0.0382     1.5981
         Asp            abcd     0               0.7393     0.7402     0.0097
         Asp            abcd     1               0.0503     0.0711     2.2151
         Asp            abcd     2               0.1144     0.1095     0.1663
         Asp            abcd     3                0.084     0.0678      1.328
         Asp            abcd     4               0.0292     0.0114     1.6131
         Glu            bcde     0               0.7941     0.7986      0.102
         Glu            bcde     1               0.0385     0.0427     0.1087
         Glu            bcde     2               0.1429     0.1325       1.34
         Glu            bcde     3               0.0134     0.0067     0.5611
         Glu            bcde     4               0.0166     0.0195     0.0707
         Glu           abcde     0               0.7794     0.7858     0.1839
         Glu           abcde     1               0.0616     0.0524     1.0291
         Glu           abcde     2               0.1388     0.1263      1.296
         Glu           abcde     3               0.0023     0.0138     1.3036
         Glu           abcde     4               0.0043     0.0178     2.2659
         Glu           abcde     5                0.023     0.0038     1.6288
         Gln           abcde     0               0.9281     0.9277     0.0029
         Gln           abcde     1               0.0434     0.0513     1.7035
         Gln           abcde     2               0.0221     0.0173     0.1876
         Gln           abcde     3               0.0139     0.0015     1.2725
         Gln           abcde     4                    0     0.0019     0.0242
         Gln           abcde     5               0.0022     0.0004     0.0204
         Gly               b     0               0.7534     0.7522     0.0171
         Gly               b     1               0.2413     0.2478     0.2963
         Gly              ab     0               0.7354     0.7336     0.0188
         Gly              ab     1                 0.18     0.1809     0.0175
         Gly              ab     2                 0.08     0.0855     0.2957
         Ile           bcdef     0               0.8561      0.856     0.0002
         Ile           bcdef     1               0.0483     0.0521     0.3998
         Ile           bcdef     2               0.0891     0.0885     0.0028
         Ile           bcdef     3               0.0051      0.003     0.0686
         Ile           bcdef     4               0.0211     0.0004     2.9932
         Ile           bcdef     5               0.0033     0.0001     0.2142
         Leu           bcdef     0               0.8845     0.8845        0.0
         Leu           bcdef     1               0.0993      0.099     0.0003
         Leu           bcdef     2                    0     0.0083     0.5653
         Leu           bcdef     3               0.0071     0.0048      0.036
         Leu           bcdef     4                0.008     0.0019      0.579
         Leu           bcdef     5                    0     0.0016     0.0297
         Met            bcde     0                0.942     0.9431     0.0107
         Met            bcde     1               0.0614     0.0495     1.7728
         Met            bcde     2                    0     0.0054     0.5882
         Met            bcde     3                0.005     0.0019     0.1975
         Met            bcde     4               0.0055     0.0002     0.3425
         Met           abcde     0               0.9334     0.9328     0.0057
         Met           abcde     1               0.0471      0.059     2.9004
         Met           abcde     2                0.015     0.0048     1.0302
         Met           abcde     3               0.0051     0.0026     0.0483
         Met           abcde     4               0.0143     0.0007     0.9396
         Met           abcde     5               0.0021     0.0001     0.0502
         Phe        bcdefghi     0               0.7528     0.7542     0.0105
         Phe        bcdefghi     1               0.0683     0.0722     0.3103
         Phe        bcdefghi     2                0.152     0.1476     0.1912
         Phe        bcdefghi     3                0.019     0.0125      0.863
         Phe        bcdefghi     4               0.0052     0.0068     0.0544
         Phe        bcdefghi     5               0.0015     0.0033     0.0318
         Phe        bcdefghi     6               0.0001      0.002      0.148
         Phe        bcdefghi     7               0.0099      0.001     1.6107
         Phe        bcdefghi     8               0.0059     0.0003     0.1864
         Phe              ab     0               0.8169     0.8171     0.0014
         Phe              ab     1               0.1382     0.1253     0.7351
         Phe              ab     2               0.0521     0.0576     0.2968
         Phe       abcdefghi     0               0.7432     0.7434     0.0016
         Phe       abcdefghi     1               0.0799     0.0805      0.006
         Phe       abcdefghi     2               0.1159     0.0998      1.316
         Phe       abcdefghi     3               0.0442     0.0591     2.2215
         Phe       abcdefghi     4               0.0176     0.0086     0.4784
         Phe       abcdefghi     5               0.0041     0.0043     0.0022
         Phe       abcdefghi     6                    0     0.0022     0.1009
         Phe       abcdefghi     7               0.0016     0.0013     0.0014
         Phe       abcdefghi     8               0.0026     0.0005     0.0247
         Phe       abcdefghi     9               0.0169     0.0001     2.8351
         Ser              bc     0               0.4502     0.4577     0.3896
         Ser              bc     1               0.1177     0.1341     3.3204
         Ser              bc     2               0.4269     0.4082       2.07
         Ser              ab     0               0.5267     0.5274     0.0107
         Ser              ab     1                0.312     0.3082       0.12
         Ser              ab     2               0.1641     0.1644     0.0014
         Ser             abc     0               0.4456     0.4456        0.0
         Ser             abc     1               0.1156     0.1227     0.4107
         Ser             abc     2                0.279     0.2814     0.0853
         Ser             abc     3               0.1588     0.1503      0.889
         Thr             bcd     0               0.9531     0.9538     0.0058
         Thr             bcd     1               0.0534     0.0334     2.7795
         Thr             bcd     2               0.0049     0.0105     0.3799
         Thr             bcd     3               0.0036     0.0023     0.0652
         Thr            abcd     0               0.9412     0.9431     0.0332
         Thr            abcd     1               0.0801     0.0434     7.9613
         Thr            abcd     2               0.0035     0.0083     0.6418
         Thr            abcd     3               0.0098     0.0046     0.1211
         Thr            abcd     4                    0     0.0007     0.0026
         Tyr              ab     0               0.9292     0.9292     0.0001
         Tyr              ab     1               0.0472     0.0531     0.1756
         Tyr              ab     2                0.003     0.0177     2.1607
         Val            bcde     0               0.4439     0.4434     0.0027
         Val            bcde     1               0.0356     0.0429     0.3634
         Val            bcde     2               0.3379     0.3375     0.0021
         Val            bcde     3               0.0276     0.0295     0.0541
         Val            bcde     4               0.1445     0.1468     0.0272
         Val           abcde     0               0.4357     0.4351     0.0082
         Val           abcde     1               0.0346      0.045     1.0859
         Val           abcde     2               0.2772     0.2779     0.0057
         Val           abcde     3               0.0871     0.0848     0.0305
         Val           abcde     4               0.1055     0.1043     0.0155
         Val           abcde     5               0.0356     0.0529     1.5333
         aKG           abcde     0               0.7138     0.7147     0.0105
         aKG           abcde     1               0.0672     0.0541     0.7727
         aKG           abcde     2               0.1763     0.1753     0.0226
         aKG           abcde     3               0.0235     0.0215     0.1695
         aKG           abcde     4               0.0183      0.028     0.7789
         aKG           abcde     5               0.0014     0.0065     0.3171
         Cit          abcdef     0               0.4157     0.4146     0.0487
         Cit          abcdef     1               0.0639     0.0688     0.3737
         Cit          abcdef     2               0.3023     0.3237     2.3169
         Cit          abcdef     3               0.0857     0.0785     0.4295
         Cit          abcdef     4               0.0731     0.0702     0.2385
         Cit          abcdef     5               0.0447     0.0379     1.2854
         Cit          abcdef     6               0.0051     0.0065     0.0215
         Fum            abcd     0               0.6487     0.6451     0.1336
         Fum            abcd     1               0.0753     0.0832     1.7034
         Fum            abcd     2               0.1604     0.1621     0.0233
         Fum            abcd     3               0.0874      0.091     0.2739
         Fum            abcd     4               0.0219     0.0187     0.2108
         Mal            abcd     0               0.5774     0.5788     0.0277
         Mal            abcd     1               0.0981     0.0947     0.0809
         Mal            abcd     2               0.1897     0.1863     0.1834
         Mal            abcd     3               0.1172     0.1171     0.0001
         Mal            abcd     4               0.0189     0.0231     0.1467
         Pyr             abc     0               0.4481     0.4468     0.0174
         Pyr             abc     1               0.0579     0.0501     0.3163
         Pyr             abc     2                0.322      0.325     0.1764
         Pyr             abc     3               0.1855     0.1782      0.432
         Suc            abcd     0               0.6471     0.6451     0.0324
         Suc            abcd     1               0.0899     0.0832     0.4581
         Suc            abcd     2               0.1543     0.1621     0.4981
         Suc            abcd     3                0.079      0.091     1.0045
         Suc            abcd     4               0.0025     0.0187     1.1665

 Total Residual at Current Time 91.4292

 Measurement Time 2.55
  Metabolite           Atoms    M+    Measured (scaled)  Simulated   Residual
         Ala              bc     0               0.6166     0.6161     0.0011
         Ala              bc     1                0.045      0.042     0.1088
         Ala              bc     2               0.3404     0.3419     0.0132
         Ala             abc     0                0.604     0.6029     0.0312
         Ala             abc     1               0.0452      0.042     0.2107
         Ala             abc     2               0.2284     0.2306     0.1933
         Ala             abc     3               0.1234     0.1246     0.0064
         Asn            abcd     0               0.9426     0.9424     0.0006
         Asn            abcd     1               0.0262     0.0435      2.087
         Asn            abcd     2               0.0012     0.0085     0.3158
         Asn            abcd     3                    0     0.0048      0.191
         Asn            abcd     4                    0     0.0008     0.0157
         Asp              ab     0                0.755     0.7548     0.0002
         Asp              ab     1               0.1693     0.1684     0.0193
         Asp              ab     2                0.068     0.0768     0.5456
         Asp             bcd     0               0.7014     0.7029     0.0228
         Asp             bcd     1               0.0922     0.0754     2.8363
         Asp             bcd     2               0.1605     0.1711     0.6691
         Asp             bcd     3               0.0565     0.0507     0.5327
         Asp            abcd     0               0.6862     0.6841     0.0276
         Asp            abcd     1               0.0638     0.0794     1.4431
         Asp            abcd     2               0.1293     0.1357     0.4039
         Asp            abcd     3               0.0801      0.085     0.2016
         Asp            abcd     4               0.0412     0.0159     5.2947
         Glu            bcde     0               0.7153     0.7164     0.0114
         Glu            bcde     1               0.0321     0.0456     1.0851
         Glu            bcde     2               0.1931     0.1918     0.0517
         Glu            bcde     3               0.0136      0.012     0.0529
         Glu            bcde     4               0.0403     0.0342     0.3718
         Glu           abcde     0               0.7054     0.7021      0.106
         Glu           abcde     1               0.0441     0.0549      0.809
         Glu           abcde     2               0.1693     0.1808     1.3332
         Glu           abcde     3                 0.02     0.0238     0.1428
         Glu           abcde     4                0.035     0.0309     0.0751
         Glu           abcde     5                    0     0.0074     0.3273
         Gln           abcde     0               0.9074     0.9084     0.0151
         Gln           abcde     1               0.0725     0.0515     4.3948
         Gln           abcde     2               0.0189     0.0317     0.8304
         Gln           abcde     3               0.0004     0.0033     0.2325
         Gln           abcde     4                    0     0.0042     0.0908
         Gln           abcde     5                    0     0.0009     0.0068
         Gly               b     0               0.7066     0.7118      0.158
         Gly               b     1               0.3042     0.2882     1.1352
         Gly              ab     0               0.6914     0.6915     0.0003
         Gly              ab     1               0.2063     0.2073       0.02
         Gly              ab     2               0.1094     0.1012     0.4664
         Ile           bcdef     0               0.8325     0.8327     0.0011
         Ile           bcdef     1               0.0447     0.0533     0.4369
         Ile           bcdef     2               0.1171     0.1093     0.3575
         Ile           bcdef     3               0.0091     0.0039     1.1015
         Ile           bcdef     4               0.0103     0.0007     0.5447
         Ile           bcdef     5                    0     0.0001     0.0001
         Leu           bcdef     0                0.866     0.8665     0.0019
         Leu           bcdef     1               0.1162     0.1097     0.1833
         Leu           bcdef     2               0.0043      0.011     0.2252
         Leu           bcdef     3               0.0102     0.0073     0.1659
         Leu           bcdef     4               0.0028      0.003     0.0008
         Leu           bcdef     5                    0     0.0025     0.2584
         Met            bcde     0               0.9355     0.9348     0.0062
         Met            bcde     1               0.0346     0.0537     4.5124
         Met            bcde     2               0.0069     0.0077     0.0139
         Met            bcde     3               0.0123     0.0033     0.4754
         Met            bcde     4               0.0065     0.0005     0.2142
         Met           abcde     0               0.9239     0.9244     0.0017
         Met           abcde     1               0.0702      0.063      0.265
         Met           abcde     2                0.003     0.0068     0.5827
         Met           abcde     3                    0     0.0043     0.0826
         Met           abcde     4               0.0116     0.0013     0.7398
         Met           abcde     5                    0     0.0001     0.0001
         Phe        bcdefghi     0               0.7185     0.7168     0.0244
         Phe        bcdefghi     1               0.0497     0.0718     4.9075
         Phe        bcdefghi     2                0.174     0.1757     0.0363
         Phe        bcdefghi     3                0.022     0.0157     0.6192
         Phe        bcdefghi     4                    0       0.01     0.5876
         Phe        bcdefghi     5               0.0102     0.0048     0.1478
         Phe        bcdefghi     6               0.0011     0.0031     0.0869
         Phe        bcdefghi     7               0.0095     0.0016     1.7364
         Phe        bcdefghi     8                    0     0.0005      0.001
         Phe              ab     0               0.7845     0.7832     0.0208
         Phe              ab     1               0.1356     0.1465     1.1811
         Phe              ab     2               0.0752     0.0703     0.1412
         Phe       abcdefghi     0               0.7047     0.7061     0.0147
         Phe       abcdefghi     1               0.0775     0.0791     0.0428
         Phe       abcdefghi     2               0.1246     0.1187     0.5403
         Phe       abcdefghi     3               0.0567     0.0715      1.301
         Phe       abcdefghi     4               0.0038     0.0118     0.4413
         Phe       abcdefghi     5                    0     0.0064     0.3363
         Phe       abcdefghi     6               0.0006     0.0034     0.0649
         Phe       abcdefghi     7               0.0137      0.002     2.8038
         Phe       abcdefghi     8               0.0043     0.0009     0.1808
         Phe       abcdefghi     9                    0     0.0002     0.0002
         Ser              bc     0               0.4386     0.4354     0.1992
         Ser              bc     1               0.1565     0.1461     1.3436
         Ser              bc     2               0.4143     0.4185     0.4855
         Ser              ab     0                0.514     0.5122     0.0382
         Ser              ab     1               0.3068     0.3157     0.4743
         Ser              ab     2               0.1731      0.172     0.0312
         Ser             abc     0               0.4181     0.4241      1.004
         Ser             abc     1                0.141     0.1301     0.6986
         Ser             abc     2                 0.31     0.2896     2.8845
         Ser             abc     3               0.1751     0.1562     1.8224
         Thr             bcd     0               0.9419     0.9453     0.0589
         Thr             bcd     1               0.0497     0.0348     4.5274
         Thr             bcd     2               0.0252      0.016     0.3739
         Thr             bcd     3               0.0077     0.0039     0.1027
         Thr            abcd     0               0.9344     0.9343     0.0003
         Thr            abcd     1               0.0358     0.0446     0.7732
         Thr            abcd     2               0.0022     0.0126     1.0838
         Thr            abcd     3               0.0125     0.0073       0.27
         Thr            abcd     4               0.0066     0.0012     0.2988
         Tyr              ab     0               0.9167     0.9169     0.0011
         Tyr              ab     1               0.0764     0.0608     1.4235
         Tyr              ab     2               0.0164     0.0222      0.956
         Val            bcde     0               0.3862     0.3776     0.7341
         Val            bcde     1               0.0657     0.0466     1.8692
         Val            bcde     2               0.3451     0.3666     3.2103
         Val            bcde     3               0.0427      0.038     0.4489
         Val            bcde     4               0.1766     0.1711     0.2441
         Val           abcde     0               0.3652     0.3701     0.3627
         Val           abcde     1               0.0428     0.0466     0.1732
         Val           abcde     2               0.3165     0.3019     2.1415
         Val           abcde     3               0.0968     0.0965     0.0022
         Val           abcde     4               0.1076     0.1224     2.1968
         Val           abcde     5               0.0594     0.0626     0.0823
         aKG           abcde     0               0.6241     0.6278     0.0729
         aKG           abcde     1               0.0551     0.0576     0.2592
         aKG           abcde     2               0.2413     0.2268     1.4632
         aKG           abcde     3               0.0257     0.0334     0.2666
         aKG           abcde     4               0.0396     0.0433     0.5363
         aKG           abcde     5                    0      0.011     1.2175
         Cit          abcdef     0               0.3566     0.3503     0.8111
         Cit          abcdef     1                0.074     0.0728     0.0153
         Cit          abcdef     2                0.333     0.3387     0.6574
         Cit          abcdef     3               0.0769     0.0937     1.6779
         Cit          abcdef     4               0.0892      0.088     0.0382
         Cit          abcdef     5               0.0372     0.0476     1.3217
         Cit          abcdef     6               0.0126     0.0089     0.3735
         Fum            abcd     0               0.5954     0.5933     0.0666
         Fum            abcd     1               0.0846     0.0901     0.3725
         Fum            abcd     2               0.1868     0.1882     0.0707
         Fum            abcd     3               0.1002     0.1037     0.0975
         Fum            abcd     4               0.0184     0.0247     0.2388
         Mal            abcd     0                0.534     0.5349      0.018
         Mal            abcd     1               0.1062     0.1014     0.1608
         Mal            abcd     2               0.2122     0.2059     0.6076
         Mal            abcd     3               0.1168     0.1293     1.2768
         Mal            abcd     4               0.0267     0.0286     0.0203
         Pyr             abc     0               0.4343     0.4347     0.0019
         Pyr             abc     1               0.0509     0.0523     0.0408
         Pyr             abc     2               0.3283     0.3297     0.0551
         Pyr             abc     3               0.2016     0.1833     1.4873
         Suc            abcd     0               0.5871     0.5933      0.233
         Suc            abcd     1               0.0904     0.0901     0.0006
         Suc            abcd     2               0.2084     0.1882     2.0826
         Suc            abcd     3               0.1025     0.1036     0.0081
         Suc            abcd     4               0.0273     0.0247     0.0774

 Total Residual at Current Time 98.2189

 Measurement Time 3.0
  Metabolite           Atoms    M+    Measured (scaled)  Simulated   Residual
         Ala              bc     0               0.5717     0.5751      0.069
         Ala              bc     1               0.0488     0.0481      0.005
         Ala              bc     2               0.3778     0.3767     0.0317
         Ala             abc     0               0.5595     0.5622     0.0885
         Ala             abc     1               0.0418     0.0447     0.2327
         Ala             abc     2               0.2576     0.2543     0.3065
         Ala             abc     3               0.1371     0.1388     0.0239
         Asn            abcd     0               0.9352     0.9355     0.0014
         Asn            abcd     1                0.035     0.0445     0.3994
         Asn            abcd     2               0.0133     0.0119     0.0172
         Asn            abcd     3               0.0163      0.007     0.7231
         Asn            abcd     4               0.0112     0.0012     3.9933
         Asp              ab     0               0.7172     0.7139     0.0749
         Asp              ab     1               0.1827     0.1917     0.8143
         Asp              ab     2               0.0944     0.0944     0.0001
         Asp             bcd     0               0.6537     0.6531     0.0032
         Asp             bcd     1               0.0853     0.0873     0.0521
         Asp             bcd     2               0.1988     0.1969     0.0546
         Asp             bcd     3               0.0428     0.0626     3.2344
         Asp            abcd     0               0.6336     0.6326     0.0245
         Asp            abcd     1               0.0961      0.087     0.4851
         Asp            abcd     2               0.1366     0.1595     2.6749
         Asp            abcd     3               0.0834     0.1003     1.4492
         Asp            abcd     4               0.0252     0.0206     0.2652
         Glu            bcde     0               0.6366     0.6352     0.0248
         Glu            bcde     1               0.0323       0.05     1.8425
         Glu            bcde     2               0.2369      0.245     0.3874
         Glu            bcde     3               0.0261     0.0189     1.0455
         Glu            bcde     4                 0.05      0.051     0.0042
         Glu           abcde     0               0.6187     0.6195     0.0066
         Glu           abcde     1                0.055     0.0585     0.1234
         Glu           abcde     2               0.2306     0.2288     0.0471
         Glu           abcde     3               0.0266     0.0356       0.41
         Glu           abcde     4               0.0519     0.0457     0.2281
         Glu           abcde     5                    0      0.012      2.239
         Gln           abcde     0               0.8825     0.8823     0.0007
         Gln           abcde     1               0.0471      0.052     0.4923
         Gln           abcde     2                 0.05       0.05        0.0
         Gln           abcde     3                    0     0.0061     0.3672
         Gln           abcde     4               0.0205     0.0078     0.8254
         Gln           abcde     5               0.0006     0.0018     0.0077
         Gly               b     0               0.6783     0.6778     0.0123
         Gly               b     1               0.3199     0.3222     0.1082
         Gly              ab     0               0.6533     0.6561     0.0636
         Gly              ab     1               0.2385     0.2291      0.451
         Gly              ab     2               0.1214     0.1148     0.1908
         Ile           bcdef     0               0.8107     0.8099     0.0049
         Ile           bcdef     1               0.0565     0.0547     0.0476
         Ile           bcdef     2                0.126     0.1291     0.1925
         Ile           bcdef     3               0.0136     0.0048     0.5339
         Ile           bcdef     4                    0     0.0012     0.0146
         Ile           bcdef     5               0.0101     0.0003     0.7959
         Leu           bcdef     0                0.848     0.8482      0.001
         Leu           bcdef     1               0.1204     0.1196     0.0247
         Leu           bcdef     2               0.0185     0.0139      0.326
         Leu           bcdef     3               0.0058     0.0102     0.2014
         Leu           bcdef     4               0.0126     0.0043     0.3103
         Leu           bcdef     5                0.004     0.0038     0.0003
         Met            bcde     0                0.925     0.9252     0.0014
         Met            bcde     1                0.071     0.0583     0.8183
         Met            bcde     2                    0     0.0104     0.5474
         Met            bcde     3               0.0215     0.0052      1.838
         Met            bcde     4               0.0009     0.0009        0.0
         Met           abcde     0               0.9142     0.9148     0.0029
         Met           abcde     1               0.0707     0.0674     0.0576
         Met           abcde     2               0.0041      0.009     0.1395
         Met           abcde     3               0.0185     0.0064     1.4658
         Met           abcde     4                0.014     0.0022     0.8342
         Met           abcde     5               0.0058     0.0003      0.183
         Phe        bcdefghi     0               0.6792     0.6813     0.0693
         Phe        bcdefghi     1               0.0807     0.0716     1.6655
         Phe        bcdefghi     2               0.2015     0.2006     0.0236
         Phe        bcdefghi     3               0.0238     0.0188     0.3019
         Phe        bcdefghi     4               0.0161     0.0135     0.1393
         Phe        bcdefghi     5                    0     0.0066     0.1961
         Phe        bcdefghi     6                    0     0.0045     0.8021
         Phe        bcdefghi     7                    0     0.0023     0.0662
         Phe        bcdefghi     8                    0     0.0007     0.0194
         Phe              ab     0               0.7519      0.752     0.0005
         Phe              ab     1               0.1665     0.1657       0.01
         Phe              ab     2               0.0826     0.0822     0.0019
         Phe       abcdefghi     0               0.6714     0.6708     0.0061
         Phe       abcdefghi     1               0.0563     0.0778     3.8362
         Phe       abcdefghi     2                0.134     0.1356     0.0165
         Phe       abcdefghi     3                0.085     0.0828     0.0802
         Phe       abcdefghi     4               0.0168     0.0151     0.0809
         Phe       abcdefghi     5                    0     0.0087      1.557
         Phe       abcdefghi     6                    0     0.0048     0.4676
         Phe       abcdefghi     7                0.014     0.0029     0.8556
         Phe       abcdefghi     8                    0     0.0013     0.0137
         Phe       abcdefghi     9                    0     0.0003      0.001
         Ser              bc     0               0.4211     0.4191     0.0295
         Ser              bc     1               0.1573     0.1541     0.4292
         Ser              bc     2                0.416     0.4269     0.6934
         Ser              ab     0               0.5028     0.5003     0.1792
         Ser              ab     1               0.3213     0.3216     0.0014
         Ser              ab     2               0.1608     0.1781     3.6818
         Ser             abc     0               0.4107     0.4083     0.2411
         Ser             abc     1               0.1332     0.1346     0.0847
         Ser             abc     2               0.2849     0.2962     1.2845
         Ser             abc     3               0.1605     0.1609     0.0007
         Thr             bcd     0                0.935     0.9352     0.0014
         Thr             bcd     1               0.0562     0.0365     2.6719
         Thr             bcd     2               0.0108     0.0224     0.6839
         Thr             bcd     3                    0     0.0059     0.7055
         Thr            abcd     0               0.9229     0.9239     0.0069
         Thr            abcd     1               0.0671     0.0461     2.2537
         Thr            abcd     2               0.0094     0.0177     0.6875
         Thr            abcd     3                    0     0.0106      0.776
         Thr            abcd     4                    0     0.0018     0.0504
         Tyr              ab     0               0.9038     0.9048     0.0075
         Tyr              ab     1               0.0731     0.0684     0.4423
         Tyr              ab     2               0.0281     0.0268     0.0079
         Val            bcde     0               0.3278     0.3273     0.0039
         Val            bcde     1               0.0571     0.0503     0.9498
         Val            bcde     2               0.3814     0.3862     0.3656
         Val            bcde     3               0.0394     0.0459      0.523
         Val            bcde     4               0.1971     0.1902     0.7338
         Val           abcde     0               0.3251     0.3203     0.1888
         Val           abcde     1               0.0565     0.0483      0.346
         Val           abcde     2               0.3158     0.3181      0.068
         Val           abcde     3               0.0998     0.1059     0.2179
         Val           abcde     4               0.1375      0.137     0.0015
         Val           abcde     5               0.0688     0.0704     0.0636
         aKG           abcde     0               0.5504     0.5485     0.0314
         aKG           abcde     1                0.062      0.062        0.0
         aKG           abcde     2               0.2657     0.2677     0.0505
         aKG           abcde     3               0.0578     0.0465      0.572
         aKG           abcde     4               0.0409      0.059     2.7318
         aKG           abcde     5               0.0227     0.0163     0.2851
         Cit          abcdef     0               0.2939     0.3017     0.6135
         Cit          abcdef     1               0.0729      0.076     0.0984
         Cit          abcdef     2               0.3467     0.3439     0.0739
         Cit          abcdef     3               0.1075     0.1066     0.0297
         Cit          abcdef     4               0.1071     0.1042     0.2358
         Cit          abcdef     5               0.0669      0.056     0.6081
         Cit          abcdef     6               0.0018     0.0116     1.1828
         Fum            abcd     0               0.5452     0.5466     0.0486
         Fum            abcd     1               0.0993     0.0961      0.131
         Fum            abcd     2               0.2204     0.2119     0.5105
         Fum            abcd     3               0.1182      0.114     0.1795
         Fum            abcd     4               0.0246     0.0315     0.5902
         Mal            abcd     0               0.5004     0.4962     0.1259
         Mal            abcd     1               0.1039      0.107     0.2624
         Mal            abcd     2                0.213     0.2235     0.5636
         Mal            abcd     3               0.1492      0.139     0.5376
         Mal            abcd     4               0.0209     0.0343     1.4941
         Pyr             abc     0               0.4201     0.4256     0.2498
         Pyr             abc     1               0.0637     0.0542     0.7372
         Pyr             abc     2               0.3357     0.3332     0.1301
         Pyr             abc     3               0.1856     0.1869     0.0238
         Suc            abcd     0               0.5421     0.5466     0.1031
         Suc            abcd     1               0.0985     0.0961     0.1663
         Suc            abcd     2               0.2027     0.2119      0.429
         Suc            abcd     3               0.1423      0.114     3.5605
         Suc            abcd     4               0.0213     0.0315     1.2837

 Total Residual at Current Time 78.4756

 Total Measurement Residuals for Current Experiment
  Metabolite           Atoms    M+   Residual
         Ala              bc     0     0.5186
         Ala              bc     1     4.1971
         Ala              bc     2      6.029
         Ala             abc     0     0.9001
         Ala             abc     1        5.2
         Ala             abc     2     6.0027
         Ala             abc     3     4.6702
         Asn            abcd     0     0.0451
         Asn            abcd     1      7.432
         Asn            abcd     2     1.3633
         Asn            abcd     3     3.0877
         Asn            abcd     4     7.4293
         Asp              ab     0     0.2405
         Asp              ab     1     3.4653
         Asp              ab     2     4.3392
         Asp             bcd     0     0.0612
         Asp             bcd     1     5.3675
         Asp             bcd     2     2.6956
         Asp             bcd     3    10.3601
         Asp            abcd     0     0.1173
         Asp            abcd     1     8.9128
         Asp            abcd     2      6.353
         Asp            abcd     3     5.4808
         Asp            abcd     4     8.6378
         Glu            bcde     0       0.21
         Glu            bcde     1    12.8122
         Glu            bcde     2     3.4691
         Glu            bcde     3     1.7359
         Glu            bcde     4     1.5152
         Glu           abcde     0     0.3215
         Glu           abcde     1     5.4882
         Glu           abcde     2    14.7361
         Glu           abcde     3     2.9581
         Glu           abcde     4     3.8625
         Glu           abcde     5     5.5338
         Gln           abcde     0     0.0204
         Gln           abcde     1     7.5326
         Gln           abcde     2     3.4315
         Gln           abcde     3     1.8968
         Gln           abcde     4     3.8547
         Gln           abcde     5     1.7464
         Gly               b     0     0.2151
         Gly               b     1     2.3652
         Gly              ab     0     0.1005
         Gly              ab     1     3.4299
         Gly              ab     2     4.8552
         Ile           bcdef     0     0.0192
         Ile           bcdef     1     1.2971
         Ile           bcdef     2     3.3663
         Ile           bcdef     3     1.8453
         Ile           bcdef     4     5.1144
         Ile           bcdef     5     2.6117
         Leu           bcdef     0     0.0139
         Leu           bcdef     1     6.5473
         Leu           bcdef     2     1.3124
         Leu           bcdef     3     4.9771
         Leu           bcdef     4     2.5342
         Leu           bcdef     5     1.8983
         Met            bcde     0     0.0241
         Met            bcde     1     8.3685
         Met            bcde     2     3.0863
         Met            bcde     3     5.0965
         Met            bcde     4     2.7339
         Met           abcde     0     0.0624
         Met           abcde     1     8.9281
         Met           abcde     2     1.8051
         Met           abcde     3     5.2853
         Met           abcde     4      7.423
         Met           abcde     5     3.7007
         Phe        bcdefghi     0     0.2131
         Phe        bcdefghi     1    12.8005
         Phe        bcdefghi     2     1.7361
         Phe        bcdefghi     3     2.0913
         Phe        bcdefghi     4     2.0359
         Phe        bcdefghi     5     4.1992
         Phe        bcdefghi     6     1.9562
         Phe        bcdefghi     7     7.6777
         Phe        bcdefghi     8     1.8136
         Phe              ab     0     0.0262
         Phe              ab     1      2.661
         Phe              ab     2     4.6344
         Phe       abcdefghi     0     0.0623
         Phe       abcdefghi     1     7.3972
         Phe       abcdefghi     2     5.3994
         Phe       abcdefghi     3     4.3525
         Phe       abcdefghi     4     4.1307
         Phe       abcdefghi     5      2.369
         Phe       abcdefghi     6     7.9154
         Phe       abcdefghi     7     4.9674
         Phe       abcdefghi     8     0.3061
         Phe       abcdefghi     9     3.6507
         Ser              bc     0     1.4743
         Ser              bc     1     7.7596
         Ser              bc     2     4.0613
         Ser              ab     0     1.8171
         Ser              ab     1     4.2279
         Ser              ab     2     4.9719
         Ser             abc     0     2.2676
         Ser             abc     1     7.4098
         Ser             abc     2    12.5256
         Ser             abc     3     4.5083
         Thr             bcd     0     0.1275
         Thr             bcd     1    19.5525
         Thr             bcd     2     1.7217
         Thr             bcd     3     8.0137
         Thr            abcd     0     0.0653
         Thr            abcd     1    18.6093
         Thr            abcd     2     3.8778
         Thr            abcd     3     6.4013
         Thr            abcd     4      0.535
         Tyr              ab     0      0.013
         Tyr              ab     1     3.8899
         Tyr              ab     2     8.3942
         Val            bcde     0     1.2994
         Val            bcde     1     4.0206
         Val            bcde     2     6.7926
         Val            bcde     3     2.1193
         Val            bcde     4     2.9562
         Val           abcde     0     1.0912
         Val           abcde     1     2.1764
         Val           abcde     2     3.9006
         Val           abcde     3     5.9468
         Val           abcde     4     3.4913
         Val           abcde     5     3.8598
         aKG           abcde     0     0.1969
         aKG           abcde     1      9.925
         aKG           abcde     2     3.1103
         aKG           abcde     3     5.5921
         aKG           abcde     4     4.7013
         aKG           abcde     5     4.1923
         Cit          abcdef     0     1.6553
         Cit          abcdef     1     7.4092
         Cit          abcdef     2     6.1342
         Cit          abcdef     3     8.2223
         Cit          abcdef     4     0.8872
         Cit          abcdef     5     5.0857
         Cit          abcdef     6     3.6686
         Fum            abcd     0     0.2664
         Fum            abcd     1     4.4704
         Fum            abcd     2     5.7611
         Fum            abcd     3     3.1939
         Fum            abcd     4     1.9498
         Mal            abcd     0      0.486
         Mal            abcd     1     2.0524
         Mal            abcd     2     2.1174
         Mal            abcd     3     9.3215
         Mal            abcd     4     2.7671
         Pyr             abc     0     0.5043
         Pyr             abc     1     5.9106
         Pyr             abc     2     1.2955
         Pyr             abc     3     6.3207
         Suc            abcd     0     0.4466
         Suc            abcd     1     5.7817
         Suc            abcd     2    11.3574
         Suc            abcd     3     9.5844
         Suc            abcd     4     4.6779

 Best Fit SSR
  644.3682

 Best Fit Fluxes
    gl-in:        1.0
     gl-1:        1.0
     gl-2:    0.79484
   gl-3.f:     1000.0
   gl-3.b: 999.096616
   gl-4.f:     1000.0
   gl-4.b: 999.096616
   gl-5.f:   1.157228
   gl-5.b:   0.253845
   gl-6.f:     1000.0
   gl-6.b: 998.120766
   gl-7.f:   1.879234
   gl-7.b:          0
   gl-8.f: 113.833085
   gl-8.b: 111.979331
     gl-9:    1.65299
     pp-1:   0.202085
     pp-2:    0.18059
   pp-3.f:   0.220748
   pp-3.b:   0.149766
   pp-4.f:   0.109609
   pp-4.b:          0
   pp-5.f:   2.132708
   pp-5.b:   2.075196
   pp-6.f:   0.057512
   pp-6.b:          0
   pp-7.f:   0.257114
   pp-7.b:   0.205017
     ed-1:   0.021494
     ed-2:   0.021494
       pd:   1.820387
     tc-1:   0.213279
     tc-2:   0.213279
     tc-3:    0.17279
     tc-4:    0.15662
     tc-5:    0.14954
   tc-6.f:     1000.0
   tc-6.b: 999.802891
   tc-7.f:   1.071075
   tc-7.b:   0.868401
   tc-8.f:  14.538312
   tc-8.b:  14.480545
       me:   0.185397
     an.f:    0.34795
     an.b:   0.158781
       ac:   1.516125
     gx-1:   0.040489
     gx-2:   0.040489
 co2-in.f:          0
 co2-in.b:   2.357085
     acxt:   1.523835
   glusyn:   0.098586
   glnsyn:   0.010125
   prosyn:    0.00315
   argsyn:   0.004215
   aspsyn:   0.028557
   asnsyn:   0.003435
   alasyn:    0.00732
   sersyn:   0.016194
 glysyn.f:   0.013827
 glysyn.b:   0.005013
 glydeg.f:   0.001884
 glydeg.b:   0.000513
   thrdeg:   0.001287
   cyssyn:   0.003495
 lldapsyn:    0.00489
   lyssyn:    0.00489
   thrsyn:   0.009042
   metsyn:    0.00219
   valsyn:    0.00603
  leusynI:    0.00642
 leusynII:    0.00642
   ilesyn:    0.00414
  phesynI:    0.00264
 phesynII:    0.00264
  tyrsynI:   0.001965
 tyrsynII:   0.001965
  trpsynI:    0.00081
 trpsynII:    0.00081
trpsynIII:    0.00081
   hissyn:    0.00135
 methfsyn:    0.00219
  fthfsyn:    0.00135
  Biomass:      0.015

 Best Fit Pool Sizes
      Glc:   0.021761
      G6P:      0.001
      F6P:      0.001
      FBP:      0.001
     DHAP:      0.001
      GAP:   0.005933
      BPG:      0.001
      3PG:      0.001
      PEP:   0.406118
      6PG:    0.09046
     Ru5P:      0.001
      R5P:   0.114149
      X5P:   0.102976
      S7P:      0.001
      E4P:      0.001
     KDPG:   0.001374
      Pyr:   0.056367
      OAA:   0.035062
    AcCoA:   0.038417
      Cit:   0.194878
     iCit:   0.069397
      aKG:   0.162166
   SucCoA:   0.135577
      Suc:      0.001
      Fum:   0.248753
      Mal:   0.176862
      CO2:     0.2227
      Gox:      0.001
       Ac:        1.0
      Glu:   0.038168
      Gln:   0.041118
      Asp:   0.036787
      Ser:      0.001
      Gly:   0.026274
   MEETHF:   0.016353
      Thr:   0.105547
    LLDAP:       10.0
    METHF:      0.001
      Cys:      0.001
     Leu1:   0.037454
     Phe1:   0.030916
     Tyr1:        1.0
     Trp1:        1.0
     Trp2:        1.0
     FTHF:        1.0
      Ala:   0.012291
      Arg:        1.0
      Asn:   0.062541
      His:        1.0
      Ile:   0.033121
      Leu:   0.083501
      Lys:        1.0
      Met:   0.051532
      Phe:   0.011984
      Pro:        1.0
      Trp:        1.0
      Tyr:   0.033449
      Val:   0.008405
