# Supplementary material for: Isotope-assisted metabolic flux analysis as an equality-constrained nonlinear program for improved scalability and robustness
Source: PLoS Comput Biol. 2022 Mar 24;18(3):e1009831. doi: 10.1371/journal.pcbi.1009831 (PMC8947808; doi:10.1371/journal.pcbi.1009831)
Supplement: S1 File — The text files in these folders are used as inputs to eiFlux. The text file modelfile.txt is used to specify which model to run. The GAMS scripts used by eiFlux, in the folder GAMS_Model. A demo version of eiFlux that specifically runs two models listed above, thus fully reproducing the results in this manuscript. This is a compiled Python file, eiFlux_Limited.pyc. This demo version only runs only the two models listed above. Users may change model parameters such as the time nodes, but not the models themselves. After following the instructions given in the Installation_Instructions.pdf file, users may run the eiFlux_Limited.pyc file to run the software. (ZIP) [file pcbi.1009831.s009.zip › EColi_SingleMS_Model/Comparison_eiFlux_INCA_Same_Starting_Parameter_Values/eiFlux 10.txt]

Model_File_Name: Ecoli_Model_Paper
Reaction_File_Name: reactions.txt
Fed_Label_File_Name: label.txt
Measurement_File_Name: measurements_ms_simulated_perturbed_80%12glc20%Uglc.txt
FluxBound_File_Name: fluxbounds.txt
Model_Settings_File_Name: modelsettings.txt
PoolBound_File_Name: poolbounds.txt
Flux_Measurement_File_Name: none
Pool_Measurement_File_Name: none
Init_Flux_File_Name initfluxes.txt
Init_Pool_File_Name initpools.txt
Uncorr_Atom_File_Name None

      Metabolite         # Atoms          # EMUs
            3PG               3               6
            6PG               6              12
             Ac               2               0
          AcCoA               2               3
            Ala               3               2
            Arg               6               0
            Asn               4               1
            Asp               4              10
            BPG               3               6
            CO2               1               1
            Cit               6              18
            Cys               3               5
           DHAP               3               6
            E4P               4               8
            F6P               6              13
            FBP               6              13
           FTHF               1               0
            Fum               4              10
            G6P               6              13
            GAP               3               6
            Glc               6              13
            Gln               5              12
            Glu               5              12
            Gly               2               3
            Gox               2               3
            His               6               0
            Ile               6               1
           KDPG               6              11
          LLDAP               7               1
            Leu               6               1
           Leu1               4               1
            Lys               6               0
         MEETHF               1               1
          METHF               1               1
            Mal               4              10
            Met               5               2
            OAA               4              10
            PEP               3               6
            Phe               9               3
           Phe1               6               1
            Pro               5               0
            Pyr               3               5
            R5P               5              10
           Ru5P               5              10
            S7P               7              15
            Ser               3               6
            Suc               4              10
         SucCoA               4              10
            Thr               4               8
            Trp              11               0
           Trp1               6               0
           Trp2               8               0
            Tyr               9               1
           Tyr1               6               0
            Val               5               2
            X5P               5              10
            aKG               5              12
           iCit               6              17

Total Metabolites: 58
Total Network EMUs: 341
Total Network EMU elements: 1028
Total Considered Pool Sizes: 48
Total Number of Reactions: 84
Independent Fluxes: 26

Continue? (Y/N): 
Building Model
Creating GDX File
--- Warning: The GAMS version (34.2.0) differs from the API version (30.2.0).
Running GAMS Optimization
--- Job eiFlux_GAMS_Instationary.gms Start 11/10/21 23:02:45 34.2.0 r6925a71 WEX-WEI x86 64bit/MS Windows

--- Applying:

    C:\GAMS\34\gmsprmNT.txt

--- GAMS Parameters defined

    LP conopt

    MIP CPLEX

    RMIP conopt

    NLP conopt

    MCP PATH

    MPEC NLPEC

    RMPEC NLPEC

    CNS conopt

    DNLP conopt

    RMINLP conopt

    MINLP DICOPT

    QCP conopt

    MIQCP SBB

    RMIQCP conopt

    EMP JAMS

    Input C:\Users\dluga\OneDrive\Desktop\eiFlux_Inca_Comparison_Rev2\GAMS_Model\eiFlux_GAMS_Instationary.gms

    Output C:\Users\dluga\OneDrive\Desktop\eiFlux_Inca_Comparison_Rev2\GAMS_Model\_gams_py_gjo0.lst

    ScrDir C:\Users\dluga\OneDrive\Desktop\eiFlux_Inca_Comparison_Rev2\GAMS_Model\225h\

    SysDir C:\GAMS\34\

    CurDir C:\Users\dluga\OneDrive\Desktop\eiFlux_Inca_Comparison_Rev2\GAMS_Model\

    LogOption 3

    LogFile C:\Users\dluga\OneDrive\Desktop\eiFlux_Inca_Comparison_Rev2\GAMS_Model\_gams_py_gjo0.log

    GDX C:\Users\dluga\OneDrive\Desktop\eiFlux_Inca_Comparison_Rev2\GAMS_Model\_gams_py_gdb1.gdx

Licensee: Small MUD - 5 User License                     G200210/0001AS-WIN

          University of Maryland, Chemical and Biomolecular EngineerDC13915

          C:\Users\dluga\OneDrive\Pictures\Documents\GAMS\gamslice.txt

GAMS 34.2.0   Copyright (C) 1987-2021 GAMS Development. All rights reserved

--- Starting compilation

--- eiFlux_GAMS_Instationary.gms(62) 2 Mb

--- GDXin=C:\Users\dluga\OneDrive\Desktop\eiFlux_Inca_Comparison_Rev2\GAMS_Model\input.gdx

--- GDX File ($gdxIn) C:\Users\dluga\OneDrive\Desktop\eiFlux_Inca_Comparison_Rev2\GAMS_Model\input.gdx

--- eiFlux_GAMS_Instationary.gms(274) 4 Mb

--- GDXin=C:\Users\dluga\OneDrive\Desktop\eiFlux_Inca_Comparison_Rev2\GAMS_Model\input.gdx

--- GDX File ($gdxIn) C:\Users\dluga\OneDrive\Desktop\eiFlux_Inca_Comparison_Rev2\GAMS_Model\input.gdx

--- eiFlux_GAMS_Instationary.gms(327) 4 Mb

--- Starting execution: elapsed 0:00:00.047

--- eiFlux_GAMS_Instationary.gms(208) 6 Mb

--- Generating CNS model initx

--- eiFlux_GAMS_Instationary.gms(163) 20 Mb
--- eiFlux_GAMS_Instationary.gms(168) 20 Mb
--- eiFlux_GAMS_Instationary.gms(168) 23 Mb
--- eiFlux_GAMS_Instationary.gms(213) 24 Mb

--- LOOPS cidx = 0

---   38,036 rows  39,064 columns  156,752 non-zeroes

---   37,584 nl-code  7,224 nl-non-zeroes

--- eiFlux_GAMS_Instationary.gms(213) 21 Mb

--- Executing CONOPT4 (Solvelink=2): elapsed 0:00:00.645


CONOPT 4         34.2.0 r6925a71 Released Feb 05, 2021 WEI x86 64bit/MS Window


Reading parameter(s) from "C:\Users\dluga\OneDrive\Desktop\eiFlux_Inca_Comparison_Rev2\GAMS_Model\conopt4.opt"

>>  LFNICR 20000

>>  Lim_SlowPrg 1000

>>  Frq_Rescale 1

>>  Flg_2DDir 1

Finished reading from "C:\Users\dluga\OneDrive\Desktop\eiFlux_Inca_Comparison_Rev2\GAMS_Model\conopt4.opt"


 

 

    C O N O P T   version 4.23

    Copyright (C) ARKI Consulting and Development A/S

                  Bagsvaerdvej 246 A

                  DK-2880 Bagsvaerd, Denmark

    Licensed to:  GAMS/CONOPT OEM License

 

 

    The user model has 38036 constraints and 39064 variables

    with 156752 Jacobian elements, 7224 of which are nonlinear.

 

    Iter Phase   Ninf   Infeasibility   RGmax      NSB   Step  InItr MX OK

       0   0          4.1726000000E+03 (Input point)

 

    The pre-triangular part of the model has 0 constraints and 1028 variables.

    There are 8224 definitional constraints and defined variables.

 

    Preprocessed model has 29812 constraints and 29812 variables

    with 120772 Jacobian elements, 7224 of which are nonlinear.

 

    Iter Phase   Ninf   Infeasibility   RGmax      NSB   Step  InItr MX OK

                      4.1726000000E+03 (Full preprocessed model)

                      4.1666000000E+03 (After scaling)

       1   0       0  3.2804217777E+03                 2.4E-01     1 F  T

       2   1       0  2.2370560783E-10                 1.0E+00     5 F  T

 

 ** Feasible solution to a square system.

 

--- Reading solution for model initx

--- Executing after solve: elapsed 0:00:01.497

--- eiFlux_GAMS_Instationary.gms(208) 21 Mb

--- Generating NLP model mfa

--- eiFlux_GAMS_Instationary.gms(157) 24 Mb
--- eiFlux_GAMS_Instationary.gms(159) 24 Mb
--- eiFlux_GAMS_Instationary.gms(159) 32 Mb
--- eiFlux_GAMS_Instationary.gms(167) 34 Mb
--- eiFlux_GAMS_Instationary.gms(225) 34 Mb

--- LOOPS cidx = 0

---   41,307 rows  42,633 columns  247,026 non-zeroes

---   321,494 nl-code  136,176 nl-non-zeroes

--- eiFlux_GAMS_Instationary.gms(225) 31 Mb

--- Executing CONOPT4 (Solvelink=2): elapsed 0:00:02.774


CONOPT 4         34.2.0 r6925a71 Released Feb 05, 2021 WEI x86 64bit/MS Window


Reading parameter(s) from "C:\Users\dluga\OneDrive\Desktop\eiFlux_Inca_Comparison_Rev2\GAMS_Model\conopt4.opt"

>>  LFNICR 20000

>>  Lim_SlowPrg 1000

>>  Frq_Rescale 1

>>  Flg_2DDir 1

Finished reading from "C:\Users\dluga\OneDrive\Desktop\eiFlux_Inca_Comparison_Rev2\GAMS_Model\conopt4.opt"


 

 

    C O N O P T   version 4.23

    Copyright (C) ARKI Consulting and Development A/S

                  Bagsvaerdvej 246 A

                  DK-2880 Bagsvaerd, Denmark

    Licensed to:  GAMS/CONOPT OEM License

 

 

    The user model has 41307 constraints and 42633 variables

    with 247026 Jacobian elements, 136176 of which are nonlinear.

    The Hessian of the Lagrangian has 1128 elements on the diagonal,

    56004 elements below the diagonal, and 26873 nonlinear variables.

 

    Iter Phase   Ninf   Infeasibility   RGmax      NSB   Step  InItr MX OK

       0   0          1.4339561654E-01 (Input point)

 

    The pre-triangular part of the model has 24 constraints and 1055 variables.

    The post-triangular part of the model has 10410 constraints and variables.

    There are 13637 definitional constraints and defined variables.

 

    Preprocessed model has 17236 constraints and 17531 variables

    with 179613 Jacobian elements, 146480 of which are nonlinear.

 

    Iter Phase   Ninf   Infeasibility   RGmax      NSB   Step  InItr MX OK

                      6.9758571883E+00 (Full preprocessed model)

                      3.1914271496E+00 (After scaling)

                      6.3989054320E-02 (After adjusting individual variables)

       1   0       0  8.9582251350E-03                 1.0E+00     4 T  T

       2  S0       0  5.3794523388E-03                 1.0E+00     6 T  T

       3   0       0  5.3789119241E-03                 1.0E+00     1 T  T

       4   1      13  8.9356303207E-04 1.4E+01      40 1.0E+00    25 T  T

       5   1       7  1.1732810787E-04 2.5E+01       8 1.0E+00     9 T  T

       6   1       5  4.8290221226E-06 1.0E+00       2 1.0E+00     2 T  T

       7   1       2  5.0255513188E-07 1.0E+00       3 1.0E+00     3 T  T

 

 ** Feasible solution. Value of objective =    251181.501062

 

    Iter Phase   Ninf     Objective     RGmax      NSB   Step  InItr MX OK

       8   3          2.3306055778E+05 3.6E+05      36 8.0E-05    25 F  T

       9   3          1.9668871364E+05 3.2E+05     293 4.8E-04    10 F  T

      10   3          1.7615816302E+05 2.5E+05     293 7.8E-03     9 F  F

      11   3          1.6235990459E+05 1.0E+05     293 1.4E-02     8 F  T

      12   3          1.5675663107E+05 4.2E+04     294 1.3E-02     1 F  T

      13   3          1.5409474250E+05 2.1E+04     294 1.0E-02    11 F  T

      14   4          1.3108291959E+05 2.4E+04     294 5.8E-01    25 F  T

      15   4          1.1847370062E+05 3.8E+04     294 3.1E-01    17 F  F

      16   4          1.1151451338E+05 7.1E+04     294 2.4E-01    22 F  T

      17   4          1.0952740718E+05 1.6E+05     294 1.6E-02    77 F  T

 

    Iter Phase   Ninf     Objective     RGmax      NSB   Step  InItr MX OK

      18   4          8.9330715202E+04 1.7E+05     294 2.9E-01    27 F  T

      19   4          8.0495231126E+04 3.0E+05     295 1.7E-01    28 F  F

      20   4          4.6092323760E+04 3.7E+05     295 5.6E-01    19 F  T

      21   4          2.5691318331E+04 2.7E+05     295 6.3E-01    24 F  T

      22   4          2.1986982771E+04 1.7E+05     295 2.5E-01    31 F  T

      23   4          7.0068595556E+03 2.0E+05     295 8.1E-01    24 F  T

      24   4          6.6621044138E+03 1.5E+05     295 1.7E-02    63 F  F

      25   4          4.6655987801E+03 5.2E+04     295 5.0E-01    21 F  T

      26   4          3.5779765396E+03 1.0E+04     295 5.7E-01    18 F  T

      27   4          3.2032899032E+03 2.3E+04     295 1.0E+00    17 T  T

   Elapsed time       32.1 seconds.

 

    Iter Phase   Ninf     Objective     RGmax      NSB   Step  InItr MX OK

      28   4          3.1801853822E+03 7.1E+03     294 1.4E-01    22 F  T

      29   4          3.1175646825E+03 9.8E+02     293 2.5E-01    21 F  F

      30   4          2.9361692989E+03 6.3E+02     293 4.5E-01    36 F  F

      31   4          2.8228456998E+03 1.1E+04     294 3.8E-01    24 F  T

      32   4          2.5100174068E+03 1.8E+03     293 4.6E-01    38 F  T

      33   4          1.8988801555E+03 1.7E+03     293 6.9E-01    54 F  T

      34   4          1.4737844555E+03 1.8E+03     293 5.9E-01    26 F  T

      35   4          1.4297793224E+03 3.1E+03     293 3.4E-02   139 F  F

      36   4          1.3079333716E+03 3.0E+03     293 2.3E-01    27 F  F

      37   4          1.2071625891E+03 3.1E+03     293 2.2E-01    26 F  F

 

    Iter Phase   Ninf     Objective     RGmax      NSB   Step  InItr MX OK

      38   4          1.0754873161E+03 4.1E+04     294 5.0E-01    23 F  T

      39   4          1.0184311666E+03 2.6E+04     294 1.0E+00    16 T  T

      40   4          9.3047832900E+02 7.1E+03     294 3.9E-01    28 F  F

      41   4          8.4790395863E+02 2.6E+04     294 7.1E-01    20 F  T

      42   4          8.1714474969E+02 5.5E+04     295 2.1E-01    16 F  F

      43   4          7.5699829959E+02 3.7E+04     295 4.5E-01    18 F  F

      44   4          7.5405179809E+02 3.1E+03     295 3.5E-02    62 F  T

      45   4          7.3324694675E+02 4.6E+02     295 4.6E-01    28 F  F

      46   4          7.1882868228E+02 3.3E+02     295 6.4E-01    25 F  T

      47   4          7.1044451729E+02 4.7E+02     295 1.0E+00    16 T  T

 

    Iter Phase   Ninf     Objective     RGmax      NSB   Step  InItr MX OK

      48   4          7.0814163626E+02 2.1E+02     293 3.9E-01    22 F  F

      49   4          7.0494615907E+02 7.1E+02     294 5.3E-01    16 F  F

      50   4          7.0443922406E+02 7.9E+02     294 2.0E-01    16 F  T

      51   4          7.0072828883E+02 8.0E+02     294 1.0E+00    15 T  T

      52   4          6.9787060901E+02 8.4E+01     292 4.8E-01    21 F  F

      53   4          6.9201479135E+02 1.0E+02     292 7.0E-01    15 F  F

      54   4          6.8820655712E+02 1.6E+02     293 5.0E-01    14 F  F

      55   4          6.8564310187E+02 1.3E+02     293 1.0E+00    12 T  T

      56   4          6.8266929202E+02 3.0E+01     293 8.4E-01    22 F  T

      57   4          6.8057026577E+02 3.2E+02     294 5.3E-01    14 F  F

 

    Iter Phase   Ninf     Objective     RGmax      NSB   Step  InItr MX OK

      58   4          6.8025063966E+02 1.2E+02     294 3.1E-02    25 T  T

      59   4          6.7878449766E+02 1.2E+02     293 2.5E-01    17 F  F

      60   4          6.7736072516E+02 1.7E+02     293 4.1E-01    15 F  T

      61   4          6.7586314095E+02 2.1E+02     293 1.0E+00    14 T  T

      62   4          6.7559872129E+02 2.0E+01     292 3.1E-01    20 F  T

      63   4          6.7508060415E+02 8.9E+01     292 2.0E+00    12 F  T

      64   4          6.7480253097E+02 3.4E+01     292 1.6E-01     5 F  T

      65   4          6.7457755431E+02 6.9E+01     292 1.0E+00    18 T  T

      66   4          6.7389591001E+02 1.5E+02     291 1.0E+00    14 F  T

      67   4          6.7351266787E+02 4.3E+01     291 5.6E-01    18 F  T

   Elapsed time       64.3 seconds.

 

    Iter Phase   Ninf     Objective     RGmax      NSB   Step  InItr MX OK

      68   4          6.7188554946E+02 1.1E+02     291 9.4E-01    18 F  T

      69   4          6.6982966953E+02 3.1E+02     291 2.5E-01     5 F  T

      70   4          6.6951793449E+02 1.6E+02     291 2.9E-02    27 F  T

      71   4          6.6852854151E+02 1.4E+02     291 1.0E+00    18 F  T

      72   4          6.6737108899E+02 9.3E+00     291 4.0E-01    27 F  T

      73   4          6.6731604730E+02 2.0E+02     292 2.0E-02    26 F  T

      74   4          6.6652417636E+02 1.2E+02     292 1.0E+00    16 T  T

      75   4          6.6634848025E+02 3.3E+01     291 2.5E-01     5 F  T

      76   4          6.6512776290E+02 4.3E+01     291 8.2E-01    20 F  T

      77   4          6.6462060899E+02 1.4E+02     291 1.0E+00    12 F  T

 

    Iter Phase   Ninf     Objective     RGmax      NSB   Step  InItr MX OK

      78   4          6.6456806343E+02 9.4E+00     291 1.0E+00    26 T  T

      79   4          6.6404604190E+02 8.1E+01     288 1.0E+00    14 F  T

      80   4          6.6399712826E+02 1.2E+01     289 7.9E-02    26 F  T

      81   4          6.6381953367E+02 3.8E+01     289 1.0E+00    19 T  T

      82   4          6.6354452954E+02 8.1E+01     287 1.0E+00    17 T  T

      83   4          6.6347372849E+02 9.4E+01     286 1.0E-01     5 F  T

      84   4          6.6327564298E+02 8.2E+01     286 1.0E+00    17 T  T

      85   4          6.6309940961E+02 9.7E+01     285 1.0E+00    14 F  T

      86   4          6.6306827627E+02 1.6E+01     285 9.2E-02     9 F  T

      87   4          6.6300709139E+02 2.8E+01     285 4.6E-01    18 F  T

 

    Iter Phase   Ninf     Objective     RGmax      NSB   Step  InItr MX OK

      88   4          6.6297888616E+02 2.4E+01     285 5.4E-01    16 F  T

      89   4          6.6292086870E+02 6.5E+00     285 9.1E-01    18 F  T

      90   4          6.6291110107E+02 2.6E+01     285 1.8E-01     5 F  T

      91   4          6.6288149668E+02 2.2E+01     285 1.0E+00    18 T  T

      92   4          6.6287700360E+02 5.5E+00     282 5.1E-02    19 F  T

      93   4          6.6286200010E+02 2.1E+01     282 1.7E-01    15 F  T

      94   4          6.6284279679E+02 1.8E+01     282 1.7E+00     6 F  T

      95   4          6.6283863375E+02 5.9E+01     282 1.9E-02    13 F  T

      96   4          6.6283407157E+02 9.4E+00     282 1.0E+00    16 F  T

      97   4          6.6281277444E+02 3.5E+01     282 1.0E+00    14 F  T

 

    Iter Phase   Ninf     Objective     RGmax      NSB   Step  InItr MX OK

      98   4          6.6279441418E+02 1.3E+01     282 1.0E+00     5 F  T

      99   4          6.6279440316E+02 1.2E+01     282 8.5E-04     1 F  T

     100   4          6.6277870856E+02 1.2E+01     282 1.0E+00    12 F  T

     101   4          6.6276664495E+02 1.1E+01     282 1.0E+00     4 F  T

     102   4          6.6274702066E+02 1.3E+01     282 1.0E+00    15 T  T

     103   4          6.6274488557E+02 2.0E+01     281 1.3E-01     6 F  T

     104   4          6.6274321600E+02 1.6E+01     281 1.3E-01    16 F  T

     105   4          6.6271227960E+02 1.9E+01     281 1.0E+00    16 T  T

     106   4          6.6270785009E+02 3.4E+01     280 1.0E+00     4 T  T

     107   4          6.6269732319E+02 2.2E+00     279 1.0E+00    17 T  T

 

    Iter Phase   Ninf     Objective     RGmax      NSB   Step  InItr MX OK

     108   4          6.6268852455E+02 6.7E+00     278 3.9E-01    17 F  T

     109   4          6.6266143711E+02 1.9E+01     278 1.0E+00    16 T  T

     110   4          6.6265751241E+02 3.0E+00     276 1.7E-01    14 F  T

     111   4          6.6265092991E+02 1.6E+01     276 1.0E+00    12 F  T

     112   4          6.6264609100E+02 9.8E+00     276 1.1E+00    13 F  T

     113   4          6.6263983659E+02 2.4E+01     276 1.0E+00    12 T  T

     114   4          6.6263863035E+02 1.2E+00     275 2.6E-01    13 F  T

     115   4          6.6263769568E+02 4.5E+00     275 1.0E+00    11 F  T

     116   4          6.6263729307E+02 5.0E+00     275 4.6E-01    11 F  F

     117   4          6.6263704285E+02 2.4E+00     275 1.0E+00    12 T  T

 

    Iter Phase   Ninf     Objective     RGmax      NSB   Step  InItr MX OK

     118   4          6.6263692351E+02 7.3E-01     274 1.7E+00    12 F  T

     119   4          6.6263683293E+02 7.5E-01     274 1.3E+00    12 F  F

     120   4          6.6263676004E+02 1.8E-01     274 1.2E+00    13 F  F

     121   4          6.6263672958E+02 3.4E-01     274 1.0E+00    15 T  T

     122   4          6.6263672351E+02 4.3E-02     271 1.0E+00     6 T  T

     123   4          6.6263672132E+02 3.6E-03     270 8.0E-01     4 F  F

     124   4          6.6263672072E+02 2.8E-03     270 1.0E+00     4 T  T

     125   4          6.6263672072E+02 2.0E-04     269 1.0E+00     2 F  T

     126   4          6.6263672072E+02 1.1E-08     269

 

 ** Optimal solution. Reduced gradient less than tolerance.

 

--- Reading solution for model mfa

--- Executing after solve: elapsed 0:01:28.099

--- eiFlux_GAMS_Instationary.gms(208) 31 Mb
--- eiFlux_GAMS_Instationary.gms(278) 31 Mb

--- GDX File (execute_unload) C:\Users\dluga\OneDrive\Desktop\eiFlux_Inca_Comparison_Rev2\GAMS_Model\Results.gdx

--- GDX File C:\Users\dluga\OneDrive\Desktop\eiFlux_Inca_Comparison_Rev2\GAMS_Model\_gams_py_gdb1.gdx

*** Status: Normal completion

--- Job eiFlux_GAMS_Instationary.gms Stop 11/10/21 23:04:13 elapsed 0:01:28.163


Refining Grid
--- Job eiFlux_GAMS_Instationary.gms Start 11/10/21 23:04:13 34.2.0 r6925a71 WEX-WEI x86 64bit/MS Windows

--- Applying:

    C:\GAMS\34\gmsprmNT.txt

--- GAMS Parameters defined

    LP conopt

    MIP CPLEX

    RMIP conopt

    NLP conopt

    MCP PATH

    MPEC NLPEC

    RMPEC NLPEC

    CNS conopt

    DNLP conopt

    RMINLP conopt

    MINLP DICOPT

    QCP conopt

    MIQCP SBB

    RMIQCP conopt

    EMP JAMS

    Input C:\Users\dluga\OneDrive\Desktop\eiFlux_Inca_Comparison_Rev2\GAMS_Model\eiFlux_GAMS_Instationary.gms

    Output C:\Users\dluga\OneDrive\Desktop\eiFlux_Inca_Comparison_Rev2\GAMS_Model\_gams_py_gjo0.lst

    ScrDir C:\Users\dluga\OneDrive\Desktop\eiFlux_Inca_Comparison_Rev2\GAMS_Model\225h\

    SysDir C:\GAMS\34\

    CurDir C:\Users\dluga\OneDrive\Desktop\eiFlux_Inca_Comparison_Rev2\GAMS_Model\

    LogOption 3

    LogFile C:\Users\dluga\OneDrive\Desktop\eiFlux_Inca_Comparison_Rev2\GAMS_Model\_gams_py_gjo0.log

    GDX C:\Users\dluga\OneDrive\Desktop\eiFlux_Inca_Comparison_Rev2\GAMS_Model\_gams_py_gdb3.gdx

Licensee: Small MUD - 5 User License                     G200210/0001AS-WIN

          University of Maryland, Chemical and Biomolecular EngineerDC13915

          C:\Users\dluga\OneDrive\Pictures\Documents\GAMS\gamslice.txt

GAMS 34.2.0   Copyright (C) 1987-2021 GAMS Development. All rights reserved

--- Starting compilation

--- eiFlux_GAMS_Instationary.gms(62) 2 Mb

--- GDXin=C:\Users\dluga\OneDrive\Desktop\eiFlux_Inca_Comparison_Rev2\GAMS_Model\input.gdx

--- GDX File ($gdxIn) C:\Users\dluga\OneDrive\Desktop\eiFlux_Inca_Comparison_Rev2\GAMS_Model\input.gdx

--- eiFlux_GAMS_Instationary.gms(274) 4 Mb

--- GDXin=C:\Users\dluga\OneDrive\Desktop\eiFlux_Inca_Comparison_Rev2\GAMS_Model\input.gdx

--- GDX File ($gdxIn) C:\Users\dluga\OneDrive\Desktop\eiFlux_Inca_Comparison_Rev2\GAMS_Model\input.gdx

--- eiFlux_GAMS_Instationary.gms(327) 4 Mb

--- Starting execution: elapsed 0:00:00.031

--- eiFlux_GAMS_Instationary.gms(208) 6 Mb

--- Generating CNS model initx

--- eiFlux_GAMS_Instationary.gms(157) 40 Mb
--- eiFlux_GAMS_Instationary.gms(163) 45 Mb
--- eiFlux_GAMS_Instationary.gms(163) 47 Mb
--- eiFlux_GAMS_Instationary.gms(168) 50 Mb
--- eiFlux_GAMS_Instationary.gms(213) 51 Mb

--- LOOPS cidx = 0

---   75,044 rows  76,072 columns  441,848 non-zeroes

---   92,040 nl-code  17,820 nl-non-zeroes

--- eiFlux_GAMS_Instationary.gms(213) 50 Mb
--- eiFlux_GAMS_Instationary.gms(213) 49 Mb

--- Executing CONOPT4 (Solvelink=2): elapsed 0:00:02.272


CONOPT 4         34.2.0 r6925a71 Released Feb 05, 2021 WEI x86 64bit/MS Window


Reading parameter(s) from "C:\Users\dluga\OneDrive\Desktop\eiFlux_Inca_Comparison_Rev2\GAMS_Model\conopt4.opt"

>>  LFNICR 20000

>>  Lim_SlowPrg 1000

>>  Frq_Rescale 1

>>  Flg_2DDir 1

Finished reading from "C:\Users\dluga\OneDrive\Desktop\eiFlux_Inca_Comparison_Rev2\GAMS_Model\conopt4.opt"


 

 

    C O N O P T   version 4.23

    Copyright (C) ARKI Consulting and Development A/S

                  Bagsvaerdvej 246 A

                  DK-2880 Bagsvaerd, Denmark

    Licensed to:  GAMS/CONOPT OEM License

 

 

    The user model has 75044 constraints and 76072 variables

    with 441848 Jacobian elements, 17820 of which are nonlinear.

 

    Iter Phase   Ninf   Infeasibility   RGmax      NSB   Step  InItr MX OK

       0   0          1.0431500000E+04 (Input point)

 

    The pre-triangular part of the model has 0 constraints and 1028 variables.

    There are 8224 definitional constraints and defined variables.

 

    Preprocessed model has 66820 constraints and 66820 variables

    with 378112 Jacobian elements, 17820 of which are nonlinear.

 

    Iter Phase   Ninf   Infeasibility   RGmax      NSB   Step  InItr MX OK

                      1.0431500000E+04 (Full preprocessed model)

                      1.0416500000E+04 (After scaling)

       1   0       0  9.7833998500E+03                 8.8E-02     1 F  T

       2   0       0  7.8952452966E+03                 2.0E-01     1 F  T

       3   1       0  1.7462339366E-09                 1.0E+00     5 F  T

 

 ** Feasible solution to a square system.

 

--- Reading solution for model initx

--- Executing after solve: elapsed 0:00:05.316

--- eiFlux_GAMS_Instationary.gms(208) 49 Mb

--- Generating NLP model mfa

--- eiFlux_GAMS_Instationary.gms(157) 51 Mb
--- eiFlux_GAMS_Instationary.gms(157) 55 Mb
--- eiFlux_GAMS_Instationary.gms(159) 56 Mb
--- eiFlux_GAMS_Instationary.gms(159) 60 Mb
--- eiFlux_GAMS_Instationary.gms(159) 72 Mb
--- eiFlux_GAMS_Instationary.gms(167) 75 Mb
--- eiFlux_GAMS_Instationary.gms(170) 75 Mb
--- eiFlux_GAMS_Instationary.gms(225) 75 Mb

--- LOOPS cidx = 0

---   78,315 rows  79,641 columns  656,856 non-zeroes

---   798,818 nl-code  338,802 nl-non-zeroes

--- eiFlux_GAMS_Instationary.gms(225) 75 Mb
--- eiFlux_GAMS_Instationary.gms(225) 70 Mb

--- Executing CONOPT4 (Solvelink=2): elapsed 0:00:08.252


CONOPT 4         34.2.0 r6925a71 Released Feb 05, 2021 WEI x86 64bit/MS Window


Reading parameter(s) from "C:\Users\dluga\OneDrive\Desktop\eiFlux_Inca_Comparison_Rev2\GAMS_Model\conopt4.opt"

>>  LFNICR 20000

>>  Lim_SlowPrg 1000

>>  Frq_Rescale 1

>>  Flg_2DDir 1

Finished reading from "C:\Users\dluga\OneDrive\Desktop\eiFlux_Inca_Comparison_Rev2\GAMS_Model\conopt4.opt"


 

 

    C O N O P T   version 4.23

    Copyright (C) ARKI Consulting and Development A/S

                  Bagsvaerdvej 246 A

                  DK-2880 Bagsvaerd, Denmark

    Licensed to:  GAMS/CONOPT OEM License

 

 

    The user model has 78315 constraints and 79641 variables

    with 656856 Jacobian elements, 338802 of which are nonlinear.

    The Hessian of the Lagrangian has 1182 elements on the diagonal,

    140010 elements below the diagonal, and 63881 nonlinear variables.

 

    Iter Phase   Ninf   Infeasibility   RGmax      NSB   Step  InItr MX OK

       0   0          1.8310685986E-08 (Input point)

 

    The pre-triangular part of the model has 24 constraints and 1055 variables.

    The post-triangular part of the model has 10410 constraints and variables.

 

    Preprocessed model has 67881 constraints and 68176 variables

    with 515252 Jacobian elements, 254640 of which are nonlinear.

 

    Iter Phase   Ninf   Infeasibility   RGmax      NSB   Step  InItr MX OK

                      3.5078175209E-01 (Full preprocessed model)

                      2.4608457145E-02 (After scaling)

                      7.9252180484E-04 (After adjusting individual variables)

       1   0       0  1.6746500836E-09                 1.0E+00     1 T  T

 

 ** Feasible solution. Value of objective =    922.223238549

 

    Iter Phase   Ninf     Objective     RGmax      NSB   Step  InItr MX OK

       2   3          9.2216961742E+02 2.5E+04      45 3.1E-08    25 F  T

       3   4          6.5387465055E+02 1.5E+03     240 1.0E+00    20 T  T

       4   4          6.5219280599E+02 3.8E+03     252 1.0E+00    12 F  T

       5   4          6.5106161900E+02 2.1E+02     257 1.0E+00    31 F  T

       6   4          6.4927301861E+02 4.7E+01     257 2.5E-01   104 F  F

       7   4          6.4814627094E+02 2.8E+02     259 1.0E+00    18 T  T

       8   4          6.4761293347E+02 5.6E+01     258 1.0E+00    39 F  T

       9   4          6.4747658609E+02 3.9E+01     265 1.0E+00    21 F  T

      10   4          6.4731560026E+02 4.6E+00     265 2.6E-01    92 F  T

      11   4          6.4714862593E+02 4.8E+01     269 1.0E+00    13 F  T

   Elapsed time       35.7 seconds.

 

    Iter Phase   Ninf     Objective     RGmax      NSB   Step  InItr MX OK

      12   4          6.4713878138E+02 7.6E+00     269 1.0E+00    96 F  T

      13   4          6.4711476222E+02 1.3E+00     269 2.5E-01   168 F  T

      14   4          6.4707851696E+02 2.1E+01     269 1.0E+00    17 F  T

      15   4          6.4704504980E+02 7.0E+00     270 1.9E-01    21 F  T

      16   4          6.4695354184E+02 3.5E+01     270 1.0E+00    14 T  T

      17   4          6.4689006300E+02 1.0E+01     269 3.3E-01    18 F  T

      18   4          6.4677933932E+02 8.8E+01     269 1.0E+00    14 T  T

      19   4          6.4663023195E+02 7.3E+00     268 6.7E-01    17 F  F

      20   4          6.4658689233E+02 2.7E+01     268 4.6E-01    14 F  F

      21   4          6.4652885098E+02 1.3E+01     269 1.4E+00    11 T  T

 

    Iter Phase   Ninf     Objective     RGmax      NSB   Step  InItr MX OK

      22   4          6.4652741083E+02 1.0E+01     268 9.5E-01    12 F  T

      23   4          6.4652735265E+02 3.8E-01     268 1.0E+00    10 F  T

      24   4          6.4652734986E+02 1.2E-01     268 1.0E+00     9 F  T

      25   4          6.4652715789E+02 1.1E-02     268 5.2E+00     6 F  F

      26   4          6.4652360648E+02 4.3E-02     268 9.4E-01     7 F  F

      27   4          6.4651239525E+02 9.2E-01     268 7.9E-01    12 F  F

      28   4          6.4650873061E+02 2.9E+00     268 2.3E-01    12 F  F

      29   4          6.4650166952E+02 2.4E+00     270 3.5E-01    14 F  F

      30   4          6.4648757443E+02 2.3E+00     270 5.9E-01    14 F  F

      31   4          6.4648404252E+02 4.3E+00     270 2.2E-01    14 F  F

   Elapsed time      102.3 seconds.

 

    Iter Phase   Ninf     Objective     RGmax      NSB   Step  InItr MX OK

      32   4          6.4648197190E+02 3.7E+00     271 2.5E-01    16 F  F

      33   4          6.4647935065E+02 2.9E+00     271 1.0E+00    14 T  T

      34   4          6.4647927248E+02 1.2E+00     270 1.0E+00    13 F  T

      35   4          6.4647927203E+02 1.3E-02     270 1.0E+00    14 T  T

      36   4          6.4647927203E+02 4.0E-04     268 1.0E+00     4 F  T

      37   4          6.4647927203E+02 2.4E-08     268

 

 ** Optimal solution. Reduced gradient less than tolerance.

 

--- Reading solution for model mfa

--- Executing after solve: elapsed 0:02:02.179

--- eiFlux_GAMS_Instationary.gms(208) 70 Mb
--- eiFlux_GAMS_Instationary.gms(278) 70 Mb

--- GDX File (execute_unload) C:\Users\dluga\OneDrive\Desktop\eiFlux_Inca_Comparison_Rev2\GAMS_Model\Results.gdx

--- GDX File C:\Users\dluga\OneDrive\Desktop\eiFlux_Inca_Comparison_Rev2\GAMS_Model\_gams_py_gdb3.gdx

*** Status: Normal completion

--- Job eiFlux_GAMS_Instationary.gms Stop 11/10/21 23:06:16 elapsed 0:02:02.292


 Experiment exp1

 Measurement Time 0.30
  Metabolite           Atoms    M+    Measured (scaled)  Simulated   Residual
         Ala              bc     0               0.9599       0.96     0.0001
         Ala              bc     1               0.0219      0.021     0.0134
         Ala              bc     2               0.0242      0.019     0.2678
         Ala             abc     0               0.9492     0.9494     0.0002
         Ala             abc     1               0.0275     0.0312     0.1157
         Ala             abc     2               0.0107     0.0129     0.0445
         Ala             abc     3               0.0152     0.0065     1.1659
         Asn            abcd     0               0.9553     0.9579     0.0325
         Asn            abcd     1               0.0503     0.0414     2.1588
         Asn            abcd     2                    0     0.0007     0.0096
         Asn            abcd     3                    0        0.0        0.0
         Asn            abcd     4                    0        0.0        0.0
         Asp              ab     0               0.9743     0.9745     0.0004
         Asp              ab     1               0.0308      0.024     0.5828
         Asp              ab     2                    0     0.0016     0.0962
         Asp             bcd     0               0.9615     0.9632     0.0116
         Asp             bcd     1               0.0449      0.032     1.1471
         Asp             bcd     2               0.0055     0.0045     0.0383
         Asp             bcd     3               0.0116     0.0003     2.6077
         Asp            abcd     0               0.9523     0.9528      0.007
         Asp            abcd     1               0.0509     0.0421     2.1477
         Asp            abcd     2               0.0131     0.0035     0.4634
         Asp            abcd     3               0.0047     0.0015     0.1552
         Asp            abcd     4                    0     0.0001        0.0
         Glu            bcde     0               0.9577     0.9578     0.0001
         Glu            bcde     1               0.0421     0.0414      0.009
         Glu            bcde     2                    0     0.0007     0.0108
         Glu            bcde     3                    0        0.0        0.0
         Glu            bcde     4                    0        0.0        0.0
         Glu           abcde     0               0.9472     0.9476     0.0022
         Glu           abcde     1               0.0543     0.0512      0.253
         Glu           abcde     2                0.006     0.0012     0.2357
         Glu           abcde     3               0.0018        0.0     0.0164
         Glu           abcde     4               0.0019        0.0     0.0363
         Glu           abcde     5               0.0029        0.0     0.0846
         Gln           abcde     0               0.9477     0.9476        0.0
         Gln           abcde     1               0.0507     0.0512      0.007
         Gln           abcde     2                    0     0.0011     0.0085
         Gln           abcde     3                    0        0.0        0.0
         Gln           abcde     4                    0        0.0        0.0
         Gln           abcde     5                    0        0.0        0.0
         Gly               b     0               0.9764     0.9763        0.0
         Gly               b     1               0.0221     0.0237     0.0297
         Gly              ab     0               0.9656     0.9655     0.0004
         Gly              ab     1                 0.02     0.0299     1.9727
         Gly              ab     2               0.0083     0.0046     0.2785
         Ile           bcdef     0               0.9433     0.9437     0.0009
         Ile           bcdef     1               0.0509     0.0511     0.0002
         Ile           bcdef     2               0.0114     0.0051     0.7995
         Ile           bcdef     3                    0     0.0001     0.0003
         Ile           bcdef     4               0.0068        0.0     0.5742
         Ile           bcdef     5                    0        0.0        0.0
         Leu           bcdef     0               0.9459     0.9455      0.004
         Leu           bcdef     1               0.0349     0.0532     5.2154
         Leu           bcdef     2               0.0019     0.0013      0.003
         Leu           bcdef     3                    0        0.0        0.0
         Leu           bcdef     4                    0        0.0        0.0
         Leu           bcdef     5               0.0018        0.0     0.0326
         Met            bcde     0               0.9575     0.9579     0.0017
         Met            bcde     1               0.0476     0.0415     0.1919
         Met            bcde     2               0.0186     0.0007     1.6433
         Met            bcde     3                    0        0.0        0.0
         Met            bcde     4               0.0142        0.0     1.6725
         Met           abcde     0                0.947     0.9476     0.0058
         Met           abcde     1               0.0543     0.0513     0.0909
         Met           abcde     2                    0     0.0011     0.0125
         Met           abcde     3               0.0046        0.0      0.209
         Met           abcde     4                0.012        0.0     3.9812
         Met           abcde     5               0.0269        0.0      3.225
         Phe        bcdefghi     0               0.9086     0.9085     0.0001
         Phe        bcdefghi     1               0.0776     0.0787     0.0488
         Phe        bcdefghi     2               0.0135     0.0121     0.0246
         Phe        bcdefghi     3               0.0058     0.0007     0.1337
         Phe        bcdefghi     4                    0        0.0     0.0001
         Phe        bcdefghi     5               0.0047        0.0     0.3437
         Phe        bcdefghi     6                    0        0.0        0.0
         Phe        bcdefghi     7               0.0068        0.0     0.2357
         Phe        bcdefghi     8               0.0114        0.0     1.6032
         Phe              ab     0               0.9689      0.969     0.0003
         Phe              ab     1               0.0176     0.0275     0.5777
         Phe              ab     2               0.0122     0.0034     2.1311
         Phe       abcdefghi     0                0.897     0.8986     0.0182
         Phe       abcdefghi     1               0.0963     0.0877     0.3286
         Phe       abcdefghi     2               0.0112     0.0098     0.0572
         Phe       abcdefghi     3                    0     0.0036     0.3638
         Phe       abcdefghi     4                0.009     0.0002     2.1461
         Phe       abcdefghi     5               0.0064        0.0     0.4098
         Phe       abcdefghi     6               0.0256        0.0     3.3378
         Phe       abcdefghi     7                    0        0.0        0.0
         Phe       abcdefghi     8                    0        0.0        0.0
         Phe       abcdefghi     9                    0        0.0        0.0
         Ser              bc     0               0.7869     0.7832     0.0603
         Ser              bc     1               0.0266     0.0238     0.0556
         Ser              bc     2               0.1905      0.193     0.1782
         Ser              ab     0               0.7794     0.7834     0.1108
         Ser              ab     1               0.1655     0.1494     1.5367
         Ser              ab     2                0.075     0.0672     0.6056
         Ser             abc     0               0.7704     0.7706     0.0013
         Ser             abc     1               0.0408     0.0352     1.2833
         Ser             abc     2               0.1236     0.1279     0.1799
         Ser             abc     3               0.0669     0.0664     0.0122
         Thr             bcd     0               0.9665     0.9682     0.0214
         Thr             bcd     1               0.0473     0.0314     3.9576
         Thr             bcd     2                    0     0.0004     0.0009
         Thr             bcd     3                    0        0.0        0.0
         Thr            abcd     0               0.9578     0.9578        0.0
         Thr            abcd     1               0.0366     0.0414     0.1619
         Thr            abcd     2               0.0151     0.0007     1.2234
         Thr            abcd     3               0.0045        0.0     0.5464
         Thr            abcd     4                    0        0.0        0.0
         Tyr              ab     0               0.9761     0.9761     0.0001
         Tyr              ab     1               0.0232     0.0229     0.0005
         Tyr              ab     2               0.0101      0.001     1.2876
         Val            bcde     0               0.9178      0.918     0.0007
         Val            bcde     1               0.0445     0.0401     0.0995
         Val            bcde     2               0.0404     0.0372     0.1976
         Val            bcde     3                    0     0.0009     0.0046
         Val            bcde     4               0.0028     0.0038     0.0423
         Val           abcde     0               0.9074     0.9078     0.0009
         Val           abcde     1               0.0468     0.0497     0.0671
         Val           abcde     2               0.0368     0.0312     0.4922
         Val           abcde     3               0.0011     0.0073     1.5438
         Val           abcde     4               0.0042     0.0027     0.0131
         Val           abcde     5               0.0054     0.0013     0.1137
         aKG           abcde     0               0.9469     0.9472     0.0009
         aKG           abcde     1               0.0593     0.0512     0.4502
         aKG           abcde     2               0.0025     0.0016     0.0245
         aKG           abcde     3                    0        0.0        0.0
         aKG           abcde     4                    0        0.0        0.0
         aKG           abcde     5                0.004        0.0     0.1107
         Cit          abcdef     0               0.9056     0.9047     0.0058
         Cit          abcdef     1               0.0478       0.06     0.8717
         Cit          abcdef     2               0.0236      0.031      1.536
         Cit          abcdef     3                    0     0.0032       0.07
         Cit          abcdef     4                    0     0.0008      0.006
         Cit          abcdef     5               0.0153     0.0003     1.1374
         Cit          abcdef     6               0.0084        0.0     0.8658
         Fum            abcd     0               0.9427     0.9427        0.0
         Fum            abcd     1               0.0417     0.0433      0.015
         Fum            abcd     2                    0     0.0093     0.7131
         Fum            abcd     3               0.0113     0.0045     0.3172
         Fum            abcd     4                    0     0.0002     0.0014
         Mal            abcd     0               0.9038     0.9035     0.0005
         Mal            abcd     1               0.0483     0.0484     0.0001
         Mal            abcd     2               0.0318     0.0311     0.0035
         Mal            abcd     3               0.0046     0.0161     3.6726
         Mal            abcd     4                    0      0.001     0.0083
         Pyr             abc     0               0.7281     0.7272     0.0144
         Pyr             abc     1               0.0354     0.0304     0.1782
         Pyr             abc     2               0.1549     0.1595       0.13
         Pyr             abc     3               0.0692     0.0828      1.853
         Suc            abcd     0               0.9422     0.9427     0.0015
         Suc            abcd     1               0.0383     0.0433     0.3127
         Suc            abcd     2               0.0138     0.0093     0.5717
         Suc            abcd     3               0.0151     0.0045     1.3932
         Suc            abcd     4                0.014     0.0002     1.9036

 Total Residual at Current Time 73.4037

 Measurement Time 0.75
  Metabolite           Atoms    M+    Measured (scaled)  Simulated   Residual
         Ala              bc     0               0.8811     0.8826     0.0357
         Ala              bc     1               0.0278     0.0216     0.4787
         Ala              bc     2               0.1217     0.0958     3.9709
         Ala             abc     0               0.8698     0.8708     0.0146
         Ala             abc     1               0.0085     0.0319     3.7892
         Ala             abc     2               0.0786      0.064       1.48
         Ala             abc     3               0.0523     0.0333      1.846
         Asn            abcd     0               0.9566     0.9574     0.0066
         Asn            abcd     1               0.0593     0.0415     1.6084
         Asn            abcd     2                    0      0.001     0.0114
         Asn            abcd     3                    0     0.0002     0.0002
         Asn            abcd     4               0.0217        0.0      3.254
         Asp              ab     0               0.9452     0.9451        0.0
         Asp              ab     1               0.0425     0.0439     0.0139
         Asp              ab     2               0.0129     0.0109     0.0599
         Asp             bcd     0               0.9275      0.928     0.0015
         Asp             bcd     1               0.0378     0.0364     0.0085
         Asp             bcd     2               0.0338     0.0313     0.1724
         Asp             bcd     3               0.0044     0.0042     0.0016
         Asp            abcd     0               0.9161      0.917     0.0032
         Asp            abcd     1               0.0585     0.0467     0.8308
         Asp            abcd     2               0.0126     0.0228     1.6163
         Asp            abcd     3               0.0137     0.0124     0.0207
         Asp            abcd     4               0.0091     0.0012     0.9891
         Glu            bcde     0               0.9525     0.9527     0.0005
         Glu            bcde     1               0.0466     0.0413     0.2253
         Glu            bcde     2                    0     0.0056     0.1374
         Glu            bcde     3               0.0008     0.0001     0.0034
         Glu            bcde     4                    0     0.0002     0.0011
         Glu           abcde     0               0.9425     0.9424     0.0002
         Glu           abcde     1               0.0365     0.0512     1.0963
         Glu           abcde     2               0.0056     0.0059     0.0017
         Glu           abcde     3               0.0062     0.0003      0.246
         Glu           abcde     4               0.0024     0.0002     0.0408
         Glu           abcde     5               0.0108        0.0     0.9619
         Gln           abcde     0               0.9474     0.9475     0.0003
         Gln           abcde     1               0.0466     0.0512     0.1502
         Gln           abcde     2               0.0119     0.0013     1.7583
         Gln           abcde     3                    0        0.0        0.0
         Gln           abcde     4                    0        0.0        0.0
         Gln           abcde     5               0.0157        0.0     1.7113
         Gly               b     0               0.9189     0.9192     0.0008
         Gly               b     1               0.0818     0.0808     0.0289
         Gly              ab     0               0.9067     0.9069     0.0003
         Gly              ab     1                 0.07     0.0685     0.0115
         Gly              ab     2               0.0287     0.0247     0.1118
         Ile           bcdef     0               0.9241     0.9256     0.0113
         Ile           bcdef     1               0.0529     0.0506      0.065
         Ile           bcdef     2               0.0333      0.023     1.6338
         Ile           bcdef     3               0.0026     0.0007     0.0353
         Ile           bcdef     4                    0        0.0        0.0
         Ile           bcdef     5               0.0046        0.0     0.1475
         Leu           bcdef     0               0.9342     0.9341     0.0003
         Leu           bcdef     1               0.0603     0.0632      0.328
         Leu           bcdef     2                    0     0.0022     0.0776
         Leu           bcdef     3               0.0233     0.0004     3.6599
         Leu           bcdef     4                    0     0.0001     0.0001
         Leu           bcdef     5               0.0112     0.0001     1.5331
         Met            bcde     0               0.9572     0.9571     0.0001
         Met            bcde     1               0.0327     0.0419     0.4912
         Met            bcde     2               0.0053      0.001      0.096
         Met            bcde     3                    0        0.0        0.0
         Met            bcde     4                    0        0.0        0.0
         Met           abcde     0               0.9465     0.9469      0.001
         Met           abcde     1               0.0523     0.0517     0.0097
         Met           abcde     2                    0     0.0013     0.0124
         Met           abcde     3               0.0051     0.0001     0.9999
         Met           abcde     4               0.0119        0.0     0.7149
         Met           abcde     5                    0        0.0        0.0
         Phe        bcdefghi     0               0.8754     0.8745     0.0176
         Phe        bcdefghi     1               0.0667     0.0765     3.8865
         Phe        bcdefghi     2               0.0542      0.045     0.8478
         Phe        bcdefghi     3                    0     0.0031     0.1182
         Phe        bcdefghi     4               0.0149     0.0006     1.2135
         Phe        bcdefghi     5               0.0131     0.0002     2.6122
         Phe        bcdefghi     6               0.0015     0.0001      0.031
         Phe        bcdefghi     7                0.007        0.0     0.7495
         Phe        bcdefghi     8               0.0006        0.0     0.0034
         Phe              ab     0                0.933     0.9335      0.002
         Phe              ab     1               0.0566     0.0508     0.1521
         Phe              ab     2               0.0192     0.0157      0.495
         Phe       abcdefghi     0               0.8652     0.8641     0.0077
         Phe       abcdefghi     1               0.0821     0.0858     0.3885
         Phe       abcdefghi     2               0.0186     0.0316     0.9956
         Phe       abcdefghi     3               0.0108     0.0165     0.2697
         Phe       abcdefghi     4               0.0028     0.0014     0.0498
         Phe       abcdefghi     5                    0     0.0003     0.0026
         Phe       abcdefghi     6               0.0141     0.0001     3.9712
         Phe       abcdefghi     7               0.0032        0.0     0.0455
         Phe       abcdefghi     8                    0        0.0        0.0
         Phe       abcdefghi     9                    0        0.0        0.0
         Ser              bc     0               0.6047     0.6074     0.0371
         Ser              bc     1               0.0651     0.0575     0.3428
         Ser              bc     2               0.3386     0.3351     0.0568
         Ser              ab     0               0.6287     0.6269     0.0832
         Ser              ab     1               0.2435     0.2508     1.0971
         Ser              ab     2               0.1262     0.1223     0.1954
         Ser             abc     0                0.591     0.5919     0.0041
         Ser             abc     1               0.0695     0.0656     0.6071
         Ser             abc     2               0.1955     0.2251      3.877
         Ser             abc     3               0.1211     0.1174     0.5375
         Thr             bcd     0               0.9675     0.9674     0.0001
         Thr             bcd     1               0.0184     0.0315     1.2013
         Thr             bcd     2                    0      0.001     0.0096
         Thr             bcd     3               0.0039     0.0001     0.1429
         Thr            abcd     0                0.956     0.9571      0.013
         Thr            abcd     1               0.0769     0.0415     5.5626
         Thr            abcd     2                    0     0.0011     0.0155
         Thr            abcd     3               0.0003     0.0003        0.0
         Thr            abcd     4                    0        0.0        0.0
         Tyr              ab     0                0.966     0.9662     0.0001
         Tyr              ab     1               0.0326     0.0294     0.0701
         Tyr              ab     2               0.0072     0.0045     0.2173
         Val            bcde     0               0.7753     0.7748     0.0061
         Val            bcde     1               0.0408     0.0372     0.1965
         Val            bcde     2               0.1311     0.1464     1.3751
         Val            bcde     3                    0     0.0052     0.2265
         Val            bcde     4               0.0336     0.0364     0.0405
         Val           abcde     0               0.7645     0.7648     0.0004
         Val           abcde     1               0.0488     0.0458     0.0462
         Val           abcde     2               0.1194     0.1207     0.0656
         Val           abcde     3               0.0367     0.0309     0.9316
         Val           abcde     4               0.0256     0.0251     0.0026
         Val           abcde     5               0.0133     0.0127     0.0139
         aKG           abcde     0               0.9316     0.9309     0.0044
         aKG           abcde     1               0.0354      0.051     3.0108
         aKG           abcde     2               0.0077     0.0162     1.4802
         aKG           abcde     3               0.0057     0.0009     0.6337
         aKG           abcde     4               0.0029     0.0009      0.022
         aKG           abcde     5                0.012     0.0001     1.1797
         Cit          abcdef     0               0.7575     0.7587     0.0193
         Cit          abcdef     1               0.0376     0.0584     5.3304
         Cit          abcdef     2               0.1507     0.1454     0.7709
         Cit          abcdef     3               0.0111     0.0199     1.2134
         Cit          abcdef     4               0.0099     0.0114     0.0359
         Cit          abcdef     5                    0     0.0056     0.2203
         Cit          abcdef     6               0.0147     0.0006      1.025
         Fum            abcd     0               0.8611     0.8613     0.0013
         Fum            abcd     1               0.0676     0.0536      1.965
         Fum            abcd     2               0.0376     0.0534     3.0588
         Fum            abcd     3               0.0353     0.0287     0.4318
         Fum            abcd     4                    0      0.003     0.0521
         Mal            abcd     0               0.7835     0.7857     0.0263
         Mal            abcd     1               0.0564     0.0633     0.4756
         Mal            abcd     2               0.0972     0.0923     0.6652
         Mal            abcd     3               0.0508     0.0526     0.0318
         Mal            abcd     4               0.0117     0.0061     0.6487
         Pyr             abc     0                0.542     0.5486     0.2598
         Pyr             abc     1               0.0235     0.0375      3.982
         Pyr             abc     2               0.2782      0.271     0.8178
         Pyr             abc     3               0.1404     0.1429     0.0622
         Suc            abcd     0                0.862     0.8613     0.0025
         Suc            abcd     1               0.0479     0.0536     0.3929
         Suc            abcd     2               0.0314     0.0534      2.472
         Suc            abcd     3               0.0356     0.0287      0.731
         Suc            abcd     4                    0      0.003     0.0449

 Total Residual at Current Time 100.4213

 Measurement Time 1.20
  Metabolite           Atoms    M+    Measured (scaled)  Simulated   Residual
         Ala              bc     0               0.7993     0.7997     0.0015
         Ala              bc     1               0.0093     0.0247     1.2102
         Ala              bc     2                0.178     0.1756      0.056
         Ala             abc     0               0.7872     0.7867     0.0082
         Ala             abc     1               0.0381      0.034     0.1194
         Ala             abc     2               0.1177     0.1174     0.0004
         Ala             abc     3               0.0561      0.062     1.3826
         Asn            abcd     0               0.9558     0.9557        0.0
         Asn            abcd     1                0.041     0.0417     0.0115
         Asn            abcd     2                    0     0.0018     0.0679
         Asn            abcd     3                    0     0.0007     0.0022
         Asn            abcd     4               0.0021     0.0001     0.1614
         Asp              ab     0               0.8978     0.8994     0.0129
         Asp              ab     1               0.0902     0.0752     1.3176
         Asp              ab     2               0.0207     0.0253     0.1485
         Asp             bcd     0               0.8742     0.8744      0.002
         Asp             bcd     1               0.0341     0.0437     0.9156
         Asp             bcd     2               0.0866     0.0688     1.6074
         Asp             bcd     3               0.0172     0.0131      0.478
         Asp            abcd     0               0.8622     0.8617     0.0057
         Asp            abcd     1               0.0426     0.0539     1.5533
         Asp            abcd     2               0.0453     0.0511     0.6728
         Asp            abcd     3               0.0321     0.0297     0.0307
         Asp            abcd     4                    0     0.0037     0.0929
         Glu            bcde     0               0.9242     0.9265     0.0359
         Glu            bcde     1               0.0508     0.0411     1.1756
         Glu            bcde     2               0.0352     0.0292     1.4457
         Glu            bcde     3                    0     0.0009     0.0106
         Glu            bcde     4               0.0026     0.0023     0.0004
         Glu           abcde     0               0.9152     0.9157     0.0017
         Glu           abcde     1               0.0455      0.051     0.3078
         Glu           abcde     2               0.0328     0.0288     0.4578
         Glu           abcde     3               0.0056      0.002     0.2091
         Glu           abcde     4               0.0143     0.0022     1.2012
         Glu           abcde     5                    0     0.0003      0.001
         Gln           abcde     0               0.9456     0.9457     0.0005
         Gln           abcde     1               0.0636     0.0512     0.7842
         Gln           abcde     2                    0     0.0028     0.0457
         Gln           abcde     3                    0     0.0001     0.0004
         Gln           abcde     4               0.0066     0.0001     0.2919
         Gln           abcde     5                    0        0.0        0.0
         Gly               b     0               0.8552     0.8565      0.013
         Gly               b     1               0.1548     0.1435      0.645
         Gly              ab     0               0.8429      0.842     0.0162
         Gly              ab     1               0.0983     0.1107     0.7859
         Gly              ab     2               0.0342     0.0472     3.4728
         Ile           bcdef     0                0.903      0.903     0.0001
         Ile           bcdef     1               0.0499     0.0506     0.0088
         Ile           bcdef     2               0.0446     0.0449     0.0028
         Ile           bcdef     3               0.0043     0.0014     0.0805
         Ile           bcdef     4               0.0051     0.0001     0.5159
         Ile           bcdef     5               0.0092        0.0     1.3124
         Leu           bcdef     0               0.9198     0.9187     0.0069
         Leu           bcdef     1               0.0683     0.0754     0.7969
         Leu           bcdef     2                0.004     0.0038     0.0007
         Leu           bcdef     3                0.003     0.0013     0.0261
         Leu           bcdef     4               0.0132     0.0004     1.6274
         Leu           bcdef     5               0.0005     0.0003     0.0008
         Met            bcde     0               0.9544     0.9545     0.0001
         Met            bcde     1               0.0423     0.0433     0.0079
         Met            bcde     2                    0     0.0019     0.0541
         Met            bcde     3               0.0069     0.0003     0.8964
         Met            bcde     4               0.0013        0.0     0.0118
         Met           abcde     0               0.9422     0.9443     0.0407
         Met           abcde     1                0.078     0.0531      5.121
         Met           abcde     2                    0      0.002     0.0238
         Met           abcde     3               0.0241     0.0005     2.4602
         Met           abcde     4                0.007     0.0001     0.2109
         Met           abcde     5               0.0039        0.0     0.2425
         Phe        bcdefghi     0               0.8301     0.8343     0.0884
         Phe        bcdefghi     1               0.0904     0.0748     2.0299
         Phe        bcdefghi     2               0.0897     0.0815     0.3434
         Phe        bcdefghi     3               0.0073     0.0061      0.023
         Phe        bcdefghi     4               0.0038      0.002     0.0277
         Phe        bcdefghi     5               0.0075     0.0007     0.9482
         Phe        bcdefghi     6               0.0108     0.0004     0.8835
         Phe        bcdefghi     7                    0     0.0002     0.0005
         Phe        bcdefghi     8                    0     0.0001     0.0001
         Phe              ab     0               0.8932     0.8929     0.0008
         Phe              ab     1               0.0766     0.0771      0.002
         Phe              ab     2               0.0172       0.03     1.6449
         Phe       abcdefghi     0               0.8228     0.8235     0.0138
         Phe       abcdefghi     1                0.101     0.0841      1.984
         Phe       abcdefghi     2               0.0562     0.0559     0.0018
         Phe       abcdefghi     3               0.0328     0.0313      0.059
         Phe       abcdefghi     4               0.0097     0.0033     0.6416
         Phe       abcdefghi     5                    0     0.0011     0.0176
         Phe       abcdefghi     6               0.0005     0.0005        0.0
         Phe       abcdefghi     7               0.0104     0.0002     1.2859
         Phe       abcdefghi     8                    0     0.0001     0.0004
         Phe       abcdefghi     9               0.0034        0.0     0.3216
         Ser              bc     0                0.527     0.5322     0.2318
         Ser              bc     1               0.1022     0.0921     0.5161
         Ser              bc     2               0.3794     0.3756     0.1786
         Ser              ab     0               0.5703     0.5732     0.0485
         Ser              ab     1                0.286     0.2834     0.0834
         Ser              ab     2               0.1441     0.1434     0.0023
         Ser             abc     0               0.5261     0.5165     0.7577
         Ser             abc     1               0.0679     0.0933     3.2806
         Ser             abc     2               0.2376     0.2555     1.6267
         Ser             abc     3               0.1188     0.1347     1.5019
         Thr             bcd     0               0.9633      0.965     0.0172
         Thr             bcd     1               0.0485     0.0318     2.2883
         Thr             bcd     2                    0     0.0028     0.1247
         Thr             bcd     3               0.0246     0.0004     3.0013
         Thr            abcd     0               0.9542     0.9545     0.0021
         Thr            abcd     1               0.0503     0.0419     0.8767
         Thr            abcd     2                    0     0.0025     0.0309
         Thr            abcd     3                    0      0.001     0.0294
         Thr            abcd     4               0.0027     0.0001     0.1821
         Tyr              ab     0               0.9537     0.9541     0.0025
         Tyr              ab     1               0.0403     0.0372     0.1461
         Tyr              ab     2               0.0309     0.0087     2.9202
         Val            bcde     0               0.6407     0.6384     0.0298
         Val            bcde     1               0.0411     0.0371     0.0708
         Val            bcde     2                0.233     0.2336     0.0045
         Val            bcde     3               0.0152     0.0122     0.0911
         Val            bcde     4               0.0635     0.0786     1.9021
         Val           abcde     0               0.6288     0.6287     0.0002
         Val           abcde     1               0.0463     0.0441     0.0509
         Val           abcde     2               0.1872      0.192     0.6391
         Val           abcde     3               0.0588     0.0528     1.4653
         Val           abcde     4               0.0636     0.0547     1.2372
         Val           abcde     5               0.0272     0.0278     0.0037
         aKG           abcde     0               0.8765     0.8799     0.0708
         aKG           abcde     1               0.0592     0.0509     1.8809
         aKG           abcde     2               0.0566     0.0584     0.0219
         aKG           abcde     3               0.0225     0.0045     3.2463
         aKG           abcde     4                    0     0.0054     0.6002
         aKG           abcde     5               0.0138     0.0008     0.9962
         Cit          abcdef     0               0.6099     0.6142     0.0817
         Cit          abcdef     1               0.0674     0.0602     0.8273
         Cit          abcdef     2               0.2425     0.2371     0.2392
         Cit          abcdef     3               0.0252     0.0407     4.8904
         Cit          abcdef     4               0.0358     0.0302     0.3088
         Cit          abcdef     5               0.0134     0.0157     0.1515
         Cit          abcdef     6                    0      0.002     0.0274
         Fum            abcd     0                0.775      0.776     0.0111
         Fum            abcd     1               0.0601     0.0645     0.1186
         Fum            abcd     2               0.1002     0.0975      0.212
         Fum            abcd     3               0.0621     0.0545     0.2628
         Fum            abcd     4               0.0065     0.0075     0.0115
         Mal            abcd     0               0.7046     0.6976     0.2152
         Mal            abcd     1               0.0734     0.0755     0.0463
         Mal            abcd     2               0.1317     0.1343     0.1053
         Mal            abcd     3               0.0727     0.0808     1.8297
         Mal            abcd     4               0.0195     0.0117     0.6055
         Pyr             abc     0               0.4924     0.4903     0.0454
         Pyr             abc     1               0.0489     0.0433     0.3885
         Pyr             abc     2               0.3049     0.3035     0.0104
         Pyr             abc     3               0.1441      0.163     2.1132
         Suc            abcd     0               0.7748      0.776      0.045
         Suc            abcd     1               0.0911     0.0645     4.1794
         Suc            abcd     2               0.1199     0.0975     2.9654
         Suc            abcd     3               0.0328     0.0544     2.0765
         Suc            abcd     4               0.0102     0.0075     0.0889

 Total Residual at Current Time 96.5452

 Measurement Time 1.65
  Metabolite           Atoms    M+    Measured (scaled)  Simulated   Residual
         Ala              bc     0               0.7266     0.7271     0.0069
         Ala              bc     1                0.039     0.0296     2.4078
         Ala              bc     2               0.2433     0.2433        0.0
         Ala             abc     0               0.7255     0.7132      0.672
         Ala             abc     1               0.0289     0.0366     0.3044
         Ala             abc     2               0.1497     0.1631     3.6376
         Ala             abc     3               0.0913     0.0871     0.1059
         Asn            abcd     0               0.9525     0.9527      0.001
         Asn            abcd     1               0.0518     0.0421     0.4798
         Asn            abcd     2                    0     0.0034     0.0585
         Asn            abcd     3               0.0104     0.0016     2.1616
         Asn            abcd     4               0.0002     0.0002        0.0
         Asp              ab     0               0.8474      0.849     0.0129
         Asp              ab     1               0.1117     0.1092     0.0308
         Asp              ab     2               0.0523     0.0418     1.0979
         Asp             bcd     0               0.8159     0.8157     0.0017
         Asp             bcd     1               0.0445     0.0529     0.3171
         Asp             bcd     2               0.1047     0.1069     0.0583
         Asp             bcd     3               0.0142     0.0245     1.6585
         Asp            abcd     0               0.7991     0.8009     0.0389
         Asp            abcd     1               0.0665     0.0622     0.1117
         Asp            abcd     2               0.0855     0.0811     0.3932
         Asp            abcd     3               0.0689     0.0489      2.368
         Asp            abcd     4                    0      0.007     0.3426
         Glu            bcde     0                0.871     0.8723     0.0351
         Glu            bcde     1               0.0761     0.0413       8.42
         Glu            bcde     2               0.0768     0.0748     0.0817
         Glu            bcde     3                    0      0.003     0.0625
         Glu            bcde     4                0.021     0.0086     1.0553
         Glu           abcde     0               0.8623     0.8607     0.0211
         Glu           abcde     1                0.069     0.0512     1.8645
         Glu           abcde     2               0.0452     0.0723    11.4194
         Glu           abcde     3                    0     0.0063     0.6248
         Glu           abcde     4               0.0086     0.0081     0.0075
         Glu           abcde     5               0.0096     0.0014     0.2943
         Gln           abcde     0               0.9397     0.9399     0.0009
         Gln           abcde     1               0.0512     0.0512        0.0
         Gln           abcde     2               0.0116     0.0077     0.6022
         Gln           abcde     3               0.0027     0.0005     0.0241
         Gln           abcde     4               0.0136     0.0006     2.6197
         Gln           abcde     5                    0     0.0001     0.0002
         Gly               b     0               0.7989     0.8004     0.0174
         Gly               b     1               0.2043     0.1996     0.2205
         Gly              ab     0               0.7835     0.7837     0.0001
         Gly              ab     1               0.1468     0.1483     0.0109
         Gly              ab     2               0.0721      0.068     0.0989
         Ile           bcdef     0               0.8791     0.8795     0.0008
         Ile           bcdef     1               0.0558     0.0511     0.3487
         Ile           bcdef     2                0.059      0.067     0.3816
         Ile           bcdef     3                    0     0.0022      0.025
         Ile           bcdef     4               0.0063     0.0002     0.4715
         Ile           bcdef     5               0.0023        0.0     0.1415
         Leu           bcdef     0               0.9019      0.902        0.0
         Leu           bcdef     1               0.0873     0.0876     0.0005
         Leu           bcdef     2               0.0035     0.0059     0.1142
         Leu           bcdef     3                0.015     0.0028     0.8865
         Leu           bcdef     4                    0      0.001     0.0168
         Leu           bcdef     5               0.0033     0.0008     0.0432
         Met            bcde     0               0.9491     0.9498     0.0038
         Met            bcde     1               0.0565      0.046     0.5648
         Met            bcde     2                    0     0.0033     0.1358
         Met            bcde     3               0.0152     0.0008     1.6975
         Met            bcde     4               0.0043     0.0001     0.4934
         Met           abcde     0               0.9389     0.9395     0.0041
         Met           abcde     1               0.0596     0.0557     0.4361
         Met           abcde     2                0.004     0.0032     0.0039
         Met           abcde     3               0.0025     0.0013     0.0263
         Met           abcde     4                    0     0.0003     0.0025
         Met           abcde     5                    0        0.0        0.0
         Phe        bcdefghi     0               0.7943     0.7939     0.0022
         Phe        bcdefghi     1               0.0728     0.0737     0.0103
         Phe        bcdefghi     2               0.1116     0.1161     0.3061
         Phe        bcdefghi     3               0.0118     0.0092     0.0347
         Phe        bcdefghi     4               0.0057      0.004     0.0452
         Phe        bcdefghi     5               0.0035     0.0015     0.1132
         Phe        bcdefghi     6                    0      0.001     0.0163
         Phe        bcdefghi     7               0.0205     0.0004     3.3482
         Phe        bcdefghi     8                    0     0.0003     0.0022
         Phe              ab     0               0.8534     0.8536     0.0005
         Phe              ab     1               0.1031     0.1023     0.0093
         Phe              ab     2               0.0452     0.0442     0.0222
         Phe       abcdefghi     0               0.7829     0.7827      0.001
         Phe       abcdefghi     1               0.0882     0.0825     0.6475
         Phe       abcdefghi     2               0.0678      0.079     2.5426
         Phe       abcdefghi     3               0.0468     0.0457     0.0172
         Phe       abcdefghi     4                    0     0.0057     0.3275
         Phe       abcdefghi     5                    0     0.0023     0.0262
         Phe       abcdefghi     6                    0     0.0011     0.0077
         Phe       abcdefghi     7               0.0013     0.0005     0.0051
         Phe       abcdefghi     8               0.0038     0.0003     0.0851
         Phe       abcdefghi     9               0.0099     0.0001      0.485
         Ser              bc     0               0.4967     0.4886     0.4552
         Ser              bc     1                0.103     0.1174     1.4339
         Ser              bc     2               0.3863      0.394     0.3526
         Ser              ab     0               0.5348     0.5453     0.9087
         Ser              ab     1               0.3027      0.299     0.3769
         Ser              ab     2               0.1604     0.1557     0.4499
         Ser             abc     0               0.4676     0.4737      0.218
         Ser             abc     1               0.0964     0.1115     1.1623
         Ser             abc     2               0.2931     0.2707     2.5581
         Ser             abc     3               0.1409     0.1441     0.2122
         Thr             bcd     0               0.9585     0.9604     0.0227
         Thr             bcd     1               0.0484     0.0325     2.1148
         Thr             bcd     2               0.0095     0.0061     0.1474
         Thr             bcd     3               0.0171     0.0011     4.0206
         Thr            abcd     0               0.9491     0.9499     0.0098
         Thr            abcd     1               0.0505     0.0425     1.0045
         Thr            abcd     2                    0     0.0049     0.1964
         Thr            abcd     3               0.0176     0.0025     4.6676
         Thr            abcd     4                    0     0.0003     0.0014
         Tyr              ab     0                0.942     0.9417     0.0016
         Tyr              ab     1               0.0337     0.0452     1.6265
         Tyr              ab     2                    0     0.0131     0.8805
         Val            bcde     0               0.5188     0.5287     0.4996
         Val            bcde     1               0.0331     0.0393     0.4724
         Val            bcde     2               0.3117     0.2954     1.5788
         Val            bcde     3               0.0093     0.0205     0.7448
         Val            bcde     4               0.1148     0.1161     0.0093
         Val           abcde     0               0.5101     0.5194     0.5102
         Val           abcde     1               0.0351      0.044      0.404
         Val           abcde     2               0.2474     0.2425     0.4801
         Val           abcde     3               0.0552     0.0708     1.6959
         Val           abcde     4               0.0791     0.0815     0.0582
         Val           abcde     5               0.0484     0.0417     1.8115
         aKG           abcde     0               0.8029     0.8025     0.0053
         aKG           abcde     1               0.0405     0.0518     3.5637
         aKG           abcde     2               0.1186     0.1164     0.0328
         aKG           abcde     3               0.0214     0.0114     0.6921
         aKG           abcde     4               0.0125      0.015     0.0499
         aKG           abcde     5                    0     0.0029     0.0823
         Cit          abcdef     0               0.4988     0.5003     0.0585
         Cit          abcdef     1               0.0648     0.0641     0.0114
         Cit          abcdef     2               0.3018     0.2932     0.4421
         Cit          abcdef     3               0.0613     0.0607     0.0073
         Cit          abcdef     4               0.0519     0.0508     0.0067
         Cit          abcdef     5               0.0312     0.0271     0.3476
         Cit          abcdef     6                    0      0.004     0.1566
         Fum            abcd     0               0.7048     0.7052      0.006
         Fum            abcd     1               0.0731     0.0743     0.0142
         Fum            abcd     2               0.1178      0.133     1.1764
         Fum            abcd     3               0.0831      0.075     1.7987
         Fum            abcd     4               0.0213     0.0126     0.9485
         Mal            abcd     0               0.6302     0.6317     0.0688
         Mal            abcd     1               0.0962     0.0858     1.0922
         Mal            abcd     2               0.1628     0.1638     0.0208
         Mal            abcd     3               0.1108     0.1015     1.7659
         Mal            abcd     4               0.0162     0.0171     0.0113
         Pyr             abc     0               0.4649     0.4633     0.0479
         Pyr             abc     1               0.0315     0.0468     1.0414
         Pyr             abc     2               0.3243     0.3171     0.4286
         Pyr             abc     3                0.168     0.1728     0.8891
         Suc            abcd     0               0.7067     0.7052     0.0281
         Suc            abcd     1               0.0858     0.0743      0.588
         Suc            abcd     2                0.113     0.1329      2.348
         Suc            abcd     3               0.0651      0.075     0.8175
         Suc            abcd     4               0.0152     0.0126     0.1987

 Total Residual at Current Time 107.4348

 Measurement Time 2.10
  Metabolite           Atoms    M+    Measured (scaled)  Simulated   Residual
         Ala              bc     0               0.6582     0.6665     0.4094
         Ala              bc     1               0.0389     0.0356     0.0938
         Ala              bc     2               0.3148      0.298     1.6721
         Ala             abc     0               0.6555     0.6522     0.0877
         Ala             abc     1               0.0486     0.0393     0.4369
         Ala             abc     2               0.1968     0.2004     0.2021
         Ala             abc     3               0.1025     0.1081       0.48
         Asn            abcd     0               0.9477     0.9483     0.0029
         Asn            abcd     1               0.0493     0.0427     0.6852
         Asn            abcd     2                    0     0.0056     0.8787
         Asn            abcd     3               0.0016      0.003     0.0183
         Asn            abcd     4                    0     0.0004     0.0046
         Asp              ab     0               0.7968     0.7999     0.1139
         Asp              ab     1               0.1446     0.1412     0.4601
         Asp              ab     2               0.0779     0.0589     2.4966
         Asp             bcd     0               0.7597      0.758      0.013
         Asp             bcd     1               0.0657     0.0636     0.0646
         Asp             bcd     2               0.1379     0.1415     0.0653
         Asp             bcd     3               0.0306     0.0369     1.0954
         Asp            abcd     0               0.7401      0.741     0.0104
         Asp            abcd     1               0.0503     0.0708     2.1384
         Asp            abcd     2               0.1145     0.1096     0.1644
         Asp            abcd     3                0.084     0.0676     1.3798
         Asp            abcd     4               0.0292      0.011      1.705
         Glu            bcde     0               0.7941     0.7985     0.1011
         Glu            bcde     1               0.0385     0.0426     0.1028
         Glu            bcde     2               0.1429     0.1325     1.3268
         Glu            bcde     3               0.0134     0.0067     0.5604
         Glu            bcde     4               0.0166     0.0196     0.0766
         Glu           abcde     0               0.7793     0.7857     0.1806
         Glu           abcde     1               0.0616     0.0525     1.0222
         Glu           abcde     2               0.1388     0.1265      1.263
         Glu           abcde     3               0.0023     0.0137     1.2798
         Glu           abcde     4               0.0043      0.018     2.3298
         Glu           abcde     5                0.023     0.0037     1.6511
         Gln           abcde     0               0.9281     0.9277     0.0029
         Gln           abcde     1               0.0434     0.0513       1.71
         Gln           abcde     2               0.0221     0.0173     0.1872
         Gln           abcde     3               0.0139     0.0015     1.2728
         Gln           abcde     4                    0     0.0019     0.0247
         Gln           abcde     5               0.0022     0.0003     0.0207
         Gly               b     0               0.7535     0.7523     0.0163
         Gly               b     1               0.2413     0.2477     0.2826
         Gly              ab     0               0.7349     0.7334     0.0119
         Gly              ab     1               0.1799     0.1802     0.0015
         Gly              ab     2                 0.08     0.0864     0.4153
         Ile           bcdef     0               0.8561      0.856     0.0002
         Ile           bcdef     1               0.0483      0.052     0.3855
         Ile           bcdef     2               0.0891     0.0886     0.0021
         Ile           bcdef     3               0.0051      0.003     0.0685
         Ile           bcdef     4               0.0211     0.0004     2.9927
         Ile           bcdef     5               0.0033     0.0001     0.2145
         Leu           bcdef     0               0.8844     0.8844        0.0
         Leu           bcdef     1               0.0993     0.0991     0.0002
         Leu           bcdef     2                    0     0.0083     0.5654
         Leu           bcdef     3               0.0071     0.0048     0.0358
         Leu           bcdef     4                0.008     0.0019     0.5794
         Leu           bcdef     5                    0     0.0016     0.0297
         Met            bcde     0               0.9421     0.9431     0.0105
         Met            bcde     1               0.0614     0.0496     1.7271
         Met            bcde     2                    0     0.0052     0.5591
         Met            bcde     3                0.005     0.0018     0.2037
         Met            bcde     4               0.0055     0.0002     0.3432
         Met           abcde     0               0.9334     0.9328     0.0058
         Met           abcde     1               0.0471     0.0592      2.973
         Met           abcde     2                0.015     0.0047     1.0509
         Met           abcde     3               0.0051     0.0026     0.0511
         Met           abcde     4               0.0143     0.0007     0.9419
         Met           abcde     5               0.0021     0.0001     0.0503
         Phe        bcdefghi     0               0.7534     0.7547     0.0087
         Phe        bcdefghi     1               0.0684     0.0731      0.455
         Phe        bcdefghi     2               0.1521     0.1474     0.2204
         Phe        bcdefghi     3               0.0191     0.0124     0.9149
         Phe        bcdefghi     4               0.0052     0.0068     0.0498
         Phe        bcdefghi     5               0.0015     0.0025     0.0109
         Phe        bcdefghi     6               0.0001     0.0019     0.1262
         Phe        bcdefghi     7               0.0099     0.0007     1.7192
         Phe        bcdefghi     8               0.0059     0.0006     0.1687
         Phe              ab     0               0.8166     0.8168     0.0013
         Phe              ab     1               0.1381     0.1256     0.7051
         Phe              ab     2               0.0521     0.0577     0.3108
         Phe       abcdefghi     0               0.7432     0.7434     0.0012
         Phe       abcdefghi     1               0.0799     0.0811     0.0222
         Phe       abcdefghi     2               0.1159     0.1002     1.2618
         Phe       abcdefghi     3               0.0442      0.059     2.1877
         Phe       abcdefghi     4               0.0176     0.0086     0.4865
         Phe       abcdefghi     5               0.0041     0.0039     0.0019
         Phe       abcdefghi     6                    0     0.0021     0.0863
         Phe       abcdefghi     7               0.0016      0.001      0.006
         Phe       abcdefghi     8               0.0026     0.0006      0.023
         Phe       abcdefghi     9               0.0169     0.0002     2.8009
         Ser              bc     0               0.4503      0.459     0.5276
         Ser              bc     1               0.1177     0.1347     3.5589
         Ser              bc     2               0.4269     0.4064     2.5001
         Ser              ab     0                0.526     0.5262     0.0024
         Ser              ab     1               0.3116     0.3091     0.0503
         Ser              ab     2               0.1639     0.1647     0.0097
         Ser             abc     0               0.4453     0.4452     0.0006
         Ser             abc     1               0.1155     0.1227     0.4217
         Ser             abc     2               0.2788     0.2813     0.0984
         Ser             abc     3               0.1587     0.1508     0.7727
         Thr             bcd     0               0.9531     0.9538     0.0058
         Thr             bcd     1               0.0534     0.0334     2.7748
         Thr             bcd     2               0.0049     0.0105     0.3862
         Thr             bcd     3               0.0036     0.0022     0.0744
         Thr            abcd     0               0.9413     0.9431     0.0331
         Thr            abcd     1               0.0801     0.0434     7.9573
         Thr            abcd     2               0.0035     0.0083     0.6482
         Thr            abcd     3               0.0098     0.0046     0.1222
         Thr            abcd     4                    0     0.0006     0.0024
         Tyr              ab     0               0.9293     0.9292     0.0001
         Tyr              ab     1               0.0473     0.0531     0.1745
         Tyr              ab     2                0.003     0.0177     2.1551
         Val            bcde     0               0.4442     0.4436     0.0047
         Val            bcde     1               0.0356     0.0426     0.3404
         Val            bcde     2               0.3381      0.338     0.0002
         Val            bcde     3               0.0277     0.0293     0.0408
         Val            bcde     4               0.1446     0.1465     0.0194
         Val           abcde     0               0.4353     0.4348     0.0084
         Val           abcde     1               0.0346      0.045     1.0848
         Val           abcde     2                0.277     0.2776     0.0054
         Val           abcde     3                0.087     0.0853     0.0167
         Val           abcde     4               0.1054     0.1039     0.0222
         Val           abcde     5               0.0356     0.0533     1.6084
         aKG           abcde     0               0.7138     0.7147     0.0093
         aKG           abcde     1               0.0673      0.054     0.7747
         aKG           abcde     2               0.1763     0.1755     0.0159
         aKG           abcde     3               0.0235     0.0212     0.2072
         aKG           abcde     4               0.0183     0.0283     0.8229
         aKG           abcde     5               0.0014     0.0062     0.2899
         Cit          abcdef     0               0.4157     0.4146     0.0509
         Cit          abcdef     1               0.0639     0.0685     0.3418
         Cit          abcdef     2               0.3024     0.3239     2.3717
         Cit          abcdef     3               0.0857     0.0786     0.4222
         Cit          abcdef     4               0.0731     0.0703     0.2242
         Cit          abcdef     5               0.0447     0.0379     1.2754
         Cit          abcdef     6               0.0051     0.0062     0.0147
         Fum            abcd     0               0.6492     0.6457     0.1221
         Fum            abcd     1               0.0754     0.0827     1.4855
         Fum            abcd     2               0.1605     0.1625     0.0317
         Fum            abcd     3               0.0874      0.091     0.2671
         Fum            abcd     4               0.0219     0.0181     0.2898
         Mal            abcd     0                0.578     0.5794     0.0286
         Mal            abcd     1               0.0982     0.0943     0.1053
         Mal            abcd     2               0.1899     0.1867     0.1678
         Mal            abcd     3               0.1173     0.1172     0.0005
         Mal            abcd     4               0.0189     0.0225     0.1026
         Pyr             abc     0               0.4483     0.4471     0.0132
         Pyr             abc     1                0.058      0.049     0.4051
         Pyr             abc     2               0.3222     0.3249     0.1516
         Pyr             abc     3               0.1856     0.1789     0.3613
         Suc            abcd     0               0.6476     0.6457     0.0312
         Suc            abcd     1                 0.09     0.0827     0.5347
         Suc            abcd     2               0.1544     0.1625     0.5317
         Suc            abcd     3               0.0791      0.091     0.9957
         Suc            abcd     4               0.0025     0.0181     1.0898

 Total Residual at Current Time 91.8422

 Measurement Time 2.55
  Metabolite           Atoms    M+    Measured (scaled)  Simulated   Residual
         Ala              bc     0               0.6168     0.6167        0.0
         Ala              bc     1                0.045     0.0419     0.1193
         Ala              bc     2               0.3405     0.3414     0.0055
         Ala             abc     0               0.6035     0.6024     0.0347
         Ala             abc     1               0.0452     0.0418     0.2286
         Ala             abc     2               0.2282     0.2305     0.2057
         Ala             abc     3               0.1233     0.1253     0.0191
         Asn            abcd     0               0.9427     0.9426     0.0006
         Asn            abcd     1               0.0262     0.0435     2.0833
         Asn            abcd     2               0.0012     0.0085     0.3134
         Asn            abcd     3                    0     0.0048     0.1873
         Asn            abcd     4                    0     0.0007     0.0143
         Asp              ab     0               0.7552     0.7545      0.003
         Asp              ab     1               0.1694     0.1692     0.0009
         Asp              ab     2                0.068     0.0763     0.4799
         Asp             bcd     0               0.7022     0.7039     0.0287
         Asp             bcd     1               0.0923     0.0752     2.9222
         Asp             bcd     2               0.1607     0.1715     0.6927
         Asp             bcd     3               0.0566     0.0493     0.8193
         Asp            abcd     0                0.687      0.685     0.0236
         Asp            abcd     1               0.0638     0.0791     1.3779
         Asp            abcd     2               0.1295     0.1357     0.3896
         Asp            abcd     3               0.0802     0.0848     0.1787
         Asp            abcd     4               0.0412     0.0153      5.537
         Glu            bcde     0               0.7154     0.7164     0.0121
         Glu            bcde     1               0.0321     0.0455     1.0605
         Glu            bcde     2               0.1931     0.1917     0.0551
         Glu            bcde     3               0.0136      0.012     0.0545
         Glu            bcde     4               0.0403     0.0344     0.3548
         Glu           abcde     0               0.7055     0.7022     0.1085
         Glu           abcde     1               0.0441     0.0549     0.8064
         Glu           abcde     2               0.1693      0.181     1.3707
         Glu           abcde     3                 0.02     0.0235     0.1257
         Glu           abcde     4                0.035     0.0312     0.0656
         Glu           abcde     5                    0     0.0072     0.3065
         Gln           abcde     0               0.9074     0.9084     0.0151
         Gln           abcde     1               0.0725     0.0515     4.3887
         Gln           abcde     2               0.0189     0.0317     0.8327
         Gln           abcde     3               0.0004     0.0033     0.2293
         Gln           abcde     4                    0     0.0043     0.0925
         Gln           abcde     5                    0     0.0009     0.0063
         Gly               b     0               0.7066     0.7118     0.1582
         Gly               b     1               0.3042     0.2882      1.136
         Gly              ab     0               0.6907     0.6909     0.0004
         Gly              ab     1               0.2061     0.2068     0.0093
         Gly              ab     2               0.1093     0.1023     0.3354
         Ile           bcdef     0               0.8326     0.8327     0.0011
         Ile           bcdef     1               0.0447     0.0532     0.4312
         Ile           bcdef     2               0.1171     0.1093      0.357
         Ile           bcdef     3               0.0091     0.0039     1.1024
         Ile           bcdef     4               0.0103     0.0007     0.5446
         Ile           bcdef     5                    0     0.0001     0.0001
         Leu           bcdef     0                0.866     0.8665     0.0019
         Leu           bcdef     1               0.1162     0.1098     0.1821
         Leu           bcdef     2               0.0043      0.011     0.2258
         Leu           bcdef     3               0.0102     0.0073      0.166
         Leu           bcdef     4               0.0028      0.003     0.0008
         Leu           bcdef     5                    0     0.0025     0.2573
         Met            bcde     0               0.9357     0.9349     0.0063
         Met            bcde     1               0.0346     0.0539     4.5988
         Met            bcde     2               0.0069     0.0075     0.0076
         Met            bcde     3               0.0123     0.0033     0.4839
         Met            bcde     4               0.0065     0.0005     0.2149
         Met           abcde     0                0.924     0.9245     0.0017
         Met           abcde     1               0.0703     0.0632     0.2528
         Met           abcde     2                0.003     0.0066     0.5331
         Met           abcde     3                    0     0.0042     0.0786
         Met           abcde     4               0.0116     0.0013     0.7438
         Met           abcde     5                    0     0.0001     0.0001
         Phe        bcdefghi     0               0.7189     0.7172      0.022
         Phe        bcdefghi     1               0.0497     0.0729     5.3682
         Phe        bcdefghi     2                0.174     0.1754     0.0221
         Phe        bcdefghi     3                0.022     0.0156     0.6493
         Phe        bcdefghi     4                    0       0.01     0.5945
         Phe        bcdefghi     5               0.0102     0.0038     0.2079
         Phe        bcdefghi     6               0.0011      0.003     0.0733
         Phe        bcdefghi     7               0.0095     0.0012     1.9242
         Phe        bcdefghi     8                    0     0.0009     0.0039
         Phe              ab     0               0.7841     0.7828     0.0229
         Phe              ab     1               0.1356     0.1469     1.2775
         Phe              ab     2               0.0751     0.0704     0.1349
         Phe       abcdefghi     0               0.7049      0.706     0.0093
         Phe       abcdefghi     1               0.0775     0.0798     0.0806
         Phe       abcdefghi     2               0.1246     0.1192     0.4481
         Phe       abcdefghi     3               0.0567     0.0713     1.2634
         Phe       abcdefghi     4               0.0038     0.0118     0.4421
         Phe       abcdefghi     5                    0     0.0058     0.2802
         Phe       abcdefghi     6               0.0006     0.0032      0.057
         Phe       abcdefghi     7               0.0137     0.0016     3.0277
         Phe       abcdefghi     8               0.0043      0.001     0.1657
         Phe       abcdefghi     9                    0     0.0003     0.0007
         Ser              bc     0               0.4382     0.4372     0.0198
         Ser              bc     1               0.1564     0.1463     1.2458
         Ser              bc     2                0.414     0.4164     0.1671
         Ser              ab     0               0.5135     0.5113     0.0566
         Ser              ab     1               0.3065     0.3168     0.6306
         Ser              ab     2               0.1729     0.1719     0.0319
         Ser             abc     0               0.4183     0.4244     1.0134
         Ser             abc     1               0.1411     0.1293     0.8129
         Ser             abc     2               0.3102       0.29     2.8268
         Ser             abc     3               0.1752     0.1563     1.8338
         Thr             bcd     0                0.942     0.9454     0.0589
         Thr             bcd     1               0.0497     0.0348     4.5225
         Thr             bcd     2               0.0252     0.0161     0.3688
         Thr             bcd     3               0.0077     0.0037     0.1099
         Thr            abcd     0               0.9345     0.9344     0.0003
         Thr            abcd     1               0.0358     0.0446     0.7727
         Thr            abcd     2               0.0022     0.0126     1.0897
         Thr            abcd     3               0.0125     0.0073     0.2731
         Thr            abcd     4               0.0066     0.0011      0.304
         Tyr              ab     0               0.9167     0.9169     0.0011
         Tyr              ab     1               0.0764     0.0609     1.4189
         Tyr              ab     2               0.0164     0.0222     0.9464
         Val            bcde     0               0.3865     0.3782      0.691
         Val            bcde     1               0.0658     0.0465     1.8866
         Val            bcde     2               0.3454     0.3671     3.2744
         Val            bcde     3               0.0427     0.0378     0.4934
         Val            bcde     4               0.1767     0.1704     0.3287
         Val           abcde     0               0.3652       0.37     0.3586
         Val           abcde     1               0.0428     0.0464     0.1607
         Val           abcde     2               0.3165     0.3018     2.1656
         Val           abcde     3               0.0968     0.0969        0.0
         Val           abcde     4               0.1076     0.1221     2.0987
         Val           abcde     5               0.0594     0.0628     0.0956
         aKG           abcde     0               0.6244     0.6281       0.07
         aKG           abcde     1               0.0551     0.0576     0.2453
         aKG           abcde     2               0.2415     0.2269     1.4657
         aKG           abcde     3               0.0257     0.0331     0.2426
         aKG           abcde     4               0.0396     0.0436     0.6228
         aKG           abcde     5                    0     0.0107     1.1438
         Cit          abcdef     0               0.3567     0.3506     0.7647
         Cit          abcdef     1                0.074     0.0728     0.0164
         Cit          abcdef     2               0.3331     0.3386     0.6218
         Cit          abcdef     3               0.0769     0.0939      1.707
         Cit          abcdef     4               0.0892      0.088     0.0436
         Cit          abcdef     5               0.0372     0.0475     1.3132
         Cit          abcdef     6               0.0126     0.0087      0.429
         Fum            abcd     0               0.5958     0.5936     0.0734
         Fum            abcd     1               0.0847       0.09     0.3451
         Fum            abcd     2               0.1869     0.1884     0.0891
         Fum            abcd     3               0.1003     0.1037     0.0981
         Fum            abcd     4               0.0184     0.0243     0.2052
         Mal            abcd     0               0.5343     0.5351     0.0184
         Mal            abcd     1               0.1062     0.1014     0.1597
         Mal            abcd     2               0.2123      0.206     0.6145
         Mal            abcd     3               0.1169     0.1294     1.2852
         Mal            abcd     4               0.0267      0.028     0.0097
         Pyr             abc     0                0.435     0.4353     0.0009
         Pyr             abc     1                0.051     0.0507     0.0022
         Pyr             abc     2               0.3289     0.3305     0.0792
         Pyr             abc     3               0.2019     0.1835     1.5028
         Suc            abcd     0               0.5873     0.5936     0.2341
         Suc            abcd     1               0.0904     0.0899     0.0017
         Suc            abcd     2               0.2084     0.1884     2.0433
         Suc            abcd     3               0.1025     0.1037     0.0086
         Suc            abcd     4               0.0273     0.0243     0.1087

 Total Residual at Current Time 99.0817

 Measurement Time 3.0
  Metabolite           Atoms    M+    Measured (scaled)  Simulated   Residual
         Ala              bc     0               0.5711     0.5759     0.1354
         Ala              bc     1               0.0488     0.0482     0.0036
         Ala              bc     2               0.3774     0.3759     0.0637
         Ala             abc     0               0.5595     0.5618     0.0692
         Ala             abc     1               0.0418     0.0441      0.149
         Ala             abc     2               0.2576     0.2546      0.256
         Ala             abc     3               0.1371     0.1395     0.0465
         Asn            abcd     0               0.9354     0.9357     0.0015
         Asn            abcd     1                0.035     0.0444     0.3969
         Asn            abcd     2               0.0133     0.0119     0.0184
         Asn            abcd     3               0.0163     0.0069     0.7332
         Asn            abcd     4               0.0112     0.0011     4.0342
         Asp              ab     0               0.7169     0.7136     0.0772
         Asp              ab     1               0.1826     0.1928     1.0339
         Asp              ab     2               0.0944     0.0936     0.0156
         Asp             bcd     0               0.6546     0.6542     0.0017
         Asp             bcd     1               0.0854     0.0873     0.0461
         Asp             bcd     2               0.1991     0.1971     0.0605
         Asp             bcd     3               0.0429     0.0614     2.8181
         Asp            abcd     0               0.6344     0.6335     0.0226
         Asp            abcd     1               0.0962     0.0869     0.5137
         Asp            abcd     2               0.1368     0.1594     2.6032
         Asp            abcd     3               0.0835     0.1001     1.4061
         Asp            abcd     4               0.0253     0.0201     0.3335
         Glu            bcde     0               0.6369     0.6355     0.0227
         Glu            bcde     1               0.0323     0.0498     1.8031
         Glu            bcde     2                0.237     0.2448     0.3597
         Glu            bcde     3               0.0261     0.0189     1.0736
         Glu            bcde     4               0.0501     0.0511      0.005
         Glu           abcde     0                0.619     0.6198     0.0068
         Glu           abcde     1                0.055     0.0585     0.1204
         Glu           abcde     2               0.2307     0.2289     0.0485
         Glu           abcde     3               0.0266     0.0352     0.3791
         Glu           abcde     4               0.0519     0.0459     0.2098
         Glu           abcde     5                    0     0.0116     2.1115
         Gln           abcde     0               0.8825     0.8823     0.0007
         Gln           abcde     1               0.0471     0.0521     0.4941
         Gln           abcde     2                 0.05       0.05        0.0
         Gln           abcde     3                    0      0.006     0.3613
         Gln           abcde     4               0.0205     0.0079      0.817
         Gln           abcde     5               0.0006     0.0018      0.007
         Gly               b     0               0.6782     0.6776     0.0151
         Gly               b     1               0.3199     0.3224     0.1328
         Gly              ab     0               0.6523     0.6549     0.0551
         Gly              ab     1               0.2382      0.229     0.4329
         Gly              ab     2               0.1212     0.1161     0.1143
         Ile           bcdef     0               0.8108       0.81     0.0045
         Ile           bcdef     1               0.0565     0.0547     0.0485
         Ile           bcdef     2                0.126      0.129     0.1839
         Ile           bcdef     3               0.0136     0.0048     0.5348
         Ile           bcdef     4                    0     0.0012     0.0146
         Ile           bcdef     5               0.0101     0.0003     0.7976
         Leu           bcdef     0                0.848     0.8482      0.001
         Leu           bcdef     1               0.1204     0.1196      0.026
         Leu           bcdef     2               0.0185     0.0139     0.3233
         Leu           bcdef     3               0.0058     0.0102     0.2006
         Leu           bcdef     4               0.0126     0.0043     0.3107
         Leu           bcdef     5                0.004     0.0037     0.0004
         Met            bcde     0               0.9253     0.9255     0.0014
         Met            bcde     1                0.071     0.0585     0.7964
         Met            bcde     2                    0     0.0101     0.5157
         Met            bcde     3               0.0215     0.0051     1.8654
         Met            bcde     4               0.0009     0.0008        0.0
         Met           abcde     0               0.9145     0.9151     0.0029
         Met           abcde     1               0.0707     0.0675     0.0523
         Met           abcde     2               0.0042     0.0088     0.1258
         Met           abcde     3               0.0185     0.0062     1.5043
         Met           abcde     4                0.014     0.0021     0.8404
         Met           abcde     5               0.0058     0.0003     0.1835
         Phe        bcdefghi     0               0.6794     0.6816     0.0727
         Phe        bcdefghi     1               0.0807     0.0729     1.2536
         Phe        bcdefghi     2               0.2016     0.2002     0.0529
         Phe        bcdefghi     3               0.0238     0.0187     0.3133
         Phe        bcdefghi     4               0.0161     0.0137     0.1169
         Phe        bcdefghi     5                    0     0.0054     0.1277
         Phe        bcdefghi     6                    0     0.0043     0.7405
         Phe        bcdefghi     7                    0     0.0018     0.0385
         Phe        bcdefghi     8                    0     0.0014     0.0789
         Phe              ab     0               0.7514     0.7515     0.0001
         Phe              ab     1               0.1664     0.1663     0.0005
         Phe              ab     2               0.0826     0.0822     0.0013
         Phe       abcdefghi     0               0.6712     0.6705     0.0075
         Phe       abcdefghi     1               0.0562     0.0785      4.086
         Phe       abcdefghi     2                0.134     0.1364     0.0398
         Phe       abcdefghi     3                0.085     0.0824     0.1028
         Phe       abcdefghi     4               0.0168     0.0152     0.0691
         Phe       abcdefghi     5                    0     0.0081     1.3306
         Phe       abcdefghi     6                    0     0.0046     0.4351
         Phe       abcdefghi     7                0.014     0.0023     0.9519
         Phe       abcdefghi     8                    0     0.0015     0.0194
         Phe       abcdefghi     9                    0     0.0005     0.0043
         Ser              bc     0               0.4214     0.4209     0.0014
         Ser              bc     1               0.1574     0.1543     0.3956
         Ser              bc     2               0.4163     0.4248     0.4348
         Ser              ab     0               0.5022     0.4993     0.2336
         Ser              ab     1               0.3209     0.3229     0.0402
         Ser              ab     2               0.1606     0.1778     3.6334
         Ser             abc     0                0.411     0.4089      0.175
         Ser             abc     1               0.1333     0.1333        0.0
         Ser             abc     2                0.285     0.2971      1.448
         Ser             abc     3               0.1606     0.1608     0.0002
         Thr             bcd     0               0.9351     0.9353     0.0014
         Thr             bcd     1               0.0562     0.0365     2.6711
         Thr             bcd     2               0.0108     0.0225     0.6926
         Thr             bcd     3                    0     0.0057     0.6638
         Thr            abcd     0               0.9229     0.9239      0.007
         Thr            abcd     1               0.0671      0.046     2.2569
         Thr            abcd     2               0.0094     0.0178     0.6918
         Thr            abcd     3                    0     0.0105      0.771
         Thr            abcd     4                    0     0.0017     0.0469
         Tyr              ab     0               0.9038     0.9048     0.0072
         Tyr              ab     1               0.0731     0.0685     0.4275
         Tyr              ab     2               0.0281     0.0268     0.0084
         Val            bcde     0                0.328      0.328     0.0001
         Val            bcde     1               0.0572     0.0505     0.9058
         Val            bcde     2               0.3816     0.3865     0.3735
         Val            bcde     3               0.0395     0.0459     0.5107
         Val            bcde     4               0.1972      0.189     1.0339
         Val           abcde     0               0.3252     0.3205     0.1829
         Val           abcde     1               0.0565     0.0481     0.3665
         Val           abcde     2               0.3159     0.3182     0.0659
         Val           abcde     3               0.0999     0.1061     0.2289
         Val           abcde     4               0.1375     0.1367     0.0035
         Val           abcde     5               0.0689     0.0704     0.0697
         aKG           abcde     0               0.5508     0.5491     0.0245
         aKG           abcde     1               0.0621      0.062        0.0
         aKG           abcde     2               0.2659     0.2677      0.038
         aKG           abcde     3               0.0579     0.0461     0.6184
         aKG           abcde     4               0.0409     0.0593     2.7964
         aKG           abcde     5               0.0227     0.0158     0.3268
         Cit          abcdef     0               0.2939      0.302     0.6548
         Cit          abcdef     1               0.0729     0.0763      0.113
         Cit          abcdef     2               0.3467     0.3435     0.1016
         Cit          abcdef     3               0.1075     0.1069     0.0121
         Cit          abcdef     4               0.1071      0.104       0.27
         Cit          abcdef     5               0.0669     0.0559     0.6151
         Cit          abcdef     6               0.0018     0.0113     1.1208
         Fum            abcd     0               0.5451     0.5464     0.0452
         Fum            abcd     1               0.0993     0.0963     0.1127
         Fum            abcd     2               0.2204      0.212     0.4884
         Fum            abcd     3               0.1182     0.1142     0.1627
         Fum            abcd     4               0.0246     0.0312     0.5369
         Mal            abcd     0               0.5006      0.496     0.1467
         Mal            abcd     1                0.104     0.1075     0.3488
         Mal            abcd     2               0.2131     0.2233     0.5378
         Mal            abcd     3               0.1493     0.1392     0.5165
         Mal            abcd     4               0.0209     0.0339     1.4041
         Pyr             abc     0               0.4213     0.4261     0.1905
         Pyr             abc     1               0.0638      0.052     1.1559
         Pyr             abc     2               0.3367     0.3348     0.0698
         Pyr             abc     3               0.1861      0.187     0.0116
         Suc            abcd     0               0.5421     0.5464     0.0921
         Suc            abcd     1               0.0985     0.0963     0.1401
         Suc            abcd     2               0.2027      0.212     0.4393
         Suc            abcd     3               0.1423     0.1142     3.5203
         Suc            abcd     4               0.0213     0.0312     1.2024

 Total Residual at Current Time 77.7503

 Total Measurement Residuals for Current Experiment
  Metabolite           Atoms    M+   Residual
         Ala              bc     0     0.5891
         Ala              bc     1     4.3267
         Ala              bc     2      6.036
         Ala             abc     0     0.8866
         Ala             abc     1     5.1432
         Ala             abc     2     5.8262
         Ala             abc     3     5.0459
         Asn            abcd     0     0.0451
         Asn            abcd     1     7.4238
         Asn            abcd     2     1.3579
         Asn            abcd     3     3.1029
         Asn            abcd     4     7.4686
         Asp              ab     0     0.2203
         Asp              ab     1       3.44
         Asp              ab     2     4.3947
         Asp             bcd     0     0.0603
         Asp             bcd     1     5.4212
         Asp             bcd     2     2.6949
         Asp             bcd     3     9.4787
         Asp            abcd     0     0.1114
         Asp            abcd     1     8.6735
         Asp            abcd     2      6.303
         Asp            abcd     3     5.5391
         Asp            abcd     4     9.0002
         Glu            bcde     0     0.2076
         Glu            bcde     1    12.7962
         Glu            bcde     2     3.4171
         Glu            bcde     3     1.7651
         Glu            bcde     4     1.4932
         Glu           abcde     0     0.3211
         Glu           abcde     1     5.4706
         Glu           abcde     2    14.7968
         Glu           abcde     3     2.8809
         Glu           abcde     4      3.891
         Glu           abcde     5     5.4109
         Gln           abcde     0     0.0203
         Gln           abcde     1     7.5343
         Gln           abcde     2     3.4347
         Gln           abcde     3      1.888
         Gln           abcde     4     3.8458
         Gln           abcde     5     1.7455
         Gly               b     0     0.2208
         Gly               b     1     2.4755
         Gly              ab     0     0.0845
         Gly              ab     1     3.2246
         Gly              ab     2      4.827
         Ile           bcdef     0     0.0189
         Ile           bcdef     1     1.2878
         Ile           bcdef     2     3.3606
         Ile           bcdef     3     1.8468
         Ile           bcdef     4     5.1136
         Ile           bcdef     5     2.6136
         Leu           bcdef     0     0.0141
         Leu           bcdef     1     6.5492
         Leu           bcdef     2     1.3101
         Leu           bcdef     3     4.9749
         Leu           bcdef     4     2.5352
         Leu           bcdef     5     1.8971
         Met            bcde     0     0.0239
         Met            bcde     1     8.3782
         Met            bcde     2     3.0118
         Met            bcde     3     5.1469
         Met            bcde     4     2.7358
         Met           abcde     0     0.0621
         Met           abcde     1     8.9358
         Met           abcde     2     1.7625
         Met           abcde     3     5.3295
         Met           abcde     4     7.4355
         Met           abcde     5     3.7014
         Phe        bcdefghi     0     0.2116
         Phe        bcdefghi     1    13.0522
         Phe        bcdefghi     2     1.8175
         Phe        bcdefghi     3     2.1872
         Phe        bcdefghi     4     2.0476
         Phe        bcdefghi     5     4.3639
         Phe        bcdefghi     6     1.8708
         Phe        bcdefghi     7     8.0159
         Phe        bcdefghi     8     1.8603
         Phe              ab     0     0.0279
         Phe              ab     1     2.7242
         Phe              ab     2     4.7402
         Phe       abcdefghi     0     0.0586
         Phe       abcdefghi     1     7.5375
         Phe       abcdefghi     2     5.3469
         Phe       abcdefghi     3     4.2636
         Phe       abcdefghi     4     4.1628
         Phe       abcdefghi     5     2.0689
         Phe       abcdefghi     6     7.8951
         Phe       abcdefghi     7      5.322
         Phe       abcdefghi     8     0.2936
         Phe       abcdefghi     9     3.6125
         Ser              bc     0     1.3332
         Ser              bc     1     7.5487
         Ser              bc     2     3.8683
         Ser              ab     0     1.4439
         Ser              ab     1     3.8151
         Ser              ab     2     4.9282
         Ser             abc     0     2.1701
         Ser             abc     1     7.5679
         Ser             abc     2     12.615
         Ser             abc     3     4.8705
         Thr             bcd     0     0.1274
         Thr             bcd     1    19.5303
         Thr             bcd     2     1.7302
         Thr             bcd     3     8.0129
         Thr            abcd     0     0.0653
         Thr            abcd     1    18.5927
         Thr            abcd     2      3.896
         Thr            abcd     3     6.4096
         Thr            abcd     4     0.5367
         Tyr              ab     0     0.0128
         Tyr              ab     1     3.8641
         Tyr              ab     2     8.4156
         Val            bcde     0     1.2319
         Val            bcde     1     3.9719
         Val            bcde     2     6.8041
         Val            bcde     3     2.1121
         Val            bcde     4     3.3761
         Val           abcde     0     1.0615
         Val           abcde     1     2.1802
         Val           abcde     2     3.9138
         Val           abcde     3     5.8822
         Val           abcde     4     3.4356
         Val           abcde     5     3.7165
         aKG           abcde     0     0.1852
         aKG           abcde     1     9.9256
         aKG           abcde     2      3.079
         aKG           abcde     3     5.6403
         aKG           abcde     4      4.914
         aKG           abcde     5     4.1293
         Cit          abcdef     0     1.6356
         Cit          abcdef     1     7.5121
         Cit          abcdef     2     6.0834
         Cit          abcdef     3     8.3224
         Cit          abcdef     4     0.8952
         Cit          abcdef     5     5.0605
         Cit          abcdef     6     3.6392
         Fum            abcd     0     0.2591
         Fum            abcd     1     4.0562
         Fum            abcd     2     5.7696
         Fum            abcd     3     3.3383
         Fum            abcd     4     2.0455
         Mal            abcd     0     0.5045
         Mal            abcd     1     2.2281
         Mal            abcd     2      2.115
         Mal            abcd     3     9.1022
         Mal            abcd     4     2.7903
         Pyr             abc     0     0.5721
         Pyr             abc     1     7.1531
         Pyr             abc     2     1.6875
         Pyr             abc     3     6.7934
         Suc            abcd     0     0.4344
         Suc            abcd     1     6.1495
         Suc            abcd     2    11.3715
         Suc            abcd     3     9.5428
         Suc            abcd     4     4.6371

 Best Fit SSR
  646.4793

 Best Fit Fluxes
    gl-in:        1.0
     gl-1:        1.0
     gl-2:   0.794587
   gl-3.f:   1.191985
   gl-3.b:   0.292171
   gl-4.f:     1000.0
   gl-4.b: 999.100185
   gl-5.f:     1000.0
   gl-5.b: 999.100185
   gl-6.f:   1.875665
   gl-6.b:          0
   gl-7.f:     1000.0
   gl-7.b: 998.124335
   gl-8.f:  15.017568
   gl-8.b:  13.167537
     gl-9:   1.698961
     pp-1:   0.202338
     pp-2:   0.175616
   pp-3.f:   0.069324
   pp-3.b:          0
   pp-4.f:   0.247556
   pp-4.b:   0.141264
   pp-5.f:     1000.0
   pp-5.b: 999.944146
   pp-6.f:   0.182847
   pp-6.b:   0.126994
   pp-7.f:   0.050439
   pp-7.b:          0
     ed-1:   0.026722
     ed-2:   0.026722
       pd:   1.816607
     tc-1:    0.18916
     tc-2:    0.18916
     tc-3:   0.154263
     tc-4:   0.138093
     tc-5:   0.131013
   tc-6.f:     1000.0
   tc-6.b:  999.82701
   tc-7.f:   0.944334
   tc-7.b:   0.765779
   tc-8.f:  12.032335
   tc-8.b:  11.949302
       me:   0.130419
     an.f:   0.319498
     an.b:   0.180023
       ac:   1.541748
     gx-1:   0.034897
     gx-2:   0.034897
 co2-in.f:          0
 co2-in.b:   2.305838
     acxt:   1.549458
   glusyn:   0.098432
   glnsyn:   0.010125
   prosyn:    0.00315
   argsyn:   0.004215
   aspsyn:   0.028248
   asnsyn:   0.003435
   alasyn:    0.00732
   sersyn:   0.016348
 glysyn.f:   0.013905
 glysyn.b:   0.004936
 glydeg.f:   0.001493
 glydeg.b:   0.000276
   thrdeg:   0.000978
   cyssyn:   0.003495
 lldapsyn:    0.00489
   lyssyn:    0.00489
   thrsyn:   0.008733
   metsyn:    0.00219
   valsyn:    0.00603
  leusynI:    0.00642
 leusynII:    0.00642
   ilesyn:    0.00414
  phesynI:    0.00264
 phesynII:    0.00264
  tyrsynI:   0.001965
 tyrsynII:   0.001965
  trpsynI:    0.00081
 trpsynII:    0.00081
trpsynIII:    0.00081
   hissyn:    0.00135
 methfsyn:    0.00219
  fthfsyn:    0.00135
  Biomass:      0.015

 Best Fit Pool Sizes
      Glc:      0.001
      G6P:      0.001
      F6P:      0.001
      FBP:      0.001
     DHAP:      0.001
      GAP:   0.512942
      BPG:      0.001
      3PG:      0.001
      PEP:   0.045461
      6PG:   0.265675
     Ru5P:      0.001
      R5P:      0.001
      X5P:   0.019271
      S7P:      0.001
      E4P:      0.001
     KDPG:      0.001
      Pyr:   0.058868
      OAA:      0.001
    AcCoA:    0.04138
      Cit:   0.172353
     iCit:   0.063403
      aKG:   0.139847
   SucCoA:   0.115125
      Suc:      0.001
      Fum:   0.219629
      Mal:   0.192242
      CO2:      0.001
      Gox:      0.001
       Ac:        1.0
      Glu:   0.038081
      Gln:   0.041133
      Asp:   0.036721
      Ser:      0.001
      Gly:   0.026477
   MEETHF:   0.015279
      Thr:   0.101917
    LLDAP:       10.0
    METHF:      0.001
      Cys:   0.003567
     Leu1:   0.037425
     Phe1:   0.026218
     Tyr1:        1.0
     Trp1:        1.0
     Trp2:        1.0
     FTHF:        1.0
      Ala:   0.012261
      Arg:        1.0
      Asn:   0.062906
      His:        1.0
      Ile:   0.033043
      Leu:   0.083462
      Lys:        1.0
      Met:   0.053054
      Phe:   0.011846
      Pro:        1.0
      Trp:        1.0
      Tyr:   0.033195
      Val:   0.008385
