# Supplementary material for: Isotope-assisted metabolic flux analysis as an equality-constrained nonlinear program for improved scalability and robustness
Source: PLoS Comput Biol. 2022 Mar 24;18(3):e1009831. doi: 10.1371/journal.pcbi.1009831 (PMC8947808; doi:10.1371/journal.pcbi.1009831)
Supplement: S1 File — The text files in these folders are used as inputs to eiFlux. The text file modelfile.txt is used to specify which model to run. The GAMS scripts used by eiFlux, in the folder GAMS_Model. A demo version of eiFlux that specifically runs two models listed above, thus fully reproducing the results in this manuscript. This is a compiled Python file, eiFlux_Limited.pyc. This demo version only runs only the two models listed above. Users may change model parameters such as the time nodes, but not the models themselves. After following the instructions given in the Installation_Instructions.pdf file, users may run the eiFlux_Limited.pyc file to run the software. (ZIP) [file pcbi.1009831.s009.zip › EColi_SingleMS_Model/Comparison_eiFlux_INCA_Same_Starting_Parameter_Values/eiFlux 11.txt]

Model_File_Name: Ecoli_Model_Paper
Reaction_File_Name: reactions.txt
Fed_Label_File_Name: label.txt
Measurement_File_Name: measurements_ms_simulated_perturbed_80%12glc20%Uglc.txt
FluxBound_File_Name: fluxbounds.txt
Model_Settings_File_Name: modelsettings.txt
PoolBound_File_Name: poolbounds.txt
Flux_Measurement_File_Name: none
Pool_Measurement_File_Name: none
Init_Flux_File_Name initfluxes.txt
Init_Pool_File_Name initpools.txt
Uncorr_Atom_File_Name None

      Metabolite         # Atoms          # EMUs
            3PG               3               6
            6PG               6              12
             Ac               2               0
          AcCoA               2               3
            Ala               3               2
            Arg               6               0
            Asn               4               1
            Asp               4              10
            BPG               3               6
            CO2               1               1
            Cit               6              18
            Cys               3               5
           DHAP               3               6
            E4P               4               8
            F6P               6              13
            FBP               6              13
           FTHF               1               0
            Fum               4              10
            G6P               6              13
            GAP               3               6
            Glc               6              13
            Gln               5              12
            Glu               5              12
            Gly               2               3
            Gox               2               3
            His               6               0
            Ile               6               1
           KDPG               6              11
          LLDAP               7               1
            Leu               6               1
           Leu1               4               1
            Lys               6               0
         MEETHF               1               1
          METHF               1               1
            Mal               4              10
            Met               5               2
            OAA               4              10
            PEP               3               6
            Phe               9               3
           Phe1               6               1
            Pro               5               0
            Pyr               3               5
            R5P               5              10
           Ru5P               5              10
            S7P               7              15
            Ser               3               6
            Suc               4              10
         SucCoA               4              10
            Thr               4               8
            Trp              11               0
           Trp1               6               0
           Trp2               8               0
            Tyr               9               1
           Tyr1               6               0
            Val               5               2
            X5P               5              10
            aKG               5              12
           iCit               6              17

Total Metabolites: 58
Total Network EMUs: 341
Total Network EMU elements: 1028
Total Considered Pool Sizes: 48
Total Number of Reactions: 84
Independent Fluxes: 26

Continue? (Y/N): 
Building Model
Creating GDX File
--- Warning: The GAMS version (34.2.0) differs from the API version (30.2.0).
Running GAMS Optimization
--- Job eiFlux_GAMS_Instationary.gms Start 11/11/21 12:06:45 34.2.0 r6925a71 WEX-WEI x86 64bit/MS Windows

--- Applying:

    C:\GAMS\34\gmsprmNT.txt

--- GAMS Parameters defined

    LP conopt

    MIP CPLEX

    RMIP conopt

    NLP conopt

    MCP PATH

    MPEC NLPEC

    RMPEC NLPEC

    CNS conopt

    DNLP conopt

    RMINLP conopt

    MINLP DICOPT

    QCP conopt

    MIQCP SBB

    RMIQCP conopt

    EMP JAMS

    Input C:\Users\dluga\OneDrive\Desktop\eiFlux_Inca_Comparison_Rev2\GAMS_Model\eiFlux_GAMS_Instationary.gms

    Output C:\Users\dluga\OneDrive\Desktop\eiFlux_Inca_Comparison_Rev2\GAMS_Model\_gams_py_gjo0.lst

    ScrDir C:\Users\dluga\OneDrive\Desktop\eiFlux_Inca_Comparison_Rev2\GAMS_Model\225h\

    SysDir C:\GAMS\34\

    CurDir C:\Users\dluga\OneDrive\Desktop\eiFlux_Inca_Comparison_Rev2\GAMS_Model\

    LogOption 3

    LogFile C:\Users\dluga\OneDrive\Desktop\eiFlux_Inca_Comparison_Rev2\GAMS_Model\_gams_py_gjo0.log

    GDX C:\Users\dluga\OneDrive\Desktop\eiFlux_Inca_Comparison_Rev2\GAMS_Model\_gams_py_gdb1.gdx

Licensee: Small MUD - 5 User License                     G200210/0001AS-WIN

          University of Maryland, Chemical and Biomolecular EngineerDC13915

          C:\Users\dluga\OneDrive\Pictures\Documents\GAMS\gamslice.txt

GAMS 34.2.0   Copyright (C) 1987-2021 GAMS Development. All rights reserved

--- Starting compilation

--- eiFlux_GAMS_Instationary.gms(62) 2 Mb

--- GDXin=C:\Users\dluga\OneDrive\Desktop\eiFlux_Inca_Comparison_Rev2\GAMS_Model\input.gdx

--- GDX File ($gdxIn) C:\Users\dluga\OneDrive\Desktop\eiFlux_Inca_Comparison_Rev2\GAMS_Model\input.gdx

--- eiFlux_GAMS_Instationary.gms(274) 4 Mb

--- GDXin=C:\Users\dluga\OneDrive\Desktop\eiFlux_Inca_Comparison_Rev2\GAMS_Model\input.gdx

--- GDX File ($gdxIn) C:\Users\dluga\OneDrive\Desktop\eiFlux_Inca_Comparison_Rev2\GAMS_Model\input.gdx

--- eiFlux_GAMS_Instationary.gms(327) 4 Mb

--- Starting execution: elapsed 0:00:00.066

--- eiFlux_GAMS_Instationary.gms(208) 6 Mb

--- Generating CNS model initx

--- eiFlux_GAMS_Instationary.gms(163) 17 Mb
--- eiFlux_GAMS_Instationary.gms(163) 18 Mb
--- eiFlux_GAMS_Instationary.gms(168) 23 Mb
--- eiFlux_GAMS_Instationary.gms(213) 24 Mb

--- LOOPS cidx = 0

---   38,036 rows  39,064 columns  156,752 non-zeroes

---   37,584 nl-code  7,224 nl-non-zeroes

--- eiFlux_GAMS_Instationary.gms(213) 21 Mb

--- Executing CONOPT4 (Solvelink=2): elapsed 0:00:00.799


CONOPT 4         34.2.0 r6925a71 Released Feb 05, 2021 WEI x86 64bit/MS Window


Reading parameter(s) from "C:\Users\dluga\OneDrive\Desktop\eiFlux_Inca_Comparison_Rev2\GAMS_Model\conopt4.opt"

>>  LFNICR 20000

>>  Lim_SlowPrg 1000

>>  Frq_Rescale 1

>>  Flg_2DDir 1

Finished reading from "C:\Users\dluga\OneDrive\Desktop\eiFlux_Inca_Comparison_Rev2\GAMS_Model\conopt4.opt"


 

 

    C O N O P T   version 4.23

    Copyright (C) ARKI Consulting and Development A/S

                  Bagsvaerdvej 246 A

                  DK-2880 Bagsvaerd, Denmark

    Licensed to:  GAMS/CONOPT OEM License

 

 

    The user model has 38036 constraints and 39064 variables

    with 156752 Jacobian elements, 7224 of which are nonlinear.

 

    Iter Phase   Ninf   Infeasibility   RGmax      NSB   Step  InItr MX OK

       0   0          4.1726000000E+03 (Input point)

 

    The pre-triangular part of the model has 0 constraints and 1028 variables.

    There are 8224 definitional constraints and defined variables.

 

    Preprocessed model has 29812 constraints and 29812 variables

    with 120772 Jacobian elements, 7224 of which are nonlinear.

 

    Iter Phase   Ninf   Infeasibility   RGmax      NSB   Step  InItr MX OK

                      4.1726000000E+03 (Full preprocessed model)

                      4.1666000000E+03 (After scaling)

       1   1       0  2.3994731697E-11                 1.0E+00     5 F  T

 

 ** Feasible solution to a square system.

 

--- Reading solution for model initx

--- Executing after solve: elapsed 0:00:01.635

--- eiFlux_GAMS_Instationary.gms(208) 21 Mb

--- Generating NLP model mfa

--- eiFlux_GAMS_Instationary.gms(157) 24 Mb
--- eiFlux_GAMS_Instationary.gms(159) 28 Mb
--- eiFlux_GAMS_Instationary.gms(159) 30 Mb
--- eiFlux_GAMS_Instationary.gms(167) 34 Mb
--- eiFlux_GAMS_Instationary.gms(175) 34 Mb
--- eiFlux_GAMS_Instationary.gms(176) 34 Mb
--- eiFlux_GAMS_Instationary.gms(225) 34 Mb

--- LOOPS cidx = 0

---   41,307 rows  42,633 columns  247,026 non-zeroes

---   321,494 nl-code  136,176 nl-non-zeroes

--- eiFlux_GAMS_Instationary.gms(225) 31 Mb

--- Executing CONOPT4 (Solvelink=2): elapsed 0:00:03.314


CONOPT 4         34.2.0 r6925a71 Released Feb 05, 2021 WEI x86 64bit/MS Window


Reading parameter(s) from "C:\Users\dluga\OneDrive\Desktop\eiFlux_Inca_Comparison_Rev2\GAMS_Model\conopt4.opt"

>>  LFNICR 20000

>>  Lim_SlowPrg 1000

>>  Frq_Rescale 1

>>  Flg_2DDir 1

Finished reading from "C:\Users\dluga\OneDrive\Desktop\eiFlux_Inca_Comparison_Rev2\GAMS_Model\conopt4.opt"


 

 

    C O N O P T   version 4.23

    Copyright (C) ARKI Consulting and Development A/S

                  Bagsvaerdvej 246 A

                  DK-2880 Bagsvaerd, Denmark

    Licensed to:  GAMS/CONOPT OEM License

 

 

    The user model has 41307 constraints and 42633 variables

    with 247026 Jacobian elements, 136176 of which are nonlinear.

    The Hessian of the Lagrangian has 1128 elements on the diagonal,

    56004 elements below the diagonal, and 26873 nonlinear variables.

 

    Iter Phase   Ninf   Infeasibility   RGmax      NSB   Step  InItr MX OK

       0   0          1.7631500478E-03 (Input point)

 

    The pre-triangular part of the model has 24 constraints and 1055 variables.

    The post-triangular part of the model has 10410 constraints and variables.

    There are 11163 definitional constraints and defined variables.

 

    Preprocessed model has 19710 constraints and 20005 variables

    with 172212 Jacobian elements, 131821 of which are nonlinear.

 

    Iter Phase   Ninf   Infeasibility   RGmax      NSB   Step  InItr MX OK

                      8.6116896042E-01 (Full preprocessed model)

                      8.5698291545E-01 (After scaling)

                      3.4173551826E-01 (After adjusting individual variables)

       1   0       0  9.6152678053E-04                 1.0E+00     9 T  T

       2   0       0  5.4341040669E-04                 1.0E+00     1 T  T

       3   0       0  5.4338887535E-04                 1.0E+00     1 T  T

       4   1       4  6.2847995708E-05 1.2E+01      21 1.0E+00    14 T  T

       5   1       2  4.5275916070E-06 1.0E+00       2 1.0E+00     2 T  T

 

 ** Feasible solution. Value of objective =    266586.900702

 

    Iter Phase   Ninf     Objective     RGmax      NSB   Step  InItr MX OK

       6   3          2.6572182303E+05 1.4E+05      47 1.1E-05    25 F  F

       7   3          2.6317285917E+05 1.4E+05     292 8.6E-05     9 F  T

       8   3          2.1724198309E+05 1.5E+05     293 1.9E-02    19 F  F

       9   3          1.9000140028E+05 1.9E+05     294 3.5E-02    22 F  T

      10   3          1.8392893094E+05 2.0E+05     294 1.5E-02    22 F  T

      11   3          1.7920141328E+05 2.0E+05     294 2.6E-02     1 F  T

      12   3          1.7478897280E+05 1.9E+05     294 3.5E-02     2 F  T

      13   3          1.7200102851E+05 2.0E+05     294 7.4E-02     4 F  T

      14   3          1.7077922836E+05 2.0E+05     294 2.0E-01     1 F  T

      15   4          7.3576192861E+04 2.1E+05     294 5.7E-01    20 F  T

 

    Iter Phase   Ninf     Objective     RGmax      NSB   Step  InItr MX OK

      16   4          7.2810248989E+04 5.9E+05     294 6.4E-03   164 F  F

      17   4          6.3481463097E+04 5.4E+05     294 1.1E-01    44 F  T

      18   4          5.0577830180E+04 7.3E+04     294 3.2E-01    40 F  T

      19   4          3.2102610727E+04 5.5E+04     294 5.7E-01    25 F  T

      20   4          2.6305712531E+04 3.1E+04     295 4.6E-01    22 F  T

      21   4          2.1703963215E+04 3.6E+04     295 5.5E-01    24 F  T

      22   4          1.7238482341E+04 9.5E+03     295 7.7E-01    22 F  T

      23   4          8.9195577152E+03 1.7E+04     295 7.8E-01    17 F  T

      24   4          3.4491312245E+03 9.8E+03     295 5.8E-01    22 F  T

      25   4          2.3939036941E+03 1.1E+04     295 1.0E+00    18 T  T

   Elapsed time       39.6 seconds.

 

    Iter Phase   Ninf     Objective     RGmax      NSB   Step  InItr MX OK

      26   4          1.7183241034E+03 1.4E+04     291 1.0E+00    14 T  T

      27   4          1.4768974512E+03 3.5E+03     290 7.7E-01    25 F  T

      28   4          1.3823846805E+03 3.3E+03     291 5.7E-01    17 F  T

      29   4          1.2898358983E+03 2.0E+04     291 4.9E-01    18 F  T

      30   4          1.2386233826E+03 2.4E+04     291 2.3E-01    14 F  F

      31   4          1.1585521066E+03 7.0E+03     291 1.0E+00    14 T  T

      32   4          1.1182287161E+03 3.7E+03     288 1.0E+00    15 T  T

      33   4          1.0919651222E+03 2.7E+03     287 1.0E+00    15 T  T

      34   4          1.0663606380E+03 7.8E+02     286 7.4E-01    21 F  F

      35   4          1.0519384374E+03 1.6E+03     287 1.0E+00    12 F  T

 

    Iter Phase   Ninf     Objective     RGmax      NSB   Step  InItr MX OK

      36   4          1.0433091477E+03 2.2E+02     287 2.5E-01    29 F  F

      37   4          1.0307474469E+03 3.0E+02     287 5.7E-01    23 F  T

      38   4          1.0202262527E+03 5.9E+02     287 1.0E+00    15 T  T

      39   4          1.0181817906E+03 2.6E+02     286 1.4E-01    27 F  T

      40   4          1.0128746427E+03 2.3E+02     286 1.9E+00    16 F  F

      41   4          1.0069449471E+03 2.1E+02     286 1.0E+00    18 T  T

      42   4          9.9872777914E+02 1.6E+02     285 6.2E-01    17 F  F

      43   4          9.9721641173E+02 2.6E+02     285 3.6E-01    16 F  T

      44   4          9.9343257018E+02 1.5E+02     285 1.3E-01    26 F  T

      45   4          9.8015298058E+02 2.7E+02     285 6.6E-01    18 F  T

 

    Iter Phase   Ninf     Objective     RGmax      NSB   Step  InItr MX OK

      46   4          9.7028192940E+02 1.4E+03     285 2.2E-01     5 F  T

      47   4          9.3449667428E+02 3.2E+03     286 1.2E-01    44 F  T

      48   4          9.2744185823E+02 9.8E+02     286 4.3E-02   138 F  T

      49   4          8.8435509265E+02 7.7E+02     287 4.2E-01    41 F  T

      50   4          8.3434807756E+02 1.3E+03     288 6.2E-01    48 F  F

      51   4          8.0418011591E+02 1.2E+03     288 4.5E-01    45 F  T

      52   4          7.8627732549E+02 1.4E+03     290 1.0E+00    20 T  T

      53   4          7.8202990490E+02 2.0E+02     289 1.2E-01   120 F  T

      54   4          7.7424207762E+02 3.9E+02     289 8.4E-01    25 F  F

      55   4          7.6483770288E+02 2.3E+02     289 4.0E-01    43 F  T

 

    Iter Phase   Ninf     Objective     RGmax      NSB   Step  InItr MX OK

      56   4          7.5444665801E+02 2.1E+03     290 1.0E+00    17 T  T

      57   4          7.4928845934E+02 4.2E+02     289 2.5E-01    23 F  F

      58   4          7.4498257679E+02 1.7E+02     289 2.5E-01    21 F  F

      59   4          7.4086403439E+02 1.0E+03     289 4.3E-01    18 F  F

      60   4          7.3478376628E+02 1.9E+03     289 1.0E+00    13 T  T

      61   4          7.3284804165E+02 1.8E+02     287 6.9E-01    18 F  F

      62   4          7.3133839989E+02 1.1E+02     287 1.0E+00    16 T  T

      63   4          7.3036921302E+02 8.8E+01     286 1.0E+00    16 T  T

      64   4          7.2986592852E+02 2.9E+01     286 2.2E-01    26 F  T

      65   4          7.2817942491E+02 1.3E+02     286 1.0E+00    16 T  T

 

    Iter Phase   Ninf     Objective     RGmax      NSB   Step  InItr MX OK

      66   4          7.2753033950E+02 1.4E+02     287 2.5E-01    15 F  T

      67   4          7.2511381253E+02 1.2E+02     287 8.1E-01    17 F  F

      68   4          7.2301475229E+02 2.7E+02     287 4.6E-01    14 F  F

      69   4          7.2172600155E+02 2.8E+02     287 8.6E-01    14 F  F

      70   4          7.2071204154E+02 9.8E+01     287 3.0E-01    18 F  F

      71   4          7.2071204980E+02 1.5E+02     287 9.1E-07    18 F  F

      72   4          7.2003035181E+02 1.2E+02     287 7.1E-01    21 F  T

      73   4          7.1977343880E+02 5.9E+02     287 5.9E-01    12 F  T

      74   4          7.1908657269E+02 2.9E+02     287 3.4E-01    20 F  T

      75   4          7.1817836784E+02 2.5E+02     287 2.4E-01    32 F  F

   Elapsed time       75.9 seconds.

 

    Iter Phase   Ninf     Objective     RGmax      NSB   Step  InItr MX OK

      76   4          7.1470507550E+02 2.5E+02     287 5.7E-01    26 F  T

      77   4          7.1438022170E+02 3.6E+02     287 2.3E-02    68 F  T

      78   4          7.1031706661E+02 3.7E+02     287 5.0E-01    30 F  F

      79   4          7.0315243798E+02 9.7E+02     287 3.5E-01    40 F  T

      80   4          6.9639891404E+02 8.6E+02     287 1.0E+00    14 T  T

      81   4          6.9565841609E+02 8.2E+01     288 4.4E-02   139 F  T

      82   4          6.8896338626E+02 1.8E+02     287 3.4E-01    67 F  T

      83   4          6.8819462193E+02 3.3E+02     287 1.1E-02    92 F  T

      84   4          6.8082965043E+02 4.2E+02     289 7.7E-01    24 F  T

      85   4          6.7885528224E+02 1.3E+03     289 2.2E-01    17 F  F

 

    Iter Phase   Ninf     Objective     RGmax      NSB   Step  InItr MX OK

      86   4          6.7596563196E+02 1.0E+03     289 1.0E+00    16 F  T

      87   4          6.7443409839E+02 6.9E+01     289 1.0E+00    30 T  T

      88   4          6.7350006265E+02 3.8E+01     286 4.8E-01    81 F  F

      89   4          6.7279528458E+02 1.1E+02     286 7.4E-01    37 F  F

      90   4          6.7255822668E+02 2.6E+01     286 1.0E+00    33 T  T

      91   4          6.7239910912E+02 2.1E+01     285 4.8E-01    36 F  T

      92   4          6.7208965884E+02 4.0E+01     285 1.0E+00    27 T  T

      93   4          6.7150038006E+02 3.7E+01     284 4.2E-01    41 F  F

      94   4          6.6898868926E+02 2.2E+01     284 8.2E-01    23 F  T

      95   4          6.6652213182E+02 3.1E+02     284 7.0E-01    15 F  T

 

    Iter Phase   Ninf     Objective     RGmax      NSB   Step  InItr MX OK

      96   4          6.6493029060E+02 2.9E+02     286 1.0E+00    14 T  T

      97   4          6.6467660016E+02 7.0E+01     281 7.8E-01    13 F  F

      98   4          6.6458818811E+02 2.9E+01     281 8.5E-01    14 F  F

      99   4          6.6455761068E+02 8.7E+00     281 1.0E+00    18 T  T

     100   4          6.6443316592E+02 1.4E+00     277 3.2E-01    23 F  T

     101   4          6.6434383405E+02 3.6E+01     277 1.0E+00    12 T  T

     102   4          6.6430177105E+02 2.9E+01     276 1.0E+00    11 T  T

     103   4          6.6427849624E+02 2.2E+01     275 7.7E-01    11 F  F

     104   4          6.6426156276E+02 1.7E+01     275 7.5E-01    12 F  F

     105   4          6.6424724458E+02 1.5E+01     275 1.1E+00    10 F  F

 

    Iter Phase   Ninf     Objective     RGmax      NSB   Step  InItr MX OK

     106   4          6.6424332057E+02 1.4E+01     275 4.3E-01    14 F  T

     107   4          6.6423520406E+02 1.4E+01     275 1.0E+00    12 T  T

     108   4          6.6423167409E+02 1.3E+01     274 1.0E+00     5 T  T

     109   4          6.6423137121E+02 2.4E+00     273 2.2E-01     5 F  T

     110   4          6.6422444034E+02 3.7E+00     273 1.0E+00    15 T  T

     111   4          6.6422396986E+02 1.1E+00     273 1.0E+00    12 F  T

     112   4          6.6422394747E+02 3.1E-01     273 6.5E-02    15 F  T

     113   4          6.6422391338E+02 4.4E-01     273 1.0E+00    12 F  T

     114   4          6.6422362134E+02 4.0E-01     273 2.8E+00    12 F  T

     115   4          6.6422072246E+02 8.1E-01     273 4.4E+00    13 T  T

 

    Iter Phase   Ninf     Objective     RGmax      NSB   Step  InItr MX OK

     116   4          6.6422038426E+02 1.7E+00     272 2.4E-01     3 F  T

     117   4          6.6421179636E+02 1.7E+00     272 6.4E-01    12 F  T

     118   4          6.6421153175E+02 6.4E+00     272 1.1E-01    10 F  T

     119   4          6.6421035484E+02 6.4E+00     272 1.0E+00    10 F  T

     120   4          6.6421033925E+02 3.0E-01     272 7.7E-02    14 F  T

     121   4          6.6421028615E+02 4.6E-01     272 1.0E+00    14 F  T

     122   4          6.6421027722E+02 5.5E-01     272 2.5E-01    11 F  T

     123   4          6.6421026288E+02 5.6E-01     272 1.0E+00     8 F  T

     124   4          6.6421025477E+02 9.4E-02     272 2.5E-01    11 F  T

     125   4          6.6421024059E+02 2.5E-01     272 1.8E+00     8 F  T

   Elapsed time      106.8 seconds.

 

    Iter Phase   Ninf     Objective     RGmax      NSB   Step  InItr MX OK

     126   4          6.6421022180E+02 4.3E-01     272 1.0E+00     8 F  T

     127   4          6.6421021407E+02 7.1E-02     272 1.6E-01     6 F  T

     128   4          6.6421020003E+02 2.9E-01     272 1.0E+00    11 F  T

     129   4          6.6421019142E+02 1.4E-01     272 4.5E-01     8 F  T

     130   4          6.6421017436E+02 2.7E-01     272 1.7E+00     6 F  T

     131   4          6.6421015896E+02 3.4E-01     272 1.0E+00     7 F  T

     132   4          6.6421015136E+02 1.1E-01     272 3.1E-01     5 F  T

     133   4          6.6421013982E+02 2.2E-01     272 1.0E+00    10 T  T

     134   4          6.6421012581E+02 3.1E-01     271 1.0E+00     5 F  T

     135   4          6.6421011797E+02 1.3E-01     271 4.9E-01     5 F  T

 

    Iter Phase   Ninf     Objective     RGmax      NSB   Step  InItr MX OK

     136   4          6.6421010518E+02 2.7E-01     271 1.0E+00     6 F  T

     137   4          6.6421009698E+02 1.6E-01     271 6.1E-01     5 F  T

     138   4          6.6421008537E+02 2.4E-01     271 1.0E+00     5 F  T

     139   4          6.6421007622E+02 1.9E-01     271 1.0E+00     5 F  T

     140   4          6.6421006423E+02 3.0E-01     271 1.0E+00     5 F  T

     141   4          6.6421005797E+02 9.8E-02     271 3.9E-01     6 F  T

     142   4          6.6421004822E+02 2.1E-01     271 1.0E+00     5 F  T

     143   4          6.6421004000E+02 1.8E-01     271 1.0E+00     5 F  T

     144   4          6.6421003061E+02 2.4E-01     271 1.0E+00     5 F  T

     145   4          6.6421002520E+02 1.1E-01     271 6.3E-01     5 F  T

 

    Iter Phase   Ninf     Objective     RGmax      NSB   Step  InItr MX OK

     146   4          6.6421001648E+02 2.5E-01     271 1.0E+00     6 F  T

     147   4          6.6421001174E+02 8.7E-02     271 4.9E-01     5 F  T

     148   4          6.6421000439E+02 2.1E-01     271 1.0E+00     5 F  T

     149   4          6.6420999989E+02 1.1E-01     271 5.8E-01     5 F  T

     150   4          6.6420999373E+02 1.7E-01     271 1.0E+00     5 F  T

     151   4          6.6420998865E+02 1.3E-01     271 1.0E+00     6 F  T

     152   4          6.6420998293E+02 1.9E-01     271 1.0E+00     5 F  T

     153   4          6.6420997963E+02 8.1E-02     271 6.7E-01     4 F  T

     154   4          6.6420997436E+02 2.0E-01     271 1.0E+00     5 F  T

     155   4          6.6420997150E+02 6.0E-02     271 5.0E-01     5 F  T

 

    Iter Phase   Ninf     Objective     RGmax      NSB   Step  InItr MX OK

     156   4          6.6420996715E+02 1.6E-01     271 1.0E+00     6 F  T

     157   4          6.6420996454E+02 7.3E-02     271 5.5E-01     4 F  T

     158   4          6.6420996097E+02 1.2E-01     271 1.0E+00     4 F  T

     159   4          6.6420995781E+02 1.0E-01     271 1.0E+00     4 F  T

     160   4          6.6420995458E+02 1.3E-01     271 1.0E+00     4 F  T

     161   4          6.6420995232E+02 8.0E-02     271 1.0E+00     6 F  T

     162   4          6.6420994902E+02 1.7E-01     271 1.0E+00     5 F  T

     163   4          6.6420994727E+02 3.8E-02     271 4.4E-01     4 F  T

     164   4          6.6420994468E+02 1.2E-01     271 1.0E+00     4 F  T

     165   4          6.6420994295E+02 6.0E-02     271 7.1E-01     4 F  T

 

    Iter Phase   Ninf     Objective     RGmax      NSB   Step  InItr MX OK

     166   4          6.6420994062E+02 1.1E-01     271 1.0E+00     6 F  T

     167   4          6.6420993909E+02 5.5E-02     271 6.6E-01     4 F  T

     168   4          6.6420993704E+02 1.0E-01     271 1.0E+00     4 F  T

     169   4          6.6420993586E+02 5.7E-02     271 1.0E+00     4 F  T

     170   4          6.6420993350E+02 1.5E-01     271 1.0E+00     4 F  T

     171   4          6.6420993238E+02 2.3E-02     271 3.4E-01     6 F  T

     172   4          6.6420993079E+02 8.4E-02     271 1.0E+00     5 F  T

     173   4          6.6420992950E+02 6.0E-02     271 1.0E+00     4 F  T

     174   4          6.6420992797E+02 1.0E-01     271 1.0E+00     4 F  T

     175   4          6.6420992708E+02 3.6E-02     271 6.7E-01     4 F  T

 

    Iter Phase   Ninf     Objective     RGmax      NSB   Step  InItr MX OK

     176   4          6.6420992566E+02 1.0E-01     271 1.0E+00     5 F  T

     177   4          6.6420992486E+02 2.9E-02     271 5.6E-01     4 F  T

     178   4          6.6420992363E+02 9.1E-02     271 1.0E+00     4 F  T

     179   4          6.6420992292E+02 3.1E-02     271 6.6E-01     4 F  T

     180   4          6.6420992178E+02 9.2E-02     271 1.0E+00     4 F  T

     181   4          6.6420992114E+02 2.6E-02     271 5.7E-01     5 F  T

     182   4          6.6420992015E+02 8.2E-02     271 1.0E+00     4 F  T

     183   4          6.6420991958E+02 2.8E-02     271 6.4E-01     4 F  T

     184   4          6.6420991867E+02 8.1E-02     271 1.0E+00     4 F  T

     185   4          6.6420991816E+02 2.4E-02     271 5.8E-01     4 F  T

 

    Iter Phase   Ninf     Objective     RGmax      NSB   Step  InItr MX OK

     186   4          6.6420991737E+02 7.4E-02     271 1.0E+00     5 F  T

     187   4          6.6420991691E+02 2.4E-02     271 6.4E-01     4 F  T

     188   4          6.6420991619E+02 7.3E-02     271 1.0E+00     4 F  T

     189   4          6.6420991578E+02 2.1E-02     271 5.9E-01     4 F  T

     190   4          6.6420991514E+02 6.7E-02     271 1.0E+00     4 F  T

     191   4          6.6420991478E+02 2.1E-02     271 6.3E-01     6 F  T

     192   4          6.6420991420E+02 6.5E-02     271 1.0E+00     4 F  T

     193   4          6.6420991387E+02 1.9E-02     271 6.0E-01     4 F  T

     194   4          6.6420991336E+02 6.0E-02     271 1.0E+00     4 F  T

     195   4          6.6420991307E+02 1.9E-02     271 6.2E-01     4 F  T

 

    Iter Phase   Ninf     Objective     RGmax      NSB   Step  InItr MX OK

     196   4          6.6420991261E+02 5.8E-02     271 1.0E+00     5 F  T

     197   4          6.6420991235E+02 1.7E-02     271 6.1E-01     4 F  T

     198   4          6.6420991193E+02 5.4E-02     271 1.0E+00     4 F  T

     199   4          6.6420991170E+02 1.7E-02     271 6.2E-01     4 F  T

     200   4          6.6420991133E+02 5.2E-02     271 1.0E+00     4 F  T

     201   4          6.6420991112E+02 1.5E-02     271 6.1E-01     6 F  T

     202   4          6.6420991079E+02 4.8E-02     271 1.0E+00     4 F  T

     203   4          6.6420991060E+02 1.5E-02     271 6.2E-01     4 F  T

     204   4          6.6420991031E+02 4.6E-02     271 1.0E+00     4 F  T

     205   4          6.6420991014E+02 1.4E-02     271 6.1E-01     4 F  T

 

    Iter Phase   Ninf     Objective     RGmax      NSB   Step  InItr MX OK

     206   4          6.6420990988E+02 4.3E-02     271 1.0E+00     5 F  T

     207   4          6.6420990973E+02 1.3E-02     271 6.2E-01     4 F  T

     208   4          6.6420990949E+02 4.1E-02     271 1.0E+00     4 F  T

     209   4          6.6420990935E+02 1.2E-02     271 6.2E-01     4 F  T

     210   4          6.6420990914E+02 3.9E-02     271 1.0E+00     4 F  T

     211   4          6.6420990902E+02 1.2E-02     271 6.2E-01     5 F  T

     212   4          6.6420990883E+02 3.7E-02     271 1.0E+00     4 F  T

     213   4          6.6420990872E+02 1.1E-02     271 6.2E-01     4 F  T

     214   4          6.6420990855E+02 3.5E-02     271 1.0E+00     4 F  T

     215   4          6.6420990845E+02 1.0E-02     271 6.2E-01     4 F  T

 

    Iter Phase   Ninf     Objective     RGmax      NSB   Step  InItr MX OK

     216   4          6.6420990830E+02 3.3E-02     271 1.0E+00     5 F  T

     217   4          6.6420990821E+02 9.6E-03     271 6.2E-01     4 F  T

     218   4          6.6420990807E+02 3.2E-02     271 1.0E+00     4 F  T

     219   4          6.6420990799E+02 9.1E-03     271 6.3E-01     4 F  T

     220   4          6.6420990787E+02 3.0E-02     271 1.0E+00     4 F  T

     221   4          6.6420990780E+02 8.5E-03     271 6.3E-01     5 F  T

     222   4          6.6420990769E+02 2.8E-02     271 1.0E+00     4 F  T

     223   4          6.6420990763E+02 8.1E-03     271 6.3E-01     4 F  T

     224   4          6.6420990753E+02 2.7E-02     271 1.0E+00     4 F  T

     225   4          6.6420990747E+02 7.6E-03     271 6.3E-01     3 F  T

 

    Iter Phase   Ninf     Objective     RGmax      NSB   Step  InItr MX OK

     226   4          6.6420990738E+02 2.5E-02     271 1.0E+00     5 F  T

     227   4          6.6420990733E+02 7.1E-03     271 6.4E-01     3 F  T

     228   4          6.6420990725E+02 2.4E-02     271 1.0E+00     4 F  T

     229   4          6.6420990721E+02 6.7E-03     271 6.4E-01     3 F  T

     230   4          6.6420990714E+02 2.3E-02     271 1.0E+00     4 F  T

     231   4          6.6420990710E+02 6.2E-03     271 6.4E-01     5 F  T

     232   4          6.6420990703E+02 2.2E-02     271 1.0E+00     4 F  T

     233   4          6.6420990700E+02 5.9E-03     271 6.5E-01     3 F  T

     234   4          6.6420990694E+02 2.0E-02     271 1.0E+00     4 F  T

     235   4          6.6420990691E+02 5.4E-03     271 6.5E-01     3 F  T

   Elapsed time      137.4 seconds.

 

    Iter Phase   Ninf     Objective     RGmax      NSB   Step  InItr MX OK

     236   4          6.6420990686E+02 1.9E-02     271 1.0E+00     5 F  T

     237   4          6.6420990683E+02 5.1E-03     271 6.5E-01     3 F  T

     238   4          6.6420990679E+02 1.8E-02     271 1.0E+00     4 F  T

     239   4          6.6420990676E+02 4.7E-03     271 6.6E-01     2 F  T

     240   4          6.6420990672E+02 1.7E-02     271 1.0E+00     4 F  T

     241   4          6.6420990670E+02 4.4E-03     271 6.7E-01     5 F  T

     242   4          6.6420990667E+02 1.6E-02     271 1.0E+00     4 F  T

     243   4          6.6420990665E+02 4.0E-03     271 4.6E-01     2 F  T

     244   4          6.6420990662E+02 8.8E-03     271 1.0E+00     4 F  T

     245   4          6.6420990660E+02 9.4E-03     271 1.0E+00     3 F  T

 

    Iter Phase   Ninf     Objective     RGmax      NSB   Step  InItr MX OK

     246   4          6.6420990658E+02 7.6E-03     271 1.0E+00     4 F  T

     247   4          6.6420990655E+02 9.5E-03     271 1.0E+00     3 F  T

     248   4          6.6420990654E+02 6.0E-03     271 1.0E+00     2 F  T

     249   4          6.6420990652E+02 1.1E-02     271 1.0E+00     3 F  T

     250   4          6.6420990651E+02 4.0E-03     271 1.0E+00     2 F  T

     251   4          6.6420990649E+02 1.5E-02     271 1.0E+00     5 F  T

     252   4          6.6420990648E+02 1.9E-03     271 5.9E-01     3 F  T

     253   4          6.6420990646E+02 1.0E-02     271 1.0E+00     4 F  T

     254   4          6.6420990645E+02 2.6E-03     271 1.0E+00     2 T  T

     255   4          6.6420990645E+02 4.5E-03     270 1.0E+00     3 F  T

 

    Iter Phase   Ninf     Objective     RGmax      NSB   Step  InItr MX OK

     256   4          6.6420990645E+02 1.0E-08     270

 

 ** Optimal solution. Reduced gradient less than tolerance.

 

--- Reading solution for model mfa

--- eiFlux_GAMS_Instationary.gms(225) 31 Mb  143 secs

--- Executing after solve: elapsed 0:02:26.795

--- eiFlux_GAMS_Instationary.gms(208) 31 Mb
--- eiFlux_GAMS_Instationary.gms(278) 31 Mb

--- GDX File (execute_unload) C:\Users\dluga\OneDrive\Desktop\eiFlux_Inca_Comparison_Rev2\GAMS_Model\Results.gdx

--- GDX File C:\Users\dluga\OneDrive\Desktop\eiFlux_Inca_Comparison_Rev2\GAMS_Model\_gams_py_gdb1.gdx

*** Status: Normal completion

--- Job eiFlux_GAMS_Instationary.gms Stop 11/11/21 12:09:11 elapsed 0:02:26.864


Refining Grid
--- Job eiFlux_GAMS_Instationary.gms Start 11/11/21 12:09:12 34.2.0 r6925a71 WEX-WEI x86 64bit/MS Windows

--- Applying:

    C:\GAMS\34\gmsprmNT.txt

--- GAMS Parameters defined

    LP conopt

    MIP CPLEX

    RMIP conopt

    NLP conopt

    MCP PATH

    MPEC NLPEC

    RMPEC NLPEC

    CNS conopt

    DNLP conopt

    RMINLP conopt

    MINLP DICOPT

    QCP conopt

    MIQCP SBB

    RMIQCP conopt

    EMP JAMS

    Input C:\Users\dluga\OneDrive\Desktop\eiFlux_Inca_Comparison_Rev2\GAMS_Model\eiFlux_GAMS_Instationary.gms

    Output C:\Users\dluga\OneDrive\Desktop\eiFlux_Inca_Comparison_Rev2\GAMS_Model\_gams_py_gjo0.lst

    ScrDir C:\Users\dluga\OneDrive\Desktop\eiFlux_Inca_Comparison_Rev2\GAMS_Model\225h\

    SysDir C:\GAMS\34\

    CurDir C:\Users\dluga\OneDrive\Desktop\eiFlux_Inca_Comparison_Rev2\GAMS_Model\

    LogOption 3

    LogFile C:\Users\dluga\OneDrive\Desktop\eiFlux_Inca_Comparison_Rev2\GAMS_Model\_gams_py_gjo0.log

    GDX C:\Users\dluga\OneDrive\Desktop\eiFlux_Inca_Comparison_Rev2\GAMS_Model\_gams_py_gdb3.gdx

Licensee: Small MUD - 5 User License                     G200210/0001AS-WIN

          University of Maryland, Chemical and Biomolecular EngineerDC13915

          C:\Users\dluga\OneDrive\Pictures\Documents\GAMS\gamslice.txt

GAMS 34.2.0   Copyright (C) 1987-2021 GAMS Development. All rights reserved

--- Starting compilation

--- eiFlux_GAMS_Instationary.gms(62) 2 Mb

--- GDXin=C:\Users\dluga\OneDrive\Desktop\eiFlux_Inca_Comparison_Rev2\GAMS_Model\input.gdx

--- GDX File ($gdxIn) C:\Users\dluga\OneDrive\Desktop\eiFlux_Inca_Comparison_Rev2\GAMS_Model\input.gdx

--- eiFlux_GAMS_Instationary.gms(274) 4 Mb

--- GDXin=C:\Users\dluga\OneDrive\Desktop\eiFlux_Inca_Comparison_Rev2\GAMS_Model\input.gdx

--- GDX File ($gdxIn) C:\Users\dluga\OneDrive\Desktop\eiFlux_Inca_Comparison_Rev2\GAMS_Model\input.gdx

--- eiFlux_GAMS_Instationary.gms(327) 4 Mb

--- Starting execution: elapsed 0:00:00.031

--- eiFlux_GAMS_Instationary.gms(208) 6 Mb

--- Generating CNS model initx

--- eiFlux_GAMS_Instationary.gms(157) 40 Mb
--- eiFlux_GAMS_Instationary.gms(163) 45 Mb
--- eiFlux_GAMS_Instationary.gms(163) 47 Mb
--- eiFlux_GAMS_Instationary.gms(168) 48 Mb
--- eiFlux_GAMS_Instationary.gms(168) 50 Mb
--- eiFlux_GAMS_Instationary.gms(213) 50 Mb
--- eiFlux_GAMS_Instationary.gms(213) 50 Mb

--- LOOPS cidx = 0

---   75,044 rows  76,072 columns  439,928 non-zeroes

---   92,040 nl-code  17,820 nl-non-zeroes

--- eiFlux_GAMS_Instationary.gms(213) 48 Mb

--- Executing CONOPT4 (Solvelink=2): elapsed 0:00:01.906


CONOPT 4         34.2.0 r6925a71 Released Feb 05, 2021 WEI x86 64bit/MS Window


Reading parameter(s) from "C:\Users\dluga\OneDrive\Desktop\eiFlux_Inca_Comparison_Rev2\GAMS_Model\conopt4.opt"

>>  LFNICR 20000

>>  Lim_SlowPrg 1000

>>  Frq_Rescale 1

>>  Flg_2DDir 1

Finished reading from "C:\Users\dluga\OneDrive\Desktop\eiFlux_Inca_Comparison_Rev2\GAMS_Model\conopt4.opt"


 

 

    C O N O P T   version 4.23

    Copyright (C) ARKI Consulting and Development A/S

                  Bagsvaerdvej 246 A

                  DK-2880 Bagsvaerd, Denmark

    Licensed to:  GAMS/CONOPT OEM License

 

 

    The user model has 75044 constraints and 76072 variables

    with 439928 Jacobian elements, 17820 of which are nonlinear.

 

    Iter Phase   Ninf   Infeasibility   RGmax      NSB   Step  InItr MX OK

       0   0          1.0431500000E+04 (Input point)

 

    The pre-triangular part of the model has 2117 constraints and 3145 variables.

    There are 7992 definitional constraints and defined variables.

 

    Preprocessed model has 64935 constraints and 64935 variables

    with 368391 Jacobian elements, 17820 of which are nonlinear.

 

    Iter Phase   Ninf   Infeasibility   RGmax      NSB   Step  InItr MX OK

                      1.0101500000E+04 (Full preprocessed model)

                      1.0086500000E+04 (After scaling)

       1   0       0  9.1801478854E+03                 1.2E-01     1 F  T

       2   0       0  6.5875956332E+03                 2.9E-01     1 F  T

       3   1       0  4.7873869649E-10                 1.0E+00     5 F  T

 

 ** Feasible solution to a square system.

 

--- Reading solution for model initx

--- Executing after solve: elapsed 0:00:04.247

--- eiFlux_GAMS_Instationary.gms(208) 48 Mb

--- Generating NLP model mfa

--- eiFlux_GAMS_Instationary.gms(157) 50 Mb
--- eiFlux_GAMS_Instationary.gms(157) 55 Mb
--- eiFlux_GAMS_Instationary.gms(159) 61 Mb
--- eiFlux_GAMS_Instationary.gms(159) 66 Mb
--- eiFlux_GAMS_Instationary.gms(159) 72 Mb
--- eiFlux_GAMS_Instationary.gms(167) 75 Mb
--- eiFlux_GAMS_Instationary.gms(225) 75 Mb

--- LOOPS cidx = 0

---   78,315 rows  79,641 columns  656,856 non-zeroes

---   798,818 nl-code  338,802 nl-non-zeroes

--- eiFlux_GAMS_Instationary.gms(225) 70 Mb

--- Executing CONOPT4 (Solvelink=2): elapsed 0:00:06.940


CONOPT 4         34.2.0 r6925a71 Released Feb 05, 2021 WEI x86 64bit/MS Window


Reading parameter(s) from "C:\Users\dluga\OneDrive\Desktop\eiFlux_Inca_Comparison_Rev2\GAMS_Model\conopt4.opt"

>>  LFNICR 20000

>>  Lim_SlowPrg 1000

>>  Frq_Rescale 1

>>  Flg_2DDir 1

Finished reading from "C:\Users\dluga\OneDrive\Desktop\eiFlux_Inca_Comparison_Rev2\GAMS_Model\conopt4.opt"


 

 

    C O N O P T   version 4.23

    Copyright (C) ARKI Consulting and Development A/S

                  Bagsvaerdvej 246 A

                  DK-2880 Bagsvaerd, Denmark

    Licensed to:  GAMS/CONOPT OEM License

 

 

    The user model has 78315 constraints and 79641 variables

    with 656856 Jacobian elements, 338802 of which are nonlinear.

    The Hessian of the Lagrangian has 1182 elements on the diagonal,

    140010 elements below the diagonal, and 63881 nonlinear variables.

 

    Iter Phase   Ninf   Infeasibility   RGmax      NSB   Step  InItr MX OK

       0   0          7.8032326321E-09 (Input point)

 

    The pre-triangular part of the model has 24 constraints and 1055 variables.

    The post-triangular part of the model has 10410 constraints and variables.

 

    Preprocessed model has 67881 constraints and 68176 variables

    with 515252 Jacobian elements, 254640 of which are nonlinear.

 

    Iter Phase   Ninf   Infeasibility   RGmax      NSB   Step  InItr MX OK

                      9.2269251652E-03 (Full preprocessed model)

                      5.3628824589E-04 (After scaling)

                      1.3166123500E-05 (After adjusting individual variables)

       1   0       0  1.6200018048E-09                 1.0E+00     1 T  T

 

 ** Feasible solution. Value of objective =    927.495724178

   Elapsed time       39.6 seconds.

 

    Iter Phase   Ninf     Objective     RGmax      NSB   Step  InItr MX OK

       2   3          9.2740583238E+02 2.2E+04     291 4.0E-08    11 F  T

       3   4          6.5468935884E+02 2.0E+03     291 1.0E+00    19 T  T

       4   4          6.5387158727E+02 2.8E+03     284 1.0E+00    12 T  T

       5   4          6.5255262979E+02 1.5E+02     283 1.0E+00    38 T  T

       6   4          6.5067273174E+02 8.4E+01     277 2.3E-01    87 F  T

       7   4          6.4988246600E+02 2.6E+02     277 1.0E+00    16 T  T

       8   4          6.4925442642E+02 1.4E+01     276 4.9E-01    47 F  T

       9   4          6.4890977590E+02 8.7E+01     276 1.0E+00    19 T  T

      10   4          6.4876242929E+02 3.4E+01     275 1.0E+00    22 T  T

      11   4          6.4871499216E+02 1.8E+01     273 1.0E+00    21 F  T

 

    Iter Phase   Ninf     Objective     RGmax      NSB   Step  InItr MX OK

      12   4          6.4867397246E+02 1.6E+00     273 1.0E+00    34 T  T

      13   4          6.4863067747E+02 1.6E+00     271 8.1E-01    39 F  T

      14   4          6.4862375887E+02 3.7E+01     271 1.0E+00    13 T  T

      15   4          6.4854560500E+02 1.1E+00     270 1.6E-01    60 F  F

      16   4          6.4847434263E+02 2.2E+01     270 3.6E-01    24 F  T

      17   4          6.4845370556E+02 4.6E+01     270 1.3E-01     4 F  T

      18   4          6.4841042792E+02 4.4E+01     270 4.6E-01    18 F  T

      19   4          6.4835459055E+02 3.6E+01     271 2.0E-01    19 F  T

      20   4          6.4831545489E+02 4.1E+01     271 1.0E+00     3 F  T

      21   4          6.4827796142E+02 4.1E+00     271 2.5E-01    30 F  T

   Elapsed time       87.1 seconds.

 

    Iter Phase   Ninf     Objective     RGmax      NSB   Step  InItr MX OK

      22   4          6.4825139613E+02 3.2E+01     271 5.8E-01     3 F  T

      23   4          6.4822035856E+02 5.7E+00     271 2.1E-01    25 F  T

      24   4          6.4820634739E+02 2.7E+01     271 4.5E-01     5 F  T

      25   4          6.4817239075E+02 1.1E+01     271 1.0E+00    14 T  T

      26   4          6.4816022023E+02 5.8E+01     270 1.0E+00     2 F  T

      27   4          6.4812159834E+02 4.4E+01     270 3.2E-01     1 F  T

      28   4          6.4807021945E+02 5.2E+01     270 6.8E-01    16 F  F

      29   4          6.4806165248E+02 3.4E+01     270 1.0E+00    12 F  T

      30   4          6.4803118681E+02 2.5E-01     270 1.0E+00    37 T  T

      31   4          6.4802432621E+02 1.2E+01     269 1.0E+00    15 F  T

 

    Iter Phase   Ninf     Objective     RGmax      NSB   Step  InItr MX OK

      32   4          6.4801497138E+02 1.9E+00     269 4.9E-01    25 F  T

      33   4          6.4799996369E+02 2.8E+01     269 1.0E+00    12 T  T

      34   4          6.4799890711E+02 8.2E-01     268 6.2E-02    16 F  T

      35   4          6.4799488556E+02 3.2E+00     268 3.7E-01    13 F  T

      36   4          6.4799310715E+02 1.4E+01     268 1.0E+00    14 F  T

      37   4          6.4799023883E+02 3.9E-01     268 4.4E-01   105 F  T

      38   4          6.4798776731E+02 1.2E+01     268 1.0E+00    17 F  T

      39   4          6.4798672802E+02 1.8E+00     268 2.5E-01    34 F  T

      40   4          6.4798534573E+02 3.8E+00     268 6.3E-01    17 F  T

      41   4          6.4798406545E+02 6.4E+00     268 1.0E+00    15 F  T

   Elapsed time      129.6 seconds.

 

    Iter Phase   Ninf     Objective     RGmax      NSB   Step  InItr MX OK

      42   4          6.4798329291E+02 2.8E+00     268 1.0E+00    16 F  T

      43   4          6.4798224097E+02 6.2E+00     268 1.0E+00    16 F  T

      44   4          6.4798188641E+02 1.8E+00     268 5.3E-01    14 F  T

      45   4          6.4798119144E+02 2.9E+00     268 1.0E+00    16 F  T

      46   4          6.4798075762E+02 3.8E+00     268 1.0E+00    13 F  T

      47   4          6.4798043323E+02 1.8E+00     268 1.0E+00    18 F  T

      48   4          6.4798029141E+02 4.7E+00     268 2.5E-01     8 F  T

      49   4          6.4797996619E+02 3.2E+00     268 1.0E+00    13 F  T

      50   4          6.4797978665E+02 1.3E+00     268 1.0E+00     6 F  T

      51   4          6.4797761200E+02 2.6E+00     268 1.0E+00    14 T  T

 

    Iter Phase   Ninf     Objective     RGmax      NSB   Step  InItr MX OK

      52   4          6.4797743048E+02 1.4E+00     267 1.0E+00     3 F  T

      53   4          6.4797720050E+02 1.4E+00     268 1.0E+00    13 F  T

      54   4          6.4797704088E+02 2.3E+00     268 1.0E+00     3 F  T

      55   4          6.4797703930E+02 8.4E-01     268 1.3E-03     1 F  T

      56   4          6.4797695565E+02 9.0E-01     268 1.0E+00     5 F  T

      57   4          6.4797679333E+02 2.3E+00     268 1.0E+00     9 F  T

      58   4          6.4797671328E+02 9.0E-01     268 1.0E+00     4 F  T

      59   4          6.4797671225E+02 1.6E+00     268 4.6E-03     1 F  T

      60   4          6.4797662861E+02 1.6E+00     268 1.3E+00     8 T  T

      61   4          6.4797661514E+02 8.3E-01     267 1.0E+00     7 F  T

   Elapsed time      162.5 seconds.

 

    Iter Phase   Ninf     Objective     RGmax      NSB   Step  InItr MX OK

      62   4          6.4797661480E+02 2.1E-03     267 1.4E-01     4 F  T

      63   4          6.4797661439E+02 3.8E-02     267 1.0E+00     5 F  T

      64   4          6.4797661398E+02 8.2E-02     267 1.0E+00     5 F  T

      65   4          6.4797661364E+02 6.4E-02     267 1.0E+00     4 F  T

      66   4          6.4797661333E+02 8.2E-02     267 1.0E+00     5 F  T

      67   4          6.4797661313E+02 4.2E-02     267 1.0E+00     3 F  T

      68   4          6.4797661288E+02 9.6E-02     267 1.0E+00     3 F  T

      69   4          6.4797661276E+02 1.9E-02     267 6.2E-01     3 F  T

      70   4          6.4797661260E+02 7.2E-02     267 1.0E+00     3 F  T

      71   4          6.4797661252E+02 1.9E-02     267 5.2E-01     5 F  T

 

    Iter Phase   Ninf     Objective     RGmax      NSB   Step  InItr MX OK

      72   4          6.4797661243E+02 3.7E-02     267 1.0E+00     3 F  T

      73   4          6.4797661237E+02 3.3E-02     267 1.0E+00     3 F  T

      74   4          6.4797661231E+02 2.7E-02     267 1.0E+00     3 F  T

      75   4          6.4797661228E+02 2.6E-02     267 1.0E+00     3 F  T

      76   4          6.4797661225E+02 1.7E-02     267 1.0E+00     4 F  T

      77   4          6.4797661223E+02 2.0E-02     267 1.0E+00     3 F  T

      78   4          6.4797661223E+02 8.5E-03     267 1.0E+00     3 F  T

      79   4          6.4797661222E+02 1.5E-02     267 1.0E+00     3 F  T

      80   4          6.4797661222E+02 2.3E-03     267 1.0E+00     3 F  T

      81   4          6.4797661222E+02 8.0E-03     267 1.0E+00     4 F  T

 

    Iter Phase   Ninf     Objective     RGmax      NSB   Step  InItr MX OK

      82   4          6.4797661222E+02 6.2E-08     267

 

 ** Optimal solution. Reduced gradient less than tolerance.

 

--- Reading solution for model mfa

--- Executing after solve: elapsed 0:03:19.844

--- eiFlux_GAMS_Instationary.gms(208) 70 Mb
--- eiFlux_GAMS_Instationary.gms(278) 70 Mb

--- GDX File (execute_unload) C:\Users\dluga\OneDrive\Desktop\eiFlux_Inca_Comparison_Rev2\GAMS_Model\Results.gdx

--- GDX File C:\Users\dluga\OneDrive\Desktop\eiFlux_Inca_Comparison_Rev2\GAMS_Model\_gams_py_gdb3.gdx

*** Status: Normal completion

--- Job eiFlux_GAMS_Instationary.gms Stop 11/11/21 12:12:32 elapsed 0:03:19.981


 Experiment exp1

 Measurement Time 0.30
  Metabolite           Atoms    M+    Measured (scaled)  Simulated   Residual
         Ala              bc     0               0.9602     0.9603     0.0001
         Ala              bc     1               0.0219     0.0209      0.015
         Ala              bc     2               0.0242     0.0188     0.2962
         Ala             abc     0               0.9495     0.9497     0.0002
         Ala             abc     1               0.0275     0.0313     0.1195
         Ala             abc     2               0.0107     0.0127     0.0374
         Ala             abc     3               0.0152     0.0063     1.2221
         Asn            abcd     0               0.9553     0.9579     0.0325
         Asn            abcd     1               0.0503     0.0414     2.1589
         Asn            abcd     2                    0     0.0007     0.0096
         Asn            abcd     3                    0        0.0        0.0
         Asn            abcd     4                    0        0.0        0.0
         Asp              ab     0               0.9743     0.9745     0.0003
         Asp              ab     1               0.0308      0.024     0.5772
         Asp              ab     2                    0     0.0015     0.0943
         Asp             bcd     0               0.9616     0.9632     0.0116
         Asp             bcd     1               0.0449      0.032     1.1506
         Asp             bcd     2               0.0055     0.0046     0.0378
         Asp             bcd     3               0.0116     0.0002     2.6092
         Asp            abcd     0               0.9523     0.9528      0.007
         Asp            abcd     1               0.0509     0.0421      2.158
         Asp            abcd     2               0.0131     0.0036     0.4612
         Asp            abcd     3               0.0047     0.0015     0.1567
         Asp            abcd     4                    0     0.0001        0.0
         Glu            bcde     0               0.9577     0.9578     0.0001
         Glu            bcde     1               0.0421     0.0414      0.009
         Glu            bcde     2                    0     0.0007     0.0107
         Glu            bcde     3                    0        0.0        0.0
         Glu            bcde     4                    0        0.0        0.0
         Glu           abcde     0               0.9472     0.9476     0.0022
         Glu           abcde     1               0.0543     0.0512      0.253
         Glu           abcde     2                0.006     0.0012     0.2359
         Glu           abcde     3               0.0018        0.0     0.0164
         Glu           abcde     4               0.0019        0.0     0.0363
         Glu           abcde     5               0.0029        0.0     0.0846
         Gln           abcde     0               0.9477     0.9476        0.0
         Gln           abcde     1               0.0507     0.0512      0.007
         Gln           abcde     2                    0     0.0011     0.0085
         Gln           abcde     3                    0        0.0        0.0
         Gln           abcde     4                    0        0.0        0.0
         Gln           abcde     5                    0        0.0        0.0
         Gly               b     0               0.9766     0.9765        0.0
         Gly               b     1               0.0221     0.0235     0.0229
         Gly              ab     0               0.9658     0.9657     0.0004
         Gly              ab     1                 0.02     0.0298     1.9425
         Gly              ab     2               0.0083     0.0045     0.2981
         Ile           bcdef     0               0.9433     0.9438     0.0009
         Ile           bcdef     1               0.0509     0.0511     0.0001
         Ile           bcdef     2               0.0114      0.005     0.8206
         Ile           bcdef     3                    0     0.0001     0.0003
         Ile           bcdef     4               0.0068        0.0     0.5744
         Ile           bcdef     5                    0        0.0        0.0
         Leu           bcdef     0               0.9459     0.9455      0.004
         Leu           bcdef     1               0.0349     0.0532     5.2017
         Leu           bcdef     2               0.0019     0.0012      0.003
         Leu           bcdef     3                    0        0.0        0.0
         Leu           bcdef     4                    0        0.0        0.0
         Leu           bcdef     5               0.0018        0.0     0.0326
         Met            bcde     0               0.9575     0.9579     0.0017
         Met            bcde     1               0.0476     0.0415      0.192
         Met            bcde     2               0.0186     0.0007     1.6433
         Met            bcde     3                    0        0.0        0.0
         Met            bcde     4               0.0142        0.0     1.6725
         Met           abcde     0                0.947     0.9476     0.0058
         Met           abcde     1               0.0543     0.0513      0.091
         Met           abcde     2                    0     0.0011     0.0125
         Met           abcde     3               0.0046        0.0      0.209
         Met           abcde     4                0.012        0.0     3.9812
         Met           abcde     5               0.0269        0.0      3.225
         Phe        bcdefghi     0               0.9084     0.9083     0.0001
         Phe        bcdefghi     1               0.0776     0.0787     0.0527
         Phe        bcdefghi     2               0.0135     0.0121     0.0232
         Phe        bcdefghi     3               0.0058     0.0007     0.1312
         Phe        bcdefghi     4                    0     0.0001     0.0001
         Phe        bcdefghi     5               0.0047        0.0     0.3408
         Phe        bcdefghi     6                    0        0.0        0.0
         Phe        bcdefghi     7               0.0068        0.0     0.2355
         Phe        bcdefghi     8               0.0114        0.0     1.6025
         Phe              ab     0               0.9688      0.969     0.0003
         Phe              ab     1               0.0176     0.0276     0.5863
         Phe              ab     2               0.0122     0.0034     2.1469
         Phe       abcdefghi     0               0.8968     0.8984      0.018
         Phe       abcdefghi     1               0.0963     0.0877     0.3256
         Phe       abcdefghi     2               0.0112     0.0099     0.0505
         Phe       abcdefghi     3                    0     0.0036     0.3658
         Phe       abcdefghi     4                0.009     0.0003     2.1352
         Phe       abcdefghi     5               0.0064        0.0     0.4074
         Phe       abcdefghi     6               0.0256        0.0     3.3345
         Phe       abcdefghi     7                    0        0.0        0.0
         Phe       abcdefghi     8                    0        0.0        0.0
         Phe       abcdefghi     9                    0        0.0        0.0
         Ser              bc     0               0.7866     0.7825     0.0735
         Ser              bc     1               0.0266     0.0243      0.038
         Ser              bc     2               0.1904     0.1932     0.2131
         Ser              ab     0               0.7793     0.7832     0.1074
         Ser              ab     1               0.1654     0.1501     1.3909
         Ser              ab     2                0.075     0.0666     0.6995
         Ser             abc     0               0.7699       0.77     0.0012
         Ser             abc     1               0.0408     0.0353     1.2004
         Ser             abc     2               0.1236     0.1288     0.2734
         Ser             abc     3               0.0669     0.0658     0.0446
         Thr             bcd     0               0.9665     0.9682     0.0214
         Thr             bcd     1               0.0473     0.0314     3.9578
         Thr             bcd     2                    0     0.0004     0.0009
         Thr             bcd     3                    0        0.0        0.0
         Thr            abcd     0               0.9578     0.9578        0.0
         Thr            abcd     1               0.0366     0.0414     0.1619
         Thr            abcd     2               0.0151     0.0007     1.2234
         Thr            abcd     3               0.0045        0.0     0.5464
         Thr            abcd     4                    0        0.0        0.0
         Tyr              ab     0                0.976     0.9761     0.0001
         Tyr              ab     1               0.0232     0.0229     0.0005
         Tyr              ab     2               0.0101      0.001     1.2903
         Val            bcde     0               0.9185     0.9187     0.0009
         Val            bcde     1               0.0446       0.04     0.1044
         Val            bcde     2               0.0404     0.0366     0.2902
         Val            bcde     3                    0     0.0009     0.0043
         Val            bcde     4               0.0028     0.0038     0.0396
         Val           abcde     0               0.9081     0.9086     0.0011
         Val           abcde     1               0.0469     0.0497     0.0676
         Val           abcde     2               0.0368     0.0307     0.5917
         Val           abcde     3               0.0011     0.0071     1.4337
         Val           abcde     4               0.0042     0.0026     0.0138
         Val           abcde     5               0.0054     0.0013     0.1157
         aKG           abcde     0               0.9469     0.9472     0.0009
         aKG           abcde     1               0.0593     0.0512     0.4505
         aKG           abcde     2               0.0025     0.0015     0.0252
         aKG           abcde     3                    0        0.0        0.0
         aKG           abcde     4                    0        0.0        0.0
         aKG           abcde     5                0.004        0.0     0.1107
         Cit          abcdef     0               0.9059      0.905     0.0055
         Cit          abcdef     1               0.0478     0.0599     0.8574
         Cit          abcdef     2               0.0236     0.0308     1.4545
         Cit          abcdef     3                    0     0.0031     0.0683
         Cit          abcdef     4                    0     0.0008     0.0061
         Cit          abcdef     5               0.0153     0.0003      1.138
         Cit          abcdef     6               0.0084        0.0     0.8663
         Fum            abcd     0               0.9429     0.9429        0.0
         Fum            abcd     1               0.0417     0.0432     0.0132
         Fum            abcd     2                    0     0.0092     0.7064
         Fum            abcd     3               0.0113     0.0044     0.3282
         Fum            abcd     4                    0     0.0002     0.0013
         Mal            abcd     0                0.904     0.9037     0.0004
         Mal            abcd     1               0.0483     0.0482     0.0002
         Mal            abcd     2               0.0318     0.0312     0.0024
         Mal            abcd     3               0.0046     0.0159     3.5545
         Mal            abcd     4                    0      0.001      0.008
         Pyr             abc     0               0.7266     0.7257     0.0176
         Pyr             abc     1               0.0354     0.0313     0.1175
         Pyr             abc     2               0.1545     0.1605     0.2114
         Pyr             abc     3               0.0691     0.0826     1.8163
         Suc            abcd     0               0.9425     0.9429     0.0015
         Suc            abcd     1               0.0383     0.0432     0.3005
         Suc            abcd     2               0.0138     0.0092     0.5837
         Suc            abcd     3               0.0151     0.0044      1.424
         Suc            abcd     4                0.014     0.0002     1.9071

 Total Residual at Current Time 73.3969

 Measurement Time 0.75
  Metabolite           Atoms    M+    Measured (scaled)  Simulated   Residual
         Ala              bc     0               0.8808     0.8822     0.0345
         Ala              bc     1               0.0278     0.0215     0.4933
         Ala              bc     2               0.1217     0.0963     3.8198
         Ala             abc     0               0.8696     0.8707     0.0147
         Ala             abc     1               0.0085     0.0323     3.9251
         Ala             abc     2               0.0786     0.0639     1.4967
         Ala             abc     3               0.0523     0.0332     1.8693
         Asn            abcd     0               0.9566     0.9574     0.0066
         Asn            abcd     1               0.0593     0.0415     1.6084
         Asn            abcd     2                    0      0.001     0.0114
         Asn            abcd     3                    0     0.0002     0.0002
         Asn            abcd     4               0.0217        0.0      3.254
         Asp              ab     0               0.9451     0.9451        0.0
         Asp              ab     1               0.0425      0.044     0.0159
         Asp              ab     2               0.0129     0.0109     0.0612
         Asp             bcd     0               0.9273     0.9278     0.0015
         Asp             bcd     1               0.0378     0.0366     0.0068
         Asp             bcd     2               0.0338     0.0313     0.1669
         Asp             bcd     3               0.0044     0.0042     0.0013
         Asp            abcd     0                0.916     0.9168     0.0031
         Asp            abcd     1               0.0585     0.0467     0.8248
         Asp            abcd     2               0.0126     0.0228      1.645
         Asp            abcd     3               0.0137     0.0124     0.0209
         Asp            abcd     4               0.0091     0.0012     0.9869
         Glu            bcde     0               0.9525     0.9528     0.0005
         Glu            bcde     1               0.0466     0.0413     0.2259
         Glu            bcde     2                    0     0.0056      0.137
         Glu            bcde     3               0.0008     0.0001     0.0034
         Glu            bcde     4                    0     0.0002     0.0011
         Glu           abcde     0               0.9426     0.9424     0.0002
         Glu           abcde     1               0.0365     0.0512     1.0948
         Glu           abcde     2               0.0056     0.0059     0.0016
         Glu           abcde     3               0.0062     0.0003      0.246
         Glu           abcde     4               0.0024     0.0002     0.0406
         Glu           abcde     5               0.0108        0.0     0.9618
         Gln           abcde     0               0.9474     0.9475     0.0003
         Gln           abcde     1               0.0466     0.0512     0.1502
         Gln           abcde     2               0.0119     0.0013     1.7586
         Gln           abcde     3                    0        0.0        0.0
         Gln           abcde     4                    0        0.0        0.0
         Gln           abcde     5               0.0157        0.0     1.7113
         Gly               b     0               0.9188      0.919     0.0006
         Gly               b     1               0.0818      0.081     0.0219
         Gly              ab     0               0.9066     0.9068     0.0003
         Gly              ab     1               0.0699     0.0685     0.0102
         Gly              ab     2               0.0287     0.0246     0.1144
         Ile           bcdef     0               0.9242     0.9257     0.0114
         Ile           bcdef     1               0.0529     0.0506     0.0665
         Ile           bcdef     2               0.0333      0.023     1.6451
         Ile           bcdef     3               0.0026     0.0007     0.0354
         Ile           bcdef     4                    0        0.0        0.0
         Ile           bcdef     5               0.0046        0.0     0.1475
         Leu           bcdef     0               0.9342     0.9341     0.0003
         Leu           bcdef     1               0.0603     0.0632     0.3296
         Leu           bcdef     2                    0     0.0022     0.0768
         Leu           bcdef     3               0.0233     0.0004     3.6587
         Leu           bcdef     4                    0     0.0001     0.0001
         Leu           bcdef     5               0.0112     0.0001     1.5326
         Met            bcde     0               0.9572     0.9571     0.0001
         Met            bcde     1               0.0327     0.0418     0.4888
         Met            bcde     2               0.0053      0.001     0.0956
         Met            bcde     3                    0        0.0        0.0
         Met            bcde     4                    0        0.0        0.0
         Met           abcde     0               0.9465     0.9469      0.001
         Met           abcde     1               0.0523     0.0516     0.0103
         Met           abcde     2                    0     0.0013     0.0125
         Met           abcde     3               0.0051     0.0001     0.9985
         Met           abcde     4               0.0119        0.0     0.7149
         Met           abcde     5                    0        0.0        0.0
         Phe        bcdefghi     0               0.8747     0.8737     0.0195
         Phe        bcdefghi     1               0.0666     0.0768     4.1275
         Phe        bcdefghi     2               0.0541      0.045     0.8362
         Phe        bcdefghi     3                    0     0.0032     0.1297
         Phe        bcdefghi     4               0.0149     0.0007      1.194
         Phe        bcdefghi     5               0.0131     0.0003     2.5512
         Phe        bcdefghi     6               0.0015     0.0002     0.0287
         Phe        bcdefghi     7                0.007     0.0001     0.7418
         Phe        bcdefghi     8               0.0006        0.0     0.0034
         Phe              ab     0               0.9329     0.9334      0.002
         Phe              ab     1               0.0566     0.0509     0.1438
         Phe              ab     2               0.0192     0.0157     0.4997
         Phe       abcdefghi     0               0.8646     0.8635     0.0086
         Phe       abcdefghi     1                0.082     0.0859     0.4175
         Phe       abcdefghi     2               0.0186     0.0317     1.0229
         Phe       abcdefghi     3               0.0108     0.0166      0.279
         Phe       abcdefghi     4               0.0028     0.0015     0.0432
         Phe       abcdefghi     5                    0     0.0004      0.005
         Phe       abcdefghi     6               0.0141     0.0002     3.9267
         Phe       abcdefghi     7               0.0032     0.0001     0.0444
         Phe       abcdefghi     8                    0        0.0        0.0
         Phe       abcdefghi     9                    0        0.0        0.0
         Ser              bc     0               0.6041     0.6068     0.0369
         Ser              bc     1               0.0651     0.0588     0.2345
         Ser              bc     2               0.3383     0.3344     0.0675
         Ser              ab     0               0.6292     0.6277     0.0622
         Ser              ab     1               0.2437     0.2503     0.9013
         Ser              ab     2               0.1263     0.1219     0.2413
         Ser             abc     0               0.5908     0.5923     0.0126
         Ser             abc     1               0.0695     0.0649      0.832
         Ser             abc     2               0.1954     0.2255     4.0257
         Ser             abc     3               0.1211     0.1172     0.5879
         Thr             bcd     0               0.9675     0.9674     0.0001
         Thr             bcd     1               0.0184     0.0315     1.2016
         Thr             bcd     2                    0      0.001     0.0096
         Thr             bcd     3               0.0039     0.0001     0.1429
         Thr            abcd     0                0.956     0.9571      0.013
         Thr            abcd     1               0.0769     0.0415     5.5624
         Thr            abcd     2                    0     0.0011     0.0156
         Thr            abcd     3               0.0003     0.0003        0.0
         Thr            abcd     4                    0        0.0        0.0
         Tyr              ab     0                0.966     0.9661     0.0001
         Tyr              ab     1               0.0326     0.0294     0.0682
         Tyr              ab     2               0.0072     0.0044     0.2184
         Val            bcde     0               0.7753     0.7749     0.0057
         Val            bcde     1               0.0408      0.037     0.2176
         Val            bcde     2               0.1312     0.1461     1.3177
         Val            bcde     3                    0     0.0052     0.2222
         Val            bcde     4               0.0336     0.0369     0.0554
         Val           abcde     0               0.7641      0.765     0.0033
         Val           abcde     1               0.0488     0.0461     0.0391
         Val           abcde     2               0.1194     0.1202     0.0303
         Val           abcde     3               0.0366     0.0307     0.9708
         Val           abcde     4               0.0255     0.0253     0.0011
         Val           abcde     5               0.0133     0.0127     0.0105
         aKG           abcde     0               0.9316     0.9309     0.0044
         aKG           abcde     1               0.0354      0.051     3.0011
         aKG           abcde     2               0.0077     0.0162      1.481
         aKG           abcde     3               0.0057     0.0009      0.633
         aKG           abcde     4               0.0029     0.0009     0.0217
         aKG           abcde     5                0.012     0.0001     1.1794
         Cit          abcdef     0               0.7575     0.7587     0.0182
         Cit          abcdef     1               0.0376     0.0583     5.2522
         Cit          abcdef     2               0.1507     0.1455     0.7437
         Cit          abcdef     3               0.0111     0.0198     1.2018
         Cit          abcdef     4               0.0099     0.0115     0.0415
         Cit          abcdef     5                    0     0.0057     0.2241
         Cit          abcdef     6               0.0147     0.0006     1.0236
         Fum            abcd     0                0.861     0.8613     0.0013
         Fum            abcd     1               0.0676     0.0537     1.9421
         Fum            abcd     2               0.0376     0.0534     3.0831
         Fum            abcd     3               0.0353     0.0286     0.4458
         Fum            abcd     4                    0      0.003     0.0523
         Mal            abcd     0               0.7835     0.7856     0.0268
         Mal            abcd     1               0.0564     0.0636     0.5142
         Mal            abcd     2               0.0972     0.0923     0.6832
         Mal            abcd     3               0.0508     0.0524     0.0261
         Mal            abcd     4               0.0117     0.0061     0.6424
         Pyr             abc     0               0.5408     0.5468     0.2076
         Pyr             abc     1               0.0235     0.0395     5.2501
         Pyr             abc     2               0.2776     0.2705     0.7997
         Pyr             abc     3               0.1401     0.1433     0.0989
         Suc            abcd     0                0.862     0.8613     0.0025
         Suc            abcd     1               0.0479     0.0537     0.4043
         Suc            abcd     2               0.0314     0.0534     2.4859
         Suc            abcd     3               0.0356     0.0286     0.7539
         Suc            abcd     4                    0      0.003     0.0451

 Total Residual at Current Time 101.9983

 Measurement Time 1.20
  Metabolite           Atoms    M+    Measured (scaled)  Simulated   Residual
         Ala              bc     0               0.7987     0.7989     0.0003
         Ala              bc     1               0.0093     0.0246     1.1891
         Ala              bc     2               0.1779     0.1766     0.0169
         Ala             abc     0               0.7869     0.7863      0.008
         Ala             abc     1               0.0381     0.0348     0.0753
         Ala             abc     2               0.1176      0.117     0.0024
         Ala             abc     3               0.0561     0.0619     1.3566
         Asn            abcd     0               0.9558     0.9557        0.0
         Asn            abcd     1                0.041     0.0417     0.0116
         Asn            abcd     2                    0     0.0018     0.0681
         Asn            abcd     3                    0     0.0007     0.0022
         Asn            abcd     4               0.0021     0.0001     0.1614
         Asp              ab     0               0.8979     0.8995     0.0131
         Asp              ab     1               0.0902     0.0752     1.3251
         Asp              ab     2               0.0207     0.0253     0.1438
         Asp             bcd     0               0.8739     0.8741      0.002
         Asp             bcd     1               0.0341     0.0441     1.0101
         Asp             bcd     2               0.0866     0.0687     1.6357
         Asp             bcd     3               0.0172     0.0131     0.4681
         Asp            abcd     0                0.862     0.8616     0.0057
         Asp            abcd     1               0.0426      0.054     1.6005
         Asp            abcd     2               0.0453     0.0511     0.6666
         Asp            abcd     3               0.0321     0.0296     0.0315
         Asp            abcd     4                    0     0.0037     0.0944
         Glu            bcde     0               0.9241     0.9264     0.0357
         Glu            bcde     1               0.0508     0.0411     1.1774
         Glu            bcde     2               0.0352     0.0292     1.4304
         Glu            bcde     3                    0     0.0009      0.011
         Glu            bcde     4               0.0026     0.0024     0.0003
         Glu           abcde     0               0.9151     0.9157     0.0017
         Glu           abcde     1               0.0455      0.051     0.3052
         Glu           abcde     2               0.0328     0.0288     0.4521
         Glu           abcde     3               0.0056      0.002     0.2075
         Glu           abcde     4               0.0143     0.0023     1.1957
         Glu           abcde     5                    0     0.0003      0.001
         Gln           abcde     0               0.9456     0.9457     0.0005
         Gln           abcde     1               0.0636     0.0512     0.7844
         Gln           abcde     2                    0     0.0028     0.0457
         Gln           abcde     3                    0     0.0001     0.0004
         Gln           abcde     4               0.0066     0.0001     0.2918
         Gln           abcde     5                    0        0.0        0.0
         Gly               b     0               0.8551     0.8564     0.0128
         Gly               b     1               0.1548     0.1436      0.633
         Gly              ab     0               0.8429     0.8421     0.0162
         Gly              ab     1               0.0983     0.1107     0.7792
         Gly              ab     2               0.0342     0.0473     3.4781
         Ile           bcdef     0                0.903     0.9031     0.0001
         Ile           bcdef     1               0.0499     0.0506     0.0077
         Ile           bcdef     2               0.0446     0.0448     0.0022
         Ile           bcdef     3               0.0043     0.0014     0.0806
         Ile           bcdef     4               0.0051     0.0001     0.5159
         Ile           bcdef     5               0.0092        0.0     1.3126
         Leu           bcdef     0               0.9198     0.9187     0.0069
         Leu           bcdef     1               0.0683     0.0754     0.8003
         Leu           bcdef     2                0.004     0.0038     0.0011
         Leu           bcdef     3                0.003     0.0013     0.0257
         Leu           bcdef     4               0.0132     0.0004     1.6278
         Leu           bcdef     5               0.0005     0.0003     0.0007
         Met            bcde     0               0.9544     0.9546     0.0001
         Met            bcde     1               0.0423     0.0432     0.0067
         Met            bcde     2                    0     0.0019     0.0564
         Met            bcde     3               0.0069     0.0003     0.8957
         Met            bcde     4               0.0013        0.0     0.0118
         Met           abcde     0               0.9423     0.9443     0.0409
         Met           abcde     1                0.078      0.053     5.1539
         Met           abcde     2                    0      0.002     0.0245
         Met           abcde     3               0.0241     0.0006     2.4575
         Met           abcde     4                0.007     0.0001     0.2109
         Met           abcde     5               0.0039        0.0     0.2426
         Phe        bcdefghi     0               0.8291     0.8332     0.0829
         Phe        bcdefghi     1               0.0903     0.0754     1.8484
         Phe        bcdefghi     2               0.0896     0.0813     0.3558
         Phe        bcdefghi     3               0.0073     0.0063      0.016
         Phe        bcdefghi     4               0.0038     0.0021     0.0245
         Phe        bcdefghi     5               0.0075      0.001     0.8625
         Phe        bcdefghi     6               0.0108     0.0006     0.8602
         Phe        bcdefghi     7                    0     0.0002     0.0012
         Phe        bcdefghi     8                    0     0.0001     0.0001
         Phe              ab     0               0.8932     0.8929     0.0008
         Phe              ab     1               0.0766     0.0771     0.0027
         Phe              ab     2               0.0172       0.03     1.6342
         Phe       abcdefghi     0               0.8219     0.8226      0.013
         Phe       abcdefghi     1               0.1009     0.0842     1.9217
         Phe       abcdefghi     2               0.0562      0.056     0.0007
         Phe       abcdefghi     3               0.0327     0.0314     0.0474
         Phe       abcdefghi     4               0.0097     0.0034     0.6185
         Phe       abcdefghi     5                    0     0.0013     0.0253
         Phe       abcdefghi     6               0.0005     0.0006     0.0002
         Phe       abcdefghi     7               0.0104     0.0003     1.2568
         Phe       abcdefghi     8                    0     0.0001     0.0005
         Phe       abcdefghi     9               0.0034        0.0     0.3221
         Ser              bc     0               0.5262     0.5319     0.2696
         Ser              bc     1               0.1021     0.0935      0.372
         Ser              bc     2               0.3789     0.3745     0.2347
         Ser              ab     0               0.5705     0.5741     0.0772
         Ser              ab     1               0.2861     0.2828     0.1289
         Ser              ab     2               0.1441     0.1431     0.0057
         Ser             abc     0               0.5271     0.5176     0.7386
         Ser             abc     1                0.068     0.0916       2.83
         Ser             abc     2               0.2381     0.2563     1.6901
         Ser             abc     3                0.119     0.1345     1.4171
         Thr             bcd     0               0.9632     0.9649     0.0172
         Thr             bcd     1               0.0485     0.0318     2.2838
         Thr             bcd     2                    0     0.0028     0.1258
         Thr             bcd     3               0.0246     0.0004     3.0003
         Thr            abcd     0               0.9541     0.9545     0.0021
         Thr            abcd     1               0.0503     0.0419     0.8753
         Thr            abcd     2                    0     0.0025     0.0313
         Thr            abcd     3                    0      0.001     0.0296
         Thr            abcd     4               0.0027     0.0001     0.1819
         Tyr              ab     0               0.9537     0.9541     0.0025
         Tyr              ab     1               0.0403     0.0372     0.1445
         Tyr              ab     2               0.0309     0.0087     2.9244
         Val            bcde     0               0.6404     0.6382     0.0283
         Val            bcde     1               0.0411     0.0368     0.0794
         Val            bcde     2               0.2329     0.2333     0.0017
         Val            bcde     3               0.0152     0.0121     0.0946
         Val            bcde     4               0.0634     0.0795     2.1455
         Val           abcde     0               0.6285     0.6287     0.0006
         Val           abcde     1               0.0463     0.0445     0.0334
         Val           abcde     2               0.1871     0.1913     0.4799
         Val           abcde     3               0.0588     0.0528     1.4488
         Val           abcde     4               0.0636     0.0548     1.2103
         Val           abcde     5               0.0271      0.028     0.0057
         aKG           abcde     0               0.8764     0.8798     0.0709
         aKG           abcde     1               0.0592     0.0509     1.8918
         aKG           abcde     2               0.0566     0.0584     0.0226
         aKG           abcde     3               0.0225     0.0045     3.2325
         aKG           abcde     4                    0     0.0055     0.6118
         aKG           abcde     5               0.0138     0.0009     0.9942
         Cit          abcdef     0               0.6099     0.6143     0.0871
         Cit          abcdef     1               0.0674       0.06     0.8569
         Cit          abcdef     2               0.2425     0.2369     0.2523
         Cit          abcdef     3               0.0252     0.0406     4.8596
         Cit          abcdef     4               0.0358     0.0303     0.2964
         Cit          abcdef     5               0.0134     0.0158     0.1617
         Cit          abcdef     6                    0      0.002     0.0282
         Fum            abcd     0               0.7747     0.7758     0.0114
         Fum            abcd     1               0.0601     0.0649     0.1382
         Fum            abcd     2               0.1002     0.0974     0.2264
         Fum            abcd     3               0.0621     0.0544     0.2656
         Fum            abcd     4               0.0065     0.0075     0.0128
         Mal            abcd     0               0.7043     0.6975      0.208
         Mal            abcd     1               0.0734      0.076     0.0714
         Mal            abcd     2               0.1317      0.134     0.0859
         Mal            abcd     3               0.0727     0.0806     1.7749
         Mal            abcd     4               0.0195     0.0118     0.5926
         Pyr             abc     0               0.4915     0.4893     0.0483
         Pyr             abc     1               0.0488     0.0456     0.1292
         Pyr             abc     2               0.3043     0.3019     0.0292
         Pyr             abc     3               0.1438     0.1631      2.216
         Suc            abcd     0               0.7746     0.7758     0.0446
         Suc            abcd     1               0.0911     0.0649     4.0666
         Suc            abcd     2               0.1198     0.0974     2.9895
         Suc            abcd     3               0.0328     0.0544     2.0666
         Suc            abcd     4               0.0102     0.0075     0.0855

 Total Residual at Current Time 95.4658

 Measurement Time 1.65
  Metabolite           Atoms    M+    Measured (scaled)  Simulated   Residual
         Ala              bc     0               0.7256      0.726     0.0049
         Ala              bc     1               0.0389     0.0293     2.5475
         Ala              bc     2               0.2429     0.2446     0.0131
         Ala             abc     0               0.7247     0.7129     0.6167
         Ala             abc     1               0.0289     0.0378     0.4046
         Ala             abc     2               0.1496     0.1623     3.3151
         Ala             abc     3               0.0912      0.087     0.1049
         Asn            abcd     0               0.9525     0.9527      0.001
         Asn            abcd     1               0.0518     0.0421      0.479
         Asn            abcd     2                    0     0.0034     0.0586
         Asn            abcd     3               0.0104     0.0016     2.1622
         Asn            abcd     4               0.0002     0.0002        0.0
         Asp              ab     0               0.8476     0.8492     0.0135
         Asp              ab     1               0.1117     0.1091     0.0348
         Asp              ab     2               0.0523     0.0417     1.1271
         Asp             bcd     0               0.8154     0.8152     0.0016
         Asp             bcd     1               0.0445     0.0537     0.3815
         Asp             bcd     2               0.1046     0.1065     0.0421
         Asp             bcd     3               0.0142     0.0246     1.6781
         Asp            abcd     0                0.799     0.8007     0.0396
         Asp            abcd     1               0.0665     0.0624     0.0985
         Asp            abcd     2               0.0855     0.0809     0.4187
         Asp            abcd     3               0.0688     0.0488     2.3759
         Asp            abcd     4                    0     0.0071     0.3475
         Glu            bcde     0               0.8708     0.8722     0.0349
         Glu            bcde     1               0.0761     0.0413     8.4051
         Glu            bcde     2               0.0768     0.0748     0.0797
         Glu            bcde     3                    0     0.0031     0.0656
         Glu            bcde     4               0.0209     0.0087     1.0425
         Glu           abcde     0               0.8622     0.8606     0.0212
         Glu           abcde     1                0.069     0.0512      1.866
         Glu           abcde     2               0.0452     0.0723    11.4268
         Glu           abcde     3                    0     0.0064     0.6361
         Glu           abcde     4               0.0086     0.0081     0.0059
         Glu           abcde     5               0.0096     0.0014      0.293
         Gln           abcde     0               0.9397     0.9399     0.0009
         Gln           abcde     1               0.0512     0.0512        0.0
         Gln           abcde     2               0.0116     0.0077     0.6012
         Gln           abcde     3               0.0027     0.0005      0.024
         Gln           abcde     4               0.0136     0.0006     2.6172
         Gln           abcde     5                    0     0.0001     0.0002
         Gly               b     0               0.7989     0.8004     0.0176
         Gly               b     1               0.2043     0.1996      0.222
         Gly              ab     0               0.7836     0.7838     0.0001
         Gly              ab     1               0.1469     0.1482     0.0086
         Gly              ab     2               0.0721     0.0681     0.0978
         Ile           bcdef     0               0.8792     0.8796     0.0009
         Ile           bcdef     1               0.0558      0.051     0.3628
         Ile           bcdef     2                0.059      0.067     0.3794
         Ile           bcdef     3                    0     0.0022      0.025
         Ile           bcdef     4               0.0063     0.0002     0.4715
         Ile           bcdef     5               0.0023        0.0     0.1415
         Leu           bcdef     0               0.9019      0.902        0.0
         Leu           bcdef     1               0.0872     0.0876     0.0006
         Leu           bcdef     2               0.0035     0.0058      0.108
         Leu           bcdef     3                0.015     0.0028     0.8811
         Leu           bcdef     4                    0      0.001     0.0166
         Leu           bcdef     5               0.0033     0.0008     0.0424
         Met            bcde     0               0.9491     0.9498     0.0039
         Met            bcde     1               0.0565     0.0458     0.5807
         Met            bcde     2                    0     0.0034     0.1432
         Met            bcde     3               0.0152     0.0009     1.6961
         Met            bcde     4               0.0043     0.0001      0.494
         Met           abcde     0                0.939     0.9395     0.0044
         Met           abcde     1               0.0596     0.0555     0.4699
         Met           abcde     2                0.004     0.0032     0.0033
         Met           abcde     3               0.0025     0.0014     0.0248
         Met           abcde     4                    0     0.0003     0.0025
         Met           abcde     5                    0        0.0        0.0
         Phe        bcdefghi     0               0.7929     0.7924     0.0027
         Phe        bcdefghi     1               0.0726     0.0746     0.0501
         Phe        bcdefghi     2               0.1114     0.1155     0.2648
         Phe        bcdefghi     3               0.0118     0.0094     0.0288
         Phe        bcdefghi     4               0.0057     0.0041     0.0445
         Phe        bcdefghi     5               0.0035     0.0019     0.0648
         Phe        bcdefghi     6                    0     0.0012      0.023
         Phe        bcdefghi     7               0.0205     0.0006     3.2838
         Phe        bcdefghi     8                    0     0.0002     0.0012
         Phe              ab     0               0.8534     0.8536     0.0005
         Phe              ab     1               0.1031     0.1023     0.0087
         Phe              ab     2               0.0452     0.0441     0.0256
         Phe       abcdefghi     0               0.7819     0.7817     0.0014
         Phe       abcdefghi     1                0.088     0.0827     0.5778
         Phe       abcdefghi     2               0.0678      0.079     2.5771
         Phe       abcdefghi     3               0.0468     0.0458     0.0116
         Phe       abcdefghi     4                    0     0.0058     0.3342
         Phe       abcdefghi     5                    0     0.0025      0.033
         Phe       abcdefghi     6                    0     0.0014     0.0109
         Phe       abcdefghi     7               0.0013     0.0007     0.0029
         Phe       abcdefghi     8               0.0038     0.0003     0.0842
         Phe       abcdefghi     9               0.0098     0.0001     0.4861
         Ser              bc     0               0.4961     0.4879      0.465
         Ser              bc     1               0.1029     0.1188     1.7599
         Ser              bc     2               0.3859     0.3933      0.321
         Ser              ab     0               0.5349     0.5455     0.9384
         Ser              ab     1               0.3027     0.2991     0.3626
         Ser              ab     2               0.1605     0.1554     0.5319
         Ser             abc     0               0.4683     0.4746     0.2396
         Ser             abc     1               0.0965     0.1093     0.8254
         Ser             abc     2               0.2935     0.2724      2.286
         Ser             abc     3               0.1411     0.1438       0.15
         Thr             bcd     0               0.9584     0.9603     0.0226
         Thr             bcd     1               0.0484     0.0325     2.1029
         Thr             bcd     2               0.0095     0.0061     0.1458
         Thr             bcd     3               0.0171     0.0011     4.0157
         Thr            abcd     0                0.949     0.9498     0.0098
         Thr            abcd     1               0.0505     0.0425     0.9996
         Thr            abcd     2                    0     0.0049     0.1983
         Thr            abcd     3               0.0176     0.0025     4.6606
         Thr            abcd     4                    0     0.0003     0.0015
         Tyr              ab     0                0.942     0.9417     0.0016
         Tyr              ab     1               0.0337     0.0452     1.6274
         Tyr              ab     2                    0     0.0131     0.8767
         Val            bcde     0               0.5186     0.5283     0.4815
         Val            bcde     1               0.0331     0.0388     0.4031
         Val            bcde     2               0.3116     0.2951     1.5944
         Val            bcde     3               0.0093     0.0203     0.7167
         Val            bcde     4               0.1147     0.1175     0.0391
         Val           abcde     0               0.5096     0.5195      0.577
         Val           abcde     1               0.0351     0.0445     0.4484
         Val           abcde     2               0.2471     0.2418     0.5833
         Val           abcde     3               0.0551     0.0709     1.7228
         Val           abcde     4                0.079     0.0815     0.0619
         Val           abcde     5               0.0484     0.0419     1.6666
         aKG           abcde     0               0.8028     0.8024     0.0053
         aKG           abcde     1               0.0405     0.0518     3.5667
         aKG           abcde     2               0.1186     0.1164     0.0346
         aKG           abcde     3               0.0214     0.0115     0.6771
         aKG           abcde     4               0.0125     0.0151     0.0531
         aKG           abcde     5                    0     0.0029     0.0841
         Cit          abcdef     0                0.499     0.5005     0.0629
         Cit          abcdef     1               0.0648     0.0638     0.0228
         Cit          abcdef     2               0.3019      0.293     0.4625
         Cit          abcdef     3               0.0613     0.0606     0.0092
         Cit          abcdef     4                0.052     0.0509     0.0056
         Cit          abcdef     5               0.0312     0.0272     0.3272
         Cit          abcdef     6                    0      0.004     0.1606
         Fum            abcd     0               0.7045     0.7048     0.0055
         Fum            abcd     1               0.0731     0.0747      0.026
         Fum            abcd     2               0.1177     0.1328      1.156
         Fum            abcd     3               0.0831     0.0751     1.7579
         Fum            abcd     4               0.0213     0.0126     0.9297
         Mal            abcd     0               0.6299     0.6314     0.0674
         Mal            abcd     1               0.0962     0.0862     1.0005
         Mal            abcd     2               0.1628     0.1637      0.018
         Mal            abcd     3               0.1108     0.1015     1.7564
         Mal            abcd     4               0.0162     0.0172     0.0138
         Pyr             abc     0               0.4643      0.463     0.0357
         Pyr             abc     1               0.0315     0.0489     1.3451
         Pyr             abc     2               0.3239     0.3155     0.5866
         Pyr             abc     3               0.1678     0.1727     0.9465
         Suc            abcd     0               0.7064     0.7049     0.0287
         Suc            abcd     1               0.0857     0.0747     0.5453
         Suc            abcd     2                0.113     0.1328     2.3161
         Suc            abcd     3               0.0651     0.0751     0.8311
         Suc            abcd     4               0.0152     0.0126     0.1864

 Total Residual at Current Time 107.3644

 Measurement Time 2.10
  Metabolite           Atoms    M+    Measured (scaled)  Simulated   Residual
         Ala              bc     0               0.6579     0.6653     0.3258
         Ala              bc     1               0.0389     0.0349     0.1343
         Ala              bc     2               0.3146     0.2998     1.2992
         Ala             abc     0               0.6549     0.6521     0.0655
         Ala             abc     1               0.0485     0.0407     0.3175
         Ala             abc     2               0.1966     0.1994     0.1174
         Ala             abc     3               0.1024     0.1079     0.4695
         Asn            abcd     0               0.9477     0.9483     0.0029
         Asn            abcd     1               0.0493     0.0427     0.6821
         Asn            abcd     2                    0     0.0056      0.878
         Asn            abcd     3               0.0016      0.003     0.0183
         Asn            abcd     4                    0     0.0004     0.0047
         Asp              ab     0                0.797     0.8001     0.1204
         Asp              ab     1               0.1446     0.1411     0.4952
         Asp              ab     2               0.0779     0.0588     2.5512
         Asp             bcd     0               0.7593     0.7574     0.0171
         Asp             bcd     1               0.0656     0.0646      0.016
         Asp             bcd     2               0.1378      0.141     0.0522
         Asp             bcd     3               0.0306      0.037     1.1187
         Asp            abcd     0                 0.74     0.7409     0.0106
         Asp            abcd     1               0.0503      0.071      2.192
         Asp            abcd     2               0.1145     0.1094     0.1759
         Asp            abcd     3                0.084     0.0676     1.3818
         Asp            abcd     4               0.0292      0.011      1.694
         Glu            bcde     0               0.7938     0.7983     0.1012
         Glu            bcde     1               0.0384     0.0427     0.1064
         Glu            bcde     2               0.1428     0.1324     1.3364
         Glu            bcde     3               0.0134     0.0068     0.5316
         Glu            bcde     4               0.0166     0.0197     0.0825
         Glu           abcde     0               0.7791     0.7855     0.1811
         Glu           abcde     1               0.0616     0.0525       1.02
         Glu           abcde     2               0.1388     0.1264     1.2724
         Glu           abcde     3               0.0023     0.0138     1.3086
         Glu           abcde     4               0.0043     0.0181     2.3578
         Glu           abcde     5                0.023     0.0038     1.6439
         Gln           abcde     0               0.9281     0.9277     0.0029
         Gln           abcde     1               0.0434     0.0513     1.7085
         Gln           abcde     2               0.0221     0.0173     0.1871
         Gln           abcde     3               0.0139     0.0015       1.27
         Gln           abcde     4                    0     0.0019     0.0251
         Gln           abcde     5               0.0022     0.0004     0.0206
         Gly               b     0               0.7536     0.7524     0.0157
         Gly               b     1               0.2413     0.2476     0.2716
         Gly              ab     0               0.7349     0.7336     0.0099
         Gly              ab     1               0.1799       0.18     0.0004
         Gly              ab     2                 0.08     0.0864     0.4144
         Ile           bcdef     0               0.8562     0.8561     0.0001
         Ile           bcdef     1               0.0483     0.0518     0.3464
         Ile           bcdef     2               0.0892     0.0886     0.0021
         Ile           bcdef     3               0.0051      0.003     0.0684
         Ile           bcdef     4               0.0211     0.0004     2.9933
         Ile           bcdef     5               0.0033     0.0001     0.2145
         Leu           bcdef     0               0.8844     0.8844        0.0
         Leu           bcdef     1               0.0993     0.0991     0.0001
         Leu           bcdef     2                    0     0.0082     0.5503
         Leu           bcdef     3               0.0071     0.0049     0.0338
         Leu           bcdef     4                0.008     0.0019      0.582
         Leu           bcdef     5                    0     0.0016     0.0315
         Met            bcde     0               0.9421     0.9431     0.0108
         Met            bcde     1               0.0614     0.0494      1.786
         Met            bcde     2                    0     0.0054     0.5945
         Met            bcde     3                0.005     0.0018     0.2021
         Met            bcde     4               0.0055     0.0002     0.3439
         Met           abcde     0               0.9334     0.9328     0.0056
         Met           abcde     1               0.0471      0.059     2.8702
         Met           abcde     2                0.015     0.0048     1.0268
         Met           abcde     3               0.0051     0.0026     0.0487
         Met           abcde     4               0.0143     0.0007     0.9418
         Met           abcde     5               0.0021     0.0001     0.0503
         Phe        bcdefghi     0               0.7521     0.7531     0.0044
         Phe        bcdefghi     1               0.0683     0.0744     0.7641
         Phe        bcdefghi     2               0.1518     0.1467     0.2621
         Phe        bcdefghi     3                0.019     0.0126     0.8498
         Phe        bcdefghi     4               0.0052     0.0066     0.0395
         Phe        bcdefghi     5               0.0015     0.0032     0.0295
         Phe        bcdefghi     6               0.0001     0.0021     0.1635
         Phe        bcdefghi     7               0.0099      0.001     1.6242
         Phe        bcdefghi     8               0.0059     0.0004     0.1779
         Phe              ab     0               0.8166     0.8168     0.0013
         Phe              ab     1               0.1382     0.1256     0.6963
         Phe              ab     2               0.0521     0.0575      0.297
         Phe       abcdefghi     0               0.7421     0.7423     0.0009
         Phe       abcdefghi     1               0.0798     0.0813     0.0353
         Phe       abcdefghi     2               0.1157     0.1001     1.2396
         Phe       abcdefghi     3               0.0442     0.0592     2.2641
         Phe       abcdefghi     4               0.0176     0.0085     0.4886
         Phe       abcdefghi     5               0.0041     0.0042     0.0005
         Phe       abcdefghi     6                    0     0.0023     0.1102
         Phe       abcdefghi     7               0.0016     0.0013     0.0017
         Phe       abcdefghi     8               0.0026     0.0006     0.0231
         Phe       abcdefghi     9               0.0169     0.0001     2.8115
         Ser              bc     0               0.4499      0.458     0.4581
         Ser              bc     1               0.1176     0.1361      4.249
         Ser              bc     2               0.4266     0.4058     2.5414
         Ser              ab     0               0.5258      0.526     0.0014
         Ser              ab     1               0.3114     0.3099       0.02
         Ser              ab     2               0.1638     0.1641     0.0015
         Ser             abc     0               0.4461     0.4458     0.0045
         Ser             abc     1               0.1158     0.1203      0.173
         Ser             abc     2               0.2793     0.2836     0.2883
         Ser             abc     3                0.159     0.1503     0.9435
         Thr             bcd     0                0.953     0.9537     0.0058
         Thr             bcd     1               0.0534     0.0335     2.7508
         Thr             bcd     2               0.0049     0.0106     0.3899
         Thr             bcd     3               0.0036     0.0022     0.0725
         Thr            abcd     0               0.9412      0.943     0.0331
         Thr            abcd     1               0.0801     0.0434     7.9405
         Thr            abcd     2               0.0035     0.0083     0.6574
         Thr            abcd     3               0.0098     0.0046     0.1212
         Thr            abcd     4                    0     0.0006     0.0024
         Tyr              ab     0               0.9293     0.9293     0.0001
         Tyr              ab     1               0.0473     0.0531     0.1751
         Tyr              ab     2                0.003     0.0176     2.1417
         Val            bcde     0                0.444     0.4431     0.0111
         Val            bcde     1               0.0356     0.0418     0.2603
         Val            bcde     2                0.338     0.3381     0.0001
         Val            bcde     3               0.0276     0.0287     0.0178
         Val            bcde     4               0.1445     0.1484     0.0761
         Val           abcde     0               0.4353     0.4349     0.0044
         Val           abcde     1               0.0346     0.0453     1.1505
         Val           abcde     2                0.277     0.2771     0.0001
         Val           abcde     3                0.087     0.0853     0.0168
         Val           abcde     4               0.1054     0.1039     0.0238
         Val           abcde     5               0.0356     0.0536     1.6578
         aKG           abcde     0               0.7137     0.7146     0.0101
         aKG           abcde     1               0.0672      0.054     0.7732
         aKG           abcde     2               0.1763     0.1753     0.0213
         aKG           abcde     3               0.0235     0.0214     0.1738
         aKG           abcde     4               0.0183     0.0284     0.8396
         aKG           abcde     5               0.0014     0.0063     0.2968
         Cit          abcdef     0               0.4159     0.4148     0.0499
         Cit          abcdef     1               0.0639     0.0679     0.2513
         Cit          abcdef     2               0.3025     0.3241     2.3776
         Cit          abcdef     3               0.0857     0.0784      0.439
         Cit          abcdef     4               0.0732     0.0705     0.2022
         Cit          abcdef     5               0.0447     0.0381     1.2009
         Cit          abcdef     6               0.0051     0.0063     0.0165
         Fum            abcd     0                0.649     0.6454     0.1307
         Fum            abcd     1               0.0754     0.0829     1.5883
         Fum            abcd     2               0.1605     0.1623      0.029
         Fum            abcd     3               0.0874     0.0912     0.2965
         Fum            abcd     4               0.0219     0.0182     0.2801
         Mal            abcd     0               0.5778      0.579     0.0241
         Mal            abcd     1               0.0982     0.0944     0.0975
         Mal            abcd     2               0.1899     0.1868     0.1467
         Mal            abcd     3               0.1173     0.1172     0.0001
         Mal            abcd     4               0.0189     0.0225     0.1061
         Pyr             abc     0               0.4473     0.4474     0.0001
         Pyr             abc     1               0.0578     0.0508     0.2498
         Pyr             abc     2               0.3215     0.3233     0.0654
         Pyr             abc     3               0.1851     0.1785     0.3654
         Suc            abcd     0               0.6474     0.6454     0.0328
         Suc            abcd     1                 0.09     0.0829      0.497
         Suc            abcd     2               0.1544     0.1623     0.5222
         Suc            abcd     3                0.079     0.0912      1.029
         Suc            abcd     4               0.0025     0.0182      1.098

 Total Residual at Current Time 91.997

 Measurement Time 2.55
  Metabolite           Atoms    M+    Measured (scaled)  Simulated   Residual
         Ala              bc     0                0.617     0.6156     0.0091
         Ala              bc     1                0.045     0.0407     0.2301
         Ala              bc     2               0.3406     0.3437      0.058
         Ala             abc     0               0.6031     0.6025     0.0101
         Ala             abc     1               0.0451     0.0432     0.0741
         Ala             abc     2                0.228     0.2292     0.0564
         Ala             abc     3               0.1232      0.125     0.0153
         Asn            abcd     0               0.9427     0.9425     0.0006
         Asn            abcd     1               0.0262     0.0435     2.0879
         Asn            abcd     2               0.0012     0.0085      0.313
         Asn            abcd     3                    0     0.0048     0.1872
         Asn            abcd     4                    0     0.0007     0.0145
         Asp              ab     0               0.7554     0.7547     0.0028
         Asp              ab     1               0.1694     0.1692     0.0008
         Asp              ab     2                0.068      0.076     0.4463
         Asp             bcd     0               0.7017     0.7032     0.0246
         Asp             bcd     1               0.0922     0.0763     2.5557
         Asp             bcd     2               0.1605     0.1712     0.6651
         Asp             bcd     3               0.0565     0.0494     0.8044
         Asp            abcd     0                0.687      0.685     0.0232
         Asp            abcd     1               0.0638     0.0792     1.4042
         Asp            abcd     2               0.1295     0.1356     0.3762
         Asp            abcd     3               0.0801     0.0848     0.1797
         Asp            abcd     4               0.0412     0.0154     5.5224
         Glu            bcde     0                0.715     0.7161     0.0129
         Glu            bcde     1               0.0321     0.0455     1.0747
         Glu            bcde     2                0.193     0.1915     0.0613
         Glu            bcde     3               0.0136     0.0123     0.0363
         Glu            bcde     4               0.0403     0.0345     0.3338
         Glu           abcde     0               0.7053      0.702     0.1076
         Glu           abcde     1               0.0441     0.0549     0.8035
         Glu           abcde     2               0.1693     0.1809     1.3497
         Glu           abcde     3                 0.02     0.0237     0.1404
         Glu           abcde     4                0.035     0.0313     0.0615
         Glu           abcde     5                    0     0.0073     0.3121
         Gln           abcde     0               0.9074     0.9083     0.0151
         Gln           abcde     1               0.0725     0.0515     4.3896
         Gln           abcde     2               0.0189     0.0317     0.8317
         Gln           abcde     3               0.0004     0.0033      0.234
         Gln           abcde     4                    0     0.0043     0.0935
         Gln           abcde     5                    0     0.0009     0.0065
         Gly               b     0               0.7067     0.7119     0.1625
         Gly               b     1               0.3043     0.2881     1.1674
         Gly              ab     0               0.6909      0.691     0.0006
         Gly              ab     1               0.2061     0.2067     0.0069
         Gly              ab     2               0.1093     0.1022     0.3472
         Ile           bcdef     0               0.8328      0.833     0.0012
         Ile           bcdef     1               0.0447     0.0529     0.3972
         Ile           bcdef     2               0.1171     0.1094      0.354
         Ile           bcdef     3               0.0091     0.0039     1.1017
         Ile           bcdef     4               0.0103     0.0007     0.5448
         Ile           bcdef     5                    0     0.0001     0.0001
         Leu           bcdef     0                0.866     0.8665     0.0018
         Leu           bcdef     1               0.1162     0.1098     0.1803
         Leu           bcdef     2               0.0043     0.0108     0.2146
         Leu           bcdef     3               0.0102     0.0074     0.1551
         Leu           bcdef     4               0.0028     0.0029     0.0005
         Leu           bcdef     5                    0     0.0026     0.2731
         Met            bcde     0               0.9356     0.9348     0.0062
         Met            bcde     1               0.0346     0.0536     4.4925
         Met            bcde     2               0.0069     0.0078     0.0154
         Met            bcde     3               0.0123     0.0033      0.481
         Met            bcde     4               0.0065     0.0005     0.2155
         Met           abcde     0               0.9239     0.9245     0.0018
         Met           abcde     1               0.0703      0.063     0.2704
         Met           abcde     2                0.003     0.0068     0.5895
         Met           abcde     3                    0     0.0043     0.0822
         Met           abcde     4               0.0116     0.0013     0.7432
         Met           abcde     5                    0     0.0001     0.0001
         Phe        bcdefghi     0               0.7172     0.7155      0.023
         Phe        bcdefghi     1               0.0496     0.0744     6.1536
         Phe        bcdefghi     2               0.1736     0.1746     0.0113
         Phe        bcdefghi     3                0.022     0.0157     0.6022
         Phe        bcdefghi     4                    0     0.0096     0.5448
         Phe        bcdefghi     5               0.0102     0.0047     0.1541
         Phe        bcdefghi     6               0.0011     0.0033     0.0967
         Phe        bcdefghi     7               0.0095     0.0015     1.7653
         Phe        bcdefghi     8                    0     0.0007     0.0019
         Phe              ab     0               0.7842     0.7828     0.0236
         Phe              ab     1               0.1356     0.1471     1.3229
         Phe              ab     2               0.0751     0.0702     0.1464
         Phe       abcdefghi     0                0.704     0.7049      0.007
         Phe       abcdefghi     1               0.0774     0.0799     0.1005
         Phe       abcdefghi     2               0.1244     0.1192     0.4233
         Phe       abcdefghi     3               0.0566     0.0715     1.3167
         Phe       abcdefghi     4               0.0038     0.0116     0.4215
         Phe       abcdefghi     5                    0     0.0062     0.3135
         Phe       abcdefghi     6               0.0006     0.0035     0.0705
         Phe       abcdefghi     7               0.0137      0.002     2.8271
         Phe       abcdefghi     8               0.0043      0.001     0.1705
         Phe       abcdefghi     9                    0     0.0002     0.0003
         Ser              bc     0               0.4376     0.4361     0.0473
         Ser              bc     1               0.1562     0.1478     0.8566
         Ser              bc     2               0.4135      0.416     0.1852
         Ser              ab     0               0.5129     0.5108     0.0559
         Ser              ab     1               0.3062     0.3181     0.8416
         Ser              ab     2               0.1728     0.1711     0.0796
         Ser             abc     0               0.4189     0.4247     0.9548
         Ser             abc     1               0.1412     0.1272      1.168
         Ser             abc     2               0.3105     0.2927     2.2191
         Ser             abc     3               0.1755     0.1554     2.0453
         Thr             bcd     0               0.9418     0.9452     0.0579
         Thr             bcd     1               0.0497     0.0349     4.4429
         Thr             bcd     2               0.0252     0.0161     0.3653
         Thr             bcd     3               0.0077     0.0038     0.1084
         Thr            abcd     0               0.9343     0.9342     0.0003
         Thr            abcd     1               0.0358     0.0446     0.7814
         Thr            abcd     2               0.0022     0.0127     1.1002
         Thr            abcd     3               0.0125     0.0073     0.2694
         Thr            abcd     4               0.0066     0.0011     0.3026
         Tyr              ab     0               0.9167     0.9169     0.0011
         Tyr              ab     1               0.0764     0.0609     1.4122
         Tyr              ab     2               0.0164     0.0221     0.9229
         Val            bcde     0               0.3867     0.3778     0.8056
         Val            bcde     1               0.0658     0.0451     2.1814
         Val            bcde     2               0.3456     0.3676     3.3709
         Val            bcde     3               0.0428     0.0368     0.7345
         Val            bcde     4               0.1768     0.1727     0.1385
         Val           abcde     0               0.3653     0.3703     0.3937
         Val           abcde     1               0.0428     0.0465      0.168
         Val           abcde     2               0.3165     0.3015     2.2529
         Val           abcde     3               0.0968     0.0967     0.0006
         Val           abcde     4               0.1076      0.122     2.0589
         Val           abcde     5               0.0594     0.0631      0.111
         aKG           abcde     0               0.6242     0.6279      0.071
         aKG           abcde     1               0.0551     0.0575     0.2312
         aKG           abcde     2               0.2414     0.2267     1.4887
         aKG           abcde     3               0.0257     0.0333     0.2594
         aKG           abcde     4               0.0396     0.0437     0.6718
         aKG           abcde     5                    0     0.0108     1.1632
         Cit          abcdef     0                0.357     0.3508     0.7951
         Cit          abcdef     1               0.0741     0.0717      0.059
         Cit          abcdef     2               0.3334     0.3391     0.6662
         Cit          abcdef     3                0.077     0.0937      1.649
         Cit          abcdef     4               0.0893     0.0882     0.0331
         Cit          abcdef     5               0.0373     0.0478     1.3824
         Cit          abcdef     6               0.0126     0.0087     0.4159
         Fum            abcd     0               0.5957     0.5935     0.0745
         Fum            abcd     1               0.0847     0.0899     0.3398
         Fum            abcd     2               0.1869     0.1884     0.0889
         Fum            abcd     3               0.1003      0.104     0.1123
         Fum            abcd     4               0.0184     0.0243     0.2039
         Mal            abcd     0               0.5343      0.535     0.0144
         Mal            abcd     1               0.1062     0.1012     0.1762
         Mal            abcd     2               0.2123     0.2064     0.5288
         Mal            abcd     3               0.1169     0.1294     1.3029
         Mal            abcd     4               0.0267      0.028     0.0089
         Pyr             abc     0               0.4343     0.4363     0.0502
         Pyr             abc     1               0.0509     0.0523     0.0421
         Pyr             abc     2               0.3283     0.3288     0.0073
         Pyr             abc     3               0.2016     0.1826      1.594
         Suc            abcd     0               0.5872     0.5935     0.2319
         Suc            abcd     1               0.0904     0.0899      0.002
         Suc            abcd     2               0.2084     0.1884     2.0442
         Suc            abcd     3               0.1025     0.1039     0.0123
         Suc            abcd     4               0.0273     0.0243     0.1101

 Total Residual at Current Time 99.494

 Measurement Time 3.0
  Metabolite           Atoms    M+    Measured (scaled)  Simulated   Residual
         Ala              bc     0               0.5735      0.575     0.0149
         Ala              bc     1                0.049     0.0464     0.0668
         Ala              bc     2               0.3789     0.3786     0.0043
         Ala             abc     0               0.5589     0.5623     0.1409
         Ala             abc     1               0.0417     0.0455     0.4072
         Ala             abc     2               0.2574     0.2532     0.4888
         Ala             abc     3                0.137      0.139     0.0325
         Asn            abcd     0               0.9354     0.9357     0.0014
         Asn            abcd     1                0.035     0.0445     0.3987
         Asn            abcd     2               0.0133     0.0118     0.0185
         Asn            abcd     3               0.0163     0.0069     0.7332
         Asn            abcd     4               0.0112     0.0011     4.0308
         Asp              ab     0               0.7169     0.7137     0.0716
         Asp              ab     1               0.1826     0.1931     1.0886
         Asp              ab     2               0.0944     0.0932      0.038
         Asp             bcd     0               0.6541     0.6534     0.0035
         Asp             bcd     1               0.0853     0.0883      0.107
         Asp             bcd     2               0.1989      0.197     0.0608
         Asp             bcd     3               0.0429     0.0613     2.8112
         Asp            abcd     0               0.6345     0.6336     0.0225
         Asp            abcd     1               0.0962     0.0869     0.5194
         Asp            abcd     2               0.1368     0.1594        2.6
         Asp            abcd     3               0.0835     0.1001     1.4078
         Asp            abcd     4               0.0253       0.02     0.3382
         Glu            bcde     0               0.6364      0.635     0.0237
         Glu            bcde     1               0.0323     0.0498     1.8103
         Glu            bcde     2               0.2368     0.2446     0.3555
         Glu            bcde     3               0.0261     0.0193      0.952
         Glu            bcde     4                 0.05     0.0513     0.0081
         Glu           abcde     0               0.6187     0.6195     0.0069
         Glu           abcde     1                0.055     0.0584     0.1123
         Glu           abcde     2               0.2306     0.2288     0.0497
         Glu           abcde     3               0.0266     0.0355     0.4013
         Glu           abcde     4               0.0519     0.0461     0.1968
         Glu           abcde     5                    0     0.0117     2.1473
         Gln           abcde     0               0.8824     0.8823     0.0007
         Gln           abcde     1               0.0471      0.052     0.4921
         Gln           abcde     2                 0.05       0.05        0.0
         Gln           abcde     3                    0     0.0061     0.3674
         Gln           abcde     4               0.0205     0.0079     0.8123
         Gln           abcde     5               0.0006     0.0018     0.0072
         Gly               b     0               0.6784     0.6779     0.0113
         Gly               b     1               0.3199     0.3221     0.0995
         Gly              ab     0               0.6525     0.6551     0.0563
         Gly              ab     1               0.2382      0.229     0.4326
         Gly              ab     2               0.1212     0.1159     0.1274
         Ile           bcdef     0               0.8111     0.8103     0.0039
         Ile           bcdef     1               0.0565     0.0542     0.0822
         Ile           bcdef     2               0.1261     0.1292     0.1924
         Ile           bcdef     3               0.0136     0.0048     0.5347
         Ile           bcdef     4                    0     0.0012     0.0147
         Ile           bcdef     5               0.0101     0.0003     0.7979
         Leu           bcdef     0               0.8481     0.8482      0.001
         Leu           bcdef     1               0.1204     0.1196     0.0258
         Leu           bcdef     2               0.0185     0.0137      0.357
         Leu           bcdef     3               0.0058     0.0104     0.2121
         Leu           bcdef     4               0.0126     0.0042     0.3138
         Leu           bcdef     5                0.004     0.0039     0.0001
         Met            bcde     0               0.9251     0.9253     0.0014
         Met            bcde     1                0.071     0.0583     0.8229
         Met            bcde     2                    0     0.0104     0.5534
         Met            bcde     3               0.0215     0.0052     1.8532
         Met            bcde     4               0.0009     0.0008        0.0
         Met           abcde     0               0.9143     0.9149      0.003
         Met           abcde     1               0.0707     0.0673     0.0602
         Met           abcde     2               0.0041      0.009     0.1409
         Met           abcde     3               0.0185     0.0064     1.4682
         Met           abcde     4                0.014     0.0021     0.8385
         Met           abcde     5               0.0058     0.0003     0.1836
         Phe        bcdefghi     0               0.6779       0.68     0.0676
         Phe        bcdefghi     1               0.0805     0.0746     0.7246
         Phe        bcdefghi     2               0.2012     0.1994     0.0857
         Phe        bcdefghi     3               0.0237     0.0189     0.2891
         Phe        bcdefghi     4               0.0161      0.013     0.1945
         Phe        bcdefghi     5                    0     0.0064     0.1831
         Phe        bcdefghi     6                    0     0.0046     0.8436
         Phe        bcdefghi     7                    0     0.0022      0.059
         Phe        bcdefghi     8                    0      0.001     0.0371
         Phe              ab     0               0.7514     0.7514        0.0
         Phe              ab     1               0.1664     0.1666     0.0006
         Phe              ab     2               0.0826     0.0819     0.0049
         Phe       abcdefghi     0               0.6703     0.6696     0.0089
         Phe       abcdefghi     1               0.0562     0.0786      4.161
         Phe       abcdefghi     2               0.1338     0.1364     0.0464
         Phe       abcdefghi     3               0.0849     0.0827      0.075
         Phe       abcdefghi     4               0.0168     0.0149      0.104
         Phe       abcdefghi     5                    0     0.0084     1.4417
         Phe       abcdefghi     6                    0     0.0049     0.4925
         Phe       abcdefghi     7                0.014     0.0028     0.8693
         Phe       abcdefghi     8                    0     0.0014     0.0165
         Phe       abcdefghi     9                    0     0.0004      0.002
         Ser              bc     0               0.4221     0.4197      0.037
         Ser              bc     1               0.1577     0.1558     0.1378
         Ser              bc     2               0.4169     0.4244     0.3317
         Ser              ab     0               0.5019     0.4987     0.2812
         Ser              ab     1               0.3207     0.3245     0.1469
         Ser              ab     2               0.1606     0.1767     3.2313
         Ser             abc     0               0.4109      0.409     0.1538
         Ser             abc     1               0.1333     0.1315     0.1286
         Ser             abc     2                0.285     0.2999     2.2306
         Ser             abc     3               0.1606     0.1596     0.0046
         Thr             bcd     0               0.9348      0.935     0.0014
         Thr             bcd     1               0.0561     0.0367     2.6218
         Thr             bcd     2               0.0108     0.0225     0.7003
         Thr             bcd     3                    0     0.0057     0.6719
         Thr            abcd     0               0.9227     0.9237     0.0069
         Thr            abcd     1               0.0671     0.0461     2.2427
         Thr            abcd     2               0.0094     0.0178     0.7044
         Thr            abcd     3                    0     0.0106     0.7784
         Thr            abcd     4                    0     0.0017     0.0476
         Tyr              ab     0               0.9039     0.9048      0.007
         Tyr              ab     1               0.0731     0.0686     0.4136
         Tyr              ab     2               0.0281     0.0266     0.0098
         Val            bcde     0               0.3286     0.3278     0.0123
         Val            bcde     1               0.0573     0.0486     1.5539
         Val            bcde     2               0.3824     0.3876     0.4227
         Val            bcde     3               0.0395     0.0442     0.2739
         Val            bcde     4               0.1976     0.1917     0.5294
         Val           abcde     0               0.3254      0.321     0.1634
         Val           abcde     1               0.0566     0.0479     0.3838
         Val           abcde     2               0.3161     0.3183     0.0603
         Val           abcde     3               0.0999     0.1057     0.1941
         Val           abcde     4               0.1376     0.1365     0.0073
         Val           abcde     5               0.0689     0.0707     0.0852
         aKG           abcde     0               0.5506     0.5489     0.0252
         aKG           abcde     1                0.062     0.0617      0.001
         aKG           abcde     2               0.2658     0.2676     0.0397
         aKG           abcde     3               0.0579     0.0463     0.5902
         aKG           abcde     4               0.0409     0.0595     2.8688
         aKG           abcde     5               0.0227      0.016     0.3141
         Cit          abcdef     0               0.2941     0.3024     0.6742
         Cit          abcdef     1                0.073     0.0748     0.0326
         Cit          abcdef     2                0.347     0.3444     0.0671
         Cit          abcdef     3               0.1076     0.1066     0.0417
         Cit          abcdef     4               0.1072     0.1043     0.2343
         Cit          abcdef     5                0.067     0.0563     0.5819
         Cit          abcdef     6               0.0018     0.0114      1.133
         Fum            abcd     0               0.5453     0.5466     0.0467
         Fum            abcd     1               0.0993     0.0959     0.1444
         Fum            abcd     2               0.2205     0.2121      0.487
         Fum            abcd     3               0.1183     0.1144     0.1498
         Fum            abcd     4               0.0246      0.031     0.5115
         Mal            abcd     0               0.5005     0.4962     0.1309
         Mal            abcd     1               0.1039     0.1069     0.2447
         Mal            abcd     2                0.213      0.224     0.6172
         Mal            abcd     3               0.1493     0.1392      0.514
         Mal            abcd     4               0.0209     0.0337     1.3598
         Pyr             abc     0               0.4203     0.4277      0.452
         Pyr             abc     1               0.0637     0.0537     0.8195
         Pyr             abc     2               0.3359     0.3329      0.183
         Pyr             abc     3               0.1856     0.1857        0.0
         Suc            abcd     0               0.5421     0.5466     0.1043
         Suc            abcd     1               0.0985     0.0959     0.1876
         Suc            abcd     2               0.2027     0.2121     0.4499
         Suc            abcd     3               0.1423     0.1144     3.4659
         Suc            abcd     4               0.0213      0.031     1.1669

 Total Residual at Current Time 78.2601

 Total Measurement Residuals for Current Experiment
  Metabolite           Atoms    M+   Residual
         Ala              bc     0     0.3897
         Ala              bc     1     4.6762
         Ala              bc     2     5.5075
         Ala             abc     0     0.8561
         Ala             abc     1     5.3234
         Ala             abc     2     5.5142
         Ala             abc     3     5.0702
         Asn            abcd     0     0.0451
         Asn            abcd     1     7.4266
         Asn            abcd     2     1.3572
         Asn            abcd     3     3.1032
         Asn            abcd     4     7.4653
         Asp              ab     0     0.2218
         Asp              ab     1     3.5377
         Asp              ab     2      4.462
         Asp             bcd     0     0.0618
         Asp             bcd     1     5.2278
         Asp             bcd     2     2.6606
         Asp             bcd     3     9.4909
         Asp            abcd     0     0.1118
         Asp            abcd     1     8.7974
         Asp            abcd     2     6.3436
         Asp            abcd     3     5.5543
         Asp            abcd     4     8.9833
         Glu            bcde     0      0.209
         Glu            bcde     1    12.8088
         Glu            bcde     2      3.411
         Glu            bcde     3     1.5999
         Glu            bcde     4     1.4683
         Glu           abcde     0     0.3209
         Glu           abcde     1     5.4549
         Glu           abcde     2    14.7882
         Glu           abcde     3     2.9563
         Glu           abcde     4     3.8946
         Glu           abcde     5     5.4437
         Gln           abcde     0     0.0203
         Gln           abcde     1     7.5318
         Gln           abcde     2     3.4328
         Gln           abcde     3     1.8958
         Gln           abcde     4     3.8398
         Gln           abcde     5     1.7457
         Gly               b     0     0.2204
         Gly               b     1     2.4381
         Gly              ab     0     0.0839
         Gly              ab     1     3.1805
         Gly              ab     2     4.8775
         Ile           bcdef     0     0.0185
         Ile           bcdef     1     1.2629
         Ile           bcdef     2     3.3958
         Ile           bcdef     3     1.8461
         Ile           bcdef     4     5.1145
         Ile           bcdef     5     2.6141
         Leu           bcdef     0     0.0141
         Leu           bcdef     1     6.5385
         Leu           bcdef     2     1.3107
         Leu           bcdef     3     4.9665
         Leu           bcdef     4     2.5408
         Leu           bcdef     5     1.9131
         Met            bcde     0     0.0242
         Met            bcde     1     8.3696
         Met            bcde     2     3.1018
         Met            bcde     3     5.1282
         Met            bcde     4     2.7377
         Met           abcde     0     0.0625
         Met           abcde     1      8.926
         Met           abcde     2       1.81
         Met           abcde     3      5.289
         Met           abcde     4     7.4328
         Met           abcde     5     3.7016
         Phe        bcdefghi     0     0.2002
         Phe        bcdefghi     1    13.7211
         Phe        bcdefghi     2     1.8392
         Phe        bcdefghi     3     2.0467
         Phe        bcdefghi     4      2.042
         Phe        bcdefghi     5     4.1861
         Phe        bcdefghi     6     2.0156
         Phe        bcdefghi     7     7.7108
         Phe        bcdefghi     8     1.8241
         Phe              ab     0     0.0285
         Phe              ab     1     2.7611
         Phe              ab     2     4.7548
         Phe       abcdefghi     0     0.0578
         Phe       abcdefghi     1     7.5395
         Phe       abcdefghi     2     5.3607
         Phe       abcdefghi     3     4.3596
         Phe       abcdefghi     4      4.145
         Phe       abcdefghi     5     2.2264
         Phe       abcdefghi     6     7.9454
         Phe       abcdefghi     7     5.0021
         Phe       abcdefghi     8     0.2949
         Phe       abcdefghi     9     3.6221
         Ser              bc     0     1.3874
         Ser              bc     1     7.6479
         Ser              bc     2     3.8946
         Ser              ab     0     1.5237
         Ser              ab     1     3.7923
         Ser              ab     2     4.7908
         Ser             abc     0     2.1051
         Ser             abc     1     7.1574
         Ser             abc     2    13.0132
         Ser             abc     3      5.193
         Thr             bcd     0     0.1262
         Thr             bcd     1    19.3616
         Thr             bcd     2     1.7377
         Thr             bcd     3     8.0117
         Thr            abcd     0     0.0651
         Thr            abcd     1    18.5637
         Thr            abcd     2     3.9305
         Thr            abcd     3     6.4057
         Thr            abcd     4      0.536
         Tyr              ab     0     0.0126
         Tyr              ab     1     3.8414
         Tyr              ab     2     8.3842
         Val            bcde     0     1.3453
         Val            bcde     1     4.8002
         Val            bcde     2     6.9976
         Val            bcde     3      2.064
         Val            bcde     4     3.0235
         Val           abcde     0     1.1436
         Val           abcde     1     2.2909
         Val           abcde     2     3.9985
         Val           abcde     3     5.7877
         Val           abcde     4     3.3771
         Val           abcde     5     3.6526
         aKG           abcde     0     0.1877
         aKG           abcde     1     9.9155
         aKG           abcde     2     3.1129
         aKG           abcde     3      5.566
         aKG           abcde     4     5.0667
         aKG           abcde     5     4.1424
         Cit          abcdef     0     1.6931
         Cit          abcdef     1     7.3323
         Cit          abcdef     2     6.0239
         Cit          abcdef     3     8.2686
         Cit          abcdef     4     0.8192
         Cit          abcdef     5     5.0162
         Cit          abcdef     6     3.6441
         Fum            abcd     0     0.2701
         Fum            abcd     1      4.192
         Fum            abcd     2     5.7768
         Fum            abcd     3      3.356
         Fum            abcd     4     1.9915
         Mal            abcd     0     0.4721
         Mal            abcd     1     2.1047
         Mal            abcd     2     2.0823
         Mal            abcd     3     8.9288
         Mal            abcd     4     2.7316
         Pyr             abc     0     0.8115
         Pyr             abc     1     7.9533
         Pyr             abc     2     1.8826
         Pyr             abc     3     7.0371
         Suc            abcd     0     0.4462
         Suc            abcd     1     6.0033
         Suc            abcd     2    11.3914
         Suc            abcd     3     9.5829
         Suc            abcd     4      4.599

 Best Fit SSR
  647.9766

 Best Fit Fluxes
    gl-in:        1.0
     gl-1:        1.0
     gl-2:   0.802911
   gl-3.f:   1.232427
   gl-3.b:   0.312023
   gl-4.f:     1000.0
   gl-4.b: 999.079596
   gl-5.f:  24.649666
   gl-5.b:  23.729262
   gl-6.f:   1.896254
   gl-6.b:          0
   gl-7.f:     1000.0
   gl-7.b: 998.103746
   gl-8.f:     1000.0
   gl-8.b: 998.129367
     gl-9:   1.710857
     pp-1:   0.194014
     pp-2:   0.194014
   pp-3.f:     1000.0
   pp-3.b: 999.924544
   pp-4.f:   0.214552
   pp-4.b:   0.095995
   pp-5.f:   0.061986
   pp-5.b:          0
   pp-6.f:     1000.0
   pp-6.b: 999.938014
   pp-7.f:    0.16131
   pp-7.b:   0.104738
     ed-1:          0
     ed-2:          0
       pd:   1.813049
     tc-1:   0.205572
     tc-2:   0.205572
     tc-3:   0.168087
     tc-4:   0.151917
     tc-5:   0.144837
   tc-6.f:     1000.0
   tc-6.b: 999.810598
   tc-7.f:   1.043962
   tc-7.b:   0.848995
   tc-8.f:  11.439488
   tc-8.b:  11.348723
       me:   0.141687
     an.f:   0.350152
     an.b:   0.201971
       ac:   1.519216
     gx-1:   0.037485
     gx-2:   0.037485
 co2-in.f:          0
 co2-in.b:   2.350903
     acxt:   1.526926
   glusyn:   0.098444
   glnsyn:   0.010125
   prosyn:    0.00315
   argsyn:   0.004215
   aspsyn:   0.028274
   asnsyn:   0.003435
   alasyn:    0.00732
   sersyn:   0.016336
 glysyn.f:   0.013758
 glysyn.b:   0.004803
 glydeg.f:   0.001441
 glydeg.b:   0.000212
   thrdeg:   0.001004
   cyssyn:   0.003495
 lldapsyn:    0.00489
   lyssyn:    0.00489
   thrsyn:   0.008759
   metsyn:    0.00219
   valsyn:    0.00603
  leusynI:    0.00642
 leusynII:    0.00642
   ilesyn:    0.00414
  phesynI:    0.00264
 phesynII:    0.00264
  tyrsynI:   0.001965
 tyrsynII:   0.001965
  trpsynI:    0.00081
 trpsynII:    0.00081
trpsynIII:    0.00081
   hissyn:    0.00135
 methfsyn:    0.00219
  fthfsyn:    0.00135
  Biomass:      0.015

 Best Fit Pool Sizes
      Glc:   0.476441
      G6P:   0.025746
      F6P:      0.001
      FBP:      0.001
     DHAP:      0.001
      GAP:      0.001
      BPG:      0.001
      3PG:      0.001
      PEP:   0.574332
      6PG:   0.198737
     Ru5P:      0.001
      R5P:      0.001
      X5P:      0.001
      S7P:      0.001
      E4P:      0.001
     KDPG:       10.0
      Pyr:   0.065729
      OAA:   0.008024
    AcCoA:   0.036517
      Cit:   0.189495
     iCit:   0.066059
      aKG:   0.158165
   SucCoA:   0.129677
      Suc:      0.001
      Fum:    0.24415
      Mal:    0.20459
      CO2:      0.001
      Gox:      0.001
       Ac:        1.0
      Glu:   0.038061
      Gln:   0.041126
      Asp:   0.037035
      Ser:      0.001
      Gly:   0.026014
   MEETHF:   0.016791
      Thr:   0.101653
    LLDAP:      0.001
    METHF:      0.001
      Cys:      0.001
     Leu1:   0.036904
     Phe1:   0.031257
     Tyr1:        1.0
     Trp1:        1.0
     Trp2:        1.0
     FTHF:        1.0
      Ala:   0.012282
      Arg:        1.0
      Asn:   0.062881
      His:        1.0
      Ile:   0.033287
      Leu:   0.085013
      Lys:        1.0
      Met:   0.051414
      Phe:   0.011877
      Pro:        1.0
      Trp:        1.0
      Tyr:   0.033288
      Val:   0.008422
