# Supplementary material for: Isotope-assisted metabolic flux analysis as an equality-constrained nonlinear program for improved scalability and robustness
Source: PLoS Comput Biol. 2022 Mar 24;18(3):e1009831. doi: 10.1371/journal.pcbi.1009831 (PMC8947808; doi:10.1371/journal.pcbi.1009831)
Supplement: S1 File — The text files in these folders are used as inputs to eiFlux. The text file modelfile.txt is used to specify which model to run. The GAMS scripts used by eiFlux, in the folder GAMS_Model. A demo version of eiFlux that specifically runs two models listed above, thus fully reproducing the results in this manuscript. This is a compiled Python file, eiFlux_Limited.pyc. This demo version only runs only the two models listed above. Users may change model parameters such as the time nodes, but not the models themselves. After following the instructions given in the Installation_Instructions.pdf file, users may run the eiFlux_Limited.pyc file to run the software. (ZIP) [file pcbi.1009831.s009.zip › EColi_SingleMS_Model/Comparison_eiFlux_INCA_Same_Starting_Parameter_Values/eiFlux 12.txt]

Model_File_Name: Ecoli_Model_Paper
Reaction_File_Name: reactions.txt
Fed_Label_File_Name: label.txt
Measurement_File_Name: measurements_ms_simulated_perturbed_80%12glc20%Uglc.txt
FluxBound_File_Name: fluxbounds.txt
Model_Settings_File_Name: modelsettings.txt
PoolBound_File_Name: poolbounds.txt
Flux_Measurement_File_Name: none
Pool_Measurement_File_Name: none
Init_Flux_File_Name initfluxes.txt
Init_Pool_File_Name initpools.txt
Uncorr_Atom_File_Name None

      Metabolite         # Atoms          # EMUs
            3PG               3               6
            6PG               6              12
             Ac               2               0
          AcCoA               2               3
            Ala               3               2
            Arg               6               0
            Asn               4               1
            Asp               4              10
            BPG               3               6
            CO2               1               1
            Cit               6              18
            Cys               3               5
           DHAP               3               6
            E4P               4               8
            F6P               6              13
            FBP               6              13
           FTHF               1               0
            Fum               4              10
            G6P               6              13
            GAP               3               6
            Glc               6              13
            Gln               5              12
            Glu               5              12
            Gly               2               3
            Gox               2               3
            His               6               0
            Ile               6               1
           KDPG               6              11
          LLDAP               7               1
            Leu               6               1
           Leu1               4               1
            Lys               6               0
         MEETHF               1               1
          METHF               1               1
            Mal               4              10
            Met               5               2
            OAA               4              10
            PEP               3               6
            Phe               9               3
           Phe1               6               1
            Pro               5               0
            Pyr               3               5
            R5P               5              10
           Ru5P               5              10
            S7P               7              15
            Ser               3               6
            Suc               4              10
         SucCoA               4              10
            Thr               4               8
            Trp              11               0
           Trp1               6               0
           Trp2               8               0
            Tyr               9               1
           Tyr1               6               0
            Val               5               2
            X5P               5              10
            aKG               5              12
           iCit               6              17

Total Metabolites: 58
Total Network EMUs: 341
Total Network EMU elements: 1028
Total Considered Pool Sizes: 48
Total Number of Reactions: 84
Independent Fluxes: 26

Continue? (Y/N): 
Building Model
Creating GDX File
--- Warning: The GAMS version (34.2.0) differs from the API version (30.2.0).
Running GAMS Optimization
--- Job eiFlux_GAMS_Instationary.gms Start 11/11/21 12:18:58 34.2.0 r6925a71 WEX-WEI x86 64bit/MS Windows

--- Applying:

    C:\GAMS\34\gmsprmNT.txt

--- GAMS Parameters defined

    LP conopt

    MIP CPLEX

    RMIP conopt

    NLP conopt

    MCP PATH

    MPEC NLPEC

    RMPEC NLPEC

    CNS conopt

    DNLP conopt

    RMINLP conopt

    MINLP DICOPT

    QCP conopt

    MIQCP SBB

    RMIQCP conopt

    EMP JAMS

    Input C:\Users\dluga\OneDrive\Desktop\eiFlux_Inca_Comparison_Rev2\GAMS_Model\eiFlux_GAMS_Instationary.gms

    Output C:\Users\dluga\OneDrive\Desktop\eiFlux_Inca_Comparison_Rev2\GAMS_Model\_gams_py_gjo0.lst

    ScrDir C:\Users\dluga\OneDrive\Desktop\eiFlux_Inca_Comparison_Rev2\GAMS_Model\225h\

    SysDir C:\GAMS\34\

    CurDir C:\Users\dluga\OneDrive\Desktop\eiFlux_Inca_Comparison_Rev2\GAMS_Model\

    LogOption 3

    LogFile C:\Users\dluga\OneDrive\Desktop\eiFlux_Inca_Comparison_Rev2\GAMS_Model\_gams_py_gjo0.log

    GDX C:\Users\dluga\OneDrive\Desktop\eiFlux_Inca_Comparison_Rev2\GAMS_Model\_gams_py_gdb1.gdx

Licensee: Small MUD - 5 User License                     G200210/0001AS-WIN

          University of Maryland, Chemical and Biomolecular EngineerDC13915

          C:\Users\dluga\OneDrive\Pictures\Documents\GAMS\gamslice.txt

GAMS 34.2.0   Copyright (C) 1987-2021 GAMS Development. All rights reserved

--- Starting compilation

--- eiFlux_GAMS_Instationary.gms(62) 2 Mb

--- GDXin=C:\Users\dluga\OneDrive\Desktop\eiFlux_Inca_Comparison_Rev2\GAMS_Model\input.gdx

--- GDX File ($gdxIn) C:\Users\dluga\OneDrive\Desktop\eiFlux_Inca_Comparison_Rev2\GAMS_Model\input.gdx

--- eiFlux_GAMS_Instationary.gms(274) 4 Mb

--- GDXin=C:\Users\dluga\OneDrive\Desktop\eiFlux_Inca_Comparison_Rev2\GAMS_Model\input.gdx

--- GDX File ($gdxIn) C:\Users\dluga\OneDrive\Desktop\eiFlux_Inca_Comparison_Rev2\GAMS_Model\input.gdx

--- eiFlux_GAMS_Instationary.gms(327) 4 Mb

--- Starting execution: elapsed 0:00:00.031

--- eiFlux_GAMS_Instationary.gms(208) 6 Mb

--- Generating CNS model initx

--- eiFlux_GAMS_Instationary.gms(163) 17 Mb
--- eiFlux_GAMS_Instationary.gms(163) 18 Mb
--- eiFlux_GAMS_Instationary.gms(168) 23 Mb
--- eiFlux_GAMS_Instationary.gms(213) 24 Mb

--- LOOPS cidx = 0

---   38,036 rows  39,064 columns  156,752 non-zeroes

---   37,584 nl-code  7,224 nl-non-zeroes

--- eiFlux_GAMS_Instationary.gms(213) 21 Mb

--- Executing CONOPT4 (Solvelink=2): elapsed 0:00:00.912


CONOPT 4         34.2.0 r6925a71 Released Feb 05, 2021 WEI x86 64bit/MS Window


Reading parameter(s) from "C:\Users\dluga\OneDrive\Desktop\eiFlux_Inca_Comparison_Rev2\GAMS_Model\conopt4.opt"

>>  LFNICR 20000

>>  Lim_SlowPrg 1000

>>  Frq_Rescale 1

>>  Flg_2DDir 1

Finished reading from "C:\Users\dluga\OneDrive\Desktop\eiFlux_Inca_Comparison_Rev2\GAMS_Model\conopt4.opt"


 

 

    C O N O P T   version 4.23

    Copyright (C) ARKI Consulting and Development A/S

                  Bagsvaerdvej 246 A

                  DK-2880 Bagsvaerd, Denmark

    Licensed to:  GAMS/CONOPT OEM License

 

 

    The user model has 38036 constraints and 39064 variables

    with 156752 Jacobian elements, 7224 of which are nonlinear.

 

    Iter Phase   Ninf   Infeasibility   RGmax      NSB   Step  InItr MX OK

       0   0          4.1726000000E+03 (Input point)

 

    The pre-triangular part of the model has 0 constraints and 1028 variables.

    There are 8224 definitional constraints and defined variables.

 

    Preprocessed model has 29812 constraints and 29812 variables

    with 120772 Jacobian elements, 7224 of which are nonlinear.

 

    Iter Phase   Ninf   Infeasibility   RGmax      NSB   Step  InItr MX OK

                      4.1726000000E+03 (Full preprocessed model)

                      4.1666000000E+03 (After scaling)

       1   1       0  5.3679814963E-12                 1.0E+00     5 F  T

 

 ** Feasible solution to a square system.

 

--- Reading solution for model initx

--- Executing after solve: elapsed 0:00:01.410

--- eiFlux_GAMS_Instationary.gms(208) 21 Mb

--- Generating NLP model mfa

--- eiFlux_GAMS_Instationary.gms(157) 24 Mb
--- eiFlux_GAMS_Instationary.gms(159) 25 Mb
--- eiFlux_GAMS_Instationary.gms(159) 25 Mb
--- eiFlux_GAMS_Instationary.gms(159) 32 Mb
--- eiFlux_GAMS_Instationary.gms(167) 34 Mb
--- eiFlux_GAMS_Instationary.gms(225) 34 Mb

--- LOOPS cidx = 0

---   41,307 rows  42,633 columns  247,026 non-zeroes

---   321,494 nl-code  136,176 nl-non-zeroes

--- eiFlux_GAMS_Instationary.gms(225) 34 Mb
--- eiFlux_GAMS_Instationary.gms(225) 31 Mb

--- Executing CONOPT4 (Solvelink=2): elapsed 0:00:02.837


CONOPT 4         34.2.0 r6925a71 Released Feb 05, 2021 WEI x86 64bit/MS Window


Reading parameter(s) from "C:\Users\dluga\OneDrive\Desktop\eiFlux_Inca_Comparison_Rev2\GAMS_Model\conopt4.opt"

>>  LFNICR 20000

>>  Lim_SlowPrg 1000

>>  Frq_Rescale 1

>>  Flg_2DDir 1

Finished reading from "C:\Users\dluga\OneDrive\Desktop\eiFlux_Inca_Comparison_Rev2\GAMS_Model\conopt4.opt"


 

 

    C O N O P T   version 4.23

    Copyright (C) ARKI Consulting and Development A/S

                  Bagsvaerdvej 246 A

                  DK-2880 Bagsvaerd, Denmark

    Licensed to:  GAMS/CONOPT OEM License

 

 

    The user model has 41307 constraints and 42633 variables

    with 247026 Jacobian elements, 136176 of which are nonlinear.

    The Hessian of the Lagrangian has 1128 elements on the diagonal,

    56004 elements below the diagonal, and 26873 nonlinear variables.

 

    Iter Phase   Ninf   Infeasibility   RGmax      NSB   Step  InItr MX OK

       0   0          7.6075500079E-03 (Input point)

 

    The pre-triangular part of the model has 24 constraints and 1055 variables.

    The post-triangular part of the model has 10410 constraints and variables.

    There are 14312 definitional constraints and defined variables.

 

    Preprocessed model has 16561 constraints and 16856 variables

    with 183506 Jacobian elements, 152104 of which are nonlinear.

 

    Iter Phase   Ninf   Infeasibility   RGmax      NSB   Step  InItr MX OK

                      5.3711135304E+00 (Full preprocessed model)

                      3.5007960568E+00 (After scaling)

                      3.1512915262E-02 (After adjusting individual variables)

       1   0       0  1.8728193732E-02                 1.0E+00     9 T  T

       2  S0       0  3.2396934123E-03                 1.0E+00     2 T  T

       3   0       0  3.2393398976E-03                 6.2E-02     3 F  F

       4   0       0  3.2266636418E-03                 1.0E+00     1 T  T

       5   0       0  3.2266601530E-03                 1.0E+00     2 T  T

       6   1      12  3.2041838088E-04 2.0E+00       2 1.0E+00     2 T  T

       7   1       5  4.1540086215E-05 1.6E+00       7 1.0E+00     7 T  T

 

    Iter Phase   Ninf   Infeasibility   RGmax      NSB   Step  InItr MX OK

       8   1       3  3.7655990192E-07 1.0E+00       2 1.0E+00     2 T  T

 

 ** Feasible solution. Value of objective =    300922.935287

 

    Iter Phase   Ninf     Objective     RGmax      NSB   Step  InItr MX OK

       9   3          2.8329850481E+05 5.0E+05      45 4.4E-05    25 F  T

      10   3          2.7711049488E+05 2.0E+05     294 7.7E-05     2 F  T

      11   3          2.4600243896E+05 1.8E+05     294 1.1E-02     3 F  F

      12   3          2.1362807547E+05 1.5E+05     294 2.8E-02    17 F  T

      13   3          2.0607510399E+05 1.3E+05     294 1.7E-02     7 F  T

      14   3          2.0100743373E+05 1.2E+05     295 2.0E-02     4 F  T

      15   3          1.9631301813E+05 1.1E+05     295 3.5E-02     5 F  T

      16   3          1.9341405047E+05 1.1E+05     295 8.3E-02     2 F  T

      17   3          1.9215810944E+05 1.1E+05     295 1.7E-01     3 F  T

      18   4          1.6656681473E+05 1.1E+05     295 3.0E-01    25 F  T

 

    Iter Phase   Ninf     Objective     RGmax      NSB   Step  InItr MX OK

      19   4          1.2298188773E+05 2.1E+05     295 4.5E-01    13 F  T

      20   4          9.9442955497E+04 2.7E+05     295 3.1E-01    38 F  T

      21   4          7.8573896203E+04 3.1E+05     295 3.4E-01    40 F  T

      22   4          7.1704971109E+04 3.4E+05     295 1.6E-01    25 F  F

      23   4          4.7324353391E+04 3.4E+05     295 3.7E-01    52 F  T

      24   4          4.0129896116E+04 1.8E+05     295 1.6E-01    16 T  T

      25   4          3.9222098895E+04 1.2E+05     294 3.2E-02    44 F  F

      26   4          1.7612857475E+04 1.4E+05     294 5.6E-01    21 F  T

      27   4          1.6662011004E+04 2.6E+05     294 1.4E-03   245 F  F

      28   4          1.6292240289E+04 3.4E+05     294 2.5E-02    25 F  T

   Elapsed time       37.7 seconds.

 

    Iter Phase   Ninf     Objective     RGmax      NSB   Step  InItr MX OK

      29   4          9.5583600792E+03 4.4E+05     294 5.6E-01    23 F  T

      30   4          4.7693796880E+03 1.2E+05     294 5.6E-01    22 F  T

      31   4          3.7375289375E+03 1.2E+05     294 2.5E-01    22 F  T

      32   4          2.6134904940E+03 9.8E+04     294 5.0E-01    24 F  T

      33   4          1.8273619189E+03 7.1E+04     294 6.3E-01    35 F  T

      34   4          1.4627098831E+03 3.3E+04     295 3.0E-01    48 F  T

      35   4          1.4581820007E+03 2.1E+04     295 1.1E-02    43 F  T

      36   4          1.2004701742E+03 2.4E+04     295 1.0E+00    18 T  T

      37   4          1.0947360575E+03 4.5E+04     292 1.0E+00    20 F  T

      38   4          1.0532716007E+03 2.5E+03     292 4.7E-01    40 F  T

 

    Iter Phase   Ninf     Objective     RGmax      NSB   Step  InItr MX OK

      39   4          1.0044228888E+03 3.7E+03     292 4.4E-01    48 F  T

      40   4          9.9583042267E+02 2.4E+03     292 1.0E-01    46 F  T

      41   4          9.6061354738E+02 1.7E+03     292 4.8E-01    30 F  T

      42   4          9.4365108829E+02 4.5E+03     292 4.3E-01    26 F  T

      43   4          9.1885940709E+02 1.4E+03     292 5.8E-01    53 F  F

      44   4          9.0707740339E+02 1.6E+03     293 9.2E-01    30 F  T

      45   4          8.9523392439E+02 3.9E+02     293 1.6E-01   131 F  T

      46   4          8.8925153877E+02 3.0E+03     295 8.6E-02    28 F  F

      47   4          8.8818828715E+02 5.0E+03     295 2.2E-02    34 F  T

      48   4          8.4864368946E+02 9.9E+02     295 7.3E-01    22 F  T

 

    Iter Phase   Ninf     Objective     RGmax      NSB   Step  InItr MX OK

      49   4          7.9040534825E+02 1.2E+03     295 4.5E-01    20 F  F

      50   4          7.6388655990E+02 7.1E+03     295 2.5E-01    20 F  F

      51   4          7.3343674556E+02 8.6E+02     295 5.4E-01    18 F  T

      52   4          7.3145792606E+02 9.9E+02     295 1.3E-01    13 F  T

      53   4          7.2726732200E+02 9.2E+03     295 7.5E-02    20 F  F

      54   4          7.2106329745E+02 5.4E+02     295 5.3E-01     8 F  T

      55   4          7.1829533569E+02 1.5E+03     295 5.4E-02    22 F  F

      56   4          7.1224919172E+02 2.6E+03     295 2.9E-01    22 F  T

      57   4          6.9773975237E+02 4.1E+02     295 6.4E-01    21 F  T

      58   4          6.9567970695E+02 8.7E+02     295 1.1E-01    27 F  T

 

    Iter Phase   Ninf     Objective     RGmax      NSB   Step  InItr MX OK

      59   4          6.9238284978E+02 2.2E+02     295 8.8E-01    28 F  T

      60   4          6.9031137680E+02 4.4E+02     295 8.7E-01    28 F  T

      61   4          6.8925273925E+02 3.9E+02     295 4.8E-01    24 F  F

      62   4          6.8675820737E+02 3.4E+02     295 5.7E-01    33 F  F

      63   4          6.8626141524E+02 4.2E+01     295 2.7E-01    18 F  T

      64   4          6.8332490642E+02 1.2E+02     295 1.0E+00    42 T  T

      65   4          6.8216255689E+02 2.4E+02     292 1.0E+00    25 T  T

      66   4          6.8123098569E+02 6.0E+02     290 1.0E+00    17 F  T

      67   4          6.8057162879E+02 3.4E+01     290 3.7E-01    75 F  T

      68   4          6.8006765195E+02 1.6E+02     290 6.0E-01    20 F  T

   Elapsed time       72.3 seconds.

 

    Iter Phase   Ninf     Objective     RGmax      NSB   Step  InItr MX OK

      69   4          6.7945859619E+02 8.8E+01     290 1.0E+00    31 T  T

      70   4          6.7768548331E+02 3.0E+02     289 4.7E-01    23 F  F

      71   4          6.7680965992E+02 1.6E+02     289 1.0E+00    19 F  T

      72   4          6.7645213756E+02 2.3E+01     289 4.1E-01    71 F  T

      73   4          6.7601956096E+02 9.2E+01     289 1.0E+00    23 T  T

      74   4          6.7587456731E+02 3.0E+01     288 4.5E-01    33 F  T

      75   4          6.7576699674E+02 6.7E+01     289 1.0E+00    20 F  T

      76   4          6.7536791546E+02 4.7E+00     289 3.2E-01    96 F  F

      77   4          6.7504217444E+02 9.2E+01     289 7.1E-01    16 F  F

      78   4          6.7443056901E+02 4.4E+01     290 6.0E-01    19 F  T

 

    Iter Phase   Ninf     Objective     RGmax      NSB   Step  InItr MX OK

      79   4          6.7382441946E+02 4.7E+01     290 2.3E-01    29 F  T

      80   4          6.7356585410E+02 7.7E+01     211 1.0E+00    16 F  T

      81   4          6.7343998201E+02 7.1E+00     214 2.3E-01    39 F  F

      82   4          6.7325118347E+02 3.4E+01     232 1.0E+00    17 F  T

      83   4          6.7300774615E+02 3.1E+01     242 9.3E-01    21 F  F

      84   4          6.7264107210E+02 9.3E+00     242 2.5E-01    27 F  F

      85   4          6.7210504394E+02 6.0E+01     262 8.5E-01    16 F  T

      86   4          6.6971234665E+02 1.1E+02     262 7.8E-01    18 F  T

      87   4          6.6825049482E+02 3.0E+02     266 1.0E+00    16 F  T

      88   4          6.6613674436E+02 2.1E+02     267 6.9E-01    17 F  T

 

    Iter Phase   Ninf     Objective     RGmax      NSB   Step  InItr MX OK

      89   4          6.6525906398E+02 1.9E+02     267 1.0E+00    18 T  T

      90   4          6.6454328640E+02 2.8E+01     266 1.0E+00    46 T  T

      91   4          6.6388028019E+02 1.1E+02     266 1.0E+00    20 F  T

      92   4          6.6348870726E+02 9.3E+00     265 2.3E-01   119 F  T

      93   4          6.6333339670E+02 7.8E+01     265 1.0E+00    19 F  T

      94   4          6.6321598637E+02 2.9E+00     265 2.4E-01    77 F  T

      95   4          6.6307218113E+02 6.1E+01     265 5.9E-01    18 F  T

      96   4          6.6292163418E+02 4.1E+01     265 4.2E-01    29 F  T

      97   4          6.6283733460E+02 7.1E+01     265 1.0E+00    16 F  T

      98   4          6.6270960143E+02 6.6E+00     265 2.4E-01   142 F  T

 

    Iter Phase   Ninf     Objective     RGmax      NSB   Step  InItr MX OK

      99   4          6.6256558252E+02 4.9E+01     265 1.0E+00    46 T  T

     100   4          6.6242931697E+02 3.2E+01     264 8.6E-01    36 F  T

     101   4          6.6231615011E+02 8.6E+01     264 1.0E+00    14 F  T

     102   4          6.6226262729E+02 4.7E+00     264 6.0E-01    31 F  T

     103   4          6.6218753859E+02 5.0E+01     264 1.0E+00    13 T  T

     104   4          6.6215292491E+02 8.8E+00     274 1.0E+00    14 F  T

     105   4          6.6211156472E+02 4.1E+01     274 1.0E+00    12 F  T

     106   4          6.6208333188E+02 6.1E+00     274 1.0E+00    22 T  T

     107   4          6.6205339139E+02 3.9E+01     276 1.0E+00    13 T  T

     108   4          6.6203479620E+02 5.6E+00     277 1.0E+00    18 T  T

 

    Iter Phase   Ninf     Objective     RGmax      NSB   Step  InItr MX OK

     109   4          6.6201881878E+02 1.9E+01     276 1.0E+00    12 T  T

     110   4          6.6200208945E+02 3.6E+00     275 1.0E+00    17 T  T

     111   4          6.6199069679E+02 8.4E+00     274 1.0E+00    14 T  T

     112   4          6.6198613949E+02 2.4E+00     273 1.3E-01    20 F  T

     113   4          6.6192750599E+02 9.6E+00     273 1.8E+00    12 F  T

     114   4          6.6192535444E+02 1.7E+01     273 7.3E-03    18 F  T

     115   4          6.6191129727E+02 1.1E+01     273 5.0E-01    16 F  F

     116   4          6.6189418653E+02 7.5E+00     273 3.8E-01    18 F  T

     117   4          6.6187250486E+02 8.4E+00     273 7.6E-01    14 F  T

     118   4          6.6186823197E+02 3.9E+02     273 8.2E-03    23 F  T

   Elapsed time      108.8 seconds.

 

    Iter Phase   Ninf     Objective     RGmax      NSB   Step  InItr MX OK

     119   4          6.6186172850E+02 2.2E+01     273 1.0E+00    12 F  T

     120   4          6.6185237279E+02 2.4E+00     273 1.0E+00    21 T  T

     121   4          6.6184753276E+02 6.4E+00     272 1.0E+00    14 F  T

     122   4          6.6183470689E+02 5.6E+00     272 1.0E+00    14 T  T

     123   4          6.6181960281E+02 3.1E+00     270 6.3E-01    16 F  F

     124   4          6.6181489939E+02 2.6E+00     271 8.0E-01    12 F  F

     125   4          6.6181386488E+02 1.7E+00     274 8.2E-01    12 F  F

     126   4          6.6181348651E+02 5.6E-01     274 7.1E-01    14 F  F

     127   4          6.6181290644E+02 3.3E-01     274 7.8E-01    18 F  F

     128   4          6.6181284737E+02 9.3E-01     274 2.7E-01    12 F  T

 

    Iter Phase   Ninf     Objective     RGmax      NSB   Step  InItr MX OK

     129   4          6.6181265994E+02 6.3E-01     274 1.0E+00    12 T  T

     130   4          6.6181253700E+02 1.2E-01     273 1.3E+00     3 F  F

     131   4          6.6181106425E+02 5.0E-02     273 7.1E-01    16 F  F

     132   4          6.6180921851E+02 1.8E+00     273 4.6E-01    14 F  F

     133   4          6.6180621399E+02 1.9E+00     273 4.8E-01    12 F  F

     134   4          6.6180271915E+02 1.8E+00     273 5.0E-01    15 F  F

     135   4          6.6179714939E+02 1.3E+00     274 9.7E-01    14 F  F

     136   4          6.6179714092E+02 3.3E+01     198 1.0E+00    11 F  T

     137   4          6.6179714026E+02 3.5E-02     274 1.0E+00    33 F  T

     138   4          6.6179699414E+02 4.7E-03     274 1.0E+00   166 T  T

 

    Iter Phase   Ninf     Objective     RGmax      NSB   Step  InItr MX OK

     139   4          6.6179699048E+02 7.4E-02     273 1.0E+00    19 F  T

     140   4          6.6179699009E+02 4.9E-03     273 1.0E+00    30 F  T

     141   4          6.6179698971E+02 1.2E-03     273 1.0E+00    34 T  T

     142   4          6.6179698316E+02 1.4E-03     272 1.0E+00    23 T  T

     143   4          6.6179697854E+02 1.3E-01     271 1.0E+00    12 T  T

     144   4          6.6179697836E+02 5.9E-03     270 3.7E-02     6 F  T

     145   4          6.6179697817E+02 1.6E-02     270 1.0E+00     5 F  T

     146   4          6.6179697768E+02 8.1E-02     270 1.0E+00     6 F  T

     147   4          6.6179697749E+02 8.0E-03     270 2.4E-01     5 F  T

     148   4          6.6179697721E+02 5.2E-02     270 1.0E+00     4 F  T

 

    Iter Phase   Ninf     Objective     RGmax      NSB   Step  InItr MX OK

     149   4          6.6179697707E+02 1.2E-02     270 3.1E-01     5 F  T

     150   4          6.6179697688E+02 3.0E-02     270 1.0E+00     4 F  T

     151   4          6.6179697671E+02 3.1E-02     270 1.0E+00     5 F  T

     152   4          6.6179697660E+02 2.1E-02     270 1.0E+00     4 F  T

     153   4          6.6179697649E+02 3.2E-02     270 1.0E+00     4 F  T

     154   4          6.6179697643E+02 9.8E-03     270 5.9E-01     4 F  T

     155   4          6.6179697635E+02 2.6E-02     270 1.0E+00     4 F  T

     156   4          6.6179697630E+02 8.3E-03     270 5.9E-01     5 F  T

     157   4          6.6179697624E+02 2.3E-02     270 1.0E+00     5 F  T

     158   4          6.6179697621E+02 7.4E-03     270 5.9E-01     4 F  T

 

    Iter Phase   Ninf     Objective     RGmax      NSB   Step  InItr MX OK

     159   4          6.6179697615E+02 2.1E-02     270 1.0E+00     4 F  T

     160   4          6.6179697612E+02 6.9E-03     270 6.0E-01     4 F  T

     161   4          6.6179697607E+02 2.0E-02     270 1.0E+00     5 F  T

     162   4          6.6179697605E+02 6.4E-03     270 6.0E-01     4 F  T

     163   4          6.6179697600E+02 1.9E-02     270 1.0E+00     4 F  T

     164   4          6.6179697598E+02 6.0E-03     270 6.1E-01     4 F  T

     165   4          6.6179697594E+02 1.8E-02     270 1.0E+00     4 F  T

     166   4          6.6179697592E+02 5.7E-03     270 6.0E-01     5 F  T

     167   4          6.6179697588E+02 1.7E-02     270 1.0E+00     4 F  T

     168   4          6.6179697586E+02 5.4E-03     270 6.1E-01     4 F  T

 

    Iter Phase   Ninf     Objective     RGmax      NSB   Step  InItr MX OK

     169   4          6.6179697583E+02 1.6E-02     270 1.0E+00     4 F  T

     170   4          6.6179697581E+02 5.1E-03     270 6.1E-01     3 F  T

     171   4          6.6179697579E+02 1.5E-02     270 1.0E+00     5 F  T

     172   4          6.6179697577E+02 4.9E-03     270 6.1E-01     4 F  T

     173   4          6.6179697574E+02 1.5E-02     270 1.0E+00     4 F  T

     174   4          6.6179697573E+02 4.6E-03     270 6.1E-01     4 F  T

     175   4          6.6179697570E+02 1.4E-02     270 1.0E+00     4 F  T

     176   4          6.6179697569E+02 4.4E-03     270 6.1E-01     5 F  T

     177   4          6.6179697567E+02 1.3E-02     270 1.0E+00     4 F  T

     178   4          6.6179697566E+02 4.2E-03     270 6.1E-01     4 F  T

 

    Iter Phase   Ninf     Objective     RGmax      NSB   Step  InItr MX OK

     179   4          6.6179697564E+02 1.3E-02     270 1.0E+00     4 F  T

     180   4          6.6179697563E+02 3.9E-03     270 6.1E-01     4 F  T

     181   4          6.6179697561E+02 1.2E-02     270 1.0E+00     5 F  T

     182   4          6.6179697560E+02 3.7E-03     270 6.1E-01     4 F  T

     183   4          6.6179697558E+02 1.1E-02     270 1.0E+00     4 F  T

     184   4          6.6179697557E+02 3.5E-03     270 6.1E-01     4 F  T

     185   4          6.6179697556E+02 1.1E-02     270 1.0E+00     4 F  T

     186   4          6.6179697555E+02 3.4E-03     270 6.1E-01     5 F  T

     187   4          6.6179697554E+02 1.0E-02     270 1.0E+00     4 F  T

     188   4          6.6179697553E+02 3.2E-03     270 6.1E-01     3 F  T

   Elapsed time      141.4 seconds.

 

    Iter Phase   Ninf     Objective     RGmax      NSB   Step  InItr MX OK

     189   4          6.6179697552E+02 9.9E-03     270 1.0E+00     4 F  T

     190   4          6.6179697551E+02 3.1E-03     270 6.2E-01     3 F  T

     191   4          6.6179697550E+02 9.4E-03     270 1.0E+00     5 F  T

     192   4          6.6179697550E+02 2.9E-03     270 6.1E-01     4 F  T

     193   4          6.6179697549E+02 9.0E-03     270 1.0E+00     4 F  T

     194   4          6.6179697548E+02 2.7E-03     270 6.2E-01     3 F  T

     195   4          6.6179697547E+02 8.6E-03     270 1.0E+00     4 F  T

     196   4          6.6179697547E+02 2.6E-03     270 6.2E-01     3 F  T

     197   4          6.6179697546E+02 8.1E-03     270 1.0E+00     4 F  T

     198   4          6.6179697545E+02 2.5E-03     270 6.2E-01     3 F  T

 

    Iter Phase   Ninf     Objective     RGmax      NSB   Step  InItr MX OK

     199   4          6.6179697545E+02 7.7E-03     270 1.0E+00     4 F  T

     200   4          6.6179697544E+02 2.4E-03     270 6.3E-01     3 F  T

     201   4          6.6179697544E+02 7.4E-03     270 1.0E+00     5 F  T

     202   4          6.6179697543E+02 2.2E-03     270 6.2E-01     3 F  T

     203   4          6.6179697543E+02 7.0E-03     270 1.0E+00     4 F  T

     204   4          6.6179697542E+02 2.1E-03     270 6.3E-01     3 F  T

     205   4          6.6179697542E+02 6.8E-03     270 1.0E+00     4 F  T

     206   4          6.6179697541E+02 2.0E-03     270 6.2E-01     4 F  T

     207   4          6.6179697541E+02 6.4E-03     270 1.0E+00     4 F  T

     208   4          6.6179697541E+02 1.9E-03     270 6.4E-01     3 F  T

 

    Iter Phase   Ninf     Objective     RGmax      NSB   Step  InItr MX OK

     209   4          6.6179697540E+02 6.1E-03     270 1.0E+00     4 F  T

     210   4          6.6179697540E+02 1.8E-03     270 6.3E-01     2 F  T

     211   4          6.6179697540E+02 5.8E-03     270 1.0E+00     5 F  T

     212   4          6.6179697539E+02 1.7E-03     270 6.3E-01     2 F  T

     213   4          6.6179697539E+02 5.5E-03     270 1.0E+00     4 F  T

     214   4          6.6179697539E+02 1.6E-03     270 6.4E-01     2 F  T

     215   4          6.6179697538E+02 5.3E-03     270 1.0E+00     4 F  T

     216   4          6.6179697538E+02 1.5E-03     270 6.4E-01     3 F  T

     217   4          6.6179697538E+02 5.0E-03     270 1.0E+00     4 F  T

     218   4          6.6179697538E+02 1.4E-03     270 6.5E-01     2 F  T

 

    Iter Phase   Ninf     Objective     RGmax      NSB   Step  InItr MX OK

     219   4          6.6179697538E+02 4.8E-03     270 1.0E+00     4 F  T

     220   4          6.6179697537E+02 1.3E-03     270 6.4E-01     2 F  T

     221   4          6.6179697537E+02 4.6E-03     270 4.0E+00     4 F  T

     222   4          6.6179697537E+02 2.8E-03     270 1.8E+00     3 F  T

     223   4          6.6179697536E+02 4.4E-03     270 1.6E+00     3 F  T

     224   4          6.6179697536E+02 3.3E-04     270 1.0E+00     4 T  T

     225   4          6.6179697536E+02 1.8E-03     269 1.0E+00     3 F  T

     226   4          6.6179697536E+02 1.3E-09     269

 

 ** Optimal solution. Reduced gradient less than tolerance.

 

--- Reading solution for model mfa

--- Executing after solve: elapsed 0:02:36.618

--- eiFlux_GAMS_Instationary.gms(208) 31 Mb
--- eiFlux_GAMS_Instationary.gms(278) 31 Mb

--- GDX File (execute_unload) C:\Users\dluga\OneDrive\Desktop\eiFlux_Inca_Comparison_Rev2\GAMS_Model\Results.gdx

--- GDX File C:\Users\dluga\OneDrive\Desktop\eiFlux_Inca_Comparison_Rev2\GAMS_Model\_gams_py_gdb1.gdx

*** Status: Normal completion

--- Job eiFlux_GAMS_Instationary.gms Stop 11/11/21 12:21:35 elapsed 0:02:36.697


Refining Grid
--- Job eiFlux_GAMS_Instationary.gms Start 11/11/21 12:21:35 34.2.0 r6925a71 WEX-WEI x86 64bit/MS Windows

--- Applying:

    C:\GAMS\34\gmsprmNT.txt

--- GAMS Parameters defined

    LP conopt

    MIP CPLEX

    RMIP conopt

    NLP conopt

    MCP PATH

    MPEC NLPEC

    RMPEC NLPEC

    CNS conopt

    DNLP conopt

    RMINLP conopt

    MINLP DICOPT

    QCP conopt

    MIQCP SBB

    RMIQCP conopt

    EMP JAMS

    Input C:\Users\dluga\OneDrive\Desktop\eiFlux_Inca_Comparison_Rev2\GAMS_Model\eiFlux_GAMS_Instationary.gms

    Output C:\Users\dluga\OneDrive\Desktop\eiFlux_Inca_Comparison_Rev2\GAMS_Model\_gams_py_gjo0.lst

    ScrDir C:\Users\dluga\OneDrive\Desktop\eiFlux_Inca_Comparison_Rev2\GAMS_Model\225h\

    SysDir C:\GAMS\34\

    CurDir C:\Users\dluga\OneDrive\Desktop\eiFlux_Inca_Comparison_Rev2\GAMS_Model\

    LogOption 3

    LogFile C:\Users\dluga\OneDrive\Desktop\eiFlux_Inca_Comparison_Rev2\GAMS_Model\_gams_py_gjo0.log

    GDX C:\Users\dluga\OneDrive\Desktop\eiFlux_Inca_Comparison_Rev2\GAMS_Model\_gams_py_gdb3.gdx

Licensee: Small MUD - 5 User License                     G200210/0001AS-WIN

          University of Maryland, Chemical and Biomolecular EngineerDC13915

          C:\Users\dluga\OneDrive\Pictures\Documents\GAMS\gamslice.txt

GAMS 34.2.0   Copyright (C) 1987-2021 GAMS Development. All rights reserved

--- Starting compilation

--- eiFlux_GAMS_Instationary.gms(62) 2 Mb

--- GDXin=C:\Users\dluga\OneDrive\Desktop\eiFlux_Inca_Comparison_Rev2\GAMS_Model\input.gdx

--- GDX File ($gdxIn) C:\Users\dluga\OneDrive\Desktop\eiFlux_Inca_Comparison_Rev2\GAMS_Model\input.gdx

--- eiFlux_GAMS_Instationary.gms(274) 4 Mb

--- GDXin=C:\Users\dluga\OneDrive\Desktop\eiFlux_Inca_Comparison_Rev2\GAMS_Model\input.gdx

--- GDX File ($gdxIn) C:\Users\dluga\OneDrive\Desktop\eiFlux_Inca_Comparison_Rev2\GAMS_Model\input.gdx

--- eiFlux_GAMS_Instationary.gms(327) 4 Mb

--- Starting execution: elapsed 0:00:00.032

--- eiFlux_GAMS_Instationary.gms(208) 6 Mb

--- Generating CNS model initx

--- eiFlux_GAMS_Instationary.gms(157) 40 Mb
--- eiFlux_GAMS_Instationary.gms(157) 40 Mb
--- eiFlux_GAMS_Instationary.gms(163) 41 Mb
--- eiFlux_GAMS_Instationary.gms(163) 42 Mb
--- eiFlux_GAMS_Instationary.gms(163) 46 Mb
--- eiFlux_GAMS_Instationary.gms(163) 47 Mb
--- eiFlux_GAMS_Instationary.gms(163) 47 Mb
--- eiFlux_GAMS_Instationary.gms(168) 50 Mb
--- eiFlux_GAMS_Instationary.gms(213) 51 Mb

--- LOOPS cidx = 0

---   75,044 rows  76,072 columns  442,058 non-zeroes

---   92,040 nl-code  17,820 nl-non-zeroes

--- eiFlux_GAMS_Instationary.gms(213) 49 Mb

--- Executing CONOPT4 (Solvelink=2): elapsed 0:00:03.038


CONOPT 4         34.2.0 r6925a71 Released Feb 05, 2021 WEI x86 64bit/MS Window


Reading parameter(s) from "C:\Users\dluga\OneDrive\Desktop\eiFlux_Inca_Comparison_Rev2\GAMS_Model\conopt4.opt"

>>  LFNICR 20000

>>  Lim_SlowPrg 1000

>>  Frq_Rescale 1

>>  Flg_2DDir 1

Finished reading from "C:\Users\dluga\OneDrive\Desktop\eiFlux_Inca_Comparison_Rev2\GAMS_Model\conopt4.opt"


 

 

    C O N O P T   version 4.23

    Copyright (C) ARKI Consulting and Development A/S

                  Bagsvaerdvej 246 A

                  DK-2880 Bagsvaerd, Denmark

    Licensed to:  GAMS/CONOPT OEM License

 

 

    The user model has 75044 constraints and 76072 variables

    with 442058 Jacobian elements, 17820 of which are nonlinear.

 

    Iter Phase   Ninf   Infeasibility   RGmax      NSB   Step  InItr MX OK

       0   0          1.0431500000E+04 (Input point)

 

    The pre-triangular part of the model has 0 constraints and 1028 variables.

    There are 8224 definitional constraints and defined variables.

 

    Preprocessed model has 66820 constraints and 66820 variables

    with 378322 Jacobian elements, 17820 of which are nonlinear.

 

    Iter Phase   Ninf   Infeasibility   RGmax      NSB   Step  InItr MX OK

                      1.0431500000E+04 (Full preprocessed model)

                      1.0416500000E+04 (After scaling)

       1   0       0  9.4317590403E+03                 1.2E-01     1 F  T

       2   0       0  6.5468706181E+03                 3.2E-01     1 F  T

       3   1       0  4.9061237519E-10                 1.0E+00     5 F  T

 

 ** Feasible solution to a square system.

 

--- Reading solution for model initx

--- Executing after solve: elapsed 0:00:07.248

--- eiFlux_GAMS_Instationary.gms(208) 49 Mb

--- Generating NLP model mfa

--- eiFlux_GAMS_Instationary.gms(157) 51 Mb
--- eiFlux_GAMS_Instationary.gms(157) 55 Mb
--- eiFlux_GAMS_Instationary.gms(159) 62 Mb
--- eiFlux_GAMS_Instationary.gms(159) 66 Mb
--- eiFlux_GAMS_Instationary.gms(159) 72 Mb
--- eiFlux_GAMS_Instationary.gms(167) 75 Mb
--- eiFlux_GAMS_Instationary.gms(225) 75 Mb

--- LOOPS cidx = 0

---   78,315 rows  79,641 columns  656,856 non-zeroes

---   798,818 nl-code  338,802 nl-non-zeroes

--- eiFlux_GAMS_Instationary.gms(225) 70 Mb

--- Executing CONOPT4 (Solvelink=2): elapsed 0:00:10.528


CONOPT 4         34.2.0 r6925a71 Released Feb 05, 2021 WEI x86 64bit/MS Window


Reading parameter(s) from "C:\Users\dluga\OneDrive\Desktop\eiFlux_Inca_Comparison_Rev2\GAMS_Model\conopt4.opt"

>>  LFNICR 20000

>>  Lim_SlowPrg 1000

>>  Frq_Rescale 1

>>  Flg_2DDir 1

Finished reading from "C:\Users\dluga\OneDrive\Desktop\eiFlux_Inca_Comparison_Rev2\GAMS_Model\conopt4.opt"


 

 

    C O N O P T   version 4.23

    Copyright (C) ARKI Consulting and Development A/S

                  Bagsvaerdvej 246 A

                  DK-2880 Bagsvaerd, Denmark

    Licensed to:  GAMS/CONOPT OEM License

 

 

    The user model has 78315 constraints and 79641 variables

    with 656856 Jacobian elements, 338802 of which are nonlinear.

    The Hessian of the Lagrangian has 1182 elements on the diagonal,

    140010 elements below the diagonal, and 63881 nonlinear variables.

 

    Iter Phase   Ninf   Infeasibility   RGmax      NSB   Step  InItr MX OK

       0   0          8.7858268131E-09 (Input point)

 

    The pre-triangular part of the model has 24 constraints and 1055 variables.

    The post-triangular part of the model has 10410 constraints and variables.

 

    Preprocessed model has 67881 constraints and 68176 variables

    with 515252 Jacobian elements, 254640 of which are nonlinear.

 

    Iter Phase   Ninf   Infeasibility   RGmax      NSB   Step  InItr MX OK

                      1.6129511658E-01 (Full preprocessed model)

                      1.7279454354E-02 (After scaling)

                      4.1259099535E-04 (After adjusting individual variables)

       1   0       0  1.4384239738E-09                 1.0E+00     1 T  T

 

 ** Feasible solution. Value of objective =    923.799411486

 

    Iter Phase   Ninf     Objective     RGmax      NSB   Step  InItr MX OK

       2   3          9.2375260663E+02 2.4E+04      41 3.0E-08    25 F  T

       3   4          6.5215793006E+02 1.5E+03     236 1.0E+00    20 T  T

       4   4          6.5063237586E+02 3.7E+03     254 1.0E+00    12 F  T

       5   4          6.4964129743E+02 2.6E+02     254 1.0E+00    26 T  T

       6   4          6.4851144927E+02 3.3E+01     254 2.3E-01   103 F  T

       7   4          6.4639687588E+02 4.2E+02     259 1.0E+00    17 F  T

       8   4          6.4613529981E+02 1.8E+02     262 1.0E+00    14 F  T

       9   4          6.4582365611E+02 1.2E+01     263 1.0E+00    76 T  T

      10   4          6.4575448651E+02 1.3E+01     260 1.0E+00    70 F  T

      11   4          6.4570463010E+02 2.0E+00     262 1.0E+00    67 T  T

   Elapsed time       52.0 seconds.

 

    Iter Phase   Ninf     Objective     RGmax      NSB   Step  InItr MX OK

      12   4          6.4570143125E+02 5.3E+00     268 1.0E+00    23 F  T

      13   4          6.4564495379E+02 2.7E-01     268 2.0E-01    57 F  T

      14   4          6.4561066696E+02 1.7E+01     271 1.0E+00    14 F  T

      15   4          6.4560737674E+02 8.8E+00     271 1.0E+00    20 T  T

      16   4          6.4558736758E+02 7.3E-01     270 2.4E-01   139 F  T

      17   4          6.4555598332E+02 6.5E+01     270 1.0E+00    16 F  T

      18   4          6.4552323009E+02 9.4E+00     270 2.7E-01    51 F  T

      19   4          6.4550433242E+02 3.1E+01     271 1.0E+00    16 F  T

      20   4          6.4547176817E+02 8.2E-01     271 1.0E+00    51 T  T

      21   4          6.4542833816E+02 4.1E+00     270 3.4E-01    25 F  T

 

    Iter Phase   Ninf     Objective     RGmax      NSB   Step  InItr MX OK

      22   4          6.4540376590E+02 3.1E+01     271 1.0E+00    15 T  T

      23   4          6.4539752332E+02 2.9E+00     269 7.4E-01    14 F  T

      24   4          6.4539094351E+02 1.4E+01     271 1.0E+00    12 F  T

      25   4          6.4538986858E+02 4.4E-01     271 5.0E-02    16 F  T

      26   4          6.4538211581E+02 4.9E+00     271 9.1E-01    20 F  F

      27   4          6.4537737240E+02 5.6E+00     272 8.1E-01    12 F  F

      28   4          6.4537478181E+02 4.5E+00     272 1.0E+00    14 T  T

      29   4          6.4537241067E+02 2.2E+00     271 3.4E-01    15 F  F

      30   4          6.4537067751E+02 2.9E+00     271 8.5E-01    13 F  T

      31   4          6.4536874575E+02 5.6E+00     271 1.0E+00    12 F  T

   Elapsed time      104.6 seconds.

 

    Iter Phase   Ninf     Objective     RGmax      NSB   Step  InItr MX OK

      32   4          6.4536786229E+02 1.7E+00     271 4.1E-01    12 F  T

      33   4          6.4536576057E+02 6.7E+00     271 1.0E+00    12 F  T

      34   4          6.4536457415E+02 1.7E+00     273 2.6E-01    13 F  T

      35   4          6.4536250969E+02 4.8E+00     273 1.0E+00    12 T  T

      36   4          6.4536002398E+02 4.7E+00     273 1.0E+00    11 T  T

      37   4          6.4535708232E+02 6.0E+00     272 1.0E+00    11 T  T

      38   4          6.4535361000E+02 4.7E+00     271 7.7E-01    12 F  F

      39   4          6.4533910183E+02 7.3E+00     271 9.2E-01    12 F  F

      40   4          6.4532388084E+02 4.3E+00     271 7.5E-01    15 F  F

      41   4          6.4531763344E+02 2.1E+01     272 1.5E-01    18 F  T

   Elapsed time      142.5 seconds.

 

    Iter Phase   Ninf     Objective     RGmax      NSB   Step  InItr MX OK

      42   4          6.4530507798E+02 1.7E+01     272 1.0E+00    12 T  T

      43   4          6.4530015504E+02 1.6E+00     270 3.7E-02    26 F  T

      44   4          6.4528560036E+02 6.9E+00     270 6.2E-01    14 F  T

      45   4          6.4527727810E+02 7.2E+00     270 8.0E-01    12 F  T

      46   4          6.4525499210E+02 1.4E+01     270 2.3E+00    12 F  T

      47   4          6.4523784575E+02 1.3E+01     270 1.0E+00    12 F  T

      48   4          6.4521371814E+02 1.7E+01     270 1.0E+00    12 F  T

      49   4          6.4519345750E+02 1.2E+01     271 6.1E-01    12 F  T

      50   4          6.4511307798E+02 9.0E+01     273 9.0E-03    27 F  T

      51   4          6.4509252441E+02 2.4E+01     272 1.3E-01    20 F  T

   Elapsed time      182.8 seconds.

 

    Iter Phase   Ninf     Objective     RGmax      NSB   Step  InItr MX OK

      52   4          6.4506018965E+02 3.7E+01     274 1.0E+00    19 T  T

      53   4          6.4502770849E+02 4.1E+00     273 1.0E+00    71 T  T

      54   4          6.4501897024E+02 1.6E+01     273 1.0E+00    29 T  T

      55   4          6.4501142059E+02 6.1E+00     272 8.7E-01    45 F  T

      56   4          6.4500740319E+02 7.4E+00     272 1.0E+00    17 F  T

      57   4          6.4500701959E+02 1.0E+00     272 1.0E+00    24 F  T

      58   4          6.4500680776E+02 6.1E-02     272 1.6E-01    59 F  T

      59   4          6.4500672555E+02 1.0E+00     272 1.0E+00    19 F  T

      60   4          6.4500562518E+02 5.5E-01     272 1.0E+00    27 T  T

      61   4          6.4500560512E+02 2.2E-01     270 1.0E+00    15 F  T

 

    Iter Phase   Ninf     Objective     RGmax      NSB   Step  InItr MX OK

      62   4          6.4500552184E+02 9.9E-01     271 1.8E+00    12 F  T

      63   4          6.4500542012E+02 6.8E-01     271 6.5E-02     2 F  T

      64   4          6.4500532315E+02 1.5E-01     271 5.9E-01    14 F  T

      65   4          6.4500496527E+02 9.6E-01     271 3.4E+00     8 F  T

      66   4          6.4500485882E+02 1.7E+00     271 3.0E-01     3 F  T

      67   4          6.4500435451E+02 2.5E+00     271 1.0E+00    12 F  T

      68   4          6.4500434441E+02 4.0E-01     271 6.8E-01    14 F  T

      69   4          6.4500432845E+02 5.7E-01     271 1.0E+00     7 F  T

      70   4          6.4500431990E+02 1.7E-01     271 3.7E-01    12 F  T

      71   4          6.4500430623E+02 4.1E-01     271 1.0E+00     6 F  T

   Elapsed time      217.0 seconds.

 

    Iter Phase   Ninf     Objective     RGmax      NSB   Step  InItr MX OK

      72   4          6.4500429373E+02 3.5E-01     271 1.0E+00     5 F  T

      73   4          6.4500427936E+02 4.7E-01     271 1.0E+00     5 F  T

      74   4          6.4500427001E+02 2.6E-01     271 5.9E-01     5 F  T

      75   4          6.4500425650E+02 4.1E-01     271 1.0E+00     5 F  T

      76   4          6.4500424478E+02 3.4E-01     271 1.0E+00     6 F  T

      77   4          6.4500423048E+02 4.9E-01     271 1.0E+00     5 F  T

      78   4          6.4500422198E+02 2.2E-01     271 6.0E-01     5 F  T

      79   4          6.4500420779E+02 5.1E-01     271 1.0E+00     5 F  T

      80   4          6.4500419959E+02 2.0E-01     271 5.3E-01     5 F  T

      81   4          6.4500418619E+02 4.7E-01     271 1.0E+00     6 F  T

 

    Iter Phase   Ninf     Objective     RGmax      NSB   Step  InItr MX OK

      82   4          6.4500417812E+02 2.2E-01     271 6.5E-01     5 F  T

      83   4          6.4500416460E+02 5.1E-01     271 1.0E+00     5 F  T

      84   4          6.4500415702E+02 1.7E-01     271 4.6E-01     5 F  T

      85   4          6.4500414493E+02 4.2E-01     271 1.0E+00     5 F  T

      86   4          6.4500413688E+02 2.4E-01     271 6.5E-01     6 F  T

      87   4          6.4500412555E+02 4.0E-01     271 1.0E+00     5 F  T

      88   4          6.4500411868E+02 2.5E-01     271 1.0E+00     5 F  T

      89   4          6.4500410503E+02 6.0E-01     271 1.0E+00     5 F  T

      90   4          6.4500409936E+02 9.8E-02     271 2.1E-01    11 F  T

      91   4          6.4500409102E+02 2.3E-01     271 1.0E+00    10 F  T

 

    Iter Phase   Ninf     Objective     RGmax      NSB   Step  InItr MX OK

      92   4          6.4500408223E+02 3.0E-01     271 1.0E+00     9 F  T

      93   4          6.4500407294E+02 3.5E-01     271 1.0E+00     7 F  T

      94   4          6.4500406645E+02 2.4E-01     271 1.0E+00     5 F  T

      95   4          6.4500405629E+02 4.9E-01     271 1.0E+00     8 F  T

      96   4          6.4500405121E+02 1.1E-01     271 3.3E-01    12 F  T

      97   4          6.4500404365E+02 2.9E-01     271 1.0E+00     5 F  T

      98   4          6.4500403659E+02 2.7E-01     271 1.0E+00     4 F  T

      99   4          6.4500402964E+02 2.9E-01     271 1.0E+00     4 F  T

     100   4          6.4500402361E+02 2.4E-01     271 1.0E+00     5 F  T

     101   4          6.4500401704E+02 3.2E-01     271 1.0E+00     6 F  T

   Elapsed time      255.5 seconds.

 

    Iter Phase   Ninf     Objective     RGmax      NSB   Step  InItr MX OK

     102   4          6.4500401279E+02 1.7E-01     271 6.4E-01     5 F  T

     103   4          6.4500400700E+02 2.9E-01     271 1.0E+00     5 F  T

     104   4          6.4500400341E+02 1.8E-01     271 1.0E+00     5 F  T

     105   4          6.4500399701E+02 4.1E-01     271 1.0E+00     5 F  T

     106   4          6.4500399406E+02 7.1E-02     271 2.9E-01    11 F  T

     107   4          6.4500398991E+02 2.1E-01     271 1.0E+00     5 F  T

     108   4          6.4500398574E+02 2.4E-01     271 1.0E+00     5 F  T

     109   4          6.4500398276E+02 1.6E-01     271 1.0E+00     5 F  T

     110   4          6.4500397862E+02 3.1E-01     271 1.0E+00     5 F  T

     111   4          6.4500397649E+02 7.6E-02     271 4.2E-01    11 F  T

 

    Iter Phase   Ninf     Objective     RGmax      NSB   Step  InItr MX OK

     112   4          6.4500397336E+02 2.2E-01     271 1.0E+00     5 F  T

     113   4          6.4500397152E+02 1.3E-01     271 1.0E+00     8 F  T

     114   4          6.4500396817E+02 3.1E-01     271 1.0E+00     6 F  T

     115   4          6.4500396667E+02 4.8E-02     271 3.0E-01    11 F  T

     116   4          6.4500396462E+02 1.5E-01     271 1.0E+00     6 F  T

     117   4          6.4500396269E+02 1.6E-01     271 1.0E+00     4 F  T

     118   4          6.4500396113E+02 1.2E-01     271 1.0E+00     5 F  T

     119   4          6.4500395950E+02 1.7E-01     271 1.0E+00     5 F  T

     120   4          6.4500395853E+02 7.5E-02     271 5.8E-01     5 F  T

     121   4          6.4500395729E+02 1.3E-01     271 1.0E+00     6 F  T

 

    Iter Phase   Ninf     Objective     RGmax      NSB   Step  InItr MX OK

     122   4          6.4500395634E+02 9.4E-02     271 1.0E+00     5 F  T

     123   4          6.4500395532E+02 1.4E-01     271 1.0E+00     5 F  T

     124   4          6.4500395477E+02 5.3E-02     271 7.0E-01     5 F  T

     125   4          6.4500395396E+02 1.4E-01     271 1.0E+00     5 F  T

     126   4          6.4500395356E+02 3.5E-02     271 5.4E-01    11 F  T

     127   4          6.4500395301E+02 1.1E-01     271 1.0E+00     5 F  T

     128   4          6.4500395273E+02 3.7E-02     271 5.0E-01     5 F  T

     129   4          6.4500395239E+02 6.3E-02     271 1.0E+00     4 F  T

     130   4          6.4500395212E+02 5.8E-02     271 1.0E+00     4 F  T

     131   4          6.4500395191E+02 4.7E-02     271 1.0E+00     6 F  T

   Elapsed time      288.8 seconds.

 

    Iter Phase   Ninf     Objective     RGmax      NSB   Step  InItr MX OK

     132   4          6.4500395176E+02 4.5E-02     271 1.0E+00     4 F  T

     133   4          6.4500395166E+02 3.1E-02     271 1.0E+00     4 F  T

     134   4          6.4500395158E+02 3.5E-02     271 1.0E+00     4 F  T

     135   4          6.4500395154E+02 1.6E-02     271 1.0E+00     4 F  T

     136   4          6.4500395152E+02 2.6E-02     271 1.0E+00     5 F  T

     137   4          6.4500395151E+02 4.6E-03     271 1.0E+00     4 F  T

     138   4          6.4500395151E+02 1.4E-02     271 1.0E+00     4 T  T

     139   4          6.4500395151E+02 1.0E-06     270 1.0E+00     3 F  T

     140   4          6.4500395151E+02 1.0E-03     270 1.0E+00     3 F  T

     141   4          6.4500395151E+02 1.1E-09     270

 

 ** Optimal solution. Reduced gradient less than tolerance.

 

--- Reading solution for model mfa

--- Executing after solve: elapsed 0:05:16.652

--- eiFlux_GAMS_Instationary.gms(208) 70 Mb
--- eiFlux_GAMS_Instationary.gms(260) 70 Mb
--- eiFlux_GAMS_Instationary.gms(278) 70 Mb

--- GDX File (execute_unload) C:\Users\dluga\OneDrive\Desktop\eiFlux_Inca_Comparison_Rev2\GAMS_Model\Results.gdx

--- GDX File C:\Users\dluga\OneDrive\Desktop\eiFlux_Inca_Comparison_Rev2\GAMS_Model\_gams_py_gdb3.gdx

*** Status: Normal completion

--- Job eiFlux_GAMS_Instationary.gms Stop 11/11/21 12:26:52 elapsed 0:05:16.789


 Experiment exp1

 Measurement Time 0.30
  Metabolite           Atoms    M+    Measured (scaled)  Simulated   Residual
         Ala              bc     0               0.9597     0.9598     0.0001
         Ala              bc     1               0.0219      0.021     0.0134
         Ala              bc     2               0.0242     0.0193     0.2406
         Ala             abc     0               0.9488      0.949     0.0002
         Ala             abc     1               0.0275     0.0313     0.1212
         Ala             abc     2               0.0107      0.013     0.0503
         Ala             abc     3               0.0152     0.0067     1.1277
         Asn            abcd     0               0.9553     0.9579     0.0325
         Asn            abcd     1               0.0503     0.0414     2.1587
         Asn            abcd     2                    0     0.0007     0.0096
         Asn            abcd     3                    0        0.0        0.0
         Asn            abcd     4                    0        0.0        0.0
         Asp              ab     0               0.9743     0.9744     0.0003
         Asp              ab     1               0.0308      0.024     0.5744
         Asp              ab     2                    0     0.0016     0.1003
         Asp             bcd     0               0.9615     0.9631     0.0115
         Asp             bcd     1               0.0449     0.0321     1.1433
         Asp             bcd     2               0.0055     0.0046     0.0342
         Asp             bcd     3               0.0116     0.0003     2.6046
         Asp            abcd     0               0.9522     0.9527     0.0069
         Asp            abcd     1               0.0509     0.0421     2.1279
         Asp            abcd     2               0.0131     0.0036     0.4608
         Asp            abcd     3               0.0047     0.0016     0.1519
         Asp            abcd     4                    0     0.0001        0.0
         Glu            bcde     0               0.9577     0.9578     0.0001
         Glu            bcde     1               0.0421     0.0414      0.009
         Glu            bcde     2                    0     0.0007     0.0109
         Glu            bcde     3                    0        0.0        0.0
         Glu            bcde     4                    0        0.0        0.0
         Glu           abcde     0               0.9471     0.9476     0.0022
         Glu           abcde     1               0.0543     0.0512      0.253
         Glu           abcde     2                0.006     0.0012     0.2353
         Glu           abcde     3               0.0018        0.0     0.0164
         Glu           abcde     4               0.0019        0.0     0.0363
         Glu           abcde     5               0.0029        0.0     0.0846
         Gln           abcde     0               0.9477     0.9476        0.0
         Gln           abcde     1               0.0507     0.0512      0.007
         Gln           abcde     2                    0     0.0011     0.0085
         Gln           abcde     3                    0        0.0        0.0
         Gln           abcde     4                    0        0.0        0.0
         Gln           abcde     5                    0        0.0        0.0
         Gly               b     0               0.9762     0.9761        0.0
         Gly               b     1               0.0221     0.0239     0.0374
         Gly              ab     0               0.9654     0.9652     0.0005
         Gly              ab     1                 0.02       0.03     2.0531
         Gly              ab     2               0.0083     0.0047     0.2636
         Ile           bcdef     0               0.9432     0.9436     0.0009
         Ile           bcdef     1               0.0509     0.0511     0.0002
         Ile           bcdef     2               0.0114     0.0052     0.7845
         Ile           bcdef     3                    0     0.0001     0.0003
         Ile           bcdef     4               0.0068        0.0     0.5742
         Ile           bcdef     5                    0        0.0        0.0
         Leu           bcdef     0               0.9459     0.9455      0.004
         Leu           bcdef     1               0.0349     0.0532     5.2341
         Leu           bcdef     2               0.0019     0.0013      0.003
         Leu           bcdef     3                    0        0.0        0.0
         Leu           bcdef     4                    0        0.0        0.0
         Leu           bcdef     5               0.0018        0.0     0.0326
         Met            bcde     0               0.9575     0.9579     0.0017
         Met            bcde     1               0.0476     0.0415     0.1919
         Met            bcde     2               0.0186     0.0007     1.6432
         Met            bcde     3                    0        0.0        0.0
         Met            bcde     4               0.0142        0.0     1.6725
         Met           abcde     0                0.947     0.9476     0.0058
         Met           abcde     1               0.0543     0.0513     0.0909
         Met           abcde     2                    0     0.0011     0.0125
         Met           abcde     3               0.0046        0.0      0.209
         Met           abcde     4                0.012        0.0     3.9812
         Met           abcde     5               0.0269        0.0     3.2249
         Phe        bcdefghi     0               0.9082     0.9082     0.0001
         Phe        bcdefghi     1               0.0775     0.0787     0.0497
         Phe        bcdefghi     2               0.0135     0.0123     0.0171
         Phe        bcdefghi     3               0.0058     0.0008     0.1297
         Phe        bcdefghi     4                    0     0.0001     0.0002
         Phe        bcdefghi     5               0.0047        0.0     0.3401
         Phe        bcdefghi     6                    0        0.0        0.0
         Phe        bcdefghi     7               0.0068        0.0     0.2354
         Phe        bcdefghi     8               0.0114        0.0     1.6019
         Phe              ab     0               0.9686     0.9688     0.0003
         Phe              ab     1               0.0176     0.0277     0.5985
         Phe              ab     2               0.0122     0.0035      2.081
         Phe       abcdefghi     0               0.8966     0.8982     0.0179
         Phe       abcdefghi     1               0.0963     0.0877     0.3243
         Phe       abcdefghi     2               0.0112       0.01     0.0455
         Phe       abcdefghi     3                    0     0.0038     0.3946
         Phe       abcdefghi     4                0.009     0.0003     2.1272
         Phe       abcdefghi     5               0.0064        0.0     0.4066
         Phe       abcdefghi     6               0.0256        0.0     3.3325
         Phe       abcdefghi     7                    0        0.0        0.0
         Phe       abcdefghi     8                    0        0.0        0.0
         Phe       abcdefghi     9                    0        0.0        0.0
         Ser              bc     0               0.7868     0.7834      0.051
         Ser              bc     1               0.0266     0.0238     0.0565
         Ser              bc     2               0.1905     0.1928     0.1519
         Ser              ab     0                0.779     0.7829     0.1051
         Ser              ab     1               0.1654     0.1497     1.4472
         Ser              ab     2                0.075     0.0673     0.5859
         Ser             abc     0                 0.77     0.7702     0.0008
         Ser             abc     1               0.0408     0.0358     1.0285
         Ser             abc     2               0.1236     0.1276     0.1656
         Ser             abc     3               0.0669     0.0664     0.0085
         Thr             bcd     0               0.9665     0.9682     0.0214
         Thr             bcd     1               0.0473     0.0314     3.9575
         Thr             bcd     2                    0     0.0004      0.001
         Thr             bcd     3                    0        0.0        0.0
         Thr            abcd     0               0.9578     0.9578        0.0
         Thr            abcd     1               0.0366     0.0414     0.1619
         Thr            abcd     2               0.0151     0.0007     1.2233
         Thr            abcd     3               0.0045        0.0     0.5463
         Thr            abcd     4                    0        0.0        0.0
         Tyr              ab     0                0.976      0.976     0.0001
         Tyr              ab     1               0.0232     0.0229     0.0004
         Tyr              ab     2               0.0101      0.001     1.2801
         Val            bcde     0               0.9173     0.9174     0.0005
         Val            bcde     1               0.0445     0.0401     0.0995
         Val            bcde     2               0.0403     0.0378      0.135
         Val            bcde     3                    0     0.0009     0.0047
         Val            bcde     4               0.0028     0.0038     0.0456
         Val           abcde     0               0.9068     0.9072     0.0006
         Val           abcde     1               0.0468     0.0497     0.0711
         Val           abcde     2               0.0368     0.0316     0.4263
         Val           abcde     3               0.0011     0.0075     1.6267
         Val           abcde     4               0.0042     0.0027     0.0127
         Val           abcde     5               0.0054     0.0013     0.1124
         aKG           abcde     0               0.9469     0.9471     0.0009
         aKG           abcde     1               0.0593     0.0512     0.4502
         aKG           abcde     2               0.0025     0.0016     0.0234
         aKG           abcde     3                    0        0.0        0.0
         aKG           abcde     4                    0        0.0        0.0
         aKG           abcde     5                0.004        0.0     0.1107
         Cit          abcdef     0               0.9051     0.9043     0.0063
         Cit          abcdef     1               0.0478       0.06     0.8766
         Cit          abcdef     2               0.0235     0.0314     1.7066
         Cit          abcdef     3                    0     0.0032     0.0727
         Cit          abcdef     4                    0     0.0008     0.0061
         Cit          abcdef     5               0.0153     0.0003     1.1353
         Cit          abcdef     6               0.0084        0.0     0.8648
         Fum            abcd     0               0.9423     0.9423        0.0
         Fum            abcd     1               0.0417     0.0434     0.0177
         Fum            abcd     2                    0     0.0094     0.7338
         Fum            abcd     3               0.0112     0.0046     0.3052
         Fum            abcd     4                    0     0.0002     0.0015
         Mal            abcd     0               0.9033     0.9029      0.001
         Mal            abcd     1               0.0483     0.0487     0.0045
         Mal            abcd     2               0.0317     0.0312     0.0024
         Mal            abcd     3               0.0046     0.0162     3.7849
         Mal            abcd     4                    0      0.001     0.0086
         Pyr             abc     0               0.7281     0.7273     0.0132
         Pyr             abc     1               0.0354     0.0311     0.1342
         Pyr             abc     2               0.1549     0.1589     0.0968
         Pyr             abc     3               0.0692     0.0827      1.813
         Suc            abcd     0               0.9419     0.9423     0.0013
         Suc            abcd     1               0.0383     0.0434     0.3295
         Suc            abcd     2               0.0138     0.0094     0.5372
         Suc            abcd     3               0.0151     0.0046     1.3591
         Suc            abcd     4                0.014     0.0002     1.8999

 Total Residual at Current Time 72.984

 Measurement Time 0.75
  Metabolite           Atoms    M+    Measured (scaled)  Simulated   Residual
         Ala              bc     0               0.8811     0.8826     0.0358
         Ala              bc     1               0.0278     0.0216     0.4798
         Ala              bc     2               0.1217     0.0958     3.9859
         Ala             abc     0               0.8697     0.8708     0.0146
         Ala             abc     1               0.0085     0.0319     3.8107
         Ala             abc     2               0.0786      0.064     1.4803
         Ala             abc     3               0.0523     0.0333     1.8518
         Asn            abcd     0               0.9566     0.9574     0.0066
         Asn            abcd     1               0.0593     0.0415      1.608
         Asn            abcd     2                    0      0.001     0.0114
         Asn            abcd     3                    0     0.0002     0.0002
         Asn            abcd     4               0.0217        0.0      3.254
         Asp              ab     0               0.9451     0.9451        0.0
         Asp              ab     1               0.0425     0.0439     0.0149
         Asp              ab     2               0.0129      0.011     0.0597
         Asp             bcd     0               0.9275      0.928     0.0016
         Asp             bcd     1               0.0378     0.0365      0.008
         Asp             bcd     2               0.0338     0.0313     0.1772
         Asp             bcd     3               0.0044     0.0042     0.0015
         Asp            abcd     0               0.9161     0.9169     0.0032
         Asp            abcd     1               0.0585     0.0468     0.8179
         Asp            abcd     2               0.0126     0.0227     1.6025
         Asp            abcd     3               0.0137     0.0124     0.0203
         Asp            abcd     4               0.0091     0.0012      0.989
         Glu            bcde     0               0.9524     0.9527     0.0005
         Glu            bcde     1               0.0465     0.0413     0.2253
         Glu            bcde     2                    0     0.0056     0.1397
         Glu            bcde     3               0.0008     0.0001     0.0034
         Glu            bcde     4                    0     0.0002     0.0011
         Glu           abcde     0               0.9425     0.9424     0.0002
         Glu           abcde     1               0.0365     0.0512     1.0966
         Glu           abcde     2               0.0056     0.0059     0.0023
         Glu           abcde     3               0.0062     0.0003     0.2457
         Glu           abcde     4               0.0024     0.0002     0.0407
         Glu           abcde     5               0.0108        0.0     0.9618
         Gln           abcde     0               0.9473     0.9475     0.0003
         Gln           abcde     1               0.0466     0.0512     0.1502
         Gln           abcde     2               0.0119     0.0013     1.7575
         Gln           abcde     3                    0        0.0        0.0
         Gln           abcde     4                    0        0.0        0.0
         Gln           abcde     5               0.0157        0.0     1.7113
         Gly               b     0               0.9189     0.9192     0.0008
         Gly               b     1               0.0818     0.0808     0.0286
         Gly              ab     0               0.9064     0.9066     0.0003
         Gly              ab     1               0.0699     0.0687     0.0073
         Gly              ab     2               0.0287     0.0246     0.1128
         Ile           bcdef     0               0.9241     0.9256     0.0113
         Ile           bcdef     1               0.0529     0.0506     0.0651
         Ile           bcdef     2               0.0333      0.023     1.6359
         Ile           bcdef     3               0.0026     0.0007     0.0353
         Ile           bcdef     4                    0        0.0        0.0
         Ile           bcdef     5               0.0046        0.0     0.1475
         Leu           bcdef     0               0.9342     0.9341     0.0002
         Leu           bcdef     1               0.0603     0.0632     0.3257
         Leu           bcdef     2                    0     0.0022     0.0779
         Leu           bcdef     3               0.0233     0.0004     3.6596
         Leu           bcdef     4                    0     0.0001     0.0001
         Leu           bcdef     5               0.0112     0.0001     1.5332
         Met            bcde     0               0.9572     0.9571     0.0001
         Met            bcde     1               0.0327     0.0419     0.4909
         Met            bcde     2               0.0053      0.001     0.0958
         Met            bcde     3                    0        0.0        0.0
         Met            bcde     4                    0        0.0        0.0
         Met           abcde     0               0.9465     0.9469      0.001
         Met           abcde     1               0.0523     0.0517     0.0097
         Met           abcde     2                    0     0.0013     0.0124
         Met           abcde     3               0.0051     0.0001     0.9991
         Met           abcde     4               0.0119        0.0     0.7148
         Met           abcde     5                    0        0.0        0.0
         Phe        bcdefghi     0               0.8748     0.8738     0.0178
         Phe        bcdefghi     1               0.0666     0.0765      3.872
         Phe        bcdefghi     2               0.0541     0.0451     0.8167
         Phe        bcdefghi     3                    0     0.0033     0.1344
         Phe        bcdefghi     4               0.0149     0.0007      1.191
         Phe        bcdefghi     5               0.0131     0.0004     2.5395
         Phe        bcdefghi     6               0.0015     0.0002     0.0286
         Phe        bcdefghi     7                0.007     0.0001      0.741
         Phe        bcdefghi     8               0.0006        0.0     0.0035
         Phe              ab     0               0.9327     0.9332     0.0019
         Phe              ab     1               0.0566      0.051     0.1398
         Phe              ab     2               0.0192     0.0158     0.4681
         Phe       abcdefghi     0               0.8645     0.8635      0.008
         Phe       abcdefghi     1                0.082     0.0858     0.3938
         Phe       abcdefghi     2               0.0186     0.0317     1.0151
         Phe       abcdefghi     3               0.0108     0.0168     0.2916
         Phe       abcdefghi     4               0.0028     0.0015     0.0415
         Phe       abcdefghi     5                    0     0.0004     0.0056
         Phe       abcdefghi     6               0.0141     0.0002     3.9218
         Phe       abcdefghi     7               0.0032     0.0001     0.0442
         Phe       abcdefghi     8                    0        0.0        0.0
         Phe       abcdefghi     9                    0        0.0        0.0
         Ser              bc     0               0.6049     0.6074     0.0337
         Ser              bc     1               0.0651      0.057       0.39
         Ser              bc     2               0.3387     0.3355     0.0453
         Ser              ab     0               0.6286     0.6268     0.0901
         Ser              ab     1               0.2435     0.2511     1.1857
         Ser              ab     2               0.1262     0.1221     0.2095
         Ser             abc     0               0.5908     0.5922     0.0123
         Ser             abc     1               0.0695     0.0649     0.8547
         Ser             abc     2               0.1954     0.2256     4.0495
         Ser             abc     3               0.1211     0.1173      0.578
         Thr             bcd     0               0.9675     0.9674     0.0001
         Thr             bcd     1               0.0184     0.0315     1.2015
         Thr             bcd     2                    0      0.001     0.0096
         Thr             bcd     3               0.0039     0.0001     0.1429
         Thr            abcd     0                0.956     0.9571      0.013
         Thr            abcd     1               0.0769     0.0415     5.5615
         Thr            abcd     2                    0     0.0011     0.0155
         Thr            abcd     3               0.0003     0.0003        0.0
         Thr            abcd     4                    0        0.0        0.0
         Tyr              ab     0                0.966     0.9661     0.0001
         Tyr              ab     1               0.0326     0.0294     0.0677
         Tyr              ab     2               0.0072     0.0045     0.2142
         Val            bcde     0               0.7753     0.7749     0.0061
         Val            bcde     1               0.0408     0.0372     0.1975
         Val            bcde     2               0.1312     0.1465     1.3871
         Val            bcde     3                    0     0.0052     0.2261
         Val            bcde     4               0.0336     0.0363     0.0369
         Val           abcde     0               0.7645     0.7648     0.0002
         Val           abcde     1               0.0489     0.0459     0.0444
         Val           abcde     2               0.1194     0.1208     0.0714
         Val           abcde     3               0.0367     0.0309     0.9276
         Val           abcde     4               0.0256     0.0251     0.0035
         Val           abcde     5               0.0133     0.0126      0.017
         aKG           abcde     0               0.9315     0.9308     0.0044
         aKG           abcde     1               0.0354      0.051     3.0126
         aKG           abcde     2               0.0077     0.0163     1.5082
         aKG           abcde     3               0.0057     0.0009     0.6322
         aKG           abcde     4               0.0029     0.0009     0.0221
         aKG           abcde     5                0.012     0.0001     1.1795
         Cit          abcdef     0               0.7576     0.7589     0.0223
         Cit          abcdef     1               0.0376     0.0585     5.3675
         Cit          abcdef     2               0.1507     0.1452     0.8349
         Cit          abcdef     3               0.0111     0.0199     1.2181
         Cit          abcdef     4               0.0099     0.0113     0.0332
         Cit          abcdef     5                    0     0.0056     0.2187
         Cit          abcdef     6               0.0147     0.0006     1.0256
         Fum            abcd     0               0.8609     0.8612     0.0013
         Fum            abcd     1               0.0676     0.0538     1.9131
         Fum            abcd     2               0.0376     0.0533     3.0445
         Fum            abcd     3               0.0353     0.0288     0.4267
         Fum            abcd     4                    0      0.003     0.0522
         Mal            abcd     0               0.7835     0.7856     0.0272
         Mal            abcd     1               0.0564     0.0635     0.4982
         Mal            abcd     2               0.0972     0.0922     0.6911
         Mal            abcd     3               0.0508     0.0526     0.0315
         Mal            abcd     4               0.0117     0.0061      0.649
         Pyr             abc     0               0.5424     0.5489      0.253
         Pyr             abc     1               0.0235     0.0371     3.7483
         Pyr             abc     2               0.2784     0.2715     0.7593
         Pyr             abc     3               0.1405     0.1425     0.0407
         Suc            abcd     0               0.8619     0.8612     0.0027
         Suc            abcd     1               0.0479     0.0538     0.4186
         Suc            abcd     2               0.0314     0.0533     2.4633
         Suc            abcd     3               0.0356     0.0288      0.723
         Suc            abcd     4                    0      0.003      0.045

 Total Residual at Current Time 100.6736

 Measurement Time 1.20
  Metabolite           Atoms    M+    Measured (scaled)  Simulated   Residual
         Ala              bc     0               0.7993     0.7997     0.0016
         Ala              bc     1               0.0093     0.0247     1.2143
         Ala              bc     2                0.178     0.1756     0.0581
         Ala             abc     0               0.7873     0.7868     0.0078
         Ala             abc     1               0.0381     0.0339     0.1232
         Ala             abc     2               0.1177     0.1175     0.0003
         Ala             abc     3               0.0561     0.0618      1.314
         Asn            abcd     0               0.9558     0.9557        0.0
         Asn            abcd     1                0.041     0.0417     0.0116
         Asn            abcd     2                    0     0.0018     0.0678
         Asn            abcd     3                    0     0.0007     0.0023
         Asn            abcd     4               0.0021     0.0001     0.1614
         Asp              ab     0               0.8978     0.8994     0.0129
         Asp              ab     1               0.0902     0.0753     1.3116
         Asp              ab     2               0.0207     0.0253     0.1463
         Asp             bcd     0               0.8742     0.8744      0.002
         Asp             bcd     1               0.0341     0.0437     0.9225
         Asp             bcd     2               0.0866     0.0688     1.6145
         Asp             bcd     3               0.0172     0.0131     0.4778
         Asp            abcd     0               0.8622     0.8617     0.0056
         Asp            abcd     1               0.0426     0.0539      1.575
         Asp            abcd     2               0.0453      0.051     0.6563
         Asp            abcd     3               0.0321     0.0297     0.0309
         Asp            abcd     4                    0     0.0037     0.0926
         Glu            bcde     0               0.9242     0.9264     0.0355
         Glu            bcde     1               0.0508     0.0411     1.1778
         Glu            bcde     2               0.0352     0.0293      1.417
         Glu            bcde     3                    0     0.0009     0.0105
         Glu            bcde     4               0.0026     0.0023     0.0004
         Glu           abcde     0               0.9151     0.9156     0.0017
         Glu           abcde     1               0.0455      0.051     0.3086
         Glu           abcde     2               0.0328     0.0288     0.4465
         Glu           abcde     3               0.0056      0.002     0.2086
         Glu           abcde     4               0.0143     0.0022     1.2027
         Glu           abcde     5                    0     0.0003      0.001
         Gln           abcde     0               0.9456     0.9457     0.0005
         Gln           abcde     1               0.0636     0.0512     0.7841
         Gln           abcde     2                    0     0.0028      0.046
         Gln           abcde     3                    0     0.0001     0.0004
         Gln           abcde     4               0.0066     0.0001     0.2919
         Gln           abcde     5                    0        0.0        0.0
         Gly               b     0               0.8552     0.8564      0.013
         Gly               b     1               0.1548     0.1436     0.6447
         Gly              ab     0               0.8427     0.8418     0.0164
         Gly              ab     1               0.0983     0.1111     0.8349
         Gly              ab     2               0.0342     0.0471     3.4037
         Ile           bcdef     0                0.903      0.903     0.0001
         Ile           bcdef     1               0.0499     0.0506     0.0089
         Ile           bcdef     2               0.0446     0.0449     0.0024
         Ile           bcdef     3               0.0043     0.0014     0.0806
         Ile           bcdef     4               0.0051     0.0001     0.5159
         Ile           bcdef     5               0.0092        0.0     1.3124
         Leu           bcdef     0               0.9198     0.9188     0.0068
         Leu           bcdef     1               0.0683     0.0754     0.7932
         Leu           bcdef     2                0.004     0.0038     0.0007
         Leu           bcdef     3                0.003     0.0013     0.0261
         Leu           bcdef     4               0.0132     0.0004     1.6277
         Leu           bcdef     5               0.0005     0.0003     0.0008
         Met            bcde     0               0.9544     0.9545     0.0001
         Met            bcde     1               0.0423     0.0433     0.0075
         Met            bcde     2                    0     0.0019      0.055
         Met            bcde     3               0.0069     0.0003     0.8961
         Met            bcde     4               0.0013        0.0     0.0118
         Met           abcde     0               0.9423     0.9443     0.0408
         Met           abcde     1                0.078     0.0531     5.1289
         Met           abcde     2                    0      0.002      0.024
         Met           abcde     3               0.0241     0.0006      2.459
         Met           abcde     4                0.007     0.0001     0.2109
         Met           abcde     5               0.0039        0.0     0.2425
         Phe        bcdefghi     0               0.8293     0.8334      0.087
         Phe        bcdefghi     1               0.0904     0.0747     2.0348
         Phe        bcdefghi     2               0.0897     0.0815     0.3365
         Phe        bcdefghi     3               0.0073     0.0064     0.0127
         Phe        bcdefghi     4               0.0038     0.0021      0.024
         Phe        bcdefghi     5               0.0075     0.0011     0.8411
         Phe        bcdefghi     6               0.0108     0.0006     0.8606
         Phe        bcdefghi     7                    0     0.0003     0.0014
         Phe        bcdefghi     8                    0     0.0001     0.0001
         Phe              ab     0               0.8929     0.8926     0.0009
         Phe              ab     1               0.0765     0.0773     0.0047
         Phe              ab     2               0.0172     0.0301     1.6685
         Phe       abcdefghi     0                0.822     0.8226     0.0132
         Phe       abcdefghi     1               0.1009     0.0839     1.9914
         Phe       abcdefghi     2               0.0562     0.0559     0.0013
         Phe       abcdefghi     3               0.0327     0.0316     0.0367
         Phe       abcdefghi     4               0.0097     0.0034     0.6125
         Phe       abcdefghi     5                    0     0.0013     0.0277
         Phe       abcdefghi     6               0.0005     0.0007     0.0002
         Phe       abcdefghi     7               0.0104     0.0003     1.2534
         Phe       abcdefghi     8                    0     0.0001     0.0005
         Phe       abcdefghi     9               0.0034        0.0     0.3231
         Ser              bc     0               0.5272      0.532     0.1893
         Ser              bc     1               0.1022     0.0917     0.5703
         Ser              bc     2               0.3796     0.3763     0.1323
         Ser              ab     0               0.5703     0.5733     0.0517
         Ser              ab     1                0.286     0.2833     0.0882
         Ser              ab     2               0.1441     0.1434     0.0027
         Ser             abc     0               0.5266      0.517     0.7545
         Ser             abc     1                0.068     0.0923     3.0268
         Ser             abc     2               0.2378      0.256     1.6907
         Ser             abc     3               0.1189     0.1346     1.4586
         Thr             bcd     0               0.9632      0.965     0.0172
         Thr             bcd     1               0.0485     0.0318     2.2873
         Thr             bcd     2                    0     0.0028     0.1248
         Thr             bcd     3               0.0246     0.0004     3.0011
         Thr            abcd     0               0.9542     0.9545     0.0021
         Thr            abcd     1               0.0503     0.0419     0.8753
         Thr            abcd     2                    0     0.0025     0.0309
         Thr            abcd     3                    0      0.001     0.0295
         Thr            abcd     4               0.0027     0.0001     0.1821
         Tyr              ab     0               0.9537     0.9541     0.0025
         Tyr              ab     1               0.0403     0.0372     0.1414
         Tyr              ab     2               0.0309     0.0087     2.9159
         Val            bcde     0               0.6407     0.6385     0.0274
         Val            bcde     1               0.0411     0.0371     0.0699
         Val            bcde     2                0.233     0.2335      0.003
         Val            bcde     3               0.0152     0.0122     0.0894
         Val            bcde     4               0.0635     0.0786     1.8896
         Val           abcde     0               0.6289     0.6288     0.0001
         Val           abcde     1               0.0463     0.0441     0.0514
         Val           abcde     2               0.1872      0.192     0.6391
         Val           abcde     3               0.0588     0.0526     1.5351
         Val           abcde     4               0.0636     0.0547     1.2366
         Val           abcde     5               0.0272     0.0277     0.0027
         aKG           abcde     0               0.8764     0.8799     0.0705
         aKG           abcde     1               0.0592     0.0509     1.8752
         aKG           abcde     2               0.0566     0.0584     0.0226
         aKG           abcde     3               0.0225     0.0045     3.2441
         aKG           abcde     4                    0     0.0054     0.5962
         aKG           abcde     5               0.0138     0.0008     0.9963
         Cit          abcdef     0                 0.61     0.6144     0.0872
         Cit          abcdef     1               0.0675     0.0603     0.8113
         Cit          abcdef     2               0.2425     0.2369     0.2579
         Cit          abcdef     3               0.0252     0.0406     4.8735
         Cit          abcdef     4               0.0358     0.0302     0.3172
         Cit          abcdef     5               0.0134     0.0157     0.1481
         Cit          abcdef     6                    0      0.002     0.0272
         Fum            abcd     0               0.7749      0.776     0.0113
         Fum            abcd     1               0.0601     0.0646     0.1226
         Fum            abcd     2               0.1002     0.0974     0.2186
         Fum            abcd     3               0.0621     0.0545     0.2617
         Fum            abcd     4               0.0065     0.0075     0.0114
         Mal            abcd     0               0.7046     0.6976     0.2134
         Mal            abcd     1               0.0734     0.0756     0.0476
         Mal            abcd     2               0.1317     0.1343      0.101
         Mal            abcd     3               0.0727     0.0808     1.8302
         Mal            abcd     4               0.0195     0.0117     0.6076
         Pyr             abc     0               0.4925     0.4903     0.0479
         Pyr             abc     1               0.0489     0.0429     0.4465
         Pyr             abc     2                0.305      0.304     0.0045
         Pyr             abc     3               0.1441     0.1627     2.0511
         Suc            abcd     0               0.7747      0.776      0.045
         Suc            abcd     1               0.0911     0.0646     4.1557
         Suc            abcd     2               0.1199     0.0974      2.977
         Suc            abcd     3               0.0328     0.0545     2.0789
         Suc            abcd     4               0.0102     0.0075     0.0892

 Total Residual at Current Time 96.0091

 Measurement Time 1.65
  Metabolite           Atoms    M+    Measured (scaled)  Simulated   Residual
         Ala              bc     0               0.7265      0.727     0.0067
         Ala              bc     1                0.039     0.0297     2.3657
         Ala              bc     2               0.2432     0.2433        0.0
         Ala             abc     0               0.7257     0.7135     0.6706
         Ala             abc     1               0.0289     0.0365      0.296
         Ala             abc     2               0.1498     0.1632     3.6543
         Ala             abc     3               0.0913     0.0869     0.1171
         Asn            abcd     0               0.9525     0.9527      0.001
         Asn            abcd     1               0.0518     0.0421     0.4792
         Asn            abcd     2                    0     0.0034     0.0585
         Asn            abcd     3               0.0104     0.0016     2.1609
         Asn            abcd     4               0.0002     0.0002        0.0
         Asp              ab     0               0.8474      0.849      0.013
         Asp              ab     1               0.1117     0.1092     0.0304
         Asp              ab     2               0.0523     0.0417     1.1111
         Asp             bcd     0               0.8159     0.8157     0.0017
         Asp             bcd     1               0.0445     0.0529     0.3173
         Asp             bcd     2               0.1047     0.1069       0.06
         Asp             bcd     3               0.0142     0.0245     1.6583
         Asp            abcd     0               0.7991     0.8009     0.0395
         Asp            abcd     1               0.0665     0.0622     0.1091
         Asp            abcd     2               0.0855      0.081     0.4072
         Asp            abcd     3               0.0689     0.0488     2.3705
         Asp            abcd     4                    0      0.007     0.3413
         Glu            bcde     0                0.871     0.8723     0.0351
         Glu            bcde     1               0.0761     0.0412     8.4314
         Glu            bcde     2               0.0768     0.0748     0.0796
         Glu            bcde     3                    0      0.003     0.0619
         Glu            bcde     4                0.021     0.0086     1.0569
         Glu           abcde     0               0.8623     0.8607     0.0211
         Glu           abcde     1                0.069     0.0513     1.8616
         Glu           abcde     2               0.0452     0.0723    11.4236
         Glu           abcde     3                    0     0.0063     0.6253
         Glu           abcde     4               0.0086      0.008     0.0081
         Glu           abcde     5               0.0096     0.0014     0.2944
         Gln           abcde     0               0.9397     0.9399     0.0009
         Gln           abcde     1               0.0512     0.0512        0.0
         Gln           abcde     2               0.0116     0.0077     0.5993
         Gln           abcde     3               0.0027     0.0005     0.0241
         Gln           abcde     4               0.0136     0.0006     2.6203
         Gln           abcde     5                    0     0.0001     0.0002
         Gly               b     0               0.7989     0.8003     0.0172
         Gly               b     1               0.2043     0.1997     0.2177
         Gly              ab     0               0.7835     0.7835     0.0001
         Gly              ab     1               0.1468     0.1486     0.0171
         Gly              ab     2               0.0721     0.0678       0.11
         Ile           bcdef     0               0.8791     0.8795     0.0008
         Ile           bcdef     1               0.0558     0.0511     0.3462
         Ile           bcdef     2                0.059      0.067     0.3797
         Ile           bcdef     3                    0     0.0022      0.025
         Ile           bcdef     4               0.0063     0.0002     0.4715
         Ile           bcdef     5               0.0023        0.0     0.1415
         Leu           bcdef     0               0.9019      0.902        0.0
         Leu           bcdef     1               0.0873     0.0875     0.0005
         Leu           bcdef     2               0.0035     0.0059     0.1141
         Leu           bcdef     3                0.015     0.0028     0.8861
         Leu           bcdef     4                    0      0.001     0.0167
         Leu           bcdef     5               0.0033     0.0008     0.0432
         Met            bcde     0               0.9491     0.9498     0.0038
         Met            bcde     1               0.0565     0.0459       0.57
         Met            bcde     2                    0     0.0034     0.1386
         Met            bcde     3               0.0152     0.0008     1.6968
         Met            bcde     4               0.0043     0.0001     0.4936
         Met           abcde     0               0.9389     0.9395     0.0041
         Met           abcde     1               0.0596     0.0556     0.4459
         Met           abcde     2                0.004     0.0032     0.0037
         Met           abcde     3               0.0025     0.0014     0.0257
         Met           abcde     4                    0     0.0003     0.0025
         Met           abcde     5                    0        0.0        0.0
         Phe        bcdefghi     0               0.7933     0.7929     0.0022
         Phe        bcdefghi     1               0.0727     0.0735     0.0092
         Phe        bcdefghi     2               0.1115     0.1159     0.3045
         Phe        bcdefghi     3               0.0118     0.0096     0.0251
         Phe        bcdefghi     4               0.0057     0.0041     0.0444
         Phe        bcdefghi     5               0.0035     0.0021     0.0523
         Phe        bcdefghi     6                    0     0.0012     0.0227
         Phe        bcdefghi     7               0.0205     0.0006     3.2749
         Phe        bcdefghi     8                    0     0.0002     0.0009
         Phe              ab     0               0.8531     0.8533     0.0003
         Phe              ab     1               0.1031     0.1024     0.0051
         Phe              ab     2               0.0452     0.0442      0.018
         Phe       abcdefghi     0                0.782     0.7819     0.0009
         Phe       abcdefghi     1               0.0881     0.0823      0.669
         Phe       abcdefghi     2               0.0678     0.0788     2.4935
         Phe       abcdefghi     3               0.0468      0.046     0.0074
         Phe       abcdefghi     4                    0     0.0058     0.3373
         Phe       abcdefghi     5                    0     0.0026     0.0357
         Phe       abcdefghi     6                    0     0.0014     0.0113
         Phe       abcdefghi     7               0.0013     0.0007     0.0026
         Phe       abcdefghi     8               0.0038     0.0003     0.0847
         Phe       abcdefghi     9               0.0098     0.0001     0.4876
         Ser              bc     0               0.4967     0.4882     0.4969
         Ser              bc     1                0.103     0.1171     1.3699
         Ser              bc     2               0.3863     0.3947     0.4143
         Ser              ab     0               0.5346     0.5456     1.0025
         Ser              ab     1               0.3026     0.2986     0.4376
         Ser              ab     2               0.1604     0.1557     0.4458
         Ser             abc     0               0.4678     0.4742     0.2364
         Ser             abc     1               0.0965     0.1109     1.0617
         Ser             abc     2               0.2933      0.271     2.5302
         Ser             abc     3               0.1409      0.144     0.1877
         Thr             bcd     0               0.9585     0.9604     0.0227
         Thr             bcd     1               0.0484     0.0325     2.1136
         Thr             bcd     2               0.0095     0.0061     0.1472
         Thr             bcd     3               0.0171     0.0011       4.02
         Thr            abcd     0               0.9491     0.9499     0.0098
         Thr            abcd     1               0.0505     0.0425     1.0022
         Thr            abcd     2                    0     0.0049     0.1962
         Thr            abcd     3               0.0176     0.0025     4.6659
         Thr            abcd     4                    0     0.0003     0.0014
         Tyr              ab     0                0.942     0.9416     0.0017
         Tyr              ab     1               0.0337     0.0452      1.636
         Tyr              ab     2                    0     0.0131     0.8821
         Val            bcde     0               0.5187     0.5287     0.5087
         Val            bcde     1               0.0331     0.0393     0.4829
         Val            bcde     2               0.3116     0.2951     1.6143
         Val            bcde     3               0.0093     0.0206     0.7576
         Val            bcde     4               0.1147     0.1162     0.0109
         Val           abcde     0               0.5102     0.5196     0.5221
         Val           abcde     1               0.0351      0.044     0.4028
         Val           abcde     2               0.2474     0.2425     0.4858
         Val           abcde     3               0.0552     0.0706     1.6532
         Val           abcde     4               0.0791     0.0816     0.0622
         Val           abcde     5               0.0484     0.0416     1.8579
         aKG           abcde     0                0.803     0.8025     0.0053
         aKG           abcde     1               0.0405     0.0518     3.5762
         aKG           abcde     2               0.1186     0.1164     0.0339
         aKG           abcde     3               0.0214     0.0114     0.6921
         aKG           abcde     4               0.0125     0.0149     0.0489
         aKG           abcde     5                    0     0.0029     0.0822
         Cit          abcdef     0               0.4989     0.5004     0.0596
         Cit          abcdef     1               0.0648     0.0641     0.0094
         Cit          abcdef     2               0.3018     0.2931     0.4532
         Cit          abcdef     3               0.0613     0.0606     0.0088
         Cit          abcdef     4               0.0519     0.0507     0.0074
         Cit          abcdef     5               0.0312      0.027     0.3498
         Cit          abcdef     6                    0     0.0039      0.156
         Fum            abcd     0               0.7048     0.7052     0.0059
         Fum            abcd     1               0.0731     0.0743     0.0146
         Fum            abcd     2               0.1178     0.1329     1.1707
         Fum            abcd     3               0.0831     0.0751     1.7876
         Fum            abcd     4               0.0213     0.0125     0.9519
         Mal            abcd     0               0.6302     0.6318     0.0695
         Mal            abcd     1               0.0962     0.0858     1.0924
         Mal            abcd     2               0.1628     0.1638     0.0188
         Mal            abcd     3               0.1108     0.1016     1.7613
         Mal            abcd     4               0.0162     0.0171     0.0106
         Pyr             abc     0               0.4648     0.4632     0.0477
         Pyr             abc     1               0.0315     0.0468     1.0378
         Pyr             abc     2               0.3242     0.3174     0.3871
         Pyr             abc     3                0.168     0.1726     0.8345
         Suc            abcd     0               0.7067     0.7052      0.028
         Suc            abcd     1               0.0858     0.0743     0.5865
         Suc            abcd     2                0.113     0.1329     2.3394
         Suc            abcd     3               0.0651     0.0751     0.8217
         Suc            abcd     4               0.0152     0.0125     0.2011

 Total Residual at Current Time 107.365

 Measurement Time 2.10
  Metabolite           Atoms    M+    Measured (scaled)  Simulated   Residual
         Ala              bc     0                0.658     0.6662     0.3983
         Ala              bc     1               0.0389     0.0357     0.0874
         Ala              bc     2               0.3147     0.2981     1.6292
         Ala             abc     0               0.6556     0.6524     0.0834
         Ala             abc     1               0.0486     0.0393     0.4415
         Ala             abc     2               0.1969     0.2004     0.2007
         Ala             abc     3               0.1025     0.1078     0.4389
         Asn            abcd     0               0.9477     0.9483     0.0029
         Asn            abcd     1               0.0493     0.0427     0.6837
         Asn            abcd     2                    0     0.0056     0.8779
         Asn            abcd     3               0.0016      0.003     0.0184
         Asn            abcd     4                    0     0.0004     0.0046
         Asp              ab     0               0.7969     0.7999     0.1145
         Asp              ab     1               0.1446     0.1412     0.4618
         Asp              ab     2               0.0779     0.0589     2.5191
         Asp             bcd     0               0.7596     0.7579     0.0132
         Asp             bcd     1               0.0656     0.0636     0.0676
         Asp             bcd     2               0.1379     0.1416     0.0703
         Asp             bcd     3               0.0306     0.0369     1.0938
         Asp            abcd     0               0.7402     0.7411     0.0106
         Asp            abcd     1               0.0503     0.0708     2.1459
         Asp            abcd     2               0.1145     0.1095     0.1699
         Asp            abcd     3                0.084     0.0676     1.3815
         Asp            abcd     4               0.0292     0.0109       1.71
         Glu            bcde     0               0.7941     0.7986     0.1015
         Glu            bcde     1               0.0385     0.0426      0.101
         Glu            bcde     2               0.1429     0.1325     1.3296
         Glu            bcde     3               0.0134     0.0066      0.565
         Glu            bcde     4               0.0166     0.0196     0.0768
         Glu           abcde     0               0.7793     0.7857     0.1811
         Glu           abcde     1               0.0616     0.0525     1.0179
         Glu           abcde     2               0.1388     0.1264     1.2715
         Glu           abcde     3               0.0023     0.0136     1.2792
         Glu           abcde     4               0.0043      0.018     2.3234
         Glu           abcde     5                0.023     0.0037     1.6516
         Gln           abcde     0               0.9281     0.9277     0.0029
         Gln           abcde     1               0.0434     0.0513     1.7114
         Gln           abcde     2               0.0221     0.0173     0.1867
         Gln           abcde     3               0.0139     0.0015     1.2726
         Gln           abcde     4                    0     0.0019     0.0246
         Gln           abcde     5               0.0022     0.0003     0.0207
         Gly               b     0               0.7534     0.7523     0.0166
         Gly               b     1               0.2413     0.2477      0.288
         Gly              ab     0                0.735     0.7335     0.0146
         Gly              ab     1               0.1799     0.1805     0.0057
         Gly              ab     2                 0.08     0.0861     0.3733
         Ile           bcdef     0               0.8561     0.8559     0.0002
         Ile           bcdef     1               0.0483      0.052     0.3909
         Ile           bcdef     2               0.0891     0.0886     0.0022
         Ile           bcdef     3               0.0051      0.003     0.0685
         Ile           bcdef     4               0.0211     0.0004     2.9926
         Ile           bcdef     5               0.0033     0.0001     0.2145
         Leu           bcdef     0               0.8844     0.8844        0.0
         Leu           bcdef     1               0.0993     0.0991     0.0002
         Leu           bcdef     2                    0     0.0083     0.5646
         Leu           bcdef     3               0.0071     0.0048     0.0356
         Leu           bcdef     4                0.008     0.0019     0.5798
         Leu           bcdef     5                    0     0.0016     0.0298
         Met            bcde     0               0.9421     0.9431     0.0106
         Met            bcde     1               0.0614     0.0495     1.7484
         Met            bcde     2                    0     0.0053     0.5728
         Met            bcde     3                0.005     0.0018     0.2029
         Met            bcde     4               0.0055     0.0002     0.3434
         Met           abcde     0               0.9334     0.9328     0.0058
         Met           abcde     1               0.0471     0.0591     2.9401
         Met           abcde     2                0.015     0.0048     1.0423
         Met           abcde     3               0.0051     0.0026     0.0501
         Met           abcde     4               0.0143     0.0007     0.9419
         Met           abcde     5               0.0021     0.0001     0.0503
         Phe        bcdefghi     0               0.7524     0.7537     0.0086
         Phe        bcdefghi     1               0.0683     0.0729     0.4415
         Phe        bcdefghi     2               0.1519     0.1471     0.2275
         Phe        bcdefghi     3                0.019     0.0128     0.7949
         Phe        bcdefghi     4               0.0052     0.0066      0.038
         Phe        bcdefghi     5               0.0015     0.0034     0.0387
         Phe        bcdefghi     6               0.0001     0.0021     0.1603
         Phe        bcdefghi     7               0.0099      0.001     1.6019
         Phe        bcdefghi     8               0.0059     0.0003     0.1824
         Phe              ab     0               0.8163     0.8166     0.0012
         Phe              ab     1               0.1381     0.1257     0.6861
         Phe              ab     2               0.0521     0.0578     0.3235
         Phe       abcdefghi     0               0.7424     0.7426     0.0012
         Phe       abcdefghi     1               0.0798     0.0809      0.018
         Phe       abcdefghi     2               0.1158     0.0998     1.3065
         Phe       abcdefghi     3               0.0442     0.0595     2.3405
         Phe       abcdefghi     4               0.0176     0.0085     0.4883
         Phe       abcdefghi     5               0.0041     0.0043     0.0027
         Phe       abcdefghi     6                    0     0.0024      0.113
         Phe       abcdefghi     7               0.0016     0.0013     0.0012
         Phe       abcdefghi     8               0.0026     0.0006     0.0236
         Phe       abcdefghi     9               0.0169     0.0001     2.8221
         Ser              bc     0               0.4503     0.4586     0.4804
         Ser              bc     1               0.1177     0.1345     3.4767
         Ser              bc     2               0.4269      0.407     2.3545
         Ser              ab     0               0.5264     0.5268     0.0061
         Ser              ab     1               0.3118     0.3085     0.0889
         Ser              ab     2                0.164     0.1646     0.0062
         Ser             abc     0               0.4456     0.4455     0.0001
         Ser             abc     1               0.1156     0.1225     0.3933
         Ser             abc     2                0.279     0.2813     0.0837
         Ser             abc     3               0.1588     0.1506     0.8246
         Thr             bcd     0               0.9531     0.9538     0.0058
         Thr             bcd     1               0.0534     0.0334     2.7736
         Thr             bcd     2               0.0049     0.0105     0.3874
         Thr             bcd     3               0.0036     0.0022     0.0742
         Thr            abcd     0               0.9413     0.9431     0.0331
         Thr            abcd     1               0.0801     0.0434     7.9522
         Thr            abcd     2               0.0035     0.0083     0.6474
         Thr            abcd     3               0.0098     0.0046      0.122
         Thr            abcd     4                    0     0.0006     0.0024
         Tyr              ab     0               0.9293     0.9292     0.0001
         Tyr              ab     1               0.0473     0.0531     0.1751
         Tyr              ab     2                0.003     0.0177     2.1584
         Val            bcde     0                0.444     0.4434     0.0038
         Val            bcde     1               0.0356     0.0427     0.3489
         Val            bcde     2                0.338     0.3377     0.0009
         Val            bcde     3               0.0276     0.0294     0.0491
         Val            bcde     4               0.1445     0.1467     0.0258
         Val           abcde     0               0.4354     0.4349     0.0076
         Val           abcde     1               0.0346      0.045     1.0896
         Val           abcde     2                0.277     0.2776     0.0039
         Val           abcde     3                0.087     0.0851     0.0209
         Val           abcde     4               0.1055     0.1041     0.0191
         Val           abcde     5               0.0356     0.0533     1.5964
         aKG           abcde     0               0.7139     0.7148     0.0099
         aKG           abcde     1               0.0673     0.0541     0.7718
         aKG           abcde     2               0.1763     0.1754      0.018
         aKG           abcde     3               0.0235     0.0212     0.2088
         aKG           abcde     4               0.0183     0.0283     0.8215
         aKG           abcde     5               0.0014     0.0062     0.2897
         Cit          abcdef     0               0.4157     0.4146     0.0516
         Cit          abcdef     1               0.0639     0.0686     0.3517
         Cit          abcdef     2               0.3023      0.324     2.3874
         Cit          abcdef     3               0.0857     0.0785     0.4284
         Cit          abcdef     4               0.0731     0.0703     0.2271
         Cit          abcdef     5               0.0447     0.0379     1.2681
         Cit          abcdef     6               0.0051     0.0062     0.0144
         Fum            abcd     0               0.6492     0.6457     0.1222
         Fum            abcd     1               0.0754     0.0827     1.4869
         Fum            abcd     2               0.1605     0.1624     0.0309
         Fum            abcd     3               0.0874     0.0911      0.271
         Fum            abcd     4               0.0219     0.0181     0.2943
         Mal            abcd     0               0.5781     0.5795     0.0292
         Mal            abcd     1               0.0982     0.0943     0.1045
         Mal            abcd     2                 0.19     0.1866     0.1722
         Mal            abcd     3               0.1173     0.1172     0.0005
         Mal            abcd     4               0.0189     0.0224     0.0995
         Pyr             abc     0               0.4482     0.4469     0.0151
         Pyr             abc     1               0.0579     0.0494     0.3699
         Pyr             abc     2               0.3221     0.3249     0.1594
         Pyr             abc     3               0.1855     0.1788     0.3759
         Suc            abcd     0               0.6476     0.6457     0.0311
         Suc            abcd     1                 0.09     0.0827     0.5342
         Suc            abcd     2               0.1544     0.1624     0.5284
         Suc            abcd     3               0.0791     0.0911     1.0001
         Suc            abcd     4               0.0025     0.0181     1.0859

 Total Residual at Current Time 91.6219

 Measurement Time 2.55
  Metabolite           Atoms    M+    Measured (scaled)  Simulated   Residual
         Ala              bc     0               0.6166     0.6163     0.0005
         Ala              bc     1                0.045      0.042     0.1105
         Ala              bc     2               0.3404     0.3417     0.0098
         Ala             abc     0               0.6036     0.6026      0.031
         Ala             abc     1               0.0452     0.0419     0.2157
         Ala             abc     2               0.2282     0.2304     0.1864
         Ala             abc     3               0.1233     0.1251     0.0145
         Asn            abcd     0               0.9427     0.9426     0.0006
         Asn            abcd     1               0.0262     0.0435     2.0853
         Asn            abcd     2               0.0012     0.0085     0.3132
         Asn            abcd     3                    0     0.0048     0.1875
         Asn            abcd     4                    0     0.0007     0.0142
         Asp              ab     0               0.7553     0.7546     0.0027
         Asp              ab     1               0.1694     0.1692     0.0012
         Asp              ab     2                0.068     0.0762     0.4683
         Asp             bcd     0               0.7022     0.7038     0.0281
         Asp             bcd     1               0.0923     0.0751     2.9561
         Asp             bcd     2               0.1607     0.1717     0.7245
         Asp             bcd     3               0.0566     0.0493     0.8226
         Asp            abcd     0               0.6871     0.6851     0.0229
         Asp            abcd     1               0.0639     0.0791     1.3841
         Asp            abcd     2               0.1295     0.1357     0.3805
         Asp            abcd     3               0.0802     0.0848     0.1776
         Asp            abcd     4               0.0412     0.0153     5.5561
         Glu            bcde     0               0.7154     0.7165     0.0123
         Glu            bcde     1               0.0321     0.0454     1.0531
         Glu            bcde     2               0.1931     0.1917     0.0561
         Glu            bcde     3               0.0136      0.012      0.057
         Glu            bcde     4               0.0403     0.0344     0.3499
         Glu           abcde     0               0.7055     0.7022     0.1077
         Glu           abcde     1               0.0441     0.0549     0.8094
         Glu           abcde     2               0.1693      0.181     1.3586
         Glu           abcde     3                 0.02     0.0235     0.1248
         Glu           abcde     4                0.035     0.0312     0.0656
         Glu           abcde     5                    0     0.0072     0.3064
         Gln           abcde     0               0.9074     0.9084      0.015
         Gln           abcde     1               0.0725     0.0515     4.3868
         Gln           abcde     2               0.0189     0.0317     0.8326
         Gln           abcde     3               0.0004     0.0033     0.2293
         Gln           abcde     4                    0     0.0043     0.0923
         Gln           abcde     5                    0     0.0009     0.0063
         Gly               b     0               0.7066     0.7117     0.1565
         Gly               b     1               0.3042     0.2883     1.1244
         Gly              ab     0               0.6909     0.6911     0.0003
         Gly              ab     1               0.2062      0.207     0.0142
         Gly              ab     2               0.1093     0.1019      0.378
         Ile           bcdef     0               0.8325     0.8327     0.0011
         Ile           bcdef     1               0.0447     0.0533     0.4342
         Ile           bcdef     2               0.1171     0.1093     0.3569
         Ile           bcdef     3               0.0091     0.0039     1.1022
         Ile           bcdef     4               0.0103     0.0007     0.5445
         Ile           bcdef     5                    0     0.0001     0.0001
         Leu           bcdef     0                0.866     0.8665     0.0019
         Leu           bcdef     1               0.1162     0.1098      0.182
         Leu           bcdef     2               0.0043      0.011      0.225
         Leu           bcdef     3               0.0102     0.0073     0.1653
         Leu           bcdef     4               0.0028      0.003     0.0008
         Leu           bcdef     5                    0     0.0025     0.2582
         Met            bcde     0               0.9356     0.9349     0.0063
         Met            bcde     1               0.0346     0.0538     4.5564
         Met            bcde     2               0.0069     0.0076     0.0104
         Met            bcde     3               0.0123     0.0033     0.4825
         Met            bcde     4               0.0065     0.0005     0.2152
         Met           abcde     0                0.924     0.9245     0.0017
         Met           abcde     1               0.0703     0.0631     0.2586
         Met           abcde     2                0.003     0.0067     0.5532
         Met           abcde     3                    0     0.0042     0.0799
         Met           abcde     4               0.0116     0.0013     0.7438
         Met           abcde     5                    0     0.0001     0.0001
         Phe        bcdefghi     0               0.7179     0.7163     0.0218
         Phe        bcdefghi     1               0.0496     0.0727     5.3145
         Phe        bcdefghi     2               0.1738      0.175     0.0173
         Phe        bcdefghi     3                0.022      0.016     0.5546
         Phe        bcdefghi     4                    0     0.0095     0.5368
         Phe        bcdefghi     5               0.0102     0.0051     0.1351
         Phe        bcdefghi     6               0.0011     0.0032     0.0933
         Phe        bcdefghi     7               0.0095     0.0016     1.7267
         Phe        bcdefghi     8                    0     0.0005     0.0013
         Phe              ab     0                0.784     0.7826     0.0235
         Phe              ab     1               0.1355     0.1469     1.2964
         Phe              ab     2               0.0751     0.0705     0.1282
         Phe       abcdefghi     0               0.7041     0.7053     0.0117
         Phe       abcdefghi     1               0.0774     0.0796     0.0737
         Phe       abcdefghi     2               0.1245     0.1186     0.5356
         Phe       abcdefghi     3               0.0566     0.0719     1.3791
         Phe       abcdefghi     4               0.0038     0.0116     0.4193
         Phe       abcdefghi     5                    0     0.0064     0.3352
         Phe       abcdefghi     6               0.0006     0.0035      0.072
         Phe       abcdefghi     7               0.0137      0.002     2.7912
         Phe       abcdefghi     8               0.0043     0.0009     0.1745
         Phe       abcdefghi     9                    0     0.0002     0.0002
         Ser              bc     0               0.4383     0.4368     0.0481
         Ser              bc     1               0.1564     0.1462     1.2875
         Ser              bc     2               0.4141      0.417     0.2349
         Ser              ab     0               0.5138     0.5121     0.0371
         Ser              ab     1               0.3067     0.3161     0.5255
         Ser              ab     2               0.1731     0.1718     0.0449
         Ser             abc     0               0.4185     0.4246     1.0398
         Ser             abc     1               0.1411     0.1296     0.7835
         Ser             abc     2               0.3103     0.2897     2.9343
         Ser             abc     3               0.1753     0.1561     1.8925
         Thr             bcd     0                0.942     0.9454     0.0588
         Thr             bcd     1               0.0497     0.0348     4.5209
         Thr             bcd     2               0.0252     0.0161     0.3673
         Thr             bcd     3               0.0077     0.0038     0.1098
         Thr            abcd     0               0.9345     0.9343     0.0003
         Thr            abcd     1               0.0358     0.0446      0.775
         Thr            abcd     2               0.0022     0.0126     1.0891
         Thr            abcd     3               0.0125     0.0073     0.2726
         Thr            abcd     4               0.0066     0.0011     0.3041
         Tyr              ab     0               0.9167     0.9169     0.0011
         Tyr              ab     1               0.0764     0.0609     1.4216
         Tyr              ab     2               0.0164     0.0222     0.9499
         Val            bcde     0               0.3863     0.3779      0.707
         Val            bcde     1               0.0657     0.0466     1.8725
         Val            bcde     2               0.3452     0.3667      3.218
         Val            bcde     3               0.0427      0.038     0.4583
         Val            bcde     4               0.1766     0.1708     0.2844
         Val           abcde     0               0.3652     0.3701     0.3676
         Val           abcde     1               0.0428     0.0465     0.1692
         Val           abcde     2               0.3165     0.3017      2.191
         Val           abcde     3               0.0968     0.0967     0.0001
         Val           abcde     4               0.1076     0.1222     2.1369
         Val           abcde     5               0.0594     0.0628     0.0935
         aKG           abcde     0               0.6244     0.6281     0.0697
         aKG           abcde     1               0.0551     0.0576     0.2484
         aKG           abcde     2               0.2415     0.2269     1.4725
         aKG           abcde     3               0.0257     0.0331     0.2411
         aKG           abcde     4               0.0396     0.0436     0.6331
         aKG           abcde     5                    0     0.0107     1.1439
         Cit          abcdef     0               0.3567     0.3505     0.7961
         Cit          abcdef     1                0.074     0.0728     0.0156
         Cit          abcdef     2               0.3331     0.3387     0.6521
         Cit          abcdef     3               0.0769     0.0938     1.6945
         Cit          abcdef     4               0.0892      0.088     0.0437
         Cit          abcdef     5               0.0372     0.0476     1.3219
         Cit          abcdef     6               0.0126     0.0087     0.4329
         Fum            abcd     0               0.5958     0.5936     0.0735
         Fum            abcd     1               0.0847       0.09     0.3472
         Fum            abcd     2               0.1869     0.1884      0.089
         Fum            abcd     3               0.1003     0.1037     0.0982
         Fum            abcd     4               0.0184     0.0243     0.2021
         Mal            abcd     0               0.5344     0.5352     0.0188
         Mal            abcd     1               0.1063     0.1015     0.1567
         Mal            abcd     2               0.2123      0.206     0.6205
         Mal            abcd     3               0.1169     0.1293     1.2754
         Mal            abcd     4               0.0267     0.0279     0.0084
         Pyr             abc     0               0.4348      0.435     0.0009
         Pyr             abc     1               0.0509     0.0514     0.0045
         Pyr             abc     2               0.3287     0.3303     0.0714
         Pyr             abc     3               0.2018     0.1833     1.5204
         Suc            abcd     0               0.5873     0.5936     0.2342
         Suc            abcd     1               0.0904       0.09     0.0016
         Suc            abcd     2               0.2085     0.1884     2.0435
         Suc            abcd     3               0.1025     0.1037     0.0086
         Suc            abcd     4               0.0273     0.0243      0.112

 Total Residual at Current Time 98.9025

 Measurement Time 3.0
  Metabolite           Atoms    M+    Measured (scaled)  Simulated   Residual
         Ala              bc     0               0.5714     0.5755     0.1002
         Ala              bc     1               0.0488     0.0483     0.0029
         Ala              bc     2               0.3776     0.3763     0.0471
         Ala             abc     0               0.5595      0.562     0.0793
         Ala             abc     1               0.0418     0.0444     0.1906
         Ala             abc     2               0.2576     0.2544     0.2853
         Ala             abc     3               0.1371     0.1392     0.0367
         Asn            abcd     0               0.9354     0.9357     0.0014
         Asn            abcd     1                0.035     0.0445     0.3977
         Asn            abcd     2               0.0133     0.0119     0.0185
         Asn            abcd     3               0.0163     0.0069     0.7327
         Asn            abcd     4               0.0112     0.0011     4.0359
         Asp              ab     0                0.717     0.7137     0.0735
         Asp              ab     1               0.1826     0.1927      1.024
         Asp              ab     2               0.0944     0.0935     0.0212
         Asp             bcd     0               0.6546     0.6541      0.003
         Asp             bcd     1               0.0854     0.0872     0.0383
         Asp             bcd     2               0.1991     0.1974     0.0428
         Asp             bcd     3               0.0429     0.0613     2.8036
         Asp            abcd     0               0.6345     0.6336     0.0225
         Asp            abcd     1               0.0962     0.0869     0.5095
         Asp            abcd     2               0.1368     0.1593     2.5874
         Asp            abcd     3               0.0835     0.1001     1.3995
         Asp            abcd     4               0.0253       0.02     0.3424
         Glu            bcde     0               0.6368     0.6355     0.0229
         Glu            bcde     1               0.0323     0.0497     1.7897
         Glu            bcde     2                0.237     0.2448     0.3628
         Glu            bcde     3               0.0261     0.0188     1.0867
         Glu            bcde     4               0.0501     0.0512     0.0061
         Glu           abcde     0                0.619     0.6198     0.0069
         Glu           abcde     1                0.055     0.0585      0.121
         Glu           abcde     2               0.2307     0.2289     0.0491
         Glu           abcde     3               0.0266     0.0352     0.3767
         Glu           abcde     4               0.0519      0.046     0.2066
         Glu           abcde     5                    0     0.0116     2.1117
         Gln           abcde     0               0.8825     0.8823     0.0007
         Gln           abcde     1               0.0471     0.0521     0.4952
         Gln           abcde     2                 0.05       0.05        0.0
         Gln           abcde     3                    0      0.006     0.3611
         Gln           abcde     4               0.0205     0.0079     0.8172
         Gln           abcde     5               0.0006     0.0018      0.007
         Gly               b     0               0.6782     0.6775     0.0162
         Gly               b     1               0.3198     0.3225     0.1428
         Gly              ab     0               0.6526     0.6553     0.0573
         Gly              ab     1               0.2383     0.2291     0.4317
         Gly              ab     2               0.1213     0.1156     0.1398
         Ile           bcdef     0               0.8107     0.8099     0.0046
         Ile           bcdef     1               0.0565     0.0547     0.0471
         Ile           bcdef     2                0.126     0.1291     0.1853
         Ile           bcdef     3               0.0136     0.0048     0.5347
         Ile           bcdef     4                    0     0.0012     0.0146
         Ile           bcdef     5               0.0101     0.0003     0.7975
         Leu           bcdef     0                0.848     0.8482      0.001
         Leu           bcdef     1               0.1204     0.1196     0.0258
         Leu           bcdef     2               0.0185     0.0139     0.3261
         Leu           bcdef     3               0.0058     0.0102     0.2012
         Leu           bcdef     4               0.0126     0.0043     0.3108
         Leu           bcdef     5                0.004     0.0038     0.0004
         Met            bcde     0               0.9252     0.9254     0.0014
         Met            bcde     1                0.071     0.0584     0.8081
         Met            bcde     2                    0     0.0102     0.5303
         Met            bcde     3               0.0215     0.0051       1.86
         Met            bcde     4               0.0009     0.0008        0.0
         Met           abcde     0               0.9144      0.915     0.0029
         Met           abcde     1               0.0707     0.0675     0.0549
         Met           abcde     2               0.0041     0.0089     0.1313
         Met           abcde     3               0.0185     0.0063     1.4908
         Met           abcde     4                0.014     0.0021     0.8401
         Met           abcde     5               0.0058     0.0003     0.1836
         Phe        bcdefghi     0               0.6786     0.6809     0.0818
         Phe        bcdefghi     1               0.0806     0.0727     1.2846
         Phe        bcdefghi     2               0.2014     0.1998     0.0692
         Phe        bcdefghi     3               0.0238     0.0192     0.2539
         Phe        bcdefghi     4               0.0161     0.0129     0.2131
         Phe        bcdefghi     5                    0     0.0069      0.212
         Phe        bcdefghi     6                    0     0.0045     0.8219
         Phe        bcdefghi     7                    0     0.0023     0.0666
         Phe        bcdefghi     8                    0     0.0008     0.0251
         Phe              ab     0               0.7514     0.7514        0.0
         Phe              ab     1               0.1664     0.1662     0.0005
         Phe              ab     2               0.0826     0.0823     0.0005
         Phe       abcdefghi     0               0.6708       0.67     0.0078
         Phe       abcdefghi     1               0.0562     0.0783     4.0486
         Phe       abcdefghi     2               0.1339     0.1355     0.0177
         Phe       abcdefghi     3               0.0849     0.0832     0.0487
         Phe       abcdefghi     4               0.0168     0.0148     0.1114
         Phe       abcdefghi     5                    0     0.0087     1.5374
         Phe       abcdefghi     6                    0     0.0049     0.4993
         Phe       abcdefghi     7                0.014     0.0029      0.854
         Phe       abcdefghi     8                    0     0.0014     0.0152
         Phe       abcdefghi     9                    0     0.0003     0.0014
         Ser              bc     0               0.4213     0.4205     0.0045
         Ser              bc     1               0.1574     0.1542     0.4127
         Ser              bc     2               0.4162     0.4253     0.4977
         Ser              ab     0               0.5028     0.5002     0.1855
         Ser              ab     1               0.3213     0.3221     0.0072
         Ser              ab     2               0.1608     0.1776     3.4867
         Ser             abc     0               0.4112      0.409     0.1869
         Ser             abc     1               0.1333     0.1339     0.0135
         Ser             abc     2               0.2852     0.2966     1.3069
         Ser             abc     3               0.1607     0.1605     0.0002
         Thr             bcd     0               0.9351     0.9353     0.0014
         Thr             bcd     1               0.0562     0.0365     2.6713
         Thr             bcd     2               0.0108     0.0225     0.6964
         Thr             bcd     3                    0     0.0057     0.6642
         Thr            abcd     0               0.9229     0.9239     0.0069
         Thr            abcd     1               0.0671     0.0461     2.2535
         Thr            abcd     2               0.0094     0.0178     0.6916
         Thr            abcd     3                    0     0.0105     0.7719
         Thr            abcd     4                    0     0.0017     0.0467
         Tyr              ab     0               0.9038     0.9048     0.0074
         Tyr              ab     1               0.0731     0.0684     0.4355
         Tyr              ab     2               0.0281     0.0268     0.0083
         Val            bcde     0               0.3278     0.3277     0.0002
         Val            bcde     1               0.0572     0.0505     0.8996
         Val            bcde     2               0.3815     0.3862     0.3551
         Val            bcde     3               0.0394      0.046     0.5367
         Val            bcde     4               0.1971     0.1895     0.8935
         Val           abcde     0               0.3251     0.3205     0.1785
         Val           abcde     1               0.0565     0.0482     0.3511
         Val           abcde     2               0.3158      0.318     0.0622
         Val           abcde     3               0.0998      0.106     0.2268
         Val           abcde     4               0.1375     0.1368     0.0025
         Val           abcde     5               0.0688     0.0704     0.0684
         aKG           abcde     0               0.5508      0.549     0.0256
         aKG           abcde     1                0.062      0.062        0.0
         aKG           abcde     2               0.2659     0.2677     0.0402
         aKG           abcde     3               0.0579      0.046     0.6223
         aKG           abcde     4               0.0409     0.0594     2.8252
         aKG           abcde     5               0.0227     0.0158     0.3263
         Cit          abcdef     0               0.2939     0.3019     0.6296
         Cit          abcdef     1               0.0729     0.0763     0.1129
         Cit          abcdef     2               0.3467     0.3437     0.0892
         Cit          abcdef     3               0.1075     0.1069     0.0152
         Cit          abcdef     4               0.1071      0.104     0.2677
         Cit          abcdef     5               0.0669      0.056     0.6108
         Cit          abcdef     6               0.0018     0.0113     1.1143
         Fum            abcd     0               0.5451     0.5464      0.045
         Fum            abcd     1               0.0993     0.0963       0.11
         Fum            abcd     2               0.2204      0.212     0.4838
         Fum            abcd     3               0.1182     0.1141     0.1665
         Fum            abcd     4               0.0246     0.0311     0.5266
         Mal            abcd     0               0.5007     0.4961      0.148
         Mal            abcd     1                0.104     0.1076     0.3633
         Mal            abcd     2               0.2131     0.2234     0.5363
         Mal            abcd     3               0.1493     0.1391     0.5306
         Mal            abcd     4               0.0209     0.0338     1.3765
         Pyr             abc     0               0.4209     0.4258     0.2053
         Pyr             abc     1               0.0638     0.0531     0.9356
         Pyr             abc     2               0.3363     0.3343     0.0816
         Pyr             abc     3               0.1859     0.1867     0.0093
         Suc            abcd     0               0.5422     0.5464      0.091
         Suc            abcd     1               0.0985     0.0963      0.136
         Suc            abcd     2               0.2027      0.212     0.4423
         Suc            abcd     3               0.1423     0.1141     3.5339
         Suc            abcd     4               0.0213     0.0311     1.1868

 Total Residual at Current Time 77.4479

 Total Measurement Residuals for Current Experiment
  Metabolite           Atoms    M+   Residual
         Ala              bc     0     0.5433
         Ala              bc     1      4.274
         Ala              bc     2     5.9707
         Ala             abc     0     0.8868
         Ala             abc     1     5.1989
         Ala             abc     2     5.8577
         Ala             abc     3     4.9006
         Asn            abcd     0     0.0451
         Asn            abcd     1     7.4242
         Asn            abcd     2     1.3568
         Asn            abcd     3      3.102
         Asn            abcd     4     7.4702
         Asp              ab     0     0.2169
         Asp              ab     1     3.4183
         Asp              ab     2     4.4258
         Asp             bcd     0     0.0611
         Asp             bcd     1     5.4529
         Asp             bcd     2     2.7235
         Asp             bcd     3     9.4623
         Asp            abcd     0     0.1112
         Asp            abcd     1     8.6694
         Asp            abcd     2     6.2646
         Asp            abcd     3     5.5323
         Asp            abcd     4     9.0315
         Glu            bcde     0     0.2078
         Glu            bcde     1    12.7874
         Glu            bcde     2     3.3957
         Glu            bcde     3     1.7847
         Glu            bcde     4     1.4912
         Glu           abcde     0     0.3209
         Glu           abcde     1      5.468
         Glu           abcde     2    14.7869
         Glu           abcde     3     2.8768
         Glu           abcde     4     3.8834
         Glu           abcde     5     5.4114
         Gln           abcde     0     0.0203
         Gln           abcde     1     7.5347
         Gln           abcde     2     3.4306
         Gln           abcde     3     1.8875
         Gln           abcde     4     3.8465
         Gln           abcde     5     1.7455
         Gly               b     0     0.2204
         Gly               b     1     2.4835
         Gly              ab     0     0.0894
         Gly              ab     1     3.3639
         Gly              ab     2     4.7813
         Ile           bcdef     0      0.019
         Ile           bcdef     1     1.2927
         Ile           bcdef     2      3.347
         Ile           bcdef     3     1.8466
         Ile           bcdef     4     5.1133
         Ile           bcdef     5     2.6136
         Leu           bcdef     0      0.014
         Leu           bcdef     1     6.5614
         Leu           bcdef     2     1.3114
         Leu           bcdef     3     4.9739
         Leu           bcdef     4     2.5358
         Leu           bcdef     5     1.8982
         Met            bcde     0      0.024
         Met            bcde     1     8.3733
         Met            bcde     2      3.046
         Met            bcde     3     5.1384
         Met            bcde     4     2.7365
         Met           abcde     0     0.0622
         Met           abcde     1     8.9291
         Met           abcde     2     1.7794
         Met           abcde     3     5.3136
         Met           abcde     4     7.4352
         Met           abcde     5     3.7015
         Phe        bcdefghi     0     0.2194
         Phe        bcdefghi     1    13.0063
         Phe        bcdefghi     2     1.7887
         Phe        bcdefghi     3     1.9053
         Phe        bcdefghi     4     2.0474
         Phe        bcdefghi     5     4.1589
         Phe        bcdefghi     6     1.9874
         Phe        bcdefghi     7     7.6479
         Phe        bcdefghi     8     1.8151
         Phe              ab     0     0.0282
         Phe              ab     1     2.7311
         Phe              ab     2     4.6879
         Phe       abcdefghi     0     0.0607
         Phe       abcdefghi     1     7.5189
         Phe       abcdefghi     2     5.4152
         Phe       abcdefghi     3     4.4987
         Phe       abcdefghi     4     4.1375
         Phe       abcdefghi     5      2.351
         Phe       abcdefghi     6     7.9501
         Phe       abcdefghi     7     4.9466
         Phe       abcdefghi     8     0.2985
         Phe       abcdefghi     9     3.6344
         Ser              bc     0      1.304
         Ser              bc     1     7.5635
         Ser              bc     2     3.8308
         Ser              ab     0     1.4779
         Ser              ab     1     3.7801
         Ser              ab     2     4.7817
         Ser             abc     0     2.2308
         Ser             abc     1     7.1621
         Ser             abc     2    12.7609
         Ser             abc     3     4.9501
         Thr             bcd     0     0.1274
         Thr             bcd     1    19.5258
         Thr             bcd     2     1.7336
         Thr             bcd     3     8.0122
         Thr            abcd     0     0.0652
         Thr            abcd     1    18.5817
         Thr            abcd     2     3.8941
         Thr            abcd     3     6.4082
         Thr            abcd     4     0.5367
         Tyr              ab     0     0.0129
         Tyr              ab     1     3.8777
         Tyr              ab     2     8.4089
         Val            bcde     0     1.2537
         Val            bcde     1     3.9708
         Val            bcde     2     6.7133
         Val            bcde     3      2.122
         Val            bcde     4     3.1867
         Val           abcde     0     1.0767
         Val           abcde     1     2.1797
         Val           abcde     2     3.8796
         Val           abcde     3     5.9904
         Val           abcde     4     3.4735
         Val           abcde     5     3.7482
         aKG           abcde     0     0.1863
         aKG           abcde     1     9.9345
         aKG           abcde     2     3.1188
         aKG           abcde     3     5.6407
         aKG           abcde     4     4.9469
         aKG           abcde     5     4.1286
         Cit          abcdef     0     1.6528
         Cit          abcdef     1     7.5451
         Cit          abcdef     2     6.3814
         Cit          abcdef     3     8.3111
         Cit          abcdef     4     0.9024
         Cit          abcdef     5     5.0526
         Cit          abcdef     6     3.6353
         Fum            abcd     0     0.2592
         Fum            abcd     1     4.0121
         Fum            abcd     2     5.7713
         Fum            abcd     3     3.3169
         Fum            abcd     4     2.0401
         Mal            abcd     0     0.5071
         Mal            abcd     1     2.2671
         Mal            abcd     2     2.1424
         Mal            abcd     3     9.2146
         Mal            abcd     4     2.7603
         Pyr             abc     0     0.5832
         Pyr             abc     1     6.6768
         Pyr             abc     2       1.56
         Pyr             abc     3     6.6449
         Suc            abcd     0     0.4334
         Suc            abcd     1     6.1621
         Suc            abcd     2    11.3311
         Suc            abcd     3     9.5253
         Suc            abcd     4       4.62

 Best Fit SSR
  645.004

 Best Fit Fluxes
    gl-in:        1.0
     gl-1:        1.0
     gl-2:    0.79537
   gl-3.f:   1.458265
   gl-3.b:   0.557615
   gl-4.f:     1000.0
   gl-4.b: 999.099349
   gl-5.f:   2.295383
   gl-5.b:   1.394733
   gl-6.f:   1.876501
   gl-6.b:          0
   gl-7.f:   1.876501
   gl-7.b:          0
   gl-8.f:  11.590657
   gl-8.b:   9.739756
     gl-9:   1.700797
     pp-1:   0.201555
     pp-2:   0.175696
   pp-3.f:     1000.0
   pp-3.b:  999.93065
   pp-4.f:   0.182254
   pp-4.b:   0.075908
   pp-5.f:    0.05588
   pp-5.b:          0
   pp-6.f:     1000.0
   pp-6.b:  999.94412
   pp-7.f:   0.205474
   pp-7.b:   0.155009
     ed-1:   0.025859
     ed-2:   0.025859
       pd:   1.817198
     tc-1:   0.194557
     tc-2:   0.194557
     tc-3:   0.159008
     tc-4:   0.142838
     tc-5:   0.135758
   tc-6.f:     1000.0
   tc-6.b: 999.821613
   tc-7.f:   0.975512
   tc-7.b:   0.791561
   tc-8.f:  12.248323
   tc-8.b:  12.158859
       me:   0.130037
     an.f:   0.331059
     an.b:    0.19255
       ac:   1.536359
     gx-1:   0.035549
     gx-2:   0.035549
 co2-in.f:          0
 co2-in.b:   2.316618
     acxt:   1.544069
   glusyn:   0.098465
   glnsyn:   0.010125
   prosyn:    0.00315
   argsyn:   0.004215
   aspsyn:   0.028316
   asnsyn:   0.003435
   alasyn:    0.00732
   sersyn:   0.016315
 glysyn.f:   0.013887
 glysyn.b:   0.004952
 glydeg.f:   0.001625
 glydeg.b:   0.000375
   thrdeg:   0.001046
   cyssyn:   0.003495
 lldapsyn:    0.00489
   lyssyn:    0.00489
   thrsyn:   0.008801
   metsyn:    0.00219
   valsyn:    0.00603
  leusynI:    0.00642
 leusynII:    0.00642
   ilesyn:    0.00414
  phesynI:    0.00264
 phesynII:    0.00264
  tyrsynI:   0.001965
 tyrsynII:   0.001965
  trpsynI:    0.00081
 trpsynII:    0.00081
trpsynIII:    0.00081
   hissyn:    0.00135
 methfsyn:    0.00219
  fthfsyn:    0.00135
  Biomass:      0.015

 Best Fit Pool Sizes
      Glc:   0.691185
      G6P:      0.001
      F6P:      0.001
      FBP:      0.001
     DHAP:      0.001
      GAP:      0.001
      BPG:   0.527622
      3PG:      0.001
      PEP:   0.014348
      6PG:   0.245981
     Ru5P:      0.001
      R5P:      0.001
      X5P:   0.025601
      S7P:      0.001
      E4P:      0.001
     KDPG:      0.001
      Pyr:   0.061869
      OAA:   0.019774
    AcCoA:   0.041926
      Cit:   0.177633
     iCit:   0.064223
      aKG:   0.146183
   SucCoA:   0.118147
      Suc:      0.001
      Fum:   0.227194
      Mal:   0.181636
      CO2:      0.001
      Gox:      0.001
       Ac:        1.0
      Glu:   0.038101
      Gln:   0.041136
      Asp:    0.03681
      Ser:      0.001
      Gly:   0.026509
   MEETHF:    0.01583
      Thr:   0.102644
    LLDAP:      0.001
    METHF:      0.001
      Cys:   0.005086
     Leu1:   0.037444
     Phe1:   0.032235
     Tyr1:        1.0
     Trp1:        1.0
     Trp2:        1.0
     FTHF:        1.0
      Ala:   0.012282
      Arg:        1.0
      Asn:   0.062876
      His:        1.0
      Ile:   0.033104
      Leu:   0.083582
      Lys:        1.0
      Met:   0.052427
      Phe:   0.011814
      Pro:        1.0
      Trp:        1.0
      Tyr:   0.033162
      Val:   0.008402
