# Supplementary material for: Isotope-assisted metabolic flux analysis as an equality-constrained nonlinear program for improved scalability and robustness
Source: PLoS Comput Biol. 2022 Mar 24;18(3):e1009831. doi: 10.1371/journal.pcbi.1009831 (PMC8947808; doi:10.1371/journal.pcbi.1009831)
Supplement: S1 File — The text files in these folders are used as inputs to eiFlux. The text file modelfile.txt is used to specify which model to run. The GAMS scripts used by eiFlux, in the folder GAMS_Model. A demo version of eiFlux that specifically runs two models listed above, thus fully reproducing the results in this manuscript. This is a compiled Python file, eiFlux_Limited.pyc. This demo version only runs only the two models listed above. Users may change model parameters such as the time nodes, but not the models themselves. After following the instructions given in the Installation_Instructions.pdf file, users may run the eiFlux_Limited.pyc file to run the software. (ZIP) [file pcbi.1009831.s009.zip › EColi_SingleMS_Model/Comparison_eiFlux_INCA_Same_Starting_Parameter_Values/eiFlux 13.txt]

Model_File_Name: Ecoli_Model_Paper
Reaction_File_Name: reactions.txt
Fed_Label_File_Name: label.txt
Measurement_File_Name: measurements_ms_simulated_perturbed_80%12glc20%Uglc.txt
FluxBound_File_Name: fluxbounds.txt
Model_Settings_File_Name: modelsettings.txt
PoolBound_File_Name: poolbounds.txt
Flux_Measurement_File_Name: none
Pool_Measurement_File_Name: none
Init_Flux_File_Name initfluxes.txt
Init_Pool_File_Name initpools.txt
Uncorr_Atom_File_Name None

      Metabolite         # Atoms          # EMUs
            3PG               3               6
            6PG               6              12
             Ac               2               0
          AcCoA               2               3
            Ala               3               2
            Arg               6               0
            Asn               4               1
            Asp               4              10
            BPG               3               6
            CO2               1               1
            Cit               6              18
            Cys               3               5
           DHAP               3               6
            E4P               4               8
            F6P               6              13
            FBP               6              13
           FTHF               1               0
            Fum               4              10
            G6P               6              13
            GAP               3               6
            Glc               6              13
            Gln               5              12
            Glu               5              12
            Gly               2               3
            Gox               2               3
            His               6               0
            Ile               6               1
           KDPG               6              11
          LLDAP               7               1
            Leu               6               1
           Leu1               4               1
            Lys               6               0
         MEETHF               1               1
          METHF               1               1
            Mal               4              10
            Met               5               2
            OAA               4              10
            PEP               3               6
            Phe               9               3
           Phe1               6               1
            Pro               5               0
            Pyr               3               5
            R5P               5              10
           Ru5P               5              10
            S7P               7              15
            Ser               3               6
            Suc               4              10
         SucCoA               4              10
            Thr               4               8
            Trp              11               0
           Trp1               6               0
           Trp2               8               0
            Tyr               9               1
           Tyr1               6               0
            Val               5               2
            X5P               5              10
            aKG               5              12
           iCit               6              17

Total Metabolites: 58
Total Network EMUs: 341
Total Network EMU elements: 1028
Total Considered Pool Sizes: 48
Total Number of Reactions: 84
Independent Fluxes: 26

Continue? (Y/N): 
Building Model
Creating GDX File
--- Warning: The GAMS version (34.2.0) differs from the API version (30.2.0).
Running GAMS Optimization
--- Job eiFlux_GAMS_Instationary.gms Start 11/11/21 12:32:27 34.2.0 r6925a71 WEX-WEI x86 64bit/MS Windows

--- Applying:

    C:\GAMS\34\gmsprmNT.txt

--- GAMS Parameters defined

    LP conopt

    MIP CPLEX

    RMIP conopt

    NLP conopt

    MCP PATH

    MPEC NLPEC

    RMPEC NLPEC

    CNS conopt

    DNLP conopt

    RMINLP conopt

    MINLP DICOPT

    QCP conopt

    MIQCP SBB

    RMIQCP conopt

    EMP JAMS

    Input C:\Users\dluga\OneDrive\Desktop\eiFlux_Inca_Comparison_Rev2\GAMS_Model\eiFlux_GAMS_Instationary.gms

    Output C:\Users\dluga\OneDrive\Desktop\eiFlux_Inca_Comparison_Rev2\GAMS_Model\_gams_py_gjo0.lst

    ScrDir C:\Users\dluga\OneDrive\Desktop\eiFlux_Inca_Comparison_Rev2\GAMS_Model\225h\

    SysDir C:\GAMS\34\

    CurDir C:\Users\dluga\OneDrive\Desktop\eiFlux_Inca_Comparison_Rev2\GAMS_Model\

    LogOption 3

    LogFile C:\Users\dluga\OneDrive\Desktop\eiFlux_Inca_Comparison_Rev2\GAMS_Model\_gams_py_gjo0.log

    GDX C:\Users\dluga\OneDrive\Desktop\eiFlux_Inca_Comparison_Rev2\GAMS_Model\_gams_py_gdb1.gdx

Licensee: Small MUD - 5 User License                     G200210/0001AS-WIN

          University of Maryland, Chemical and Biomolecular EngineerDC13915

          C:\Users\dluga\OneDrive\Pictures\Documents\GAMS\gamslice.txt

GAMS 34.2.0   Copyright (C) 1987-2021 GAMS Development. All rights reserved

--- Starting compilation

--- eiFlux_GAMS_Instationary.gms(62) 2 Mb

--- GDXin=C:\Users\dluga\OneDrive\Desktop\eiFlux_Inca_Comparison_Rev2\GAMS_Model\input.gdx

--- GDX File ($gdxIn) C:\Users\dluga\OneDrive\Desktop\eiFlux_Inca_Comparison_Rev2\GAMS_Model\input.gdx

--- eiFlux_GAMS_Instationary.gms(274) 4 Mb

--- GDXin=C:\Users\dluga\OneDrive\Desktop\eiFlux_Inca_Comparison_Rev2\GAMS_Model\input.gdx

--- GDX File ($gdxIn) C:\Users\dluga\OneDrive\Desktop\eiFlux_Inca_Comparison_Rev2\GAMS_Model\input.gdx

--- eiFlux_GAMS_Instationary.gms(327) 4 Mb

--- Starting execution: elapsed 0:00:00.016

--- eiFlux_GAMS_Instationary.gms(208) 6 Mb

--- Generating CNS model initx

--- eiFlux_GAMS_Instationary.gms(168) 20 Mb
--- eiFlux_GAMS_Instationary.gms(168) 23 Mb
--- eiFlux_GAMS_Instationary.gms(213) 23 Mb
--- eiFlux_GAMS_Instationary.gms(213) 24 Mb

--- LOOPS cidx = 0

---   38,036 rows  39,064 columns  156,752 non-zeroes

---   37,584 nl-code  7,224 nl-non-zeroes

--- eiFlux_GAMS_Instationary.gms(213) 21 Mb

--- Executing CONOPT4 (Solvelink=2): elapsed 0:00:00.548


CONOPT 4         34.2.0 r6925a71 Released Feb 05, 2021 WEI x86 64bit/MS Window


Reading parameter(s) from "C:\Users\dluga\OneDrive\Desktop\eiFlux_Inca_Comparison_Rev2\GAMS_Model\conopt4.opt"

>>  LFNICR 20000

>>  Lim_SlowPrg 1000

>>  Frq_Rescale 1

>>  Flg_2DDir 1

Finished reading from "C:\Users\dluga\OneDrive\Desktop\eiFlux_Inca_Comparison_Rev2\GAMS_Model\conopt4.opt"


 

 

    C O N O P T   version 4.23

    Copyright (C) ARKI Consulting and Development A/S

                  Bagsvaerdvej 246 A

                  DK-2880 Bagsvaerd, Denmark

    Licensed to:  GAMS/CONOPT OEM License

 

 

    The user model has 38036 constraints and 39064 variables

    with 156752 Jacobian elements, 7224 of which are nonlinear.

 

    Iter Phase   Ninf   Infeasibility   RGmax      NSB   Step  InItr MX OK

       0   0          4.1726000000E+03 (Input point)

 

    The pre-triangular part of the model has 0 constraints and 1028 variables.

    There are 8224 definitional constraints and defined variables.

 

    Preprocessed model has 29812 constraints and 29812 variables

    with 120772 Jacobian elements, 7224 of which are nonlinear.

 

    Iter Phase   Ninf   Infeasibility   RGmax      NSB   Step  InItr MX OK

                      4.1726000000E+03 (Full preprocessed model)

                      4.1666000000E+03 (After scaling)

       1   1       0  1.4380280168E-11                 1.0E+00     5 F  T

 

 ** Feasible solution to a square system.

 

--- Reading solution for model initx

--- Executing after solve: elapsed 0:00:01.105

--- eiFlux_GAMS_Instationary.gms(208) 21 Mb

--- Generating NLP model mfa

--- eiFlux_GAMS_Instationary.gms(157) 24 Mb
--- eiFlux_GAMS_Instationary.gms(159) 27 Mb
--- eiFlux_GAMS_Instationary.gms(159) 32 Mb
--- eiFlux_GAMS_Instationary.gms(167) 34 Mb
--- eiFlux_GAMS_Instationary.gms(175) 34 Mb
--- eiFlux_GAMS_Instationary.gms(225) 34 Mb

--- LOOPS cidx = 0

---   41,307 rows  42,633 columns  247,026 non-zeroes

---   321,494 nl-code  136,176 nl-non-zeroes

--- eiFlux_GAMS_Instationary.gms(225) 31 Mb

--- Executing CONOPT4 (Solvelink=2): elapsed 0:00:02.456


CONOPT 4         34.2.0 r6925a71 Released Feb 05, 2021 WEI x86 64bit/MS Window


Reading parameter(s) from "C:\Users\dluga\OneDrive\Desktop\eiFlux_Inca_Comparison_Rev2\GAMS_Model\conopt4.opt"

>>  LFNICR 20000

>>  Lim_SlowPrg 1000

>>  Frq_Rescale 1

>>  Flg_2DDir 1

Finished reading from "C:\Users\dluga\OneDrive\Desktop\eiFlux_Inca_Comparison_Rev2\GAMS_Model\conopt4.opt"


 

 

    C O N O P T   version 4.23

    Copyright (C) ARKI Consulting and Development A/S

                  Bagsvaerdvej 246 A

                  DK-2880 Bagsvaerd, Denmark

    Licensed to:  GAMS/CONOPT OEM License

 

 

    The user model has 41307 constraints and 42633 variables

    with 247026 Jacobian elements, 136176 of which are nonlinear.

    The Hessian of the Lagrangian has 1128 elements on the diagonal,

    56004 elements below the diagonal, and 26873 nonlinear variables.

 

    Iter Phase   Ninf   Infeasibility   RGmax      NSB   Step  InItr MX OK

       0   0          2.1077500181E-03 (Input point)

 

    The pre-triangular part of the model has 24 constraints and 1055 variables.

    The post-triangular part of the model has 10410 constraints and variables.

    There are 13943 definitional constraints and defined variables.

 

    Preprocessed model has 16930 constraints and 17225 variables

    with 181568 Jacobian elements, 149421 of which are nonlinear.

 

    Iter Phase   Ninf   Infeasibility   RGmax      NSB   Step  InItr MX OK

                      3.1206504287E+01 (Full preprocessed model)

                      1.1989395467E+01 (After scaling)

                      3.1033398913E-01 (After adjusting individual variables)

       1   0       0  1.4927368682E-01                 1.0E+00     4 T  T

       2  S0       0  6.3467803078E-04                 1.0E+00     3 T  T

       3  S0       0  6.2545867839E-04                 1.0E+00     1 T  T

       4   1       8  4.5165352192E-06 1.8E+00       9 1.0E+00     9 T  T

 

 ** Feasible solution. Value of objective =    285601.207260

 

    Iter Phase   Ninf     Objective     RGmax      NSB   Step  InItr MX OK

       5   3          2.8016707719E+05 2.6E+05      35 4.3E-05    25 F  F

       6   3          2.7351104116E+05 2.2E+05     308 1.5E-04     3 F  T

       7   3          2.3972385475E+05 1.8E+05     308 1.6E-02    10 F  T

       8   3          2.1945335107E+05 1.7E+05     294 1.8E-02    15 F  T

       9   3          2.0995673986E+05 1.7E+05     295 1.8E-02     3 F  T

      10   3          2.0326558969E+05 1.5E+05     295 2.3E-02    10 F  T

      11   4          1.6584048784E+05 1.5E+05     295 4.3E-01    25 F  T

      12   4          1.5290080376E+05 3.5E+05     295 2.5E-03   185 F  T

      13   4          7.5214732643E+04 4.9E+05     295 6.2E-01    22 F  T

      14   4          6.3896450663E+04 3.1E+05     295 2.7E-01    32 F  T

 

    Iter Phase   Ninf     Objective     RGmax      NSB   Step  InItr MX OK

      15   4          6.2244628571E+04 2.4E+05     295 1.4E-02   107 F  T

      16   4          6.2010297299E+04 2.5E+05     295 1.2E-02    56 F  F

      17   4          5.1664471133E+04 2.6E+05     295 3.9E-01    37 F  T

      18   4          4.6505170843E+04 2.6E+05     295 4.9E-01    33 F  T

      19   4          4.6417651277E+04 1.9E+04     294 1.4E-02    37 F  F

      20   4          4.3352467226E+04 2.1E+04     294 5.4E-01    33 F  T

      21   4          4.3003395589E+04 1.1E+04     294 1.0E+00     2 F  T

      22   4          4.2809687481E+04 4.2E+03     294 8.0E-02     1 F  F

      23   4          3.8762595424E+04 3.3E+04     295 7.7E-01    70 F  F

      24   4          3.7958562110E+04 1.1E+04     295 5.6E-02    89 F  F

   Elapsed time       33.8 seconds.

 

    Iter Phase   Ninf     Objective     RGmax      NSB   Step  InItr MX OK

      25   4          2.3778486317E+04 6.7E+03     295 7.9E-01    49 F  T

      26   4          1.8092336388E+04 4.8E+04     295 4.6E-01    27 F  T

      27   4          9.1432575170E+03 6.1E+04     295 6.5E-01    50 F  T

      28   4          8.7838164750E+03 1.9E+05     295 2.5E-04   305 F  F

      29   4          8.4544051710E+03 2.1E+05     295 3.1E-02    40 F  F

      30   4          3.3950688064E+03 2.1E+05     295 4.9E-01    15 F  T

      31   4          3.3866481130E+03 1.8E+05     295 1.9E-03    16 F  F

      32   4          3.3772651002E+03 1.8E+05     295 2.2E-03    12 F  F

      33   4          1.7440893142E+03 1.8E+05     295 4.9E-01    18 F  T

      34   4          1.7360136816E+03 9.2E+04     295 4.9E-06   280 F  F

 

    Iter Phase   Ninf     Objective     RGmax      NSB   Step  InItr MX OK

      35   4          1.6623415414E+03 1.4E+04     295 8.2E-02    13 F  F

      36   4          1.6525500976E+03 1.8E+04     295 6.4E-01     3 F  T

      37   4          1.3842166464E+03 8.7E+03     295 6.0E-01    21 F  T

      38   4          1.2864369605E+03 1.1E+04     295 1.0E+00    16 T  T

      39   4          1.2554387684E+03 5.2E+03     290 2.5E-01    10 F  F

      40   4          1.2034933655E+03 2.2E+03     290 8.9E-01    14 F  T

      41   4          1.1797927939E+03 2.9E+02     291 2.1E-01    31 F  F

      42   4          1.0903380308E+03 1.9E+02     291 9.4E-01    23 F  F

      43   4          1.0714356221E+03 1.2E+03     291 1.0E+00    16 T  T

      44   4          1.0617860573E+03 1.1E+02     289 6.1E-01    24 F  T

 

    Iter Phase   Ninf     Objective     RGmax      NSB   Step  InItr MX OK

      45   4          1.0490258880E+03 4.7E+02     289 8.0E-01    16 F  F

      46   4          1.0308371664E+03 1.1E+02     289 6.8E-01    17 F  F

      47   4          9.9064138926E+02 2.1E+02     289 7.7E-01    14 F  T

      48   4          9.5330215534E+02 1.1E+03     289 7.7E-01    15 F  F

      49   4          9.4121459570E+02 6.9E+02     289 1.0E+00    11 F  T

      50   4          9.3842402899E+02 5.1E+01     289 1.0E+00    17 F  T

      51   4          9.3356794131E+02 4.7E+01     289 1.0E+00    24 F  F

      52   4          9.3027255070E+02 5.8E+01     289 5.8E-01    23 F  T

      53   4          9.2448569144E+02 9.4E+02     290 1.0E+00    17 T  T

      54   4          9.2035856329E+02 3.4E+03     285 7.1E-02    45 F  T

 

    Iter Phase   Ninf     Objective     RGmax      NSB   Step  InItr MX OK

      55   4          9.1825211977E+02 2.9E+02     285 3.2E-01    21 F  T

      56   4          9.1445710063E+02 3.1E+02     285 4.6E-01    27 F  T

      57   4          9.1278851471E+02 2.2E+02     285 2.4E-01    49 F  F

      58   4          9.1121849892E+02 7.8E+01     285 2.5E-01    77 F  F

      59   4          9.0804190583E+02 5.6E+01     216 6.3E-01    24 F  F

      60   4          9.0767775059E+02 8.1E+01     240 1.0E+00    16 F  T

      61   4          9.0718446248E+02 5.5E+02     241 1.0E+00    12 F  T

      62   4          9.0657128736E+02 3.6E+01     244 4.5E-01    25 F  F

      63   4          9.0589295860E+02 9.2E+01     249 1.0E+00    18 T  T

      64   4          9.0554697137E+02 4.5E+01     248 3.6E-01    24 F  T

   Elapsed time       69.5 seconds.

 

    Iter Phase   Ninf     Objective     RGmax      NSB   Step  InItr MX OK

      65   4          9.0529694562E+02 2.2E+02     248 9.9E-01     3 F  T

      66   4          9.0505410050E+02 2.5E+01     248 2.0E-01    25 F  T

      67   4          9.0492757560E+02 1.7E+02     248 1.1E+00     4 F  T

      68   4          9.0473395660E+02 1.8E+01     251 1.6E-01    21 F  T

      69   4          9.0472534163E+02 3.2E+02     260 4.7E-03    24 F  T

      70   4          9.0456659951E+02 1.0E+02     261 3.3E-01    16 F  T

      71   4          9.0440946845E+02 9.7E+01     265 3.8E-01    15 F  T

      72   4          9.0430231460E+02 9.4E+01     265 6.0E-01    14 F  T

      73   4          9.0415380846E+02 9.7E+01     267 1.0E+00    13 T  T

      74   4          9.0409302276E+02 1.0E+02     266 2.6E-01    12 F  T

 

    Iter Phase   Ninf     Objective     RGmax      NSB   Step  InItr MX OK

      75   4          9.0400271721E+02 1.8E+01     270 1.0E+00    18 T  T

      76   4          9.0387210693E+02 9.7E+00     277 1.0E+00    15 T  T

      77   4          9.0379275814E+02 4.8E+01     276 1.0E+00    13 F  T

      78   4          9.0376144153E+02 1.8E+02     276 1.2E-01    12 F  T

      79   4          9.0372909344E+02 8.0E+01     276 1.0E+00    16 F  T

      80   4          9.0360797127E+02 2.5E+00     276 5.8E-01   122 F  T

      81   4          9.0351905394E+02 1.9E+02     276 1.0E+00    15 F  T

      82   4          9.0328938503E+02 1.9E+01     276 6.2E-01    50 F  F

      83   4          9.0323307350E+02 3.1E+02     276 4.5E-01    14 F  T

      84   4          9.0242760501E+02 2.4E+01     276 9.0E-01    32 F  F

 

    Iter Phase   Ninf     Objective     RGmax      NSB   Step  InItr MX OK

      85   4          9.0231207609E+02 2.5E+02     276 1.5E-01    24 F  T

      86   4          9.0193495681E+02 9.3E+01     276 1.0E+00    16 T  T

      87   4          9.0171215463E+02 1.5E+01     275 4.3E-01    28 F  T

      88   4          9.0050031099E+02 9.2E+01     275 8.2E-01    17 F  F

      89   4          8.9991938583E+02 4.2E+01     275 3.9E-01    20 F  T

      90   4          8.9953215270E+02 8.3E+01     275 2.5E-01    16 F  T

      91   4          8.9929871600E+02 7.8E+01     275 9.9E-02     7 F  T

      92   4          8.9885267699E+02 6.5E+01     275 8.7E-01    17 F  T

      93   4          8.9865902549E+02 8.0E+01     275 8.0E-02     4 F  T

      94   4          8.9853338833E+02 4.5E+01     275 1.0E+00    15 F  T

 

    Iter Phase   Ninf     Objective     RGmax      NSB   Step  InItr MX OK

      95   4          8.9822009145E+02 3.4E+01     275 2.7E-01    16 F  T

      96   4          8.9793446017E+02 7.4E+01     275 1.1E-01     4 F  T

      97   4          8.9782441672E+02 3.5E+01     275 7.1E-01    19 F  T

      98   4          8.9763607712E+02 8.0E+01     275 1.0E+00    12 F  T

      99   4          8.9741663431E+02 1.6E+01     275 2.5E-01    20 F  T

     100   4          8.9690179031E+02 2.7E+02     275 5.0E-01     3 F  T

     101   4          8.9653157881E+02 7.2E+01     275 1.0E+00    12 F  T

     102   4          8.9407908676E+02 1.3E+02     275 6.1E-01    20 F  F

     103   4          8.9210146444E+02 1.1E+02     275 4.9E-01    20 F  T

     104   4          8.9114354171E+02 1.9E+03     275 1.3E-02    23 F  T

 

    Iter Phase   Ninf     Objective     RGmax      NSB   Step  InItr MX OK

     105   4          8.8685895029E+02 2.9E+02     275 7.2E-01    22 F  F

     106   4          8.8650844074E+02 5.2E+02     275 7.8E-02    16 F  T

     107   4          8.8353309963E+02 1.7E+02     275 5.9E-01    32 F  T

     108   4          8.8003671936E+02 3.0E+02     275 1.0E+00    31 T  T

     109   4          8.7616838828E+02 3.7E+02     274 4.0E-01    34 F  T

     110   4          8.7459789764E+02 1.5E+03     274 3.4E-03   100 F  T

     111   4          8.7352068390E+02 4.0E+02     274 1.0E+00    16 T  T

     112   4          8.7146422863E+02 1.8E+02     272 6.5E-02   227 F  F

     113   4          8.7012604956E+02 1.6E+02     272 1.0E+00    24 T  T

     114   4          8.6932188030E+02 2.7E+01     271 4.1E-01    29 F  T

 

    Iter Phase   Ninf     Objective     RGmax      NSB   Step  InItr MX OK

     115   4          8.6886546019E+02 1.7E+02     271 4.7E-01     3 F  T

     116   4          8.6877190897E+02 1.2E+02     272 9.1E-03    24 F  T

     117   4          8.6845977066E+02 6.1E+01     272 3.5E-01    20 F  T

     118   4          8.6829677455E+02 8.9E+01     272 1.0E+00    13 T  T

     119   4          8.6828534032E+02 1.9E+01     271 8.1E-02    18 F  T

     120   4          8.6823038429E+02 4.7E+00     274 8.1E-01    16 F  F

     121   4          8.6808320641E+02 1.7E+01     274 4.8E-01    16 F  T

     122   4          8.6787912863E+02 5.6E+01     274 7.6E-01    13 F  F

     123   4          8.6787400125E+02 1.5E+01     181 1.0E+00    16 F  T

     124   4          8.6782911329E+02 7.6E-01     199 1.0E+00    65 F  T

   Elapsed time      104.5 seconds.

 

    Iter Phase   Ninf     Objective     RGmax      NSB   Step  InItr MX OK

     125   4          8.6782612489E+02 4.3E+00     269 1.0E+00    20 F  T

     126   4          8.6774999270E+02 3.0E-01     271 4.2E-01   103 F  F

     127   4          8.6766390788E+02 5.9E+00     271 1.0E+00    19 T  T

     128   4          8.6758431146E+02 9.1E+00     268 1.0E+00    18 T  T

     129   4          8.6757059321E+02 1.4E+01     267 1.0E+00    14 F  T

     130   4          8.6751989252E+02 1.3E+00     267 1.0E+00    19 T  T

     131   4          8.6751602704E+02 3.1E+00     265 1.0E+00    19 T  T

     132   4          8.6751088028E+02 3.3E-02     268 1.0E+00    20 T  T

     133   4          8.6750186336E+02 3.2E-01     268 8.4E-01    17 F  T

     134   4          8.6749850945E+02 9.7E+00     268 1.0E+00    14 T  T

 

    Iter Phase   Ninf     Objective     RGmax      NSB   Step  InItr MX OK

     135   4          8.6749837266E+02 5.3E-02     264 1.0E+00    14 T  T

     136   4          8.6749824566E+02 5.3E-02     263 1.8E+00     5 F  F

     137   4          8.6749820611E+02 4.7E-02     263 8.0E-01     5 F  F

     138   4          8.6749818095E+02 2.2E-02     263 1.0E+00     4 T  T

     139   4          8.6749816331E+02 1.2E-02     262 1.3E+00     3 F  F

     140   4          8.6749816131E+02 8.7E-03     262 1.0E+00     3 T  T

     141   4          8.6749816131E+02 1.7E-04     261 1.0E+00     2 F  T

     142   4          8.6749816131E+02 1.1E-08     261

 

 ** Optimal solution. Reduced gradient less than tolerance.

 

--- Reading solution for model mfa

--- Executing after solve: elapsed 0:01:57.852

--- eiFlux_GAMS_Instationary.gms(208) 31 Mb
--- eiFlux_GAMS_Instationary.gms(278) 31 Mb

--- GDX File (execute_unload) C:\Users\dluga\OneDrive\Desktop\eiFlux_Inca_Comparison_Rev2\GAMS_Model\Results.gdx

--- GDX File C:\Users\dluga\OneDrive\Desktop\eiFlux_Inca_Comparison_Rev2\GAMS_Model\_gams_py_gdb1.gdx

*** Status: Normal completion

--- Job eiFlux_GAMS_Instationary.gms Stop 11/11/21 12:34:25 elapsed 0:01:57.925


Refining Grid
--- Job eiFlux_GAMS_Instationary.gms Start 11/11/21 12:34:25 34.2.0 r6925a71 WEX-WEI x86 64bit/MS Windows

--- Applying:

    C:\GAMS\34\gmsprmNT.txt

--- GAMS Parameters defined

    LP conopt

    MIP CPLEX

    RMIP conopt

    NLP conopt

    MCP PATH

    MPEC NLPEC

    RMPEC NLPEC

    CNS conopt

    DNLP conopt

    RMINLP conopt

    MINLP DICOPT

    QCP conopt

    MIQCP SBB

    RMIQCP conopt

    EMP JAMS

    Input C:\Users\dluga\OneDrive\Desktop\eiFlux_Inca_Comparison_Rev2\GAMS_Model\eiFlux_GAMS_Instationary.gms

    Output C:\Users\dluga\OneDrive\Desktop\eiFlux_Inca_Comparison_Rev2\GAMS_Model\_gams_py_gjo0.lst

    ScrDir C:\Users\dluga\OneDrive\Desktop\eiFlux_Inca_Comparison_Rev2\GAMS_Model\225h\

    SysDir C:\GAMS\34\

    CurDir C:\Users\dluga\OneDrive\Desktop\eiFlux_Inca_Comparison_Rev2\GAMS_Model\

    LogOption 3

    LogFile C:\Users\dluga\OneDrive\Desktop\eiFlux_Inca_Comparison_Rev2\GAMS_Model\_gams_py_gjo0.log

    GDX C:\Users\dluga\OneDrive\Desktop\eiFlux_Inca_Comparison_Rev2\GAMS_Model\_gams_py_gdb3.gdx

Licensee: Small MUD - 5 User License                     G200210/0001AS-WIN

          University of Maryland, Chemical and Biomolecular EngineerDC13915

          C:\Users\dluga\OneDrive\Pictures\Documents\GAMS\gamslice.txt

GAMS 34.2.0   Copyright (C) 1987-2021 GAMS Development. All rights reserved

--- Starting compilation

--- eiFlux_GAMS_Instationary.gms(62) 2 Mb

--- GDXin=C:\Users\dluga\OneDrive\Desktop\eiFlux_Inca_Comparison_Rev2\GAMS_Model\input.gdx

--- GDX File ($gdxIn) C:\Users\dluga\OneDrive\Desktop\eiFlux_Inca_Comparison_Rev2\GAMS_Model\input.gdx

--- eiFlux_GAMS_Instationary.gms(274) 4 Mb

--- GDXin=C:\Users\dluga\OneDrive\Desktop\eiFlux_Inca_Comparison_Rev2\GAMS_Model\input.gdx

--- GDX File ($gdxIn) C:\Users\dluga\OneDrive\Desktop\eiFlux_Inca_Comparison_Rev2\GAMS_Model\input.gdx

--- eiFlux_GAMS_Instationary.gms(327) 4 Mb

--- Starting execution: elapsed 0:00:00.012

--- eiFlux_GAMS_Instationary.gms(208) 6 Mb

--- Generating CNS model initx

--- eiFlux_GAMS_Instationary.gms(157) 40 Mb
--- eiFlux_GAMS_Instationary.gms(163) 42 Mb
--- eiFlux_GAMS_Instationary.gms(163) 43 Mb
--- eiFlux_GAMS_Instationary.gms(163) 47 Mb
--- eiFlux_GAMS_Instationary.gms(168) 48 Mb
--- eiFlux_GAMS_Instationary.gms(168) 50 Mb
--- eiFlux_GAMS_Instationary.gms(213) 50 Mb
--- eiFlux_GAMS_Instationary.gms(213) 50 Mb

--- LOOPS cidx = 0

---   75,044 rows  76,072 columns  434,258 non-zeroes

---   88,200 nl-code  16,980 nl-non-zeroes

--- eiFlux_GAMS_Instationary.gms(213) 48 Mb

--- Executing CONOPT4 (Solvelink=2): elapsed 0:00:02.349


CONOPT 4         34.2.0 r6925a71 Released Feb 05, 2021 WEI x86 64bit/MS Window


Reading parameter(s) from "C:\Users\dluga\OneDrive\Desktop\eiFlux_Inca_Comparison_Rev2\GAMS_Model\conopt4.opt"

>>  LFNICR 20000

>>  Lim_SlowPrg 1000

>>  Frq_Rescale 1

>>  Flg_2DDir 1

Finished reading from "C:\Users\dluga\OneDrive\Desktop\eiFlux_Inca_Comparison_Rev2\GAMS_Model\conopt4.opt"


 

 

    C O N O P T   version 4.23

    Copyright (C) ARKI Consulting and Development A/S

                  Bagsvaerdvej 246 A

                  DK-2880 Bagsvaerd, Denmark

    Licensed to:  GAMS/CONOPT OEM License

 

 

    The user model has 75044 constraints and 76072 variables

    with 434258 Jacobian elements, 16980 of which are nonlinear.

 

    Iter Phase   Ninf   Infeasibility   RGmax      NSB   Step  InItr MX OK

       0   0          1.0431500000E+04 (Input point)

 

    The pre-triangular part of the model has 4599 constraints and 5627 variables.

    There are 7720 definitional constraints and defined variables.

 

    Preprocessed model has 62725 constraints and 62725 variables

    with 353575 Jacobian elements, 16980 of which are nonlinear.

 

    Iter Phase   Ninf   Infeasibility   RGmax      NSB   Step  InItr MX OK

                      9.7415000000E+03 (Full preprocessed model)

                      9.7265000000E+03 (After scaling)

       1   0       0  8.0095038109E+03                 2.0E-01     1 F  T

       2   1       0  6.3683609098E-09                 1.0E+00     5 F  T

 

 ** Feasible solution to a square system.

 

--- Reading solution for model initx

--- Executing after solve: elapsed 0:00:04.530

--- eiFlux_GAMS_Instationary.gms(208) 48 Mb

--- Generating NLP model mfa

--- eiFlux_GAMS_Instationary.gms(157) 50 Mb
--- eiFlux_GAMS_Instationary.gms(157) 54 Mb
--- eiFlux_GAMS_Instationary.gms(159) 55 Mb
--- eiFlux_GAMS_Instationary.gms(159) 57 Mb
--- eiFlux_GAMS_Instationary.gms(159) 70 Mb
--- eiFlux_GAMS_Instationary.gms(159) 72 Mb
--- eiFlux_GAMS_Instationary.gms(167) 73 Mb
--- eiFlux_GAMS_Instationary.gms(167) 75 Mb
--- eiFlux_GAMS_Instationary.gms(167) 75 Mb
--- eiFlux_GAMS_Instationary.gms(170) 75 Mb
--- eiFlux_GAMS_Instationary.gms(174) 75 Mb
--- eiFlux_GAMS_Instationary.gms(225) 75 Mb

--- LOOPS cidx = 0

---   78,315 rows  79,641 columns  656,856 non-zeroes

---   798,818 nl-code  338,802 nl-non-zeroes

--- eiFlux_GAMS_Instationary.gms(225) 70 Mb

--- Executing CONOPT4 (Solvelink=2): elapsed 0:00:07.868


CONOPT 4         34.2.0 r6925a71 Released Feb 05, 2021 WEI x86 64bit/MS Window


Reading parameter(s) from "C:\Users\dluga\OneDrive\Desktop\eiFlux_Inca_Comparison_Rev2\GAMS_Model\conopt4.opt"

>>  LFNICR 20000

>>  Lim_SlowPrg 1000

>>  Frq_Rescale 1

>>  Flg_2DDir 1

Finished reading from "C:\Users\dluga\OneDrive\Desktop\eiFlux_Inca_Comparison_Rev2\GAMS_Model\conopt4.opt"


 

 

    C O N O P T   version 4.23

    Copyright (C) ARKI Consulting and Development A/S

                  Bagsvaerdvej 246 A

                  DK-2880 Bagsvaerd, Denmark

    Licensed to:  GAMS/CONOPT OEM License

 

 

    The user model has 78315 constraints and 79641 variables

    with 656856 Jacobian elements, 338802 of which are nonlinear.

    The Hessian of the Lagrangian has 1182 elements on the diagonal,

    140010 elements below the diagonal, and 63881 nonlinear variables.

 

    Iter Phase   Ninf   Infeasibility   RGmax      NSB   Step  InItr MX OK

       0   0          1.4659957450E-08 (Input point)

 

    The pre-triangular part of the model has 24 constraints and 1055 variables.

    The post-triangular part of the model has 10410 constraints and variables.

 

    Preprocessed model has 67881 constraints and 68176 variables

    with 515252 Jacobian elements, 254640 of which are nonlinear.

 

    Iter Phase   Ninf   Infeasibility   RGmax      NSB   Step  InItr MX OK

                      5.5106920252E-04 (Full preprocessed model)

                      3.7659228429E-04 (After scaling)

                      1.0511144098E-05 (After adjusting individual variables)

       1   0       0  2.0699724864E-09                 1.0E+00     1 T  T

 

 ** Feasible solution. Value of objective =    1234.81988439

 

    Iter Phase   Ninf     Objective     RGmax      NSB   Step  InItr MX OK

       2   3          1.2345221808E+03 7.4E+03     283 7.8E-08    12 F  T

       3   4          8.4988958846E+02 4.7E+03     283 1.0E+00    21 T  T

       4   4          8.4572514227E+02 1.5E+03     275 1.0E+00    16 T  T

       5   4          8.4495288810E+02 4.9E+01     273 1.0E+00    29 T  T

       6   4          8.4355457604E+02 3.5E+01     272 9.0E-01    57 F  T

       7   4          8.4347508321E+02 8.8E+01     271 1.0E+00    21 T  T

       8   4          8.4326896404E+02 6.4E+00     266 1.0E+00    52 T  T

       9   4          8.4317967996E+02 5.4E+01     262 1.0E+00    36 F  T

      10   4          8.4296023815E+02 7.4E+00     262 1.0E+00    96 F  T

      11   4          8.4295319664E+02 2.1E+01     262 1.0E+00    21 F  T

   Elapsed time       42.1 seconds.

 

    Iter Phase   Ninf     Objective     RGmax      NSB   Step  InItr MX OK

      12   4          8.4295265613E+02 1.4E+00     262 1.0E+00    25 F  T

      13   4          8.4295039882E+02 1.2E-01     262 1.0E+00    65 F  T

      14   4          8.4295037194E+02 7.5E-01     262 1.0E+00    20 F  T

      15   4          8.4295036680E+02 2.1E-02     262 1.0E+00    29 F  T

      16   4          8.4295036680E+02 5.6E-04     262 1.0E+00    12 F  T

      17   4          8.4295036680E+02 2.5E-08     262

 

 ** Optimal solution. Reduced gradient less than tolerance.

 

--- Reading solution for model mfa

--- Executing after solve: elapsed 0:01:02.141

--- eiFlux_GAMS_Instationary.gms(208) 70 Mb
--- eiFlux_GAMS_Instationary.gms(278) 70 Mb

--- GDX File (execute_unload) C:\Users\dluga\OneDrive\Desktop\eiFlux_Inca_Comparison_Rev2\GAMS_Model\Results.gdx

--- GDX File C:\Users\dluga\OneDrive\Desktop\eiFlux_Inca_Comparison_Rev2\GAMS_Model\_gams_py_gdb3.gdx

*** Status: Normal completion

--- Job eiFlux_GAMS_Instationary.gms Stop 11/11/21 12:35:28 elapsed 0:01:02.266


 Experiment exp1

 Measurement Time 0.30
  Metabolite           Atoms    M+    Measured (scaled)  Simulated   Residual
         Ala              bc     0               0.9588     0.9589     0.0001
         Ala              bc     1               0.0219     0.0209     0.0155
         Ala              bc     2               0.0242     0.0202     0.1547
         Ala             abc     0               0.9471     0.9472        0.0
         Ala             abc     1               0.0274     0.0323     0.1982
         Ala             abc     2               0.0107     0.0127     0.0393
         Ala             abc     3               0.0151     0.0078     0.8438
         Asn            abcd     0               0.9553     0.9578     0.0325
         Asn            abcd     1               0.0503     0.0414     2.1556
         Asn            abcd     2                    0     0.0007     0.0097
         Asn            abcd     3                    0        0.0        0.0
         Asn            abcd     4                    0        0.0        0.0
         Asp              ab     0               0.9716     0.9717     0.0002
         Asp              ab     1               0.0308     0.0256     0.3229
         Asp              ab     2                    0     0.0027     0.2809
         Asp             bcd     0               0.9582     0.9596     0.0087
         Asp             bcd     1               0.0447      0.033     0.9651
         Asp             bcd     2               0.0055     0.0069     0.0797
         Asp             bcd     3               0.0115     0.0005     2.4819
         Asp            abcd     0               0.9485     0.9489     0.0049
         Asp            abcd     1               0.0507     0.0433     1.5128
         Asp            abcd     2                0.013      0.005     0.3301
         Asp            abcd     3               0.0047     0.0027      0.062
         Asp            abcd     4                    0     0.0002     0.0002
         Glu            bcde     0               0.9577     0.9578     0.0001
         Glu            bcde     1               0.0421     0.0414      0.009
         Glu            bcde     2                    0     0.0007     0.0114
         Glu            bcde     3                    0        0.0        0.0
         Glu            bcde     4                    0        0.0        0.0
         Glu           abcde     0               0.9471     0.9475     0.0022
         Glu           abcde     1               0.0543     0.0513     0.2518
         Glu           abcde     2                0.006     0.0012     0.2338
         Glu           abcde     3               0.0018        0.0     0.0163
         Glu           abcde     4               0.0019        0.0     0.0363
         Glu           abcde     5               0.0029        0.0     0.0846
         Gln           abcde     0               0.9477     0.9476        0.0
         Gln           abcde     1               0.0507     0.0512      0.007
         Gln           abcde     2                    0     0.0011     0.0085
         Gln           abcde     3                    0        0.0        0.0
         Gln           abcde     4                    0        0.0        0.0
         Gln           abcde     5                    0        0.0        0.0
         Gly               b     0               0.9775     0.9775        0.0
         Gly               b     1               0.0221     0.0225     0.0019
         Gly              ab     0               0.9661      0.966     0.0004
         Gly              ab     1                 0.02     0.0292     1.7189
         Gly              ab     2               0.0083     0.0048     0.2568
         Ile           bcdef     0               0.9431     0.9435     0.0008
         Ile           bcdef     1               0.0509     0.0511     0.0001
         Ile           bcdef     2               0.0114     0.0053     0.7552
         Ile           bcdef     3                    0     0.0001     0.0003
         Ile           bcdef     4               0.0068        0.0      0.574
         Ile           bcdef     5                    0        0.0        0.0
         Leu           bcdef     0               0.9463     0.9459     0.0038
         Leu           bcdef     1               0.0349     0.0528     5.0014
         Leu           bcdef     2               0.0019     0.0012     0.0031
         Leu           bcdef     3                    0        0.0        0.0
         Leu           bcdef     4                    0        0.0        0.0
         Leu           bcdef     5               0.0018        0.0     0.0326
         Met            bcde     0               0.9575     0.9578     0.0017
         Met            bcde     1               0.0476     0.0415     0.1919
         Met            bcde     2               0.0186     0.0007     1.6413
         Met            bcde     3                    0        0.0        0.0
         Met            bcde     4               0.0142        0.0     1.6724
         Met           abcde     0                0.947     0.9476     0.0058
         Met           abcde     1               0.0543     0.0513     0.0908
         Met           abcde     2                    0     0.0011     0.0127
         Met           abcde     3               0.0046        0.0     0.2086
         Met           abcde     4                0.012        0.0     3.9808
         Met           abcde     5               0.0269        0.0     3.2249
         Phe        bcdefghi     0               0.9097     0.9097        0.0
         Phe        bcdefghi     1               0.0777     0.0788     0.0519
         Phe        bcdefghi     2               0.0135     0.0108      0.091
         Phe        bcdefghi     3               0.0058     0.0006     0.1368
         Phe        bcdefghi     4                    0        0.0     0.0001
         Phe        bcdefghi     5               0.0047        0.0     0.3433
         Phe        bcdefghi     6                    0        0.0        0.0
         Phe        bcdefghi     7               0.0068        0.0     0.2363
         Phe        bcdefghi     8               0.0114        0.0     1.6074
         Phe              ab     0               0.9698       0.97     0.0004
         Phe              ab     1               0.0176     0.0267     0.4832
         Phe              ab     2               0.0122     0.0033     2.1926
         Phe       abcdefghi     0               0.8978     0.8994     0.0189
         Phe       abcdefghi     1               0.0964     0.0882     0.2975
         Phe       abcdefghi     2               0.0112     0.0087     0.1856
         Phe       abcdefghi     3                    0     0.0035     0.3322
         Phe       abcdefghi     4                0.009     0.0002      2.152
         Phe       abcdefghi     5               0.0064        0.0     0.4097
         Phe       abcdefghi     6               0.0256        0.0     3.3428
         Phe       abcdefghi     7                    0        0.0        0.0
         Phe       abcdefghi     8                    0        0.0        0.0
         Phe       abcdefghi     9                    0        0.0        0.0
         Ser              bc     0               0.7851     0.7895     0.0851
         Ser              bc     1               0.0266     0.0232     0.0785
         Ser              bc     2               0.1901     0.1873     0.2137
         Ser              ab     0               0.7768     0.7803     0.0861
         Ser              ab     1               0.1649      0.147      1.897
         Ser              ab     2               0.0748     0.0727     0.0415
         Ser             abc     0               0.7688     0.7685     0.0028
         Ser             abc     1               0.0408     0.0427     0.1448
         Ser             abc     2               0.1234     0.1174     0.3628
         Ser             abc     3               0.0668     0.0715     0.8763
         Thr             bcd     0               0.9664     0.9682     0.0213
         Thr             bcd     1               0.0473     0.0314     3.9535
         Thr             bcd     2                    0     0.0004      0.001
         Thr             bcd     3                    0        0.0        0.0
         Thr            abcd     0               0.9578     0.9578        0.0
         Thr            abcd     1               0.0366     0.0415     0.1626
         Thr            abcd     2               0.0151     0.0007     1.2217
         Thr            abcd     3               0.0045        0.0     0.5443
         Thr            abcd     4                    0        0.0        0.0
         Tyr              ab     0               0.9763     0.9764     0.0001
         Tyr              ab     1               0.0232     0.0226     0.0018
         Tyr              ab     2               0.0101      0.001     1.3001
         Val            bcde     0               0.9162     0.9163     0.0003
         Val            bcde     1               0.0444     0.0399     0.1057
         Val            bcde     2               0.0403     0.0388      0.047
         Val            bcde     3                    0     0.0009     0.0047
         Val            bcde     4               0.0028     0.0041     0.0738
         Val           abcde     0               0.9049     0.9051     0.0004
         Val           abcde     1               0.0467     0.0506     0.1238
         Val           abcde     2               0.0367     0.0314     0.4476
         Val           abcde     3               0.0011     0.0086     2.2568
         Val           abcde     4               0.0042     0.0027     0.0121
         Val           abcde     5               0.0053     0.0016      0.098
         aKG           abcde     0               0.9467     0.9469     0.0009
         aKG           abcde     1               0.0593     0.0513     0.4443
         aKG           abcde     2               0.0025     0.0017     0.0171
         aKG           abcde     3                    0        0.0        0.0
         aKG           abcde     4                    0        0.0        0.0
         aKG           abcde     5                0.004        0.0     0.1106
         Cit          abcdef     0               0.9044     0.9038     0.0028
         Cit          abcdef     1               0.0478      0.062     1.1925
         Cit          abcdef     2               0.0235     0.0271     0.3608
         Cit          abcdef     3                    0     0.0053     0.1915
         Cit          abcdef     4                    0     0.0012      0.015
         Cit          abcdef     5               0.0152     0.0006     1.1021
         Cit          abcdef     6               0.0084        0.0     0.8595
         Fum            abcd     0                0.941      0.941        0.0
         Fum            abcd     1               0.0417     0.0447     0.0564
         Fum            abcd     2                    0     0.0092     0.6967
         Fum            abcd     3               0.0112     0.0048       0.29
         Fum            abcd     4                    0     0.0003     0.0024
         Mal            abcd     0               0.8851     0.8814     0.0613
         Mal            abcd     1               0.0473      0.055     1.6434
         Mal            abcd     2               0.0311     0.0403     0.7042
         Mal            abcd     3               0.0045     0.0216      8.186
         Mal            abcd     4                    0     0.0017     0.0232
         Pyr             abc     0               0.7126     0.7112     0.0444
         Pyr             abc     1               0.0347      0.041     0.2788
         Pyr             abc     2               0.1516     0.1544     0.0474
         Pyr             abc     3               0.0678     0.0934     6.5874
         Suc            abcd     0               0.9407      0.941     0.0009
         Suc            abcd     1               0.0382     0.0447     0.5243
         Suc            abcd     2               0.0138     0.0092     0.5932
         Suc            abcd     3               0.0151     0.0048     1.3151
         Suc            abcd     4                0.014     0.0003     1.8787

 Total Residual at Current Time 82.8178

 Measurement Time 0.75
  Metabolite           Atoms    M+    Measured (scaled)  Simulated   Residual
         Ala              bc     0                 0.88     0.8814      0.031
         Ala              bc     1               0.0278     0.0205     0.6581
         Ala              bc     2               0.1216     0.0981     3.2536
         Ala             abc     0               0.8666     0.8676     0.0138
         Ala             abc     1               0.0085     0.0337     4.4335
         Ala             abc     2               0.0783     0.0627     1.6813
         Ala             abc     3               0.0522     0.0359     1.3504
         Asn            abcd     0               0.9565     0.9572     0.0066
         Asn            abcd     1               0.0593     0.0416     1.5981
         Asn            abcd     2                    0      0.001     0.0126
         Asn            abcd     3                    0     0.0002     0.0003
         Asn            abcd     4               0.0217        0.0     3.2517
         Asp              ab     0               0.9386     0.9383     0.0007
         Asp              ab     1               0.0422     0.0477     0.2134
         Asp              ab     2               0.0128      0.014     0.0224
         Asp             bcd     0               0.9199     0.9191     0.0035
         Asp             bcd     1               0.0375     0.0385     0.0048
         Asp             bcd     2               0.0335     0.0374     0.4201
         Asp             bcd     3               0.0044      0.005     0.0137
         Asp            abcd     0               0.9069     0.9071     0.0003
         Asp            abcd     1               0.0579     0.0492     0.4491
         Asp            abcd     2               0.0125     0.0269     3.2408
         Asp            abcd     3               0.0136     0.0153     0.0357
         Asp            abcd     4               0.0091     0.0015     0.8925
         Glu            bcde     0               0.9511     0.9513     0.0005
         Glu            bcde     1               0.0465     0.0414     0.2174
         Glu            bcde     2                    0     0.0067     0.1999
         Glu            bcde     3               0.0008     0.0002     0.0029
         Glu            bcde     4                    0     0.0004     0.0037
         Glu           abcde     0               0.9409     0.9407     0.0003
         Glu           abcde     1               0.0364     0.0514     1.1357
         Glu           abcde     2               0.0056      0.007     0.0393
         Glu           abcde     3               0.0062     0.0005     0.2302
         Glu           abcde     4               0.0024     0.0004     0.0338
         Glu           abcde     5               0.0108        0.0     0.9541
         Gln           abcde     0               0.9473     0.9474     0.0003
         Gln           abcde     1               0.0466     0.0513     0.1509
         Gln           abcde     2               0.0119     0.0013     1.7454
         Gln           abcde     3                    0        0.0        0.0
         Gln           abcde     4                    0        0.0        0.0
         Gln           abcde     5               0.0157        0.0      1.711
         Gly               b     0               0.9191     0.9195     0.0015
         Gly               b     1               0.0819     0.0805     0.0545
         Gly              ab     0               0.9058      0.906     0.0003
         Gly              ab     1               0.0699     0.0678     0.0226
         Gly              ab     2               0.0287     0.0262     0.0428
         Ile           bcdef     0               0.9242     0.9257     0.0116
         Ile           bcdef     1               0.0529     0.0504     0.0795
         Ile           bcdef     2               0.0333     0.0232     1.5893
         Ile           bcdef     3               0.0026     0.0007     0.0351
         Ile           bcdef     4                    0        0.0        0.0
         Ile           bcdef     5               0.0046        0.0     0.1475
         Leu           bcdef     0               0.9346     0.9346        0.0
         Leu           bcdef     1               0.0604     0.0626     0.2057
         Leu           bcdef     2                    0     0.0022     0.0786
         Leu           bcdef     3               0.0233     0.0003     3.6661
         Leu           bcdef     4                    0     0.0001     0.0001
         Leu           bcdef     5               0.0112     0.0001     1.5347
         Met            bcde     0               0.9571      0.957     0.0001
         Met            bcde     1               0.0327     0.0418     0.4864
         Met            bcde     2               0.0053     0.0011     0.0908
         Met            bcde     3                    0     0.0001        0.0
         Met            bcde     4                    0        0.0        0.0
         Met           abcde     0               0.9464     0.9468      0.001
         Met           abcde     1               0.0523     0.0516     0.0105
         Met           abcde     2                    0     0.0014     0.0139
         Met           abcde     3               0.0051     0.0002     0.9767
         Met           abcde     4               0.0118        0.0     0.7139
         Met           abcde     5                    0        0.0        0.0
         Phe        bcdefghi     0               0.8771     0.8762     0.0152
         Phe        bcdefghi     1               0.0668     0.0766     3.8753
         Phe        bcdefghi     2               0.0543     0.0429     1.2856
         Phe        bcdefghi     3                    0     0.0032     0.1229
         Phe        bcdefghi     4                0.015     0.0006     1.2179
         Phe        bcdefghi     5               0.0131     0.0003     2.5701
         Phe        bcdefghi     6               0.0015     0.0001     0.0305
         Phe        bcdefghi     7                0.007     0.0001     0.7473
         Phe        bcdefghi     8               0.0006        0.0     0.0036
         Phe              ab     0               0.9343     0.9348     0.0023
         Phe              ab     1               0.0567     0.0493     0.2416
         Phe              ab     2               0.0193     0.0159     0.4493
         Phe       abcdefghi     0               0.8664      0.865     0.0121
         Phe       abcdefghi     1               0.0822     0.0867     0.5734
         Phe       abcdefghi     2               0.0186     0.0295     0.6958
         Phe       abcdefghi     3               0.0108     0.0167     0.2797
         Phe       abcdefghi     4               0.0028     0.0014     0.0478
         Phe       abcdefghi     5                    0     0.0004     0.0042
         Phe       abcdefghi     6               0.0141     0.0002     3.9615
         Phe       abcdefghi     7               0.0033     0.0001     0.0449
         Phe       abcdefghi     8                    0        0.0        0.0
         Phe       abcdefghi     9                    0        0.0        0.0
         Ser              bc     0               0.6061     0.6098     0.0682
         Ser              bc     1               0.0653     0.0559     0.5194
         Ser              bc     2               0.3394     0.3343     0.1154
         Ser              ab     0               0.6263     0.6243     0.1054
         Ser              ab     1               0.2425     0.2492     0.8911
         Ser              ab     2               0.1258     0.1265      0.007
         Ser             abc     0               0.5931     0.5941     0.0054
         Ser             abc     1               0.0698      0.064     1.3281
         Ser             abc     2               0.1962     0.2225     3.0794
         Ser             abc     3               0.1215     0.1194     0.1772
         Thr             bcd     0               0.9673     0.9672     0.0001
         Thr             bcd     1               0.0184     0.0316     1.2135
         Thr             bcd     2                    0     0.0011     0.0128
         Thr             bcd     3               0.0038     0.0001     0.1413
         Thr            abcd     0               0.9558     0.9568     0.0129
         Thr            abcd     1               0.0769     0.0416     5.5304
         Thr            abcd     2                    0     0.0012     0.0183
         Thr            abcd     3               0.0003     0.0003        0.0
         Thr            abcd     4                    0        0.0        0.0
         Tyr              ab     0               0.9665     0.9666     0.0002
         Tyr              ab     1               0.0326     0.0289     0.0935
         Tyr              ab     2               0.0073     0.0045     0.2156
         Val            bcde     0               0.7751     0.7746     0.0071
         Val            bcde     1               0.0407     0.0356     0.4128
         Val            bcde     2               0.1311     0.1487     1.8262
         Val            bcde     3                    0     0.0044     0.1571
         Val            bcde     4               0.0336     0.0368     0.0534
         Val           abcde     0               0.7626     0.7629     0.0004
         Val           abcde     1               0.0487     0.0466     0.0235
         Val           abcde     2               0.1191     0.1199     0.0229
         Val           abcde     3               0.0366     0.0329      0.373
         Val           abcde     4               0.0255     0.0244       0.02
         Val           abcde     5               0.0132     0.0134     0.0006
         aKG           abcde     0               0.9268      0.926     0.0058
         aKG           abcde     1               0.0352     0.0515      3.275
         aKG           abcde     2               0.0077     0.0193     2.7743
         aKG           abcde     3               0.0056     0.0015     0.4838
         aKG           abcde     4               0.0029     0.0015     0.0099
         aKG           abcde     5                0.012     0.0002     1.1497
         Cit          abcdef     0               0.7493     0.7532      0.186
         Cit          abcdef     1               0.0372     0.0609     6.9013
         Cit          abcdef     2                0.149     0.1372     3.9039
         Cit          abcdef     3               0.0109      0.026     3.5542
         Cit          abcdef     4               0.0098     0.0147     0.3816
         Cit          abcdef     5                    0     0.0073     0.3721
         Cit          abcdef     6               0.0146     0.0008     0.9751
         Fum            abcd     0               0.8659     0.8663     0.0028
         Fum            abcd     1                0.068     0.0545     1.8265
         Fum            abcd     2               0.0378     0.0511      2.169
         Fum            abcd     3               0.0355     0.0255     0.9946
         Fum            abcd     4                    0     0.0026     0.0405
         Mal            abcd     0               0.7823     0.7804     0.0208
         Mal            abcd     1               0.0563     0.0639     0.5761
         Mal            abcd     2               0.0971     0.0992      0.129
         Mal            abcd     3               0.0507     0.0508     0.0001
         Mal            abcd     4               0.0117     0.0056     0.7519
         Pyr             abc     0               0.5416     0.5584     1.6632
         Pyr             abc     1               0.0235     0.0353     2.8522
         Pyr             abc     2               0.2781     0.2636     3.2527
         Pyr             abc     3               0.1403     0.1427     0.0548
         Suc            abcd     0               0.8665     0.8663     0.0004
         Suc            abcd     1               0.0482     0.0545      0.486
         Suc            abcd     2               0.0315     0.0511     1.9561
         Suc            abcd     3               0.0358     0.0255     1.6351
         Suc            abcd     4                    0     0.0026     0.0349

 Total Residual at Current Time 112.8086

 Measurement Time 1.20
  Metabolite           Atoms    M+    Measured (scaled)  Simulated   Residual
         Ala              bc     0               0.8006     0.8005     0.0001
         Ala              bc     1               0.0093     0.0211     0.7039
         Ala              bc     2               0.1783     0.1784     0.0002
         Ala             abc     0               0.7873     0.7867     0.0114
         Ala             abc     1               0.0381     0.0338     0.1298
         Ala             abc     2               0.1177     0.1162     0.0126
         Ala             abc     3               0.0561     0.0633     2.0772
         Asn            abcd     0               0.9556     0.9555        0.0
         Asn            abcd     1                0.041     0.0418     0.0142
         Asn            abcd     2                    0     0.0019     0.0735
         Asn            abcd     3                    0     0.0007     0.0026
         Asn            abcd     4               0.0021     0.0001     0.1609
         Asp              ab     0               0.8937      0.895     0.0084
         Asp              ab     1               0.0898     0.0767     1.0148
         Asp              ab     2               0.0206     0.0284     0.4152
         Asp             bcd     0               0.8673     0.8675     0.0005
         Asp             bcd     1               0.0338     0.0455     1.3574
         Asp             bcd     2               0.0859     0.0747      0.642
         Asp             bcd     3               0.0171     0.0123     0.6178
         Asp            abcd     0               0.8552     0.8545     0.0133
         Asp            abcd     1               0.0423     0.0551     2.0384
         Asp            abcd     2                0.045     0.0557     2.3382
         Asp            abcd     3               0.0319     0.0312     0.0023
         Asp            abcd     4                    0     0.0035     0.0858
         Glu            bcde     0               0.9198     0.9211     0.0134
         Glu            bcde     1               0.0506     0.0412      1.089
         Glu            bcde     2                0.035     0.0329     0.1873
         Glu            bcde     3                    0     0.0012     0.0191
         Glu            bcde     4               0.0026     0.0035     0.0067
         Glu           abcde     0               0.9097     0.9095     0.0002
         Glu           abcde     1               0.0452     0.0515     0.4017
         Glu           abcde     2               0.0326     0.0322     0.0055
         Glu           abcde     3               0.0056     0.0028     0.1199
         Glu           abcde     4               0.0142     0.0035      0.956
         Glu           abcde     5                    0     0.0005     0.0024
         Gln           abcde     0               0.9452     0.9453     0.0005
         Gln           abcde     1               0.0636     0.0513     0.7747
         Gln           abcde     2                    0      0.003     0.0544
         Gln           abcde     3                    0     0.0002     0.0008
         Gln           abcde     4               0.0066     0.0002     0.2854
         Gln           abcde     5                    0        0.0        0.0
         Gly               b     0               0.8545     0.8557      0.011
         Gly               b     1               0.1547     0.1443     0.5452
         Gly              ab     0               0.8427     0.8418      0.017
         Gly              ab     1               0.0983     0.1096     0.6488
         Gly              ab     2               0.0342     0.0486     4.2267
         Ile           bcdef     0               0.9037     0.9039     0.0003
         Ile           bcdef     1                 0.05     0.0498     0.0009
         Ile           bcdef     2               0.0446     0.0449     0.0019
         Ile           bcdef     3               0.0043     0.0015     0.0806
         Ile           bcdef     4               0.0051     0.0001     0.5154
         Ile           bcdef     5               0.0092        0.0     1.3144
         Leu           bcdef     0               0.9201     0.9191     0.0057
         Leu           bcdef     1               0.0683     0.0749     0.6925
         Leu           bcdef     2                0.004     0.0039     0.0002
         Leu           bcdef     3                0.003     0.0012     0.0268
         Leu           bcdef     4               0.0132     0.0005     1.6256
         Leu           bcdef     5               0.0005     0.0003     0.0008
         Met            bcde     0               0.9543     0.9544     0.0001
         Met            bcde     1               0.0423     0.0431     0.0045
         Met            bcde     2                    0     0.0022     0.0728
         Met            bcde     3               0.0069     0.0003     0.8887
         Met            bcde     4               0.0013        0.0     0.0118
         Met           abcde     0               0.9421     0.9442     0.0413
         Met           abcde     1                0.078     0.0529     5.2099
         Met           abcde     2                    0     0.0022     0.0288
         Met           abcde     3               0.0241     0.0007     2.4328
         Met           abcde     4                0.007     0.0001     0.2102
         Met           abcde     5               0.0039        0.0     0.2425
         Phe        bcdefghi     0               0.8315      0.836     0.1017
         Phe        bcdefghi     1               0.0906     0.0744      2.172
         Phe        bcdefghi     2               0.0899     0.0796      0.544
         Phe        bcdefghi     3               0.0073     0.0063     0.0143
         Phe        bcdefghi     4               0.0038     0.0019     0.0293
         Phe        bcdefghi     5               0.0075     0.0011     0.8462
         Phe        bcdefghi     6               0.0108     0.0005     0.8777
         Phe        bcdefghi     7                    0     0.0003     0.0013
         Phe        bcdefghi     8                    0        0.0        0.0
         Phe              ab     0               0.8946     0.8945     0.0003
         Phe              ab     1               0.0767     0.0755     0.0115
         Phe              ab     2               0.0172       0.03     1.6412
         Phe       abcdefghi     0               0.8239     0.8247     0.0167
         Phe       abcdefghi     1               0.1011     0.0844     1.9427
         Phe       abcdefghi     2               0.0563      0.054     0.0826
         Phe       abcdefghi     3               0.0328     0.0313     0.0655
         Phe       abcdefghi     4               0.0097     0.0033     0.6394
         Phe       abcdefghi     5                    0     0.0013     0.0256
         Phe       abcdefghi     6               0.0005     0.0006     0.0001
         Phe       abcdefghi     7               0.0104     0.0003     1.2651
         Phe       abcdefghi     8                    0     0.0001     0.0004
         Phe       abcdefghi     9               0.0034        0.0     0.3266
         Ser              bc     0               0.5279     0.5326     0.1844
         Ser              bc     1               0.1024     0.0903     0.7433
         Ser              bc     2               0.3801     0.3771     0.1147
         Ser              ab     0               0.5702     0.5712     0.0063
         Ser              ab     1               0.2859      0.285     0.0107
         Ser              ab     2               0.1441     0.1438     0.0004
         Ser             abc     0               0.5305     0.5216     0.6506
         Ser             abc     1               0.0685      0.088     1.9412
         Ser             abc     2               0.2396     0.2592     1.9579
         Ser             abc     3               0.1198     0.1313     0.7797
         Thr             bcd     0               0.9629     0.9646      0.017
         Thr             bcd     1               0.0485      0.032     2.2507
         Thr             bcd     2                    0     0.0031     0.1502
         Thr             bcd     3               0.0246     0.0004     2.9964
         Thr            abcd     0               0.9537     0.9541      0.002
         Thr            abcd     1               0.0503      0.042     0.8439
         Thr            abcd     2                    0     0.0026     0.0357
         Thr            abcd     3                    0     0.0011     0.0367
         Thr            abcd     4               0.0027     0.0001     0.1808
         Tyr              ab     0               0.9543     0.9547     0.0029
         Tyr              ab     1               0.0403     0.0366     0.2076
         Tyr              ab     2               0.0309     0.0086     2.9368
         Val            bcde     0               0.6456     0.6419     0.0834
         Val            bcde     1               0.0414     0.0326     0.3436
         Val            bcde     2               0.2348      0.238     0.1212
         Val            bcde     3               0.0153     0.0087     0.4425
         Val            bcde     4               0.0639     0.0789     1.8424
         Val           abcde     0               0.6313     0.6313        0.0
         Val           abcde     1               0.0465     0.0421     0.1912
         Val           abcde     2               0.1879     0.1934     0.8223
         Val           abcde     3                0.059     0.0523     1.8185
         Val           abcde     4               0.0639     0.0531     1.8094
         Val           abcde     5               0.0273     0.0278     0.0023
         aKG           abcde     0               0.8669     0.8693     0.0366
         aKG           abcde     1               0.0585     0.0516     1.3131
         aKG           abcde     2                0.056     0.0638     0.4216
         aKG           abcde     3               0.0222     0.0061     2.6163
         aKG           abcde     4                    0      0.008     1.2923
         aKG           abcde     5               0.0137     0.0012     0.9198
         Cit          abcdef     0               0.6036     0.6094     0.1496
         Cit          abcdef     1               0.0667     0.0589     0.9592
         Cit          abcdef     2               0.2399     0.2298     0.8454
         Cit          abcdef     3               0.0249     0.0464     9.3833
         Cit          abcdef     4               0.0354     0.0356     0.0005
         Cit          abcdef     5               0.0132     0.0178     0.5832
         Cit          abcdef     6                    0     0.0021     0.0298
         Fum            abcd     0                0.784     0.7856     0.0266
         Fum            abcd     1               0.0608     0.0628      0.024
         Fum            abcd     2               0.1014     0.0982     0.2944
         Fum            abcd     3               0.0629     0.0476     1.0373
         Fum            abcd     4               0.0066     0.0059     0.0071
         Mal            abcd     0               0.7093     0.7043     0.1107
         Mal            abcd     1               0.0739     0.0711     0.0751
         Mal            abcd     2               0.1326     0.1427     1.5929
         Mal            abcd     3               0.0732     0.0726     0.0084
         Mal            abcd     4               0.0197     0.0092     1.0861
         Pyr             abc     0               0.5045     0.5083     0.1447
         Pyr             abc     1               0.0501     0.0335     3.4121
         Pyr             abc     2               0.3124     0.3023     0.5174
         Pyr             abc     3               0.1476     0.1558     0.3966
         Suc            abcd     0               0.7842     0.7856     0.0568
         Suc            abcd     1               0.0922     0.0628     5.1308
         Suc            abcd     2               0.1213     0.0982     3.1734
         Suc            abcd     3               0.0332     0.0476     0.9156
         Suc            abcd     4               0.0103     0.0059     0.2448

 Total Residual at Current Time 105.4306

 Measurement Time 1.65
  Metabolite           Atoms    M+    Measured (scaled)  Simulated   Residual
         Ala              bc     0               0.7295     0.7302     0.0146
         Ala              bc     1               0.0391     0.0226       7.55
         Ala              bc     2               0.2442     0.2472     0.0395
         Ala             abc     0               0.7283     0.7168     0.5836
         Ala             abc     1                0.029     0.0339     0.1206
         Ala             abc     2               0.1503     0.1631      3.357
         Ala             abc     3               0.0916     0.0862     0.1773
         Asn            abcd     0               0.9525     0.9527      0.001
         Asn            abcd     1               0.0518     0.0422     0.4752
         Asn            abcd     2                    0     0.0034     0.0601
         Asn            abcd     3               0.0104     0.0016     2.1728
         Asn            abcd     4               0.0002     0.0002        0.0
         Asp              ab     0               0.8474      0.849     0.0133
         Asp              ab     1               0.1117     0.1072     0.1032
         Asp              ab     2               0.0523     0.0438     0.7144
         Asp             bcd     0               0.8135     0.8131     0.0066
         Asp             bcd     1               0.0443     0.0537     0.3887
         Asp             bcd     2               0.1044      0.112     0.7232
         Asp             bcd     3               0.0142     0.0212     0.7684
         Asp            abcd     0                0.798      0.799     0.0109
         Asp            abcd     1               0.0664     0.0612     0.1632
         Asp            abcd     2               0.0854     0.0861     0.0124
         Asp            abcd     3               0.0688     0.0478     2.6051
         Asp            abcd     4                    0     0.0059     0.2425
         Glu            bcde     0               0.8638     0.8647     0.0148
         Glu            bcde     1               0.0755     0.0414     8.0569
         Glu            bcde     2               0.0762     0.0789     0.1505
         Glu            bcde     3                    0     0.0038     0.0984
         Glu            bcde     4               0.0208     0.0113     0.6215
         Glu           abcde     0               0.8539     0.8517     0.0394
         Glu           abcde     1               0.0683     0.0517     1.6354
         Glu           abcde     2               0.0448     0.0761    15.2734
         Glu           abcde     3                    0     0.0079     0.9652
         Glu           abcde     4               0.0085     0.0109     0.1624
         Glu           abcde     5               0.0095     0.0018     0.2627
         Gln           abcde     0               0.9386     0.9387     0.0007
         Gln           abcde     1               0.0512     0.0513     0.0001
         Gln           abcde     2               0.0115     0.0083     0.4337
         Gln           abcde     3               0.0027     0.0007     0.0204
         Gln           abcde     4               0.0135     0.0009      2.506
         Gln           abcde     5                    0     0.0001     0.0004
         Gly               b     0               0.7978     0.7986     0.0056
         Gly               b     1                0.204     0.2014     0.0705
         Gly              ab     0               0.7847     0.7851     0.0009
         Gly              ab     1               0.1471     0.1468     0.0004
         Gly              ab     2               0.0722     0.0682     0.0989
         Ile           bcdef     0               0.8805     0.8811     0.0027
         Ile           bcdef     1               0.0559     0.0494     0.6615
         Ile           bcdef     2               0.0591      0.067     0.3761
         Ile           bcdef     3                    0     0.0022     0.0251
         Ile           bcdef     4               0.0064     0.0002     0.4709
         Ile           bcdef     5               0.0023        0.0      0.142
         Leu           bcdef     0               0.9021     0.9022     0.0001
         Leu           bcdef     1               0.0873     0.0873        0.0
         Leu           bcdef     2               0.0035      0.006     0.1276
         Leu           bcdef     3                0.015     0.0027     0.8923
         Leu           bcdef     4                    0      0.001     0.0171
         Leu           bcdef     5               0.0033     0.0008     0.0436
         Met            bcde     0               0.9491     0.9498     0.0041
         Met            bcde     1               0.0565     0.0454     0.6268
         Met            bcde     2                    0     0.0038     0.1809
         Met            bcde     3               0.0152     0.0008     1.6969
         Met            bcde     4               0.0043     0.0001     0.4972
         Met           abcde     0               0.9389     0.9395     0.0052
         Met           abcde     1               0.0596     0.0551     0.5652
         Met           abcde     2                0.004     0.0035     0.0012
         Met           abcde     3               0.0025     0.0015     0.0186
         Met           abcde     4                    0     0.0003     0.0023
         Met           abcde     5                    0        0.0        0.0
         Phe        bcdefghi     0               0.7952     0.7952     0.0001
         Phe        bcdefghi     1               0.0729     0.0725     0.0018
         Phe        bcdefghi     2               0.1118     0.1147     0.1332
         Phe        bcdefghi     3               0.0118     0.0097     0.0229
         Phe        bcdefghi     4               0.0058     0.0039     0.0533
         Phe        bcdefghi     5               0.0035     0.0022     0.0439
         Phe        bcdefghi     6                    0     0.0011       0.02
         Phe        bcdefghi     7               0.0205     0.0006     3.2834
         Phe        bcdefghi     8                    0     0.0001     0.0003
         Phe              ab     0               0.8546      0.855     0.0017
         Phe              ab     1               0.1033     0.1013      0.049
         Phe              ab     2               0.0453     0.0438     0.0462
         Phe       abcdefghi     0                0.784      0.784     0.0001
         Phe       abcdefghi     1               0.0883      0.082     0.8158
         Phe       abcdefghi     2               0.0679     0.0781     2.0974
         Phe       abcdefghi     3               0.0469     0.0452     0.0347
         Phe       abcdefghi     4                    0     0.0057     0.3269
         Phe       abcdefghi     5                    0     0.0027      0.036
         Phe       abcdefghi     6                    0     0.0013     0.0102
         Phe       abcdefghi     7               0.0013     0.0007     0.0026
         Phe       abcdefghi     8               0.0038     0.0003     0.0873
         Phe       abcdefghi     9               0.0099        0.0     0.4928
         Ser              bc     0               0.4969     0.4879     0.5636
         Ser              bc     1               0.1031     0.1161     1.1789
         Ser              bc     2               0.3865      0.396     0.5357
         Ser              ab     0                0.537      0.543     0.3013
         Ser              ab     1               0.3039     0.3039     0.0001
         Ser              ab     2               0.1611     0.1531     1.3035
         Ser             abc     0               0.4676     0.4787     0.7318
         Ser             abc     1               0.0964     0.1077     0.6484
         Ser             abc     2               0.2931     0.2769     1.3473
         Ser             abc     3               0.1409     0.1367     0.3564
         Thr             bcd     0               0.9581     0.9601     0.0224
         Thr             bcd     1               0.0484     0.0326     2.0765
         Thr             bcd     2               0.0095     0.0064     0.1229
         Thr             bcd     3               0.0171      0.001     4.0666
         Thr            abcd     0               0.9487     0.9495     0.0096
         Thr            abcd     1               0.0505     0.0426     0.9735
         Thr            abcd     2                    0     0.0051      0.215
         Thr            abcd     3               0.0176     0.0025     4.6321
         Thr            abcd     4                    0     0.0003     0.0012
         Tyr              ab     0               0.9426     0.9423     0.0015
         Tyr              ab     1               0.0337     0.0448     1.5024
         Tyr              ab     2                    0      0.013     0.8602
         Val            bcde     0                0.526     0.5352     0.4322
         Val            bcde     1               0.0335     0.0313     0.0601
         Val            bcde     2                0.316     0.3029     1.0202
         Val            bcde     3               0.0094     0.0134      0.093
         Val            bcde     4               0.1163     0.1173     0.0043
         Val           abcde     0               0.5169     0.5259     0.4765
         Val           abcde     1               0.0356      0.039     0.0601
         Val           abcde     2               0.2507     0.2476     0.1892
         Val           abcde     3               0.0559     0.0669     0.8363
         Val           abcde     4               0.0802       0.08     0.0005
         Val           abcde     5               0.0491     0.0406     2.8544
         aKG           abcde     0               0.7927      0.792     0.0132
         aKG           abcde     1                 0.04     0.0519     3.9821
         aKG           abcde     2               0.1171     0.1199     0.0542
         aKG           abcde     3               0.0211     0.0134     0.4123
         aKG           abcde     4               0.0124     0.0194     0.4109
         aKG           abcde     5                    0     0.0034     0.1123
         Cit          abcdef     0                0.496     0.4976     0.0714
         Cit          abcdef     1               0.0644     0.0584     0.7438
         Cit          abcdef     2               0.3001     0.2899     0.6184
         Cit          abcdef     3               0.0609      0.064     0.1952
         Cit          abcdef     4               0.0516     0.0577     0.1849
         Cit          abcdef     5                0.031     0.0287     0.1047
         Cit          abcdef     6                    0     0.0036     0.1332
         Fum            abcd     0               0.7114     0.7125     0.0469
         Fum            abcd     1               0.0738     0.0706     0.0979
         Fum            abcd     2               0.1189     0.1399     2.2544
         Fum            abcd     3               0.0839     0.0675     7.4095
         Fum            abcd     4               0.0215     0.0095     1.7937
         Mal            abcd     0               0.6389     0.6405     0.0692
         Mal            abcd     1               0.0975     0.0786     3.5859
         Mal            abcd     2               0.1651     0.1771      2.961
         Mal            abcd     3               0.1124     0.0908     9.4744
         Mal            abcd     4               0.0164     0.0129     0.1511
         Pyr             abc     0               0.4735     0.4832      1.907
         Pyr             abc     1               0.0321      0.035     0.0372
         Pyr             abc     2               0.3303     0.3203     0.8308
         Pyr             abc     3               0.1712     0.1615     3.7684
         Suc            abcd     0               0.7136     0.7125      0.015
         Suc            abcd     1               0.0866     0.0706     1.1333
         Suc            abcd     2               0.1141     0.1399     3.9299
         Suc            abcd     3               0.0657     0.0675      0.027
         Suc            abcd     4               0.0154     0.0095     0.9702

 Total Residual at Current Time 139.6159

 Measurement Time 2.10
  Metabolite           Atoms    M+    Measured (scaled)  Simulated   Residual
         Ala              bc     0               0.6638     0.6717     0.3735
         Ala              bc     1               0.0393     0.0249     1.6962
         Ala              bc     2               0.3175     0.3033     1.1827
         Ala             abc     0               0.6607     0.6589      0.027
         Ala             abc     1                0.049     0.0345      1.075
         Ala             abc     2               0.1984     0.2021     0.2125
         Ala             abc     3               0.1033     0.1046     0.0254
         Asn            abcd     0               0.9481     0.9486     0.0029
         Asn            abcd     1               0.0493     0.0426     0.7005
         Asn            abcd     2                    0     0.0056     0.8719
         Asn            abcd     3               0.0016     0.0028     0.0135
         Asn            abcd     4                    0     0.0003      0.003
         Asp              ab     0               0.7979     0.8036     0.3935
         Asp              ab     1               0.1448     0.1369     2.4797
         Asp              ab     2                0.078     0.0595     2.3721
         Asp             bcd     0               0.7604     0.7594     0.0047
         Asp             bcd     1               0.0657     0.0629      0.125
         Asp             bcd     2                0.138      0.147     0.4101
         Asp             bcd     3               0.0307     0.0307     0.0001
         Asp            abcd     0               0.7434     0.7442     0.0071
         Asp            abcd     1               0.0505     0.0674      1.457
         Asp            abcd     2                0.115     0.1157     0.0038
         Asp            abcd     3               0.0844     0.0641     2.1139
         Asp            abcd     4               0.0294     0.0086     2.2072
         Glu            bcde     0                0.789     0.7923     0.0544
         Glu            bcde     1               0.0382     0.0424     0.1049
         Glu            bcde     2                0.142     0.1339      0.805
         Glu            bcde     3               0.0133     0.0079     0.3692
         Glu            bcde     4               0.0165     0.0235      0.408
         Glu           abcde     0               0.7727      0.778     0.1258
         Glu           abcde     1                0.061     0.0522     0.9684
         Glu           abcde     2               0.1376      0.128     0.7663
         Glu           abcde     3               0.0023     0.0153     1.6787
         Glu           abcde     4               0.0042     0.0224     4.0818
         Glu           abcde     5               0.0228     0.0041     1.5594
         Gln           abcde     0               0.9263     0.9259     0.0032
         Gln           abcde     1               0.0433     0.0514     1.7905
         Gln           abcde     2                0.022      0.018     0.1338
         Gln           abcde     3               0.0139     0.0018      1.204
         Gln           abcde     4                    0     0.0025     0.0432
         Gln           abcde     5               0.0022     0.0004     0.0191
         Gly               b     0               0.7518     0.7502     0.0332
         Gly               b     1               0.2407     0.2498      0.575
         Gly              ab     0               0.7363     0.7371     0.0037
         Gly              ab     1               0.1802     0.1783     0.0751
         Gly              ab     2               0.0801     0.0846     0.2041
         Ile           bcdef     0               0.8581     0.8584     0.0009
         Ile           bcdef     1               0.0484     0.0493     0.0207
         Ile           bcdef     2               0.0894     0.0888     0.0019
         Ile           bcdef     3               0.0051      0.003     0.0692
         Ile           bcdef     4               0.0212     0.0004     3.0017
         Ile           bcdef     5               0.0033     0.0001     0.2162
         Leu           bcdef     0               0.8844     0.8844        0.0
         Leu           bcdef     1               0.0993     0.0989     0.0005
         Leu           bcdef     2                    0     0.0085      0.596
         Leu           bcdef     3               0.0071     0.0047     0.0376
         Leu           bcdef     4                0.008     0.0019      0.579
         Leu           bcdef     5                    0     0.0015     0.0292
         Met            bcde     0               0.9422     0.9433     0.0121
         Met            bcde     1               0.0615     0.0487     2.0073
         Met            bcde     2                    0      0.006     0.7358
         Met            bcde     3                0.005     0.0018     0.2116
         Met            bcde     4               0.0055     0.0002     0.3501
         Met           abcde     0               0.9336      0.933     0.0048
         Met           abcde     1               0.0471     0.0582     2.5324
         Met           abcde     2                0.015     0.0053     0.9395
         Met           abcde     3               0.0051     0.0028     0.0426
         Met           abcde     4               0.0143     0.0006     0.9504
         Met           abcde     5               0.0021        0.0     0.0511
         Phe        bcdefghi     0               0.7533     0.7555     0.0246
         Phe        bcdefghi     1               0.0684      0.071     0.1377
         Phe        bcdefghi     2               0.1521     0.1468      0.273
         Phe        bcdefghi     3               0.0191     0.0131     0.7278
         Phe        bcdefghi     4               0.0052     0.0065     0.0348
         Phe        bcdefghi     5               0.0015     0.0038     0.0519
         Phe        bcdefghi     6               0.0001     0.0021     0.1529
         Phe        bcdefghi     7               0.0099     0.0011     1.5746
         Phe        bcdefghi     8               0.0059     0.0002      0.192
         Phe              ab     0               0.8174     0.8177     0.0016
         Phe              ab     1               0.1383     0.1256     0.7168
         Phe              ab     2               0.0521     0.0567      0.212
         Phe       abcdefghi     0               0.7442     0.7445     0.0024
         Phe       abcdefghi     1                 0.08     0.0797     0.0012
         Phe       abcdefghi     2                0.116     0.1005     1.2359
         Phe       abcdefghi     3               0.0443     0.0581     1.8978
         Phe       abcdefghi     4               0.0177     0.0085     0.4937
         Phe       abcdefghi     5               0.0041     0.0045     0.0056
         Phe       abcdefghi     6                    0     0.0023     0.1088
         Phe       abcdefghi     7               0.0016     0.0014     0.0008
         Phe       abcdefghi     8               0.0026     0.0005     0.0256
         Phe       abcdefghi     9                0.017     0.0001     2.8542
         Ser              bc     0               0.4503      0.458     0.4153
         Ser              bc     1               0.1177      0.134     3.2742
         Ser              bc     2               0.4269      0.408     2.1224
         Ser              ab     0               0.5245     0.5242     0.0025
         Ser              ab     1               0.3107     0.3163     0.2624
         Ser              ab     2               0.1634     0.1595     0.2439
         Ser             abc     0               0.4494     0.4497     0.0032
         Ser             abc     1               0.1166     0.1219     0.2335
         Ser             abc     2               0.2814      0.288     0.6721
         Ser             abc     3               0.1602     0.1404     4.8177
         Thr             bcd     0               0.9531     0.9538     0.0058
         Thr             bcd     1               0.0534     0.0335     2.7534
         Thr             bcd     2               0.0049     0.0108      0.421
         Thr             bcd     3               0.0036     0.0019     0.1136
         Thr            abcd     0               0.9413     0.9431     0.0331
         Thr            abcd     1               0.0801     0.0434     7.9681
         Thr            abcd     2               0.0035     0.0085     0.7148
         Thr            abcd     3               0.0098     0.0044     0.1289
         Thr            abcd     4                    0     0.0005     0.0017
         Tyr              ab     0               0.9297     0.9296     0.0001
         Tyr              ab     1               0.0473      0.053     0.1661
         Tyr              ab     2                0.003     0.0174     2.0736
         Val            bcde     0                0.454     0.4523      0.033
         Val            bcde     1               0.0364     0.0313     0.1793
         Val            bcde     2               0.3456     0.3488     0.1291
         Val            bcde     3               0.0283     0.0183     1.5423
         Val            bcde     4               0.1478     0.1491     0.0097
         Val           abcde     0               0.4445     0.4441      0.005
         Val           abcde     1               0.0353     0.0374      0.042
         Val           abcde     2               0.2828     0.2865     0.1622
         Val           abcde     3               0.0888     0.0781     0.6835
         Val           abcde     4               0.1077     0.1028     0.2349
         Val           abcde     5               0.0363     0.0512     1.1246
         aKG           abcde     0               0.7087      0.709     0.0013
         aKG           abcde     1               0.0668     0.0529     0.8602
         aKG           abcde     2               0.1751     0.1749     0.0006
         aKG           abcde     3               0.0233     0.0227     0.0162
         aKG           abcde     4               0.0182     0.0341     2.0857
         aKG           abcde     5               0.0014     0.0065     0.3222
         Cit          abcdef     0               0.4156     0.4139     0.1243
         Cit          abcdef     1               0.0639     0.0592     0.3354
         Cit          abcdef     2               0.3023     0.3249     2.6176
         Cit          abcdef     3               0.0857     0.0794     0.3261
         Cit          abcdef     4               0.0731     0.0783     0.7358
         Cit          abcdef     5               0.0446      0.039     0.8903
         Cit          abcdef     6               0.0051     0.0054     0.0006
         Fum            abcd     0               0.6515     0.6493     0.0466
         Fum            abcd     1               0.0757     0.0783     0.1982
         Fum            abcd     2               0.1611      0.174     1.3828
         Fum            abcd     3               0.0877      0.085     0.1521
         Fum            abcd     4                0.022     0.0133     1.5283
         Mal            abcd     0               0.5862     0.5868     0.0059
         Mal            abcd     1               0.0996      0.086     1.2788
         Mal            abcd     2               0.1926     0.2042     2.0822
         Mal            abcd     3                0.119     0.1064     3.2366
         Mal            abcd     4               0.0192     0.0166     0.0548
         Pyr             abc     0               0.4586      0.467     0.7069
         Pyr             abc     1               0.0593     0.0375     2.4179
         Pyr             abc     2               0.3296     0.3306     0.0226
         Pyr             abc     3               0.1898     0.1649     5.1227
         Suc            abcd     0               0.6522     0.6493     0.0699
         Suc            abcd     1               0.0906     0.0783     1.5176
         Suc            abcd     2               0.1555      0.174     2.8221
         Suc            abcd     3               0.0796      0.085      0.201
         Suc            abcd     4               0.0025     0.0133     0.5219

 Total Residual at Current Time 118.1397

 Measurement Time 2.55
  Metabolite           Atoms    M+    Measured (scaled)  Simulated   Residual
         Ala              bc     0               0.6234      0.624     0.0013
         Ala              bc     1               0.0455     0.0278     3.8744
         Ala              bc     2               0.3442     0.3483     0.1013
         Ala             abc     0               0.6119     0.6114     0.0072
         Ala             abc     1               0.0458     0.0355     2.1632
         Ala             abc     2               0.2314     0.2337     0.2142
         Ala             abc     3                0.125     0.1194     0.1412
         Asn            abcd     0               0.9437     0.9435     0.0005
         Asn            abcd     1               0.0262     0.0433     2.0248
         Asn            abcd     2               0.0012     0.0084     0.3037
         Asn            abcd     3                    0     0.0043     0.1544
         Asn            abcd     4                    0     0.0005     0.0083
         Asp              ab     0               0.7571     0.7604     0.0646
         Asp              ab     1               0.1698     0.1646     0.5523
         Asp              ab     2               0.0682      0.075     0.3227
         Asp             bcd     0                0.706     0.7084      0.059
         Asp             bcd     1               0.0928     0.0726     4.1029
         Asp             bcd     2               0.1615     0.1785      1.701
         Asp             bcd     3               0.0569     0.0405     4.1888
         Asp            abcd     0               0.6941     0.6921     0.0239
         Asp            abcd     1               0.0645     0.0738     0.5077
         Asp            abcd     2               0.1308     0.1431     1.5143
         Asp            abcd     3                0.081     0.0795     0.0178
         Asp            abcd     4               0.0416     0.0114     7.5367
         Glu            bcde     0               0.7122     0.7146     0.0593
         Glu            bcde     1               0.0319     0.0445     0.9294
         Glu            bcde     2               0.1923     0.1887     0.3564
         Glu            bcde     3               0.0136     0.0134     0.0009
         Glu            bcde     4               0.0401     0.0388     0.0171
         Glu           abcde     0               0.7023     0.6992     0.0969
         Glu           abcde     1               0.0439     0.0533     0.6039
         Glu           abcde     2               0.1685     0.1791     1.1174
         Glu           abcde     3               0.0199     0.0245     0.2083
         Glu           abcde     4               0.0348     0.0367     0.0159
         Glu           abcde     5                    0     0.0072     0.3101
         Gln           abcde     0               0.9055     0.9064     0.0147
         Gln           abcde     1               0.0723     0.0515     4.3282
         Gln           abcde     2               0.0189     0.0321     0.8962
         Gln           abcde     3               0.0004     0.0037     0.2976
         Gln           abcde     4                    0     0.0053     0.1431
         Gln           abcde     5                    0      0.001     0.0075
         Gly               b     0               0.7054     0.7097     0.1113
         Gly               b     1               0.3037     0.2903     0.7996
         Gly              ab     0               0.6959      0.697     0.0352
         Gly              ab     1               0.2076     0.2046     0.1851
         Gly              ab     2               0.1101     0.0983     0.9626
         Ile           bcdef     0               0.8359     0.8361     0.0016
         Ile           bcdef     1               0.0449     0.0493     0.1178
         Ile           bcdef     2               0.1175     0.1099     0.3483
         Ile           bcdef     3               0.0092     0.0039     1.1235
         Ile           bcdef     4               0.0104     0.0007     0.5466
         Ile           bcdef     5                    0     0.0001     0.0001
         Leu           bcdef     0               0.8658     0.8662     0.0018
         Leu           bcdef     1               0.1161     0.1098     0.1783
         Leu           bcdef     2               0.0043     0.0113     0.2481
         Leu           bcdef     3               0.0102     0.0072     0.1756
         Leu           bcdef     4               0.0028     0.0029     0.0007
         Leu           bcdef     5                    0     0.0025     0.2553
         Met            bcde     0                0.936     0.9353     0.0057
         Met            bcde     1               0.0346     0.0526     4.0237
         Met            bcde     2               0.0069     0.0086     0.0577
         Met            bcde     3               0.0123     0.0031     0.4998
         Met            bcde     4               0.0065     0.0004     0.2234
         Met           abcde     0               0.9243     0.9249     0.0022
         Met           abcde     1               0.0703      0.062     0.3538
         Met           abcde     2                0.003     0.0074     0.7912
         Met           abcde     3                    0     0.0045     0.0883
         Met           abcde     4               0.0116     0.0011     0.7654
         Met           abcde     5                    0     0.0001        0.0
         Phe        bcdefghi     0                0.719     0.7175     0.0201
         Phe        bcdefghi     1               0.0497     0.0698     4.0319
         Phe        bcdefghi     2               0.1741     0.1757     0.0314
         Phe        bcdefghi     3                0.022     0.0165     0.4814
         Phe        bcdefghi     4                    0     0.0096     0.5489
         Phe        bcdefghi     5               0.0102     0.0056     0.1084
         Phe        bcdefghi     6               0.0011     0.0032     0.0939
         Phe        bcdefghi     7               0.0095     0.0018     1.6565
         Phe        bcdefghi     8                    0     0.0003     0.0004
         Phe              ab     0               0.7844     0.7829     0.0267
         Phe              ab     1               0.1356     0.1482     1.5806
         Phe              ab     2               0.0752     0.0689     0.2334
         Phe       abcdefghi     0               0.7056     0.7066     0.0093
         Phe       abcdefghi     1               0.0776     0.0778     0.0007
         Phe       abcdefghi     2               0.1247     0.1209     0.2341
         Phe       abcdefghi     3               0.0567     0.0698     1.0038
         Phe       abcdefghi     4               0.0038     0.0117     0.4326
         Phe       abcdefghi     5                    0     0.0066     0.3648
         Phe       abcdefghi     6               0.0006     0.0035      0.072
         Phe       abcdefghi     7               0.0138     0.0022     2.7375
         Phe       abcdefghi     8               0.0043     0.0008      0.188
         Phe       abcdefghi     9                    0     0.0001     0.0001
         Ser              bc     0               0.4385     0.4361     0.1126
         Ser              bc     1               0.1565      0.146     1.3526
         Ser              bc     2               0.4143     0.4178     0.3567
         Ser              ab     0               0.5102     0.5097     0.0032
         Ser              ab     1               0.3045     0.3258      2.687
         Ser              ab     2               0.1718     0.1645     1.5111
         Ser             abc     0               0.4219     0.4282     1.1116
         Ser             abc     1               0.1423     0.1316      0.667
         Ser             abc     2               0.3128     0.2965     1.8438
         Ser             abc     3               0.1767     0.1437     5.5742
         Thr             bcd     0               0.9425     0.9459     0.0596
         Thr             bcd     1               0.0497     0.0347     4.5724
         Thr             bcd     2               0.0252     0.0163     0.3557
         Thr             bcd     3               0.0077     0.0031     0.1497
         Thr            abcd     0               0.9351      0.935     0.0003
         Thr            abcd     1               0.0358     0.0443     0.7268
         Thr            abcd     2               0.0022     0.0129     1.1434
         Thr            abcd     3               0.0125     0.0069     0.3217
         Thr            abcd     4               0.0066     0.0009     0.3309
         Tyr              ab     0               0.9168      0.917     0.0011
         Tyr              ab     1               0.0764     0.0612      1.365
         Tyr              ab     2               0.0164     0.0218     0.8171
         Val            bcde     0               0.3957     0.3888     0.4843
         Val            bcde     1               0.0673     0.0323     6.2819
         Val            bcde     2               0.3536      0.381     5.1986
         Val            bcde     3               0.0438     0.0233     8.5887
         Val            bcde     4               0.1809     0.1747     0.3177
         Val           abcde     0               0.3733     0.3813     1.0205
         Val           abcde     1               0.0438     0.0368     0.6037
         Val           abcde     2               0.3235     0.3138     0.9279
         Val           abcde     3                0.099     0.0869     2.9801
         Val           abcde     4                 0.11     0.1216     1.3418
         Val           abcde     5               0.0607     0.0596     0.0092
         aKG           abcde     0               0.6243     0.6291     0.1163
         aKG           abcde     1               0.0551     0.0545     0.0128
         aKG           abcde     2               0.2414     0.2226     2.4604
         aKG           abcde     3               0.0257     0.0332      0.251
         aKG           abcde     4               0.0396     0.0502     4.4596
         aKG           abcde     5                    0     0.0104     1.0781
         Cit          abcdef     0                 0.36     0.3514     1.5324
         Cit          abcdef     1               0.0747     0.0609     1.9262
         Cit          abcdef     2               0.3362     0.3432     1.0013
         Cit          abcdef     3               0.0776     0.0928     1.3563
         Cit          abcdef     4               0.0901     0.0965     1.1449
         Cit          abcdef     5               0.0376     0.0482     1.4043
         Cit          abcdef     6               0.0127     0.0071     0.8719
         Fum            abcd     0               0.6048     0.5962     1.1535
         Fum            abcd     1               0.0859     0.0857     0.0006
         Fum            abcd     2               0.1898     0.2007     4.7784
         Fum            abcd     3               0.1018     0.1002      0.022
         Fum            abcd     4               0.0187     0.0172     0.0127
         Mal            abcd     0               0.5432     0.5419     0.0464
         Mal            abcd     1                0.108      0.093     1.5646
         Mal            abcd     2               0.2158      0.225     1.3124
         Mal            abcd     3               0.1188     0.1198     0.0076
         Mal            abcd     4               0.0272     0.0204     0.2741
         Pyr             abc     0               0.4463     0.4545     0.8458
         Pyr             abc     1               0.0523       0.04     3.0646
         Pyr             abc     2               0.3374     0.3378     0.0046
         Pyr             abc     3               0.2071     0.1676     6.9271
         Suc            abcd     0                0.591     0.5962     0.1619
         Suc            abcd     1                0.091     0.0857     0.1936
         Suc            abcd     2               0.2097     0.2007     0.4167
         Suc            abcd     3               0.1031     0.1002     0.0528
         Suc            abcd     4               0.0274     0.0172     1.2879

 Total Residual at Current Time 157.3088

 Measurement Time 3.0
  Metabolite           Atoms    M+    Measured (scaled)  Simulated   Residual
         Ala              bc     0               0.5817      0.585     0.0645
         Ala              bc     1               0.0497     0.0308     3.5697
         Ala              bc     2               0.3844     0.3842     0.0009
         Ala             abc     0                0.568     0.5727      0.267
         Ala             abc     1               0.0424     0.0369     0.8458
         Ala             abc     2               0.2616     0.2592     0.1496
         Ala             abc     3               0.1392     0.1312      0.534
         Asn            abcd     0                0.937     0.9374     0.0017
         Asn            abcd     1               0.0351      0.044     0.3565
         Asn            abcd     2               0.0134     0.0116      0.025
         Asn            abcd     3               0.0163     0.0062     0.8576
         Asn            abcd     4               0.0112     0.0008     4.3018
         Asp              ab     0               0.7202     0.7205     0.0009
         Asp              ab     1               0.1834     0.1898     0.3995
         Asp              ab     2               0.0948     0.0897     0.7238
         Asp             bcd     0               0.6635     0.6613     0.0384
         Asp             bcd     1               0.0866     0.0823      0.228
         Asp             bcd     2               0.2018     0.2062     0.3088
         Asp             bcd     3               0.0435     0.0502     0.3688
         Asp            abcd     0               0.6445      0.644     0.0095
         Asp            abcd     1               0.0977     0.0801     1.8483
         Asp            abcd     2                0.139     0.1676     4.1889
         Asp            abcd     3               0.0849     0.0939     0.4187
         Asp            abcd     4               0.0257     0.0144     1.5586
         Glu            bcde     0               0.6393     0.6392        0.0
         Glu            bcde     1               0.0325     0.0475     1.3408
         Glu            bcde     2               0.2379     0.2376     0.0007
         Glu            bcde     3               0.0262       0.02     0.7909
         Glu            bcde     4               0.0503     0.0557     0.1525
         Glu           abcde     0               0.6191     0.6228     0.1369
         Glu           abcde     1                0.055      0.055        0.0
         Glu           abcde     2               0.2307      0.224     0.7002
         Glu           abcde     3               0.0266     0.0348     0.3397
         Glu           abcde     4               0.0519     0.0523      0.001
         Glu           abcde     5                    0     0.0111     1.9203
         Gln           abcde     0               0.8811     0.8809     0.0007
         Gln           abcde     1               0.0471     0.0518     0.4544
         Gln           abcde     2                 0.05     0.0498     0.0001
         Gln           abcde     3                    0     0.0064     0.4052
         Gln           abcde     4               0.0205     0.0094     0.6296
         Gln           abcde     5               0.0006     0.0018     0.0074
         Gly               b     0               0.6772     0.6761     0.0486
         Gly               b     1               0.3194     0.3239     0.4286
         Gly              ab     0               0.6592     0.6637     0.1645
         Gly              ab     1               0.2407     0.2265     1.0212
         Gly              ab     2               0.1225     0.1097     0.7216
         Ile           bcdef     0               0.8143     0.8141     0.0002
         Ile           bcdef     1               0.0567     0.0496     0.7903
         Ile           bcdef     2               0.1266       0.13     0.2407
         Ile           bcdef     3               0.0136     0.0047     0.5479
         Ile           bcdef     4                    0     0.0012     0.0152
         Ile           bcdef     5               0.0101     0.0002     0.8108
         Leu           bcdef     0               0.8476     0.8478     0.0006
         Leu           bcdef     1               0.1204     0.1198     0.0138
         Leu           bcdef     2               0.0185     0.0144     0.2641
         Leu           bcdef     3               0.0058     0.0101      0.191
         Leu           bcdef     4               0.0126     0.0042     0.3131
         Leu           bcdef     5                0.004     0.0037     0.0004
         Met            bcde     0               0.9258      0.926     0.0017
         Met            bcde     1                0.071      0.057     1.0031
         Met            bcde     2                    0     0.0115     0.6702
         Met            bcde     3               0.0215     0.0049     1.9186
         Met            bcde     4               0.0009     0.0006     0.0016
         Met           abcde     0               0.9149     0.9156     0.0036
         Met           abcde     1               0.0708      0.066     0.1157
         Met           abcde     2               0.0042     0.0098       0.19
         Met           abcde     3               0.0185     0.0065     1.4328
         Met           abcde     4                0.014     0.0019     0.8784
         Met           abcde     5               0.0058     0.0002      0.189
         Phe        bcdefghi     0               0.6792     0.6814      0.071
         Phe        bcdefghi     1               0.0807     0.0689     2.8408
         Phe        bcdefghi     2               0.2015     0.2014      0.001
         Phe        bcdefghi     3               0.0238     0.0198     0.1968
         Phe        bcdefghi     4               0.0161     0.0132     0.1745
         Phe        bcdefghi     5                    0     0.0077     0.2661
         Phe        bcdefghi     6                    0     0.0046     0.8543
         Phe        bcdefghi     7                    0     0.0026     0.0841
         Phe        bcdefghi     8                    0     0.0005     0.0081
         Phe              ab     0               0.7511     0.7508     0.0017
         Phe              ab     1               0.1664      0.169     0.1088
         Phe              ab     2               0.0825     0.0802     0.0679
         Phe       abcdefghi     0               0.6713     0.6707     0.0051
         Phe       abcdefghi     1               0.0562      0.076     3.2385
         Phe       abcdefghi     2                0.134     0.1392     0.1885
         Phe       abcdefghi     3                0.085     0.0803     0.3414
         Phe       abcdefghi     4               0.0168     0.0151     0.0801
         Phe       abcdefghi     5                    0     0.0091     1.7051
         Phe       abcdefghi     6                    0      0.005     0.5118
         Phe       abcdefghi     7                0.014     0.0031     0.8173
         Phe       abcdefghi     8                    0     0.0012     0.0115
         Phe       abcdefghi     9                    0     0.0002     0.0004
         Ser              bc     0               0.4212     0.4196     0.0172
         Ser              bc     1               0.1573      0.154     0.4382
         Ser              bc     2               0.4161     0.4264     0.6313
         Ser              ab     0               0.5021      0.498     0.4524
         Ser              ab     1               0.3208     0.3335     1.6021
         Ser              ab     2               0.1606     0.1685     0.7715
         Ser             abc     0                0.415     0.4119     0.3812
         Ser             abc     1               0.1346     0.1381     0.5113
         Ser             abc     2               0.2878     0.3034     2.4357
         Ser             abc     3               0.1622     0.1466     1.2437
         Thr             bcd     0               0.9363     0.9365     0.0015
         Thr             bcd     1               0.0562     0.0363     2.7685
         Thr             bcd     2               0.0108     0.0226     0.7069
         Thr             bcd     3                    0     0.0046     0.4331
         Thr            abcd     0               0.9244     0.9254     0.0074
         Thr            abcd     1               0.0672     0.0455     2.3943
         Thr            abcd     2               0.0095      0.018     0.7349
         Thr            abcd     3                    0     0.0097     0.6591
         Thr            abcd     4                    0     0.0013     0.0265
         Tyr              ab     0               0.9037     0.9045      0.005
         Tyr              ab     1                0.073     0.0693     0.2859
         Tyr              ab     2               0.0281     0.0262     0.0162
         Val            bcde     0               0.3387       0.34     0.0322
         Val            bcde     1               0.0591     0.0336    13.1784
         Val            bcde     2               0.3942     0.4032     1.2622
         Val            bcde     3               0.0408      0.028     2.0131
         Val            bcde     4               0.2037     0.1952     1.1232
         Val           abcde     0                0.335     0.3331     0.0295
         Val           abcde     1               0.0582     0.0369     2.3277
         Val           abcde     2               0.3254     0.3329     0.6871
         Val           abcde     3               0.1029     0.0939     0.4791
         Val           abcde     4               0.1417     0.1368     0.1395
         Val           abcde     5               0.0709     0.0664       0.56
         aKG           abcde     0               0.5524     0.5565      0.137
         aKG           abcde     1               0.0622     0.0568     0.3583
         aKG           abcde     2               0.2667     0.2611     0.3802
         aKG           abcde     3                0.058     0.0443     0.8389
         aKG           abcde     4                0.041     0.0665     5.3619
         aKG           abcde     5               0.0228     0.0147      0.446
         Cit          abcdef     0               0.2976     0.3043     0.4517
         Cit          abcdef     1               0.0738     0.0628     1.2183
         Cit          abcdef     2                0.351     0.3509     0.0001
         Cit          abcdef     3               0.1088     0.1044     0.7686
         Cit          abcdef     4               0.1084     0.1122     0.3877
         Cit          abcdef     5               0.0677     0.0565     0.6458
         Cit          abcdef     6               0.0018     0.0089     0.6257
         Fum            abcd     0               0.5506      0.552     0.0495
         Fum            abcd     1               0.1003     0.0926     0.7292
         Fum            abcd     2               0.2226      0.221     0.0173
         Fum            abcd     3               0.1194     0.1133     0.3747
         Fum            abcd     4               0.0248     0.0211     0.1713
         Mal            abcd     0               0.5043     0.5046     0.0008
         Mal            abcd     1               0.1047     0.0994      0.801
         Mal            abcd     2               0.2146     0.2407     3.4605
         Mal            abcd     3               0.1504     0.1314     1.8486
         Mal            abcd     4                0.021      0.024     0.0737
         Pyr             abc     0                0.429     0.4447     2.0416
         Pyr             abc     1                0.065     0.0423     4.2573
         Pyr             abc     2               0.3428      0.343     0.0016
         Pyr             abc     3               0.1894       0.17     4.6755
         Suc            abcd     0               0.5452      0.552     0.2362
         Suc            abcd     1               0.0991     0.0926     1.1547
         Suc            abcd     2               0.2038      0.221     1.5061
         Suc            abcd     3               0.1431     0.1133     3.9531
         Suc            abcd     4               0.0214     0.0211     0.0013

 Total Residual at Current Time 126.829

 Total Measurement Residuals for Current Experiment
  Metabolite           Atoms    M+   Residual
         Ala              bc     0     0.4851
         Ala              bc     1    18.0677
         Ala              bc     2     4.7329
         Ala             abc     0       0.91
         Ala             abc     1     8.9661
         Ala             abc     2     5.6667
         Ala             abc     3     5.1491
         Asn            abcd     0     0.0453
         Asn            abcd     1      7.325
         Asn            abcd     2     1.3565
         Asn            abcd     3     3.2012
         Asn            abcd     4     7.7258
         Asp              ab     0     0.4816
         Asp              ab     1     5.0859
         Asp              ab     2     4.8516
         Asp             bcd     0     0.1214
         Asp             bcd     1     7.1718
         Asp             bcd     2     4.2849
         Asp             bcd     3     8.4396
         Asp            abcd     0     0.0698
         Asp            abcd     1     7.9766
         Asp            abcd     2    11.6285
         Asp            abcd     3     5.2555
         Asp            abcd     4    12.5233
         Glu            bcde     0     0.1425
         Glu            bcde     1    11.7474
         Glu            bcde     2     1.7111
         Glu            bcde     3     1.2813
         Glu            bcde     4     1.2094
         Glu           abcde     0     0.4017
         Glu           abcde     1     4.9969
         Glu           abcde     2     18.136
         Glu           abcde     3     3.5582
         Glu           abcde     4     5.2872
         Glu           abcde     5     5.0935
         Gln           abcde     0     0.0202
         Gln           abcde     1      7.506
         Gln           abcde     2     3.2722
         Gln           abcde     3      1.928
         Gln           abcde     4     3.6073
         Gln           abcde     5     1.7453
         Gly               b     0     0.2112
         Gly               b     1     2.4752
         Gly              ab     0      0.222
         Gly              ab     1     3.6721
         Gly              ab     2     6.5135
         Ile           bcdef     0     0.0181
         Ile           bcdef     1     1.6708
         Ile           bcdef     2     3.3134
         Ile           bcdef     3     1.8817
         Ile           bcdef     4      5.124
         Ile           bcdef     5     2.6311
         Leu           bcdef     0     0.0121
         Leu           bcdef     1     6.0921
         Leu           bcdef     2     1.3178
         Leu           bcdef     3     4.9894
         Leu           bcdef     4     2.5355
         Leu           bcdef     5     1.8967
         Met            bcde     0     0.0253
         Met            bcde     1     8.3437
         Met            bcde     2     3.4495
         Met            bcde     3     5.2157
         Met            bcde     4     2.7565
         Met           abcde     0     0.0639
         Met           abcde     1     8.8782
         Met           abcde     2     1.9772
         Met           abcde     3     5.2004
         Met           abcde     4     7.5016
         Met           abcde     5     3.7075
         Phe        bcdefghi     0     0.2327
         Phe        bcdefghi     1    13.1113
         Phe        bcdefghi     2     2.3591
         Phe        bcdefghi     3     1.7028
         Phe        bcdefghi     4     2.0587
         Phe        bcdefghi     5     4.2298
         Phe        bcdefghi     6     2.0294
         Phe        bcdefghi     7     7.5834
         Phe        bcdefghi     8     1.8119
         Phe              ab     0     0.0347
         Phe              ab     1     3.1914
         Phe              ab     2     4.8425
         Phe       abcdefghi     0     0.0645
         Phe       abcdefghi     1     6.8699
         Phe       abcdefghi     2     4.7199
         Phe       abcdefghi     3     3.9551
         Phe       abcdefghi     4     4.1725
         Phe       abcdefghi     5      2.551
         Phe       abcdefghi     6     8.0072
         Phe       abcdefghi     7     4.8683
         Phe       abcdefghi     8     0.3127
         Phe       abcdefghi     9     3.6741
         Ser              bc     0     1.4463
         Ser              bc     1     7.5852
         Ser              bc     2       4.09
         Ser              ab     0     0.9571
         Ser              ab     1     7.3504
         Ser              ab     2      3.879
         Ser             abc     0     2.8866
         Ser             abc     1     5.4743
         Ser             abc     2    11.6989
         Ser             abc     3    13.8251
         Thr             bcd     0     0.1277
         Thr             bcd     1    19.5885
         Thr             bcd     2     1.7706
         Thr             bcd     3     7.9007
         Thr            abcd     0     0.0653
         Thr            abcd     1    18.5996
         Thr            abcd     2     4.0838
         Thr            abcd     3     6.3228
         Thr            abcd     4     0.5411
         Tyr              ab     0     0.0109
         Tyr              ab     1     3.6223
         Tyr              ab     2     8.2197
         Val            bcde     0     1.0724
         Val            bcde     1    20.5618
         Val            bcde     2     9.6045
         Val            bcde     3    12.8414
         Val            bcde     4     3.4243
         Val           abcde     0     1.5323
         Val           abcde     1     3.3721
         Val           abcde     2     3.2592
         Val           abcde     3     9.4273
         Val           abcde     4     3.5582
         Val           abcde     5      4.649
         aKG           abcde     0     0.3109
         aKG           abcde     1    10.2458
         aKG           abcde     2     6.1084
         aKG           abcde     3     4.6184
         aKG           abcde     4    13.6202
         aKG           abcde     5     4.1387
         Cit          abcdef     0     2.5182
         Cit          abcdef     1    13.2766
         Cit          abcdef     2     9.3475
         Cit          abcdef     3    15.7754
         Cit          abcdef     4     2.8503
         Cit          abcdef     5     5.1026
         Cit          abcdef     6     3.4958
         Fum            abcd     0     1.3259
         Fum            abcd     1     2.9328
         Fum            abcd     2     11.593
         Fum            abcd     3    10.2802
         Fum            abcd     4      3.556
         Mal            abcd     0     0.3151
         Mal            abcd     1     9.5249
         Mal            abcd     2    12.2422
         Mal            abcd     3    22.7616
         Mal            abcd     4     2.4148
         Pyr             abc     0     7.3537
         Pyr             abc     1      16.32
         Pyr             abc     2     4.6772
         Pyr             abc     3    27.5325
         Suc            abcd     0      0.541
         Suc            abcd     1    10.1402
         Suc            abcd     2    14.3976
         Suc            abcd     3     8.0997
         Suc            abcd     4     4.9398

 Best Fit SSR
  842.9504

 Best Fit Fluxes
    gl-in:        1.0
     gl-1:        1.0
     gl-2:   0.996925
   gl-3.f:     1000.0
   gl-3.b: 999.014925
   gl-4.f:   0.985075
   gl-4.b:          0
   gl-5.f:     1000.0
   gl-5.b: 999.014925
   gl-6.f:   1.960925
   gl-6.b:          0
   gl-7.f:   1.960925
   gl-7.b:          0
   gl-8.f:   2.245204
   gl-8.b:   0.309248
     gl-9:   2.010084
     pp-1:          0
     pp-2:          0
   pp-3.f:     1000.0
   pp-3.b: 999.989215
   pp-4.f:   0.030559
   pp-4.b:   0.041344
   pp-5.f:          0
   pp-5.b:   0.002685
   pp-6.f: 999.997315
   pp-6.b:     1000.0
   pp-7.f:   0.694041
   pp-7.b:   0.702141
     ed-1:          0
     ed-2:          0
       pd:   1.970589
     tc-1:   0.238606
     tc-2:   0.238606
     tc-3:   0.107601
     tc-4:   0.091431
     tc-5:   0.084351
   tc-6.f:     1000.0
   tc-6.b: 999.777564
   tc-7.f:   2.208681
   tc-7.b:    1.98068
   tc-8.f:   4.048813
   tc-8.b:   3.689807
       me:          0
     an.f:   0.761873
     an.b:   0.847596
       ac:   1.551505
     gx-1:   0.131005
     gx-2:   0.131005
 co2-in.f:          0
 co2-in.b:   2.286326
     acxt:   1.559215
   glusyn:   0.099096
   glnsyn:   0.010125
   prosyn:    0.00315
   argsyn:   0.004215
   aspsyn:   0.029577
   asnsyn:   0.003435
   alasyn:    0.00732
   sersyn:   0.015684
 glysyn.f:   0.015509
 glysyn.b:   0.007205
 glydeg.f:    0.00217
 glydeg.b:   0.000289
   thrdeg:   0.002307
   cyssyn:   0.003495
 lldapsyn:    0.00489
   lyssyn:    0.00489
   thrsyn:   0.010062
   metsyn:    0.00219
   valsyn:    0.00603
  leusynI:    0.00642
 leusynII:    0.00642
   ilesyn:    0.00414
  phesynI:    0.00264
 phesynII:    0.00264
  tyrsynI:   0.001965
 tyrsynII:   0.001965
  trpsynI:    0.00081
 trpsynII:    0.00081
trpsynIII:    0.00081
   hissyn:    0.00135
 methfsyn:    0.00219
  fthfsyn:    0.00135
  Biomass:      0.015

 Best Fit Pool Sizes
      Glc:   0.008037
      G6P:   0.113519
      F6P:      0.001
      FBP:      0.001
     DHAP:      0.001
      GAP:      0.001
      BPG:   0.130228
      3PG:      0.001
      PEP:   0.014226
      6PG:   6.364011
     Ru5P:       10.0
      R5P:       10.0
      X5P:   0.152862
      S7P:      0.001
      E4P:      0.001
     KDPG:   2.213703
      Pyr:      0.001
      OAA:      0.001
    AcCoA:    0.13244
      Cit:   0.218693
     iCit:   0.040405
      aKG:    0.11373
   SucCoA:       10.0
      Suc:      0.001
      Fum:   0.908713
      Mal:   0.069558
      CO2:      0.001
      Gox:      0.001
       Ac:        1.0
      Glu:   0.038843
      Gln:   0.041638
      Asp:   0.046786
      Ser:      0.001
      Gly:   0.028944
   MEETHF:   0.022633
      Thr:   0.123834
    LLDAP:      0.001
    METHF:      0.001
      Cys:      0.001
     Leu1:   0.038599
     Phe1:    0.03295
     Tyr1:        1.0
     Trp1:        1.0
     Trp2:        1.0
     FTHF:        1.0
      Ala:    0.01207
      Arg:        1.0
      Asn:   0.068798
      His:        1.0
      Ile:   0.033219
      Leu:   0.079938
      Lys:        1.0
      Met:   0.049633
      Phe:   0.010961
      Pro:        1.0
      Trp:        1.0
      Tyr:   0.031086
      Val:   0.008384
