# Supplementary material for: Isotope-assisted metabolic flux analysis as an equality-constrained nonlinear program for improved scalability and robustness
Source: PLoS Comput Biol. 2022 Mar 24;18(3):e1009831. doi: 10.1371/journal.pcbi.1009831 (PMC8947808; doi:10.1371/journal.pcbi.1009831)
Supplement: S1 File — The text files in these folders are used as inputs to eiFlux. The text file modelfile.txt is used to specify which model to run. The GAMS scripts used by eiFlux, in the folder GAMS_Model. A demo version of eiFlux that specifically runs two models listed above, thus fully reproducing the results in this manuscript. This is a compiled Python file, eiFlux_Limited.pyc. This demo version only runs only the two models listed above. Users may change model parameters such as the time nodes, but not the models themselves. After following the instructions given in the Installation_Instructions.pdf file, users may run the eiFlux_Limited.pyc file to run the software. (ZIP) [file pcbi.1009831.s009.zip › EColi_SingleMS_Model/Comparison_eiFlux_INCA_Same_Starting_Parameter_Values/eiFlux 14.txt]

Model_File_Name: Ecoli_Model_Paper
Reaction_File_Name: reactions.txt
Fed_Label_File_Name: label.txt
Measurement_File_Name: measurements_ms_simulated_perturbed_80%12glc20%Uglc.txt
FluxBound_File_Name: fluxbounds.txt
Model_Settings_File_Name: modelsettings.txt
PoolBound_File_Name: poolbounds.txt
Flux_Measurement_File_Name: none
Pool_Measurement_File_Name: none
Init_Flux_File_Name initfluxes.txt
Init_Pool_File_Name initpools.txt
Uncorr_Atom_File_Name None

      Metabolite         # Atoms          # EMUs
            3PG               3               6
            6PG               6              12
             Ac               2               0
          AcCoA               2               3
            Ala               3               2
            Arg               6               0
            Asn               4               1
            Asp               4              10
            BPG               3               6
            CO2               1               1
            Cit               6              18
            Cys               3               5
           DHAP               3               6
            E4P               4               8
            F6P               6              13
            FBP               6              13
           FTHF               1               0
            Fum               4              10
            G6P               6              13
            GAP               3               6
            Glc               6              13
            Gln               5              12
            Glu               5              12
            Gly               2               3
            Gox               2               3
            His               6               0
            Ile               6               1
           KDPG               6              11
          LLDAP               7               1
            Leu               6               1
           Leu1               4               1
            Lys               6               0
         MEETHF               1               1
          METHF               1               1
            Mal               4              10
            Met               5               2
            OAA               4              10
            PEP               3               6
            Phe               9               3
           Phe1               6               1
            Pro               5               0
            Pyr               3               5
            R5P               5              10
           Ru5P               5              10
            S7P               7              15
            Ser               3               6
            Suc               4              10
         SucCoA               4              10
            Thr               4               8
            Trp              11               0
           Trp1               6               0
           Trp2               8               0
            Tyr               9               1
           Tyr1               6               0
            Val               5               2
            X5P               5              10
            aKG               5              12
           iCit               6              17

Total Metabolites: 58
Total Network EMUs: 341
Total Network EMU elements: 1028
Total Considered Pool Sizes: 48
Total Number of Reactions: 84
Independent Fluxes: 26

Continue? (Y/N): 
Building Model
Creating GDX File
--- Warning: The GAMS version (34.2.0) differs from the API version (30.2.0).
Running GAMS Optimization
--- Job eiFlux_GAMS_Instationary.gms Start 11/11/21 12:39:02 34.2.0 r6925a71 WEX-WEI x86 64bit/MS Windows

--- Applying:

    C:\GAMS\34\gmsprmNT.txt

--- GAMS Parameters defined

    LP conopt

    MIP CPLEX

    RMIP conopt

    NLP conopt

    MCP PATH

    MPEC NLPEC

    RMPEC NLPEC

    CNS conopt

    DNLP conopt

    RMINLP conopt

    MINLP DICOPT

    QCP conopt

    MIQCP SBB

    RMIQCP conopt

    EMP JAMS

    Input C:\Users\dluga\OneDrive\Desktop\eiFlux_Inca_Comparison_Rev2\GAMS_Model\eiFlux_GAMS_Instationary.gms

    Output C:\Users\dluga\OneDrive\Desktop\eiFlux_Inca_Comparison_Rev2\GAMS_Model\_gams_py_gjo0.lst

    ScrDir C:\Users\dluga\OneDrive\Desktop\eiFlux_Inca_Comparison_Rev2\GAMS_Model\225h\

    SysDir C:\GAMS\34\

    CurDir C:\Users\dluga\OneDrive\Desktop\eiFlux_Inca_Comparison_Rev2\GAMS_Model\

    LogOption 3

    LogFile C:\Users\dluga\OneDrive\Desktop\eiFlux_Inca_Comparison_Rev2\GAMS_Model\_gams_py_gjo0.log

    GDX C:\Users\dluga\OneDrive\Desktop\eiFlux_Inca_Comparison_Rev2\GAMS_Model\_gams_py_gdb1.gdx

Licensee: Small MUD - 5 User License                     G200210/0001AS-WIN

          University of Maryland, Chemical and Biomolecular EngineerDC13915

          C:\Users\dluga\OneDrive\Pictures\Documents\GAMS\gamslice.txt

GAMS 34.2.0   Copyright (C) 1987-2021 GAMS Development. All rights reserved

--- Starting compilation

--- eiFlux_GAMS_Instationary.gms(62) 2 Mb

--- GDXin=C:\Users\dluga\OneDrive\Desktop\eiFlux_Inca_Comparison_Rev2\GAMS_Model\input.gdx

--- GDX File ($gdxIn) C:\Users\dluga\OneDrive\Desktop\eiFlux_Inca_Comparison_Rev2\GAMS_Model\input.gdx

--- eiFlux_GAMS_Instationary.gms(274) 4 Mb

--- GDXin=C:\Users\dluga\OneDrive\Desktop\eiFlux_Inca_Comparison_Rev2\GAMS_Model\input.gdx

--- GDX File ($gdxIn) C:\Users\dluga\OneDrive\Desktop\eiFlux_Inca_Comparison_Rev2\GAMS_Model\input.gdx

--- eiFlux_GAMS_Instationary.gms(327) 4 Mb

--- Starting execution: elapsed 0:00:00.031

--- eiFlux_GAMS_Instationary.gms(208) 6 Mb

--- Generating CNS model initx

--- eiFlux_GAMS_Instationary.gms(168) 20 Mb
--- eiFlux_GAMS_Instationary.gms(168) 23 Mb
--- eiFlux_GAMS_Instationary.gms(213) 23 Mb
--- eiFlux_GAMS_Instationary.gms(213) 24 Mb

--- LOOPS cidx = 0

---   38,036 rows  39,064 columns  156,752 non-zeroes

---   37,584 nl-code  7,224 nl-non-zeroes

--- eiFlux_GAMS_Instationary.gms(213) 21 Mb

--- Executing CONOPT4 (Solvelink=2): elapsed 0:00:00.535


CONOPT 4         34.2.0 r6925a71 Released Feb 05, 2021 WEI x86 64bit/MS Window


Reading parameter(s) from "C:\Users\dluga\OneDrive\Desktop\eiFlux_Inca_Comparison_Rev2\GAMS_Model\conopt4.opt"

>>  LFNICR 20000

>>  Lim_SlowPrg 1000

>>  Frq_Rescale 1

>>  Flg_2DDir 1

Finished reading from "C:\Users\dluga\OneDrive\Desktop\eiFlux_Inca_Comparison_Rev2\GAMS_Model\conopt4.opt"


 

 

    C O N O P T   version 4.23

    Copyright (C) ARKI Consulting and Development A/S

                  Bagsvaerdvej 246 A

                  DK-2880 Bagsvaerd, Denmark

    Licensed to:  GAMS/CONOPT OEM License

 

 

    The user model has 38036 constraints and 39064 variables

    with 156752 Jacobian elements, 7224 of which are nonlinear.

 

    Iter Phase   Ninf   Infeasibility   RGmax      NSB   Step  InItr MX OK

       0   0          4.1726000000E+03 (Input point)

 

    The pre-triangular part of the model has 0 constraints and 1028 variables.

    There are 8224 definitional constraints and defined variables.

 

    Preprocessed model has 29812 constraints and 29812 variables

    with 120772 Jacobian elements, 7224 of which are nonlinear.

 

    Iter Phase   Ninf   Infeasibility   RGmax      NSB   Step  InItr MX OK

                      4.1726000000E+03 (Full preprocessed model)

                      4.1666000000E+03 (After scaling)

       1   1       0  7.6757093560E-10                 1.0E+00     4 F  T

 

 ** Feasible solution to a square system.

 

--- Reading solution for model initx

--- Executing after solve: elapsed 0:00:01.097

--- eiFlux_GAMS_Instationary.gms(208) 21 Mb

--- Generating NLP model mfa

--- eiFlux_GAMS_Instationary.gms(157) 24 Mb
--- eiFlux_GAMS_Instationary.gms(167) 32 Mb
--- eiFlux_GAMS_Instationary.gms(167) 34 Mb
--- eiFlux_GAMS_Instationary.gms(225) 34 Mb

--- LOOPS cidx = 0

---   41,307 rows  42,633 columns  247,026 non-zeroes

---   321,494 nl-code  136,176 nl-non-zeroes

--- eiFlux_GAMS_Instationary.gms(225) 34 Mb
--- eiFlux_GAMS_Instationary.gms(225) 31 Mb

--- Executing CONOPT4 (Solvelink=2): elapsed 0:00:02.322


CONOPT 4         34.2.0 r6925a71 Released Feb 05, 2021 WEI x86 64bit/MS Window


Reading parameter(s) from "C:\Users\dluga\OneDrive\Desktop\eiFlux_Inca_Comparison_Rev2\GAMS_Model\conopt4.opt"

>>  LFNICR 20000

>>  Lim_SlowPrg 1000

>>  Frq_Rescale 1

>>  Flg_2DDir 1

Finished reading from "C:\Users\dluga\OneDrive\Desktop\eiFlux_Inca_Comparison_Rev2\GAMS_Model\conopt4.opt"


 

 

    C O N O P T   version 4.23

    Copyright (C) ARKI Consulting and Development A/S

                  Bagsvaerdvej 246 A

                  DK-2880 Bagsvaerd, Denmark

    Licensed to:  GAMS/CONOPT OEM License

 

 

    The user model has 41307 constraints and 42633 variables

    with 247026 Jacobian elements, 136176 of which are nonlinear.

    The Hessian of the Lagrangian has 1128 elements on the diagonal,

    56004 elements below the diagonal, and 26873 nonlinear variables.

 

    Iter Phase   Ninf   Infeasibility   RGmax      NSB   Step  InItr MX OK

       0   0          2.5275507695E-03 (Input point)

 

    The pre-triangular part of the model has 24 constraints and 1055 variables.

    The post-triangular part of the model has 10410 constraints and variables.

    There are 13794 definitional constraints and defined variables.

 

    Preprocessed model has 17079 constraints and 17374 variables

    with 181323 Jacobian elements, 148287 of which are nonlinear.

 

    Iter Phase   Ninf   Infeasibility   RGmax      NSB   Step  InItr MX OK

                      2.0272660210E+01 (Full preprocessed model)

                      4.1367993761E+00 (After scaling)

                      1.4791582174E-01 (After adjusting individual variables)

       1   0       0  3.3984416202E-03                 1.0E+00     4 T  T

       2   0       0  3.2001317214E-03                 1.0E+00     1 T  T

       3   1       1  7.3347806311E-06 1.8E+01      36 1.0E+00    24 T  T

 

 ** Feasible solution. Value of objective =    243318.059419

 

    Iter Phase   Ninf     Objective     RGmax      NSB   Step  InItr MX OK

       4   3          2.3232789201E+05 4.5E+04      46 3.5E-03    25 F  T

       5   3          2.1419122224E+05 2.5E+05     294 3.0E-04     5 F  T

       6   3          1.9080450565E+05 5.4E+04     294 1.2E-02    13 F  F

       7   3          1.8007526628E+05 3.4E+04     294 1.3E-02     6 F  T

       8   3          1.7404647285E+05 4.2E+04     294 1.4E-02     8 F  T

       9   3          1.7097526742E+05 3.4E+04     294 1.1E-02    17 F  T

      10   4          1.2193336025E+05 2.3E+04     294 6.6E-01    25 F  T

      11   4          1.1853778456E+05 4.3E+04     294 1.2E-01    14 F  F

      12   4          1.1796788700E+05 3.8E+04     294 2.8E-03    88 F  F

      13   4          9.9998396830E+04 3.4E+04     294 6.8E-01    18 F  T

 

    Iter Phase   Ninf     Objective     RGmax      NSB   Step  InItr MX OK

      14   4          9.5686004233E+04 3.2E+04     294 2.5E-01    19 F  F

      15   4          7.6136104064E+04 2.4E+04     294 8.1E-01    23 F  T

      16   4          7.5872221762E+04 2.1E+04     294 3.9E-02     9 T  T

      17   4          7.3925110374E+04 2.2E+04     293 1.5E-01    51 F  T

      18   4          7.3892045121E+04 8.7E+04     293 5.2E-03    35 F  F

      19   4          7.3288997340E+04 3.0E+04     293 1.2E-01    28 F  F

      20   4          6.9649971702E+04 3.1E+04     293 5.4E-01    26 F  T

      21   4          6.5551937181E+04 2.4E+04     293 8.0E-01    26 F  F

      22   4          6.5491757074E+04 1.0E+05     293 1.0E-03   168 F  T

      23   4          6.4018312497E+04 5.0E+04     293 4.3E-01    28 F  F

   Elapsed time       47.5 seconds.

 

    Iter Phase   Ninf     Objective     RGmax      NSB   Step  InItr MX OK

      24   4          6.3107397165E+04 4.6E+04     293 8.7E-01    19 F  F

      25   4          6.0215446381E+04 4.8E+04     293 7.7E-01    21 F  F

      26   4          5.8352153314E+04 1.3E+05     293 3.7E-01    22 F  F

      27   4          5.8311285203E+04 1.9E+05     294 6.5E-03    69 F  F

      28   4          5.6608941658E+04 1.9E+05     294 2.8E-01    23 T  T

      29   4          4.9332764898E+04 2.4E+05     293 7.0E-01    23 F  T

      30   4          4.6219866309E+04 3.4E+05     292 4.8E-01    21 F  F

      31   4          4.4775438336E+04 3.7E+05     292 4.2E-01    23 F  F

      32   4          4.4749630615E+04 4.3E+05     292 2.2E-02    20 T  T

      33   4          4.4110209631E+04 2.4E+04     291 5.0E-01    20 F  F

 

    Iter Phase   Ninf     Objective     RGmax      NSB   Step  InItr MX OK

      34   4          4.4060411709E+04 2.4E+04     291 1.0E+00    22 T  T

      35   4          4.3761492006E+04 6.3E+03     279 4.0E-01    18 F  F

      36   4          4.3736979679E+04 4.8E+03     279 1.0E+00    15 T  T

      37   4          4.3574486544E+04 4.0E+03     278 4.0E-01    18 F  T

      38   4          4.3363065070E+04 1.8E+03     278 1.0E+00    16 T  T

      39   4          4.3318182146E+04 2.2E+03     273 1.0E+00    15 T  T

      40   4          4.3285167847E+04 1.8E+02     271 3.4E-01    28 F  F

      41   4          4.3172313705E+04 2.7E+02     271 9.7E-01    27 F  F

      42   4          4.3082773933E+04 2.4E+02     271 7.7E-01    26 F  T

      43   4          4.3010326296E+04 8.3E+02     271 3.8E-01    24 F  F

 

    Iter Phase   Ninf     Objective     RGmax      NSB   Step  InItr MX OK

      44   4          4.2972256316E+04 5.2E+02     271 1.9E-01    23 F  F

      45   4          4.2867661175E+04 4.5E+02     271 4.4E-01    24 F  F

      46   4          4.2749936859E+04 4.2E+02     271 7.0E-01    22 F  F

      47   4          4.2661789241E+04 3.2E+02     271 1.0E+00    20 T  T

      48   4          4.2643831484E+04 3.3E+02     267 1.0E+00    15 F  T

      49   4          4.2621954401E+04 5.7E+01     268 4.6E-01    51 F  F

      50   4          4.2608373336E+04 1.7E+02     268 6.1E-01    25 F  F

      51   4          4.2597963135E+04 2.0E+02     268 7.7E-01    21 F  F

      52   4          4.2594315125E+04 9.3E+01     268 1.0E+00    23 T  T

      53   4          4.2590116701E+04 1.7E+01     264 8.9E-01    33 F  F

   Elapsed time       77.8 seconds.

 

    Iter Phase   Ninf     Objective     RGmax      NSB   Step  InItr MX OK

      54   4          4.2587756210E+04 3.0E+01     264 1.0E+00    23 F  T

      55   4          4.2586789509E+04 3.1E+01     264 1.0E+00    16 T  T

      56   4          4.2586361415E+04 9.7E+00     263 5.6E-01    22 F  T

      57   4          4.2586059464E+04 3.0E+01     263 1.0E+00    11 T  T

      58   4          4.2585911613E+04 3.4E+01     262 6.9E-01    16 F  F

      59   4          4.2585764116E+04 4.5E+01     262 4.6E-01    14 F  F

      60   4          4.2585684284E+04 5.5E+01     262 2.0E-01    13 F  F

      61   4          4.2585598863E+04 5.0E+01     262 2.0E-01    12 F  F

      62   4          4.2585506602E+04 4.7E+01     262 2.1E-01    13 F  F

      63   4          4.2585342989E+04 4.6E+01     262 3.9E-01    13 F  F

 

    Iter Phase   Ninf     Objective     RGmax      NSB   Step  InItr MX OK

      64   4          4.2585176639E+04 6.2E+01     262 4.7E-01    12 F  T

      65   4          4.2585085623E+04 8.4E+01     262 2.5E-01    13 F  F

      66   4          4.2584957161E+04 6.6E+01     262 3.9E-01    12 F  F

      67   4          4.2584866314E+04 4.9E+01     262 1.0E+00    12 T  T

      68   4          4.2584505168E+04 1.1E+02     260 1.0E+00    12 T  T

      69   4          4.2584478020E+04 7.4E+00     259 8.0E-01    12 F  F

      70   4          4.2584478025E+04 4.9E+00     260 4.6E-06    14 F  F

      71   4          4.2584472525E+04 3.1E+00     260 1.0E+00    14 T  T

      72   4          4.2584470481E+04 2.8E-01     258 1.0E+00    13 T  T

      73   4          4.2584468611E+04 1.3E-01     257 1.8E+00     6 T  T

 

    Iter Phase   Ninf     Objective     RGmax      NSB   Step  InItr MX OK

      74   4          4.2584468009E+04 9.1E+02     257 1.0E+00     8 T  T

      75   4          4.2584467432E+04 4.6E-02     256 1.8E+00     5 F  F

      76   4          4.2584467130E+04 3.4E-02     256 1.8E+00     7 F  F

      77   4          4.2584467002E+04 6.1E-02     256 1.3E+00     6 F  F

      78   4          4.2584466972E+04 1.1E-02     256 1.0E+00     5 T  T

      79   4          4.2584466953E+04 1.7E-02     255 1.8E+00     4 F  F

      80   4          4.2584466948E+04 5.2E-03     255 1.0E+00     4 T  T

      81   4          4.2584466948E+04 1.1E-02     254 1.0E+00     5 F  T

      82   4          4.2584466948E+04 2.1E-08     254

 

 ** Optimal solution. Reduced gradient less than tolerance.

 

--- Reading solution for model mfa

--- Executing after solve: elapsed 0:01:39.916

--- eiFlux_GAMS_Instationary.gms(208) 31 Mb
--- eiFlux_GAMS_Instationary.gms(278) 31 Mb

--- GDX File (execute_unload) C:\Users\dluga\OneDrive\Desktop\eiFlux_Inca_Comparison_Rev2\GAMS_Model\Results.gdx

--- GDX File C:\Users\dluga\OneDrive\Desktop\eiFlux_Inca_Comparison_Rev2\GAMS_Model\_gams_py_gdb1.gdx

*** Status: Normal completion

--- Job eiFlux_GAMS_Instationary.gms Stop 11/11/21 12:40:42 elapsed 0:01:39.978


Refining Grid
--- Job eiFlux_GAMS_Instationary.gms Start 11/11/21 12:40:42 34.2.0 r6925a71 WEX-WEI x86 64bit/MS Windows

--- Applying:

    C:\GAMS\34\gmsprmNT.txt

--- GAMS Parameters defined

    LP conopt

    MIP CPLEX

    RMIP conopt

    NLP conopt

    MCP PATH

    MPEC NLPEC

    RMPEC NLPEC

    CNS conopt

    DNLP conopt

    RMINLP conopt

    MINLP DICOPT

    QCP conopt

    MIQCP SBB

    RMIQCP conopt

    EMP JAMS

    Input C:\Users\dluga\OneDrive\Desktop\eiFlux_Inca_Comparison_Rev2\GAMS_Model\eiFlux_GAMS_Instationary.gms

    Output C:\Users\dluga\OneDrive\Desktop\eiFlux_Inca_Comparison_Rev2\GAMS_Model\_gams_py_gjo0.lst

    ScrDir C:\Users\dluga\OneDrive\Desktop\eiFlux_Inca_Comparison_Rev2\GAMS_Model\225h\

    SysDir C:\GAMS\34\

    CurDir C:\Users\dluga\OneDrive\Desktop\eiFlux_Inca_Comparison_Rev2\GAMS_Model\

    LogOption 3

    LogFile C:\Users\dluga\OneDrive\Desktop\eiFlux_Inca_Comparison_Rev2\GAMS_Model\_gams_py_gjo0.log

    GDX C:\Users\dluga\OneDrive\Desktop\eiFlux_Inca_Comparison_Rev2\GAMS_Model\_gams_py_gdb3.gdx

Licensee: Small MUD - 5 User License                     G200210/0001AS-WIN

          University of Maryland, Chemical and Biomolecular EngineerDC13915

          C:\Users\dluga\OneDrive\Pictures\Documents\GAMS\gamslice.txt

GAMS 34.2.0   Copyright (C) 1987-2021 GAMS Development. All rights reserved

--- Starting compilation

--- eiFlux_GAMS_Instationary.gms(62) 2 Mb

--- GDXin=C:\Users\dluga\OneDrive\Desktop\eiFlux_Inca_Comparison_Rev2\GAMS_Model\input.gdx

--- GDX File ($gdxIn) C:\Users\dluga\OneDrive\Desktop\eiFlux_Inca_Comparison_Rev2\GAMS_Model\input.gdx

--- eiFlux_GAMS_Instationary.gms(274) 4 Mb

--- GDXin=C:\Users\dluga\OneDrive\Desktop\eiFlux_Inca_Comparison_Rev2\GAMS_Model\input.gdx

--- GDX File ($gdxIn) C:\Users\dluga\OneDrive\Desktop\eiFlux_Inca_Comparison_Rev2\GAMS_Model\input.gdx

--- eiFlux_GAMS_Instationary.gms(327) 4 Mb

--- Starting execution: elapsed 0:00:00.016

--- eiFlux_GAMS_Instationary.gms(208) 6 Mb

--- Generating CNS model initx

--- eiFlux_GAMS_Instationary.gms(157) 40 Mb
--- eiFlux_GAMS_Instationary.gms(163) 42 Mb
--- eiFlux_GAMS_Instationary.gms(163) 44 Mb
--- eiFlux_GAMS_Instationary.gms(163) 47 Mb
--- eiFlux_GAMS_Instationary.gms(168) 49 Mb
--- eiFlux_GAMS_Instationary.gms(213) 50 Mb
--- eiFlux_GAMS_Instationary.gms(213) 50 Mb

--- LOOPS cidx = 0

---   75,044 rows  76,072 columns  429,008 non-zeroes

---   82,440 nl-code  16,020 nl-non-zeroes

--- eiFlux_GAMS_Instationary.gms(213) 48 Mb

--- Executing CONOPT4 (Solvelink=2): elapsed 0:00:02.061


CONOPT 4         34.2.0 r6925a71 Released Feb 05, 2021 WEI x86 64bit/MS Window


Reading parameter(s) from "C:\Users\dluga\OneDrive\Desktop\eiFlux_Inca_Comparison_Rev2\GAMS_Model\conopt4.opt"

>>  LFNICR 20000

>>  Lim_SlowPrg 1000

>>  Frq_Rescale 1

>>  Flg_2DDir 1

Finished reading from "C:\Users\dluga\OneDrive\Desktop\eiFlux_Inca_Comparison_Rev2\GAMS_Model\conopt4.opt"


 

 

    C O N O P T   version 4.23

    Copyright (C) ARKI Consulting and Development A/S

                  Bagsvaerdvej 246 A

                  DK-2880 Bagsvaerd, Denmark

    Licensed to:  GAMS/CONOPT OEM License

 

 

    The user model has 75044 constraints and 76072 variables

    with 429008 Jacobian elements, 16020 of which are nonlinear.

 

    Iter Phase   Ninf   Infeasibility   RGmax      NSB   Step  InItr MX OK

       0   0          1.0431500000E+04 (Input point)

 

    The pre-triangular part of the model has 1168 constraints and 2196 variables.

    There are 8096 definitional constraints and defined variables.

 

    Preprocessed model has 65780 constraints and 65780 variables

    with 360968 Jacobian elements, 16020 of which are nonlinear.

 

    Iter Phase   Ninf   Infeasibility   RGmax      NSB   Step  InItr MX OK

                      1.0251500000E+04 (Full preprocessed model)

                      1.0236500000E+04 (After scaling)

       1   0       0  9.2322345755E+03                 1.1E-01     1 F  T

       2   0       0  4.0432471008E+03                 5.8E-01     1 F  T

       3   1       0  3.0688400433E-11                 1.0E+00     4 F  T

 

 ** Feasible solution to a square system.

 

--- Reading solution for model initx

--- Executing after solve: elapsed 0:00:04.173

--- eiFlux_GAMS_Instationary.gms(208) 48 Mb

--- Generating NLP model mfa

--- eiFlux_GAMS_Instationary.gms(157) 51 Mb
--- eiFlux_GAMS_Instationary.gms(157) 54 Mb
--- eiFlux_GAMS_Instationary.gms(159) 57 Mb
--- eiFlux_GAMS_Instationary.gms(159) 59 Mb
--- eiFlux_GAMS_Instationary.gms(159) 72 Mb
--- eiFlux_GAMS_Instationary.gms(159) 72 Mb
--- eiFlux_GAMS_Instationary.gms(167) 75 Mb
--- eiFlux_GAMS_Instationary.gms(225) 75 Mb

--- LOOPS cidx = 0

---   78,315 rows  79,641 columns  656,856 non-zeroes

---   798,818 nl-code  338,802 nl-non-zeroes

--- eiFlux_GAMS_Instationary.gms(225) 70 Mb

--- Executing CONOPT4 (Solvelink=2): elapsed 0:00:07.447


CONOPT 4         34.2.0 r6925a71 Released Feb 05, 2021 WEI x86 64bit/MS Window


Reading parameter(s) from "C:\Users\dluga\OneDrive\Desktop\eiFlux_Inca_Comparison_Rev2\GAMS_Model\conopt4.opt"

>>  LFNICR 20000

>>  Lim_SlowPrg 1000

>>  Frq_Rescale 1

>>  Flg_2DDir 1

Finished reading from "C:\Users\dluga\OneDrive\Desktop\eiFlux_Inca_Comparison_Rev2\GAMS_Model\conopt4.opt"


 

 

    C O N O P T   version 4.23

    Copyright (C) ARKI Consulting and Development A/S

                  Bagsvaerdvej 246 A

                  DK-2880 Bagsvaerd, Denmark

    Licensed to:  GAMS/CONOPT OEM License

 

 

    The user model has 78315 constraints and 79641 variables

    with 656856 Jacobian elements, 338802 of which are nonlinear.

    The Hessian of the Lagrangian has 1182 elements on the diagonal,

    140010 elements below the diagonal, and 63881 nonlinear variables.

 

    Iter Phase   Ninf   Infeasibility   RGmax      NSB   Step  InItr MX OK

       0   0          1.9451187596E-09 (Input point)

 

    The pre-triangular part of the model has 24 constraints and 1055 variables.

    The post-triangular part of the model has 10410 constraints and variables.

 

    Preprocessed model has 67881 constraints and 68176 variables

    with 515252 Jacobian elements, 254640 of which are nonlinear.

 

    Iter Phase   Ninf   Infeasibility   RGmax      NSB   Step  InItr MX OK

                      3.5380554451E-03 (Full preprocessed model)

                      3.5380534408E-03 (After scaling)

                      1.3387302468E-04 (After adjusting individual variables)

       1   0       0  7.0981352657E-10                 1.0E+00     1 T  T

 

 ** Feasible solution. Value of objective =    51312.0722917

 

    Iter Phase   Ninf     Objective     RGmax      NSB   Step  InItr MX OK

       2   3          5.1113705119E+04 3.4E+05      28 7.6E-06    25 F  T

       3   3          5.1069022612E+04 3.6E+05     264 5.3E-06     1 F  T

       4   3          5.0645859571E+04 3.6E+05     265 4.6E-04     4 F  T

       5   3          4.9495594669E+04 3.7E+05     267 2.6E-03    10 F  T

       6   3          4.8674096817E+04 3.7E+05     269 3.3E-03     8 F  T

       7   3          4.7923211144E+04 3.5E+05     271 5.3E-03    12 F  T

       8   3          4.6835952855E+04 3.0E+05     272 2.0E-02     1 F  T

       9   3          4.5832975079E+04 2.8E+05     272 4.7E-02     3 F  T

      10   3          4.5106971393E+04 3.1E+05     272 7.8E-02     3 F  T

      11   4          4.4396111507E+04 3.1E+05     272 1.0E+00    25 T  T

   Elapsed time       34.9 seconds.

 

    Iter Phase   Ninf     Objective     RGmax      NSB   Step  InItr MX OK

      12   4          4.3448497461E+04 2.5E+05     264 1.0E+00    43 T  T

      13   4          4.3038770458E+04 7.2E+04     264 8.1E-01    35 F  T

      14   4          4.2812556259E+04 3.7E+04     264 9.3E-01    43 T  T

      15   4          4.2678309999E+04 2.2E+04     201 1.0E+00    14 F  T

      16   4          4.2654939485E+04 1.3E+03     222 1.0E+00    18 F  T

      17   4          4.2640815186E+04 4.7E+02     222 1.0E+00    31 F  T

      18   4          4.2637842679E+04 3.0E+02     244 1.0E+00    25 F  T

      19   4          4.2636236372E+04 5.6E+01     244 1.0E+00    28 T  T

      20   4          4.2634662532E+04 5.7E+01     243 1.0E+00    93 F  T

      21   4          4.2634303028E+04 3.6E+02     253 1.0E+00    11 F  T

 

    Iter Phase   Ninf     Objective     RGmax      NSB   Step  InItr MX OK

      22   4          4.2634244272E+04 2.3E+00     253 3.3E-01    70 F  T

      23   4          4.2634173700E+04 7.7E+00     255 1.0E+00    21 T  T

      24   4          4.2634118299E+04 1.9E+00     254 1.0E+00    26 T  T

      25   4          4.2634114066E+04 4.4E+00     256 1.0E+00    22 F  T

      26   4          4.2634110777E+04 1.4E+00     256 7.9E-01    30 F  T

      27   4          4.2634110277E+04 1.5E+00     256 1.0E+00    20 F  T

      28   4          4.2633920805E+04 7.8E-02     256 9.1E-01    67 F  F

      29   4          4.2633181858E+04 3.5E+01     256 7.7E-01    18 F  F

      30   4          4.2629098570E+04 1.2E+02     256 7.8E-01    12 F  F

      31   4          4.2594317457E+04 5.0E+02     256 8.2E-01    12 F  F

   Elapsed time       92.3 seconds.

 

    Iter Phase   Ninf     Objective     RGmax      NSB   Step  InItr MX OK

      32   4          4.2586979059E+04 1.6E+03     265 8.2E-02    10 F  F

      33   4          4.2151284792E+04 1.9E+03     265 1.0E+00    16 T  T

      34   4          4.2142855024E+04 8.9E+03     262 1.4E-02     5 F  F

      35   4          4.2023501367E+04 8.8E+03     264 9.7E-02    24 F  F

      36   4          4.1864864596E+04 7.7E+03     267 1.2E-01    22 F  F

      37   4          4.1646018014E+04 7.0E+03     268 2.0E-01    24 F  F

      38   4          4.1166071937E+04 5.8E+03     267 7.0E-01    25 F  F

      39   4          4.1113535690E+04 1.7E+04     282 1.1E-03   108 F  T

      40   4          4.0922013375E+04 1.4E+04     281 1.0E+00    22 T  T

      41   4          4.0854110096E+04 7.0E+02     275 9.0E-01    24 F  F

   Elapsed time      146.0 seconds.

 

    Iter Phase   Ninf     Objective     RGmax      NSB   Step  InItr MX OK

      42   4          4.0835598818E+04 4.5E+02     276 1.0E+00    21 T  T

      43   4          4.0830190753E+04 2.6E+02     267 1.0E+00    16 T  T

      44   4          4.0826793923E+04 1.4E+02     267 1.0E+00    19 T  T

      45   4          4.0824808777E+04 1.2E+02     265 1.0E+00    16 T  T

      46   4          4.0823745777E+04 9.1E+01     264 1.0E+00    16 T  T

      47   4          4.0822338974E+04 2.4E+02     264 1.0E+00    15 T  T

      48   4          4.0820348113E+04 1.9E+01     263 2.1E+00    25 F  T

      49   4          4.0819887142E+04 2.1E+02     263 1.9E-01    13 F  F

      50   4          4.0819887140E+04 6.6E+03     269 0.0E+00    50 F  F

      51   4          4.0818349842E+04 2.9E+03     264 9.3E-01    13 F  F

 

    Iter Phase   Ninf     Objective     RGmax      NSB   Step  InItr MX OK

      52   4          4.0818302596E+04 2.9E+03     264 4.5E-02    13 F  F

      53   4          4.0817936195E+04 2.9E+03     264 1.0E+00    13 T  T

      54   4          4.0817484400E+04 1.4E+01     263 1.7E+00    28 F  F

      55   4          4.0817324598E+04 4.0E+01     263 2.6E-01    21 F  F

      56   4          4.0816963149E+04 3.2E+01     263 1.0E+00    13 T  T

      57   4          4.0814553292E+04 2.7E+01     262 7.7E-01    22 F  F

      58   4          4.0808131428E+04 7.3E+01     262 7.0E-01    13 F  F

      59   4          4.0800768888E+04 2.1E+02     262 4.5E-01    12 F  F

      60   4          4.0795352424E+04 2.5E+02     262 2.5E-01    12 F  F

      61   4          4.0789205848E+04 2.4E+02     262 2.5E-01    25 F  F

   Elapsed time      219.7 seconds.

 

    Iter Phase   Ninf     Objective     RGmax      NSB   Step  InItr MX OK

      62   4          4.0779353288E+04 2.4E+02     262 4.4E-01    20 F  F

      63   4          4.0773872129E+04 9.8E+02     262 1.0E+00    13 T  T

      64   4          4.0770874225E+04 1.1E+02     261 7.4E-01    26 F  F

      65   4          4.0769153229E+04 3.4E+02     261 1.2E+00    11 T  T

      66   4          4.0769023714E+04 2.6E+01     260 1.0E+00    22 F  T

      67   4          4.0768812125E+04 1.0E+01     260 1.0E+00    33 F  T

      68   4          4.0768678652E+04 1.4E+01     260 1.5E+00    20 F  T

      69   4          4.0768627541E+04 2.8E+01     260 1.0E+00    14 F  T

      70   4          4.0768551905E+04 5.5E+00     260 8.3E-01    29 F  F

      71   4          4.0768506501E+04 1.2E+01     260 1.0E+00    13 F  F

 

    Iter Phase   Ninf     Objective     RGmax      NSB   Step  InItr MX OK

      72   4          4.0768458716E+04 9.3E+00     260 1.2E+00    14 F  F

      73   4          4.0768419156E+04 2.0E+00     260 2.0E+00    15 F  T

      74   4          4.0768401879E+04 1.6E+00     260 1.5E+00    12 F  F

      75   4          4.0768392769E+04 4.9E-01     260 1.4E+00    11 F  F

      76   4          4.0768387561E+04 4.6E-01     260 1.3E+00    12 F  F

      77   4          4.0768386607E+04 7.2E-01     260 1.0E+00    14 T  T

      78   4          4.0768384615E+04 1.4E-02     259 1.8E+00    20 F  T

      79   4          4.0768383961E+04 2.6E-01     259 8.2E-01    10 F  F

      80   4          4.0768383472E+04 1.7E-01     259 1.0E+00    11 T  T

      81   4          4.0768382981E+04 3.7E-02     258 1.8E+00    14 F  F

   Elapsed time      282.3 seconds.

 

    Iter Phase   Ninf     Objective     RGmax      NSB   Step  InItr MX OK

      82   4          4.0768382817E+04 5.0E-02     258 1.0E+00     6 T  T

      83   4          4.0768382773E+04 6.6E-02     257 1.0E+00     4 T  T

      84   4          4.0768382771E+04 1.2E-03     256 1.3E+00     3 F  F

      85   4          4.0768382769E+04 4.1E-04     256 2.0E+00     2 F  F

      86   4          4.0768382769E+04 1.5E-04     256 1.0E+00     4 T  T

      87   4          4.0768382769E+04 2.5E-04     255 1.0E+00     2 F  T

      88   4          4.0768382769E+04 3.8E-08     255

 

 ** Optimal solution. Reduced gradient less than tolerance.

 

--- Reading solution for model mfa

--- Executing after solve: elapsed 0:05:05.733

--- eiFlux_GAMS_Instationary.gms(208) 70 Mb
--- eiFlux_GAMS_Instationary.gms(278) 70 Mb

--- GDX File (execute_unload) C:\Users\dluga\OneDrive\Desktop\eiFlux_Inca_Comparison_Rev2\GAMS_Model\Results.gdx

--- GDX File C:\Users\dluga\OneDrive\Desktop\eiFlux_Inca_Comparison_Rev2\GAMS_Model\_gams_py_gdb3.gdx

*** Status: Normal completion

--- Job eiFlux_GAMS_Instationary.gms Stop 11/11/21 12:45:48 elapsed 0:05:05.896


 Experiment exp1

 Measurement Time 0.30
  Metabolite           Atoms    M+    Measured (scaled)  Simulated   Residual
         Ala              bc     0               0.9679      0.968     0.0004
         Ala              bc     1               0.0221     0.0284     0.6149
         Ala              bc     2               0.0244     0.0036     4.3122
         Ala             abc     0               0.9572     0.9577     0.0012
         Ala             abc     1               0.0277     0.0311     0.0927
         Ala             abc     2               0.0108     0.0077     0.0952
         Ala             abc     3               0.0153     0.0035     2.1703
         Asn            abcd     0               0.9553     0.9578     0.0325
         Asn            abcd     1               0.0503     0.0414     2.1586
         Asn            abcd     2                    0     0.0007     0.0092
         Asn            abcd     3                    0     0.0001     0.0001
         Asn            abcd     4                    0        0.0        0.0
         Asp              ab     0               0.9686     0.9688     0.0007
         Asp              ab     1               0.0307      0.021     1.1621
         Asp              ab     2                    0     0.0103     4.2346
         Asp             bcd     0               0.9563     0.9576     0.0076
         Asp             bcd     1               0.0447     0.0319     1.1332
         Asp             bcd     2               0.0055     0.0102     0.8949
         Asp             bcd     3               0.0115     0.0003     2.5532
         Asp            abcd     0               0.9469     0.9473     0.0066
         Asp            abcd     1               0.0506     0.0418     2.1533
         Asp            abcd     2                0.013     0.0007     0.7723
         Asp            abcd     3               0.0047     0.0099     0.4245
         Asp            abcd     4                    0     0.0003     0.0006
         Glu            bcde     0               0.9562     0.9563        0.0
         Glu            bcde     1                0.042     0.0415     0.0066
         Glu            bcde     2                    0     0.0021     0.0929
         Glu            bcde     3                    0     0.0001        0.0
         Glu            bcde     4                    0        0.0        0.0
         Glu           abcde     0               0.9456      0.946      0.002
         Glu           abcde     1               0.0542     0.0513     0.2286
         Glu           abcde     2                0.006     0.0025     0.1199
         Glu           abcde     3               0.0018     0.0001     0.0149
         Glu           abcde     4               0.0019        0.0     0.0358
         Glu           abcde     5               0.0029        0.0     0.0843
         Gln           abcde     0               0.9477     0.9476        0.0
         Gln           abcde     1               0.0507     0.0512      0.007
         Gln           abcde     2                    0     0.0011     0.0087
         Gln           abcde     3                    0        0.0        0.0
         Gln           abcde     4                    0        0.0        0.0
         Gln           abcde     5                    0        0.0        0.0
         Gly               b     0               0.9074     0.9053      0.043
         Gly               b     1               0.0206     0.0947    67.9058
         Gly              ab     0               0.8859     0.8851     0.0186
         Gly              ab     1               0.0184     0.0471    16.9038
         Gly              ab     2               0.0076     0.0677    73.7339
         Ile           bcdef     0               0.9452     0.9457     0.0012
         Ile           bcdef     1                0.051     0.0525     0.0124
         Ile           bcdef     2               0.0114     0.0018     1.8858
         Ile           bcdef     3                    0        0.0        0.0
         Ile           bcdef     4               0.0068        0.0     0.5768
         Ile           bcdef     5                    0        0.0        0.0
         Leu           bcdef     0               0.9472     0.9469     0.0034
         Leu           bcdef     1                0.035     0.0519     4.4968
         Leu           bcdef     2               0.0019     0.0012     0.0039
         Leu           bcdef     3                    0        0.0        0.0
         Leu           bcdef     4                    0        0.0        0.0
         Leu           bcdef     5               0.0018        0.0     0.0327
         Met            bcde     0               0.9574     0.9578     0.0016
         Met            bcde     1               0.0476     0.0414     0.1922
         Met            bcde     2               0.0186     0.0008     1.6242
         Met            bcde     3                    0        0.0        0.0
         Met            bcde     4               0.0142        0.0     1.6721
         Met           abcde     0               0.9469     0.9475     0.0058
         Met           abcde     1               0.0543     0.0512     0.0912
         Met           abcde     2                    0     0.0011     0.0123
         Met           abcde     3               0.0046     0.0001     0.1989
         Met           abcde     4                0.012        0.0      3.978
         Met           abcde     5               0.0269        0.0     3.2243
         Phe        bcdefghi     0               0.9014     0.9012     0.0003
         Phe        bcdefghi     1                0.077     0.0781     0.0478
         Phe        bcdefghi     2               0.0134     0.0187     0.3538
         Phe        bcdefghi     3               0.0058     0.0012     0.1076
         Phe        bcdefghi     4                    0     0.0007     0.0152
         Phe        bcdefghi     5               0.0047     0.0001     0.3319
         Phe        bcdefghi     6                    0        0.0        0.0
         Phe        bcdefghi     7               0.0067        0.0     0.2319
         Phe        bcdefghi     8               0.0113        0.0     1.5774
         Phe              ab     0               0.9645     0.9644     0.0001
         Phe              ab     1               0.0175     0.0209     0.0652
         Phe              ab     2               0.0122     0.0147     0.1871
         Phe       abcdefghi     0               0.8898     0.8916     0.0211
         Phe       abcdefghi     1               0.0955     0.0869     0.3353
         Phe       abcdefghi     2               0.0111     0.0065     0.6003
         Phe       abcdefghi     3                    0     0.0134     4.9683
         Phe       abcdefghi     4                0.009     0.0009     1.7999
         Phe       abcdefghi     5               0.0064     0.0007     0.3206
         Phe       abcdefghi     6               0.0254     0.0001     3.2729
         Phe       abcdefghi     7                    0        0.0        0.0
         Phe       abcdefghi     8                    0        0.0        0.0
         Phe       abcdefghi     9                    0        0.0        0.0
         Ser              bc     0               0.6866      0.825      85.17
         Ser              bc     1               0.0232      0.103    44.1975
         Ser              bc     2               0.1662     0.0719   246.9003
         Ser              ab     0               0.8341     0.8558     3.2756
         Ser              ab     1               0.1771     0.0343   120.6489
         Ser              ab     2               0.0803     0.1099     8.7995
         Ser             abc     0               0.8092     0.8109     0.1161
         Ser             abc     1               0.0429     0.0771    46.6597
         Ser             abc     2               0.1299     0.0413    78.4155
         Ser             abc     3               0.0703     0.0707     0.0079
         Thr             bcd     0               0.9663      0.968     0.0213
         Thr             bcd     1               0.0473     0.0314     3.9544
         Thr             bcd     2                    0     0.0005      0.002
         Thr             bcd     3                    0        0.0        0.0
         Thr            abcd     0               0.9576     0.9577        0.0
         Thr            abcd     1               0.0366     0.0414     0.1621
         Thr            abcd     2               0.0151     0.0007     1.2264
         Thr            abcd     3               0.0044     0.0002     0.5017
         Thr            abcd     4                    0        0.0        0.0
         Tyr              ab     0               0.9768     0.9769     0.0001
         Tyr              ab     1               0.0232     0.0211     0.0253
         Tyr              ab     2               0.0101      0.002     1.0329
         Val            bcde     0                0.925     0.9261     0.0243
         Val            bcde     1               0.0449     0.0604     1.2367
         Val            bcde     2               0.0407     0.0119    16.8774
         Val            bcde     3                    0     0.0013     0.0103
         Val            bcde     4               0.0028     0.0003     0.2566
         Val           abcde     0               0.9148     0.9162     0.0106
         Val           abcde     1               0.0472     0.0596     1.2699
         Val           abcde     2               0.0371     0.0164     6.7344
         Val           abcde     3               0.0011     0.0064     1.1149
         Val           abcde     4               0.0042     0.0012     0.0529
         Val           abcde     5               0.0054     0.0003     0.1834
         aKG           abcde     0               0.9453     0.9455     0.0008
         aKG           abcde     1               0.0592     0.0514     0.4257
         aKG           abcde     2               0.0025      0.003     0.0075
         aKG           abcde     3                    0     0.0001     0.0002
         aKG           abcde     4                    0        0.0        0.0
         aKG           abcde     5                0.004        0.0     0.1103
         Cit          abcdef     0                0.898     0.8993     0.0139
         Cit          abcdef     1               0.0474     0.0649     1.8097
         Cit          abcdef     2               0.0234      0.004    10.3826
         Cit          abcdef     3                    0     0.0286     5.6615
         Cit          abcdef     4                    0     0.0026     0.0662
         Cit          abcdef     5               0.0151     0.0006     1.0826
         Cit          abcdef     6               0.0083        0.0     0.8507
         Fum            abcd     0               0.9373     0.9371     0.0002
         Fum            abcd     1               0.0415     0.0498     0.4133
         Fum            abcd     2                    0     0.0113     1.0607
         Fum            abcd     3               0.0112     0.0016     0.6424
         Fum            abcd     4                    0     0.0001     0.0003
         Mal            abcd     0               0.9232     0.9199     0.0502
         Mal            abcd     1               0.0493      0.063     5.1865
         Mal            abcd     2               0.0324     0.0156     2.3401
         Mal            abcd     3               0.0047     0.0015     0.2864
         Mal            abcd     4                    0     0.0001        0.0
         Pyr             abc     0               0.7659     0.7678     0.0719
         Pyr             abc     1               0.0373      0.025     1.0519
         Pyr             abc     2               0.1629     0.1401     3.0853
         Pyr             abc     3               0.0728     0.0671      0.325
         Suc            abcd     0               0.9449     0.9453     0.0019
         Suc            abcd     1               0.0384     0.0421     0.1689
         Suc            abcd     2               0.0139     0.0119     0.1096
         Suc            abcd     3               0.0152     0.0005     2.6386
         Suc            abcd     4               0.0141     0.0001     1.9387

 Total Residual at Current Time 922.9596

 Measurement Time 0.75
  Metabolite           Atoms    M+    Measured (scaled)  Simulated   Residual
         Ala              bc     0               0.9064     0.9108     0.3052
         Ala              bc     1               0.0286     0.0665    17.7303
         Ala              bc     2               0.1252     0.0226    62.2442
         Ala             abc     0               0.8987     0.9011     0.0714
         Ala             abc     1               0.0088     0.0293     2.9231
         Ala             abc     2               0.0812     0.0471      8.072
         Ala             abc     3               0.0541     0.0225     5.0779
         Asn            abcd     0               0.9564     0.9571     0.0065
         Asn            abcd     1               0.0592     0.0416     1.5956
         Asn            abcd     2                    0     0.0007     0.0057
         Asn            abcd     3                    0     0.0006     0.0028
         Asn            abcd     4               0.0217        0.0      3.242
         Asp              ab     0               0.9495     0.9501      0.002
         Asp              ab     1               0.0427     0.0206     3.4017
         Asp              ab     2                0.013     0.0293     4.1821
         Asp             bcd     0                0.927     0.9283     0.0091
         Asp             bcd     1               0.0378     0.0419     0.0738
         Asp             bcd     2               0.0338     0.0265     1.4648
         Asp             bcd     3               0.0044     0.0033     0.0523
         Asp            abcd     0               0.9175     0.9184     0.0034
         Asp            abcd     1               0.0586     0.0514      0.311
         Asp            abcd     2               0.0126      0.001     2.0946
         Asp            abcd     3               0.0137     0.0259     1.8374
         Asp            abcd     4               0.0092     0.0033     0.5413
         Glu            bcde     0               0.9373     0.9374        0.0
         Glu            bcde     1               0.0458     0.0453     0.0021
         Glu            bcde     2                    0     0.0152     1.0292
         Glu            bcde     3               0.0008     0.0015     0.0048
         Glu            bcde     4                    0     0.0006     0.0068
         Glu           abcde     0               0.9252     0.9249     0.0014
         Glu           abcde     1               0.0358     0.0568     2.2349
         Glu           abcde     2               0.0055     0.0152     1.9351
         Glu           abcde     3               0.0061     0.0024     0.0955
         Glu           abcde     4               0.0024     0.0007     0.0249
         Glu           abcde     5               0.0106     0.0001     0.9196
         Gln           abcde     0                0.947     0.9471     0.0002
         Gln           abcde     1               0.0466     0.0513     0.1584
         Gln           abcde     2               0.0119     0.0015     1.6796
         Gln           abcde     3                    0     0.0001     0.0001
         Gln           abcde     4                    0        0.0        0.0
         Gln           abcde     5               0.0157        0.0     1.7098
         Gly               b     0               0.8588     0.8311     6.3207
         Gly               b     1               0.0765     0.1689   237.0156
         Gly              ab     0               0.7497     0.7417     0.4453
         Gly              ab     1               0.0578     0.1543    47.5025
         Gly              ab     2               0.0237      0.104    44.7134
         Ile           bcdef     0               0.9325     0.9347     0.0266
         Ile           bcdef     1               0.0534     0.0594     0.4504
         Ile           bcdef     2               0.0336     0.0057    12.1609
         Ile           bcdef     3               0.0026     0.0002     0.0608
         Ile           bcdef     4                    0        0.0        0.0
         Ile           bcdef     5               0.0047        0.0     0.1502
         Leu           bcdef     0                0.938     0.9388     0.0072
         Leu           bcdef     1               0.0606     0.0591     0.0835
         Leu           bcdef     2                    0     0.0019     0.0561
         Leu           bcdef     3               0.0234     0.0001      3.759
         Leu           bcdef     4                    0        0.0        0.0
         Leu           bcdef     5               0.0113        0.0     1.5622
         Met            bcde     0               0.9567     0.9566     0.0001
         Met            bcde     1               0.0327     0.0417      0.474
         Met            bcde     2               0.0053     0.0016     0.0698
         Met            bcde     3                    0     0.0001     0.0001
         Met            bcde     4                    0        0.0        0.0
         Met           abcde     0                0.946     0.9464      0.001
         Met           abcde     1               0.0523     0.0515     0.0147
         Met           abcde     2                    0     0.0011     0.0087
         Met           abcde     3               0.0051      0.001     0.6992
         Met           abcde     4               0.0118     0.0001      0.706
         Met           abcde     5                    0        0.0        0.0
         Phe        bcdefghi     0                0.863     0.8618     0.0305
         Phe        bcdefghi     1               0.0657     0.0755     3.8317
         Phe        bcdefghi     2               0.0534     0.0533        0.0
         Phe        bcdefghi     3                    0     0.0039     0.1903
         Phe        bcdefghi     4               0.0147     0.0048     0.5826
         Phe        bcdefghi     5               0.0129     0.0003     2.4837
         Phe        bcdefghi     6               0.0015     0.0003      0.024
         Phe        bcdefghi     7               0.0069        0.0     0.7329
         Phe        bcdefghi     8               0.0006        0.0     0.0032
         Phe              ab     0               0.9393     0.9385     0.0065
         Phe              ab     1                0.057     0.0203     5.9877
         Phe              ab     2               0.0194     0.0412    19.0149
         Phe       abcdefghi     0               0.8535     0.8526     0.0053
         Phe       abcdefghi     1                0.081     0.0839     0.2425
         Phe       abcdefghi     2               0.0183       0.02     0.0164
         Phe       abcdefghi     3               0.0107     0.0356      5.133
         Phe       abcdefghi     4               0.0027      0.003     0.0019
         Phe       abcdefghi     5                    0     0.0043     0.5173
         Phe       abcdefghi     6               0.0139     0.0004     3.7139
         Phe       abcdefghi     7               0.0032     0.0001     0.0419
         Phe       abcdefghi     8                    0        0.0        0.0
         Phe       abcdefghi     9                    0        0.0        0.0
         Ser              bc     0               0.6171     0.7292    64.1285
         Ser              bc     1               0.0665     0.1855    83.8027
         Ser              bc     2               0.3456     0.0853   301.1271
         Ser              ab     0               0.7103     0.7593    66.8078
         Ser              ab     1               0.2751     0.1048   591.4621
         Ser              ab     2               0.1426     0.1359     0.5631
         Ser             abc     0               0.6445     0.6786     6.8897
         Ser             abc     1               0.0758     0.1698   353.6459
         Ser             abc     2               0.2132      0.073    87.3825
         Ser             abc     3                0.132     0.0786   114.3477
         Thr             bcd     0               0.9663     0.9662     0.0001
         Thr             bcd     1               0.0183     0.0317     1.2469
         Thr             bcd     2                    0     0.0019     0.0359
         Thr             bcd     3               0.0038     0.0001      0.139
         Thr            abcd     0               0.9549     0.9559     0.0127
         Thr            abcd     1               0.0768     0.0417     5.4721
         Thr            abcd     2                    0     0.0007     0.0058
         Thr            abcd     3               0.0003     0.0016     0.0244
         Thr            abcd     4                    0     0.0001     0.0001
         Tyr              ab     0                0.973     0.9733     0.0008
         Tyr              ab     1               0.0328     0.0211     0.9595
         Tyr              ab     2               0.0073     0.0057     0.0739
         Val            bcde     0               0.7842     0.7842        0.0
         Val            bcde     1               0.0412     0.1302   123.6471
         Val            bcde     2               0.1326     0.0652    26.9482
         Val            bcde     3                    0     0.0167     2.2952
         Val            bcde     4               0.0339     0.0038      4.643
         Val           abcde     0               0.7231     0.7758    12.3477
         Val           abcde     1               0.0462     0.0896     9.6196
         Val           abcde     2                0.113     0.0735    62.4029
         Val           abcde     3               0.0347     0.0412     1.1741
         Val           abcde     4               0.0242     0.0162      1.005
         Val           abcde     5               0.0126     0.0038     3.0802
         aKG           abcde     0               0.9232     0.9222     0.0106
         aKG           abcde     1               0.0351     0.0576     6.2665
         aKG           abcde     2               0.0076     0.0166     1.6401
         aKG           abcde     3               0.0056     0.0027     0.2291
         aKG           abcde     4               0.0029     0.0008     0.0232
         aKG           abcde     5               0.0119     0.0001     1.1618
         Cit          abcdef     0               0.7263     0.7731    27.0787
         Cit          abcdef     1               0.0361     0.1121    71.3412
         Cit          abcdef     2               0.1445     0.0293   368.6771
         Cit          abcdef     3               0.0106       0.06    38.1907
         Cit          abcdef     4               0.0095     0.0179      1.112
         Cit          abcdef     5                    0     0.0067     0.3112
         Cit          abcdef     6               0.0141     0.0009     0.8942
         Fum            abcd     0               0.8622      0.862     0.0011
         Fum            abcd     1               0.0677     0.0833     2.4359
         Fum            abcd     2               0.0377      0.044     0.4883
         Fum            abcd     3               0.0354     0.0087      7.088
         Fum            abcd     4                    0      0.002     0.0242
         Mal            abcd     0               0.7861     0.8041       1.92
         Mal            abcd     1               0.0566      0.123    44.0357
         Mal            abcd     2               0.0976     0.0614    36.2785
         Mal            abcd     3                0.051     0.0097    16.9989
         Mal            abcd     4               0.0118     0.0017     2.0491
         Pyr             abc     0               0.5555     0.5482     0.3148
         Pyr             abc     1               0.0241     0.0186     0.6214
         Pyr             abc     2               0.2852      0.292     0.7359
         Pyr             abc     3               0.1439     0.1412     0.0731
         Suc            abcd     0               0.8938     0.8965     0.0385
         Suc            abcd     1               0.0497     0.0571     0.6821
         Suc            abcd     2               0.0325     0.0386     0.1896
         Suc            abcd     3               0.0369     0.0055    15.3975
         Suc            abcd     4                    0     0.0023     0.0259

 Total Residual at Current Time 3095.5274

 Measurement Time 1.20
  Metabolite           Atoms    M+    Measured (scaled)  Simulated   Residual
         Ala              bc     0               0.8136     0.8372     6.9114
         Ala              bc     1               0.0095     0.1156    57.5107
         Ala              bc     2               0.1812     0.0471   179.5977
         Ala             abc     0                0.826     0.8282     0.1331
         Ala             abc     1                 0.04     0.0272     1.1422
         Ala             abc     2               0.1235     0.0976     3.9492
         Ala             abc     3               0.0588      0.047     5.5787
         Asn            abcd     0               0.9555     0.9553     0.0001
         Asn            abcd     1                0.041     0.0422     0.0297
         Asn            abcd     2                    0     0.0007     0.0099
         Asn            abcd     3                    0     0.0016     0.0126
         Asn            abcd     4               0.0021     0.0002     0.1365
         Asp              ab     0               0.9257     0.9334     0.3016
         Asp              ab     1                0.093     0.0202    31.3382
         Asp              ab     2               0.0214     0.0465     4.3742
         Asp             bcd     0               0.8877     0.8883     0.0117
         Asp             bcd     1               0.0346     0.0643     8.7814
         Asp             bcd     2               0.0879      0.038    12.7276
         Asp             bcd     3               0.0175     0.0095     1.7833
         Asp            abcd     0               0.8778     0.8788     0.0298
         Asp            abcd     1               0.0434     0.0731    10.8632
         Asp            abcd     2               0.0462     0.0018    40.2534
         Asp            abcd     3               0.0327     0.0369     0.0901
         Asp            abcd     4                    0     0.0094     0.6197
         Glu            bcde     0               0.8972     0.8957     0.0152
         Glu            bcde     1               0.0493     0.0592     1.2058
         Glu            bcde     2               0.0342     0.0365      0.218
         Glu            bcde     3                    0      0.006     0.4437
         Glu            bcde     4               0.0025     0.0025        0.0
         Glu           abcde     0               0.8786     0.8753     0.0632
         Glu           abcde     1               0.0436     0.0747     9.6432
         Glu           abcde     2               0.0315     0.0364     0.6546
         Glu           abcde     3               0.0054       0.01     0.3259
         Glu           abcde     4               0.0137     0.0032     0.9212
         Glu           abcde     5                    0     0.0005     0.0026
         Gln           abcde     0               0.9445     0.9446     0.0005
         Gln           abcde     1               0.0635     0.0521     0.6692
         Gln           abcde     2                    0     0.0028      0.047
         Gln           abcde     3                    0     0.0004     0.0039
         Gln           abcde     4               0.0066     0.0001     0.2915
         Gln           abcde     5                    0        0.0        0.0
         Gly               b     0               0.8111     0.8058     0.2314
         Gly               b     1               0.1468     0.1942    11.4418
         Gly              ab     0               0.6546     0.6461     1.4566
         Gly              ab     1               0.0764     0.2282   117.6793
         Gly              ab     2               0.0266     0.1256   200.2809
         Ile           bcdef     0               0.9172      0.919     0.0498
         Ile           bcdef     1               0.0507     0.0693     7.0612
         Ile           bcdef     2               0.0453     0.0112    32.1424
         Ile           bcdef     3               0.0044     0.0004     0.1582
         Ile           bcdef     4               0.0052        0.0     0.5388
         Ile           bcdef     5               0.0093        0.0     1.3553
         Leu           bcdef     0               0.9248     0.9247     0.0001
         Leu           bcdef     1               0.0686      0.071     0.0842
         Leu           bcdef     2                0.004     0.0036     0.0062
         Leu           bcdef     3               0.0031     0.0006     0.0492
         Leu           bcdef     4               0.0133     0.0001     1.7232
         Leu           bcdef     5               0.0005        0.0      0.005
         Met            bcde     0               0.9537     0.9538     0.0001
         Met            bcde     1               0.0423     0.0427     0.0014
         Met            bcde     2                    0      0.003     0.1448
         Met            bcde     3               0.0069     0.0004     0.8674
         Met            bcde     4               0.0013        0.0      0.012
         Met           abcde     0               0.9416     0.9436     0.0414
         Met           abcde     1               0.0779     0.0525      5.355
         Met           abcde     2                    0     0.0012     0.0081
         Met           abcde     3               0.0241     0.0023     2.0968
         Met           abcde     4                0.007     0.0004     0.1935
         Met           abcde     5               0.0039        0.0     0.2422
         Phe        bcdefghi     0                0.819     0.8225      0.061
         Phe        bcdefghi     1               0.0892     0.0735     2.0553
         Phe        bcdefghi     2               0.0885     0.0862     0.0283
         Phe        bcdefghi     3               0.0072     0.0068     0.0027
         Phe        bcdefghi     4               0.0037     0.0098      0.301
         Phe        bcdefghi     5               0.0074     0.0006     0.9305
         Phe        bcdefghi     6               0.0106     0.0006     0.8281
         Phe        bcdefghi     7                    0        0.0        0.0
         Phe        bcdefghi     8                    0     0.0001     0.0001
         Phe              ab     0               0.9131     0.9163     0.1057
         Phe              ab     1               0.0783     0.0198    28.2363
         Phe              ab     2               0.0176     0.0638    21.4152
         Phe       abcdefghi     0               0.8131     0.8137     0.0087
         Phe       abcdefghi     1               0.0998     0.0815     2.3261
         Phe       abcdefghi     2               0.0556     0.0362      5.899
         Phe       abcdefghi     3               0.0324     0.0537    12.6004
         Phe       abcdefghi     4               0.0096     0.0052     0.3086
         Phe       abcdefghi     5                    0     0.0086      1.153
         Phe       abcdefghi     6               0.0005     0.0008      0.001
         Phe       abcdefghi     7               0.0103     0.0003     1.2284
         Phe       abcdefghi     8                    0        0.0        0.0
         Phe       abcdefghi     9               0.0034     0.0001     0.3066
         Ser              bc     0                0.457     0.6972   476.8506
         Ser              bc     1               0.0886     0.2106    75.8633
         Ser              bc     2               0.3291     0.0922   692.8305
         Ser              ab     0               0.5632     0.6948   102.5343
         Ser              ab     1               0.2824     0.1549   200.6731
         Ser              ab     2               0.1423     0.1503     0.3287
         Ser             abc     0                0.569     0.6104    14.1766
         Ser             abc     1               0.0734     0.2109    96.3725
         Ser             abc     2                0.257     0.0952   133.4996
         Ser             abc     3               0.1285     0.0835    11.9606
         Thr             bcd     0               0.9604      0.962     0.0149
         Thr             bcd     1               0.0483     0.0333     1.8745
         Thr             bcd     2                    0     0.0042     0.2723
         Thr             bcd     3               0.0246     0.0006     2.9382
         Thr            abcd     0               0.9514     0.9517     0.0014
         Thr            abcd     1               0.0502     0.0432     0.5954
         Thr            abcd     2                    0     0.0007     0.0027
         Thr            abcd     3                    0     0.0038     0.4007
         Thr            abcd     4               0.0027     0.0006     0.1219
         Tyr              ab     0               0.9686     0.9697     0.0193
         Tyr              ab     1               0.0409      0.021     6.1914
         Tyr              ab     2               0.0314     0.0093     2.8837
         Val            bcde     0               0.5724     0.6339    22.3936
         Val            bcde     1               0.0367     0.1888   102.7572
         Val            bcde     2               0.2082     0.1244    86.5859
         Val            bcde     3               0.0136     0.0429     8.6232
         Val            bcde     4               0.0567       0.01     18.045
         Val           abcde     0               0.6043      0.627      8.061
         Val           abcde     1               0.0445     0.1139    48.1406
         Val           abcde     2               0.1799     0.1225    91.7143
         Val           abcde     3               0.0565     0.0846    31.5536
         Val           abcde     4               0.0611     0.0421     5.6807
         Val           abcde     5               0.0261       0.01     2.1533
         aKG           abcde     0               0.8739     0.8704     0.0706
         aKG           abcde     1                0.059     0.0765     8.5052
         aKG           abcde     2               0.0565     0.0383     2.2886
         aKG           abcde     3               0.0224     0.0108     1.3581
         aKG           abcde     4                    0     0.0034     0.2414
         aKG           abcde     5               0.0138     0.0006     1.0334
         Cit          abcdef     0               0.5658     0.6272     16.769
         Cit          abcdef     1               0.0626     0.1699   179.9628
         Cit          abcdef     2               0.2249     0.0705   196.9432
         Cit          abcdef     3               0.0233     0.0762    57.0192
         Cit          abcdef     4               0.0332     0.0358     0.0655
         Cit          abcdef     5               0.0124     0.0169     0.5535
         Cit          abcdef     6                    0     0.0035     0.0869
         Fum            abcd     0               0.7813     0.7915     1.0336
         Fum            abcd     1               0.0606     0.1137    16.6816
         Fum            abcd     2               0.1011     0.0704    26.1697
         Fum            abcd     3               0.0627     0.0188     8.5594
         Fum            abcd     4               0.0066     0.0057     0.0087
         Mal            abcd     0               0.6845     0.7173     4.7846
         Mal            abcd     1               0.0713       0.16    78.6442
         Mal            abcd     2                0.128     0.0952    16.8462
         Mal            abcd     3               0.0706     0.0223    64.8653
         Mal            abcd     4                0.019     0.0053     1.8687
         Pyr             abc     0                0.474     0.4511     5.2525
         Pyr             abc     1               0.0471     0.0164    11.6155
         Pyr             abc     2               0.2935     0.3588    21.7496
         Pyr             abc     3               0.1387     0.1737     7.2388
         Suc            abcd     0               0.8324     0.8351     0.2063
         Suc            abcd     1               0.0979      0.083     1.3104
         Suc            abcd     2               0.1288     0.0628    25.7299
         Suc            abcd     3               0.0353     0.0133     2.1463
         Suc            abcd     4               0.0109     0.0058     0.3287

 Total Residual at Current Time 3847.7656

 Measurement Time 1.65
  Metabolite           Atoms    M+    Measured (scaled)  Simulated   Residual
         Ala              bc     0               0.7618      0.765     0.2943
         Ala              bc     1               0.0408     0.1638   420.1896
         Ala              bc     2                0.255     0.0712   150.2533
         Ala             abc     0               0.7461     0.7566     0.4893
         Ala             abc     1               0.0297     0.0252     0.1047
         Ala             abc     2                0.154     0.1472     0.9486
         Ala             abc     3               0.0939      0.071     3.0842
         Asn            abcd     0               0.9522     0.9524     0.0008
         Asn            abcd     1               0.0518     0.0435     0.3499
         Asn            abcd     2                    0     0.0007     0.0028
         Asn            abcd     3               0.0104     0.0027     1.6336
         Asn            abcd     4               0.0002     0.0006     0.0022
         Asp              ab     0               0.9059     0.9183     0.7834
         Asp              ab     1               0.1194     0.0199    50.5392
         Asp              ab     2               0.0559     0.0619     0.3603
         Asp             bcd     0               0.8405     0.8426     0.1829
         Asp             bcd     1               0.0458     0.0939    10.2593
         Asp             bcd     2               0.1079      0.046    47.1965
         Asp             bcd     3               0.0147     0.0175     0.1248
         Asp            abcd     0               0.8189     0.8336     2.6837
         Asp            abcd     1               0.0682     0.1019     6.7203
         Asp            abcd     2               0.0876     0.0027   146.9763
         Asp            abcd     3               0.0706     0.0443     4.0769
         Asp            abcd     4                    0     0.0175      2.119
         Glu            bcde     0               0.8375     0.8385     0.0204
         Glu            bcde     1               0.0732      0.082     0.5473
         Glu            bcde     2               0.0738     0.0608     3.4488
         Glu            bcde     3                    0      0.013     1.1682
         Glu            bcde     4               0.0201     0.0056     1.4616
         Glu           abcde     0               0.8092     0.8052     0.1297
         Glu           abcde     1               0.0647     0.1009     7.7469
         Glu           abcde     2               0.0425     0.0621     6.0151
         Glu           abcde     3                    0     0.0225     7.9429
         Glu           abcde     4                0.008     0.0076     0.0048
         Glu           abcde     5                0.009     0.0016     0.2415
         Gln           abcde     0               0.9387     0.9389     0.0009
         Gln           abcde     1               0.0512      0.054     0.0575
         Gln           abcde     2               0.0115     0.0054     1.5261
         Gln           abcde     3               0.0027     0.0012     0.0108
         Gln           abcde     4               0.0135     0.0004     2.7002
         Gln           abcde     5                    0     0.0001     0.0001
         Gly               b     0               0.7965     0.7966     0.0001
         Gly               b     1               0.2037     0.2034     0.0011
         Gly              ab     0               0.6179     0.5903     5.3116
         Gly              ab     1               0.1158     0.2688   119.4448
         Gly              ab     2               0.0569     0.1409    41.7616
         Ile           bcdef     0               0.9024     0.9016     0.0041
         Ile           bcdef     1               0.0573     0.0803     8.2415
         Ile           bcdef     2               0.0605     0.0174    10.9965
         Ile           bcdef     3                    0     0.0007     0.0023
         Ile           bcdef     4               0.0065     0.0001     0.5119
         Ile           bcdef     5               0.0023        0.0     0.1511
         Leu           bcdef     0               0.9075     0.9076     0.0005
         Leu           bcdef     1               0.0878     0.0842     0.0775
         Leu           bcdef     2               0.0035     0.0061     0.1405
         Leu           bcdef     3               0.0151     0.0016     1.0814
         Leu           bcdef     4                    0     0.0004     0.0027
         Leu           bcdef     5               0.0033        0.0     0.0745
         Met            bcde     0               0.9484     0.9491     0.0042
         Met            bcde     1               0.0565      0.045     0.6718
         Met            bcde     2                    0     0.0049      0.291
         Met            bcde     3               0.0152      0.001     1.6594
         Met            bcde     4               0.0043        0.0     0.5075
         Met           abcde     0               0.9383      0.939     0.0061
         Met           abcde     1               0.0596     0.0547      0.676
         Met           abcde     2                0.004     0.0013     0.0425
         Met           abcde     3               0.0025     0.0041     0.0507
         Met           abcde     4                    0      0.001     0.0272
         Met           abcde     5                    0        0.0        0.0
         Phe        bcdefghi     0               0.7874      0.787     0.0023
         Phe        bcdefghi     1               0.0721     0.0718     0.0017
         Phe        bcdefghi     2               0.1107     0.1153     0.3363
         Phe        bcdefghi     3               0.0117     0.0093     0.0281
         Phe        bcdefghi     4               0.0057     0.0145     1.2124
         Phe        bcdefghi     5               0.0034     0.0009     0.1772
         Phe        bcdefghi     6                    0      0.001     0.0151
         Phe        bcdefghi     7               0.0203        0.0     3.4111
         Phe        bcdefghi     8                    0     0.0001     0.0004
         Phe              ab     0               0.8898     0.8973     0.6913
         Phe              ab     1               0.1075     0.0194    95.8556
         Phe              ab     2               0.0471     0.0833    26.6598
         Phe       abcdefghi     0               0.7775     0.7786      0.035
         Phe       abcdefghi     1               0.0875     0.0794     1.3472
         Phe       abcdefghi     2               0.0674     0.0514     5.2282
         Phe       abcdefghi     3               0.0465     0.0689     6.1867
         Phe       abcdefghi     4                    0     0.0072     0.5116
         Phe       abcdefghi     5                    0     0.0126     0.8113
         Phe       abcdefghi     6                    0     0.0013     0.0097
         Phe       abcdefghi     7               0.0013     0.0005     0.0051
         Phe       abcdefghi     8               0.0038        0.0      0.099
         Phe       abcdefghi     9               0.0098     0.0001      0.476
         Ser              bc     0               0.5096     0.6859   215.6979
         Ser              bc     1               0.1057     0.2192    89.4059
         Ser              bc     2               0.3964      0.095   537.5916
         Ser              ab     0               0.4885     0.6569   234.4928
         Ser              ab     1               0.2765     0.1825   245.5614
         Ser              ab     2               0.1465     0.1606     4.0487
         Ser             abc     0               0.4531     0.5751    88.0557
         Ser             abc     1               0.0934     0.2286    93.1987
         Ser             abc     2                0.284     0.1098   154.8732
         Ser             abc     3               0.1365     0.0866    50.8233
         Thr             bcd     0               0.9532     0.9548     0.0151
         Thr             bcd     1               0.0482     0.0366     1.1001
         Thr             bcd     2               0.0095      0.007     0.0748
         Thr             bcd     3                0.017     0.0015     3.7565
         Thr            abcd     0               0.9442     0.9446     0.0034
         Thr            abcd     1               0.0502     0.0465     0.2215
         Thr            abcd     2                    0     0.0008     0.0059
         Thr            abcd     3               0.0175     0.0065     2.4531
         Thr            abcd     4                    0     0.0015     0.0359
         Tyr              ab     0               0.9658     0.9662     0.0023
         Tyr              ab     1               0.0346     0.0209     2.3021
         Tyr              ab     2                    0     0.0129     0.8445
         Val            bcde     0               0.4542     0.5086    15.0607
         Val            bcde     1                0.029     0.2291   494.6928
         Val            bcde     2               0.2729     0.1754    56.2333
         Val            bcde     3               0.0081     0.0704    22.9311
         Val            bcde     4               0.1005     0.0165    35.9961
         Val           abcde     0               0.4236      0.503    37.3108
         Val           abcde     1               0.0292       0.13    51.8421
         Val           abcde     2               0.2054     0.1569    47.9357
         Val           abcde     3               0.0458     0.1244    42.9268
         Val           abcde     4               0.0657     0.0692     0.1226
         Val           abcde     5               0.0402     0.0165    22.5531
         aKG           abcde     0                  0.8     0.7988     0.0389
         aKG           abcde     1               0.0403     0.1033   110.0259
         aKG           abcde     2               0.1182     0.0644    20.0778
         aKG           abcde     3               0.0213     0.0237     0.0401
         aKG           abcde     4               0.0125     0.0081     0.1614
         aKG           abcde     5                    0     0.0017     0.0293
         Cit          abcdef     0               0.4919     0.4989     1.3542
         Cit          abcdef     1               0.0639     0.2144   461.9662
         Cit          abcdef     2               0.2976     0.1137    200.141
         Cit          abcdef     3               0.0604     0.0885     16.042
         Cit          abcdef     4               0.0512     0.0498     0.0108
         Cit          abcdef     5               0.0307     0.0276     0.1988
         Cit          abcdef     6                    0     0.0072     0.5176
         Fum            abcd     0               0.7244      0.728     0.5285
         Fum            abcd     1               0.0751     0.1404    42.6024
         Fum            abcd     2                0.121     0.0923      4.204
         Fum            abcd     3               0.0854     0.0292    87.8723
         Fum            abcd     4               0.0219     0.0101     1.7235
         Mal            abcd     0               0.6361     0.6494     4.9798
         Mal            abcd     1               0.0971     0.1845    76.3708
         Mal            abcd     2               0.1644     0.1208    38.6795
         Mal            abcd     3               0.1119     0.0357   118.5723
         Mal            abcd     4               0.0163     0.0096     0.5606
         Pyr             abc     0               0.4475     0.4076    32.5165
         Pyr             abc     1               0.0304      0.016     0.9143
         Pyr             abc     2               0.3122     0.3884    48.0821
         Pyr             abc     3               0.1618      0.188    27.5094
         Suc            abcd     0               0.7672     0.7727     0.3685
         Suc            abcd     1               0.0931     0.1111     1.4317
         Suc            abcd     2               0.1227     0.0851     8.3875
         Suc            abcd     3               0.0707     0.0216    19.8706
         Suc            abcd     4               0.0165     0.0096     1.3488

 Total Residual at Current Time 5096.5371

 Measurement Time 2.10
  Metabolite           Atoms    M+    Measured (scaled)  Simulated   Residual
         Ala              bc     0               0.6175     0.7004    40.6142
         Ala              bc     1               0.0365      0.207   240.1364
         Ala              bc     2               0.2953     0.0926   243.0821
         Ala             abc     0               0.6799     0.6924     1.2929
         Ala             abc     1               0.0504     0.0236     3.6686
         Ala             abc     2               0.2041     0.1915     2.5087
         Ala             abc     3               0.1063     0.0925     2.9859
         Asn            abcd     0               0.9478     0.9481     0.0008
         Asn            abcd     1               0.0493     0.0457     0.2019
         Asn            abcd     2                    0     0.0008     0.0186
         Asn            abcd     3               0.0016     0.0041     0.0604
         Asn            abcd     4                    0     0.0013     0.0442
         Asp              ab     0               0.8276     0.9047     73.339
         Asp              ab     1               0.1502     0.0196   682.3568
         Asp              ab     2               0.0809     0.0757     0.1871
         Asp             bcd     0               0.7927     0.7958     0.0437
         Asp             bcd     1               0.0685     0.1261     51.794
         Asp             bcd     2               0.1439     0.0519    43.1412
         Asp             bcd     3                0.032     0.0262     0.9416
         Asp            abcd     0               0.7775     0.7873     1.1792
         Asp            abcd     1               0.0529     0.1332    32.9747
         Asp            abcd     2               0.1203     0.0038    94.2608
         Asp            abcd     3               0.0883     0.0495     7.6692
         Asp            abcd     4               0.0307     0.0261     0.1072
         Glu            bcde     0               0.7568     0.7749     1.6664
         Glu            bcde     1               0.0366     0.1096    31.4649
         Glu            bcde     2               0.1362      0.085    32.3723
         Glu            bcde     3               0.0128     0.0212     0.8784
         Glu            bcde     4               0.0158     0.0094     0.3426
         Glu           abcde     0               0.7285     0.7262     0.0231
         Glu           abcde     1               0.0575     0.1295    63.8393
         Glu           abcde     2               0.1298     0.0895    13.4251
         Glu           abcde     3               0.0022     0.0382    12.9573
         Glu           abcde     4                0.004     0.0134     1.0924
         Glu           abcde     5               0.0215     0.0033     1.4718
         Gln           abcde     0                 0.93     0.9293     0.0098
         Gln           abcde     1               0.0435     0.0574      5.378
         Gln           abcde     2               0.0221     0.0093     1.3649
         Gln           abcde     3               0.0139     0.0028     1.0175
         Gln           abcde     4                    0     0.0009     0.0063
         Gln           abcde     5               0.0022     0.0002     0.0242
         Gly               b     0               0.7853     0.7934     0.8048
         Gly               b     1               0.2515     0.2066    13.9517
         Gly              ab     0               0.6787     0.5597    83.7226
         Gly              ab     1               0.1661     0.2905   315.5528
         Gly              ab     2               0.0738     0.1498    57.6979
         Ile           bcdef     0               0.8847     0.8836     0.0126
         Ile           bcdef     1               0.0499     0.0914    47.8063
         Ile           bcdef     2               0.0921     0.0238    32.4095
         Ile           bcdef     3               0.0053     0.0011     0.2781
         Ile           bcdef     4               0.0218     0.0002     3.2645
         Ile           bcdef     5               0.0034        0.0      0.235
         Leu           bcdef     0               0.8891     0.8892     0.0002
         Leu           bcdef     1               0.0998     0.0974     0.0265
         Leu           bcdef     2                    0     0.0094     0.7379
         Leu           bcdef     3               0.0071      0.003     0.1159
         Leu           bcdef     4                0.008     0.0008     0.8013
         Leu           bcdef     5                    0     0.0001     0.0001
         Met            bcde     0               0.9413     0.9424     0.0121
         Met            bcde     1               0.0614     0.0486      2.012
         Met            bcde     2                    0     0.0069     0.9791
         Met            bcde     3                0.005      0.002     0.1865
         Met            bcde     4               0.0055        0.0     0.3673
         Met           abcde     0               0.9329     0.9324     0.0044
         Met           abcde     1               0.0471     0.0582     2.5232
         Met           abcde     2                0.015     0.0015     1.8164
         Met           abcde     3               0.0051      0.006     0.0069
         Met           abcde     4               0.0143      0.002     0.7732
         Met           abcde     5               0.0021        0.0     0.0516
         Phe        bcdefghi     0               0.7515     0.7561      0.107
         Phe        bcdefghi     1               0.0682     0.0703     0.0923
         Phe        bcdefghi     2               0.1517     0.1406     1.2394
         Phe        bcdefghi     3                0.019     0.0116     1.1174
         Phe        bcdefghi     4               0.0052     0.0187     3.7336
         Phe        bcdefghi     5               0.0015     0.0012     0.0009
         Phe        bcdefghi     6               0.0001     0.0013     0.0594
         Phe        bcdefghi     7               0.0099        0.0     1.9854
         Phe        bcdefghi     8               0.0059     0.0002     0.1932
         Phe              ab     0               0.8785      0.881     0.1735
         Phe              ab     1               0.1486     0.0191    74.6119
         Phe              ab     2                0.056     0.0999    19.2705
         Phe       abcdefghi     0               0.7474      0.748     0.0168
         Phe       abcdefghi     1               0.0804     0.0777     0.1129
         Phe       abcdefghi     2               0.1165     0.0649    13.6249
         Phe       abcdefghi     3               0.0445     0.0818    13.9575
         Phe       abcdefghi     4               0.0177     0.0089     0.4604
         Phe       abcdefghi     5               0.0041     0.0162     5.8189
         Phe       abcdefghi     6                    0     0.0017     0.0573
         Phe       abcdefghi     7               0.0016     0.0007      0.013
         Phe       abcdefghi     8               0.0026        0.0     0.0395
         Phe       abcdefghi     9                0.017     0.0002     2.8453
         Ser              bc     0                0.457     0.6818    350.952
         Ser              bc     1               0.1195     0.2221    130.139
         Ser              bc     2               0.4333      0.096   673.2873
         Ser              ab     0                0.604     0.6361     28.588
         Ser              ab     1               0.3578     0.1972   213.1988
         Ser              ab     2               0.1882     0.1667     7.2451
         Ser             abc     0               0.5042     0.5569   111.3002
         Ser             abc     1               0.1308     0.2369    92.8988
         Ser             abc     2               0.3157      0.118   610.9568
         Ser             abc     3               0.1797     0.0882   103.3365
         Thr             bcd     0               0.9444     0.9448     0.0016
         Thr             bcd     1               0.0529     0.0421     0.8164
         Thr             bcd     2               0.0049     0.0101      0.336
         Thr             bcd     3               0.0035      0.003     0.0102
         Thr            abcd     0               0.9332     0.9347     0.0201
         Thr            abcd     1               0.0794     0.0517     4.5189
         Thr            abcd     2               0.0034      0.001     0.1632
         Thr            abcd     3               0.0098     0.0095     0.0002
         Thr            abcd     4                    0      0.003      0.054
         Tyr              ab     0               0.9626     0.9628     0.0012
         Tyr              ab     1               0.0489     0.0208     4.0346
         Tyr              ab     2               0.0031     0.0164     1.7594
         Val            bcde     0               0.3662     0.4114    25.2062
         Val            bcde     1               0.0294     0.2564   357.8098
         Val            bcde     2               0.2788     0.2157    49.1234
         Val            bcde     3               0.0228     0.0944    80.0261
         Val            bcde     4               0.1192     0.0222    48.0142
         Val           abcde     0               0.3932     0.4067      5.091
         Val           abcde     1               0.0312     0.1404   119.2816
         Val           abcde     2               0.2502     0.1806    59.6453
         Val           abcde     3               0.0786     0.1571    36.5084
         Val           abcde     4               0.0952     0.0929     0.0519
         Val           abcde     5               0.0321     0.0222     0.5079
         aKG           abcde     0               0.6908      0.719     9.7487
         aKG           abcde     1               0.0651      0.132    19.9089
         aKG           abcde     2               0.1707      0.092   126.1871
         aKG           abcde     3               0.0228     0.0396    11.3655
         aKG           abcde     4               0.0177     0.0139      0.118
         aKG           abcde     5               0.0014     0.0035     0.0542
         Cit          abcdef     0               0.3944     0.3967      0.207
         Cit          abcdef     1               0.0606     0.2451   531.7697
         Cit          abcdef     2               0.2869     0.1517    93.2623
         Cit          abcdef     3               0.0813     0.0987     2.5021
         Cit          abcdef     4               0.0694     0.0597     2.5934
         Cit          abcdef     5               0.0424     0.0372     0.7502
         Cit          abcdef     6               0.0049     0.0109     0.4479
         Fum            abcd     0               0.6726     0.6707     0.0358
         Fum            abcd     1               0.0781     0.1647   208.4429
         Fum            abcd     2               0.1663     0.1112    25.0695
         Fum            abcd     3               0.0906     0.0388    54.7352
         Fum            abcd     4               0.0227     0.0145     1.3665
         Mal            abcd     0               0.5682     0.5929      9.535
         Mal            abcd     1               0.0965     0.2038    79.9248
         Mal            abcd     2               0.1867     0.1415    31.9593
         Mal            abcd     3               0.1153      0.048    92.6107
         Mal            abcd     4               0.0186     0.0139     0.1848
         Pyr             abc     0               0.4738     0.3879     73.887
         Pyr             abc     1               0.0613     0.0163    10.3341
         Pyr             abc     2               0.3405     0.4016    76.0976
         Pyr             abc     3               0.1961     0.1943     0.0285
         Suc            abcd     0               0.6998     0.7133     1.4939
         Suc            abcd     1               0.0973     0.1384    16.9065
         Suc            abcd     2               0.1669     0.1054    31.2452
         Suc            abcd     3               0.0854     0.0297    21.5776
         Suc            abcd     4               0.0027     0.0133        0.5

 Total Residual at Current Time 7045.3587

 Measurement Time 2.55
  Metabolite           Atoms    M+    Measured (scaled)  Simulated   Residual
         Ala              bc     0               0.5463     0.6449    43.2492
         Ala              bc     1               0.0398      0.244   514.7491
         Ala              bc     2               0.3016     0.1111   214.7535
         Ala             abc     0               0.6305     0.6373     1.2821
         Ala             abc     1               0.0472     0.0223    12.6235
         Ala             abc     2               0.2384     0.2295     3.1641
         Ala             abc     3               0.1288     0.1109     1.4177
         Asn            abcd     0               0.9428     0.9426     0.0009
         Asn            abcd     1               0.0262     0.0488     3.5676
         Asn            abcd     2               0.0012     0.0009     0.0004
         Asn            abcd     3                    0     0.0055     0.2506
         Asn            abcd     4                    0     0.0021     0.1271
         Asp              ab     0               0.7749     0.8925    81.8096
         Asp              ab     1               0.1738     0.0193   487.2096
         Asp              ab     2               0.0698     0.0882     2.3643
         Asp             bcd     0               0.7402     0.7506     1.0856
         Asp             bcd     1               0.0973     0.1581    36.9455
         Asp             bcd     2               0.1694     0.0565    75.3535
         Asp             bcd     3               0.0596     0.0348      9.671
         Asp            abcd     0               0.7056     0.7426     8.0924
         Asp            abcd     1               0.0656     0.1644    57.8333
         Asp            abcd     2                0.133     0.0048   164.2681
         Asp            abcd     3               0.0823     0.0534      6.909
         Asp            abcd     4               0.0423     0.0347     0.4766
         Glu            bcde     0               0.6605     0.7117    26.1949
         Glu            bcde     1               0.0296     0.1382    69.7773
         Glu            bcde     2               0.1783     0.1071   140.7292
         Glu            bcde     3               0.0126     0.0297     5.9776
         Glu            bcde     4               0.0372     0.0132     5.7468
         Glu           abcde     0               0.6437     0.6471     0.1112
         Glu           abcde     1               0.0403     0.1566    93.9042
         Glu           abcde     2               0.1545     0.1163    14.5609
         Glu           abcde     3               0.0182     0.0549     13.447
         Glu           abcde     4               0.0319     0.0198     0.6568
         Glu           abcde     5                    0     0.0054     0.1703
         Gln           abcde     0               0.9153     0.9159     0.0054
         Gln           abcde     1               0.0731     0.0622     1.1946
         Gln           abcde     2               0.0191     0.0144     0.1103
         Gln           abcde     3               0.0004     0.0052     0.6517
         Gln           abcde     4                    0     0.0018     0.0168
         Gln           abcde     5                    0     0.0004     0.0015
         Gly               b     0               0.7543     0.7921     8.4538
         Gly               b     1               0.3248     0.2079      60.72
         Gly              ab     0               0.5747     0.5436    26.8992
         Gly              ab     1               0.1715      0.302   347.5205
         Gly              ab     2               0.0909     0.1544    28.0111
         Ile           bcdef     0               0.8641     0.8656     0.0975
         Ile           bcdef     1               0.0464     0.1023    18.4981
         Ile           bcdef     2               0.1215     0.0302    49.3577
         Ile           bcdef     3               0.0095     0.0016     2.5016
         Ile           bcdef     4               0.0107     0.0003      0.641
         Ile           bcdef     5                    0        0.0        0.0
         Leu           bcdef     0               0.8696     0.8702     0.0027
         Leu           bcdef     1               0.1166       0.11     0.1987
         Leu           bcdef     2               0.0043     0.0134     0.4172
         Leu           bcdef     3               0.0102     0.0049     0.5709
         Leu           bcdef     4               0.0028     0.0014     0.0784
         Leu           bcdef     5                    0     0.0002     0.0011
         Met            bcde     0               0.9347     0.9339     0.0065
         Met            bcde     1               0.0345     0.0536     4.4766
         Met            bcde     2               0.0069     0.0092     0.1071
         Met            bcde     3               0.0123     0.0033     0.4801
         Met            bcde     4               0.0065     0.0001     0.2444
         Met           abcde     0               0.9233     0.9239     0.0023
         Met           abcde     1               0.0702      0.063     0.2646
         Met           abcde     2                0.003     0.0018      0.056
         Met           abcde     3                    0      0.008     0.2837
         Met           abcde     4               0.0116     0.0033     0.4847
         Met           abcde     5                    0     0.0001        0.0
         Phe        bcdefghi     0               0.7252     0.7294      0.147
         Phe        bcdefghi     1               0.0501     0.0691      3.602
         Phe        bcdefghi     2               0.1756     0.1623     2.1775
         Phe        bcdefghi     3               0.0222     0.0136     1.1626
         Phe        bcdefghi     4                    0     0.0224     2.9618
         Phe        bcdefghi     5               0.0103     0.0014     0.4054
         Phe        bcdefghi     6               0.0011     0.0016     0.0055
         Phe        bcdefghi     7               0.0096        0.0     2.5447
         Phe        bcdefghi     8                    0     0.0002     0.0002
         Phe              ab     0               0.8506      0.867     3.3444
         Phe              ab     1                0.147     0.0188   164.5512
         Phe              ab     2               0.0815     0.1142     6.3337
         Phe       abcdefghi     0               0.7066     0.7216     1.8696
         Phe       abcdefghi     1               0.0777     0.0762     0.0349
         Phe       abcdefghi     2               0.1249     0.0765    36.5684
         Phe       abcdefghi     3               0.0568     0.0929     7.7154
         Phe       abcdefghi     4               0.0038     0.0104     0.3069
         Phe       abcdefghi     5                    0     0.0193     3.0627
         Phe       abcdefghi     6               0.0006      0.002     0.0167
         Phe       abcdefghi     7               0.0138     0.0008     3.4145
         Phe       abcdefghi     8               0.0043        0.0     0.2849
         Phe       abcdefghi     9                    0     0.0002     0.0002
         Ser              bc     0                0.372     0.6803  1940.6283
         Ser              bc     1               0.1327     0.2233   101.1935
         Ser              bc     2               0.3514     0.0964  1806.3534
         Ser              ab     0               0.5698     0.6252    37.8595
         Ser              ab     1               0.3401      0.205   107.9766
         Ser              ab     2               0.1919     0.1698    13.5382
         Ser             abc     0               0.4979     0.5476    68.6247
         Ser             abc     1               0.1679     0.2411    31.7164
         Ser             abc     2               0.3692     0.1222   423.3708
         Ser             abc     3               0.2086      0.089    72.9263
         Thr             bcd     0               0.9318      0.932     0.0002
         Thr             bcd     1               0.0491     0.0495     0.0029
         Thr             bcd     2               0.0249     0.0134     0.5902
         Thr             bcd     3               0.0076     0.0051     0.0463
         Thr            abcd     0               0.9225     0.9221     0.0039
         Thr            abcd     1               0.0353      0.059     5.5787
         Thr            abcd     2               0.0022     0.0013     0.0083
         Thr            abcd     3               0.0124     0.0127     0.0008
         Thr            abcd     4               0.0065     0.0051     0.0218
         Tyr              ab     0               0.9581     0.9595     0.0378
         Tyr              ab     1               0.0798     0.0208    20.6339
         Tyr              ab     2               0.0171     0.0198     0.1981
         Val            bcde     0               0.3118     0.3386     7.1553
         Val            bcde     1               0.0531     0.2749   251.1608
         Val            bcde     2               0.2786     0.2462      7.281
         Val            bcde     3               0.0345     0.1135   127.5369
         Val            bcde     4               0.1426     0.0267   110.8638
         Val           abcde     0               0.3291     0.3345     0.4498
         Val           abcde     1               0.0386     0.1474   146.0695
         Val           abcde     2               0.2852     0.1971    77.7639
         Val           abcde     3               0.0873     0.1824   184.8466
         Val           abcde     4                0.097     0.1119     2.2381
         Val           abcde     5               0.0535     0.0267     5.9436
         aKG           abcde     0               0.6353     0.6395     0.0909
         aKG           abcde     1               0.0561     0.1591    424.934
         aKG           abcde     2               0.2457      0.119   111.4335
         aKG           abcde     3               0.0261     0.0565     4.0898
         aKG           abcde     4               0.0403     0.0204     15.936
         aKG           abcde     5                    0     0.0056     0.3088
         Cit          abcdef     0               0.2748     0.3194    40.6289
         Cit          abcdef     1                0.057     0.2656   435.1054
         Cit          abcdef     2               0.2566     0.1823   112.5015
         Cit          abcdef     3               0.0592     0.1071    13.5469
         Cit          abcdef     4               0.0687     0.0666     0.1287
         Cit          abcdef     5               0.0287     0.0449     3.2568
         Cit          abcdef     6               0.0097     0.0141     0.5391
         Fum            abcd     0               0.5822     0.6191    21.3276
         Fum            abcd     1               0.0827     0.1872   134.7809
         Fum            abcd     2               0.1827     0.1277    120.961
         Fum            abcd     3                0.098     0.0473    21.2084
         Fum            abcd     4                0.018     0.0186     0.0024
         Mal            abcd     0                0.534     0.5441     2.8656
         Mal            abcd     1               0.1062     0.2208    91.2993
         Mal            abcd     2               0.2121     0.1586    44.8296
         Mal            abcd     3               0.1168     0.0586    28.0501
         Mal            abcd     4               0.0267     0.0179     0.4616
         Pyr             abc     0               0.4644     0.3785    91.1847
         Pyr             abc     1               0.0544     0.0167    29.0243
         Pyr             abc     2               0.3511     0.4077    89.0883
         Pyr             abc     3               0.2155     0.1971     1.5066
         Suc            abcd     0               0.6266     0.6584     5.9732
         Suc            abcd     1               0.0965     0.1639    31.5444
         Suc            abcd     2               0.2224     0.1238    49.5437
         Suc            abcd     3               0.1094     0.0372    30.8148
         Suc            abcd     4               0.0291     0.0167     1.8957

 Total Residual at Current Time 10402.8292

 Measurement Time 3.0
  Metabolite           Atoms    M+    Measured (scaled)  Simulated   Residual
         Ala              bc     0               0.3365     0.5982   405.2272
         Ala              bc     1               0.0287     0.2752   607.6263
         Ala              bc     2               0.2224     0.1265   255.0911
         Ala             abc     0               0.5792     0.5907      1.657
         Ala             abc     1               0.0432     0.0214    13.2738
         Ala             abc     2               0.2667     0.2615     0.7441
         Ala             abc     3                0.142     0.1264     1.9998
         Asn            abcd     0               0.9357      0.936     0.0008
         Asn            abcd     1                0.035     0.0528     1.3999
         Asn            abcd     2               0.0134     0.0011     1.2497
         Asn            abcd     3               0.0163      0.007     0.7187
         Asn            abcd     4               0.0112     0.0032     2.5178
         Asp              ab     0               0.8092     0.8815    36.3447
         Asp              ab     1               0.2061     0.0191   349.8348
         Asp              ab     2               0.1065     0.0994     1.4007
         Asp             bcd     0               0.6496     0.7083    28.4809
         Asp             bcd     1               0.0848     0.1885   132.9469
         Asp             bcd     2               0.1976     0.0603    294.577
         Asp             bcd     3               0.0426     0.0429      0.001
         Asp            abcd     0               0.6973     0.7007     0.3315
         Asp            abcd     1               0.1057     0.1941     46.184
         Asp            abcd     2               0.1503     0.0058   106.5583
         Asp            abcd     3               0.0918     0.0565     6.3597
         Asp            abcd     4               0.0278     0.0429     2.8198
         Glu            bcde     0               0.6365     0.6533     3.4494
         Glu            bcde     1               0.0323     0.1655   104.9467
         Glu            bcde     2               0.2369     0.1266    71.9614
         Glu            bcde     3               0.0261     0.0377     2.7651
         Glu            bcde     4                 0.05     0.0169     5.5973
         Glu           abcde     0               0.5484     0.5734     6.2533
         Glu           abcde     1               0.0488     0.1805   173.5417
         Glu           abcde     2               0.2044     0.1412    62.3184
         Glu           abcde     3               0.0236     0.0712    11.5749
         Glu           abcde     4                0.046     0.0261     2.3405
         Glu           abcde     5                    0     0.0076     0.8958
         Gln           abcde     0               0.8995      0.899     0.0045
         Gln           abcde     1                0.048     0.0681     8.1767
         Gln           abcde     2                0.051     0.0208     5.4097
         Gln           abcde     3                    0     0.0084     0.7134
         Gln           abcde     4               0.0209      0.003     1.6398
         Gln           abcde     5               0.0006     0.0008     0.0001
         Gly               b     0                0.756     0.7917    50.8886
         Gly               b     1               0.3565     0.2083   448.4388
         Gly              ab     0               0.5634     0.5351     6.6085
         Gly              ab     1               0.2057      0.308    53.4025
         Gly              ab     2               0.1047     0.1569    12.1217
         Ile           bcdef     0               0.8151     0.8479     7.4672
         Ile           bcdef     1               0.0568     0.1129    49.1966
         Ile           bcdef     2               0.1267     0.0364   166.3365
         Ile           bcdef     3               0.0136     0.0022     0.9138
         Ile           bcdef     4                    0     0.0005     0.0023
         Ile           bcdef     5               0.0101     0.0001     0.8336
         Leu           bcdef     0               0.8509     0.8508     0.0005
         Leu           bcdef     1               0.1208     0.1218     0.0359
         Leu           bcdef     2               0.0185     0.0179     0.0073
         Leu           bcdef     3               0.0058     0.0072     0.0203
         Leu           bcdef     4               0.0127     0.0021     0.4923
         Leu           bcdef     5               0.0041     0.0003     0.0641
         Met            bcde     0               0.9235     0.9237     0.0012
         Met            bcde     1               0.0708     0.0597     0.6306
         Met            bcde     2                    0     0.0116     0.6822
         Met            bcde     3               0.0215     0.0049     1.8985
         Met            bcde     4               0.0009     0.0001     0.0162
         Met           abcde     0               0.9134     0.9138     0.0014
         Met           abcde     1               0.0707      0.069     0.0145
         Met           abcde     2               0.0041     0.0022     0.0234
         Met           abcde     3               0.0185     0.0101      0.704
         Met           abcde     4                0.014     0.0049     0.4895
         Met           abcde     5               0.0058     0.0001     0.1928
         Phe        bcdefghi     0               0.6915     0.7065     3.4834
         Phe        bcdefghi     1               0.0821     0.0681     4.0314
         Phe        bcdefghi     2               0.2052      0.181     16.319
         Phe        bcdefghi     3               0.0242     0.0153      0.989
         Phe        bcdefghi     4               0.0164     0.0255     1.6962
         Phe        bcdefghi     5                    0     0.0016     0.0111
         Phe        bcdefghi     6                    0     0.0019     0.1393
         Phe        bcdefghi     7                    0        0.0        0.0
         Phe        bcdefghi     8                    0     0.0002     0.0022
         Phe              ab     0               0.8294      0.855    13.4445
         Phe              ab     1               0.1837     0.0185   426.4479
         Phe              ab     2               0.0911     0.1265     15.418
         Phe       abcdefghi     0               0.6964     0.6989     0.0974
         Phe       abcdefghi     1               0.0583     0.0749     2.2681
         Phe       abcdefghi     2                0.139     0.0866    19.1029
         Phe       abcdefghi     3               0.0882     0.1024     3.1598
         Phe       abcdefghi     4               0.0175     0.0118     0.8993
         Phe       abcdefghi     5                    0     0.0219     9.7909
         Phe       abcdefghi     6                    0     0.0023     0.1094
         Phe       abcdefghi     7               0.0145      0.001      1.272
         Phe       abcdefghi     8                    0        0.0        0.0
         Phe       abcdefghi     9                    0     0.0002     0.0009
         Ser              bc     0               0.4714     0.6798   301.6816
         Ser              bc     1               0.1761     0.2236    90.3687
         Ser              bc     2               0.4657     0.0965   806.2332
         Ser              ab     0               0.5802     0.6194    42.6374
         Ser              ab     1               0.3707     0.2091   261.1738
         Ser              ab     2               0.1856     0.1715     2.4535
         Ser             abc     0               0.5204     0.5429    20.3027
         Ser             abc     1               0.1687     0.2432    221.703
         Ser             abc     2               0.3609     0.1245   558.9324
         Ser             abc     3               0.2034     0.0894    66.2179
         Thr             bcd     0                0.917      0.917     0.0001
         Thr             bcd     1               0.0551     0.0587     0.0916
         Thr             bcd     2               0.0106     0.0167     0.1918
         Thr             bcd     3                    0     0.0076     1.1692
         Thr            abcd     0               0.9072     0.9072        0.0
         Thr            abcd     1               0.0659     0.0679     0.0196
         Thr            abcd     2               0.0093     0.0016     0.5949
         Thr            abcd     3                    0     0.0158     1.7328
         Thr            abcd     4                    0     0.0076     0.8941
         Tyr              ab     0               0.9449     0.9562     1.0407
         Tyr              ab     1               0.0764     0.0207    63.3068
         Tyr              ab     2               0.0294     0.0232     0.1734
         Val            bcde     0               0.2541     0.2848    19.1889
         Val            bcde     1               0.0443     0.2878  1209.7496
         Val            bcde     2               0.2957      0.269    11.1663
         Val            bcde     3               0.0306     0.1283   117.8267
         Val            bcde     4               0.1528     0.0302   234.6199
         Val           abcde     0               0.2538     0.2811     6.1623
         Val           abcde     1               0.0441      0.152    59.4127
         Val           abcde     2               0.2465     0.2085    17.8199
         Val           abcde     3               0.0779     0.2015     90.404
         Val           abcde     4               0.1073     0.1265     2.1809
         Val           abcde     5               0.0537     0.0302    15.3889
         aKG           abcde     0               0.5122     0.5659    23.8356
         aKG           abcde     1               0.0577     0.1829   193.6806
         aKG           abcde     2               0.2472     0.1439    131.961
         aKG           abcde     3               0.0538     0.0728     1.6034
         aKG           abcde     4                0.038     0.0267     1.0573
         aKG           abcde     5               0.0211     0.0078     1.2306
         Cit          abcdef     0                0.242     0.2622     4.0643
         Cit          abcdef     1                 0.06     0.2794   481.3376
         Cit          abcdef     2               0.2855     0.2059    63.3659
         Cit          abcdef     3               0.0885     0.1137    25.2939
         Cit          abcdef     4               0.0882     0.0713     7.9211
         Cit          abcdef     5               0.0551     0.0509     0.0903
         Cit          abcdef     6               0.0015     0.0167     2.8721
         Fum            abcd     0               0.5672     0.5729     0.9184
         Fum            abcd     1               0.1033     0.2079   135.0839
         Fum            abcd     2               0.2293      0.142    52.9617
         Fum            abcd     3                0.123     0.0548    46.5674
         Fum            abcd     4               0.0256     0.0224     0.1247
         Mal            abcd     0               0.5594     0.5018    23.0592
         Mal            abcd     1               0.1162     0.2364   401.6038
         Mal            abcd     2               0.2381     0.1729     21.688
         Mal            abcd     3               0.1668     0.0674    50.4183
         Mal            abcd     4               0.0233     0.0215     0.0293
         Pyr             abc     0               0.4557     0.3738    55.4823
         Pyr             abc     1               0.0691     0.0172    22.2091
         Pyr             abc     2               0.3641     0.4106    44.0293
         Pyr             abc     3               0.2013     0.1984     0.0982
         Suc            abcd     0               0.6204     0.6085     0.7195
         Suc            abcd     1               0.1127     0.1873   154.3391
         Suc            abcd     2                0.232     0.1403    42.8655
         Suc            abcd     3               0.1628     0.0441    62.6986
         Suc            abcd     4               0.0244     0.0198     0.2543

 Total Residual at Current Time 10357.4052

 Total Measurement Residuals for Current Experiment
  Metabolite           Atoms    M+   Residual
         Ala              bc     0   496.6019
         Ala              bc     1  1858.5575
         Ala              bc     2  1109.3341
         Ala             abc     0     4.9271
         Ala             abc     1    33.8286
         Ala             abc     2     19.482
         Ala             abc     3    22.3145
         Asn            abcd     0     0.0426
         Asn            abcd     1     9.3033
         Asn            abcd     2     1.2964
         Asn            abcd     3     2.6788
         Asn            abcd     4     6.0697
         Asp              ab     0   192.5811
         Asp              ab     1  1605.8425
         Asp              ab     2    17.1033
         Asp             bcd     0    29.8216
         Asp             bcd     1   241.9342
         Asp             bcd     2   475.3554
         Asp             bcd     3    15.1272
         Asp            abcd     0    12.3267
         Asp            abcd     1   157.0397
         Asp            abcd     2   555.1837
         Asp            abcd     3    27.3667
         Asp            abcd     4     6.6842
         Glu            bcde     0    31.3465
         Glu            bcde     1   207.9507
         Glu            bcde     2   249.8518
         Glu            bcde     3    11.2378
         Glu            bcde     4    13.1551
         Glu           abcde     0     6.5838
         Glu           abcde     1   351.1387
         Glu           abcde     2    99.0292
         Glu           abcde     3    46.3584
         Glu           abcde     4     5.0763
         Glu           abcde     5     3.7859
         Gln           abcde     0     0.0213
         Gln           abcde     1    15.6414
         Gln           abcde     2    10.1463
         Gln           abcde     3     2.3975
         Gln           abcde     4     4.6545
         Gln           abcde     5     1.7358
         Gly               b     0    66.7423
         Gly               b     1    839.475
         Gly              ab     0   124.4624
         Gly              ab     1  1018.0063
         Gly              ab     2   458.3206
         Ile           bcdef     0     7.6591
         Ile           bcdef     1   131.2665
         Ile           bcdef     2   305.2893
         Ile           bcdef     3     3.9148
         Ile           bcdef     4     5.5354
         Ile           bcdef     5     2.7252
         Leu           bcdef     0     0.0146
         Leu           bcdef     1     5.0031
         Leu           bcdef     2     1.3691
         Leu           bcdef     3     5.5968
         Leu           bcdef     4      3.098
         Leu           bcdef     5     1.7398
         Met            bcde     0     0.0259
         Met            bcde     1     8.4587
         Met            bcde     2     3.8981
         Met            bcde     3      5.092
         Met            bcde     4     2.8196
         Met           abcde     0     0.0625
         Met           abcde     1     8.9392
         Met           abcde     2     1.9674
         Met           abcde     3     4.0402
         Met           abcde     4     6.6521
         Met           abcde     5      3.711
         Phe        bcdefghi     0     3.8314
         Phe        bcdefghi     1    13.6622
         Phe        bcdefghi     2    20.4544
         Phe        bcdefghi     3     3.5977
         Phe        bcdefghi     4    10.5028
         Phe        bcdefghi     5     4.3408
         Phe        bcdefghi     6     1.0715
         Phe        bcdefghi     7      8.906
         Phe        bcdefghi     8     1.7767
         Phe              ab     0     17.766
         Phe              ab     1   795.7558
         Phe              ab     2   108.2993
         Phe       abcdefghi     0      2.054
         Phe       abcdefghi     1      6.667
         Phe       abcdefghi     2    81.0401
         Phe       abcdefghi     3    53.7211
         Phe       abcdefghi     4     4.2886
         Phe       abcdefghi     5    21.4747
         Phe       abcdefghi     6     7.1809
         Phe       abcdefghi     7     5.9749
         Phe       abcdefghi     8     0.4235
         Phe       abcdefghi     9     3.6291
         Ser              bc     0   3435.109
         Ser              bc     1   614.9707
         Ser              bc     2  5064.3234
         Ser              ab     0   516.1953
         Ser              ab     1  1740.6947
         Ser              ab     2    36.9767
         Ser             abc     0   309.4657
         Ser             abc     1    936.195
         Ser             abc     2  2047.4307
         Ser             abc     3   419.6202
         Thr             bcd     0     0.0534
         Thr             bcd     1     9.0867
         Thr             bcd     2     1.5031
         Thr             bcd     3     8.0594
         Thr            abcd     0     0.0416
         Thr            abcd     1    16.5682
         Thr            abcd     2     2.0072
         Thr            abcd     3     5.1137
         Thr            abcd     4     1.1278
         Tyr              ab     0     1.1021
         Tyr              ab     1    97.4536
         Tyr              ab     2     6.9659
         Val            bcde     0     89.029
         Val            bcde     1  2541.0542
         Val            bcde     2   254.2155
         Val            bcde     3   359.2497
         Val            bcde     4   452.4386
         Val           abcde     0    69.4331
         Val           abcde     1    435.636
         Val           abcde     2   364.0163
         Val           abcde     3   388.5284
         Val           abcde     4    11.3321
         Val           abcde     5    49.8104
         aKG           abcde     0     33.796
         aKG           abcde     1   763.7469
         aKG           abcde     2   393.5957
         aKG           abcde     3    18.6862
         aKG           abcde     4    17.5372
         aKG           abcde     5     3.9283
         Cit          abcdef     0     90.116
         Cit          abcdef     1  2163.2926
         Cit          abcdef     2  1045.2736
         Cit          abcdef     3   158.2564
         Cit          abcdef     4    11.8976
         Cit          abcdef     5     6.2434
         Cit          abcdef     6     6.2085
         Fum            abcd     0    23.8451
         Fum            abcd     1   540.4408
         Fum            abcd     2   230.9148
         Fum            abcd     3    226.673
         Fum            abcd     4     3.2503
         Mal            abcd     0    47.1944
         Mal            abcd     1   777.0649
         Mal            abcd     2   192.6212
         Mal            abcd     3   371.8019
         Mal            abcd     4     5.1541
         Pyr             abc     0   258.7096
         Pyr             abc     1    75.7706
         Pyr             abc     2   282.8681
         Pyr             abc     3    36.7796
         Suc            abcd     0     8.8017
         Suc            abcd     1   206.3832
         Suc            abcd     2    158.071
         Suc            abcd     3    155.144
         Suc            abcd     4     6.2921

 Best Fit SSR
  40768.3828

 Best Fit Fluxes
    gl-in:        1.0
     gl-1:        1.0
     gl-2:          0
   gl-3.f:   0.117575
   gl-3.b:   0.117575
   gl-4.f:          0
   gl-4.b:          0
   gl-5.f:          0
   gl-5.b:          0
   gl-6.f:     1000.0
   gl-6.b:  999.02415
   gl-7.f:     1000.0
   gl-7.b:  999.02415
   gl-8.f:     1000.0
   gl-8.b: 999.050273
     gl-9:    0.85793
     pp-1:   0.996925
     pp-2:   0.017775
   pp-3.f:    0.01671
   pp-3.b:          0
   pp-4.f:   0.001065
   pp-4.b:          0
   pp-5.f:     1000.0
   pp-5.b:  999.99676
   pp-6.f:    0.00324
   pp-6.b:          0
   pp-7.f: 999.997825
   pp-7.b:     1000.0
     ed-1:    0.97915
     ed-2:    0.97915
       pd:   1.849315
     tc-1:   0.047832
     tc-2:   0.047832
     tc-3:    0.03333
     tc-4:    0.01716
     tc-5:    0.01008
   tc-6.f:   0.031662
   tc-6.b:          0
   tc-7.f:   0.064411
   tc-7.b:   0.027183
   tc-8.f:          0
   tc-8.b:          0
       me:    0.05173
     an.f:     1000.0
     an.b: 999.919798
       ac:     1.7352
     gx-1:   0.014502
     gx-2:   0.014502
 co2-in.f:          0
 co2-in.b:   1.918935
     acxt:    1.74291
   glusyn:   0.097942
   glnsyn:   0.010125
   prosyn:    0.00315
   argsyn:   0.004215
   aspsyn:    0.02727
   asnsyn:   0.003435
   alasyn:    0.00732
   sersyn:   0.016837
 glysyn.f:   0.042248
 glysyn.b:   0.032791
 glydeg.f:   0.018098
 glydeg.b:   0.017371
   thrdeg:          0
   cyssyn:   0.003495
 lldapsyn:    0.00489
   lyssyn:    0.00489
   thrsyn:   0.007755
   metsyn:    0.00219
   valsyn:    0.00603
  leusynI:    0.00642
 leusynII:    0.00642
   ilesyn:    0.00414
  phesynI:    0.00264
 phesynII:    0.00264
  tyrsynI:   0.001965
 tyrsynII:   0.001965
  trpsynI:    0.00081
 trpsynII:    0.00081
trpsynIII:    0.00081
   hissyn:    0.00135
 methfsyn:    0.00219
  fthfsyn:    0.00135
  Biomass:      0.015

 Best Fit Pool Sizes
      Glc:   0.178276
      G6P:   0.025411
      F6P:      0.001
      FBP:       10.0
     DHAP:    6.55755
      GAP:      0.001
      BPG:      0.001
      3PG:      0.001
      PEP:      0.001
      6PG:   0.025333
     Ru5P:      0.001
      R5P:      0.001
      X5P:      0.001
      S7P:      0.001
      E4P:      0.001
     KDPG:   0.020002
      Pyr:   1.029559
      OAA:      0.001
    AcCoA:   0.223538
      Cit:   0.061837
     iCit:      0.001
      aKG:   0.048549
   SucCoA:   0.017667
      Suc:      0.001
      Fum:      0.001
      Mal:      0.001
      CO2:   0.917252
      Gox:      0.001
       Ac:        1.0
      Glu:   0.003056
      Gln:   0.080318
      Asp:   0.116096
      Ser:      0.001
      Gly:   0.004022
   MEETHF:    0.00726
      Thr:   0.045363
    LLDAP:      0.001
    METHF:   0.054086
      Cys:       10.0
     Leu1:   0.077414
     Phe1:      0.001
     Tyr1:        1.0
     Trp1:        1.0
     Trp2:        1.0
     FTHF:        1.0
      Ala:   0.016809
      Arg:        1.0
      Asn:     0.0507
      His:        1.0
      Ile:     0.0529
      Leu:   0.031174
      Lys:        1.0
      Met:   0.021188
      Phe:    0.00772
      Pro:        1.0
      Trp:        1.0
      Tyr:   0.046897
      Val:   0.008268
