# Supplementary material for: Isotope-assisted metabolic flux analysis as an equality-constrained nonlinear program for improved scalability and robustness
Source: PLoS Comput Biol. 2022 Mar 24;18(3):e1009831. doi: 10.1371/journal.pcbi.1009831 (PMC8947808; doi:10.1371/journal.pcbi.1009831)
Supplement: S1 File — The text files in these folders are used as inputs to eiFlux. The text file modelfile.txt is used to specify which model to run. The GAMS scripts used by eiFlux, in the folder GAMS_Model. A demo version of eiFlux that specifically runs two models listed above, thus fully reproducing the results in this manuscript. This is a compiled Python file, eiFlux_Limited.pyc. This demo version only runs only the two models listed above. Users may change model parameters such as the time nodes, but not the models themselves. After following the instructions given in the Installation_Instructions.pdf file, users may run the eiFlux_Limited.pyc file to run the software. (ZIP) [file pcbi.1009831.s009.zip › EColi_SingleMS_Model/Comparison_eiFlux_INCA_Same_Starting_Parameter_Values/eiFlux 15.txt]

Model_File_Name: Ecoli_Model_Paper
Reaction_File_Name: reactions.txt
Fed_Label_File_Name: label.txt
Measurement_File_Name: measurements_ms_simulated_perturbed_80%12glc20%Uglc.txt
FluxBound_File_Name: fluxbounds.txt
Model_Settings_File_Name: modelsettings.txt
PoolBound_File_Name: poolbounds.txt
Flux_Measurement_File_Name: none
Pool_Measurement_File_Name: none
Init_Flux_File_Name initfluxes.txt
Init_Pool_File_Name initpools.txt
Uncorr_Atom_File_Name None

      Metabolite         # Atoms          # EMUs
            3PG               3               6
            6PG               6              12
             Ac               2               0
          AcCoA               2               3
            Ala               3               2
            Arg               6               0
            Asn               4               1
            Asp               4              10
            BPG               3               6
            CO2               1               1
            Cit               6              18
            Cys               3               5
           DHAP               3               6
            E4P               4               8
            F6P               6              13
            FBP               6              13
           FTHF               1               0
            Fum               4              10
            G6P               6              13
            GAP               3               6
            Glc               6              13
            Gln               5              12
            Glu               5              12
            Gly               2               3
            Gox               2               3
            His               6               0
            Ile               6               1
           KDPG               6              11
          LLDAP               7               1
            Leu               6               1
           Leu1               4               1
            Lys               6               0
         MEETHF               1               1
          METHF               1               1
            Mal               4              10
            Met               5               2
            OAA               4              10
            PEP               3               6
            Phe               9               3
           Phe1               6               1
            Pro               5               0
            Pyr               3               5
            R5P               5              10
           Ru5P               5              10
            S7P               7              15
            Ser               3               6
            Suc               4              10
         SucCoA               4              10
            Thr               4               8
            Trp              11               0
           Trp1               6               0
           Trp2               8               0
            Tyr               9               1
           Tyr1               6               0
            Val               5               2
            X5P               5              10
            aKG               5              12
           iCit               6              17

Total Metabolites: 58
Total Network EMUs: 341
Total Network EMU elements: 1028
Total Considered Pool Sizes: 48
Total Number of Reactions: 84
Independent Fluxes: 26

Continue? (Y/N): 
Building Model
Creating GDX File
--- Warning: The GAMS version (34.2.0) differs from the API version (30.2.0).
Running GAMS Optimization
--- Job eiFlux_GAMS_Instationary.gms Start 11/11/21 12:48:07 34.2.0 r6925a71 WEX-WEI x86 64bit/MS Windows

--- Applying:

    C:\GAMS\34\gmsprmNT.txt

--- GAMS Parameters defined

    LP conopt

    MIP CPLEX

    RMIP conopt

    NLP conopt

    MCP PATH

    MPEC NLPEC

    RMPEC NLPEC

    CNS conopt

    DNLP conopt

    RMINLP conopt

    MINLP DICOPT

    QCP conopt

    MIQCP SBB

    RMIQCP conopt

    EMP JAMS

    Input C:\Users\dluga\OneDrive\Desktop\eiFlux_Inca_Comparison_Rev2\GAMS_Model\eiFlux_GAMS_Instationary.gms

    Output C:\Users\dluga\OneDrive\Desktop\eiFlux_Inca_Comparison_Rev2\GAMS_Model\_gams_py_gjo0.lst

    ScrDir C:\Users\dluga\OneDrive\Desktop\eiFlux_Inca_Comparison_Rev2\GAMS_Model\225h\

    SysDir C:\GAMS\34\

    CurDir C:\Users\dluga\OneDrive\Desktop\eiFlux_Inca_Comparison_Rev2\GAMS_Model\

    LogOption 3

    LogFile C:\Users\dluga\OneDrive\Desktop\eiFlux_Inca_Comparison_Rev2\GAMS_Model\_gams_py_gjo0.log

    GDX C:\Users\dluga\OneDrive\Desktop\eiFlux_Inca_Comparison_Rev2\GAMS_Model\_gams_py_gdb1.gdx

Licensee: Small MUD - 5 User License                     G200210/0001AS-WIN

          University of Maryland, Chemical and Biomolecular EngineerDC13915

          C:\Users\dluga\OneDrive\Pictures\Documents\GAMS\gamslice.txt

GAMS 34.2.0   Copyright (C) 1987-2021 GAMS Development. All rights reserved

--- Starting compilation

--- eiFlux_GAMS_Instationary.gms(62) 2 Mb

--- GDXin=C:\Users\dluga\OneDrive\Desktop\eiFlux_Inca_Comparison_Rev2\GAMS_Model\input.gdx

--- GDX File ($gdxIn) C:\Users\dluga\OneDrive\Desktop\eiFlux_Inca_Comparison_Rev2\GAMS_Model\input.gdx

--- eiFlux_GAMS_Instationary.gms(274) 4 Mb

--- GDXin=C:\Users\dluga\OneDrive\Desktop\eiFlux_Inca_Comparison_Rev2\GAMS_Model\input.gdx

--- GDX File ($gdxIn) C:\Users\dluga\OneDrive\Desktop\eiFlux_Inca_Comparison_Rev2\GAMS_Model\input.gdx

--- eiFlux_GAMS_Instationary.gms(327) 4 Mb

--- Starting execution: elapsed 0:00:00.015

--- eiFlux_GAMS_Instationary.gms(208) 6 Mb

--- Generating CNS model initx

--- eiFlux_GAMS_Instationary.gms(168) 20 Mb
--- eiFlux_GAMS_Instationary.gms(168) 23 Mb
--- eiFlux_GAMS_Instationary.gms(213) 24 Mb

--- LOOPS cidx = 0

---   38,036 rows  39,064 columns  156,752 non-zeroes

---   37,584 nl-code  7,224 nl-non-zeroes

--- eiFlux_GAMS_Instationary.gms(213) 21 Mb

--- Executing CONOPT4 (Solvelink=2): elapsed 0:00:00.702


CONOPT 4         34.2.0 r6925a71 Released Feb 05, 2021 WEI x86 64bit/MS Window


Reading parameter(s) from "C:\Users\dluga\OneDrive\Desktop\eiFlux_Inca_Comparison_Rev2\GAMS_Model\conopt4.opt"

>>  LFNICR 20000

>>  Lim_SlowPrg 1000

>>  Frq_Rescale 1

>>  Flg_2DDir 1

Finished reading from "C:\Users\dluga\OneDrive\Desktop\eiFlux_Inca_Comparison_Rev2\GAMS_Model\conopt4.opt"


 

 

    C O N O P T   version 4.23

    Copyright (C) ARKI Consulting and Development A/S

                  Bagsvaerdvej 246 A

                  DK-2880 Bagsvaerd, Denmark

    Licensed to:  GAMS/CONOPT OEM License

 

 

    The user model has 38036 constraints and 39064 variables

    with 156752 Jacobian elements, 7224 of which are nonlinear.

 

    Iter Phase   Ninf   Infeasibility   RGmax      NSB   Step  InItr MX OK

       0   0          4.1726000000E+03 (Input point)

 

    The pre-triangular part of the model has 0 constraints and 1028 variables.

    There are 8224 definitional constraints and defined variables.

 

    Preprocessed model has 29812 constraints and 29812 variables

    with 120772 Jacobian elements, 7224 of which are nonlinear.

 

    Iter Phase   Ninf   Infeasibility   RGmax      NSB   Step  InItr MX OK

                      4.1726000000E+03 (Full preprocessed model)

                      4.1666000000E+03 (After scaling)

       1   1       0  2.3545306031E-11                 1.0E+00     5 F  T

 

 ** Feasible solution to a square system.

 

--- Reading solution for model initx

--- Executing after solve: elapsed 0:00:01.192

--- eiFlux_GAMS_Instationary.gms(208) 21 Mb

--- Generating NLP model mfa

--- eiFlux_GAMS_Instationary.gms(157) 24 Mb
--- eiFlux_GAMS_Instationary.gms(159) 26 Mb
--- eiFlux_GAMS_Instationary.gms(159) 31 Mb
--- eiFlux_GAMS_Instationary.gms(167) 34 Mb
--- eiFlux_GAMS_Instationary.gms(225) 34 Mb

--- LOOPS cidx = 0

---   41,307 rows  42,633 columns  247,026 non-zeroes

---   321,494 nl-code  136,176 nl-non-zeroes

--- eiFlux_GAMS_Instationary.gms(225) 31 Mb

--- Executing CONOPT4 (Solvelink=2): elapsed 0:00:02.416


CONOPT 4         34.2.0 r6925a71 Released Feb 05, 2021 WEI x86 64bit/MS Window


Reading parameter(s) from "C:\Users\dluga\OneDrive\Desktop\eiFlux_Inca_Comparison_Rev2\GAMS_Model\conopt4.opt"

>>  LFNICR 20000

>>  Lim_SlowPrg 1000

>>  Frq_Rescale 1

>>  Flg_2DDir 1

Finished reading from "C:\Users\dluga\OneDrive\Desktop\eiFlux_Inca_Comparison_Rev2\GAMS_Model\conopt4.opt"


 

 

    C O N O P T   version 4.23

    Copyright (C) ARKI Consulting and Development A/S

                  Bagsvaerdvej 246 A

                  DK-2880 Bagsvaerd, Denmark

    Licensed to:  GAMS/CONOPT OEM License

 

 

    The user model has 41307 constraints and 42633 variables

    with 247026 Jacobian elements, 136176 of which are nonlinear.

    The Hessian of the Lagrangian has 1128 elements on the diagonal,

    56004 elements below the diagonal, and 26873 nonlinear variables.

 

    Iter Phase   Ninf   Infeasibility   RGmax      NSB   Step  InItr MX OK

       0   0          1.8134234862E-03 (Input point)

 

    The pre-triangular part of the model has 24 constraints and 1055 variables.

    The post-triangular part of the model has 10410 constraints and variables.

    There are 13978 definitional constraints and defined variables.

 

    Preprocessed model has 16895 constraints and 17190 variables

    with 181582 Jacobian elements, 149598 of which are nonlinear.

 

    Iter Phase   Ninf   Infeasibility   RGmax      NSB   Step  InItr MX OK

                      3.3505468436E-01 (Full preprocessed model)

                      3.1379019366E-01 (After scaling)

                      3.4217760544E-02 (After adjusting individual variables)

       1  S0       0  1.8785594908E-02                 1.0E+00     6 T  T

       2   0       0  5.5732072612E-04                 1.0E+00     3 T  T

       3   0       0  5.5552176465E-04                 1.0E+00     1 T  T

       4   1       6  3.0669256791E-05 1.3E+03      15 1.0E+00    15 T  T

       5   1       3  1.1304421820E-06 1.0E+00       5 1.0E+00     5 T  T

       6   1       1  6.0242623774E-10 1.0E+00       2 1.0E+00     2 T  T

 

 ** Feasible solution. Value of objective =    242261.857357

 

    Iter Phase   Ninf     Objective     RGmax      NSB   Step  InItr MX OK

       7   3          2.2539841608E+05 4.9E+04      58 1.5E-03    25 F  T

       8   3          2.1121619389E+05 4.3E+04     291 2.7E-03     8 F  T

       9   3          1.8608768434E+05 7.3E+04     292 1.3E-02     3 F  F

      10   3          1.7780370481E+05 5.8E+04     292 1.5E-02     4 F  T

      11   3          1.7477016192E+05 8.2E+04     292 6.2E-03     3 F  T

      12   3          1.6917842095E+05 7.9E+04     292 1.8E-02     3 F  T

      13   3          1.6273832596E+05 7.2E+04     292 5.1E-02    16 F  T

      14   4          1.2710071850E+05 5.2E+04     292 4.2E-01    25 F  T

      15   4          1.1704605212E+05 2.4E+04     292 3.1E-01    28 F  T

      16   4          1.1386380103E+05 1.4E+04     293 5.8E-02    86 F  T

 

    Iter Phase   Ninf     Objective     RGmax      NSB   Step  InItr MX OK

      17   4          1.0183499274E+05 1.3E+04     293 3.3E-01    53 F  T

      18   4          9.4145942855E+04 2.1E+04     293 3.2E-01    60 F  F

      19   4          9.3095855110E+04 4.8E+04     293 5.5E-02    66 F  F

      20   4          7.8180837041E+04 4.3E+04     293 3.6E-01    91 F  T

      21   4          6.8742192200E+04 1.7E+05     293 1.5E-01   116 F  T

      22   4          4.3757663201E+04 1.5E+05     293 6.4E-01    35 F  T

      23   4          4.3208902357E+04 1.3E+05     293 2.4E-02    53 F  F

      24   4          4.2878265978E+04 1.3E+05     293 5.0E-03   186 F  T

      25   4          3.4260345684E+04 1.4E+05     293 5.8E-01    38 F  T

      26   4          3.1600469976E+04 1.6E+05     293 2.7E-01    37 F  F

   Elapsed time       47.4 seconds.

 

    Iter Phase   Ninf     Objective     RGmax      NSB   Step  InItr MX OK

      27   4          3.0404635411E+04 1.5E+05     293 1.2E-01    30 F  F

      28   4          6.8150745919E+03 1.3E+05     294 9.7E-01    22 F  T

      29   4          6.4672688087E+03 2.9E+05     294 2.7E-03   243 F  T

      30   4          6.3372617042E+03 3.0E+05     294 1.0E+00     4 T  T

      31   3          6.2502718329E+03 1.4E+05      54 9.9E-06    25 F  T

      32   3          5.9513859916E+03 2.4E+05     293 7.9E-05    25 F  T

      33   3          5.4986862041E+03 1.5E+05     293 2.4E-03    15 F  T

      34   3          5.2735384570E+03 1.6E+05     293 1.9E-03    24 F  T

      35   3          5.0717513383E+03 1.7E+05     293 4.5E-03    19 F  T

      36   3          4.9535581745E+03 1.9E+05     293 2.4E-03     1 F  T

 

    Iter Phase   Ninf     Objective     RGmax      NSB   Step  InItr MX OK

      37   4          3.7238834897E+03 2.3E+05     294 1.8E-01    23 F  T

      38   4          2.4217587144E+03 9.6E+04     294 2.9E-01    25 F  T

      39   4          2.3721579995E+03 1.4E+05     294 2.2E-03    77 F  T

      40   4          1.5662977824E+03 7.4E+04     295 4.9E-01    19 F  T

      41   4          1.5468850909E+03 3.3E+04     295 8.1E-03    36 F  T

      42   4          1.5155763924E+03 3.6E+04     295 7.1E-03    15 F  F

      43   4          9.8642022629E+02 2.8E+04     295 5.6E-01    18 F  T

      44   4          8.5755424222E+02 1.8E+04     295 1.0E+00    16 T  T

      45   4          8.2094404376E+02 7.0E+03     293 1.4E-01    27 F  F

      46   4          7.6644752264E+02 2.5E+03     293 3.8E-01    21 F  T

 

    Iter Phase   Ninf     Objective     RGmax      NSB   Step  InItr MX OK

      47   4          7.3280112396E+02 9.4E+02     293 1.0E+00    18 T  T

      48   4          7.2017848052E+02 7.6E+02     293 5.0E-01    18 F  F

      49   4          7.0988006830E+02 4.1E+02     293 1.0E+00    18 T  T

      50   4          7.0084604680E+02 2.0E+02     292 7.3E-01    22 F  F

      51   4          6.9552739205E+02 2.7E+02     292 1.0E+00    18 F  T

      52   4          6.9042706221E+02 5.5E+02     292 1.0E+00    12 F  T

      53   4          6.8778105415E+02 2.1E+02     293 4.3E-01    21 F  T

      54   4          6.8618263731E+02 6.3E+02     294 1.0E+00    15 T  T

      55   4          6.8506994850E+02 2.8E+02     293 1.0E+00    15 F  T

      56   4          6.8439812136E+02 1.6E+02     293 3.0E-01    24 F  T

 

    Iter Phase   Ninf     Objective     RGmax      NSB   Step  InItr MX OK

      57   4          6.8292071315E+02 1.8E+02     293 6.5E-01    19 F  T

      58   4          6.8209671048E+02 1.2E+02     293 1.0E+00    17 F  T

      59   4          6.7872420121E+02 7.6E+01     293 8.6E-01    51 F  T

      60   4          6.7550402637E+02 4.3E+02     293 5.0E-01    33 F  F

      61   4          6.7471319813E+02 2.4E+02     293 5.0E-01    27 F  F

      62   4          6.7378200574E+02 1.3E+02     293 1.0E+00    44 T  T

      63   4          6.7324026584E+02 2.4E+02     293 1.0E+00    19 T  T

      64   4          6.7284392884E+02 6.9E+01     292 1.0E+00    65 T  T

      65   4          6.7148167110E+02 3.2E+02     292 1.0E+00    20 F  T

      66   4          6.7082571462E+02 4.5E+01     293 1.8E-01    41 F  T

   Elapsed time       80.3 seconds.

 

    Iter Phase   Ninf     Objective     RGmax      NSB   Step  InItr MX OK

      67   4          6.7025153413E+02 3.7E+02     294 2.5E-01    19 F  T

      68   4          6.6928184519E+02 2.1E+02     294 1.0E+00    17 T  T

      69   4          6.6849217590E+02 1.6E+02     293 6.4E-01    16 F  T

      70   4          6.6814768610E+02 9.3E+02     294 2.5E-01    17 F  T

      71   4          6.6786048971E+02 5.4E+02     294 1.0E+00    18 T  T

      72   4          6.6717838389E+02 1.8E+01     292 2.4E-01    94 F  T

      73   4          6.6667923932E+02 1.0E+02     292 1.4E-01    46 F  T

      74   4          6.6625637550E+02 8.2E+01     292 6.9E-01    44 F  T

      75   4          6.6581247081E+02 1.3E+02     292 5.6E-01    63 F  T

      76   4          6.6502971340E+02 1.6E+02     292 5.4E-01    56 F  F

 

    Iter Phase   Ninf     Objective     RGmax      NSB   Step  InItr MX OK

      77   4          6.6470153109E+02 1.3E+02     292 3.5E-01    33 F  F

      78   4          6.6469032945E+02 4.2E+02     293 1.8E-04   121 F  T

      79   4          6.6457880375E+02 9.9E+01     293 1.0E+00    17 F  T

      80   4          6.6424765429E+02 3.1E+01     293 4.8E-01    24 F  T

      81   4          6.6396296762E+02 1.6E+02     293 1.0E+00    14 T  T

      82   4          6.6382948105E+02 4.5E+01     290 1.0E+00    17 F  T

      83   4          6.6356998181E+02 1.2E+02     290 1.0E+00    14 F  T

      84   4          6.6339744174E+02 8.5E+01     290 2.6E-01    18 F  F

      85   4          6.6319706752E+02 6.9E+01     290 3.8E-01    16 F  F

      86   4          6.6314787618E+02 5.1E+01     290 1.7E-01    17 F  F

 

    Iter Phase   Ninf     Objective     RGmax      NSB   Step  InItr MX OK

      87   4          6.6283735998E+02 4.3E+01     290 8.0E-01    18 F  F

      88   4          6.6270620256E+02 2.3E+01     291 1.0E+00    16 T  T

      89   4          6.6257382978E+02 2.3E+01     288 1.0E+00    17 T  T

      90   4          6.6250858695E+02 1.6E+01     286 6.1E-01    16 F  T

      91   4          6.6245414147E+02 3.2E+01     286 1.0E+00    16 T  T

      92   4          6.6240863983E+02 3.2E+00     284 5.6E-01    21 F  F

      93   4          6.6238172028E+02 2.6E+01     284 1.0E+00    14 T  T

      94   4          6.6232582024E+02 2.5E+01     283 9.4E-01    13 F  F

      95   4          6.6230700403E+02 1.1E+01     283 9.0E-01    13 F  F

      96   4          6.6230691430E+02 1.5E+00     160 1.0E+00    17 F  T

 

    Iter Phase   Ninf     Objective     RGmax      NSB   Step  InItr MX OK

      97   4          6.6230629293E+02 1.4E-01     245 1.0E+00    87 F  T

      98   4          6.6229482579E+02 5.7E-01     254 1.0E+00    38 T  T

      99   4          6.6228512393E+02 1.8E+00     261 8.3E-01    18 F  T

     100   4          6.6228355170E+02 2.4E+01     261 3.1E-02     5 F  T

     101   4          6.6227104942E+02 2.0E+01     265 1.0E+00    14 T  T

     102   4          6.6226447477E+02 1.1E+01     265 1.0E+00    14 T  T

     103   4          6.6222687022E+02 1.7E+01     266 6.8E-02    33 F  F

     104   4          6.6220239871E+02 4.4E+01     266 6.1E-01    16 F  T

     105   4          6.6215033431E+02 1.2E+02     266 1.0E+00    13 T  T

     106   4          6.6213195788E+02 2.4E+01     269 1.0E+00    14 F  T

 

    Iter Phase   Ninf     Objective     RGmax      NSB   Step  InItr MX OK

     107   4          6.6212669396E+02 1.4E+01     269 1.0E+00    12 F  T

     108   4          6.6211945343E+02 3.5E+00     269 1.0E+00    18 T  T

     109   4          6.6211310413E+02 1.5E+00     271 1.0E+00    15 T  T

     110   4          6.6211108757E+02 3.7E+00     274 2.5E-01    12 F  F

     111   4          6.6210227981E+02 3.2E+00     274 6.8E-01    14 F  F

     112   4          6.6208242550E+02 5.6E+00     274 6.9E-01    12 F  F

     113   4          6.6207944671E+02 1.3E+01     274 2.0E-01     4 F  T

     114   4          6.6203980916E+02 4.7E+00     274 7.0E-01    16 F  T

     115   4          6.6202940407E+02 2.3E+01     274 7.6E-02     4 F  T

     116   4          6.6200945124E+02 1.2E+01     274 4.5E-01    14 F  T

   Elapsed time      112.8 seconds.

 

    Iter Phase   Ninf     Objective     RGmax      NSB   Step  InItr MX OK

     117   4          6.6195231216E+02 1.7E+01     274 2.8E+00    14 F  T

     118   4          6.6192665993E+02 4.5E+01     274 1.2E-01     6 F  T

     119   4          6.6183186892E+02 1.2E+01     274 1.8E+00    16 F  F

     120   4          6.6171036668E+02 1.8E+01     274 7.2E-01    14 F  F

     121   4          6.6166943057E+02 2.9E+01     274 1.0E+00     4 F  T

     122   4          6.6159306825E+02 1.1E+01     274 9.3E-01    18 F  F

     123   4          6.6158597970E+02 2.5E+01     274 1.3E-01     3 F  T

     124   4          6.6156713097E+02 7.7E+00     274 1.0E+00    15 F  T

     125   4          6.6156130775E+02 6.0E+00     274 1.0E+00     9 T  T

     126   4          6.6155717913E+02 1.9E+00     273 1.0E+00    14 F  T

 

    Iter Phase   Ninf     Objective     RGmax      NSB   Step  InItr MX OK

     127   4          6.6155486621E+02 1.0E+01     274 1.0E+00    11 F  T

     128   4          6.6155128663E+02 1.4E+00     275 1.5E+00    14 F  F

     129   4          6.6154925753E+02 1.4E+00     276 8.8E-01    14 F  F

     130   4          6.6154801028E+02 1.2E+00     276 1.0E+00    12 T  T

     131   4          6.6154744745E+02 3.8E-01     276 6.5E-01    17 F  T

     132   4          6.6154683021E+02 3.7E+00     276 1.0E+00    12 T  T

     133   4          6.6154663708E+02 1.7E-01     274 2.7E-01    14 F  T

     134   4          6.6154619091E+02 1.9E+00     274 1.2E+00    12 F  F

     135   4          6.6154577540E+02 1.5E-01     274 4.0E-01    11 F  T

     136   4          6.6154239641E+02 6.3E+00     274 1.0E+00    12 T  T

 

    Iter Phase   Ninf     Objective     RGmax      NSB   Step  InItr MX OK

     137   4          6.6153379256E+02 1.6E+01     273 1.0E+00    12 T  T

     138   4          6.6152864833E+02 8.5E+00     273 9.2E-01    12 F  T

     139   4          6.6151707446E+02 1.6E+01     273 1.2E+00    11 F  F

     140   4          6.6151242844E+02 5.3E-01     273 2.2E-01    14 F  T

     141   4          6.6150828767E+02 9.1E+00     273 6.9E-01    12 F  T

     142   4          6.6150256052E+02 9.9E+00     273 1.0E+00    11 F  T

     143   4          6.6150022638E+02 3.5E+00     273 5.0E-01    12 F  T

     144   4          6.6149701721E+02 7.6E+00     273 1.0E+00    11 F  T

     145   4          6.6149580368E+02 2.1E+00     273 5.0E-01    11 F  T

     146   4          6.6149467419E+02 3.7E+00     273 1.0E+00    12 F  T

 

    Iter Phase   Ninf     Objective     RGmax      NSB   Step  InItr MX OK

     147   4          6.6149418851E+02 1.8E+00     273 1.0E+00    10 F  F

     148   4          6.6149401998E+02 1.7E+00     273 8.1E-01    11 F  F

     149   4          6.6149396260E+02 5.4E-01     273 1.0E+00     9 T  T

     150   4          6.6149395750E+02 2.4E-01     272 1.0E+00     7 T  T

     151   4          6.6149395748E+02 1.3E-02     271 1.0E+00     5 F  T

     152   4          6.6149395748E+02 1.9E-04     271 1.0E+00     2 F  T

     153   4          6.6149395748E+02 8.5E-08     271

 

 ** Optimal solution. Reduced gradient less than tolerance.

 

--- Reading solution for model mfa

--- Executing after solve: elapsed 0:02:14.489

--- eiFlux_GAMS_Instationary.gms(208) 31 Mb
--- eiFlux_GAMS_Instationary.gms(278) 31 Mb

--- GDX File (execute_unload) C:\Users\dluga\OneDrive\Desktop\eiFlux_Inca_Comparison_Rev2\GAMS_Model\Results.gdx

--- GDX File C:\Users\dluga\OneDrive\Desktop\eiFlux_Inca_Comparison_Rev2\GAMS_Model\_gams_py_gdb1.gdx

*** Status: Normal completion

--- Job eiFlux_GAMS_Instationary.gms Stop 11/11/21 12:50:21 elapsed 0:02:14.566


Refining Grid
--- Job eiFlux_GAMS_Instationary.gms Start 11/11/21 12:50:22 34.2.0 r6925a71 WEX-WEI x86 64bit/MS Windows

--- Applying:

    C:\GAMS\34\gmsprmNT.txt

--- GAMS Parameters defined

    LP conopt

    MIP CPLEX

    RMIP conopt

    NLP conopt

    MCP PATH

    MPEC NLPEC

    RMPEC NLPEC

    CNS conopt

    DNLP conopt

    RMINLP conopt

    MINLP DICOPT

    QCP conopt

    MIQCP SBB

    RMIQCP conopt

    EMP JAMS

    Input C:\Users\dluga\OneDrive\Desktop\eiFlux_Inca_Comparison_Rev2\GAMS_Model\eiFlux_GAMS_Instationary.gms

    Output C:\Users\dluga\OneDrive\Desktop\eiFlux_Inca_Comparison_Rev2\GAMS_Model\_gams_py_gjo0.lst

    ScrDir C:\Users\dluga\OneDrive\Desktop\eiFlux_Inca_Comparison_Rev2\GAMS_Model\225h\

    SysDir C:\GAMS\34\

    CurDir C:\Users\dluga\OneDrive\Desktop\eiFlux_Inca_Comparison_Rev2\GAMS_Model\

    LogOption 3

    LogFile C:\Users\dluga\OneDrive\Desktop\eiFlux_Inca_Comparison_Rev2\GAMS_Model\_gams_py_gjo0.log

    GDX C:\Users\dluga\OneDrive\Desktop\eiFlux_Inca_Comparison_Rev2\GAMS_Model\_gams_py_gdb3.gdx

Licensee: Small MUD - 5 User License                     G200210/0001AS-WIN

          University of Maryland, Chemical and Biomolecular EngineerDC13915

          C:\Users\dluga\OneDrive\Pictures\Documents\GAMS\gamslice.txt

GAMS 34.2.0   Copyright (C) 1987-2021 GAMS Development. All rights reserved

--- Starting compilation

--- eiFlux_GAMS_Instationary.gms(62) 2 Mb

--- GDXin=C:\Users\dluga\OneDrive\Desktop\eiFlux_Inca_Comparison_Rev2\GAMS_Model\input.gdx

--- GDX File ($gdxIn) C:\Users\dluga\OneDrive\Desktop\eiFlux_Inca_Comparison_Rev2\GAMS_Model\input.gdx

--- eiFlux_GAMS_Instationary.gms(274) 4 Mb

--- GDXin=C:\Users\dluga\OneDrive\Desktop\eiFlux_Inca_Comparison_Rev2\GAMS_Model\input.gdx

--- GDX File ($gdxIn) C:\Users\dluga\OneDrive\Desktop\eiFlux_Inca_Comparison_Rev2\GAMS_Model\input.gdx

--- eiFlux_GAMS_Instationary.gms(327) 4 Mb

--- Starting execution: elapsed 0:00:00.032

--- eiFlux_GAMS_Instationary.gms(208) 6 Mb

--- Generating CNS model initx

--- eiFlux_GAMS_Instationary.gms(157) 40 Mb
--- eiFlux_GAMS_Instationary.gms(163) 43 Mb
--- eiFlux_GAMS_Instationary.gms(163) 44 Mb
--- eiFlux_GAMS_Instationary.gms(163) 47 Mb
--- eiFlux_GAMS_Instationary.gms(168) 48 Mb
--- eiFlux_GAMS_Instationary.gms(168) 50 Mb
--- eiFlux_GAMS_Instationary.gms(213) 50 Mb

--- LOOPS cidx = 0

---   75,044 rows  76,072 columns  439,808 non-zeroes

---   90,720 nl-code  17,580 nl-non-zeroes

--- eiFlux_GAMS_Instationary.gms(213) 48 Mb

--- Executing CONOPT4 (Solvelink=2): elapsed 0:00:02.352


CONOPT 4         34.2.0 r6925a71 Released Feb 05, 2021 WEI x86 64bit/MS Window


Reading parameter(s) from "C:\Users\dluga\OneDrive\Desktop\eiFlux_Inca_Comparison_Rev2\GAMS_Model\conopt4.opt"

>>  LFNICR 20000

>>  Lim_SlowPrg 1000

>>  Frq_Rescale 1

>>  Flg_2DDir 1

Finished reading from "C:\Users\dluga\OneDrive\Desktop\eiFlux_Inca_Comparison_Rev2\GAMS_Model\conopt4.opt"


 

 

    C O N O P T   version 4.23

    Copyright (C) ARKI Consulting and Development A/S

                  Bagsvaerdvej 246 A

                  DK-2880 Bagsvaerd, Denmark

    Licensed to:  GAMS/CONOPT OEM License

 

 

    The user model has 75044 constraints and 76072 variables

    with 439808 Jacobian elements, 17580 of which are nonlinear.

 

    Iter Phase   Ninf   Infeasibility   RGmax      NSB   Step  InItr MX OK

       0   0          1.0431500000E+04 (Input point)

 

    The pre-triangular part of the model has 0 constraints and 1028 variables.

    There are 8224 definitional constraints and defined variables.

 

    Preprocessed model has 66820 constraints and 66820 variables

    with 376072 Jacobian elements, 17580 of which are nonlinear.

 

    Iter Phase   Ninf   Infeasibility   RGmax      NSB   Step  InItr MX OK

                      1.0431500000E+04 (Full preprocessed model)

                      1.0416500000E+04 (After scaling)

       1   0       0  6.6461801758E+03                 3.8E-01     1 F  T

       2   1       0  1.6146551561E-10                 1.0E+00     5 F  T

 

 ** Feasible solution to a square system.

 

--- Reading solution for model initx

--- Executing after solve: elapsed 0:00:04.692

--- eiFlux_GAMS_Instationary.gms(208) 48 Mb

--- Generating NLP model mfa

--- eiFlux_GAMS_Instationary.gms(157) 51 Mb
--- eiFlux_GAMS_Instationary.gms(157) 51 Mb
--- eiFlux_GAMS_Instationary.gms(157) 55 Mb
--- eiFlux_GAMS_Instationary.gms(159) 60 Mb
--- eiFlux_GAMS_Instationary.gms(159) 64 Mb
--- eiFlux_GAMS_Instationary.gms(159) 72 Mb
--- eiFlux_GAMS_Instationary.gms(167) 75 Mb
--- eiFlux_GAMS_Instationary.gms(225) 75 Mb

--- LOOPS cidx = 0

---   78,315 rows  79,641 columns  656,856 non-zeroes

---   798,818 nl-code  338,802 nl-non-zeroes

--- eiFlux_GAMS_Instationary.gms(225) 70 Mb

--- Executing CONOPT4 (Solvelink=2): elapsed 0:00:07.879


CONOPT 4         34.2.0 r6925a71 Released Feb 05, 2021 WEI x86 64bit/MS Window


Reading parameter(s) from "C:\Users\dluga\OneDrive\Desktop\eiFlux_Inca_Comparison_Rev2\GAMS_Model\conopt4.opt"

>>  LFNICR 20000

>>  Lim_SlowPrg 1000

>>  Frq_Rescale 1

>>  Flg_2DDir 1

Finished reading from "C:\Users\dluga\OneDrive\Desktop\eiFlux_Inca_Comparison_Rev2\GAMS_Model\conopt4.opt"


 

 

    C O N O P T   version 4.23

    Copyright (C) ARKI Consulting and Development A/S

                  Bagsvaerdvej 246 A

                  DK-2880 Bagsvaerd, Denmark

    Licensed to:  GAMS/CONOPT OEM License

 

 

    The user model has 78315 constraints and 79641 variables

    with 656856 Jacobian elements, 338802 of which are nonlinear.

    The Hessian of the Lagrangian has 1182 elements on the diagonal,

    140010 elements below the diagonal, and 63881 nonlinear variables.

 

    Iter Phase   Ninf   Infeasibility   RGmax      NSB   Step  InItr MX OK

       0   0          1.8893847202E-09 (Input point)

 

    The pre-triangular part of the model has 24 constraints and 1055 variables.

    The post-triangular part of the model has 10410 constraints and variables.

 

    Preprocessed model has 67881 constraints and 68176 variables

    with 515252 Jacobian elements, 254640 of which are nonlinear.

 

    Iter Phase   Ninf   Infeasibility   RGmax      NSB   Step  InItr MX OK

                      4.5641625625E-03 (Full preprocessed model)

                      5.2510741384E-04 (After scaling)

                      1.3370475641E-05 (After adjusting individual variables)

       1   0       0  1.9969900904E-09                 1.0E+00     1 T  T

 

 ** Feasible solution. Value of objective =    923.011286479

 

    Iter Phase   Ninf     Objective     RGmax      NSB   Step  InItr MX OK

       2   3          9.2296819963E+02 2.4E+04      38 2.4E-08    25 F  T

       3   4          7.5988962964E+02 1.7E+04     230 3.9E-01    18 F  T

       4   4          6.5301498624E+02 9.3E+02     247 1.0E+00    16 F  T

       5   4          6.5259626720E+02 1.6E+03     247 4.6E-03    38 F  F

       6   4          6.5257585498E+02 1.3E+03     248 1.5E-03    42 F  T

       7   4          6.5183742450E+02 9.2E+02     248 2.2E-02    10 F  F

       8   4          6.4998477045E+02 2.2E+02     262 1.0E+00    18 T  T

       9   4          6.4853357087E+02 3.8E+01     261 6.6E-01    54 F  T

      10   4          6.4848171280E+02 2.4E+02     261 9.3E-03    23 F  T

      11   4          6.4834512065E+02 7.0E+01     262 5.2E-01    22 F  T

   Elapsed time       64.2 seconds.

 

    Iter Phase   Ninf     Objective     RGmax      NSB   Step  InItr MX OK

      12   4          6.4746403453E+02 6.4E+01     262 1.0E+00    36 T  T

      13   4          6.4653883209E+02 2.9E+01     261 2.1E-01   133 F  T

      14   4          6.4600537175E+02 2.4E+02     262 1.0E+00    16 F  T

      15   4          6.4592795704E+02 7.7E+01     262 8.3E-02    54 F  T

      16   4          6.4576185716E+02 5.6E+01     263 1.0E+00    18 F  T

      17   4          6.4535750917E+02 3.1E+01     263 4.8E-01    28 F  T

      18   4          6.4532290416E+02 1.7E+02     263 3.9E-03    30 F  T

      19   4          6.4523560455E+02 1.0E+02     263 1.0E+00    16 T  T

      20   4          6.4519696121E+02 4.3E+00     271 3.5E-01    25 F  T

      21   4          6.4519161243E+02 1.1E+02     271 3.9E-03    20 F  T

 

    Iter Phase   Ninf     Objective     RGmax      NSB   Step  InItr MX OK

      22   4          6.4517777309E+02 1.5E+02     271 1.0E+00    13 F  T

      23   4          6.4512165427E+02 1.5E+01     271 5.0E-01    23 F  T

      24   4          6.4511756788E+02 1.7E+02     271 5.5E-03     7 F  T

      25   4          6.4505247842E+02 1.6E+02     273 1.0E+00    16 T  T

      26   4          6.4502746924E+02 2.3E+01     272 8.1E-01     5 F  T

      27   4          6.4499470586E+02 9.6E+00     274 6.2E-02    19 F  T

      28   4          6.4490870724E+02 3.6E+01     274 1.0E+00    18 T  T

      29   4          6.4488908731E+02 2.8E+01     272 3.1E-01     2 F  T

      30   4          6.4487545427E+02 2.6E+01     273 1.5E-02    24 F  T

      31   4          6.4483758060E+02 3.1E+01     273 1.0E+00    14 T  T

   Elapsed time      100.0 seconds.

 

    Iter Phase   Ninf     Objective     RGmax      NSB   Step  InItr MX OK

      32   4          6.4478629211E+02 1.3E+01     272 1.1E+00    16 F  T

      33   4          6.4474926135E+02 2.9E+01     272 2.3E-01    16 F  T

      34   4          6.4468775288E+02 3.9E+01     272 1.0E+00    15 F  T

      35   4          6.4464265779E+02 1.1E+01     272 6.1E-01    15 F  T

      36   4          6.4461321676E+02 2.6E+01     272 1.0E+00    14 F  T

      37   4          6.4460367356E+02 2.6E+00     272 1.3E-01    21 F  T

      38   4          6.4458573448E+02 1.1E+01     274 1.0E+00    14 T  T

      39   4          6.4455746058E+02 1.6E+01     273 1.3E+00    14 F  F

      40   4          6.4454497690E+02 8.2E+00     273 3.4E-01    14 F  T

      41   4          6.4453217438E+02 1.5E+01     273 1.0E+00    13 F  T

 

    Iter Phase   Ninf     Objective     RGmax      NSB   Step  InItr MX OK

      42   4          6.4452364765E+02 6.6E+00     273 6.0E-01    14 F  T

      43   4          6.4451384561E+02 1.6E+01     273 2.9E-01    14 F  T

      44   4          6.4451172933E+02 1.8E+01     274 5.2E-02    15 F  T

      45   4          6.4450149221E+02 2.0E+01     274 1.0E+00    14 T  T

      46   4          6.4448899535E+02 6.1E+00     273 2.0E+00    14 F  T

      47   4          6.4448241078E+02 1.9E+01     273 6.6E-02     5 F  T

      48   4          6.4447301056E+02 1.5E+01     273 3.5E-01    17 F  T

      49   4          6.4445188875E+02 1.5E+01     273 9.5E-01    13 F  F

      50   4          6.4442818424E+02 4.3E+00     273 2.8E+00    16 F  F

      51   4          6.4442687321E+02 1.0E+01     162 7.1E-02    17 F  T

   Elapsed time      147.6 seconds.

 

    Iter Phase   Ninf     Objective     RGmax      NSB   Step  InItr MX OK

      52   4          6.4442592503E+02 6.9E+00     162 1.0E-01    14 F  T

      53   4          6.4442452045E+02 4.5E+00     223 6.8E-01    16 F  T

      54   4          6.4442423643E+02 1.8E+00     231 1.0E+00    14 F  T

      55   4          6.4442238568E+02 2.0E-01     233 1.0E+00    58 T  T

      56   4          6.4442222045E+02 2.3E+00     259 1.0E+00    14 F  T

      57   4          6.4441126061E+02 8.0E-02     261 8.6E-01    63 F  T

      58   4          6.4440906537E+02 9.5E+00     267 9.0E-01    13 F  T

      59   4          6.4440874292E+02 3.0E+00     271 1.0E+00    12 T  T

      60   4          6.4440837962E+02 1.4E-01     271 5.6E-01    20 F  T

      61   4          6.4440796985E+02 2.6E+00     271 1.0E+00    13 F  T

 

    Iter Phase   Ninf     Objective     RGmax      NSB   Step  InItr MX OK

      62   4          6.4440755037E+02 2.2E-01     273 6.2E-01    14 F  T

      63   4          6.4440698419E+02 2.0E+00     273 1.5E+00    12 F  F

      64   4          6.4440678023E+02 7.0E-01     276 2.0E-02    16 F  T

      65   4          6.4440652517E+02 8.4E-01     276 1.0E+00    13 T  T

      66   4          6.4440633473E+02 3.5E-01     273 5.0E-01    16 F  T

      67   4          6.4440617046E+02 1.1E+00     273 1.0E+00    11 T  T

      68   4          6.4440604000E+02 3.9E-01     273 1.0E+00    12 F  T

      69   4          6.4440589895E+02 1.2E+00     273 1.0E+00    11 T  T

      70   4          6.4440584306E+02 2.7E-01     273 8.4E-01    12 F  T

      71   4          6.4440579137E+02 9.5E-01     273 1.0E+00    10 T  T

   Elapsed time      180.3 seconds.

 

    Iter Phase   Ninf     Objective     RGmax      NSB   Step  InItr MX OK

      72   4          6.4440577265E+02 2.0E-01     272 1.0E+00     7 F  T

      73   4          6.4440573461E+02 1.0E+00     272 1.0E+00     7 F  T

      74   4          6.4440571964E+02 8.1E-02     272 5.6E-01    10 F  T

      75   4          6.4440570596E+02 4.0E-01     272 1.0E+00    12 T  T

      76   4          6.4440569754E+02 1.7E-01     271 7.7E-01    12 F  T

      77   4          6.4440569057E+02 2.3E-01     271 1.0E+00    11 F  T

      78   4          6.4440568691E+02 1.4E-01     271 1.0E+00     6 F  T

      79   4          6.4440568467E+02 1.6E-01     271 1.0E+00     5 F  T

      80   4          6.4440568357E+02 7.1E-02     271 1.0E+00     4 F  T

      81   4          6.4440568306E+02 8.2E-02     271 1.0E+00     5 F  T

 

    Iter Phase   Ninf     Objective     RGmax      NSB   Step  InItr MX OK

      82   4          6.4440568291E+02 2.4E-02     271 1.0E+00     3 F  T

      83   4          6.4440568289E+02 2.0E-02     271 1.0E+00     3 F  T

      84   4          6.4440568289E+02 2.2E-03     271 1.0E+00     2 F  T

      85   4          6.4440568289E+02 1.7E-04     271 1.0E+00     2 F  T

      86   4          6.4440568289E+02 5.1E-10     271

 

 ** Optimal solution. Reduced gradient less than tolerance.

 

--- Reading solution for model mfa

--- Executing after solve: elapsed 0:03:33.032

--- eiFlux_GAMS_Instationary.gms(208) 70 Mb
--- eiFlux_GAMS_Instationary.gms(278) 70 Mb

--- GDX File (execute_unload) C:\Users\dluga\OneDrive\Desktop\eiFlux_Inca_Comparison_Rev2\GAMS_Model\Results.gdx

--- GDX File C:\Users\dluga\OneDrive\Desktop\eiFlux_Inca_Comparison_Rev2\GAMS_Model\_gams_py_gdb3.gdx

*** Status: Normal completion

--- Job eiFlux_GAMS_Instationary.gms Stop 11/11/21 12:53:55 elapsed 0:03:33.157


 Experiment exp1

 Measurement Time 0.30
  Metabolite           Atoms    M+    Measured (scaled)  Simulated   Residual
         Ala              bc     0               0.9599       0.96     0.0001
         Ala              bc     1               0.0219      0.021     0.0134
         Ala              bc     2               0.0242     0.0191     0.2628
         Ala             abc     0               0.9489     0.9491     0.0002
         Ala             abc     1               0.0275     0.0314     0.1289
         Ala             abc     2               0.0107     0.0126     0.0364
         Ala             abc     3               0.0152     0.0068     1.0921
         Asn            abcd     0               0.9553     0.9579     0.0325
         Asn            abcd     1               0.0503     0.0414     2.1589
         Asn            abcd     2                    0     0.0007     0.0096
         Asn            abcd     3                    0        0.0        0.0
         Asn            abcd     4                    0        0.0        0.0
         Asp              ab     0               0.9745     0.9746     0.0004
         Asp              ab     1               0.0308     0.0239     0.6023
         Asp              ab     2                    0     0.0016      0.097
         Asp             bcd     0               0.9617     0.9634     0.0117
         Asp             bcd     1               0.0449      0.032     1.1603
         Asp             bcd     2               0.0055     0.0044     0.0496
         Asp             bcd     3               0.0116     0.0002     2.6124
         Asp            abcd     0               0.9524     0.9529     0.0071
         Asp            abcd     1               0.0509     0.0421     2.1631
         Asp            abcd     2               0.0131     0.0034      0.477
         Asp            abcd     3               0.0047     0.0015     0.1555
         Asp            abcd     4                    0     0.0001        0.0
         Glu            bcde     0               0.9577     0.9578     0.0001
         Glu            bcde     1               0.0421     0.0414      0.009
         Glu            bcde     2                    0     0.0007     0.0109
         Glu            bcde     3                    0        0.0        0.0
         Glu            bcde     4                    0        0.0        0.0
         Glu           abcde     0               0.9471     0.9476     0.0022
         Glu           abcde     1               0.0543     0.0512      0.253
         Glu           abcde     2                0.006     0.0012     0.2354
         Glu           abcde     3               0.0018        0.0     0.0164
         Glu           abcde     4               0.0019        0.0     0.0363
         Glu           abcde     5               0.0029        0.0     0.0846
         Gln           abcde     0               0.9477     0.9476        0.0
         Gln           abcde     1               0.0507     0.0512      0.007
         Gln           abcde     2                    0     0.0011     0.0085
         Gln           abcde     3                    0        0.0        0.0
         Gln           abcde     4                    0        0.0        0.0
         Gln           abcde     5                    0        0.0        0.0
         Gly               b     0               0.9766     0.9765        0.0
         Gly               b     1               0.0221     0.0235     0.0229
         Gly              ab     0               0.9656     0.9655     0.0004
         Gly              ab     1                 0.02     0.0298     1.9498
         Gly              ab     2               0.0083     0.0047     0.2618
         Ile           bcdef     0               0.9433     0.9437     0.0009
         Ile           bcdef     1               0.0509     0.0511     0.0002
         Ile           bcdef     2               0.0114     0.0051     0.7973
         Ile           bcdef     3                    0     0.0001     0.0003
         Ile           bcdef     4               0.0068        0.0     0.5742
         Ile           bcdef     5                    0        0.0        0.0
         Leu           bcdef     0               0.9459     0.9455      0.004
         Leu           bcdef     1               0.0349     0.0532      5.235
         Leu           bcdef     2               0.0019     0.0013      0.003
         Leu           bcdef     3                    0        0.0        0.0
         Leu           bcdef     4                    0        0.0        0.0
         Leu           bcdef     5               0.0018        0.0     0.0326
         Met            bcde     0               0.9575     0.9579     0.0017
         Met            bcde     1               0.0476     0.0415      0.192
         Met            bcde     2               0.0186     0.0007     1.6433
         Met            bcde     3                    0        0.0        0.0
         Met            bcde     4               0.0142        0.0     1.6725
         Met           abcde     0                0.947     0.9476     0.0058
         Met           abcde     1               0.0543     0.0513      0.091
         Met           abcde     2                    0     0.0011     0.0125
         Met           abcde     3               0.0046        0.0      0.209
         Met           abcde     4                0.012        0.0     3.9812
         Met           abcde     5               0.0269        0.0      3.225
         Phe        bcdefghi     0               0.9084     0.9084     0.0001
         Phe        bcdefghi     1               0.0776     0.0787     0.0488
         Phe        bcdefghi     2               0.0135     0.0121     0.0227
         Phe        bcdefghi     3               0.0058     0.0007     0.1307
         Phe        bcdefghi     4                    0     0.0001     0.0001
         Phe        bcdefghi     5               0.0047        0.0     0.3406
         Phe        bcdefghi     6                    0        0.0        0.0
         Phe        bcdefghi     7               0.0068        0.0     0.2355
         Phe        bcdefghi     8               0.0114        0.0     1.6026
         Phe              ab     0               0.9687     0.9689     0.0003
         Phe              ab     1               0.0176     0.0275     0.5791
         Phe              ab     2               0.0122     0.0036     2.0617
         Phe       abcdefghi     0               0.8967     0.8984     0.0181
         Phe       abcdefghi     1               0.0963     0.0878     0.3207
         Phe       abcdefghi     2               0.0112     0.0097     0.0621
         Phe       abcdefghi     3                    0     0.0038     0.3982
         Phe       abcdefghi     4                0.009     0.0003     2.1297
         Phe       abcdefghi     5               0.0064        0.0     0.4071
         Phe       abcdefghi     6               0.0256        0.0      3.334
         Phe       abcdefghi     7                    0        0.0        0.0
         Phe       abcdefghi     8                    0        0.0        0.0
         Phe       abcdefghi     9                    0        0.0        0.0
         Ser              bc     0               0.7872     0.7843     0.0378
         Ser              bc     1               0.0266     0.0231     0.0885
         Ser              bc     2               0.1906     0.1926     0.1169
         Ser              ab     0               0.7785     0.7823     0.1015
         Ser              ab     1               0.1653     0.1486     1.6513
         Ser              ab     2               0.0749     0.0691      0.334
         Ser             abc     0               0.7701     0.7701     0.0001
         Ser             abc     1               0.0408      0.036     0.9218
         Ser             abc     2               0.1236     0.1256     0.0407
         Ser             abc     3               0.0669     0.0682     0.0719
         Thr             bcd     0               0.9665     0.9682     0.0214
         Thr             bcd     1               0.0473     0.0314     3.9581
         Thr             bcd     2                    0     0.0004     0.0009
         Thr             bcd     3                    0        0.0        0.0
         Thr            abcd     0               0.9578     0.9578        0.0
         Thr            abcd     1               0.0366     0.0414     0.1619
         Thr            abcd     2               0.0151     0.0007     1.2236
         Thr            abcd     3               0.0045        0.0     0.5464
         Thr            abcd     4                    0        0.0        0.0
         Tyr              ab     0                0.976     0.9761     0.0001
         Tyr              ab     1               0.0232     0.0229     0.0005
         Tyr              ab     2               0.0101     0.0011     1.2754
         Val            bcde     0               0.9177     0.9179     0.0007
         Val            bcde     1               0.0445     0.0401     0.0993
         Val            bcde     2               0.0403     0.0373     0.1884
         Val            bcde     3                    0     0.0009     0.0047
         Val            bcde     4               0.0028     0.0038     0.0438
         Val           abcde     0               0.9071     0.9075     0.0009
         Val           abcde     1               0.0468     0.0499     0.0772
         Val           abcde     2               0.0368      0.031     0.5275
         Val           abcde     3               0.0011     0.0076     1.6952
         Val           abcde     4               0.0042     0.0027     0.0136
         Val           abcde     5               0.0054     0.0014     0.1105
         aKG           abcde     0               0.9469     0.9472     0.0009
         aKG           abcde     1               0.0593     0.0512     0.4505
         aKG           abcde     2               0.0025     0.0016     0.0236
         aKG           abcde     3                    0        0.0        0.0
         aKG           abcde     4                    0        0.0        0.0
         aKG           abcde     5                0.004        0.0     0.1107
         Cit          abcdef     0               0.9054     0.9046     0.0061
         Cit          abcdef     1               0.0478     0.0599     0.8653
         Cit          abcdef     2               0.0236     0.0312     1.6355
         Cit          abcdef     3                    0     0.0032     0.0694
         Cit          abcdef     4                    0     0.0008     0.0056
         Cit          abcdef     5               0.0153     0.0003     1.1366
         Cit          abcdef     6               0.0084        0.0     0.8655
         Fum            abcd     0               0.9427     0.9427        0.0
         Fum            abcd     1               0.0417     0.0433     0.0149
         Fum            abcd     2                    0     0.0091     0.6895
         Fum            abcd     3               0.0113     0.0046     0.3056
         Fum            abcd     4                    0     0.0002     0.0015
         Mal            abcd     0               0.9039     0.9036     0.0006
         Mal            abcd     1               0.0483     0.0486      0.002
         Mal            abcd     2               0.0318     0.0305     0.0136
         Mal            abcd     3               0.0046     0.0164     3.8607
         Mal            abcd     4                    0     0.0011     0.0092
         Pyr             abc     0               0.7256     0.7247      0.018
         Pyr             abc     1               0.0353     0.0318     0.0867
         Pyr             abc     2               0.1543      0.158     0.0777
         Pyr             abc     3                0.069     0.0856     2.7565
         Suc            abcd     0               0.9423     0.9427     0.0015
         Suc            abcd     1               0.0383     0.0433     0.3121
         Suc            abcd     2               0.0138     0.0091     0.6115
         Suc            abcd     3               0.0151     0.0046     1.3606
         Suc            abcd     4                0.014     0.0002     1.9016

 Total Residual at Current Time 73.8515

 Measurement Time 0.75
  Metabolite           Atoms    M+    Measured (scaled)  Simulated   Residual
         Ala              bc     0               0.8812     0.8827     0.0357
         Ala              bc     1               0.0278     0.0215     0.5015
         Ala              bc     2               0.1217     0.0959     3.9532
         Ala             abc     0               0.8696     0.8707     0.0147
         Ala             abc     1               0.0085     0.0319     3.8098
         Ala             abc     2               0.0786     0.0636     1.5559
         Ala             abc     3               0.0523     0.0338       1.75
         Asn            abcd     0               0.9566     0.9574     0.0066
         Asn            abcd     1               0.0593     0.0415     1.6082
         Asn            abcd     2                    0      0.001     0.0112
         Asn            abcd     3                    0     0.0002     0.0002
         Asn            abcd     4               0.0217        0.0     3.2538
         Asp              ab     0               0.9452     0.9452        0.0
         Asp              ab     1               0.0425     0.0437     0.0101
         Asp              ab     2               0.0129     0.0111     0.0513
         Asp             bcd     0               0.9274      0.928     0.0017
         Asp             bcd     1               0.0378     0.0364     0.0084
         Asp             bcd     2               0.0338     0.0311     0.2022
         Asp             bcd     3               0.0044     0.0044        0.0
         Asp            abcd     0                0.916     0.9169     0.0032
         Asp            abcd     1               0.0585     0.0468     0.8138
         Asp            abcd     2               0.0126     0.0225     1.5322
         Asp            abcd     3               0.0137     0.0126     0.0154
         Asp            abcd     4               0.0091     0.0013     0.9696
         Glu            bcde     0               0.9524     0.9527     0.0005
         Glu            bcde     1               0.0465     0.0413     0.2252
         Glu            bcde     2                    0     0.0056     0.1407
         Glu            bcde     3               0.0008     0.0001     0.0034
         Glu            bcde     4                    0     0.0002     0.0011
         Glu           abcde     0               0.9425     0.9424     0.0002
         Glu           abcde     1               0.0365     0.0512     1.0948
         Glu           abcde     2               0.0056      0.006     0.0026
         Glu           abcde     3               0.0062     0.0003     0.2457
         Glu           abcde     4               0.0024     0.0002     0.0408
         Glu           abcde     5               0.0108        0.0     0.9616
         Gln           abcde     0               0.9473     0.9475     0.0003
         Gln           abcde     1               0.0466     0.0512     0.1502
         Gln           abcde     2               0.0119     0.0013     1.7573
         Gln           abcde     3                    0        0.0        0.0
         Gln           abcde     4                    0        0.0        0.0
         Gln           abcde     5               0.0157        0.0     1.7113
         Gly               b     0               0.9187      0.919     0.0005
         Gly               b     1               0.0818      0.081     0.0183
         Gly              ab     0               0.9059     0.9061     0.0002
         Gly              ab     1               0.0699     0.0689     0.0054
         Gly              ab     2               0.0287      0.025     0.0905
         Ile           bcdef     0               0.9241     0.9256     0.0113
         Ile           bcdef     1               0.0529     0.0506     0.0668
         Ile           bcdef     2               0.0333      0.023     1.6338
         Ile           bcdef     3               0.0026     0.0007     0.0353
         Ile           bcdef     4                    0        0.0        0.0
         Ile           bcdef     5               0.0046        0.0     0.1475
         Leu           bcdef     0               0.9342      0.934     0.0003
         Leu           bcdef     1               0.0603     0.0632     0.3331
         Leu           bcdef     2                    0     0.0022     0.0777
         Leu           bcdef     3               0.0233     0.0004     3.6595
         Leu           bcdef     4                    0     0.0001     0.0001
         Leu           bcdef     5               0.0112     0.0001      1.533
         Met            bcde     0               0.9572     0.9571     0.0001
         Met            bcde     1               0.0327     0.0418     0.4887
         Met            bcde     2               0.0053      0.001     0.0957
         Met            bcde     3                    0     0.0001        0.0
         Met            bcde     4                    0        0.0        0.0
         Met           abcde     0               0.9465     0.9469      0.001
         Met           abcde     1               0.0523     0.0516     0.0103
         Met           abcde     2                    0     0.0013     0.0125
         Met           abcde     3               0.0051     0.0001     0.9975
         Met           abcde     4               0.0119        0.0     0.7148
         Met           abcde     5                    0        0.0        0.0
         Phe        bcdefghi     0               0.8749      0.874      0.017
         Phe        bcdefghi     1               0.0666     0.0763     3.7456
         Phe        bcdefghi     2               0.0541     0.0452     0.7966
         Phe        bcdefghi     3                    0     0.0033     0.1325
         Phe        bcdefghi     4               0.0149     0.0007     1.1929
         Phe        bcdefghi     5               0.0131     0.0003     2.5458
         Phe        bcdefghi     6               0.0015     0.0001     0.0294
         Phe        bcdefghi     7                0.007     0.0001     0.7414
         Phe        bcdefghi     8               0.0006        0.0     0.0035
         Phe              ab     0               0.9326      0.933     0.0017
         Phe              ab     1               0.0566     0.0509     0.1453
         Phe              ab     2               0.0192     0.0161        0.4
         Phe       abcdefghi     0               0.8646     0.8635     0.0078
         Phe       abcdefghi     1                0.082     0.0858     0.3881
         Phe       abcdefghi     2               0.0186     0.0315     0.9865
         Phe       abcdefghi     3               0.0108      0.017      0.312
         Phe       abcdefghi     4               0.0028     0.0015     0.0415
         Phe       abcdefghi     5                    0     0.0004     0.0054
         Phe       abcdefghi     6               0.0141     0.0002     3.9325
         Phe       abcdefghi     7               0.0032     0.0001     0.0444
         Phe       abcdefghi     8                    0        0.0        0.0
         Phe       abcdefghi     9                    0        0.0        0.0
         Ser              bc     0               0.6059     0.6084     0.0307
         Ser              bc     1               0.0653     0.0546     0.6763
         Ser              bc     2               0.3393      0.337     0.0234
         Ser              ab     0               0.6281     0.6262     0.1013
         Ser              ab     1               0.2433      0.251     1.2355
         Ser              ab     2               0.1261     0.1227     0.1432
         Ser             abc     0               0.5911     0.5935     0.0321
         Ser             abc     1               0.0695      0.063     1.7333
         Ser             abc     2               0.1955     0.2258     4.0664
         Ser             abc     3               0.1211     0.1178     0.4432
         Thr             bcd     0               0.9675     0.9674     0.0001
         Thr             bcd     1               0.0184     0.0315     1.2009
         Thr             bcd     2                    0      0.001     0.0094
         Thr             bcd     3               0.0039     0.0001     0.1427
         Thr            abcd     0                0.956     0.9571      0.013
         Thr            abcd     1               0.0769     0.0415     5.5623
         Thr            abcd     2                    0     0.0011     0.0152
         Thr            abcd     3               0.0003     0.0003        0.0
         Thr            abcd     4                    0        0.0        0.0
         Tyr              ab     0               0.9659      0.966     0.0001
         Tyr              ab     1               0.0326     0.0295     0.0671
         Tyr              ab     2               0.0072     0.0046     0.1995
         Val            bcde     0               0.7754      0.775     0.0059
         Val            bcde     1               0.0408      0.037     0.2207
         Val            bcde     2               0.1312     0.1464     1.3766
         Val            bcde     3                    0     0.0051     0.2162
         Val            bcde     4               0.0336     0.0365     0.0436
         Val           abcde     0               0.7641     0.7647     0.0017
         Val           abcde     1               0.0488     0.0458     0.0459
         Val           abcde     2               0.1194     0.1203     0.0369
         Val           abcde     3               0.0366     0.0312     0.8238
         Val           abcde     4               0.0255     0.0251     0.0032
         Val           abcde     5               0.0133     0.0129     0.0068
         aKG           abcde     0               0.9314     0.9308     0.0044
         aKG           abcde     1               0.0354      0.051      3.001
         aKG           abcde     2               0.0077     0.0164     1.5386
         aKG           abcde     3               0.0057     0.0009     0.6305
         aKG           abcde     4               0.0029     0.0009      0.022
         aKG           abcde     5                0.012     0.0001     1.1784
         Cit          abcdef     0               0.7576     0.7588       0.02
         Cit          abcdef     1               0.0376     0.0583     5.2585
         Cit          abcdef     2               0.1507     0.1454     0.7801
         Cit          abcdef     3               0.0111     0.0199     1.2307
         Cit          abcdef     4               0.0099     0.0113     0.0319
         Cit          abcdef     5                    0     0.0057     0.2249
         Cit          abcdef     6               0.0147     0.0006     1.0201
         Fum            abcd     0                 0.86     0.8602     0.0011
         Fum            abcd     1               0.0675      0.054     1.8402
         Fum            abcd     2               0.0376     0.0532     3.0072
         Fum            abcd     3               0.0353     0.0294     0.3429
         Fum            abcd     4                    0     0.0032     0.0605
         Mal            abcd     0               0.7826     0.7847      0.027
         Mal            abcd     1               0.0564     0.0637     0.5325
         Mal            abcd     2               0.0971     0.0919     0.7485
         Mal            abcd     3               0.0507     0.0532      0.061
         Mal            abcd     4               0.0117     0.0065     0.5594
         Pyr             abc     0               0.5429     0.5499     0.2934
         Pyr             abc     1               0.0235     0.0359     3.1128
         Pyr             abc     2               0.2787     0.2714     0.8192
         Pyr             abc     3               0.1406     0.1428     0.0449
         Suc            abcd     0               0.8611     0.8602     0.0036
         Suc            abcd     1               0.0479      0.054      0.454
         Suc            abcd     2               0.0313     0.0532       2.44
         Suc            abcd     3               0.0355     0.0294     0.5866
         Suc            abcd     4                    0     0.0032     0.0521

 Total Residual at Current Time 100.2535

 Measurement Time 1.20
  Metabolite           Atoms    M+    Measured (scaled)  Simulated   Residual
         Ala              bc     0               0.7997        0.8     0.0018
         Ala              bc     1               0.0093     0.0244     1.1637
         Ala              bc     2               0.1781     0.1756     0.0629
         Ala             abc     0               0.7878     0.7872     0.0076
         Ala             abc     1               0.0381     0.0336     0.1409
         Ala             abc     2               0.1177     0.1172     0.0019
         Ala             abc     3               0.0561     0.0619     1.3545
         Asn            abcd     0               0.9558     0.9557        0.0
         Asn            abcd     1                0.041     0.0417     0.0117
         Asn            abcd     2                    0     0.0018     0.0675
         Asn            abcd     3                    0     0.0007     0.0023
         Asn            abcd     4               0.0021     0.0001     0.1607
         Asp              ab     0               0.8979     0.8995     0.0133
         Asp              ab     1               0.0902      0.075     1.3567
         Asp              ab     2               0.0207     0.0255     0.1587
         Asp             bcd     0               0.8738     0.8741     0.0019
         Asp             bcd     1               0.0341     0.0436     0.9081
         Asp             bcd     2               0.0866     0.0687      1.628
         Asp             bcd     3               0.0172     0.0136     0.3599
         Asp            abcd     0               0.8618     0.8613     0.0056
         Asp            abcd     1               0.0426      0.054      1.592
         Asp            abcd     2               0.0453     0.0509     0.6305
         Asp            abcd     3               0.0321       0.03     0.0237
         Asp            abcd     4                    0     0.0038     0.1025
         Glu            bcde     0               0.9241     0.9264     0.0352
         Glu            bcde     1               0.0508      0.041     1.1807
         Glu            bcde     2               0.0352     0.0293      1.389
         Glu            bcde     3                    0     0.0009     0.0106
         Glu            bcde     4               0.0026     0.0023     0.0004
         Glu           abcde     0               0.9151     0.9156     0.0016
         Glu           abcde     1               0.0455      0.051     0.3029
         Glu           abcde     2               0.0328     0.0289     0.4349
         Glu           abcde     3               0.0056      0.002     0.2067
         Glu           abcde     4               0.0143     0.0022     1.2031
         Glu           abcde     5                    0     0.0003     0.0011
         Gln           abcde     0               0.9456     0.9457     0.0005
         Gln           abcde     1               0.0636     0.0512     0.7845
         Gln           abcde     2                    0     0.0028     0.0461
         Gln           abcde     3                    0     0.0001     0.0004
         Gln           abcde     4               0.0066     0.0001      0.292
         Gln           abcde     5                    0        0.0        0.0
         Gly               b     0               0.8548      0.856     0.0118
         Gly               b     1               0.1547      0.144     0.5848
         Gly              ab     0               0.8421     0.8412     0.0173
         Gly              ab     1               0.0982     0.1115     0.9025
         Gly              ab     2               0.0342     0.0473     3.5109
         Ile           bcdef     0               0.9031     0.9031     0.0001
         Ile           bcdef     1               0.0499     0.0505     0.0069
         Ile           bcdef     2               0.0446     0.0448     0.0018
         Ile           bcdef     3               0.0043     0.0014     0.0807
         Ile           bcdef     4               0.0051     0.0001     0.5161
         Ile           bcdef     5               0.0092        0.0     1.3127
         Leu           bcdef     0               0.9199     0.9188     0.0067
         Leu           bcdef     1               0.0683     0.0754     0.7846
         Leu           bcdef     2                0.004     0.0038     0.0007
         Leu           bcdef     3                0.003     0.0013     0.0262
         Leu           bcdef     4               0.0132     0.0004     1.6274
         Leu           bcdef     5               0.0005     0.0003     0.0008
         Met            bcde     0               0.9544     0.9546     0.0001
         Met            bcde     1               0.0423     0.0432     0.0066
         Met            bcde     2                    0     0.0019     0.0566
         Met            bcde     3               0.0069     0.0003     0.8934
         Met            bcde     4               0.0013        0.0     0.0118
         Met           abcde     0               0.9423     0.9443     0.0409
         Met           abcde     1                0.078      0.053     5.1534
         Met           abcde     2                    0      0.002     0.0244
         Met           abcde     3               0.0241     0.0006     2.4553
         Met           abcde     4                0.007     0.0001     0.2106
         Met           abcde     5               0.0039        0.0     0.2425
         Phe        bcdefghi     0               0.8295     0.8336     0.0888
         Phe        bcdefghi     1               0.0904     0.0743     2.1372
         Phe        bcdefghi     2               0.0897     0.0818     0.3145
         Phe        bcdefghi     3               0.0073     0.0063     0.0137
         Phe        bcdefghi     4               0.0038     0.0021     0.0236
         Phe        bcdefghi     5               0.0075      0.001     0.8468
         Phe        bcdefghi     6               0.0108     0.0005       0.87
         Phe        bcdefghi     7                    0     0.0003     0.0014
         Phe        bcdefghi     8                    0        0.0        0.0
         Phe              ab     0               0.8929     0.8926     0.0009
         Phe              ab     1               0.0765     0.0772     0.0032
         Phe              ab     2               0.0172     0.0302      1.706
         Phe       abcdefghi     0               0.8222     0.8229     0.0134
         Phe       abcdefghi     1               0.1009     0.0838     2.0357
         Phe       abcdefghi     2               0.0562     0.0558     0.0027
         Phe       abcdefghi     3               0.0328     0.0317     0.0299
         Phe       abcdefghi     4               0.0097     0.0034     0.6126
         Phe       abcdefghi     5                    0     0.0013     0.0278
         Phe       abcdefghi     6               0.0005     0.0006     0.0001
         Phe       abcdefghi     7               0.0104     0.0003      1.256
         Phe       abcdefghi     8                    0     0.0001     0.0004
         Phe       abcdefghi     9               0.0034        0.0     0.3251
         Ser              bc     0               0.5285     0.5336     0.2082
         Ser              bc     1               0.1025     0.0891     0.9211
         Ser              bc     2               0.3806     0.3774     0.1241
         Ser              ab     0                0.571     0.5745     0.0754
         Ser              ab     1               0.2863     0.2833     0.1085
         Ser              ab     2               0.1443     0.1421     0.0235
         Ser             abc     0               0.5285     0.5195     0.6717
         Ser             abc     1               0.0682     0.0906     2.5422
         Ser             abc     2               0.2387     0.2565     1.6149
         Ser             abc     3               0.1194     0.1334     1.1727
         Thr             bcd     0               0.9633      0.965     0.0172
         Thr             bcd     1               0.0485     0.0318      2.289
         Thr             bcd     2                    0     0.0028     0.1232
         Thr             bcd     3               0.0246     0.0004     2.9973
         Thr            abcd     0               0.9542     0.9545     0.0021
         Thr            abcd     1               0.0503     0.0419     0.8755
         Thr            abcd     2                    0     0.0024     0.0304
         Thr            abcd     3                    0      0.001       0.03
         Thr            abcd     4               0.0027     0.0001     0.1812
         Tyr              ab     0               0.9535     0.9539     0.0025
         Tyr              ab     1               0.0402     0.0373     0.1373
         Tyr              ab     2               0.0309     0.0088     2.8914
         Val            bcde     0               0.6411      0.639     0.0256
         Val            bcde     1               0.0411     0.0367     0.0853
         Val            bcde     2               0.2332     0.2336     0.0022
         Val            bcde     3               0.0152     0.0119     0.1093
         Val            bcde     4               0.0635     0.0787     1.9071
         Val           abcde     0               0.6293     0.6294     0.0001
         Val           abcde     1               0.0464     0.0437     0.0683
         Val           abcde     2               0.1873      0.192     0.5932
         Val           abcde     3               0.0588     0.0525     1.6075
         Val           abcde     4               0.0636     0.0547     1.2594
         Val           abcde     5               0.0272     0.0278     0.0028
         aKG           abcde     0               0.8764     0.8799     0.0714
         aKG           abcde     1               0.0592     0.0508     1.9205
         aKG           abcde     2               0.0566     0.0585     0.0247
         aKG           abcde     3               0.0225     0.0045     3.2282
         aKG           abcde     4                    0     0.0054     0.5945
         aKG           abcde     5               0.0138     0.0009     0.9901
         Cit          abcdef     0               0.6101     0.6148        0.1
         Cit          abcdef     1               0.0675     0.0599     0.9005
         Cit          abcdef     2               0.2425     0.2367     0.2786
         Cit          abcdef     3               0.0252     0.0406     4.8703
         Cit          abcdef     4               0.0358     0.0301     0.3254
         Cit          abcdef     5               0.0134     0.0158     0.1573
         Cit          abcdef     6                    0     0.0021     0.0298
         Fum            abcd     0               0.7742     0.7753     0.0116
         Fum            abcd     1                 0.06     0.0647     0.1276
         Fum            abcd     2               0.1001     0.0972     0.2378
         Fum            abcd     3               0.0621      0.055     0.2219
         Fum            abcd     4               0.0065     0.0078     0.0213
         Mal            abcd     0               0.7043     0.6973     0.2163
         Mal            abcd     1               0.0734     0.0754     0.0424
         Mal            abcd     2               0.1317     0.1341     0.0923
         Mal            abcd     3               0.0727      0.081     1.9171
         Mal            abcd     4               0.0195     0.0121     0.5432
         Pyr             abc     0               0.4939     0.4923     0.0257
         Pyr             abc     1               0.0491     0.0422     0.5899
         Pyr             abc     2               0.3058     0.3046     0.0081
         Pyr             abc     3               0.1445      0.161     1.6023
         Suc            abcd     0                0.774     0.7753     0.0445
         Suc            abcd     1                0.091     0.0647     4.1177
         Suc            abcd     2               0.1197     0.0972     3.0037
         Suc            abcd     3               0.0328      0.055     2.1926
         Suc            abcd     4               0.0102     0.0078     0.0671

 Total Residual at Current Time 95.7183

 Measurement Time 1.65
  Metabolite           Atoms    M+    Measured (scaled)  Simulated   Residual
         Ala              bc     0               0.7268     0.7273     0.0074
         Ala              bc     1                0.039     0.0294     2.5231
         Ala              bc     2               0.2433     0.2432        0.0
         Ala             abc     0               0.7262     0.7142     0.6403
         Ala             abc     1               0.0289     0.0363     0.2771
         Ala             abc     2               0.1499      0.163     3.5395
         Ala             abc     3               0.0914     0.0865     0.1398
         Asn            abcd     0               0.9525     0.9527      0.001
         Asn            abcd     1               0.0518     0.0421     0.4786
         Asn            abcd     2                    0     0.0034     0.0585
         Asn            abcd     3               0.0104     0.0016     2.1502
         Asn            abcd     4               0.0002     0.0002        0.0
         Asp              ab     0               0.8476     0.8492     0.0135
         Asp              ab     1               0.1117     0.1089     0.0393
         Asp              ab     2               0.0523     0.0418     1.0893
         Asp             bcd     0               0.8153     0.8151     0.0018
         Asp             bcd     1               0.0445     0.0527     0.3007
         Asp             bcd     2               0.1046     0.1069     0.0627
         Asp             bcd     3               0.0142     0.0253     1.9239
         Asp            abcd     0               0.7986     0.8004     0.0384
         Asp            abcd     1               0.0665     0.0622     0.1068
         Asp            abcd     2               0.0854      0.081     0.3979
         Asp            abcd     3               0.0688     0.0491     2.2983
         Asp            abcd     4                    0     0.0073     0.3677
         Glu            bcde     0               0.8711     0.8724     0.0351
         Glu            bcde     1               0.0761     0.0412     8.4677
         Glu            bcde     2               0.0768     0.0748     0.0785
         Glu            bcde     3                    0      0.003     0.0616
         Glu            bcde     4                0.021     0.0086     1.0599
         Glu           abcde     0               0.8624     0.8608     0.0209
         Glu           abcde     1                0.069     0.0511     1.8901
         Glu           abcde     2               0.0452     0.0723     11.403
         Glu           abcde     3                    0     0.0064     0.6343
         Glu           abcde     4               0.0086      0.008     0.0091
         Glu           abcde     5               0.0096     0.0015     0.2904
         Gln           abcde     0               0.9397     0.9399     0.0009
         Gln           abcde     1               0.0512     0.0512        0.0
         Gln           abcde     2               0.0116     0.0077     0.5975
         Gln           abcde     3               0.0027     0.0005      0.024
         Gln           abcde     4               0.0136     0.0006      2.621
         Gln           abcde     5                    0     0.0001     0.0002
         Gly               b     0               0.7986     0.7998     0.0131
         Gly               b     1               0.2042     0.2002      0.165
         Gly              ab     0               0.7832     0.7832        0.0
         Gly              ab     1               0.1468     0.1492     0.0312
         Gly              ab     2               0.0721     0.0676     0.1226
         Ile           bcdef     0               0.8792     0.8796     0.0009
         Ile           bcdef     1               0.0558      0.051     0.3592
         Ile           bcdef     2                0.059     0.0669     0.3734
         Ile           bcdef     3                    0     0.0022     0.0249
         Ile           bcdef     4               0.0063     0.0002     0.4718
         Ile           bcdef     5               0.0023        0.0     0.1415
         Leu           bcdef     0                0.902     0.9021        0.0
         Leu           bcdef     1               0.0873     0.0875     0.0002
         Leu           bcdef     2               0.0035     0.0059     0.1136
         Leu           bcdef     3                0.015     0.0028     0.8873
         Leu           bcdef     4                    0      0.001     0.0168
         Leu           bcdef     5               0.0033     0.0008     0.0432
         Met            bcde     0               0.9491     0.9498     0.0039
         Met            bcde     1               0.0565     0.0458     0.5832
         Met            bcde     2                    0     0.0034     0.1448
         Met            bcde     3               0.0152     0.0009     1.6909
         Met            bcde     4               0.0043     0.0001     0.4934
         Met           abcde     0               0.9389     0.9395     0.0044
         Met           abcde     1               0.0596     0.0555      0.471
         Met           abcde     2                0.004     0.0032     0.0032
         Met           abcde     3               0.0025     0.0014     0.0239
         Met           abcde     4                    0     0.0003     0.0026
         Met           abcde     5                    0        0.0        0.0
         Phe        bcdefghi     0               0.7935     0.7931     0.0024
         Phe        bcdefghi     1               0.0727      0.073     0.0011
         Phe        bcdefghi     2               0.1115     0.1163     0.3595
         Phe        bcdefghi     3               0.0118     0.0095     0.0257
         Phe        bcdefghi     4               0.0057     0.0041     0.0415
         Phe        bcdefghi     5               0.0035     0.0021     0.0522
         Phe        bcdefghi     6                    0     0.0011     0.0192
         Phe        bcdefghi     7               0.0205     0.0006     3.2719
         Phe        bcdefghi     8                    0     0.0001     0.0003
         Phe              ab     0               0.8534     0.8536     0.0005
         Phe              ab     1               0.1031     0.1023     0.0091
         Phe              ab     2               0.0452     0.0442     0.0211
         Phe       abcdefghi     0               0.7824     0.7823     0.0007
         Phe       abcdefghi     1               0.0881     0.0821      0.725
         Phe       abcdefghi     2               0.0678     0.0787     2.4387
         Phe       abcdefghi     3               0.0468      0.046     0.0079
         Phe       abcdefghi     4                    0     0.0058     0.3393
         Phe       abcdefghi     5                    0     0.0027     0.0367
         Phe       abcdefghi     6                    0     0.0013     0.0099
         Phe       abcdefghi     7               0.0013     0.0007     0.0026
         Phe       abcdefghi     8               0.0038     0.0003     0.0867
         Phe       abcdefghi     9               0.0098        0.0     0.4905
         Ser              bc     0               0.4973     0.4887     0.5177
         Ser              bc     1               0.1031     0.1153     1.0243
         Ser              bc     2               0.3868      0.396     0.5037
         Ser              ab     0               0.5348     0.5472     1.2661
         Ser              ab     1               0.3027     0.2987     0.4561
         Ser              ab     2               0.1604     0.1541     0.8103
         Ser             abc     0                0.468     0.4757     0.3496
         Ser             abc     1               0.0965     0.1104     0.9835
         Ser             abc     2               0.2934     0.2712     2.5112
         Ser             abc     3                0.141     0.1427     0.0638
         Thr             bcd     0               0.9585     0.9604     0.0226
         Thr             bcd     1               0.0484     0.0324     2.1169
         Thr             bcd     2               0.0095      0.006     0.1493
         Thr             bcd     3               0.0171     0.0011     4.0002
         Thr            abcd     0               0.9491     0.9498     0.0098
         Thr            abcd     1               0.0505     0.0425     1.0022
         Thr            abcd     2                    0     0.0048     0.1943
         Thr            abcd     3               0.0176     0.0025     4.6552
         Thr            abcd     4                    0     0.0003     0.0016
         Tyr              ab     0               0.9419     0.9415     0.0017
         Tyr              ab     1               0.0337     0.0453     1.6513
         Tyr              ab     2                    0     0.0132     0.8888
         Val            bcde     0               0.5191     0.5292     0.5243
         Val            bcde     1               0.0331      0.039     0.4316
         Val            bcde     2               0.3118     0.2952     1.6421
         Val            bcde     3               0.0093     0.0204     0.7226
         Val            bcde     4               0.1148     0.1163     0.0112
         Val           abcde     0               0.5106     0.5202     0.5524
         Val           abcde     1               0.0352     0.0438     0.3786
         Val           abcde     2               0.2476     0.2427     0.4891
         Val           abcde     3               0.0552     0.0703     1.5708
         Val           abcde     4               0.0792     0.0816     0.0598
         Val           abcde     5               0.0485     0.0414     1.9983
         aKG           abcde     0               0.8031     0.8026      0.005
         aKG           abcde     1               0.0405     0.0516     3.4444
         aKG           abcde     2               0.1186     0.1164     0.0349
         aKG           abcde     3               0.0214     0.0115     0.6816
         aKG           abcde     4               0.0125     0.0149     0.0466
         aKG           abcde     5                    0      0.003     0.0883
         Cit          abcdef     0               0.4994      0.501     0.0695
         Cit          abcdef     1               0.0649     0.0638     0.0226
         Cit          abcdef     2               0.3021     0.2929     0.5033
         Cit          abcdef     3               0.0614     0.0605     0.0147
         Cit          abcdef     4                0.052     0.0507     0.0088
         Cit          abcdef     5               0.0312      0.027     0.3547
         Cit          abcdef     6                    0     0.0041     0.1655
         Fum            abcd     0               0.7046      0.705     0.0055
         Fum            abcd     1               0.0731     0.0742     0.0121
         Fum            abcd     2               0.1177     0.1327     1.1359
         Fum            abcd     3               0.0831     0.0753     1.6919
         Fum            abcd     4               0.0213     0.0129     0.8834
         Mal            abcd     0               0.6302     0.6319     0.0739
         Mal            abcd     1               0.0962     0.0855     1.1408
         Mal            abcd     2               0.1629     0.1638     0.0162
         Mal            abcd     3               0.1109     0.1014     1.8437
         Mal            abcd     4               0.0162     0.0175      0.021
         Pyr             abc     0               0.4645     0.4637     0.0101
         Pyr             abc     1               0.0315     0.0473     1.1105
         Pyr             abc     2                0.324      0.318     0.2985
         Pyr             abc     3               0.1679      0.171     0.3746
         Suc            abcd     0               0.7066      0.705     0.0283
         Suc            abcd     1               0.0858     0.0742     0.5968
         Suc            abcd     2                0.113     0.1327     2.2872
         Suc            abcd     3               0.0651     0.0753     0.8583
         Suc            abcd     4               0.0152     0.0129     0.1559

 Total Residual at Current Time 107.3244

 Measurement Time 2.10
  Metabolite           Atoms    M+    Measured (scaled)  Simulated   Residual
         Ala              bc     0                0.658     0.6662     0.3953
         Ala              bc     1               0.0389     0.0356     0.0899
         Ala              bc     2               0.3147     0.2982     1.6151
         Ala             abc     0               0.6559      0.653     0.0707
         Ala             abc     1               0.0486     0.0393     0.4383
         Ala             abc     2               0.1969     0.2004     0.1871
         Ala             abc     3               0.1026     0.1073     0.3422
         Asn            abcd     0               0.9477     0.9482     0.0029
         Asn            abcd     1               0.0493     0.0427     0.6815
         Asn            abcd     2                    0     0.0056     0.8821
         Asn            abcd     3               0.0016      0.003     0.0193
         Asn            abcd     4                    0     0.0004     0.0051
         Asp              ab     0                0.797     0.8003     0.1363
         Asp              ab     1               0.1446     0.1408     0.5992
         Asp              ab     2               0.0779     0.0589     2.5149
         Asp             bcd     0               0.7592     0.7573     0.0159
         Asp             bcd     1               0.0656     0.0632     0.0922
         Asp             bcd     2               0.1378     0.1417     0.0766
         Asp             bcd     3               0.0306     0.0379     1.4549
         Asp            abcd     0               0.7396     0.7405     0.0098
         Asp            abcd     1               0.0503     0.0708     2.1518
         Asp            abcd     2               0.1144     0.1097     0.1569
         Asp            abcd     3                0.084     0.0678     1.3394
         Asp            abcd     4               0.0292     0.0113     1.6466
         Glu            bcde     0               0.7943     0.7988     0.1023
         Glu            bcde     1               0.0385     0.0425     0.0944
         Glu            bcde     2               0.1429     0.1325     1.3338
         Glu            bcde     3               0.0134     0.0066     0.5707
         Glu            bcde     4               0.0166     0.0196     0.0747
         Glu           abcde     0               0.7794     0.7859     0.1855
         Glu           abcde     1               0.0616     0.0523     1.0689
         Glu           abcde     2               0.1388     0.1263     1.2897
         Glu           abcde     3               0.0023     0.0137     1.2951
         Glu           abcde     4               0.0043     0.0179     2.2982
         Glu           abcde     5                0.023     0.0038     1.6322
         Gln           abcde     0               0.9281     0.9277     0.0029
         Gln           abcde     1               0.0434     0.0512     1.6982
         Gln           abcde     2               0.0221     0.0173     0.1868
         Gln           abcde     3               0.0139     0.0015     1.2708
         Gln           abcde     4                    0     0.0019     0.0245
         Gln           abcde     5               0.0022     0.0004     0.0204
         Gly               b     0               0.7531     0.7518     0.0196
         Gly               b     1               0.2412     0.2482     0.3391
         Gly              ab     0               0.7354     0.7335     0.0208
         Gly              ab     1                 0.18     0.1811      0.022
         Gly              ab     2                 0.08     0.0854     0.2941
         Ile           bcdef     0               0.8562      0.856     0.0002
         Ile           bcdef     1               0.0483      0.052     0.3815
         Ile           bcdef     2               0.0892     0.0885     0.0027
         Ile           bcdef     3               0.0051      0.003     0.0685
         Ile           bcdef     4               0.0211     0.0004     2.9936
         Ile           bcdef     5               0.0033     0.0001     0.2142
         Leu           bcdef     0               0.8845     0.8845        0.0
         Leu           bcdef     1               0.0993      0.099     0.0004
         Leu           bcdef     2                    0     0.0083     0.5632
         Leu           bcdef     3               0.0071     0.0048     0.0358
         Leu           bcdef     4                0.008     0.0019       0.58
         Leu           bcdef     5                    0     0.0016     0.0299
         Met            bcde     0                0.942     0.9431     0.0109
         Met            bcde     1               0.0614     0.0494     1.7989
         Met            bcde     2                    0     0.0054     0.6037
         Met            bcde     3                0.005     0.0019      0.197
         Met            bcde     4               0.0055     0.0002     0.3431
         Met           abcde     0               0.9334     0.9328     0.0056
         Met           abcde     1               0.0471     0.0589      2.864
         Met           abcde     2                0.015     0.0049     1.0219
         Met           abcde     3               0.0051     0.0027     0.0473
         Met           abcde     4               0.0143     0.0007     0.9398
         Met           abcde     5               0.0021     0.0001     0.0502
         Phe        bcdefghi     0               0.7525     0.7538     0.0092
         Phe        bcdefghi     1               0.0683     0.0723     0.3243
         Phe        bcdefghi     2               0.1519     0.1476      0.183
         Phe        bcdefghi     3                0.019     0.0128     0.7905
         Phe        bcdefghi     4               0.0052     0.0067     0.0443
         Phe        bcdefghi     5               0.0015     0.0035     0.0416
         Phe        bcdefghi     6               0.0001      0.002     0.1387
         Phe        bcdefghi     7               0.0099     0.0011     1.5864
         Phe        bcdefghi     8               0.0059     0.0002      0.191
         Phe              ab     0               0.8168     0.8171     0.0014
         Phe              ab     1               0.1382     0.1254     0.7263
         Phe              ab     2               0.0521     0.0575      0.293
         Phe       abcdefghi     0               0.7428      0.743     0.0014
         Phe       abcdefghi     1               0.0799     0.0807      0.012
         Phe       abcdefghi     2               0.1158     0.0996     1.3436
         Phe       abcdefghi     3               0.0442     0.0594     2.3183
         Phe       abcdefghi     4               0.0176     0.0086     0.4844
         Phe       abcdefghi     5               0.0041     0.0044     0.0052
         Phe       abcdefghi     6                    0     0.0022     0.1019
         Phe       abcdefghi     7               0.0016     0.0013     0.0011
         Phe       abcdefghi     8               0.0026     0.0005     0.0253
         Phe       abcdefghi     9               0.0169     0.0001     2.8413
         Ser              bc     0               0.4503     0.4578     0.3854
         Ser              bc     1               0.1177     0.1336     3.1194
         Ser              bc     2                0.427     0.4086     1.9955
         Ser              ab     0               0.5274     0.5283     0.0221
         Ser              ab     1               0.3124     0.3083     0.1394
         Ser              ab     2               0.1643     0.1634     0.0144
         Ser             abc     0               0.4457     0.4459     0.0006
         Ser             abc     1               0.1157     0.1231     0.4599
         Ser             abc     2               0.2791     0.2809     0.0513
         Ser             abc     3               0.1589     0.1501      0.951
         Thr             bcd     0                0.953     0.9538     0.0058
         Thr             bcd     1               0.0534     0.0334     2.7806
         Thr             bcd     2               0.0049     0.0105     0.3833
         Thr             bcd     3               0.0036     0.0023     0.0668
         Thr            abcd     0               0.9412     0.9431     0.0331
         Thr            abcd     1               0.0801     0.0434     7.9526
         Thr            abcd     2               0.0035     0.0083     0.6402
         Thr            abcd     3               0.0098     0.0046      0.121
         Thr            abcd     4                    0     0.0007     0.0025
         Tyr              ab     0               0.9292     0.9292     0.0001
         Tyr              ab     1               0.0472     0.0532     0.1779
         Tyr              ab     2                0.003     0.0177     2.1618
         Val            bcde     0               0.4439     0.4434     0.0028
         Val            bcde     1               0.0356     0.0426     0.3408
         Val            bcde     2               0.3379     0.3375     0.0021
         Val            bcde     3               0.0276     0.0294     0.0509
         Val            bcde     4               0.1445      0.147     0.0322
         Val           abcde     0               0.4357     0.4352     0.0065
         Val           abcde     1               0.0346      0.045     1.0891
         Val           abcde     2               0.2772     0.2777     0.0028
         Val           abcde     3               0.0871     0.0848     0.0289
         Val           abcde     4               0.1055     0.1042     0.0174
         Val           abcde     5               0.0356      0.053     1.5415
         aKG           abcde     0                0.714     0.7149     0.0101
         aKG           abcde     1               0.0673     0.0538     0.8063
         aKG           abcde     2               0.1764     0.1754     0.0191
         aKG           abcde     3               0.0235     0.0213     0.1911
         aKG           abcde     4               0.0183     0.0282     0.8061
         aKG           abcde     5               0.0014     0.0064     0.3115
         Cit          abcdef     0               0.4159     0.4148     0.0474
         Cit          abcdef     1               0.0639     0.0685     0.3309
         Cit          abcdef     2               0.3025     0.3239     2.3376
         Cit          abcdef     3               0.0857     0.0783     0.4601
         Cit          abcdef     4               0.0732     0.0703     0.2302
         Cit          abcdef     5               0.0447     0.0379     1.2933
         Cit          abcdef     6               0.0051     0.0064     0.0184
         Fum            abcd     0               0.6492     0.6457     0.1183
         Fum            abcd     1               0.0754     0.0826     1.4461
         Fum            abcd     2               0.1605     0.1622     0.0236
         Fum            abcd     3               0.0874     0.0911     0.2747
         Fum            abcd     4               0.0219     0.0184     0.2538
         Mal            abcd     0               0.5781     0.5795     0.0332
         Mal            abcd     1               0.0982     0.0942     0.1111
         Mal            abcd     2               0.1899     0.1866     0.1772
         Mal            abcd     3               0.1173     0.1169      0.004
         Mal            abcd     4               0.0189     0.0228     0.1235
         Pyr             abc     0               0.4478      0.446      0.033
         Pyr             abc     1               0.0579     0.0508     0.2576
         Pyr             abc     2               0.3218     0.3251     0.2168
         Pyr             abc     3               0.1854     0.1781     0.4394
         Suc            abcd     0               0.6476     0.6458      0.029
         Suc            abcd     1                 0.09     0.0826     0.5483
         Suc            abcd     2               0.1544     0.1622     0.4977
         Suc            abcd     3               0.0791     0.0911     1.0055
         Suc            abcd     4               0.0025     0.0184     1.1239

 Total Residual at Current Time 91.1434

 Measurement Time 2.55
  Metabolite           Atoms    M+    Measured (scaled)  Simulated   Residual
         Ala              bc     0               0.6164     0.6157     0.0022
         Ala              bc     1                0.045     0.0423       0.09
         Ala              bc     2               0.3403      0.342     0.0171
         Ala             abc     0               0.6037     0.6027     0.0276
         Ala             abc     1               0.0452     0.0423     0.1672
         Ala             abc     2               0.2283     0.2303     0.1668
         Ala             abc     3               0.1233     0.1246     0.0075
         Asn            abcd     0               0.9426     0.9424     0.0006
         Asn            abcd     1               0.0262     0.0435     2.0885
         Asn            abcd     2               0.0012     0.0085     0.3158
         Asn            abcd     3                    0     0.0048      0.191
         Asn            abcd     4                    0     0.0007     0.0154
         Asp              ab     0               0.7554     0.7552     0.0002
         Asp              ab     1               0.1694     0.1686     0.0156
         Asp              ab     2                0.068     0.0762     0.4681
         Asp             bcd     0               0.7015     0.7031     0.0238
         Asp             bcd     1               0.0922     0.0747     3.0828
         Asp             bcd     2               0.1605     0.1719     0.7638
         Asp             bcd     3               0.0565     0.0504     0.5876
         Asp            abcd     0               0.6865     0.6844     0.0267
         Asp            abcd     1               0.0638     0.0792     1.3962
         Asp            abcd     2               0.1294     0.1358     0.4123
         Asp            abcd     3               0.0801      0.085     0.1945
         Asp            abcd     4               0.0412     0.0157     5.3819
         Glu            bcde     0               0.7156     0.7167     0.0121
         Glu            bcde     1               0.0321     0.0453     1.0281
         Glu            bcde     2               0.1932     0.1918     0.0541
         Glu            bcde     3               0.0136     0.0119       0.06
         Glu            bcde     4               0.0403     0.0344     0.3561
         Glu           abcde     0               0.7056     0.7024     0.1057
         Glu           abcde     1               0.0442     0.0547      0.768
         Glu           abcde     2               0.1693     0.1809     1.3409
         Glu           abcde     3                 0.02     0.0236     0.1311
         Glu           abcde     4                0.035     0.0311     0.0691
         Glu           abcde     5                    0     0.0074     0.3225
         Gln           abcde     0               0.9074     0.9084     0.0151
         Gln           abcde     1               0.0725     0.0515     4.4098
         Gln           abcde     2               0.0189     0.0317     0.8313
         Gln           abcde     3               0.0004     0.0033     0.2319
         Gln           abcde     4                    0     0.0042     0.0916
         Gln           abcde     5                    0     0.0009     0.0067
         Gly               b     0               0.7064     0.7115     0.1509
         Gly               b     1               0.3041     0.2885     1.0839
         Gly              ab     0               0.6914     0.6915     0.0002
         Gly              ab     1               0.2063     0.2074     0.0265
         Gly              ab     2               0.1094      0.101     0.4854
         Ile           bcdef     0               0.8325     0.8327     0.0011
         Ile           bcdef     1               0.0447     0.0533     0.4367
         Ile           bcdef     2               0.1171     0.1093     0.3583
         Ile           bcdef     3               0.0091     0.0039     1.1012
         Ile           bcdef     4               0.0103     0.0007     0.5447
         Ile           bcdef     5                    0     0.0001     0.0001
         Leu           bcdef     0               0.8661     0.8665     0.0019
         Leu           bcdef     1               0.1162     0.1097     0.1843
         Leu           bcdef     2               0.0043     0.0109     0.2235
         Leu           bcdef     3               0.0102     0.0073     0.1647
         Leu           bcdef     4               0.0028      0.003     0.0008
         Leu           bcdef     5                    0     0.0026     0.2604
         Met            bcde     0               0.9355     0.9348     0.0062
         Met            bcde     1               0.0346     0.0536     4.4628
         Met            bcde     2               0.0069     0.0078     0.0179
         Met            bcde     3               0.0123     0.0034     0.4743
         Met            bcde     4               0.0065     0.0005     0.2147
         Met           abcde     0               0.9238     0.9244     0.0018
         Met           abcde     1               0.0702      0.063     0.2714
         Met           abcde     2                0.003     0.0068     0.6035
         Met           abcde     3                    0     0.0044     0.0841
         Met           abcde     4               0.0116     0.0013     0.7402
         Met           abcde     5                    0     0.0001     0.0001
         Phe        bcdefghi     0               0.7181     0.7163     0.0256
         Phe        bcdefghi     1               0.0496     0.0719     4.9706
         Phe        bcdefghi     2               0.1739     0.1756      0.036
         Phe        bcdefghi     3                0.022     0.0161     0.5367
         Phe        bcdefghi     4                    0     0.0097     0.5549
         Phe        bcdefghi     5               0.0102     0.0053     0.1251
         Phe        bcdefghi     6               0.0011      0.003     0.0782
         Phe        bcdefghi     7               0.0095     0.0017     1.6869
         Phe        bcdefghi     8                    0     0.0003     0.0005
         Phe              ab     0               0.7847     0.7834     0.0205
         Phe              ab     1               0.1356     0.1465     1.1824
         Phe              ab     2               0.0752     0.0701     0.1524
         Phe       abcdefghi     0               0.7043     0.7057     0.0149
         Phe       abcdefghi     1               0.0774     0.0795     0.0658
         Phe       abcdefghi     2               0.1245     0.1183     0.6085
         Phe       abcdefghi     3               0.0566     0.0719     1.3778
         Phe       abcdefghi     4               0.0038     0.0116      0.428
         Phe       abcdefghi     5                    0     0.0066     0.3573
         Phe       abcdefghi     6               0.0006     0.0034     0.0656
         Phe       abcdefghi     7               0.0137     0.0021     2.7707
         Phe       abcdefghi     8               0.0043     0.0008     0.1849
         Phe       abcdefghi     9                    0     0.0001     0.0001
         Ser              bc     0               0.4387     0.4352     0.2416
         Ser              bc     1               0.1565     0.1459     1.3941
         Ser              bc     2               0.4144     0.4189     0.5524
         Ser              ab     0               0.5143     0.5135     0.0067
         Ser              ab     1                0.307     0.3155     0.4345
         Ser              ab     2               0.1732     0.1709     0.1422
         Ser             abc     0               0.4181     0.4242     1.0432
         Ser             abc     1                0.141     0.1308      0.618
         Ser             abc     2                 0.31     0.2887     3.1528
         Ser             abc     3               0.1751     0.1564     1.7992
         Thr             bcd     0               0.9419     0.9453     0.0591
         Thr             bcd     1               0.0497     0.0347     4.5462
         Thr             bcd     2               0.0252     0.0161     0.3699
         Thr             bcd     3               0.0077     0.0039     0.1042
         Thr            abcd     0               0.9344     0.9343     0.0003
         Thr            abcd     1               0.0358     0.0446     0.7745
         Thr            abcd     2               0.0022     0.0126     1.0834
         Thr            abcd     3               0.0125     0.0073     0.2701
         Thr            abcd     4               0.0066     0.0011     0.3002
         Tyr              ab     0               0.9167     0.9169     0.0011
         Tyr              ab     1               0.0764     0.0609     1.4187
         Tyr              ab     2               0.0164     0.0222     0.9445
         Val            bcde     0                0.386     0.3773      0.748
         Val            bcde     1               0.0657     0.0468     1.8261
         Val            bcde     2               0.3449     0.3662     3.1585
         Val            bcde     3               0.0427     0.0384     0.3743
         Val            bcde     4               0.1765     0.1712     0.2261
         Val           abcde     0               0.3651     0.3699     0.3601
         Val           abcde     1               0.0428     0.0468     0.2001
         Val           abcde     2               0.3164     0.3015      2.208
         Val           abcde     3               0.0968     0.0967     0.0001
         Val           abcde     4               0.1076     0.1225     2.2223
         Val           abcde     5               0.0594     0.0626     0.0857
         aKG           abcde     0               0.6242     0.6281     0.0752
         aKG           abcde     1               0.0551     0.0573     0.1963
         aKG           abcde     2               0.2414      0.227      1.444
         aKG           abcde     3               0.0257     0.0332       0.25
         aKG           abcde     4               0.0396     0.0435     0.6128
         aKG           abcde     5                    0      0.011     1.1994
         Cit          abcdef     0               0.3566     0.3502     0.8319
         Cit          abcdef     1                0.074     0.0729     0.0127
         Cit          abcdef     2                0.333     0.3387     0.6722
         Cit          abcdef     3               0.0769     0.0936     1.6559
         Cit          abcdef     4               0.0892     0.0881      0.034
         Cit          abcdef     5               0.0372     0.0476     1.3201
         Cit          abcdef     6               0.0126     0.0088     0.3949
         Fum            abcd     0               0.5955     0.5935     0.0633
         Fum            abcd     1               0.0846       0.09     0.3551
         Fum            abcd     2               0.1869     0.1881     0.0644
         Fum            abcd     3               0.1002     0.1038      0.106
         Fum            abcd     4               0.0184     0.0245     0.2209
         Mal            abcd     0               0.5342      0.535     0.0197
         Mal            abcd     1               0.1062     0.1015      0.154
         Mal            abcd     2               0.2122     0.2058       0.64
         Mal            abcd     3               0.1169     0.1292     1.2613
         Mal            abcd     4               0.0267     0.0284     0.0166
         Pyr             abc     0                0.434     0.4334     0.0038
         Pyr             abc     1               0.0509      0.053     0.0906
         Pyr             abc     2               0.3281     0.3299     0.0928
         Pyr             abc     3               0.2014     0.1837     1.3948
         Suc            abcd     0               0.5872     0.5935      0.236
         Suc            abcd     1               0.0904       0.09     0.0013
         Suc            abcd     2               0.2084     0.1881     2.0963
         Suc            abcd     3               0.1025     0.1038     0.0104
         Suc            abcd     4               0.0273     0.0245     0.0933

 Total Residual at Current Time 98.709

 Measurement Time 3.0
  Metabolite           Atoms    M+    Measured (scaled)  Simulated   Residual
         Ala              bc     0               0.5716     0.5744      0.047
         Ala              bc     1               0.0488     0.0488        0.0
         Ala              bc     2               0.3777     0.3768     0.0229
         Ala             abc     0               0.5592     0.5618     0.0818
         Ala             abc     1               0.0417      0.045     0.2967
         Ala             abc     2               0.2575     0.2542     0.3086
         Ala             abc     3               0.1371     0.1391     0.0335
         Asn            abcd     0               0.9352     0.9355     0.0014
         Asn            abcd     1                0.035     0.0445     0.3996
         Asn            abcd     2               0.0133     0.0119     0.0172
         Asn            abcd     3               0.0163      0.007     0.7232
         Asn            abcd     4               0.0112     0.0012     4.0027
         Asp              ab     0               0.7174     0.7144     0.0603
         Asp              ab     1               0.1827      0.192     0.8589
         Asp              ab     2               0.0944     0.0936     0.0204
         Asp             bcd     0               0.6539     0.6531     0.0058
         Asp             bcd     1               0.0853     0.0867     0.0246
         Asp             bcd     2               0.1989     0.1976     0.0249
         Asp             bcd     3               0.0429     0.0625     3.1991
         Asp            abcd     0               0.6337     0.6328     0.0241
         Asp            abcd     1               0.0961      0.087     0.4898
         Asp            abcd     2               0.1366     0.1594     2.6539
         Asp            abcd     3               0.0834     0.1003     1.4504
         Asp            abcd     4               0.0252     0.0205     0.2826
         Glu            bcde     0               0.6369     0.6355     0.0234
         Glu            bcde     1               0.0323     0.0496     1.7679
         Glu            bcde     2                0.237     0.2449     0.3727
         Glu            bcde     3               0.0261     0.0188      1.089
         Glu            bcde     4               0.0501     0.0512      0.006
         Glu           abcde     0               0.6189     0.6198     0.0074
         Glu           abcde     1                0.055     0.0582     0.1029
         Glu           abcde     2               0.2307     0.2289     0.0499
         Glu           abcde     3               0.0266     0.0353     0.3872
         Glu           abcde     4               0.0519     0.0459     0.2117
         Glu           abcde     5                    0     0.0119     2.2078
         Gln           abcde     0               0.8826     0.8824     0.0007
         Gln           abcde     1               0.0471      0.052     0.4796
         Gln           abcde     2                 0.05       0.05        0.0
         Gln           abcde     3                    0      0.006     0.3641
         Gln           abcde     4               0.0205     0.0078     0.8204
         Gln           abcde     5               0.0006     0.0018     0.0075
         Gly               b     0               0.6782     0.6776     0.0145
         Gly               b     1               0.3199     0.3224     0.1277
         Gly              ab     0               0.6534     0.6561     0.0635
         Gly              ab     1               0.2385     0.2293     0.4396
         Gly              ab     2               0.1214     0.1146     0.2058
         Ile           bcdef     0               0.8106     0.8098      0.005
         Ile           bcdef     1               0.0565     0.0548      0.042
         Ile           bcdef     2                0.126     0.1291     0.1904
         Ile           bcdef     3               0.0136     0.0048     0.5338
         Ile           bcdef     4                    0     0.0012     0.0146
         Ile           bcdef     5               0.0101     0.0003     0.7961
         Leu           bcdef     0                0.848     0.8482      0.001
         Leu           bcdef     1               0.1204     0.1196     0.0247
         Leu           bcdef     2               0.0185     0.0139     0.3314
         Leu           bcdef     3               0.0058     0.0103     0.2031
         Leu           bcdef     4               0.0126     0.0043     0.3109
         Leu           bcdef     5                0.004     0.0038     0.0003
         Met            bcde     0                0.925     0.9252     0.0015
         Met            bcde     1                0.071     0.0582     0.8318
         Met            bcde     2                    0     0.0105     0.5633
         Met            bcde     3               0.0215     0.0053     1.8324
         Met            bcde     4               0.0009     0.0009        0.0
         Met           abcde     0               0.9142     0.9148      0.003
         Met           abcde     1               0.0707     0.0673     0.0604
         Met           abcde     2               0.0041     0.0091      0.145
         Met           abcde     3               0.0185     0.0064     1.4515
         Met           abcde     4                0.014     0.0022     0.8343
         Met           abcde     5               0.0058     0.0003     0.1832
         Phe        bcdefghi     0               0.6786     0.6808      0.071
         Phe        bcdefghi     1               0.0806     0.0718     1.5769
         Phe        bcdefghi     2               0.2014     0.2003     0.0307
         Phe        bcdefghi     3               0.0238     0.0194     0.2299
         Phe        bcdefghi     4               0.0161     0.0131     0.1875
         Phe        bcdefghi     5                    0     0.0073      0.236
         Phe        bcdefghi     6                    0     0.0043     0.7473
         Phe        bcdefghi     7                    0     0.0025     0.0763
         Phe        bcdefghi     8                    0     0.0005     0.0101
         Phe              ab     0               0.7522     0.7524     0.0008
         Phe              ab     1               0.1666     0.1657      0.013
         Phe              ab     2               0.0826     0.0819     0.0064
         Phe       abcdefghi     0                0.671     0.6704     0.0069
         Phe       abcdefghi     1               0.0562     0.0783     4.0146
         Phe       abcdefghi     2                0.134     0.1349     0.0057
         Phe       abcdefghi     3                0.085     0.0833     0.0421
         Phe       abcdefghi     4               0.0168     0.0149     0.0994
         Phe       abcdefghi     5                    0      0.009     1.6641
         Phe       abcdefghi     6                    0     0.0048     0.4729
         Phe       abcdefghi     7                0.014      0.003     0.8392
         Phe       abcdefghi     8                    0     0.0012     0.0125
         Phe       abcdefghi     9                    0     0.0002     0.0005
         Ser              bc     0               0.4211     0.4186     0.0439
         Ser              bc     1               0.1573     0.1541     0.4276
         Ser              bc     2                0.416     0.4274     0.7615
         Ser              ab     0               0.5038     0.5018     0.1202
         Ser              ab     1               0.3219     0.3211     0.0069
         Ser              ab     2               0.1612     0.1771     3.1525
         Ser             abc     0               0.4108     0.4084     0.2307
         Ser             abc     1               0.1332     0.1351     0.1434
         Ser             abc     2               0.2849     0.2949     0.9988
         Ser             abc     3               0.1605     0.1616     0.0061
         Thr             bcd     0                0.935     0.9352     0.0014
         Thr             bcd     1               0.0562     0.0365     2.6874
         Thr             bcd     2               0.0108     0.0225     0.6923
         Thr             bcd     3                    0     0.0058     0.6969
         Thr            abcd     0               0.9229     0.9239     0.0069
         Thr            abcd     1               0.0671     0.0461     2.2538
         Thr            abcd     2               0.0094     0.0177     0.6868
         Thr            abcd     3                    0     0.0106     0.7753
         Thr            abcd     4                    0     0.0018     0.0494
         Tyr              ab     0               0.9039     0.9049     0.0075
         Tyr              ab     1               0.0731     0.0684      0.442
         Tyr              ab     2               0.0281     0.0267     0.0087
         Val            bcde     0               0.3272     0.3266     0.0079
         Val            bcde     1               0.0571     0.0509     0.7738
         Val            bcde     2               0.3808     0.3854     0.3382
         Val            bcde     3               0.0394     0.0468     0.6804
         Val            bcde     4               0.1967     0.1902     0.6595
         Val           abcde     0               0.3247     0.3198     0.1978
         Val           abcde     1               0.0565     0.0487     0.3049
         Val           abcde     2               0.3154     0.3175      0.056
         Val           abcde     3               0.0997     0.1063     0.2579
         Val           abcde     4               0.1373     0.1371     0.0002
         Val           abcde     5               0.0688     0.0705     0.0836
         aKG           abcde     0               0.5506     0.5488     0.0273
         aKG           abcde     1                0.062     0.0618     0.0009
         aKG           abcde     2               0.2658     0.2677     0.0449
         aKG           abcde     3               0.0579     0.0462     0.6036
         aKG           abcde     4               0.0409     0.0594     2.8227
         aKG           abcde     5               0.0227     0.0162     0.2945
         Cit          abcdef     0               0.2938     0.3012     0.5574
         Cit          abcdef     1               0.0729     0.0765     0.1325
         Cit          abcdef     2               0.3466     0.3437     0.0786
         Cit          abcdef     3               0.1074     0.1067     0.0193
         Cit          abcdef     4                0.107     0.1042      0.222
         Cit          abcdef     5               0.0669      0.056     0.5977
         Cit          abcdef     6               0.0018     0.0115     1.1669
         Fum            abcd     0               0.5449     0.5461     0.0439
         Fum            abcd     1               0.0992     0.0965     0.0956
         Fum            abcd     2               0.2203     0.2116     0.5266
         Fum            abcd     3               0.1182     0.1145     0.1359
         Fum            abcd     4               0.0246     0.0314     0.5745
         Mal            abcd     0               0.5004     0.4957     0.1552
         Mal            abcd     1               0.1039     0.1077     0.3905
         Mal            abcd     2                0.213     0.2229     0.5064
         Mal            abcd     3               0.1492     0.1393     0.5015
         Mal            abcd     4               0.0209     0.0344     1.5064
         Pyr             abc     0                 0.42     0.4242     0.1449
         Pyr             abc     1               0.0636     0.0543     0.7154
         Pyr             abc     2               0.3356     0.3333      0.109
         Pyr             abc     3               0.1855     0.1882     0.0902
         Suc            abcd     0                0.542     0.5461     0.0851
         Suc            abcd     1               0.0985     0.0965     0.1145
         Suc            abcd     2               0.2027     0.2116     0.4038
         Suc            abcd     3               0.1423     0.1145     3.4391
         Suc            abcd     4               0.0213     0.0314     1.2565

 Total Residual at Current Time 77.4056

 Total Measurement Residuals for Current Experiment
  Metabolite           Atoms    M+   Residual
         Ala              bc     0     0.4895
         Ala              bc     1     4.3816
         Ala              bc     2     5.9341
         Ala             abc     0     0.8429
         Ala             abc     1     5.2589
         Ala             abc     2     5.7962
         Ala             abc     3     4.7197
         Asn            abcd     0      0.045
         Asn            abcd     1     7.4271
         Asn            abcd     2     1.3619
         Asn            abcd     3     3.0862
         Asn            abcd     4     7.4377
         Asp              ab     0      0.224
         Asp              ab     1     3.4822
         Asp              ab     2     4.3997
         Asp             bcd     0     0.0628
         Asp             bcd     1     5.5771
         Asp             bcd     2     2.8078
         Asp             bcd     3    10.1377
         Asp            abcd     0     0.1149
         Asp            abcd     1     8.7135
         Asp            abcd     2     6.2609
         Asp            abcd     3     5.4772
         Asp            abcd     4     8.7509
         Glu            bcde     0     0.2086
         Glu            bcde     1    12.7729
         Glu            bcde     2     3.3796
         Glu            bcde     3     1.7953
         Glu            bcde     4     1.4982
         Glu           abcde     0     0.3235
         Glu           abcde     1     5.4807
         Glu           abcde     2    14.7565
         Glu           abcde     3     2.9164
         Glu           abcde     4     3.8682
         Glu           abcde     5     5.5002
         Gln           abcde     0     0.0204
         Gln           abcde     1     7.5294
         Gln           abcde     2     3.4277
         Gln           abcde     3     1.8912
         Gln           abcde     4     3.8495
         Gln           abcde     5     1.7462
         Gly               b     0     0.2103
         Gly               b     1     2.3417
         Gly              ab     0     0.1024
         Gly              ab     1     3.3769
         Gly              ab     2     4.9711
         Ile           bcdef     0     0.0195
         Ile           bcdef     1     1.2933
         Ile           bcdef     2     3.3577
         Ile           bcdef     3     1.8448
         Ile           bcdef     4      5.115
         Ile           bcdef     5     2.6121
         Leu           bcdef     0     0.0139
         Leu           bcdef     1     6.5623
         Leu           bcdef     2     1.3133
         Leu           bcdef     3     4.9766
         Leu           bcdef     4     2.5359
         Leu           bcdef     5     1.9002
         Met            bcde     0     0.0243
         Met            bcde     1      8.364
         Met            bcde     2     3.1253
         Met            bcde     3      5.088
         Met            bcde     4     2.7354
         Met           abcde     0     0.0625
         Met           abcde     1     8.9215
         Met           abcde     2      1.823
         Met           abcde     3     5.2686
         Met           abcde     4     7.4235
         Met           abcde     5      3.701
         Phe        bcdefghi     0     0.2141
         Phe        bcdefghi     1    12.8046
         Phe        bcdefghi     2     1.7431
         Phe        bcdefghi     3     1.8597
         Phe        bcdefghi     4     2.0448
         Phe        bcdefghi     5     4.1882
         Phe        bcdefghi     6     1.8829
         Phe        bcdefghi     7     7.5997
         Phe        bcdefghi     8     1.8081
         Phe              ab     0     0.0261
         Phe              ab     1     2.6583
         Phe              ab     2     4.6405
         Phe       abcdefghi     0     0.0631
         Phe       abcdefghi     1     7.5619
         Phe       abcdefghi     2     5.4478
         Phe       abcdefghi     3     4.4862
         Phe       abcdefghi     4     4.1349
         Phe       abcdefghi     5     2.5035
         Phe       abcdefghi     6     7.9168
         Phe       abcdefghi     7      4.914
         Phe       abcdefghi     8     0.3098
         Phe       abcdefghi     9     3.6576
         Ser              bc     0     1.4653
         Ser              bc     1     7.6514
         Ser              bc     2     4.0776
         Ser              ab     0     1.6933
         Ser              ab     1     4.0321
         Ser              ab     2     4.6201
         Ser             abc     0      2.328
         Ser             abc     1     7.4022
         Ser             abc     2    12.4362
         Ser             abc     3     4.5078
         Thr             bcd     0     0.1277
         Thr             bcd     1    19.5789
         Thr             bcd     2     1.7283
         Thr             bcd     3     8.0082
         Thr            abcd     0     0.0652
         Thr            abcd     1    18.5828
         Thr            abcd     2      3.874
         Thr            abcd     3     6.3981
         Thr            abcd     4     0.5349
         Tyr              ab     0      0.013
         Tyr              ab     1     3.8947
         Tyr              ab     2     8.3702
         Val            bcde     0     1.3152
         Val            bcde     1     3.7775
         Val            bcde     2     6.7082
         Val            bcde     3     2.1583
         Val            bcde     4     2.9234
         Val           abcde     0     1.1196
         Val           abcde     1     2.1641
         Val           abcde     2     3.9135
         Val           abcde     3     5.9841
         Val           abcde     4     3.5758
         Val           abcde     5     3.8292
         aKG           abcde     0     0.1944
         aKG           abcde     1     9.8199
         aKG           abcde     2     3.1298
         aKG           abcde     3      5.585
         aKG           abcde     4     4.9047
         aKG           abcde     5     4.1728
         Cit          abcdef     0     1.6323
         Cit          abcdef     1     7.5228
         Cit          abcdef     2     6.2859
         Cit          abcdef     3     8.3203
         Cit          abcdef     4     0.8581
         Cit          abcdef     5     5.0847
         Cit          abcdef     6      3.661
         Fum            abcd     0     0.2435
         Fum            abcd     1     3.8917
         Fum            abcd     2     5.6849
         Fum            abcd     3      3.079
         Fum            abcd     4      2.016
         Mal            abcd     0     0.5261
         Mal            abcd     1     2.3734
         Mal            abcd     2     2.1943
         Mal            abcd     3     9.4493
         Mal            abcd     4     2.7793
         Pyr             abc     0     0.5289
         Pyr             abc     1     5.9635
         Pyr             abc     2     1.6222
         Pyr             abc     3     6.7028
         Suc            abcd     0      0.428
         Suc            abcd     1     6.1447
         Suc            abcd     2    11.3402
         Suc            abcd     3     9.4531
         Suc            abcd     4     4.6504

 Best Fit SSR
  644.4057

 Best Fit Fluxes
    gl-in:        1.0
     gl-1:        1.0
     gl-2:   0.801296
   gl-3.f:     1000.0
   gl-3.b:  999.10091
   gl-4.f:     1000.0
   gl-4.b:  999.10091
   gl-5.f:   1.038435
   gl-5.b:   0.139346
   gl-6.f:    1.87494
   gl-6.b:          0
   gl-7.f:     1000.0
   gl-7.b:  998.12506
   gl-8.f: 569.391818
   gl-8.b: 567.542386
     gl-9:   1.643192
     pp-1:   0.195629
     pp-2:   0.164465
   pp-3.f:   0.065607
   pp-3.b:          0
   pp-4.f:     1000.0
   pp-4.b: 999.901142
   pp-5.f:   0.336806
   pp-5.b:   0.284669
   pp-6.f:   0.052137
   pp-6.b:          0
   pp-7.f:   0.298804
   pp-7.b:   0.252082
     ed-1:   0.031164
     ed-2:   0.031164
       pd:    1.80837
     tc-1:   0.124061
     tc-2:   0.124061
     tc-3:   0.100992
     tc-4:   0.084822
     tc-5:   0.077742
   tc-6.f:     1000.0
   tc-6.b: 999.892109
   tc-7.f:   0.602327
   tc-7.b:   0.488871
   tc-8.f:   7.548841
   tc-8.b:   7.585826
       me:   0.173509
     an.f:   0.194644
     an.b:          0
       ac:   1.610689
     gx-1:   0.023069
     gx-2:   0.023069
 co2-in.f:          0
 co2-in.b:   2.167956
     acxt:   1.618399
   glusyn:   0.098557
   glnsyn:   0.010125
   prosyn:    0.00315
   argsyn:   0.004215
   aspsyn:   0.028499
   asnsyn:   0.003435
   alasyn:    0.00732
   sersyn:   0.016223
 glysyn.f:   0.013867
 glysyn.b:   0.005024
 glydeg.f:   0.001842
 glydeg.b:     0.0005
   thrdeg:   0.001229
   cyssyn:   0.003495
 lldapsyn:    0.00489
   lyssyn:    0.00489
   thrsyn:   0.008984
   metsyn:    0.00219
   valsyn:    0.00603
  leusynI:    0.00642
 leusynII:    0.00642
   ilesyn:    0.00414
  phesynI:    0.00264
 phesynII:    0.00264
  tyrsynI:   0.001965
 tyrsynII:   0.001965
  trpsynI:    0.00081
 trpsynII:    0.00081
trpsynIII:    0.00081
   hissyn:    0.00135
 methfsyn:    0.00219
  fthfsyn:    0.00135
  Biomass:      0.015

 Best Fit Pool Sizes
      Glc:   0.002129
      G6P:   0.016783
      F6P:      0.001
      FBP:      0.001
     DHAP:      0.001
      GAP:      0.001
      BPG:      0.001
      3PG:      0.001
      PEP:   0.458618
      6PG:   0.241228
     Ru5P:      0.001
      R5P:   0.045805
      X5P:   0.045416
      S7P:   0.057117
      E4P:      0.001
     KDPG:      0.001
      Pyr:   0.054383
      OAA:   0.021367
    AcCoA:   0.037494
      Cit:   0.113609
     iCit:   0.058256
      aKG:   0.062898
   SucCoA:   0.072335
      Suc:      0.001
      Fum:   0.137304
      Mal:   0.100702
      CO2:   0.043433
      Gox:      0.001
       Ac:        1.0
      Glu:   0.038198
      Gln:   0.041141
      Asp:   0.036801
      Ser:      0.001
      Gly:   0.026348
   MEETHF:   0.017013
      Thr:   0.104942
    LLDAP:      0.001
    METHF:      0.001
      Cys:   0.841863
     Leu1:   0.037395
     Phe1:   0.031732
     Tyr1:        1.0
     Trp1:        1.0
     Trp2:        1.0
     FTHF:        1.0
      Ala:   0.012298
      Arg:        1.0
      Asn:   0.062561
      His:        1.0
      Ile:   0.033157
      Leu:    0.08372
      Lys:        1.0
      Met:   0.050959
      Phe:   0.012006
      Pro:        1.0
      Trp:        1.0
      Tyr:   0.033487
      Val:   0.008412
