# Supplementary material for: Isotope-assisted metabolic flux analysis as an equality-constrained nonlinear program for improved scalability and robustness
Source: PLoS Comput Biol. 2022 Mar 24;18(3):e1009831. doi: 10.1371/journal.pcbi.1009831 (PMC8947808; doi:10.1371/journal.pcbi.1009831)
Supplement: S1 File — The text files in these folders are used as inputs to eiFlux. The text file modelfile.txt is used to specify which model to run. The GAMS scripts used by eiFlux, in the folder GAMS_Model. A demo version of eiFlux that specifically runs two models listed above, thus fully reproducing the results in this manuscript. This is a compiled Python file, eiFlux_Limited.pyc. This demo version only runs only the two models listed above. Users may change model parameters such as the time nodes, but not the models themselves. After following the instructions given in the Installation_Instructions.pdf file, users may run the eiFlux_Limited.pyc file to run the software. (ZIP) [file pcbi.1009831.s009.zip › EColi_SingleMS_Model/Comparison_eiFlux_INCA_Same_Starting_Parameter_Values/eiFlux 16.txt]

Model_File_Name: Ecoli_Model_Paper
Reaction_File_Name: reactions.txt
Fed_Label_File_Name: label.txt
Measurement_File_Name: measurements_ms_simulated_perturbed_80%12glc20%Uglc.txt
FluxBound_File_Name: fluxbounds.txt
Model_Settings_File_Name: modelsettings.txt
PoolBound_File_Name: poolbounds.txt
Flux_Measurement_File_Name: none
Pool_Measurement_File_Name: none
Init_Flux_File_Name initfluxes.txt
Init_Pool_File_Name initpools.txt
Uncorr_Atom_File_Name None

      Metabolite         # Atoms          # EMUs
            3PG               3               6
            6PG               6              12
             Ac               2               0
          AcCoA               2               3
            Ala               3               2
            Arg               6               0
            Asn               4               1
            Asp               4              10
            BPG               3               6
            CO2               1               1
            Cit               6              18
            Cys               3               5
           DHAP               3               6
            E4P               4               8
            F6P               6              13
            FBP               6              13
           FTHF               1               0
            Fum               4              10
            G6P               6              13
            GAP               3               6
            Glc               6              13
            Gln               5              12
            Glu               5              12
            Gly               2               3
            Gox               2               3
            His               6               0
            Ile               6               1
           KDPG               6              11
          LLDAP               7               1
            Leu               6               1
           Leu1               4               1
            Lys               6               0
         MEETHF               1               1
          METHF               1               1
            Mal               4              10
            Met               5               2
            OAA               4              10
            PEP               3               6
            Phe               9               3
           Phe1               6               1
            Pro               5               0
            Pyr               3               5
            R5P               5              10
           Ru5P               5              10
            S7P               7              15
            Ser               3               6
            Suc               4              10
         SucCoA               4              10
            Thr               4               8
            Trp              11               0
           Trp1               6               0
           Trp2               8               0
            Tyr               9               1
           Tyr1               6               0
            Val               5               2
            X5P               5              10
            aKG               5              12
           iCit               6              17

Total Metabolites: 58
Total Network EMUs: 341
Total Network EMU elements: 1028
Total Considered Pool Sizes: 48
Total Number of Reactions: 84
Independent Fluxes: 26

Continue? (Y/N): 
Building Model
Creating GDX File
--- Warning: The GAMS version (34.2.0) differs from the API version (30.2.0).
Running GAMS Optimization
--- Job eiFlux_GAMS_Instationary.gms Start 11/11/21 12:57:04 34.2.0 r6925a71 WEX-WEI x86 64bit/MS Windows

--- Applying:

    C:\GAMS\34\gmsprmNT.txt

--- GAMS Parameters defined

    LP conopt

    MIP CPLEX

    RMIP conopt

    NLP conopt

    MCP PATH

    MPEC NLPEC

    RMPEC NLPEC

    CNS conopt

    DNLP conopt

    RMINLP conopt

    MINLP DICOPT

    QCP conopt

    MIQCP SBB

    RMIQCP conopt

    EMP JAMS

    Input C:\Users\dluga\OneDrive\Desktop\eiFlux_Inca_Comparison_Rev2\GAMS_Model\eiFlux_GAMS_Instationary.gms

    Output C:\Users\dluga\OneDrive\Desktop\eiFlux_Inca_Comparison_Rev2\GAMS_Model\_gams_py_gjo0.lst

    ScrDir C:\Users\dluga\OneDrive\Desktop\eiFlux_Inca_Comparison_Rev2\GAMS_Model\225h\

    SysDir C:\GAMS\34\

    CurDir C:\Users\dluga\OneDrive\Desktop\eiFlux_Inca_Comparison_Rev2\GAMS_Model\

    LogOption 3

    LogFile C:\Users\dluga\OneDrive\Desktop\eiFlux_Inca_Comparison_Rev2\GAMS_Model\_gams_py_gjo0.log

    GDX C:\Users\dluga\OneDrive\Desktop\eiFlux_Inca_Comparison_Rev2\GAMS_Model\_gams_py_gdb1.gdx

Licensee: Small MUD - 5 User License                     G200210/0001AS-WIN

          University of Maryland, Chemical and Biomolecular EngineerDC13915

          C:\Users\dluga\OneDrive\Pictures\Documents\GAMS\gamslice.txt

GAMS 34.2.0   Copyright (C) 1987-2021 GAMS Development. All rights reserved

--- Starting compilation

--- eiFlux_GAMS_Instationary.gms(62) 2 Mb

--- GDXin=C:\Users\dluga\OneDrive\Desktop\eiFlux_Inca_Comparison_Rev2\GAMS_Model\input.gdx

--- GDX File ($gdxIn) C:\Users\dluga\OneDrive\Desktop\eiFlux_Inca_Comparison_Rev2\GAMS_Model\input.gdx

--- eiFlux_GAMS_Instationary.gms(274) 4 Mb

--- GDXin=C:\Users\dluga\OneDrive\Desktop\eiFlux_Inca_Comparison_Rev2\GAMS_Model\input.gdx

--- GDX File ($gdxIn) C:\Users\dluga\OneDrive\Desktop\eiFlux_Inca_Comparison_Rev2\GAMS_Model\input.gdx

--- eiFlux_GAMS_Instationary.gms(327) 4 Mb

--- Starting execution: elapsed 0:00:00.032

--- eiFlux_GAMS_Instationary.gms(208) 6 Mb

--- Generating CNS model initx

--- eiFlux_GAMS_Instationary.gms(168) 20 Mb
--- eiFlux_GAMS_Instationary.gms(168) 23 Mb
--- eiFlux_GAMS_Instationary.gms(213) 24 Mb

--- LOOPS cidx = 0

---   38,036 rows  39,064 columns  156,752 non-zeroes

---   37,584 nl-code  7,224 nl-non-zeroes

--- eiFlux_GAMS_Instationary.gms(213) 21 Mb

--- Executing CONOPT4 (Solvelink=2): elapsed 0:00:00.657


CONOPT 4         34.2.0 r6925a71 Released Feb 05, 2021 WEI x86 64bit/MS Window


Reading parameter(s) from "C:\Users\dluga\OneDrive\Desktop\eiFlux_Inca_Comparison_Rev2\GAMS_Model\conopt4.opt"

>>  LFNICR 20000

>>  Lim_SlowPrg 1000

>>  Frq_Rescale 1

>>  Flg_2DDir 1

Finished reading from "C:\Users\dluga\OneDrive\Desktop\eiFlux_Inca_Comparison_Rev2\GAMS_Model\conopt4.opt"


 

 

    C O N O P T   version 4.23

    Copyright (C) ARKI Consulting and Development A/S

                  Bagsvaerdvej 246 A

                  DK-2880 Bagsvaerd, Denmark

    Licensed to:  GAMS/CONOPT OEM License

 

 

    The user model has 38036 constraints and 39064 variables

    with 156752 Jacobian elements, 7224 of which are nonlinear.

 

    Iter Phase   Ninf   Infeasibility   RGmax      NSB   Step  InItr MX OK

       0   0          4.1726000000E+03 (Input point)

 

    The pre-triangular part of the model has 0 constraints and 1028 variables.

    There are 8224 definitional constraints and defined variables.

 

    Preprocessed model has 29812 constraints and 29812 variables

    with 120772 Jacobian elements, 7224 of which are nonlinear.

 

    Iter Phase   Ninf   Infeasibility   RGmax      NSB   Step  InItr MX OK

                      4.1726000000E+03 (Full preprocessed model)

                      4.1666000000E+03 (After scaling)

       1   1       0  3.1690728291E-11                 1.0E+00     5 F  T

 

 ** Feasible solution to a square system.

 

--- Reading solution for model initx

--- Executing after solve: elapsed 0:00:01.215

--- eiFlux_GAMS_Instationary.gms(208) 21 Mb

--- Generating NLP model mfa

--- eiFlux_GAMS_Instationary.gms(157) 24 Mb
--- eiFlux_GAMS_Instationary.gms(159) 26 Mb
--- eiFlux_GAMS_Instationary.gms(159) 31 Mb
--- eiFlux_GAMS_Instationary.gms(167) 34 Mb
--- eiFlux_GAMS_Instationary.gms(225) 34 Mb

--- LOOPS cidx = 0

---   41,307 rows  42,633 columns  247,026 non-zeroes

---   321,494 nl-code  136,176 nl-non-zeroes

--- eiFlux_GAMS_Instationary.gms(225) 31 Mb

--- Executing CONOPT4 (Solvelink=2): elapsed 0:00:02.398


CONOPT 4         34.2.0 r6925a71 Released Feb 05, 2021 WEI x86 64bit/MS Window


Reading parameter(s) from "C:\Users\dluga\OneDrive\Desktop\eiFlux_Inca_Comparison_Rev2\GAMS_Model\conopt4.opt"

>>  LFNICR 20000

>>  Lim_SlowPrg 1000

>>  Frq_Rescale 1

>>  Flg_2DDir 1

Finished reading from "C:\Users\dluga\OneDrive\Desktop\eiFlux_Inca_Comparison_Rev2\GAMS_Model\conopt4.opt"


 

 

    C O N O P T   version 4.23

    Copyright (C) ARKI Consulting and Development A/S

                  Bagsvaerdvej 246 A

                  DK-2880 Bagsvaerd, Denmark

    Licensed to:  GAMS/CONOPT OEM License

 

 

    The user model has 41307 constraints and 42633 variables

    with 247026 Jacobian elements, 136176 of which are nonlinear.

    The Hessian of the Lagrangian has 1128 elements on the diagonal,

    56004 elements below the diagonal, and 26873 nonlinear variables.

 

    Iter Phase   Ninf   Infeasibility   RGmax      NSB   Step  InItr MX OK

       0   0          2.6837869890E-02 (Input point)

 

    The pre-triangular part of the model has 24 constraints and 1055 variables.

    The post-triangular part of the model has 10410 constraints and variables.

    There are 13981 definitional constraints and defined variables.

 

    Preprocessed model has 16892 constraints and 17187 variables

    with 181565 Jacobian elements, 149562 of which are nonlinear.

 

    Iter Phase   Ninf   Infeasibility   RGmax      NSB   Step  InItr MX OK

                      1.6179651158E+01 (Full preprocessed model)

                      3.9694974467E+00 (After scaling)

                      2.1590991233E-01 (After adjusting individual variables)

       1   0       0  5.6197886337E-02                 1.0E+00     5 T  T

       2  S0       0  2.1880244975E-02                 1.0E+00     5 T  T

       3  S0       0  1.2114645390E-03                 1.0E+00     2 T  T

       4   0       0  1.2057813509E-03                 1.0E+00     1 T  T

       5   0       0  1.2056823983E-03                 1.0E+00     3 T  T

       6   1       5  4.2095563346E-05 3.9E+02      13 1.0E+00    14 T  T

       7   1       3  1.1167514421E-07 1.0E+00       2 1.0E+00     2 T  T

 

    Iter Phase   Ninf   Infeasibility   RGmax      NSB   Step  InItr MX OK

       8   1       1  5.0201709133E-09 1.0E+00       3 1.0E+00     3 T  T

 

 ** Feasible solution. Value of objective =    272846.304963

 

    Iter Phase   Ninf     Objective     RGmax      NSB   Step  InItr MX OK

       9   3          2.6967953686E+05 5.5E+05      77 1.1E-05    25 F  F

      10   3          2.6798080146E+05 1.5E+05     291 2.3E-05     6 F  T

      11   3          2.2862461418E+05 6.4E+04     291 1.7E-02     6 F  T

      12   3          2.0933642177E+05 6.2E+04     292 1.8E-02     5 F  T

      13   3          2.0040263100E+05 5.5E+04     292 1.6E-02     1 F  T

      14   3          1.9554737484E+05 4.8E+04     292 1.4E-02     2 F  T

      15   4          1.4883772714E+05 4.4E+04     292 5.5E-01    25 F  T

      16   4          9.4105374602E+04 1.2E+04     293 9.0E-01    39 F  T

      17   4          9.1683202403E+04 1.1E+05     293 9.4E-03    83 F  T

      18   4          9.0791933204E+04 1.2E+05     293 3.6E-03   282 F  T

 

    Iter Phase   Ninf     Objective     RGmax      NSB   Step  InItr MX OK

      19   4          8.3658362122E+04 1.1E+05     293 4.6E-01    11 F  F

      20   4          7.4370207485E+04 8.2E+04     293 8.0E-01    17 F  T

      21   4          5.6828496071E+04 3.1E+04     293 5.9E-01    40 F  T

      22   4          5.2872172018E+04 3.4E+04     293 3.6E-01    42 F  F

      23   4          5.1277504183E+04 2.1E+04     293 2.3E-01    48 F  T

      24   4          5.1128755507E+04 7.0E+04     293 7.9E-03   124 F  T

      25   4          4.2643850892E+04 2.6E+04     293 3.9E-01   107 F  T

      26   4          4.2255326739E+04 1.1E+05     293 8.0E-03    58 F  F

      27   4          2.0904295896E+04 1.1E+05     294 4.9E-01    41 F  T

      28   4          1.9163360528E+04 9.4E+05     295 1.6E-02    57 F  F

   Elapsed time       45.3 seconds.

 

    Iter Phase   Ninf     Objective     RGmax      NSB   Step  InItr MX OK

      29   4          1.7314407063E+04 4.2E+05     295 6.1E-02    35 F  F

      30   4          7.6558069248E+03 4.3E+05     295 4.4E-01    34 F  T

      31   4          3.9012416004E+03 5.1E+04     295 4.6E-01    13 F  T

      32   4          2.3442317126E+03 4.0E+04     295 4.6E-01    20 F  T

      33   4          1.8784585789E+03 3.0E+04     295 5.1E-01    18 F  T

      34   4          1.8105645752E+03 3.1E+04     295 5.7E-02    64 F  F

      35   4          1.5479777917E+03 2.0E+03     295 5.9E-01    34 F  T

      36   4          1.4242121024E+03 4.1E+04     295 4.2E-01    30 F  T

      37   4          1.2829600239E+03 6.3E+03     295 1.0E+00    27 T  T

      38   4          1.2418526938E+03 3.0E+04     293 1.0E+00    17 T  T

 

    Iter Phase   Ninf     Objective     RGmax      NSB   Step  InItr MX OK

      39   4          1.1615889639E+03 2.2E+04     293 8.1E-01    25 F  T

      40   4          1.1605839753E+03 3.3E+04     293 2.4E-04   261 F  T

      41   4          1.1071632932E+03 3.1E+04     293 1.0E+00    12 T  T

      42   4          9.7076836595E+02 3.2E+03     292 3.3E-01    26 F  T

      43   4          8.6243119139E+02 3.4E+03     293 6.4E-01    17 F  T

      44   4          7.8519663292E+02 1.6E+03     294 4.4E-01    21 F  F

      45   4          7.8289375568E+02 1.7E+03     294 2.8E-02    27 F  T

      46   4          7.4769258546E+02 2.5E+03     294 7.3E-01    16 F  T

      47   4          7.2437724751E+02 1.6E+03     294 3.4E-01    24 F  T

      48   4          7.2124428460E+02 1.4E+03     294 1.8E-01    28 F  T

 

    Iter Phase   Ninf     Objective     RGmax      NSB   Step  InItr MX OK

      49   4          7.1355942075E+02 2.0E+03     294 1.0E+00    14 T  T

      50   4          7.0686261862E+02 4.3E+02     292 1.0E+00    23 T  T

      51   4          7.0344752830E+02 8.7E+02     291 1.0E+00    14 F  T

      52   4          6.9869018670E+02 1.5E+02     291 7.9E-01    25 F  T

      53   4          6.9496073105E+02 4.7E+02     291 6.4E-01    19 F  T

      54   4          6.9291565712E+02 5.3E+02     291 1.0E+00    14 T  T

      55   4          6.8848793077E+02 1.3E+02     291 4.6E-01    22 F  F

      56   4          6.8240622340E+02 3.0E+02     291 9.4E-01    16 F  F

      57   4          6.7858938518E+02 4.9E+02     292 5.0E-01    16 F  T

      58   4          6.7428067724E+02 3.7E+02     292 7.3E-01    19 F  F

 

    Iter Phase   Ninf     Objective     RGmax      NSB   Step  InItr MX OK

      59   4          6.7292753797E+02 1.3E+02     292 3.0E-01    19 F  F

      60   4          6.7106197683E+02 9.3E+01     292 1.0E+00    18 T  T

      61   4          6.7022794474E+02 4.6E+01     292 1.0E+00    20 T  T

      62   4          6.6978187279E+02 1.8E+02     291 3.6E-01    19 F  T

      63   4          6.6906234915E+02 2.6E+02     291 1.0E+00    15 T  T

      64   4          6.6834609118E+02 4.6E+01     290 1.0E+00    20 T  T

      65   4          6.6813695193E+02 7.9E+01     289 1.0E+00    16 T  T

      66   4          6.6804200352E+02 5.4E+01     288 1.0E+00    16 F  T

      67   4          6.6793361189E+02 8.6E+01     288 1.4E+00    12 T  T

      68   4          6.6781083859E+02 4.4E+01     287 1.0E+00    17 T  T

   Elapsed time       79.4 seconds.

 

    Iter Phase   Ninf     Objective     RGmax      NSB   Step  InItr MX OK

      69   4          6.6773949435E+02 8.1E+01     286 1.0E+00    12 T  T

      70   4          6.6762200102E+02 1.4E+01     285 1.0E+00    16 T  T

      71   4          6.6751642097E+02 3.0E+01     284 1.0E+00    14 T  T

      72   4          6.6724711524E+02 9.1E+00     283 3.5E-01    18 F  F

      73   4          6.6692786539E+02 5.7E+01     284 5.7E-01    15 F  F

      74   4          6.6664978914E+02 5.1E+01     284 6.4E-01    15 F  T

      75   4          6.6638352654E+02 5.9E+01     284 1.0E+00    12 F  T

      76   4          6.6625341714E+02 3.0E+01     284 5.0E-01    12 F  T

      77   4          6.6604031008E+02 4.7E+01     284 1.0E+00    12 T  T

      78   4          6.6585980152E+02 4.4E+01     283 1.0E+00    12 T  T

 

    Iter Phase   Ninf     Objective     RGmax      NSB   Step  InItr MX OK

      79   4          6.6549698552E+02 8.6E+01     282 1.0E+00    12 F  T

      80   4          6.6526558286E+02 2.8E+01     282 2.8E-01    18 F  T

      81   4          6.6483530662E+02 6.9E+01     282 1.0E+00    12 F  T

      82   4          6.6448260930E+02 8.9E+01     282 5.0E-01    15 F  F

      83   4          6.6430891740E+02 6.4E+01     282 1.0E+00    14 T  T

      84   4          6.6424305223E+02 3.6E+02     280 1.4E-02    21 F  T

      85   4          6.6384616201E+02 3.8E+02     280 1.0E+00    11 F  T

      86   4          6.6368571336E+02 5.4E+00     280 6.3E-01    35 F  T

      87   4          6.6360466008E+02 2.9E+01     280 1.0E+00    13 F  T

      88   4          6.6356977878E+02 6.2E+00     280 1.0E+00    14 F  T

 

    Iter Phase   Ninf     Objective     RGmax      NSB   Step  InItr MX OK

      89   4          6.6355909162E+02 2.6E+01     280 1.0E+00    12 F  T

      90   4          6.6355691884E+02 1.6E+00     280 5.9E-01    18 F  T

      91   4          6.6355547941E+02 1.4E+01     280 1.0E+00    12 F  T

      92   4          6.6355038321E+02 2.2E+00     280 1.0E+00    15 T  T

      93   4          6.6352983309E+02 1.6E+01     279 1.0E+00    13 T  T

      94   4          6.6350651209E+02 1.0E+01     276 4.2E-01    13 F  T

      95   4          6.6349207057E+02 3.4E+01     276 1.0E+00    10 F  T

      96   4          6.6346105179E+02 7.4E-01     276 4.0E-01    16 F  T

      97   4          6.6341378319E+02 4.4E+01     276 1.0E+00    12 T  T

      98   4          6.6331143873E+02 7.4E+01     275 1.0E+00     4 F  T

 

    Iter Phase   Ninf     Objective     RGmax      NSB   Step  InItr MX OK

      99   4          6.6326471291E+02 1.6E+01     275 2.4E-01    13 F  T

     100   4          6.6317757972E+02 5.2E+01     275 1.1E+00    12 F  T

     101   4          6.6313359943E+02 5.9E+01     275 9.0E-02    14 F  T

     102   4          6.6307540801E+02 4.0E+01     275 3.7E-01    12 F  T

     103   4          6.6302119800E+02 6.4E+01     276 4.5E-01    11 F  T

     104   4          6.6295324018E+02 3.1E+01     276 2.7E-01    13 F  T

     105   4          6.6283969782E+02 5.2E+01     276 1.0E+00    12 T  T

     106   4          6.6278289346E+02 2.1E+01     275 2.5E-01    14 F  T

     107   4          6.6268374747E+02 5.0E+01     275 1.3E+00    12 F  T

     108   4          6.6261048531E+02 5.0E+01     275 1.0E+00    12 F  T

 

    Iter Phase   Ninf     Objective     RGmax      NSB   Step  InItr MX OK

     109   4          6.6255352828E+02 4.1E+01     275 1.0E+00    11 F  T

     110   4          6.6253484830E+02 4.9E+01     275 2.5E-01    13 F  T

     111   4          6.6249470660E+02 2.6E+01     276 1.0E+00    12 F  T

     112   4          6.6248304990E+02 4.9E+01     276 8.6E-02    14 F  T

     113   4          6.6245309265E+02 3.2E+01     276 1.0E+00    13 T  T

     114   4          6.6244086052E+02 9.5E+00     276 6.5E-01    12 F  T

     115   4          6.6243158749E+02 2.7E+01     276 1.0E+00    12 F  T

     116   4          6.6242690435E+02 2.4E+00     277 1.0E+00    15 F  T

     117   4          6.6241655290E+02 1.2E+01     277 6.8E-01    13 F  T

     118   4          6.6240721199E+02 2.6E+01     276 1.0E+00     2 F  T

 

    Iter Phase   Ninf     Objective     RGmax      NSB   Step  InItr MX OK

     119   4          6.6240703928E+02 1.1E+00     276 1.8E-02     1 F  T

     120   4          6.6239171262E+02 3.7E+00     276 4.8E-01    15 F  T

     121   4          6.6238414446E+02 2.2E+01     276 1.0E+00     4 F  T

     122   4          6.6236754283E+02 2.5E+00     276 3.9E-01    17 F  T

     123   4          6.6236061651E+02 2.3E+01     276 1.0E+00     2 F  T

     124   4          6.6234359102E+02 1.3E+01     276 2.6E-01    15 F  T

     125   4          6.6234211828E+02 1.1E+01     276 4.3E-01     7 F  T

     126   4          6.6233050178E+02 4.8E+00     276 2.5E-01    15 F  T

     127   4          6.6232794193E+02 1.4E+01     276 5.0E-02     5 F  T

     128   4          6.6232461858E+02 1.0E+01     276 2.5E-01    16 F  T

 

    Iter Phase   Ninf     Objective     RGmax      NSB   Step  InItr MX OK

     129   4          6.6231760334E+02 2.0E+01     276 1.8E-01    13 F  T

     130   4          6.6231169055E+02 9.0E+00     276 1.0E+00    12 F  T

     131   4          6.6231060615E+02 1.6E+00     276 1.0E+00    13 F  T

     132   4          6.6230987607E+02 7.5E+00     276 1.0E+00    12 F  T

     133   4          6.6230981247E+02 7.8E-01     276 3.0E+00    14 F  T

     134   4          6.6230847104E+02 1.0E+00     276 2.1E+00    17 F  F

     135   4          6.6230787393E+02 1.9E+00     276 1.4E+00    12 F  T

     136   4          6.6230772841E+02 4.6E-01     276 1.4E+00    13 F  F

     137   4          6.6230696258E+02 2.4E-01     276 1.0E+00    15 T  T

     138   4          6.6230645650E+02 2.0E-01     274 1.0E+00    14 T  T

   Elapsed time      112.3 seconds.

 

    Iter Phase   Ninf     Objective     RGmax      NSB   Step  InItr MX OK

     139   4          6.6230605602E+02 1.2E-01     273 1.4E+00     8 F  F

     140   4          6.6230596596E+02 9.2E-02     273 1.0E+00     8 T  T

     141   4          6.6230591036E+02 1.2E-02     272 1.8E+00     7 F  F

     142   4          6.6230589311E+02 1.1E-02     273 8.0E-01     6 F  F

     143   4          6.6230588304E+02 4.9E-03     272 1.0E+00    12 T  T

     144   4          6.6230588232E+02 2.9E-03     271 1.0E+00     4 T  T

     145   4          6.6230588232E+02 2.4E-05     270 1.0E+00     1 F  T

     146   4          6.6230588232E+02 5.3E-03     271 1.0E+00     2 T  T

     147   4          6.6230588232E+02 4.0E-09     270

 

 ** Optimal solution. Reduced gradient less than tolerance.

 

--- Reading solution for model mfa

--- Executing after solve: elapsed 0:02:00.547

--- eiFlux_GAMS_Instationary.gms(208) 31 Mb
--- eiFlux_GAMS_Instationary.gms(278) 31 Mb

--- GDX File (execute_unload) C:\Users\dluga\OneDrive\Desktop\eiFlux_Inca_Comparison_Rev2\GAMS_Model\Results.gdx

--- GDX File C:\Users\dluga\OneDrive\Desktop\eiFlux_Inca_Comparison_Rev2\GAMS_Model\_gams_py_gdb1.gdx

*** Status: Normal completion

--- Job eiFlux_GAMS_Instationary.gms Stop 11/11/21 12:59:04 elapsed 0:02:00.610


Refining Grid
--- Job eiFlux_GAMS_Instationary.gms Start 11/11/21 12:59:04 34.2.0 r6925a71 WEX-WEI x86 64bit/MS Windows

--- Applying:

    C:\GAMS\34\gmsprmNT.txt

--- GAMS Parameters defined

    LP conopt

    MIP CPLEX

    RMIP conopt

    NLP conopt

    MCP PATH

    MPEC NLPEC

    RMPEC NLPEC

    CNS conopt

    DNLP conopt

    RMINLP conopt

    MINLP DICOPT

    QCP conopt

    MIQCP SBB

    RMIQCP conopt

    EMP JAMS

    Input C:\Users\dluga\OneDrive\Desktop\eiFlux_Inca_Comparison_Rev2\GAMS_Model\eiFlux_GAMS_Instationary.gms

    Output C:\Users\dluga\OneDrive\Desktop\eiFlux_Inca_Comparison_Rev2\GAMS_Model\_gams_py_gjo0.lst

    ScrDir C:\Users\dluga\OneDrive\Desktop\eiFlux_Inca_Comparison_Rev2\GAMS_Model\225h\

    SysDir C:\GAMS\34\

    CurDir C:\Users\dluga\OneDrive\Desktop\eiFlux_Inca_Comparison_Rev2\GAMS_Model\

    LogOption 3

    LogFile C:\Users\dluga\OneDrive\Desktop\eiFlux_Inca_Comparison_Rev2\GAMS_Model\_gams_py_gjo0.log

    GDX C:\Users\dluga\OneDrive\Desktop\eiFlux_Inca_Comparison_Rev2\GAMS_Model\_gams_py_gdb3.gdx

Licensee: Small MUD - 5 User License                     G200210/0001AS-WIN

          University of Maryland, Chemical and Biomolecular EngineerDC13915

          C:\Users\dluga\OneDrive\Pictures\Documents\GAMS\gamslice.txt

GAMS 34.2.0   Copyright (C) 1987-2021 GAMS Development. All rights reserved

--- Starting compilation

--- eiFlux_GAMS_Instationary.gms(62) 2 Mb

--- GDXin=C:\Users\dluga\OneDrive\Desktop\eiFlux_Inca_Comparison_Rev2\GAMS_Model\input.gdx

--- GDX File ($gdxIn) C:\Users\dluga\OneDrive\Desktop\eiFlux_Inca_Comparison_Rev2\GAMS_Model\input.gdx

--- eiFlux_GAMS_Instationary.gms(274) 4 Mb

--- GDXin=C:\Users\dluga\OneDrive\Desktop\eiFlux_Inca_Comparison_Rev2\GAMS_Model\input.gdx

--- GDX File ($gdxIn) C:\Users\dluga\OneDrive\Desktop\eiFlux_Inca_Comparison_Rev2\GAMS_Model\input.gdx

--- eiFlux_GAMS_Instationary.gms(327) 4 Mb

--- Starting execution: elapsed 0:00:00.016

--- eiFlux_GAMS_Instationary.gms(208) 6 Mb

--- Generating CNS model initx

--- eiFlux_GAMS_Instationary.gms(157) 40 Mb
--- eiFlux_GAMS_Instationary.gms(163) 46 Mb
--- eiFlux_GAMS_Instationary.gms(163) 47 Mb
--- eiFlux_GAMS_Instationary.gms(168) 50 Mb
--- eiFlux_GAMS_Instationary.gms(213) 50 Mb
--- eiFlux_GAMS_Instationary.gms(213) 51 Mb

--- LOOPS cidx = 0

---   75,044 rows  76,072 columns  442,538 non-zeroes

---   92,040 nl-code  17,820 nl-non-zeroes

--- eiFlux_GAMS_Instationary.gms(213) 49 Mb

--- Executing CONOPT4 (Solvelink=2): elapsed 0:00:02.143


CONOPT 4         34.2.0 r6925a71 Released Feb 05, 2021 WEI x86 64bit/MS Window


Reading parameter(s) from "C:\Users\dluga\OneDrive\Desktop\eiFlux_Inca_Comparison_Rev2\GAMS_Model\conopt4.opt"

>>  LFNICR 20000

>>  Lim_SlowPrg 1000

>>  Frq_Rescale 1

>>  Flg_2DDir 1

Finished reading from "C:\Users\dluga\OneDrive\Desktop\eiFlux_Inca_Comparison_Rev2\GAMS_Model\conopt4.opt"


 

 

    C O N O P T   version 4.23

    Copyright (C) ARKI Consulting and Development A/S

                  Bagsvaerdvej 246 A

                  DK-2880 Bagsvaerd, Denmark

    Licensed to:  GAMS/CONOPT OEM License

 

 

    The user model has 75044 constraints and 76072 variables

    with 442538 Jacobian elements, 17820 of which are nonlinear.

 

    Iter Phase   Ninf   Infeasibility   RGmax      NSB   Step  InItr MX OK

       0   0          1.0431500000E+04 (Input point)

 

    The pre-triangular part of the model has 0 constraints and 1028 variables.

    There are 8224 definitional constraints and defined variables.

 

    Preprocessed model has 66820 constraints and 66820 variables

    with 378802 Jacobian elements, 17820 of which are nonlinear.

 

    Iter Phase   Ninf   Infeasibility   RGmax      NSB   Step  InItr MX OK

                      1.0431500000E+04 (Full preprocessed model)

                      1.0416500000E+04 (After scaling)

       1   0       0  9.4375282906E+03                 1.2E-01     1 F  T

       2   0       0  6.5200777777E+03                 3.1E-01     1 F  T

       3   1       0  3.6101139075E-10                 1.0E+00     5 F  T

 

 ** Feasible solution to a square system.

 

--- Reading solution for model initx

--- Executing after solve: elapsed 0:00:05.235

--- eiFlux_GAMS_Instationary.gms(208) 49 Mb

--- Generating NLP model mfa

--- eiFlux_GAMS_Instationary.gms(157) 51 Mb
--- eiFlux_GAMS_Instationary.gms(157) 55 Mb
--- eiFlux_GAMS_Instationary.gms(159) 55 Mb
--- eiFlux_GAMS_Instationary.gms(159) 61 Mb
--- eiFlux_GAMS_Instationary.gms(159) 65 Mb
--- eiFlux_GAMS_Instationary.gms(159) 72 Mb
--- eiFlux_GAMS_Instationary.gms(167) 75 Mb
--- eiFlux_GAMS_Instationary.gms(175) 75 Mb
--- eiFlux_GAMS_Instationary.gms(225) 75 Mb

--- LOOPS cidx = 0

---   78,315 rows  79,641 columns  656,856 non-zeroes

---   798,818 nl-code  338,802 nl-non-zeroes

--- eiFlux_GAMS_Instationary.gms(225) 75 Mb
--- eiFlux_GAMS_Instationary.gms(225) 70 Mb

--- Executing CONOPT4 (Solvelink=2): elapsed 0:00:08.259


CONOPT 4         34.2.0 r6925a71 Released Feb 05, 2021 WEI x86 64bit/MS Window


Reading parameter(s) from "C:\Users\dluga\OneDrive\Desktop\eiFlux_Inca_Comparison_Rev2\GAMS_Model\conopt4.opt"

>>  LFNICR 20000

>>  Lim_SlowPrg 1000

>>  Frq_Rescale 1

>>  Flg_2DDir 1

Finished reading from "C:\Users\dluga\OneDrive\Desktop\eiFlux_Inca_Comparison_Rev2\GAMS_Model\conopt4.opt"


 

 

    C O N O P T   version 4.23

    Copyright (C) ARKI Consulting and Development A/S

                  Bagsvaerdvej 246 A

                  DK-2880 Bagsvaerd, Denmark

    Licensed to:  GAMS/CONOPT OEM License

 

 

    The user model has 78315 constraints and 79641 variables

    with 656856 Jacobian elements, 338802 of which are nonlinear.

    The Hessian of the Lagrangian has 1182 elements on the diagonal,

    140010 elements below the diagonal, and 63881 nonlinear variables.

 

    Iter Phase   Ninf   Infeasibility   RGmax      NSB   Step  InItr MX OK

       0   0          8.8987516673E-09 (Input point)

 

    The pre-triangular part of the model has 24 constraints and 1055 variables.

    The post-triangular part of the model has 10410 constraints and variables.

 

    Preprocessed model has 67881 constraints and 68176 variables

    with 515252 Jacobian elements, 254640 of which are nonlinear.

 

    Iter Phase   Ninf   Infeasibility   RGmax      NSB   Step  InItr MX OK

                      2.6753445111E-01 (Full preprocessed model)

                      2.3128525649E-02 (After scaling)

                      4.1278268741E-04 (After adjusting individual variables)

       1   0       0  1.4708403110E-09                 1.0E+00     1 T  T

 

 ** Feasible solution. Value of objective =    922.977426152

 

    Iter Phase   Ninf     Objective     RGmax      NSB   Step  InItr MX OK

       2   3          9.2294044138E+02 2.4E+04      36 2.3E-08    25 F  T

       3   4          6.5576872131E+02 4.8E+03     220 1.0E+00    20 T  T

       4   4          6.5116310579E+02 3.0E+03     254 1.0E+00    13 F  T

       5   4          6.4965898417E+02 2.5E+02     254 5.0E-01    61 F  F

       6   4          6.4790258274E+02 3.1E+01     255 2.8E-01    71 F  T

       7   4          6.4697106494E+02 3.2E+02     260 1.0E+00    15 F  T

       8   4          6.4654518488E+02 4.7E+01     260 1.0E+00    43 F  T

       9   4          6.4640386940E+02 5.4E+01     263 1.0E+00    15 F  T

      10   4          6.4623005628E+02 3.4E+00     263 1.0E+00    67 F  T

      11   4          6.4621375216E+02 1.3E+01     266 1.0E+00    19 F  T

   Elapsed time       47.0 seconds.

 

    Iter Phase   Ninf     Objective     RGmax      NSB   Step  InItr MX OK

      12   4          6.4616880814E+02 8.7E-01     266 2.0E-01    74 F  T

      13   4          6.4615344609E+02 2.5E+01     268 1.0E+00    12 F  T

      14   4          6.4610505859E+02 3.4E-01     268 1.0E+00    83 F  T

      15   4          6.4603757636E+02 3.1E+01     268 5.0E-01    14 F  T

      16   4          6.4592503130E+02 1.1E+02     268 7.8E-01    13 F  F

      17   4          6.4586781578E+02 4.2E+01     268 8.5E-01    12 F  F

      18   4          6.4578827887E+02 1.5E+01     268 2.3E+00    19 F  F

      19   4          6.4574813297E+02 1.6E+01     269 1.0E+00    13 T  T

      20   4          6.4574743469E+02 5.3E+00     268 1.0E+00    12 F  T

      21   4          6.4574383566E+02 5.0E-02     268 3.0E-01    28 F  T

   Elapsed time       77.8 seconds.

 

    Iter Phase   Ninf     Objective     RGmax      NSB   Step  InItr MX OK

      22   4          6.4574180217E+02 1.2E+01     268 1.0E+00    14 F  T

      23   4          6.4573912913E+02 8.7E-01     269 2.2E-01    16 F  T

      24   4          6.4573875740E+02 8.6E+00     269 2.4E-01     2 F  T

      25   4          6.4573717872E+02 4.6E+00     270 2.2E-01    15 F  T

      26   4          6.4573479448E+02 1.5E+01     270 1.0E+00     5 T  T

      27   4          6.4573330149E+02 7.6E-01     270 1.4E-01    15 F  T

      28   4          6.4573224884E+02 4.8E+00     270 9.1E-01    12 F  T

      29   4          6.4573150347E+02 7.0E+00     270 1.0E+00    12 F  T

      30   4          6.4573134610E+02 6.1E-01     270 1.0E+00    12 F  T

      31   4          6.4573128129E+02 2.1E+00     270 1.0E+00    11 F  T

 

    Iter Phase   Ninf     Objective     RGmax      NSB   Step  InItr MX OK

      32   4          6.4573100396E+02 6.8E-03     270 7.7E-01     9 F  F

      33   4          6.4572993444E+02 4.7E-02     270 7.7E-01    12 F  F

      34   4          6.4571704176E+02 2.2E-01     270 9.2E-01    11 F  F

      35   4          6.4570826298E+02 3.4E+00     270 4.5E-01    11 F  F

      36   4          6.4568926051E+02 4.2E+00     271 7.3E-01    14 F  F

      37   4          6.4568407256E+02 7.5E+00     271 1.0E+00    17 T  T

      38   4          6.4568223324E+02 9.0E+00     269 1.0E+00    12 F  T

      39   4          6.4568221225E+02 2.7E-01     270 1.0E+00    13 F  T

      40   4          6.4568221099E+02 3.7E-01     270 1.0E+00     6 F  T

      41   4          6.4568221098E+02 3.5E-03     270 1.0E+00     5 F  T

   Elapsed time      138.5 seconds.

 

    Iter Phase   Ninf     Objective     RGmax      NSB   Step  InItr MX OK

      42   4          6.4568221098E+02 9.7E-06     270 1.0E+00     2 F  T

      43   4          6.4568221098E+02 2.9E-08     270

 

 ** Optimal solution. Reduced gradient less than tolerance.

 

--- Reading solution for model mfa

--- Executing after solve: elapsed 0:02:31.908

--- eiFlux_GAMS_Instationary.gms(208) 70 Mb
--- eiFlux_GAMS_Instationary.gms(278) 70 Mb

--- GDX File (execute_unload) C:\Users\dluga\OneDrive\Desktop\eiFlux_Inca_Comparison_Rev2\GAMS_Model\Results.gdx

--- GDX File C:\Users\dluga\OneDrive\Desktop\eiFlux_Inca_Comparison_Rev2\GAMS_Model\_gams_py_gdb3.gdx

*** Status: Normal completion

--- Job eiFlux_GAMS_Instationary.gms Stop 11/11/21 13:01:36 elapsed 0:02:32.067


 Experiment exp1

 Measurement Time 0.30
  Metabolite           Atoms    M+    Measured (scaled)  Simulated   Residual
         Ala              bc     0               0.9598     0.9599     0.0001
         Ala              bc     1               0.0219      0.021      0.013
         Ala              bc     2               0.0242     0.0191     0.2573
         Ala             abc     0               0.9491     0.9493     0.0002
         Ala             abc     1               0.0275     0.0313     0.1181
         Ala             abc     2               0.0107     0.0128     0.0415
         Ala             abc     3               0.0152     0.0067     1.1246
         Asn            abcd     0               0.9553     0.9579     0.0325
         Asn            abcd     1               0.0503     0.0414     2.1588
         Asn            abcd     2                    0     0.0007     0.0096
         Asn            abcd     3                    0        0.0        0.0
         Asn            abcd     4                    0        0.0        0.0
         Asp              ab     0               0.9743     0.9745     0.0004
         Asp              ab     1               0.0308     0.0239     0.5867
         Asp              ab     2                    0     0.0016      0.101
         Asp             bcd     0               0.9615     0.9631     0.0115
         Asp             bcd     1               0.0449      0.032     1.1472
         Asp             bcd     2               0.0055     0.0046     0.0375
         Asp             bcd     3               0.0116     0.0003     2.6066
         Asp            abcd     0               0.9523     0.9528      0.007
         Asp            abcd     1               0.0509     0.0421     2.1483
         Asp            abcd     2               0.0131     0.0035     0.4659
         Asp            abcd     3               0.0047     0.0016     0.1515
         Asp            abcd     4                    0     0.0001        0.0
         Glu            bcde     0               0.9577     0.9578     0.0001
         Glu            bcde     1               0.0421     0.0414      0.009
         Glu            bcde     2                    0     0.0007     0.0108
         Glu            bcde     3                    0        0.0        0.0
         Glu            bcde     4                    0        0.0        0.0
         Glu           abcde     0               0.9471     0.9476     0.0022
         Glu           abcde     1               0.0543     0.0512      0.253
         Glu           abcde     2                0.006     0.0012     0.2356
         Glu           abcde     3               0.0018        0.0     0.0164
         Glu           abcde     4               0.0019        0.0     0.0363
         Glu           abcde     5               0.0029        0.0     0.0846
         Gln           abcde     0               0.9477     0.9476        0.0
         Gln           abcde     1               0.0507     0.0512      0.007
         Gln           abcde     2                    0     0.0011     0.0085
         Gln           abcde     3                    0        0.0        0.0
         Gln           abcde     4                    0        0.0        0.0
         Gln           abcde     5                    0        0.0        0.0
         Gly               b     0               0.9764     0.9764        0.0
         Gly               b     1               0.0221     0.0236     0.0272
         Gly              ab     0               0.9657     0.9656     0.0004
         Gly              ab     1                 0.02     0.0297     1.9301
         Gly              ab     2               0.0083     0.0047     0.2686
         Ile           bcdef     0               0.9432     0.9436     0.0009
         Ile           bcdef     1               0.0509     0.0511     0.0002
         Ile           bcdef     2               0.0114     0.0051     0.7943
         Ile           bcdef     3                    0     0.0001     0.0003
         Ile           bcdef     4               0.0068        0.0     0.5742
         Ile           bcdef     5                    0        0.0        0.0
         Leu           bcdef     0               0.9459     0.9455      0.004
         Leu           bcdef     1               0.0349     0.0532      5.226
         Leu           bcdef     2               0.0019     0.0013      0.003
         Leu           bcdef     3                    0        0.0        0.0
         Leu           bcdef     4                    0        0.0        0.0
         Leu           bcdef     5               0.0018        0.0     0.0326
         Met            bcde     0               0.9575     0.9579     0.0017
         Met            bcde     1               0.0476     0.0415      0.192
         Met            bcde     2               0.0186     0.0007     1.6432
         Met            bcde     3                    0        0.0        0.0
         Met            bcde     4               0.0142        0.0     1.6725
         Met           abcde     0                0.947     0.9476     0.0058
         Met           abcde     1               0.0543     0.0513      0.091
         Met           abcde     2                    0     0.0011     0.0125
         Met           abcde     3               0.0046        0.0      0.209
         Met           abcde     4                0.012        0.0     3.9812
         Met           abcde     5               0.0269        0.0      3.225
         Phe        bcdefghi     0               0.9084     0.9083     0.0001
         Phe        bcdefghi     1               0.0776     0.0787      0.053
         Phe        bcdefghi     2               0.0135     0.0122     0.0208
         Phe        bcdefghi     3               0.0058     0.0007     0.1325
         Phe        bcdefghi     4                    0        0.0     0.0001
         Phe        bcdefghi     5               0.0047        0.0     0.3431
         Phe        bcdefghi     6                    0        0.0        0.0
         Phe        bcdefghi     7               0.0068        0.0     0.2356
         Phe        bcdefghi     8               0.0114        0.0     1.6026
         Phe              ab     0               0.9688     0.9689     0.0003
         Phe              ab     1               0.0176     0.0275     0.5816
         Phe              ab     2               0.0122     0.0035     2.0825
         Phe       abcdefghi     0               0.8968     0.8984     0.0181
         Phe       abcdefghi     1               0.0963     0.0877     0.3251
         Phe       abcdefghi     2               0.0112     0.0098     0.0551
         Phe       abcdefghi     3                    0     0.0037     0.3849
         Phe       abcdefghi     4                0.009     0.0002     2.1409
         Phe       abcdefghi     5               0.0064        0.0     0.4093
         Phe       abcdefghi     6               0.0256        0.0     3.3364
         Phe       abcdefghi     7                    0        0.0        0.0
         Phe       abcdefghi     8                    0        0.0        0.0
         Phe       abcdefghi     9                    0        0.0        0.0
         Ser              bc     0               0.7865     0.7829     0.0589
         Ser              bc     1               0.0266     0.0242     0.0406
         Ser              bc     2               0.1904     0.1929     0.1723
         Ser              ab     0               0.7795     0.7836     0.1136
         Ser              ab     1               0.1655     0.1489     1.6301
         Ser              ab     2                0.075     0.0675     0.5659
         Ser             abc     0               0.7703     0.7705      0.001
         Ser             abc     1               0.0408     0.0353     1.2342
         Ser             abc     2               0.1236     0.1276     0.1605
         Ser             abc     3               0.0669     0.0666     0.0035
         Thr             bcd     0               0.9665     0.9682     0.0214
         Thr             bcd     1               0.0473     0.0314     3.9577
         Thr             bcd     2                    0     0.0004     0.0009
         Thr             bcd     3                    0        0.0        0.0
         Thr            abcd     0               0.9578     0.9578        0.0
         Thr            abcd     1               0.0366     0.0414     0.1619
         Thr            abcd     2               0.0151     0.0007     1.2235
         Thr            abcd     3               0.0045        0.0     0.5463
         Thr            abcd     4                    0        0.0        0.0
         Tyr              ab     0                0.976     0.9761     0.0001
         Tyr              ab     1               0.0232     0.0229     0.0005
         Tyr              ab     2               0.0101      0.001     1.2798
         Val            bcde     0               0.9176     0.9178     0.0006
         Val            bcde     1               0.0445     0.0401     0.0982
         Val            bcde     2               0.0403     0.0374     0.1771
         Val            bcde     3                    0     0.0009     0.0048
         Val            bcde     4               0.0028     0.0038     0.0449
         Val           abcde     0               0.9072     0.9076     0.0008
         Val           abcde     1               0.0468     0.0497     0.0696
         Val           abcde     2               0.0368     0.0312     0.4931
         Val           abcde     3               0.0011     0.0075     1.6253
         Val           abcde     4               0.0042     0.0027      0.013
         Val           abcde     5               0.0054     0.0013     0.1123
         aKG           abcde     0               0.9469     0.9472     0.0009
         aKG           abcde     1               0.0593     0.0512     0.4503
         aKG           abcde     2               0.0025     0.0016     0.0242
         aKG           abcde     3                    0        0.0        0.0
         aKG           abcde     4                    0        0.0        0.0
         aKG           abcde     5                0.004        0.0     0.1107
         Cit          abcdef     0               0.9054     0.9045      0.006
         Cit          abcdef     1               0.0478       0.06      0.873
         Cit          abcdef     2               0.0236     0.0311     1.6009
         Cit          abcdef     3                    0     0.0032      0.072
         Cit          abcdef     4                    0     0.0008      0.006
         Cit          abcdef     5               0.0153     0.0003     1.1358
         Cit          abcdef     6               0.0084        0.0     0.8653
         Fum            abcd     0               0.9425     0.9425        0.0
         Fum            abcd     1               0.0417     0.0433     0.0153
         Fum            abcd     2                    0     0.0093     0.7112
         Fum            abcd     3               0.0113     0.0046     0.3043
         Fum            abcd     4                    0     0.0002     0.0015
         Mal            abcd     0               0.9036     0.9033     0.0006
         Mal            abcd     1               0.0483     0.0484     0.0003
         Mal            abcd     2               0.0318      0.031     0.0042
         Mal            abcd     3               0.0046     0.0163     3.8152
         Mal            abcd     4                    0      0.001     0.0085
         Pyr             abc     0               0.7275     0.7266     0.0154
         Pyr             abc     1               0.0354     0.0307      0.152
         Pyr             abc     2               0.1547     0.1594     0.1312
         Pyr             abc     3               0.0692     0.0832     1.9836
         Suc            abcd     0               0.9421     0.9425     0.0014
         Suc            abcd     1               0.0383     0.0433     0.3147
         Suc            abcd     2               0.0138     0.0093     0.5742
         Suc            abcd     3               0.0151     0.0046     1.3567
         Suc            abcd     4                0.014     0.0002     1.9015

 Total Residual at Current Time 73.5495

 Measurement Time 0.75
  Metabolite           Atoms    M+    Measured (scaled)  Simulated   Residual
         Ala              bc     0               0.8809     0.8825     0.0355
         Ala              bc     1               0.0278     0.0218     0.4503
         Ala              bc     2               0.1217     0.0958      3.977
         Ala             abc     0               0.8698     0.8709     0.0147
         Ala             abc     1               0.0085     0.0319     3.8101
         Ala             abc     2               0.0786     0.0638     1.5076
         Ala             abc     3               0.0523     0.0334     1.8392
         Asn            abcd     0               0.9566     0.9574     0.0066
         Asn            abcd     1               0.0593     0.0415     1.6084
         Asn            abcd     2                    0      0.001     0.0113
         Asn            abcd     3                    0     0.0002     0.0002
         Asn            abcd     4               0.0217        0.0      3.254
         Asp              ab     0               0.9452     0.9452        0.0
         Asp              ab     1               0.0425     0.0438     0.0125
         Asp              ab     2               0.0129      0.011     0.0581
         Asp             bcd     0               0.9275      0.928     0.0016
         Asp             bcd     1               0.0378     0.0365      0.008
         Asp             bcd     2               0.0338     0.0313     0.1757
         Asp             bcd     3               0.0044     0.0042     0.0015
         Asp            abcd     0               0.9161      0.917     0.0032
         Asp            abcd     1               0.0585     0.0467     0.8327
         Asp            abcd     2               0.0126     0.0227     1.5976
         Asp            abcd     3               0.0137     0.0125     0.0193
         Asp            abcd     4               0.0091     0.0012     0.9891
         Glu            bcde     0               0.9525     0.9527     0.0005
         Glu            bcde     1               0.0465     0.0413     0.2247
         Glu            bcde     2                    0     0.0056     0.1381
         Glu            bcde     3               0.0008     0.0001     0.0034
         Glu            bcde     4                    0     0.0002     0.0011
         Glu           abcde     0               0.9425     0.9424     0.0002
         Glu           abcde     1               0.0365     0.0512      1.097
         Glu           abcde     2               0.0056     0.0059     0.0019
         Glu           abcde     3               0.0062     0.0003     0.2459
         Glu           abcde     4               0.0024     0.0002     0.0408
         Glu           abcde     5               0.0108        0.0     0.9618
         Gln           abcde     0               0.9473     0.9475     0.0003
         Gln           abcde     1               0.0466     0.0512     0.1502
         Gln           abcde     2               0.0119     0.0013     1.7581
         Gln           abcde     3                    0        0.0        0.0
         Gln           abcde     4                    0        0.0        0.0
         Gln           abcde     5               0.0157        0.0     1.7113
         Gly               b     0               0.9189     0.9193     0.0009
         Gly               b     1               0.0819     0.0807      0.035
         Gly              ab     0               0.9067      0.907     0.0003
         Gly              ab     1                 0.07     0.0684      0.013
         Gly              ab     2               0.0287     0.0247     0.1112
         Ile           bcdef     0               0.9241     0.9256     0.0112
         Ile           bcdef     1               0.0529     0.0507     0.0627
         Ile           bcdef     2               0.0333      0.023     1.6387
         Ile           bcdef     3               0.0026     0.0007     0.0353
         Ile           bcdef     4                    0        0.0        0.0
         Ile           bcdef     5               0.0046        0.0     0.1475
         Leu           bcdef     0               0.9342      0.934     0.0003
         Leu           bcdef     1               0.0603     0.0632     0.3327
         Leu           bcdef     2                    0     0.0022     0.0777
         Leu           bcdef     3               0.0233     0.0004     3.6593
         Leu           bcdef     4                    0     0.0001     0.0001
         Leu           bcdef     5               0.0112     0.0001      1.533
         Met            bcde     0               0.9572     0.9571     0.0001
         Met            bcde     1               0.0327     0.0418       0.49
         Met            bcde     2               0.0053      0.001     0.0958
         Met            bcde     3                    0        0.0        0.0
         Met            bcde     4                    0        0.0        0.0
         Met           abcde     0               0.9465     0.9469      0.001
         Met           abcde     1               0.0523     0.0516       0.01
         Met           abcde     2                    0     0.0013     0.0124
         Met           abcde     3               0.0051     0.0001     0.9986
         Met           abcde     4               0.0119        0.0     0.7149
         Met           abcde     5                    0        0.0        0.0
         Phe        bcdefghi     0               0.8751     0.8741     0.0188
         Phe        bcdefghi     1               0.0666     0.0767     4.0263
         Phe        bcdefghi     2               0.0541     0.0451     0.8237
         Phe        bcdefghi     3                    0     0.0032     0.1248
         Phe        bcdefghi     4               0.0149     0.0006     1.2131
         Phe        bcdefghi     5               0.0131     0.0002      2.591
         Phe        bcdefghi     6               0.0015     0.0001     0.0309
         Phe        bcdefghi     7                0.007        0.0     0.7465
         Phe        bcdefghi     8               0.0006        0.0     0.0035
         Phe              ab     0               0.9329     0.9334     0.0019
         Phe              ab     1               0.0566     0.0508       0.15
         Phe              ab     2               0.0192     0.0158      0.466
         Phe       abcdefghi     0               0.8649     0.8638     0.0082
         Phe       abcdefghi     1               0.0821     0.0859     0.4062
         Phe       abcdefghi     2               0.0186     0.0316     1.0033
         Phe       abcdefghi     3               0.0108     0.0167     0.2843
         Phe       abcdefghi     4               0.0028     0.0014     0.0483
         Phe       abcdefghi     5                    0     0.0003     0.0032
         Phe       abcdefghi     6               0.0141     0.0001     3.9635
         Phe       abcdefghi     7               0.0032     0.0001     0.0452
         Phe       abcdefghi     8                    0        0.0        0.0
         Phe       abcdefghi     9                    0        0.0        0.0
         Ser              bc     0               0.6044     0.6069     0.0309
         Ser              bc     1               0.0651     0.0578     0.3113
         Ser              bc     2               0.3385     0.3353     0.0451
         Ser              ab     0               0.6289     0.6273     0.0731
         Ser              ab     1               0.2436     0.2506     1.0043
         Ser              ab     2               0.1263     0.1221     0.2162
         Ser             abc     0               0.5908     0.5922     0.0115
         Ser             abc     1               0.0695      0.065     0.8188
         Ser             abc     2               0.1954     0.2256     4.0474
         Ser             abc     3                0.121     0.1172     0.5846
         Thr             bcd     0               0.9675     0.9674     0.0001
         Thr             bcd     1               0.0184     0.0315     1.2014
         Thr             bcd     2                    0      0.001     0.0096
         Thr             bcd     3               0.0039     0.0001     0.1429
         Thr            abcd     0                0.956     0.9571      0.013
         Thr            abcd     1               0.0769     0.0415     5.5627
         Thr            abcd     2                    0     0.0011     0.0154
         Thr            abcd     3               0.0003     0.0003        0.0
         Thr            abcd     4                    0        0.0        0.0
         Tyr              ab     0                0.966     0.9661     0.0001
         Tyr              ab     1               0.0326     0.0294     0.0695
         Tyr              ab     2               0.0072     0.0045     0.2125
         Val            bcde     0               0.7751     0.7746     0.0061
         Val            bcde     1               0.0407     0.0375     0.1673
         Val            bcde     2               0.1311     0.1462     1.3496
         Val            bcde     3                    0     0.0054     0.2393
         Val            bcde     4               0.0336     0.0363     0.0395
         Val           abcde     0               0.7643     0.7647     0.0009
         Val           abcde     1               0.0488      0.046     0.0403
         Val           abcde     2               0.1194     0.1205     0.0519
         Val           abcde     3               0.0367      0.031     0.8991
         Val           abcde     4               0.0255     0.0251     0.0027
         Val           abcde     5               0.0133     0.0127     0.0149
         aKG           abcde     0               0.9315     0.9309     0.0044
         aKG           abcde     1               0.0354      0.051     3.0176
         aKG           abcde     2               0.0077     0.0162     1.4881
         aKG           abcde     3               0.0057     0.0009     0.6329
         aKG           abcde     4               0.0029     0.0009      0.022
         aKG           abcde     5                0.012     0.0001     1.1796
         Cit          abcdef     0               0.7574     0.7587     0.0206
         Cit          abcdef     1               0.0376     0.0586     5.4405
         Cit          abcdef     2               0.1506     0.1453     0.8043
         Cit          abcdef     3               0.0111     0.0199     1.2147
         Cit          abcdef     4               0.0099     0.0113     0.0342
         Cit          abcdef     5                    0     0.0056       0.22
         Cit          abcdef     6               0.0147     0.0006      1.025
         Fum            abcd     0                0.861     0.8612     0.0013
         Fum            abcd     1               0.0676     0.0536      1.963
         Fum            abcd     2               0.0376     0.0534     3.0506
         Fum            abcd     3               0.0353     0.0289     0.4156
         Fum            abcd     4                    0      0.003     0.0523
         Mal            abcd     0               0.7836     0.7858     0.0278
         Mal            abcd     1               0.0564     0.0633     0.4674
         Mal            abcd     2               0.0972     0.0923     0.6907
         Mal            abcd     3               0.0508     0.0526     0.0329
         Mal            abcd     4               0.0117     0.0061     0.6494
         Pyr             abc     0               0.5422     0.5489     0.2662
         Pyr             abc     1               0.0235     0.0375       3.97
         Pyr             abc     2               0.2783     0.2712     0.7971
         Pyr             abc     3               0.1405     0.1425     0.0412
         Suc            abcd     0                0.862     0.8612     0.0026
         Suc            abcd     1               0.0479     0.0536     0.3935
         Suc            abcd     2               0.0314     0.0533     2.4672
         Suc            abcd     3               0.0356     0.0289     0.7048
         Suc            abcd     4                    0      0.003     0.0451

 Total Residual at Current Time 100.8149

 Measurement Time 1.20
  Metabolite           Atoms    M+    Measured (scaled)  Simulated   Residual
         Ala              bc     0               0.7991     0.7994     0.0015
         Ala              bc     1               0.0093      0.025     1.2538
         Ala              bc     2               0.1779     0.1756     0.0541
         Ala             abc     0               0.7873     0.7868     0.0078
         Ala             abc     1               0.0381      0.034     0.1181
         Ala             abc     2               0.1177     0.1173     0.0007
         Ala             abc     3               0.0561     0.0619     1.3328
         Asn            abcd     0               0.9558     0.9557        0.0
         Asn            abcd     1                0.041     0.0417     0.0115
         Asn            abcd     2                    0     0.0018     0.0678
         Asn            abcd     3                    0     0.0007     0.0023
         Asn            abcd     4               0.0021     0.0001     0.1614
         Asp              ab     0               0.8979     0.8995     0.0131
         Asp              ab     1               0.0902     0.0752     1.3342
         Asp              ab     2               0.0207     0.0253     0.1475
         Asp             bcd     0               0.8741     0.8744      0.002
         Asp             bcd     1               0.0341     0.0437     0.9272
         Asp             bcd     2               0.0866     0.0688     1.6089
         Asp             bcd     3               0.0172     0.0131     0.4709
         Asp            abcd     0               0.8622     0.8618     0.0056
         Asp            abcd     1               0.0426     0.0538     1.5416
         Asp            abcd     2               0.0453      0.051     0.6603
         Asp            abcd     3               0.0321     0.0297     0.0299
         Asp            abcd     4                    0     0.0037     0.0929
         Glu            bcde     0               0.9241     0.9264     0.0357
         Glu            bcde     1               0.0508     0.0411     1.1636
         Glu            bcde     2               0.0352     0.0292     1.4425
         Glu            bcde     3                    0     0.0009     0.0108
         Glu            bcde     4               0.0026     0.0023     0.0004
         Glu           abcde     0               0.9151     0.9157     0.0017
         Glu           abcde     1               0.0455      0.051     0.3122
         Glu           abcde     2               0.0328     0.0288      0.456
         Glu           abcde     3               0.0056      0.002     0.2085
         Glu           abcde     4               0.0143     0.0022     1.2022
         Glu           abcde     5                    0     0.0003      0.001
         Gln           abcde     0               0.9456     0.9457     0.0005
         Gln           abcde     1               0.0636     0.0512     0.7839
         Gln           abcde     2                    0     0.0028     0.0458
         Gln           abcde     3                    0     0.0001     0.0004
         Gln           abcde     4               0.0066     0.0001     0.2919
         Gln           abcde     5                    0        0.0        0.0
         Gly               b     0               0.8552     0.8564      0.013
         Gly               b     1               0.1548     0.1436     0.6438
         Gly              ab     0                0.843     0.8421     0.0161
         Gly              ab     1               0.0983     0.1108     0.7863
         Gly              ab     2               0.0342     0.0472     3.4376
         Ile           bcdef     0               0.9029      0.903     0.0001
         Ile           bcdef     1               0.0499     0.0507     0.0108
         Ile           bcdef     2               0.0446     0.0448     0.0023
         Ile           bcdef     3               0.0043     0.0014     0.0806
         Ile           bcdef     4               0.0051     0.0001     0.5158
         Ile           bcdef     5               0.0092        0.0     1.3123
         Leu           bcdef     0               0.9198     0.9187     0.0069
         Leu           bcdef     1               0.0683     0.0754     0.8017
         Leu           bcdef     2                0.004     0.0038     0.0008
         Leu           bcdef     3                0.003     0.0013     0.0261
         Leu           bcdef     4               0.0132     0.0004     1.6274
         Leu           bcdef     5               0.0005     0.0003     0.0008
         Met            bcde     0               0.9544     0.9545     0.0001
         Met            bcde     1               0.0423     0.0433     0.0072
         Met            bcde     2                    0     0.0019     0.0555
         Met            bcde     3               0.0069     0.0003     0.8959
         Met            bcde     4               0.0013        0.0     0.0118
         Met           abcde     0               0.9423     0.9443     0.0408
         Met           abcde     1                0.078      0.053     5.1383
         Met           abcde     2                    0      0.002     0.0241
         Met           abcde     3               0.0241     0.0006     2.4582
         Met           abcde     4                0.007     0.0001     0.2109
         Met           abcde     5               0.0039        0.0     0.2425
         Phe        bcdefghi     0               0.8296     0.8337     0.0853
         Phe        bcdefghi     1               0.0904      0.075     1.9602
         Phe        bcdefghi     2               0.0897     0.0816     0.3326
         Phe        bcdefghi     3               0.0073     0.0062     0.0172
         Phe        bcdefghi     4               0.0038     0.0019     0.0288
         Phe        bcdefghi     5               0.0075     0.0008     0.9066
         Phe        bcdefghi     6               0.0108     0.0004     0.8807
         Phe        bcdefghi     7                    0     0.0002     0.0008
         Phe        bcdefghi     8                    0     0.0001        0.0
         Phe              ab     0               0.8931     0.8928     0.0008
         Phe              ab     1               0.0766     0.0771     0.0024
         Phe              ab     2               0.0172     0.0301      1.666
         Phe       abcdefghi     0               0.8224     0.8231     0.0132
         Phe       abcdefghi     1               0.1009     0.0841     1.9612
         Phe       abcdefghi     2               0.0562     0.0559     0.0013
         Phe       abcdefghi     3               0.0328     0.0315     0.0437
         Phe       abcdefghi     4               0.0097     0.0033     0.6375
         Phe       abcdefghi     5                    0     0.0011     0.0203
         Phe       abcdefghi     6               0.0005     0.0005        0.0
         Phe       abcdefghi     7               0.0104     0.0003     1.2728
         Phe       abcdefghi     8                    0     0.0001     0.0004
         Phe       abcdefghi     9               0.0034        0.0     0.3239
         Ser              bc     0                0.527     0.5315     0.1715
         Ser              bc     1               0.1022     0.0921     0.5157
         Ser              bc     2               0.3794     0.3763     0.1199
         Ser              ab     0               0.5704     0.5731     0.0453
         Ser              ab     1                0.286     0.2835     0.0759
         Ser              ab     2               0.1441     0.1433     0.0031
         Ser             abc     0               0.5264     0.5167     0.7708
         Ser             abc     1                0.068     0.0925      3.067
         Ser             abc     2               0.2377     0.2563     1.7517
         Ser             abc     3               0.1189     0.1346     1.4574
         Thr             bcd     0               0.9633      0.965     0.0172
         Thr             bcd     1               0.0485     0.0318     2.2875
         Thr             bcd     2                    0     0.0028     0.1247
         Thr             bcd     3               0.0246     0.0004      3.001
         Thr            abcd     0               0.9542     0.9545     0.0021
         Thr            abcd     1               0.0503     0.0419      0.877
         Thr            abcd     2                    0     0.0025     0.0309
         Thr            abcd     3                    0      0.001     0.0296
         Thr            abcd     4               0.0027     0.0001     0.1821
         Tyr              ab     0               0.9537     0.9541     0.0025
         Tyr              ab     1               0.0403     0.0372     0.1447
         Tyr              ab     2               0.0309     0.0087     2.9129
         Val            bcde     0               0.6403     0.6382     0.0267
         Val            bcde     1               0.0411     0.0374     0.0585
         Val            bcde     2               0.2329     0.2333      0.002
         Val            bcde     3               0.0152     0.0124     0.0766
         Val            bcde     4               0.0634     0.0787     1.9185
         Val           abcde     0               0.6287     0.6287        0.0
         Val           abcde     1               0.0463     0.0443     0.0423
         Val           abcde     2               0.1872     0.1918     0.6008
         Val           abcde     3               0.0588     0.0527     1.4708
         Val           abcde     4               0.0636     0.0548     1.2182
         Val           abcde     5               0.0272     0.0278      0.003
         aKG           abcde     0               0.8764     0.8799     0.0698
         aKG           abcde     1               0.0592      0.051     1.8425
         aKG           abcde     2               0.0566     0.0584     0.0212
         aKG           abcde     3               0.0225     0.0045     3.2424
         aKG           abcde     4                    0     0.0054     0.5969
         aKG           abcde     5               0.0138     0.0008     0.9962
         Cit          abcdef     0               0.6099     0.6142     0.0824
         Cit          abcdef     1               0.0674     0.0604     0.7731
         Cit          abcdef     2               0.2425     0.2369     0.2507
         Cit          abcdef     3               0.0252     0.0406     4.8539
         Cit          abcdef     4               0.0358     0.0302     0.3136
         Cit          abcdef     5               0.0134     0.0157       0.15
         Cit          abcdef     6                    0      0.002     0.0273
         Fum            abcd     0                0.775      0.776     0.0114
         Fum            abcd     1               0.0601     0.0645     0.1152
         Fum            abcd     2               0.1002     0.0974     0.2195
         Fum            abcd     3               0.0621     0.0545     0.2584
         Fum            abcd     4               0.0065     0.0075     0.0117
         Mal            abcd     0               0.7046     0.6977     0.2136
         Mal            abcd     1               0.0734     0.0754      0.041
         Mal            abcd     2               0.1318     0.1343     0.1036
         Mal            abcd     3               0.0727     0.0808      1.842
         Mal            abcd     4               0.0195     0.0118     0.6036
         Pyr             abc     0               0.4924     0.4902     0.0497
         Pyr             abc     1               0.0489     0.0433     0.3989
         Pyr             abc     2               0.3049      0.304     0.0042
         Pyr             abc     3               0.1441     0.1626     2.0361
         Suc            abcd     0               0.7748     0.7761     0.0452
         Suc            abcd     1               0.0911     0.0645     4.2005
         Suc            abcd     2               0.1199     0.0974     2.9786
         Suc            abcd     3               0.0328     0.0545     2.0889
         Suc            abcd     4               0.0102     0.0075     0.0883

 Total Residual at Current Time 95.8642

 Measurement Time 1.65
  Metabolite           Atoms    M+    Measured (scaled)  Simulated   Residual
         Ala              bc     0               0.7263     0.7267     0.0062
         Ala              bc     1               0.0389     0.0299     2.2693
         Ala              bc     2               0.2431     0.2434     0.0002
         Ala             abc     0               0.7256     0.7134     0.6662
         Ala             abc     1               0.0289     0.0367     0.3054
         Ala             abc     2               0.1497     0.1631     3.6256
         Ala             abc     3               0.0913     0.0869     0.1159
         Asn            abcd     0               0.9525     0.9527      0.001
         Asn            abcd     1               0.0518     0.0421     0.4799
         Asn            abcd     2                    0     0.0034     0.0585
         Asn            abcd     3               0.0104     0.0016     2.1591
         Asn            abcd     4               0.0002     0.0002        0.0
         Asp              ab     0               0.8475     0.8491     0.0132
         Asp              ab     1               0.1117     0.1092     0.0326
         Asp              ab     2               0.0523     0.0417     1.1109
         Asp             bcd     0               0.8157     0.8155     0.0018
         Asp             bcd     1               0.0445      0.053     0.3204
         Asp             bcd     2               0.1047     0.1069     0.0613
         Asp             bcd     3               0.0142     0.0246     1.6835
         Asp            abcd     0               0.7991     0.8009     0.0393
         Asp            abcd     1               0.0665     0.0621     0.1152
         Asp            abcd     2               0.0855      0.081     0.3997
         Asp            abcd     3               0.0689     0.0489       2.36
         Asp            abcd     4                    0      0.007     0.3435
         Glu            bcde     0               0.8709     0.8722     0.0351
         Glu            bcde     1               0.0761     0.0414     8.3589
         Glu            bcde     2               0.0768     0.0747      0.084
         Glu            bcde     3                    0      0.003     0.0637
         Glu            bcde     4               0.0209     0.0086     1.0569
         Glu           abcde     0               0.8622     0.8606     0.0212
         Glu           abcde     1                0.069     0.0513     1.8434
         Glu           abcde     2               0.0452     0.0722    11.3992
         Glu           abcde     3                    0     0.0063     0.6275
         Glu           abcde     4               0.0086      0.008     0.0079
         Glu           abcde     5               0.0096     0.0014     0.2942
         Gln           abcde     0               0.9397     0.9399     0.0009
         Gln           abcde     1               0.0512     0.0512        0.0
         Gln           abcde     2               0.0116     0.0077     0.6024
         Gln           abcde     3               0.0027     0.0005     0.0241
         Gln           abcde     4               0.0136     0.0006     2.6202
         Gln           abcde     5                    0     0.0001     0.0002
         Gly               b     0               0.7988     0.8002     0.0163
         Gly               b     1               0.2043     0.1998     0.2065
         Gly              ab     0               0.7836     0.7837     0.0001
         Gly              ab     1               0.1468     0.1484     0.0126
         Gly              ab     2               0.0721     0.0679      0.106
         Ile           bcdef     0               0.8791     0.8794     0.0008
         Ile           bcdef     1               0.0558     0.0512     0.3377
         Ile           bcdef     2                0.059      0.067     0.3801
         Ile           bcdef     3                    0     0.0022      0.025
         Ile           bcdef     4               0.0063     0.0002     0.4714
         Ile           bcdef     5               0.0023        0.0     0.1415
         Leu           bcdef     0               0.9019      0.902        0.0
         Leu           bcdef     1               0.0872     0.0876     0.0006
         Leu           bcdef     2               0.0035     0.0059     0.1133
         Leu           bcdef     3                0.015     0.0028     0.8857
         Leu           bcdef     4                    0      0.001     0.0168
         Leu           bcdef     5               0.0033     0.0008     0.0432
         Met            bcde     0               0.9491     0.9498     0.0039
         Met            bcde     1               0.0565     0.0459     0.5736
         Met            bcde     2                    0     0.0034     0.1402
         Met            bcde     3               0.0152     0.0008     1.6962
         Met            bcde     4               0.0043     0.0001     0.4937
         Met           abcde     0               0.9389     0.9395     0.0042
         Met           abcde     1               0.0596     0.0556     0.4541
         Met           abcde     2                0.004     0.0032     0.0036
         Met           abcde     3               0.0025     0.0014     0.0253
         Met           abcde     4                    0     0.0003     0.0025
         Met           abcde     5                    0        0.0        0.0
         Phe        bcdefghi     0               0.7936     0.7932     0.0027
         Phe        bcdefghi     1               0.0727     0.0739      0.018
         Phe        bcdefghi     2               0.1115     0.1161     0.3213
         Phe        bcdefghi     3               0.0118     0.0094     0.0284
         Phe        bcdefghi     4               0.0057     0.0039     0.0513
         Phe        bcdefghi     5               0.0035     0.0018     0.0817
         Phe        bcdefghi     6                    0      0.001      0.017
         Phe        bcdefghi     7               0.0205     0.0005     3.3061
         Phe        bcdefghi     8                    0     0.0002     0.0008
         Phe              ab     0               0.8533     0.8535     0.0004
         Phe              ab     1               0.1031     0.1023     0.0082
         Phe              ab     2               0.0452     0.0442     0.0198
         Phe       abcdefghi     0               0.7825     0.7823     0.0011
         Phe       abcdefghi     1               0.0881     0.0826     0.6273
         Phe       abcdefghi     2               0.0678      0.079     2.5329
         Phe       abcdefghi     3               0.0468     0.0459     0.0102
         Phe       abcdefghi     4                    0     0.0057     0.3266
         Phe       abcdefghi     5                    0     0.0024     0.0297
         Phe       abcdefghi     6                    0     0.0012     0.0083
         Phe       abcdefghi     7               0.0013     0.0006     0.0037
         Phe       abcdefghi     8               0.0038     0.0003     0.0864
         Phe       abcdefghi     9               0.0098     0.0001     0.4883
         Ser              bc     0               0.4966      0.488     0.5098
         Ser              bc     1                0.103     0.1173     1.4287
         Ser              bc     2               0.3862     0.3947     0.4214
         Ser              ab     0               0.5348     0.5453     0.9002
         Ser              ab     1               0.3027     0.2991     0.3576
         Ser              ab     2               0.1605     0.1556     0.4847
         Ser             abc     0               0.4677     0.4739     0.2261
         Ser             abc     1               0.0964      0.111     1.0784
         Ser             abc     2               0.2932     0.2713     2.4553
         Ser             abc     3               0.1409     0.1439     0.1807
         Thr             bcd     0               0.9585     0.9604     0.0227
         Thr             bcd     1               0.0484     0.0325     2.1135
         Thr             bcd     2               0.0095     0.0061     0.1474
         Thr             bcd     3               0.0171     0.0011     4.0191
         Thr            abcd     0               0.9491     0.9499     0.0098
         Thr            abcd     1               0.0505     0.0425     1.0053
         Thr            abcd     2                    0     0.0049      0.196
         Thr            abcd     3               0.0176     0.0025     4.6645
         Thr            abcd     4                    0     0.0003     0.0014
         Tyr              ab     0                0.942     0.9416     0.0016
         Tyr              ab     1               0.0337     0.0452     1.6313
         Tyr              ab     2                    0     0.0132     0.8833
         Val            bcde     0               0.5185     0.5284     0.4993
         Val            bcde     1                0.033     0.0395     0.5186
         Val            bcde     2               0.3115      0.295     1.6096
         Val            bcde     3               0.0093     0.0208     0.7783
         Val            bcde     4               0.1147     0.1163     0.0135
         Val           abcde     0                 0.51     0.5194     0.5203
         Val           abcde     1               0.0351     0.0442     0.4187
         Val           abcde     2               0.2473     0.2424     0.4921
         Val           abcde     3               0.0552     0.0707     1.6773
         Val           abcde     4               0.0791     0.0817     0.0666
         Val           abcde     5               0.0484     0.0416     1.8398
         aKG           abcde     0               0.8029     0.8024     0.0054
         aKG           abcde     1               0.0405     0.0519     3.6567
         aKG           abcde     2               0.1186     0.1164     0.0346
         aKG           abcde     3               0.0214     0.0114     0.6891
         aKG           abcde     4               0.0125      0.015     0.0491
         aKG           abcde     5                    0     0.0029     0.0825
         Cit          abcdef     0               0.4988     0.5003     0.0579
         Cit          abcdef     1               0.0648     0.0642     0.0074
         Cit          abcdef     2               0.3018     0.2932     0.4405
         Cit          abcdef     3               0.0613     0.0606       0.01
         Cit          abcdef     4               0.0519     0.0508     0.0069
         Cit          abcdef     5               0.0312     0.0271     0.3466
         Cit          abcdef     6                    0      0.004     0.1569
         Fum            abcd     0               0.7048     0.7052      0.006
         Fum            abcd     1               0.0731     0.0742     0.0119
         Fum            abcd     2               0.1178     0.1329     1.1672
         Fum            abcd     3               0.0831     0.0751     1.7797
         Fum            abcd     4               0.0213     0.0126     0.9429
         Mal            abcd     0               0.6302     0.6318     0.0695
         Mal            abcd     1               0.0962     0.0856     1.1172
         Mal            abcd     2               0.1628     0.1638     0.0193
         Mal            abcd     3               0.1108     0.1016      1.749
         Mal            abcd     4               0.0162     0.0172     0.0123
         Pyr             abc     0               0.4647     0.4632     0.0451
         Pyr             abc     1               0.0315     0.0469     1.0504
         Pyr             abc     2               0.3242     0.3174     0.3757
         Pyr             abc     3                0.168     0.1725     0.7976
         Suc            abcd     0               0.7068     0.7052     0.0279
         Suc            abcd     1               0.0858     0.0742     0.5982
         Suc            abcd     2                0.113     0.1329     2.3345
         Suc            abcd     3               0.0651     0.0751     0.8251
         Suc            abcd     4               0.0152     0.0126     0.1948

 Total Residual at Current Time 107.1745

 Measurement Time 2.10
  Metabolite           Atoms    M+    Measured (scaled)  Simulated   Residual
         Ala              bc     0               0.6579      0.666     0.3911
         Ala              bc     1               0.0389     0.0357     0.0835
         Ala              bc     2               0.3147     0.2982     1.6014
         Ala             abc     0               0.6556     0.6524      0.083
         Ala             abc     1               0.0486     0.0394     0.4339
         Ala             abc     2               0.1968     0.2004     0.1989
         Ala             abc     3               0.1025     0.1078     0.4379
         Asn            abcd     0               0.9477     0.9483     0.0029
         Asn            abcd     1               0.0493     0.0427     0.6855
         Asn            abcd     2                    0     0.0056     0.8794
         Asn            abcd     3               0.0016      0.003     0.0186
         Asn            abcd     4                    0     0.0004     0.0047
         Asp              ab     0               0.7969        0.8     0.1167
         Asp              ab     1               0.1446     0.1412     0.4751
         Asp              ab     2               0.0779     0.0589     2.5217
         Asp             bcd     0               0.7595     0.7578     0.0139
         Asp             bcd     1               0.0656     0.0636      0.064
         Asp             bcd     2               0.1379     0.1416     0.0692
         Asp             bcd     3               0.0306     0.0371     1.1448
         Asp            abcd     0               0.7401     0.7411     0.0105
         Asp            abcd     1               0.0503     0.0707      2.124
         Asp            abcd     2               0.1145     0.1096     0.1668
         Asp            abcd     3                0.084     0.0676     1.3729
         Asp            abcd     4               0.0292      0.011     1.7003
         Glu            bcde     0               0.7939     0.7984     0.1012
         Glu            bcde     1               0.0384     0.0428     0.1119
         Glu            bcde     2               0.1429     0.1325     1.3355
         Glu            bcde     3               0.0134     0.0067     0.5518
         Glu            bcde     4               0.0166     0.0196     0.0767
         Glu           abcde     0               0.7792     0.7856     0.1794
         Glu           abcde     1               0.0616     0.0526     0.9904
         Glu           abcde     2               0.1388     0.1264     1.2694
         Glu           abcde     3               0.0023     0.0137     1.2849
         Glu           abcde     4               0.0043      0.018     2.3259
         Glu           abcde     5                0.023     0.0037     1.6496
         Gln           abcde     0               0.9281     0.9277     0.0029
         Gln           abcde     1               0.0434     0.0513     1.7191
         Gln           abcde     2               0.0221     0.0173     0.1877
         Gln           abcde     3               0.0139     0.0015     1.2722
         Gln           abcde     4                    0     0.0019     0.0247
         Gln           abcde     5               0.0022     0.0003     0.0207
         Gly               b     0               0.7533     0.7522     0.0175
         Gly               b     1               0.2412     0.2478      0.303
         Gly              ab     0                0.735     0.7335     0.0129
         Gly              ab     1               0.1799     0.1803     0.0033
         Gly              ab     2                 0.08     0.0862     0.3838
         Ile           bcdef     0                0.856     0.8559     0.0002
         Ile           bcdef     1               0.0483     0.0521     0.3992
         Ile           bcdef     2               0.0891     0.0886     0.0021
         Ile           bcdef     3               0.0051      0.003     0.0685
         Ile           bcdef     4               0.0211     0.0004     2.9924
         Ile           bcdef     5               0.0033     0.0001     0.2144
         Leu           bcdef     0               0.8844     0.8844        0.0
         Leu           bcdef     1               0.0993     0.0991     0.0002
         Leu           bcdef     2                    0     0.0083     0.5631
         Leu           bcdef     3               0.0071     0.0048     0.0356
         Leu           bcdef     4                0.008     0.0019     0.5795
         Leu           bcdef     5                    0     0.0016     0.0299
         Met            bcde     0               0.9421     0.9431     0.0107
         Met            bcde     1               0.0614     0.0495     1.7605
         Met            bcde     2                    0     0.0053     0.5806
         Met            bcde     3                0.005     0.0018     0.2021
         Met            bcde     4               0.0055     0.0002     0.3435
         Met           abcde     0               0.9334     0.9328     0.0057
         Met           abcde     1               0.0471     0.0591     2.9173
         Met           abcde     2                0.015     0.0048     1.0372
         Met           abcde     3               0.0051     0.0026     0.0495
         Met           abcde     4               0.0143     0.0007     0.9417
         Met           abcde     5               0.0021     0.0001     0.0503
         Phe        bcdefghi     0               0.7528      0.754     0.0068
         Phe        bcdefghi     1               0.0683     0.0733     0.5078
         Phe        bcdefghi     2                0.152     0.1473      0.217
         Phe        bcdefghi     3                0.019     0.0127     0.8268
         Phe        bcdefghi     4               0.0052     0.0065     0.0366
         Phe        bcdefghi     5               0.0015      0.003      0.024
         Phe        bcdefghi     6               0.0001     0.0019      0.131
         Phe        bcdefghi     7               0.0099     0.0009     1.6439
         Phe        bcdefghi     8               0.0059     0.0003     0.1824
         Phe              ab     0               0.8165     0.8167     0.0012
         Phe              ab     1               0.1381     0.1256     0.7005
         Phe              ab     2               0.0521     0.0577     0.3135
         Phe       abcdefghi     0               0.7428      0.743     0.0011
         Phe       abcdefghi     1               0.0799     0.0811     0.0254
         Phe       abcdefghi     2               0.1158     0.0999     1.2847
         Phe       abcdefghi     3               0.0442     0.0593     2.2897
         Phe       abcdefghi     4               0.0176     0.0085      0.491
         Phe       abcdefghi     5               0.0041     0.0041        0.0
         Phe       abcdefghi     6                    0     0.0021     0.0919
         Phe       abcdefghi     7               0.0016     0.0012     0.0027
         Phe       abcdefghi     8               0.0026     0.0006     0.0245
         Phe       abcdefghi     9               0.0169     0.0001     2.8246
         Ser              bc     0               0.4502     0.4586     0.4827
         Ser              bc     1               0.1177     0.1347     3.5655
         Ser              bc     2               0.4269     0.4068     2.3893
         Ser              ab     0               0.5262     0.5265      0.004
         Ser              ab     1               0.3117     0.3091     0.0557
         Ser              ab     2               0.1639     0.1644     0.0033
         Ser             abc     0               0.4455     0.4455     0.0002
         Ser             abc     1               0.1156     0.1225     0.3937
         Ser             abc     2                0.279     0.2815     0.0986
         Ser             abc     3               0.1588     0.1505      0.844
         Thr             bcd     0               0.9531     0.9538     0.0058
         Thr             bcd     1               0.0534     0.0334     2.7732
         Thr             bcd     2               0.0049     0.0105     0.3867
         Thr             bcd     3               0.0036     0.0022     0.0736
         Thr            abcd     0               0.9413     0.9431     0.0332
         Thr            abcd     1               0.0801     0.0434     7.9598
         Thr            abcd     2               0.0035     0.0083     0.6467
         Thr            abcd     3               0.0098     0.0046     0.1219
         Thr            abcd     4                    0     0.0006     0.0024
         Tyr              ab     0               0.9293     0.9292     0.0001
         Tyr              ab     1               0.0473     0.0531     0.1753
         Tyr              ab     2                0.003     0.0177     2.1588
         Val            bcde     0               0.4438     0.4432     0.0053
         Val            bcde     1               0.0356     0.0428     0.3583
         Val            bcde     2               0.3379     0.3377     0.0004
         Val            bcde     3               0.0276     0.0295     0.0516
         Val            bcde     4               0.1445     0.1469     0.0297
         Val           abcde     0               0.4353     0.4348     0.0083
         Val           abcde     1               0.0346     0.0451     1.1077
         Val           abcde     2                0.277     0.2776     0.0046
         Val           abcde     3                0.087     0.0852     0.0196
         Val           abcde     4               0.1054     0.1041      0.017
         Val           abcde     5               0.0356     0.0533      1.599
         aKG           abcde     0               0.7137     0.7146     0.0095
         aKG           abcde     1               0.0672     0.0542     0.7551
         aKG           abcde     2               0.1763     0.1754     0.0174
         aKG           abcde     3               0.0235     0.0213     0.2018
         aKG           abcde     4               0.0183     0.0283     0.8221
         aKG           abcde     5               0.0014     0.0063     0.2915
         Cit          abcdef     0               0.4157     0.4146     0.0518
         Cit          abcdef     1               0.0639     0.0686     0.3458
         Cit          abcdef     2               0.3023      0.324     2.3988
         Cit          abcdef     3               0.0857     0.0784     0.4363
         Cit          abcdef     4               0.0731     0.0703     0.2238
         Cit          abcdef     5               0.0447     0.0379     1.2647
         Cit          abcdef     6               0.0051     0.0062     0.0151
         Fum            abcd     0               0.6492     0.6457      0.121
         Fum            abcd     1               0.0754     0.0826     1.4574
         Fum            abcd     2               0.1605     0.1624     0.0302
         Fum            abcd     3               0.0874     0.0911     0.2734
         Fum            abcd     4               0.0219     0.0182     0.2807
         Mal            abcd     0                0.578     0.5794     0.0294
         Mal            abcd     1               0.0982     0.0942     0.1079
         Mal            abcd     2               0.1899     0.1866     0.1775
         Mal            abcd     3               0.1173     0.1172     0.0002
         Mal            abcd     4               0.0189     0.0225     0.1074
         Pyr             abc     0               0.4483     0.4472     0.0124
         Pyr             abc     1                0.058     0.0492     0.3878
         Pyr             abc     2               0.3222     0.3249     0.1554
         Pyr             abc     3               0.1856     0.1787     0.3934
         Suc            abcd     0               0.6476     0.6457     0.0307
         Suc            abcd     1                 0.09     0.0826     0.5448
         Suc            abcd     2               0.1544     0.1624     0.5258
         Suc            abcd     3               0.0791     0.0911      1.003
         Suc            abcd     4               0.0025     0.0182     1.0982

 Total Residual at Current Time 91.7823

 Measurement Time 2.55
  Metabolite           Atoms    M+    Measured (scaled)  Simulated   Residual
         Ala              bc     0               0.6166     0.6163     0.0007
         Ala              bc     1                0.045      0.042     0.1133
         Ala              bc     2               0.3404     0.3418     0.0109
         Ala             abc     0               0.6037     0.6026     0.0304
         Ala             abc     1               0.0452     0.0419     0.2188
         Ala             abc     2               0.2282     0.2304     0.1839
         Ala             abc     3               0.1233     0.1251     0.0141
         Asn            abcd     0               0.9427     0.9425     0.0006
         Asn            abcd     1               0.0262     0.0435     2.0828
         Asn            abcd     2               0.0012     0.0085     0.3139
         Asn            abcd     3                    0     0.0048     0.1881
         Asn            abcd     4                    0     0.0007     0.0144
         Asp              ab     0               0.7553     0.7547     0.0025
         Asp              ab     1               0.1694     0.1691     0.0016
         Asp              ab     2                0.068     0.0762     0.4674
         Asp             bcd     0                0.702     0.7037     0.0272
         Asp             bcd     1               0.0923     0.0752     2.9248
         Asp             bcd     2               0.1606     0.1716     0.7106
         Asp             bcd     3               0.0566     0.0495      0.771
         Asp            abcd     0                0.687      0.685     0.0234
         Asp            abcd     1               0.0638     0.0791       1.37
         Asp            abcd     2               0.1295     0.1357     0.3833
         Asp            abcd     3               0.0802     0.0849     0.1824
         Asp            abcd     4               0.0412     0.0154     5.5151
         Glu            bcde     0               0.7151     0.7162      0.012
         Glu            bcde     1               0.0321     0.0457     1.0914
         Glu            bcde     2               0.1931     0.1917     0.0557
         Glu            bcde     3               0.0136     0.0121     0.0501
         Glu            bcde     4               0.0403     0.0344     0.3497
         Glu           abcde     0               0.7053      0.702     0.1087
         Glu           abcde     1               0.0441     0.0551     0.8285
         Glu           abcde     2               0.1693      0.181     1.3671
         Glu           abcde     3                 0.02     0.0236     0.1279
         Glu           abcde     4                0.035     0.0312     0.0653
         Glu           abcde     5                    0     0.0072     0.3082
         Gln           abcde     0               0.9074     0.9084      0.015
         Gln           abcde     1               0.0725     0.0515     4.3744
         Gln           abcde     2               0.0189     0.0317     0.8308
         Gln           abcde     3               0.0004     0.0033     0.2301
         Gln           abcde     4                    0     0.0043     0.0924
         Gln           abcde     5                    0     0.0009     0.0064
         Gly               b     0               0.7065     0.7116     0.1543
         Gly               b     1               0.3042     0.2884     1.1084
         Gly              ab     0               0.6909     0.6911     0.0004
         Gly              ab     1               0.2062     0.2069     0.0121
         Gly              ab     2               0.1093      0.102     0.3724
         Ile           bcdef     0               0.8325     0.8327     0.0011
         Ile           bcdef     1               0.0447     0.0533      0.436
         Ile           bcdef     2               0.1171     0.1093     0.3564
         Ile           bcdef     3               0.0091     0.0039     1.1021
         Ile           bcdef     4               0.0103     0.0007     0.5445
         Ile           bcdef     5                    0     0.0001     0.0001
         Leu           bcdef     0                0.866     0.8665     0.0019
         Leu           bcdef     1               0.1162     0.1098     0.1817
         Leu           bcdef     2               0.0043      0.011     0.2241
         Leu           bcdef     3               0.0102     0.0073     0.1651
         Leu           bcdef     4               0.0028      0.003     0.0008
         Leu           bcdef     5                    0     0.0025     0.2589
         Met            bcde     0               0.9356     0.9348     0.0063
         Met            bcde     1               0.0346     0.0537     4.5358
         Met            bcde     2               0.0069     0.0077      0.012
         Met            bcde     3               0.0123     0.0033     0.4812
         Met            bcde     4               0.0065     0.0005     0.2151
         Met           abcde     0                0.924     0.9245     0.0017
         Met           abcde     1               0.0703     0.0631     0.2622
         Met           abcde     2                0.003     0.0067     0.5651
         Met           abcde     3                    0     0.0043     0.0809
         Met           abcde     4               0.0116     0.0013     0.7432
         Met           abcde     5                    0     0.0001     0.0001
         Phe        bcdefghi     0               0.7182     0.7165     0.0231
         Phe        bcdefghi     1               0.0497      0.073     5.4683
         Phe        bcdefghi     2               0.1739     0.1752     0.0204
         Phe        bcdefghi     3                0.022     0.0159     0.5697
         Phe        bcdefghi     4                    0     0.0097      0.552
         Phe        bcdefghi     5               0.0102     0.0046     0.1611
         Phe        bcdefghi     6               0.0011      0.003     0.0764
         Phe        bcdefghi     7               0.0095     0.0015     1.7841
         Phe        bcdefghi     8                    0     0.0006     0.0014
         Phe              ab     0               0.7842     0.7828     0.0229
         Phe              ab     1               0.1356     0.1469     1.2764
         Phe              ab     2               0.0751     0.0703     0.1363
         Phe       abcdefghi     0               0.7045     0.7056     0.0104
         Phe       abcdefghi     1               0.0774     0.0798     0.0863
         Phe       abcdefghi     2               0.1245     0.1188      0.506
         Phe       abcdefghi     3               0.0566     0.0717     1.3397
         Phe       abcdefghi     4               0.0038     0.0116     0.4298
         Phe       abcdefghi     5                    0     0.0062     0.3129
         Phe       abcdefghi     6               0.0006     0.0033     0.0605
         Phe       abcdefghi     7               0.0137     0.0019     2.8697
         Phe       abcdefghi     8               0.0043     0.0009     0.1782
         Phe       abcdefghi     9                    0     0.0002     0.0003
         Ser              bc     0               0.4382     0.4369     0.0353
         Ser              bc     1               0.1564     0.1464     1.2311
         Ser              bc     2                0.414     0.4167     0.2024
         Ser              ab     0               0.5136     0.5119     0.0368
         Ser              ab     1               0.3066     0.3167     0.6004
         Ser              ab     2                0.173     0.1715     0.0646
         Ser             abc     0               0.4186     0.4247     1.0454
         Ser             abc     1               0.1411     0.1295     0.8092
         Ser             abc     2               0.3103     0.2898     2.9255
         Ser             abc     3               0.1754      0.156      1.915
         Thr             bcd     0                0.942     0.9454     0.0588
         Thr             bcd     1               0.0497     0.0348     4.5192
         Thr             bcd     2               0.0252     0.0161     0.3682
         Thr             bcd     3               0.0077     0.0038     0.1092
         Thr            abcd     0               0.9345     0.9344     0.0003
         Thr            abcd     1               0.0358     0.0446     0.7714
         Thr            abcd     2               0.0022     0.0126     1.0884
         Thr            abcd     3               0.0125     0.0073     0.2722
         Thr            abcd     4               0.0066     0.0011     0.3037
         Tyr              ab     0               0.9167     0.9169     0.0011
         Tyr              ab     1               0.0764     0.0609     1.4185
         Tyr              ab     2               0.0164     0.0222     0.9464
         Val            bcde     0               0.3863     0.3778     0.7207
         Val            bcde     1               0.0657     0.0466     1.8758
         Val            bcde     2               0.3452     0.3668     3.2503
         Val            bcde     3               0.0427     0.0379     0.4728
         Val            bcde     4               0.1766     0.1708     0.2763
         Val           abcde     0               0.3652       0.37     0.3629
         Val           abcde     1               0.0428     0.0465     0.1673
         Val           abcde     2               0.3165     0.3018     2.1695
         Val           abcde     3               0.0968     0.0967     0.0003
         Val           abcde     4               0.1076     0.1222     2.1449
         Val           abcde     5               0.0594     0.0628     0.0933
         aKG           abcde     0               0.6244      0.628     0.0672
         aKG           abcde     1               0.0551     0.0577     0.2708
         aKG           abcde     2               0.2414     0.2269     1.4741
         aKG           abcde     3               0.0257     0.0331     0.2443
         aKG           abcde     4               0.0396     0.0436     0.6291
         aKG           abcde     5                    0     0.0107      1.151
         Cit          abcdef     0               0.3567     0.3506     0.7823
         Cit          abcdef     1                0.074     0.0727     0.0184
         Cit          abcdef     2               0.3331     0.3387     0.6433
         Cit          abcdef     3               0.0769     0.0938     1.6796
         Cit          abcdef     4               0.0892      0.088     0.0448
         Cit          abcdef     5               0.0372     0.0476      1.322
         Cit          abcdef     6               0.0126     0.0087     0.4225
         Fum            abcd     0               0.5957     0.5935     0.0732
         Fum            abcd     1               0.0847     0.0899     0.3454
         Fum            abcd     2               0.1869     0.1884     0.0876
         Fum            abcd     3               0.1003     0.1038      0.101
         Fum            abcd     4               0.0184     0.0244     0.2127
         Mal            abcd     0               0.5343     0.5351     0.0195
         Mal            abcd     1               0.1062     0.1015     0.1563
         Mal            abcd     2               0.2123     0.2059     0.6419
         Mal            abcd     3               0.1169     0.1294     1.2967
         Mal            abcd     4               0.0267     0.0281     0.0118
         Pyr             abc     0                0.435     0.4355     0.0038
         Pyr             abc     1                0.051     0.0509        0.0
         Pyr             abc     2               0.3288     0.3303     0.0631
         Pyr             abc     3               0.2019     0.1833       1.54
         Suc            abcd     0               0.5872     0.5935     0.2331
         Suc            abcd     1               0.0904     0.0899     0.0017
         Suc            abcd     2               0.2084     0.1884     2.0464
         Suc            abcd     3               0.1025     0.1038     0.0093
         Suc            abcd     4               0.0273     0.0244      0.101

 Total Residual at Current Time 99.1256

 Measurement Time 3.0
  Metabolite           Atoms    M+    Measured (scaled)  Simulated   Residual
         Ala              bc     0               0.5714     0.5756     0.1018
         Ala              bc     1               0.0488     0.0481     0.0044
         Ala              bc     2               0.3776     0.3763     0.0474
         Ala             abc     0               0.5596     0.5622     0.0831
         Ala             abc     1               0.0418     0.0442     0.1652
         Ala             abc     2               0.2577     0.2544     0.2896
         Ala             abc     3               0.1371     0.1392     0.0357
         Asn            abcd     0               0.9353     0.9356     0.0014
         Asn            abcd     1                0.035     0.0444     0.3969
         Asn            abcd     2               0.0133     0.0119     0.0182
         Asn            abcd     3               0.0163     0.0069     0.7309
         Asn            abcd     4               0.0112     0.0011     4.0304
         Asp              ab     0                0.717     0.7138      0.073
         Asp              ab     1               0.1826     0.1927      1.015
         Asp              ab     2               0.0944     0.0935     0.0206
         Asp             bcd     0               0.6544     0.6539     0.0025
         Asp             bcd     1               0.0854     0.0873     0.0449
         Asp             bcd     2                0.199     0.1972     0.0524
         Asp             bcd     3               0.0429     0.0616     2.9045
         Asp            abcd     0               0.6344     0.6335     0.0226
         Asp            abcd     1               0.0962     0.0869     0.5133
         Asp            abcd     2               0.1368     0.1593     2.5853
         Asp            abcd     3               0.0835     0.1002     1.4146
         Asp            abcd     4               0.0253     0.0202      0.323
         Glu            bcde     0               0.6366     0.6353     0.0232
         Glu            bcde     1               0.0323     0.0499     1.8363
         Glu            bcde     2               0.2369     0.2447     0.3618
         Glu            bcde     3               0.0261     0.0189     1.0532
         Glu            bcde     4               0.0501     0.0511      0.006
         Glu           abcde     0               0.6188     0.6197     0.0066
         Glu           abcde     1                0.055     0.0586     0.1283
         Glu           abcde     2               0.2306     0.2289     0.0486
         Glu           abcde     3               0.0266     0.0352     0.3817
         Glu           abcde     4               0.0519      0.046     0.2073
         Glu           abcde     5                    0     0.0117     2.1264
         Gln           abcde     0               0.8825     0.8823     0.0007
         Gln           abcde     1               0.0471     0.0521     0.5028
         Gln           abcde     2                 0.05       0.05        0.0
         Gln           abcde     3                    0      0.006     0.3621
         Gln           abcde     4               0.0205     0.0079     0.8172
         Gln           abcde     5               0.0006     0.0018      0.007
         Gly               b     0               0.6782     0.6775     0.0162
         Gly               b     1               0.3198     0.3225     0.1428
         Gly              ab     0               0.6526     0.6553     0.0574
         Gly              ab     1               0.2383     0.2291     0.4332
         Gly              ab     2               0.1213     0.1157     0.1388
         Ile           bcdef     0               0.8108     0.8099     0.0045
         Ile           bcdef     1               0.0565     0.0547     0.0474
         Ile           bcdef     2                0.126     0.1291     0.1846
         Ile           bcdef     3               0.0136     0.0048     0.5347
         Ile           bcdef     4                    0     0.0012     0.0146
         Ile           bcdef     5               0.0101     0.0003     0.7974
         Leu           bcdef     0               0.8481     0.8482      0.001
         Leu           bcdef     1               0.1204     0.1196     0.0267
         Leu           bcdef     2               0.0185     0.0139     0.3285
         Leu           bcdef     3               0.0058     0.0102     0.2013
         Leu           bcdef     4               0.0126     0.0043     0.3107
         Leu           bcdef     5                0.004     0.0038     0.0004
         Met            bcde     0               0.9252     0.9254     0.0014
         Met            bcde     1                0.071     0.0584     0.8127
         Met            bcde     2                    0     0.0103     0.5381
         Met            bcde     3               0.0215     0.0052      1.855
         Met            bcde     4               0.0009     0.0008        0.0
         Met           abcde     0               0.9144      0.915     0.0029
         Met           abcde     1               0.0707     0.0674     0.0565
         Met           abcde     2               0.0041     0.0089     0.1344
         Met           abcde     3               0.0185     0.0063     1.4813
         Met           abcde     4                0.014     0.0021     0.8389
         Met           abcde     5               0.0058     0.0003     0.1835
         Phe        bcdefghi     0               0.6788      0.681     0.0768
         Phe        bcdefghi     1               0.0806      0.073     1.1946
         Phe        bcdefghi     2               0.2014     0.1999     0.0661
         Phe        bcdefghi     3               0.0238     0.0192     0.2565
         Phe        bcdefghi     4               0.0161     0.0132      0.172
         Phe        bcdefghi     5                    0     0.0064     0.1824
         Phe        bcdefghi     6                    0     0.0043     0.7534
         Phe        bcdefghi     7                    0     0.0022      0.059
         Phe        bcdefghi     8                    0     0.0008      0.028
         Phe              ab     0               0.7515     0.7516     0.0001
         Phe              ab     1               0.1665     0.1662     0.0009
         Phe              ab     2               0.0826     0.0822     0.0021
         Phe       abcdefghi     0               0.6709     0.6702     0.0078
         Phe       abcdefghi     1               0.0562     0.0785     4.1024
         Phe       abcdefghi     2               0.1339     0.1357     0.0224
         Phe       abcdefghi     3                0.085     0.0829     0.0646
         Phe       abcdefghi     4               0.0168     0.0151     0.0863
         Phe       abcdefghi     5                    0     0.0085     1.4811
         Phe       abcdefghi     6                    0     0.0047     0.4517
         Phe       abcdefghi     7                0.014     0.0027     0.8803
         Phe       abcdefghi     8                    0     0.0013     0.0147
         Phe       abcdefghi     9                    0     0.0003     0.0015
         Ser              bc     0               0.4214     0.4207     0.0036
         Ser              bc     1               0.1574     0.1544     0.3779
         Ser              bc     2               0.4163      0.425     0.4492
         Ser              ab     0               0.5028     0.5001     0.1943
         Ser              ab     1               0.3213     0.3226     0.0182
         Ser              ab     2               0.1608     0.1773     3.3283
         Ser             abc     0               0.4113     0.4093     0.1638
         Ser             abc     1               0.1334     0.1336     0.0014
         Ser             abc     2               0.2853     0.2967     1.2985
         Ser             abc     3               0.1607     0.1605     0.0003
         Thr             bcd     0               0.9351     0.9353     0.0014
         Thr             bcd     1               0.0562     0.0365     2.6699
         Thr             bcd     2               0.0108     0.0225     0.6939
         Thr             bcd     3                    0     0.0057     0.6688
         Thr            abcd     0               0.9229     0.9239      0.007
         Thr            abcd     1               0.0671      0.046     2.2585
         Thr            abcd     2               0.0094     0.0177     0.6905
         Thr            abcd     3                    0     0.0105     0.7725
         Thr            abcd     4                    0     0.0017     0.0471
         Tyr              ab     0               0.9039     0.9048     0.0073
         Tyr              ab     1               0.0731     0.0685     0.4304
         Tyr              ab     2               0.0281     0.0267     0.0086
         Val            bcde     0               0.3279     0.3278     0.0003
         Val            bcde     1               0.0572     0.0504     0.9276
         Val            bcde     2               0.3815     0.3864     0.3676
         Val            bcde     3               0.0394     0.0459     0.5087
         Val            bcde     4               0.1971     0.1895     0.8991
         Val           abcde     0               0.3252     0.3206     0.1793
         Val           abcde     1               0.0565     0.0481     0.3633
         Val           abcde     2               0.3159     0.3182     0.0656
         Val           abcde     3               0.0999     0.1059      0.216
         Val           abcde     4               0.1375     0.1368     0.0028
         Val           abcde     5               0.0689     0.0704     0.0662
         aKG           abcde     0               0.5507      0.549     0.0245
         aKG           abcde     1                0.062     0.0621        0.0
         aKG           abcde     2               0.2659     0.2676     0.0368
         aKG           abcde     3               0.0579     0.0461     0.6156
         aKG           abcde     4               0.0409     0.0593       2.81
         aKG           abcde     5               0.0227     0.0159     0.3207
         Cit          abcdef     0               0.2939      0.302     0.6572
         Cit          abcdef     1               0.0729     0.0762     0.1051
         Cit          abcdef     2               0.3467     0.3437      0.092
         Cit          abcdef     3               0.1075     0.1068     0.0175
         Cit          abcdef     4               0.1071      0.104     0.2719
         Cit          abcdef     5               0.0669      0.056     0.6096
         Cit          abcdef     6               0.0018     0.0114     1.1327
         Fum            abcd     0               0.5449     0.5462     0.0438
         Fum            abcd     1               0.0993     0.0963     0.1061
         Fum            abcd     2               0.2203      0.212     0.4839
         Fum            abcd     3               0.1182     0.1142     0.1572
         Fum            abcd     4               0.0246     0.0313     0.5641
         Mal            abcd     0               0.5006     0.4959     0.1508
         Mal            abcd     1                0.104     0.1076     0.3745
         Mal            abcd     2                0.213     0.2231     0.5173
         Mal            abcd     3               0.1493     0.1393      0.512
         Mal            abcd     4               0.0209     0.0341     1.4413
         Pyr             abc     0               0.4211     0.4265      0.241
         Pyr             abc     1               0.0638     0.0523     1.0947
         Pyr             abc     2               0.3365     0.3344     0.0927
         Pyr             abc     3                0.186     0.1868     0.0086
         Suc            abcd     0                0.542     0.5462     0.0877
         Suc            abcd     1               0.0985     0.0963     0.1308
         Suc            abcd     2               0.2027      0.212     0.4395
         Suc            abcd     3               0.1423     0.1142      3.506
         Suc            abcd     4               0.0213     0.0313     1.2419

 Total Residual at Current Time 77.3712

 Total Measurement Residuals for Current Experiment
  Metabolite           Atoms    M+   Residual
         Ala              bc     0     0.5369
         Ala              bc     1     4.1875
         Ala              bc     2     5.9484
         Ala             abc     0     0.8854
         Ala             abc     1     5.1696
         Ala             abc     2     5.8478
         Ala             abc     3     4.9001
         Asn            abcd     0     0.0451
         Asn            abcd     1     7.4237
         Asn            abcd     2     1.3587
         Asn            abcd     3     3.0991
         Asn            abcd     4     7.4649
         Asp              ab     0     0.2188
         Asp              ab     1     3.4577
         Asp              ab     2     4.4272
         Asp             bcd     0     0.0605
         Asp             bcd     1     5.4365
         Asp             bcd     2     2.7157
         Asp             bcd     3     9.5827
         Asp            abcd     0     0.1116
         Asp            abcd     1     8.6451
         Asp            abcd     2     6.2589
         Asp            abcd     3     5.5306
         Asp            abcd     4     8.9639
         Glu            bcde     0     0.2078
         Glu            bcde     1    12.7958
         Glu            bcde     2     3.4284
         Glu            bcde     3      1.733
         Glu            bcde     4     1.4908
         Glu           abcde     0     0.3201
         Glu           abcde     1     5.4527
         Glu           abcde     2    14.7779
         Glu           abcde     3     2.8928
         Glu           abcde     4     3.8856
         Glu           abcde     5     5.4258
         Gln           abcde     0     0.0203
         Gln           abcde     1     7.5375
         Gln           abcde     2     3.4333
         Gln           abcde     3     1.8888
         Gln           abcde     4     3.8464
         Gln           abcde     5     1.7456
         Gly               b     0     0.2183
         Gly               b     1     2.4667
         Gly              ab     0     0.0877
         Gly              ab     1     3.1906
         Gly              ab     2     4.8184
         Ile           bcdef     0     0.0188
         Ile           bcdef     1     1.2938
         Ile           bcdef     2     3.3586
         Ile           bcdef     3     1.8465
         Ile           bcdef     4      5.113
         Ile           bcdef     5     2.6133
         Leu           bcdef     0     0.0141
         Leu           bcdef     1     6.5697
         Leu           bcdef     2     1.3104
         Leu           bcdef     3      4.973
         Leu           bcdef     4     2.5352
         Leu           bcdef     5     1.8988
         Met            bcde     0     0.0241
         Met            bcde     1     8.3719
         Met            bcde     2     3.0654
         Met            bcde     3     5.1304
         Met            bcde     4     2.7366
         Met           abcde     0     0.0623
         Met           abcde     1     8.9293
         Met           abcde     2     1.7894
         Met           abcde     3     5.3028
         Met           abcde     4     7.4332
         Met           abcde     5     3.7015
         Phe        bcdefghi     0     0.2136
         Phe        bcdefghi     1    13.2281
         Phe        bcdefghi     2     1.8019
         Phe        bcdefghi     3     1.9559
         Phe        bcdefghi     4     2.0539
         Phe        bcdefghi     5       4.29
         Phe        bcdefghi     6     1.8895
         Phe        bcdefghi     7     7.7759
         Phe        bcdefghi     8     1.8188
         Phe              ab     0     0.0277
         Phe              ab     1     2.7201
         Phe              ab     2     4.6862
         Phe       abcdefghi     0     0.0599
         Phe       abcdefghi     1     7.5338
         Phe       abcdefghi     2     5.4057
         Phe       abcdefghi     3      4.417
         Phe       abcdefghi     4     4.1604
         Phe       abcdefghi     5     2.2564
         Phe       abcdefghi     6     7.9123
         Phe       abcdefghi     7     5.0743
         Phe       abcdefghi     8     0.3042
         Phe       abcdefghi     9     3.6385
         Ser              bc     0     1.2927
         Ser              bc     1     7.4708
         Ser              bc     2     3.7995
         Ser              ab     0     1.3672
         Ser              ab     1     3.7422
         Ser              ab     2     4.6661
         Ser             abc     0     2.2189
         Ser             abc     1     7.4028
         Ser             abc     2    12.7374
         Ser             abc     3     4.9854
         Thr             bcd     0     0.1274
         Thr             bcd     1    19.5224
         Thr             bcd     2     1.7313
         Thr             bcd     3     8.0147
         Thr            abcd     0     0.0653
         Thr            abcd     1    18.5966
         Thr            abcd     2     3.8914
         Thr            abcd     3      6.407
         Thr            abcd     4     0.5367
         Tyr              ab     0     0.0129
         Tyr              ab     1     3.8703
         Tyr              ab     2     8.4024
         Val            bcde     0     1.2591
         Val            bcde     1     4.0043
         Val            bcde     2     6.7566
         Val            bcde     3     2.1319
         Val            bcde     4     3.2215
         Val           abcde     0     1.0726
         Val           abcde     1     2.2093
         Val           abcde     2     3.8777
         Val           abcde     3     5.9083
         Val           abcde     4     3.4652
         Val           abcde     5     3.7284
         aKG           abcde     0     0.1816
         aKG           abcde     1     9.9931
         aKG           abcde     2     3.0964
         aKG           abcde     3     5.6261
         aKG           abcde     4     4.9293
         aKG           abcde     5     4.1321
         Cit          abcdef     0     1.6583
         Cit          abcdef     1     7.5633
         Cit          abcdef     2     6.2306
         Cit          abcdef     3      8.284
         Cit          abcdef     4     0.9013
         Cit          abcdef     5     5.0487
         Cit          abcdef     6     3.6449
         Fum            abcd     0     0.2566
         Fum            abcd     1     4.0144
         Fum            abcd     2     5.7503
         Fum            abcd     3     3.2895
         Fum            abcd     4     2.0661
         Mal            abcd     0     0.5111
         Mal            abcd     1     2.2646
         Mal            abcd     2     2.1545
         Mal            abcd     3      9.248
         Mal            abcd     4     2.8344
         Pyr             abc     0     0.6336
         Pyr             abc     1     7.0538
         Pyr             abc     2     1.6193
         Pyr             abc     3     6.8005
         Suc            abcd     0     0.4285
         Suc            abcd     1     6.1842
         Suc            abcd     2    11.3662
         Suc            abcd     3     9.4938
         Suc            abcd     4     4.6708

 Best Fit SSR
  645.6822

 Best Fit Fluxes
    gl-in:        1.0
     gl-1:        1.0
     gl-2:   0.786045
   gl-3.f:   1.113453
   gl-3.b:   0.216375
   gl-4.f:     1000.0
   gl-4.b: 999.102922
   gl-5.f:  36.946836
   gl-5.b:  36.049758
   gl-6.f:     1000.0
   gl-6.b: 998.127072
   gl-7.f:   1.872928
   gl-7.b:          0
   gl-8.f:   9.139716
   gl-8.b:   7.292392
     gl-9:   1.686063
     pp-1:    0.21088
     pp-2:   0.184325
   pp-3.f:     1000.0
   pp-3.b: 999.927773
   pp-4.f:   0.205264
   pp-4.b:   0.093166
   pp-5.f:   0.058757
   pp-5.b:          0
   pp-6.f:     1000.0
   pp-6.b: 999.941243
   pp-7.f:   0.180458
   pp-7.b:   0.127116
     ed-1:   0.026555
     ed-2:   0.026555
       pd:   1.810192
     tc-1:   0.173205
     tc-2:   0.173205
     tc-3:    0.14179
     tc-4:    0.12562
     tc-5:    0.11854
   tc-6.f:     1000.0
   tc-6.b: 999.842965
   tc-7.f:   0.858101
   tc-7.b:   0.695501
   tc-8.f:  11.055411
   tc-8.b:  10.998465
       me:   0.137069
     an.f:   0.288749
     an.b:   0.139083
       ac:   1.554829
     gx-1:   0.031415
     gx-2:   0.031415
 co2-in.f:          0
 co2-in.b:   2.279677
     acxt:   1.562539
   glusyn:   0.098461
   glnsyn:   0.010125
   prosyn:    0.00315
   argsyn:   0.004215
   aspsyn:   0.028307
   asnsyn:   0.003435
   alasyn:    0.00732
   sersyn:   0.016319
 glysyn.f:   0.013947
 glysyn.b:   0.005008
 glydeg.f:   0.001582
 glydeg.b:   0.000336
   thrdeg:   0.001037
   cyssyn:   0.003495
 lldapsyn:    0.00489
   lyssyn:    0.00489
   thrsyn:   0.008792
   metsyn:    0.00219
   valsyn:    0.00603
  leusynI:    0.00642
 leusynII:    0.00642
   ilesyn:    0.00414
  phesynI:    0.00264
 phesynII:    0.00264
  tyrsynI:   0.001965
 tyrsynII:   0.001965
  trpsynI:    0.00081
 trpsynII:    0.00081
trpsynIII:    0.00081
   hissyn:    0.00135
 methfsyn:    0.00219
  fthfsyn:    0.00135
  Biomass:      0.015

 Best Fit Pool Sizes
      Glc:   0.026312
      G6P:   0.024465
      F6P:      0.001
      FBP:      0.001
     DHAP:    0.53582
      GAP:      0.001
      BPG:      0.001
      3PG:      0.001
      PEP:      0.001
      6PG:   0.293286
     Ru5P:      0.001
      R5P:      0.001
      X5P:      0.001
      S7P:      0.001
      E4P:      0.001
     KDPG:   0.001024
      Pyr:   0.060223
      OAA:   0.006319
    AcCoA:   0.040598
      Cit:   0.158199
     iCit:   0.060568
      aKG:   0.123261
   SucCoA:   0.103038
      Suc:      0.001
      Fum:   0.198454
      Mal:   0.170835
      CO2:      0.001
      Gox:      0.001
       Ac:        1.0
      Glu:   0.038078
      Gln:   0.041143
      Asp:   0.036761
      Ser:      0.001
      Gly:    0.02657
   MEETHF:   0.016239
      Thr:   0.102587
    LLDAP:      0.001
    METHF:      0.001
      Cys:   0.003893
     Leu1:   0.037387
     Phe1:   0.029252
     Tyr1:        1.0
     Trp1:        1.0
     Trp2:        1.0
     FTHF:        1.0
      Ala:   0.012278
      Arg:        1.0
      Asn:   0.062821
      His:        1.0
      Ile:   0.033103
      Leu:   0.083724
      Lys:        1.0
      Met:   0.052067
      Phe:   0.011866
      Pro:        1.0
      Trp:        1.0
      Tyr:   0.033243
      Val:   0.008398
