# Supplementary material for: Isotope-assisted metabolic flux analysis as an equality-constrained nonlinear program for improved scalability and robustness
Source: PLoS Comput Biol. 2022 Mar 24;18(3):e1009831. doi: 10.1371/journal.pcbi.1009831 (PMC8947808; doi:10.1371/journal.pcbi.1009831)
Supplement: S1 File — The text files in these folders are used as inputs to eiFlux. The text file modelfile.txt is used to specify which model to run. The GAMS scripts used by eiFlux, in the folder GAMS_Model. A demo version of eiFlux that specifically runs two models listed above, thus fully reproducing the results in this manuscript. This is a compiled Python file, eiFlux_Limited.pyc. This demo version only runs only the two models listed above. Users may change model parameters such as the time nodes, but not the models themselves. After following the instructions given in the Installation_Instructions.pdf file, users may run the eiFlux_Limited.pyc file to run the software. (ZIP) [file pcbi.1009831.s009.zip › EColi_SingleMS_Model/Comparison_eiFlux_INCA_Same_Starting_Parameter_Values/eiFlux 17.txt]

Model_File_Name: Ecoli_Model_Paper
Reaction_File_Name: reactions.txt
Fed_Label_File_Name: label.txt
Measurement_File_Name: measurements_ms_simulated_perturbed_80%12glc20%Uglc.txt
FluxBound_File_Name: fluxbounds.txt
Model_Settings_File_Name: modelsettings.txt
PoolBound_File_Name: poolbounds.txt
Flux_Measurement_File_Name: none
Pool_Measurement_File_Name: none
Init_Flux_File_Name initfluxes.txt
Init_Pool_File_Name initpools.txt
Uncorr_Atom_File_Name None

      Metabolite         # Atoms          # EMUs
            3PG               3               6
            6PG               6              12
             Ac               2               0
          AcCoA               2               3
            Ala               3               2
            Arg               6               0
            Asn               4               1
            Asp               4              10
            BPG               3               6
            CO2               1               1
            Cit               6              18
            Cys               3               5
           DHAP               3               6
            E4P               4               8
            F6P               6              13
            FBP               6              13
           FTHF               1               0
            Fum               4              10
            G6P               6              13
            GAP               3               6
            Glc               6              13
            Gln               5              12
            Glu               5              12
            Gly               2               3
            Gox               2               3
            His               6               0
            Ile               6               1
           KDPG               6              11
          LLDAP               7               1
            Leu               6               1
           Leu1               4               1
            Lys               6               0
         MEETHF               1               1
          METHF               1               1
            Mal               4              10
            Met               5               2
            OAA               4              10
            PEP               3               6
            Phe               9               3
           Phe1               6               1
            Pro               5               0
            Pyr               3               5
            R5P               5              10
           Ru5P               5              10
            S7P               7              15
            Ser               3               6
            Suc               4              10
         SucCoA               4              10
            Thr               4               8
            Trp              11               0
           Trp1               6               0
           Trp2               8               0
            Tyr               9               1
           Tyr1               6               0
            Val               5               2
            X5P               5              10
            aKG               5              12
           iCit               6              17

Total Metabolites: 58
Total Network EMUs: 341
Total Network EMU elements: 1028
Total Considered Pool Sizes: 48
Total Number of Reactions: 84
Independent Fluxes: 26

Continue? (Y/N): 
Building Model
Creating GDX File
--- Warning: The GAMS version (34.2.0) differs from the API version (30.2.0).
Running GAMS Optimization
--- Job eiFlux_GAMS_Instationary.gms Start 11/11/21 13:04:43 34.2.0 r6925a71 WEX-WEI x86 64bit/MS Windows

--- Applying:

    C:\GAMS\34\gmsprmNT.txt

--- GAMS Parameters defined

    LP conopt

    MIP CPLEX

    RMIP conopt

    NLP conopt

    MCP PATH

    MPEC NLPEC

    RMPEC NLPEC

    CNS conopt

    DNLP conopt

    RMINLP conopt

    MINLP DICOPT

    QCP conopt

    MIQCP SBB

    RMIQCP conopt

    EMP JAMS

    Input C:\Users\dluga\OneDrive\Desktop\eiFlux_Inca_Comparison_Rev2\GAMS_Model\eiFlux_GAMS_Instationary.gms

    Output C:\Users\dluga\OneDrive\Desktop\eiFlux_Inca_Comparison_Rev2\GAMS_Model\_gams_py_gjo0.lst

    ScrDir C:\Users\dluga\OneDrive\Desktop\eiFlux_Inca_Comparison_Rev2\GAMS_Model\225h\

    SysDir C:\GAMS\34\

    CurDir C:\Users\dluga\OneDrive\Desktop\eiFlux_Inca_Comparison_Rev2\GAMS_Model\

    LogOption 3

    LogFile C:\Users\dluga\OneDrive\Desktop\eiFlux_Inca_Comparison_Rev2\GAMS_Model\_gams_py_gjo0.log

    GDX C:\Users\dluga\OneDrive\Desktop\eiFlux_Inca_Comparison_Rev2\GAMS_Model\_gams_py_gdb1.gdx

Licensee: Small MUD - 5 User License                     G200210/0001AS-WIN

          University of Maryland, Chemical and Biomolecular EngineerDC13915

          C:\Users\dluga\OneDrive\Pictures\Documents\GAMS\gamslice.txt

GAMS 34.2.0   Copyright (C) 1987-2021 GAMS Development. All rights reserved

--- Starting compilation

--- eiFlux_GAMS_Instationary.gms(62) 2 Mb

--- GDXin=C:\Users\dluga\OneDrive\Desktop\eiFlux_Inca_Comparison_Rev2\GAMS_Model\input.gdx

--- GDX File ($gdxIn) C:\Users\dluga\OneDrive\Desktop\eiFlux_Inca_Comparison_Rev2\GAMS_Model\input.gdx

--- eiFlux_GAMS_Instationary.gms(274) 4 Mb

--- GDXin=C:\Users\dluga\OneDrive\Desktop\eiFlux_Inca_Comparison_Rev2\GAMS_Model\input.gdx

--- GDX File ($gdxIn) C:\Users\dluga\OneDrive\Desktop\eiFlux_Inca_Comparison_Rev2\GAMS_Model\input.gdx

--- eiFlux_GAMS_Instationary.gms(327) 4 Mb

--- Starting execution: elapsed 0:00:00.015

--- eiFlux_GAMS_Instationary.gms(208) 6 Mb

--- Generating CNS model initx

--- eiFlux_GAMS_Instationary.gms(168) 20 Mb
--- eiFlux_GAMS_Instationary.gms(168) 23 Mb
--- eiFlux_GAMS_Instationary.gms(213) 24 Mb

--- LOOPS cidx = 0

---   38,036 rows  39,064 columns  156,752 non-zeroes

---   37,584 nl-code  7,224 nl-non-zeroes

--- eiFlux_GAMS_Instationary.gms(213) 23 Mb
--- eiFlux_GAMS_Instationary.gms(213) 21 Mb

--- Executing CONOPT4 (Solvelink=2): elapsed 0:00:00.486


CONOPT 4         34.2.0 r6925a71 Released Feb 05, 2021 WEI x86 64bit/MS Window


Reading parameter(s) from "C:\Users\dluga\OneDrive\Desktop\eiFlux_Inca_Comparison_Rev2\GAMS_Model\conopt4.opt"

>>  LFNICR 20000

>>  Lim_SlowPrg 1000

>>  Frq_Rescale 1

>>  Flg_2DDir 1

Finished reading from "C:\Users\dluga\OneDrive\Desktop\eiFlux_Inca_Comparison_Rev2\GAMS_Model\conopt4.opt"


 

 

    C O N O P T   version 4.23

    Copyright (C) ARKI Consulting and Development A/S

                  Bagsvaerdvej 246 A

                  DK-2880 Bagsvaerd, Denmark

    Licensed to:  GAMS/CONOPT OEM License

 

 

    The user model has 38036 constraints and 39064 variables

    with 156752 Jacobian elements, 7224 of which are nonlinear.

 

    Iter Phase   Ninf   Infeasibility   RGmax      NSB   Step  InItr MX OK

       0   0          4.1726000000E+03 (Input point)

 

    The pre-triangular part of the model has 0 constraints and 1028 variables.

    There are 8224 definitional constraints and defined variables.

 

    Preprocessed model has 29812 constraints and 29812 variables

    with 120772 Jacobian elements, 7224 of which are nonlinear.

 

    Iter Phase   Ninf   Infeasibility   RGmax      NSB   Step  InItr MX OK

                      4.1726000000E+03 (Full preprocessed model)

                      4.1666000000E+03 (After scaling)

       1   1       0  3.3075362827E-13                 1.0E+00     5 F  T

 

 ** Feasible solution to a square system.

 

--- Reading solution for model initx

--- Executing after solve: elapsed 0:00:00.817

--- eiFlux_GAMS_Instationary.gms(208) 21 Mb

--- Generating NLP model mfa

--- eiFlux_GAMS_Instationary.gms(159) 24 Mb
--- eiFlux_GAMS_Instationary.gms(167) 32 Mb
--- eiFlux_GAMS_Instationary.gms(167) 34 Mb
--- eiFlux_GAMS_Instationary.gms(167) 34 Mb
--- eiFlux_GAMS_Instationary.gms(225) 34 Mb

--- LOOPS cidx = 0

---   41,307 rows  42,633 columns  247,026 non-zeroes

---   321,494 nl-code  136,176 nl-non-zeroes

--- eiFlux_GAMS_Instationary.gms(225) 31 Mb

--- Executing CONOPT4 (Solvelink=2): elapsed 0:00:02.032


CONOPT 4         34.2.0 r6925a71 Released Feb 05, 2021 WEI x86 64bit/MS Window


Reading parameter(s) from "C:\Users\dluga\OneDrive\Desktop\eiFlux_Inca_Comparison_Rev2\GAMS_Model\conopt4.opt"

>>  LFNICR 20000

>>  Lim_SlowPrg 1000

>>  Frq_Rescale 1

>>  Flg_2DDir 1

Finished reading from "C:\Users\dluga\OneDrive\Desktop\eiFlux_Inca_Comparison_Rev2\GAMS_Model\conopt4.opt"


 

 

    C O N O P T   version 4.23

    Copyright (C) ARKI Consulting and Development A/S

                  Bagsvaerdvej 246 A

                  DK-2880 Bagsvaerd, Denmark

    Licensed to:  GAMS/CONOPT OEM License

 

 

    The user model has 41307 constraints and 42633 variables

    with 247026 Jacobian elements, 136176 of which are nonlinear.

    The Hessian of the Lagrangian has 1128 elements on the diagonal,

    56004 elements below the diagonal, and 26873 nonlinear variables.

 

    Iter Phase   Ninf   Infeasibility   RGmax      NSB   Step  InItr MX OK

       0   0          2.8946082402E-02 (Input point)

 

    The pre-triangular part of the model has 24 constraints and 1055 variables.

    The post-triangular part of the model has 10410 constraints and variables.

    There are 11769 definitional constraints and defined variables.

 

    Preprocessed model has 19104 constraints and 19399 variables

    with 172343 Jacobian elements, 133668 of which are nonlinear.

 

    Iter Phase   Ninf   Infeasibility   RGmax      NSB   Step  InItr MX OK

                      3.6294557141E+00 (Full preprocessed model)

                      3.6120047378E+00 (After scaling)

                      3.9241391253E-02 (After adjusting individual variables)

       1   0       0  1.4450783583E-02                 1.0E+00     2 T  T

       2   0       0  8.0471341693E-03                 1.0E+00     2 T  T

       3   0       0  8.0347299114E-03                 1.0E+00     2 T  T

       4   1       9  1.0009363020E-03 5.0E+00       6 1.0E+00     6 T  T

       5   1       4  1.4290378105E-04 1.8E+00       5 1.0E+00     6 T  T

       6   1       1  1.0961288644E-09 1.0E+00       3 1.0E+00     3 T  T

 

 ** Feasible solution. Value of objective =    318970.888965

 

    Iter Phase   Ninf     Objective     RGmax      NSB   Step  InItr MX OK

       7   3          3.1800595544E+05 7.4E+04      62 2.7E-05    25 F  T

       8   3          3.1671664506E+05 2.4E+04     292 1.5E-04     8 F  T

       9   3          2.8052174998E+05 1.5E+04     292 1.9E-02     1 F  T

      10   3          2.5955888052E+05 1.3E+04     292 2.5E-02     3 F  T

      11   3          2.4755653082E+05 1.0E+04     292 2.1E-02     4 F  T

      12   4          1.6555425073E+05 3.0E+04     292 6.9E-01    25 F  T

      13   4          1.6458820246E+05 3.7E+04     293 4.5E-03    87 F  T

      14   4          1.6138766282E+05 1.3E+04     293 6.4E-02    58 F  T

      15   4          1.2313379432E+05 1.8E+04     293 3.5E-01    26 F  T

      16   4          9.9347347799E+04 1.4E+04     293 4.7E-01    27 F  T

 

    Iter Phase   Ninf     Objective     RGmax      NSB   Step  InItr MX OK

      17   4          9.3301836664E+04 3.3E+04     293 4.8E-01    10 F  T

      18   4          9.0028802177E+04 2.0E+04     293 2.6E-01    12 F  F

      19   4          8.4968957748E+04 2.1E+04     293 6.1E-01    26 F  T

      20   4          7.9866408478E+04 7.0E+04     293 4.7E-01    18 F  F

      21   4          7.3071931920E+04 1.3E+05     293 5.3E-01    18 F  F

      22   4          6.4859259320E+04 2.5E+05     292 6.2E-01    16 F  T

      23   4          5.6680808179E+04 2.9E+05     292 8.4E-01    18 F  T

      24   4          5.2642954603E+04 3.3E+05     292 8.2E-01    17 F  T

      25   4          5.1364322627E+04 3.9E+05     292 4.8E-01    16 F  F

      26   4          5.0448931278E+04 4.3E+05     292 2.7E-02   130 F  F

   Elapsed time       32.8 seconds.

 

    Iter Phase   Ninf     Objective     RGmax      NSB   Step  InItr MX OK

      27   4          4.8503224820E+04 4.3E+05     292 4.6E-01    37 F  F

      28   4          4.7666360766E+04 5.2E+05     293 1.0E+00    25 T  T

      29   4          4.7066597313E+04 4.2E+05     285 5.8E-01    42 F  F

      30   4          4.6674953412E+04 3.9E+05     285 5.7E-01    25 F  T

      31   4          4.6502380785E+04 3.8E+05     285 7.8E-01    11 F  T

      32   4          4.6347688937E+04 3.8E+05     286 8.4E-01    10 F  T

      33   4          4.5942291186E+04 3.8E+05     286 9.3E-01    12 F  F

      34   4          4.5832265541E+04 3.8E+05     286 1.0E+00    10 T  T

      35   4          4.5590789579E+04 7.8E+03     283 4.8E-01    41 F  T

      36   4          4.5485104548E+04 3.3E+03     283 2.8E-02    61 F  F

 

    Iter Phase   Ninf     Objective     RGmax      NSB   Step  InItr MX OK

      37   4          4.5326667632E+04 3.2E+03     284 4.9E-01    21 F  T

      38   4          4.5112137040E+04 3.2E+03     284 7.9E-01    16 F  F

      39   4          4.4991848758E+04 2.7E+03     231 1.0E+00    20 T  T

      40   4          4.4861506512E+04 4.7E+02     240 4.2E-01    26 F  F

      41   4          4.4592634048E+04 4.0E+02     246 7.8E-01    19 F  F

      42   4          4.4436208801E+04 1.0E+03     253 8.5E-01    18 T  T

      43   4          4.4337230892E+04 5.4E+02     254 1.0E+00    17 F  F

      44   4          4.4258793256E+04 5.3E+02     255 1.0E+00    27 T  T

      45   4          4.4188396743E+04 7.7E+03     249 6.7E-01    15 F  T

      46   4          4.4034213435E+04 8.7E+02     250 3.8E-01    27 F  F

 

    Iter Phase   Ninf     Objective     RGmax      NSB   Step  InItr MX OK

      47   4          4.3787247515E+04 4.9E+03     251 6.3E-01    18 F  F

      48   4          4.3343291293E+04 8.1E+03     251 7.8E-01    21 F  F

      49   4          4.3274925078E+04 4.8E+03     251 4.6E-01    21 F  F

      50   4          4.3113301347E+04 1.5E+03     273 7.6E-01    26 F  F

      51   4          4.2315906936E+04 1.1E+04     273 9.7E-01    15 F  F

      52   4          4.1743395357E+04 1.3E+04     273 8.2E-01    16 F  T

      53   4          4.1275904208E+04 7.6E+03     274 6.5E-01    18 F  F

      54   4          4.1188377594E+04 4.9E+04     276 7.4E-02    21 F  F

      55   4          4.1076747450E+04 5.4E+04     275 1.0E+00    17 T  T

      56   4          4.1048780557E+04 9.5E+04     272 6.9E-01    11 F  F

 

    Iter Phase   Ninf     Objective     RGmax      NSB   Step  InItr MX OK

      57   4          4.1035781728E+04 1.0E+05     272 1.0E+00    10 T  T

      58   4          4.0997555480E+04 4.6E+02     271 8.4E-01    27 F  F

      59   4          4.0955350722E+04 2.4E+02     271 6.4E-01    27 F  F

      60   4          4.0926583076E+04 3.0E+02     271 7.2E-01    24 F  F

      61   4          4.0905059141E+04 1.9E+02     271 4.7E-01    23 F  F

      62   4          4.0895349147E+04 1.8E+02     271 4.7E-01     3 F  F

      63   4          4.0893293124E+04 2.5E+03     272 2.4E-01     6 F  F

      64   4          4.0889654751E+04 4.9E+02     272 1.0E+00    17 T  T

      65   4          4.0888066549E+04 4.7E+02     271 3.7E-01    20 F  F

      66   4          4.0886863659E+04 2.8E+02     271 1.0E+00    14 T  T

   Elapsed time       65.5 seconds.

 

    Iter Phase   Ninf     Objective     RGmax      NSB   Step  InItr MX OK

      67   4          4.0885588005E+04 7.3E+00     269 3.6E-01    44 F  F

      68   4          4.0879603193E+04 5.1E+00     269 1.0E+00    31 T  T

      69   4          4.0878842939E+04 1.3E+02     267 1.0E+00    12 T  T

      70   4          4.0877200743E+04 6.0E+00     267 8.6E-01    24 F  F

      71   4          4.0874093300E+04 8.8E+02     267 5.8E-01    11 F  T

      72   4          4.0869212517E+04 1.3E+03     267 5.6E-01    12 F  F

      73   4          4.0865108608E+04 1.1E+03     267 4.5E-01    12 F  T

      74   4          4.0851842057E+04 2.3E+03     267 1.0E+00    13 T  T

      75   4          4.0846567416E+04 1.0E+03     266 2.9E-01    12 F  T

      76   4          4.0837058175E+04 1.8E+03     266 1.0E+00    12 T  T

 

    Iter Phase   Ninf     Objective     RGmax      NSB   Step  InItr MX OK

      77   4          4.0832654444E+04 1.3E+03     265 1.0E+00    11 F  T

      78   4          4.0831485785E+04 6.8E+02     265 1.0E+00    11 F  T

      79   4          4.0831347494E+04 2.5E+02     265 8.4E-01    10 F  F

      80   4          4.0831297961E+04 5.1E+01     265 9.6E-01    12 F  F

      81   4          4.0831275391E+04 2.5E+01     265 1.0E+00    11 F  F

      82   4          4.0831239557E+04 2.0E+01     265 1.5E+00    12 F  F

      83   4          4.0831233876E+04 3.3E+00     265 2.5E-01    17 F  T

      84   4          4.0831214281E+04 1.1E+01     265 1.6E+00    12 F  F

      85   4          4.0831211548E+04 3.1E+00     265 2.5E-01    14 F  T

      86   4          4.0831206382E+04 5.6E+00     265 2.1E+00    14 F  T

 

    Iter Phase   Ninf     Objective     RGmax      NSB   Step  InItr MX OK

      87   4          4.0831196394E+04 7.1E+00     265 9.8E-01    12 F  F

      88   4          4.0831181412E+04 4.8E-01     265 5.4E+00    13 F  F

      89   4          4.0831179089E+04 1.0E+00     265 1.0E+00    16 T  T

      90   4          4.0831174371E+04 5.1E-01     264 2.4E+00    14 F  F

      91   4          4.0831172593E+04 9.1E-01     264 1.2E+00    14 T  T

      92   4          4.0831171346E+04 7.1E-01     263 9.8E-01    12 F  F

      93   4          4.0831171155E+04 6.3E-01     263 2.5E-01    12 F  T

      94   4          4.0831170593E+04 1.4E-01     263 1.4E+00    15 T  T

      95   4          4.0831170051E+04 5.6E-02     262 2.4E+00    15 F  F

      96   4          4.0831169862E+04 7.3E-02     262 1.0E+00    14 T  T

 

    Iter Phase   Ninf     Objective     RGmax      NSB   Step  InItr MX OK

      97   4          4.0831169761E+04 1.7E-03     261 8.7E-01    12 F  F

      98   4          4.0831169705E+04 3.8E-04     261 1.0E+00     9 T  T

      99   4          4.0831169680E+04 1.5E-04     260 1.0E+00     8 T  T

     100   4          4.0831169658E+04 2.5E-04     259 2.1E+00     8 F  F

     101   4          4.0831169647E+04 1.6E-04     259 7.7E-01    10 F  F

     102   4          4.0831169573E+04 3.0E-03     259 7.7E-01    14 F  F

     103   4          4.0831169087E+04 8.3E-02     259 7.1E-01     1 F  F

     104   4          4.0831169046E+04 8.0E-01     257 1.0E+00    25 F  T

     105   4          4.0831168769E+04 7.7E-04     259 2.3E-01   238 F  F

     106   4          4.0831168480E+04 1.7E-01     259 2.4E-01    17 F  F

 

    Iter Phase   Ninf     Objective     RGmax      NSB   Step  InItr MX OK

     107   4          4.0831168374E+04 4.2E-01     259 3.9E-01    14 F  T

     108   4          4.0831168256E+04 4.7E-01     259 1.0E+00    14 T  T

     109   4          4.0831168204E+04 2.6E-01     258 1.0E+00    13 F  T

     110   4          4.0831168188E+04 9.0E-02     258 1.0E+00    14 T  T

     111   4          4.0831168186E+04 4.5E-02     257 1.0E+00    12 F  T

     112   4          4.0831168179E+04 5.6E-03     257 1.7E+00    15 F  F

     113   4          4.0831168176E+04 5.8E-04     257 1.8E+00     6 F  F

     114   4          4.0831168174E+04 1.2E-03     257 1.2E+00     5 F  F

     115   4          4.0831168173E+04 3.2E-04     257 1.3E+00     5 F  F

     116   4          4.0831168173E+04 8.4E-04     256 1.0E+00    25 F  T

   Elapsed time       98.3 seconds.

 

    Iter Phase   Ninf     Objective     RGmax      NSB   Step  InItr MX OK

     117   4          4.0831168173E+04 8.6E-04     256 1.0E+00    25 F  T

     118   4          4.0831168173E+04 4.3E-05     257 1.0E+00   184 F  T

     119   4          4.0831168173E+04 3.3E-04     257 1.0E+00    16 F  T

     120   4          4.0831168172E+04 1.2E-06     257 1.2E+00    64 T  T

     121   4          4.0831168172E+04 1.9E-05     256 1.0E+00     5 F  T

     122   4          4.0831168172E+04 5.8E-07     256 1.0E+00     1 F  T

     123   4          4.0831168172E+04 1.7E-08     256

 

 ** Optimal solution. Reduced gradient less than tolerance.

 

--- Reading solution for model mfa

--- Executing after solve: elapsed 0:01:44.708

--- eiFlux_GAMS_Instationary.gms(208) 31 Mb
--- eiFlux_GAMS_Instationary.gms(278) 31 Mb

--- GDX File (execute_unload) C:\Users\dluga\OneDrive\Desktop\eiFlux_Inca_Comparison_Rev2\GAMS_Model\Results.gdx

--- GDX File C:\Users\dluga\OneDrive\Desktop\eiFlux_Inca_Comparison_Rev2\GAMS_Model\_gams_py_gdb1.gdx

*** Status: Normal completion

--- Job eiFlux_GAMS_Instationary.gms Stop 11/11/21 13:06:28 elapsed 0:01:44.791


Refining Grid
--- Job eiFlux_GAMS_Instationary.gms Start 11/11/21 13:06:28 34.2.0 r6925a71 WEX-WEI x86 64bit/MS Windows

--- Applying:

    C:\GAMS\34\gmsprmNT.txt

--- GAMS Parameters defined

    LP conopt

    MIP CPLEX

    RMIP conopt

    NLP conopt

    MCP PATH

    MPEC NLPEC

    RMPEC NLPEC

    CNS conopt

    DNLP conopt

    RMINLP conopt

    MINLP DICOPT

    QCP conopt

    MIQCP SBB

    RMIQCP conopt

    EMP JAMS

    Input C:\Users\dluga\OneDrive\Desktop\eiFlux_Inca_Comparison_Rev2\GAMS_Model\eiFlux_GAMS_Instationary.gms

    Output C:\Users\dluga\OneDrive\Desktop\eiFlux_Inca_Comparison_Rev2\GAMS_Model\_gams_py_gjo0.lst

    ScrDir C:\Users\dluga\OneDrive\Desktop\eiFlux_Inca_Comparison_Rev2\GAMS_Model\225h\

    SysDir C:\GAMS\34\

    CurDir C:\Users\dluga\OneDrive\Desktop\eiFlux_Inca_Comparison_Rev2\GAMS_Model\

    LogOption 3

    LogFile C:\Users\dluga\OneDrive\Desktop\eiFlux_Inca_Comparison_Rev2\GAMS_Model\_gams_py_gjo0.log

    GDX C:\Users\dluga\OneDrive\Desktop\eiFlux_Inca_Comparison_Rev2\GAMS_Model\_gams_py_gdb3.gdx

Licensee: Small MUD - 5 User License                     G200210/0001AS-WIN

          University of Maryland, Chemical and Biomolecular EngineerDC13915

          C:\Users\dluga\OneDrive\Pictures\Documents\GAMS\gamslice.txt

GAMS 34.2.0   Copyright (C) 1987-2021 GAMS Development. All rights reserved

--- Starting compilation

--- eiFlux_GAMS_Instationary.gms(62) 2 Mb

--- GDXin=C:\Users\dluga\OneDrive\Desktop\eiFlux_Inca_Comparison_Rev2\GAMS_Model\input.gdx

--- GDX File ($gdxIn) C:\Users\dluga\OneDrive\Desktop\eiFlux_Inca_Comparison_Rev2\GAMS_Model\input.gdx

--- eiFlux_GAMS_Instationary.gms(274) 4 Mb

--- GDXin=C:\Users\dluga\OneDrive\Desktop\eiFlux_Inca_Comparison_Rev2\GAMS_Model\input.gdx

--- GDX File ($gdxIn) C:\Users\dluga\OneDrive\Desktop\eiFlux_Inca_Comparison_Rev2\GAMS_Model\input.gdx

--- eiFlux_GAMS_Instationary.gms(327) 4 Mb

--- Starting execution: elapsed 0:00:00.016

--- eiFlux_GAMS_Instationary.gms(208) 6 Mb

--- Generating CNS model initx

--- eiFlux_GAMS_Instationary.gms(157) 40 Mb
--- eiFlux_GAMS_Instationary.gms(163) 42 Mb
--- eiFlux_GAMS_Instationary.gms(163) 43 Mb
--- eiFlux_GAMS_Instationary.gms(163) 47 Mb
--- eiFlux_GAMS_Instationary.gms(168) 49 Mb
--- eiFlux_GAMS_Instationary.gms(213) 50 Mb
--- eiFlux_GAMS_Instationary.gms(213) 50 Mb

--- LOOPS cidx = 0

---   75,044 rows  76,072 columns  430,058 non-zeroes

---   84,960 nl-code  16,500 nl-non-zeroes

--- eiFlux_GAMS_Instationary.gms(213) 48 Mb

--- Executing CONOPT4 (Solvelink=2): elapsed 0:00:02.331


CONOPT 4         34.2.0 r6925a71 Released Feb 05, 2021 WEI x86 64bit/MS Window


Reading parameter(s) from "C:\Users\dluga\OneDrive\Desktop\eiFlux_Inca_Comparison_Rev2\GAMS_Model\conopt4.opt"

>>  LFNICR 20000

>>  Lim_SlowPrg 1000

>>  Frq_Rescale 1

>>  Flg_2DDir 1

Finished reading from "C:\Users\dluga\OneDrive\Desktop\eiFlux_Inca_Comparison_Rev2\GAMS_Model\conopt4.opt"


 

 

    C O N O P T   version 4.23

    Copyright (C) ARKI Consulting and Development A/S

                  Bagsvaerdvej 246 A

                  DK-2880 Bagsvaerd, Denmark

    Licensed to:  GAMS/CONOPT OEM License

 

 

    The user model has 75044 constraints and 76072 variables

    with 430058 Jacobian elements, 16500 of which are nonlinear.

 

    Iter Phase   Ninf   Infeasibility   RGmax      NSB   Step  InItr MX OK

       0   0          1.0431500000E+04 (Input point)

 

    The pre-triangular part of the model has 1168 constraints and 2196 variables.

    There are 8096 definitional constraints and defined variables.

 

    Preprocessed model has 65780 constraints and 65780 variables

    with 362018 Jacobian elements, 16500 of which are nonlinear.

 

    Iter Phase   Ninf   Infeasibility   RGmax      NSB   Step  InItr MX OK

                      1.0251500000E+04 (Full preprocessed model)

                      1.0236500000E+04 (After scaling)

       1   0       0  9.3113497944E+03                 1.1E-01     1 F  T

       2   0       0  6.0915044547E+03                 3.5E-01     1 F  T

       3   1       0  2.8140706622E-10                 1.0E+00     4 F  T

 

 ** Feasible solution to a square system.

 

--- Reading solution for model initx

--- Executing after solve: elapsed 0:00:04.883

--- eiFlux_GAMS_Instationary.gms(208) 48 Mb

--- Generating NLP model mfa

--- eiFlux_GAMS_Instationary.gms(157) 52 Mb
--- eiFlux_GAMS_Instationary.gms(157) 54 Mb
--- eiFlux_GAMS_Instationary.gms(159) 54 Mb
--- eiFlux_GAMS_Instationary.gms(159) 65 Mb
--- eiFlux_GAMS_Instationary.gms(159) 68 Mb
--- eiFlux_GAMS_Instationary.gms(167) 72 Mb
--- eiFlux_GAMS_Instationary.gms(167) 75 Mb
--- eiFlux_GAMS_Instationary.gms(225) 75 Mb

--- LOOPS cidx = 0

---   78,315 rows  79,641 columns  656,856 non-zeroes

---   798,818 nl-code  338,802 nl-non-zeroes

--- eiFlux_GAMS_Instationary.gms(225) 70 Mb

--- Executing CONOPT4 (Solvelink=2): elapsed 0:00:08.003


CONOPT 4         34.2.0 r6925a71 Released Feb 05, 2021 WEI x86 64bit/MS Window


Reading parameter(s) from "C:\Users\dluga\OneDrive\Desktop\eiFlux_Inca_Comparison_Rev2\GAMS_Model\conopt4.opt"

>>  LFNICR 20000

>>  Lim_SlowPrg 1000

>>  Frq_Rescale 1

>>  Flg_2DDir 1

Finished reading from "C:\Users\dluga\OneDrive\Desktop\eiFlux_Inca_Comparison_Rev2\GAMS_Model\conopt4.opt"


 

 

    C O N O P T   version 4.23

    Copyright (C) ARKI Consulting and Development A/S

                  Bagsvaerdvej 246 A

                  DK-2880 Bagsvaerd, Denmark

    Licensed to:  GAMS/CONOPT OEM License

 

 

    The user model has 78315 constraints and 79641 variables

    with 656856 Jacobian elements, 338802 of which are nonlinear.

    The Hessian of the Lagrangian has 1182 elements on the diagonal,

    140010 elements below the diagonal, and 63881 nonlinear variables.

 

    Iter Phase   Ninf   Infeasibility   RGmax      NSB   Step  InItr MX OK

       0   0          7.4359944687E-09 (Input point)

 

    The pre-triangular part of the model has 24 constraints and 1055 variables.

    The post-triangular part of the model has 10410 constraints and variables.

 

    Preprocessed model has 67881 constraints and 68176 variables

    with 515252 Jacobian elements, 254640 of which are nonlinear.

 

    Iter Phase   Ninf   Infeasibility   RGmax      NSB   Step  InItr MX OK

                      1.5817573820E+01 (Full preprocessed model)

                      1.5770632063E-02 (After scaling)

                      4.6436504381E-04 (After adjusting individual variables)

       1   0       0  3.2953486347E-09                 1.0E+00     1 T  T

 

 ** Feasible solution. Value of objective =    49729.6464417

 

    Iter Phase   Ninf     Objective     RGmax      NSB   Step  InItr MX OK

       2   3          4.9466703058E+04 1.2E+05      24 9.9E-06    25 F  T

       3   3          4.9430972071E+04 9.6E+04     270 6.1E-06    19 F  T

       4   3          4.9175566905E+04 9.1E+04     270 1.5E-04     6 F  F

       5   3          4.8393042754E+04 6.8E+04     269 1.1E-03    15 F  T

       6   3          4.7278366766E+04 4.3E+04     270 5.4E-03     5 F  T

       7   3          4.6633924200E+04 4.6E+04     274 4.3E-03     6 F  T

       8   3          4.5092507168E+04 5.8E+04     278 2.1E-02     1 F  T

       9   3          4.3860823217E+04 5.7E+04     278 4.9E-02     4 F  T

      10   4          4.2217704067E+04 3.8E+04     278 5.0E-01    25 F  T

      11   4          4.1165422309E+04 2.1E+04     274 4.9E-01    18 F  F

   Elapsed time       35.1 seconds.

 

    Iter Phase   Ninf     Objective     RGmax      NSB   Step  InItr MX OK

      12   4          4.0790331096E+04 1.0E+04     274 1.0E+00    18 T  T

      13   4          4.0776398374E+04 3.6E+03     264 1.0E+00    12 T  T

      14   4          4.0773472758E+04 6.7E+02     263 1.0E+00    13 T  T

      15   4          4.0772970192E+04 1.7E+02     262 1.0E+00    13 F  T

      16   4          4.0772901763E+04 1.7E+01     262 1.0E+00    21 T  T

      17   4          4.0772899930E+04 2.7E+00     261 1.0E+00    18 T  T

      18   4          4.0772894524E+04 3.3E-01     260 5.7E-01    16 F  T

      19   4          4.0772886713E+04 1.5E+01     260 1.0E+00     9 T  T

      20   4          4.0772881762E+04 1.1E+01     259 1.0E+00     8 F  T

      21   4          4.0772879301E+04 9.2E+00     259 1.0E+00    10 T  T

 

    Iter Phase   Ninf     Objective     RGmax      NSB   Step  InItr MX OK

      22   4          4.0772878821E+04 2.7E+00     258 1.0E+00    11 T  T

      23   4          4.0772878749E+04 1.4E+00     257 1.0E+00    11 F  T

      24   4          4.0772878722E+04 3.7E-02     257 1.0E+00     6 F  T

      25   4          4.0772878712E+04 5.1E-02     257 1.0E+00     5 F  T

      26   4          4.0772878708E+04 3.9E-02     257 1.0E+00     5 F  T

      27   4          4.0772878707E+04 2.3E-02     257 1.0E+00     3 F  T

      28   4          4.0772878707E+04 6.3E-03     257 1.0E+00     3 F  T

      29   4          4.0772878707E+04 6.4E-04     257 1.0E+00     2 F  T

      30   4          4.0772878707E+04 2.9E-08     257

 

 ** Optimal solution. Reduced gradient less than tolerance.

 

--- Reading solution for model mfa

--- Executing after solve: elapsed 0:01:05.719

--- eiFlux_GAMS_Instationary.gms(208) 70 Mb
--- eiFlux_GAMS_Instationary.gms(278) 70 Mb

--- GDX File (execute_unload) C:\Users\dluga\OneDrive\Desktop\eiFlux_Inca_Comparison_Rev2\GAMS_Model\Results.gdx

--- GDX File C:\Users\dluga\OneDrive\Desktop\eiFlux_Inca_Comparison_Rev2\GAMS_Model\_gams_py_gdb3.gdx

*** Status: Normal completion

--- Job eiFlux_GAMS_Instationary.gms Stop 11/11/21 13:07:34 elapsed 0:01:05.860


 Experiment exp1

 Measurement Time 0.30
  Metabolite           Atoms    M+    Measured (scaled)  Simulated   Residual
         Ala              bc     0               0.9679      0.968     0.0004
         Ala              bc     1               0.0221     0.0283     0.6125
         Ala              bc     2               0.0244     0.0036     4.3102
         Ala             abc     0               0.9572     0.9577     0.0012
         Ala             abc     1               0.0277     0.0311     0.0927
         Ala             abc     2               0.0108     0.0077      0.096
         Ala             abc     3               0.0153     0.0035     2.1685
         Asn            abcd     0               0.9553     0.9578     0.0325
         Asn            abcd     1               0.0503     0.0414     2.1586
         Asn            abcd     2                    0     0.0007     0.0092
         Asn            abcd     3                    0     0.0001     0.0001
         Asn            abcd     4                    0        0.0        0.0
         Asp              ab     0               0.9685     0.9687     0.0007
         Asp              ab     1               0.0307      0.021     1.1621
         Asp              ab     2                    0     0.0103     4.2533
         Asp             bcd     0               0.9563     0.9576     0.0076
         Asp             bcd     1               0.0447     0.0319     1.1332
         Asp             bcd     2               0.0055     0.0102     0.9035
         Asp             bcd     3               0.0115     0.0003     2.5531
         Asp            abcd     0               0.9468     0.9473     0.0066
         Asp            abcd     1               0.0506     0.0418     2.1533
         Asp            abcd     2                0.013     0.0007     0.7722
         Asp            abcd     3               0.0047     0.0099     0.4282
         Asp            abcd     4                    0     0.0003     0.0006
         Glu            bcde     0               0.9562     0.9563        0.0
         Glu            bcde     1                0.042     0.0415     0.0066
         Glu            bcde     2                    0     0.0021     0.0936
         Glu            bcde     3                    0     0.0001        0.0
         Glu            bcde     4                    0        0.0        0.0
         Glu           abcde     0               0.9456      0.946      0.002
         Glu           abcde     1               0.0542     0.0513     0.2287
         Glu           abcde     2                0.006     0.0026     0.1194
         Glu           abcde     3               0.0018     0.0001     0.0149
         Glu           abcde     4               0.0019        0.0     0.0358
         Glu           abcde     5               0.0029        0.0     0.0843
         Gln           abcde     0               0.9477     0.9476        0.0
         Gln           abcde     1               0.0507     0.0512      0.007
         Gln           abcde     2                    0     0.0011     0.0087
         Gln           abcde     3                    0        0.0        0.0
         Gln           abcde     4                    0        0.0        0.0
         Gln           abcde     5                    0        0.0        0.0
         Gly               b     0               0.9073     0.9052     0.0431
         Gly               b     1               0.0206     0.0948     68.093
         Gly              ab     0               0.8858      0.885     0.0187
         Gly              ab     1               0.0184     0.0472    16.9546
         Gly              ab     2               0.0076     0.0678     73.854
         Ile           bcdef     0               0.9452     0.9457     0.0012
         Ile           bcdef     1                0.051     0.0525     0.0124
         Ile           bcdef     2               0.0114     0.0018     1.8854
         Ile           bcdef     3                    0        0.0        0.0
         Ile           bcdef     4               0.0068        0.0     0.5768
         Ile           bcdef     5                    0        0.0        0.0
         Leu           bcdef     0               0.9472     0.9469     0.0034
         Leu           bcdef     1                0.035     0.0519     4.4976
         Leu           bcdef     2               0.0019     0.0012     0.0039
         Leu           bcdef     3                    0        0.0        0.0
         Leu           bcdef     4                    0        0.0        0.0
         Leu           bcdef     5               0.0018        0.0     0.0327
         Met            bcde     0               0.9574     0.9578     0.0016
         Met            bcde     1               0.0476     0.0414     0.1922
         Met            bcde     2               0.0186     0.0008     1.6241
         Met            bcde     3                    0        0.0        0.0
         Met            bcde     4               0.0142        0.0     1.6721
         Met           abcde     0               0.9469     0.9475     0.0058
         Met           abcde     1               0.0543     0.0512     0.0912
         Met           abcde     2                    0     0.0011     0.0123
         Met           abcde     3               0.0046     0.0001     0.1988
         Met           abcde     4                0.012        0.0      3.978
         Met           abcde     5               0.0269        0.0     3.2243
         Phe        bcdefghi     0               0.9016     0.9014     0.0002
         Phe        bcdefghi     1                0.077      0.078      0.042
         Phe        bcdefghi     2               0.0134     0.0187     0.3539
         Phe        bcdefghi     3               0.0058     0.0011      0.111
         Phe        bcdefghi     4                    0     0.0007      0.014
         Phe        bcdefghi     5               0.0047        0.0     0.3353
         Phe        bcdefghi     6                    0        0.0        0.0
         Phe        bcdefghi     7               0.0067        0.0     0.2321
         Phe        bcdefghi     8               0.0113        0.0     1.5786
         Phe              ab     0               0.9645     0.9644     0.0001
         Phe              ab     1               0.0175     0.0209     0.0652
         Phe              ab     2               0.0122     0.0147     0.1787
         Phe       abcdefghi     0                 0.89     0.8918     0.0213
         Phe       abcdefghi     1               0.0956     0.0868     0.3407
         Phe       abcdefghi     2               0.0111     0.0065     0.5954
         Phe       abcdefghi     3                    0     0.0133     4.9157
         Phe       abcdefghi     4                0.009     0.0009     1.8257
         Phe       abcdefghi     5               0.0064     0.0007     0.3212
         Phe       abcdefghi     6               0.0254        0.0     3.2798
         Phe       abcdefghi     7                    0        0.0        0.0
         Phe       abcdefghi     8                    0        0.0        0.0
         Phe       abcdefghi     9                    0        0.0        0.0
         Ser              bc     0               0.6865     0.8249    85.1317
         Ser              bc     1               0.0232     0.1031     44.347
         Ser              bc     2               0.1662     0.0719   246.8171
         Ser              ab     0                0.834     0.8557     3.2725
         Ser              ab     1               0.1771     0.0343   120.5855
         Ser              ab     2               0.0803       0.11     8.8152
         Ser             abc     0               0.8091     0.8108     0.1151
         Ser             abc     1               0.0429     0.0772    46.9217
         Ser             abc     2               0.1298     0.0414    78.3149
         Ser             abc     3               0.0703     0.0707     0.0078
         Thr             bcd     0               0.9663      0.968     0.0213
         Thr             bcd     1               0.0473     0.0314     3.9544
         Thr             bcd     2                    0     0.0005      0.002
         Thr             bcd     3                    0        0.0        0.0
         Thr            abcd     0               0.9576     0.9577        0.0
         Thr            abcd     1               0.0366     0.0414     0.1621
         Thr            abcd     2               0.0151     0.0007     1.2264
         Thr            abcd     3               0.0044     0.0002     0.5015
         Thr            abcd     4                    0        0.0        0.0
         Tyr              ab     0               0.9768     0.9769     0.0001
         Tyr              ab     1               0.0232     0.0211     0.0253
         Tyr              ab     2               0.0101      0.002     1.0318
         Val            bcde     0                0.925     0.9261     0.0243
         Val            bcde     1               0.0449     0.0604     1.2314
         Val            bcde     2               0.0407     0.0119    16.8655
         Val            bcde     3                    0     0.0013     0.0103
         Val            bcde     4               0.0028     0.0003     0.2565
         Val           abcde     0               0.9148     0.9162     0.0106
         Val           abcde     1               0.0472     0.0596     1.2665
         Val           abcde     2               0.0371     0.0164     6.7413
         Val           abcde     3               0.0011     0.0064     1.1167
         Val           abcde     4               0.0042     0.0012     0.0529
         Val           abcde     5               0.0054     0.0003     0.1833
         aKG           abcde     0               0.9453     0.9455     0.0008
         aKG           abcde     1               0.0592     0.0514     0.4257
         aKG           abcde     2               0.0025      0.003     0.0078
         aKG           abcde     3                    0     0.0001     0.0002
         aKG           abcde     4                    0        0.0        0.0
         aKG           abcde     5                0.004        0.0     0.1103
         Cit          abcdef     0                0.898     0.8993     0.0139
         Cit          abcdef     1               0.0474     0.0649     1.8079
         Cit          abcdef     2               0.0234      0.004    10.3764
         Cit          abcdef     3                    0     0.0286     5.6876
         Cit          abcdef     4                    0     0.0026     0.0662
         Cit          abcdef     5               0.0151     0.0006     1.0823
         Cit          abcdef     6               0.0083        0.0     0.8506
         Fum            abcd     0               0.9372     0.9371     0.0002
         Fum            abcd     1               0.0415     0.0498     0.4126
         Fum            abcd     2                    0     0.0114     1.0662
         Fum            abcd     3               0.0112     0.0016     0.6419
         Fum            abcd     4                    0     0.0001     0.0003
         Mal            abcd     0               0.9232     0.9198     0.0502
         Mal            abcd     1               0.0493      0.063     5.1792
         Mal            abcd     2               0.0324     0.0157     2.3304
         Mal            abcd     3               0.0047     0.0015     0.2857
         Mal            abcd     4                    0     0.0001        0.0
         Pyr             abc     0                0.766     0.7679     0.0723
         Pyr             abc     1               0.0373      0.025     1.0519
         Pyr             abc     2               0.1629       0.14      3.115
         Pyr             abc     3               0.0728     0.0672     0.3207
         Suc            abcd     0               0.9448     0.9453     0.0019
         Suc            abcd     1               0.0384     0.0421     0.1686
         Suc            abcd     2               0.0139     0.0119     0.1063
         Suc            abcd     3               0.0152     0.0005     2.6385
         Suc            abcd     4               0.0141     0.0001     1.9385

 Total Residual at Current Time 923.4685

 Measurement Time 0.75
  Metabolite           Atoms    M+    Measured (scaled)  Simulated   Residual
         Ala              bc     0               0.9064     0.9108     0.3052
         Ala              bc     1               0.0286     0.0665    17.7138
         Ala              bc     2               0.1252     0.0227    62.2323
         Ala             abc     0               0.8987     0.9011     0.0714
         Ala             abc     1               0.0088     0.0293     2.9232
         Ala             abc     2               0.0812     0.0471     8.0806
         Ala             abc     3               0.0541     0.0225     5.0746
         Asn            abcd     0               0.9564     0.9571     0.0065
         Asn            abcd     1               0.0592     0.0416     1.5956
         Asn            abcd     2                    0     0.0007     0.0057
         Asn            abcd     3                    0     0.0006     0.0028
         Asn            abcd     4               0.0217        0.0      3.242
         Asp              ab     0               0.9495     0.9501      0.002
         Asp              ab     1               0.0427     0.0206     3.4016
         Asp              ab     2                0.013     0.0293       4.19
         Asp             bcd     0                0.927     0.9283     0.0091
         Asp             bcd     1               0.0378     0.0419     0.0738
         Asp             bcd     2               0.0338     0.0265     1.4585
         Asp             bcd     3               0.0044     0.0033     0.0523
         Asp            abcd     0               0.9175     0.9184     0.0034
         Asp            abcd     1               0.0586     0.0514     0.3109
         Asp            abcd     2               0.0126      0.001     2.0946
         Asp            abcd     3               0.0137      0.026      1.842
         Asp            abcd     4               0.0092     0.0033     0.5413
         Glu            bcde     0               0.9373     0.9374        0.0
         Glu            bcde     1               0.0458     0.0453     0.0021
         Glu            bcde     2                    0     0.0152     1.0313
         Glu            bcde     3               0.0008     0.0015     0.0047
         Glu            bcde     4                    0     0.0006     0.0069
         Glu           abcde     0               0.9252     0.9249     0.0014
         Glu           abcde     1               0.0358     0.0568     2.2333
         Glu           abcde     2               0.0055     0.0153     1.9413
         Glu           abcde     3               0.0061     0.0024     0.0956
         Glu           abcde     4               0.0024     0.0007     0.0248
         Glu           abcde     5               0.0106     0.0001     0.9196
         Gln           abcde     0                0.947     0.9471     0.0002
         Gln           abcde     1               0.0466     0.0513     0.1584
         Gln           abcde     2               0.0119     0.0015     1.6792
         Gln           abcde     3                    0     0.0001     0.0001
         Gln           abcde     4                    0        0.0        0.0
         Gln           abcde     5               0.0157        0.0     1.7098
         Gly               b     0               0.8588     0.8311       6.32
         Gly               b     1               0.0765     0.1689   236.9868
         Gly              ab     0               0.7497     0.7417     0.4452
         Gly              ab     1               0.0578     0.1543    47.4915
         Gly              ab     2               0.0237      0.104    44.7131
         Ile           bcdef     0               0.9325     0.9347     0.0266
         Ile           bcdef     1               0.0534     0.0594       0.45
         Ile           bcdef     2               0.0336     0.0057    12.1587
         Ile           bcdef     3               0.0026     0.0002     0.0608
         Ile           bcdef     4                    0        0.0        0.0
         Ile           bcdef     5               0.0047        0.0     0.1502
         Leu           bcdef     0                0.938     0.9388     0.0072
         Leu           bcdef     1               0.0606     0.0591      0.083
         Leu           bcdef     2                    0     0.0019     0.0561
         Leu           bcdef     3               0.0234     0.0001      3.759
         Leu           bcdef     4                    0        0.0        0.0
         Leu           bcdef     5               0.0113        0.0     1.5622
         Met            bcde     0               0.9567     0.9566     0.0001
         Met            bcde     1               0.0327     0.0417      0.474
         Met            bcde     2               0.0053     0.0016     0.0698
         Met            bcde     3                    0     0.0001     0.0001
         Met            bcde     4                    0        0.0        0.0
         Met           abcde     0                0.946     0.9464      0.001
         Met           abcde     1               0.0523     0.0515     0.0147
         Met           abcde     2                    0     0.0011     0.0087
         Met           abcde     3               0.0051      0.001     0.6989
         Met           abcde     4               0.0118     0.0001      0.706
         Met           abcde     5                    0        0.0        0.0
         Phe        bcdefghi     0               0.8647     0.8636     0.0243
         Phe        bcdefghi     1               0.0658     0.0747     3.1511
         Phe        bcdefghi     2               0.0535     0.0538     0.0007
         Phe        bcdefghi     3                    0     0.0034     0.1399
         Phe        bcdefghi     4               0.0147     0.0044     0.6385
         Phe        bcdefghi     5                0.013     0.0002     2.5459
         Phe        bcdefghi     6               0.0015        0.0     0.0347
         Phe        bcdefghi     7               0.0069        0.0     0.7382
         Phe        bcdefghi     8               0.0006        0.0     0.0036
         Phe              ab     0               0.9395     0.9387     0.0063
         Phe              ab     1                0.057     0.0203       5.99
         Phe              ab     2               0.0194      0.041    18.6356
         Phe       abcdefghi     0               0.8549     0.8544     0.0019
         Phe       abcdefghi     1               0.0811     0.0832     0.1182
         Phe       abcdefghi     2               0.0184     0.0202     0.0203
         Phe       abcdefghi     3               0.0107     0.0355     5.0745
         Phe       abcdefghi     4               0.0027     0.0023      0.006
         Phe       abcdefghi     5                    0     0.0043     0.5199
         Phe       abcdefghi     6               0.0139     0.0002     3.8419
         Phe       abcdefghi     7               0.0032        0.0     0.0457
         Phe       abcdefghi     8                    0        0.0        0.0
         Phe       abcdefghi     9                    0        0.0        0.0
         Ser              bc     0               0.6171     0.7292      64.13
         Ser              bc     1               0.0665     0.1855    83.7966
         Ser              bc     2               0.3456     0.0853   301.1307
         Ser              ab     0               0.7103     0.7593    66.8151
         Ser              ab     1               0.2751     0.1048   591.5256
         Ser              ab     2               0.1426     0.1359     0.5632
         Ser             abc     0               0.6445     0.6786      6.892
         Ser             abc     1               0.0758     0.1698   353.5947
         Ser             abc     2               0.2132      0.073    87.3853
         Ser             abc     3               0.1321     0.0786    114.347
         Thr             bcd     0               0.9663     0.9662     0.0001
         Thr             bcd     1               0.0183     0.0317     1.2469
         Thr             bcd     2                    0     0.0019      0.036
         Thr             bcd     3               0.0038     0.0001      0.139
         Thr            abcd     0               0.9549     0.9559     0.0127
         Thr            abcd     1               0.0768     0.0417     5.4721
         Thr            abcd     2                    0     0.0007     0.0058
         Thr            abcd     3               0.0003     0.0016     0.0244
         Thr            abcd     4                    0     0.0001     0.0001
         Tyr              ab     0                0.973     0.9733     0.0008
         Tyr              ab     1               0.0328     0.0211     0.9595
         Tyr              ab     2               0.0073     0.0057     0.0737
         Val            bcde     0               0.7842     0.7842        0.0
         Val            bcde     1               0.0412     0.1301   123.5348
         Val            bcde     2               0.1327     0.0652    26.9378
         Val            bcde     3                    0     0.0167     2.2959
         Val            bcde     4               0.0339     0.0038     4.6424
         Val           abcde     0               0.7231     0.7758    12.3539
         Val           abcde     1               0.0462     0.0896     9.6112
         Val           abcde     2                0.113     0.0734     62.434
         Val           abcde     3               0.0347     0.0412     1.1757
         Val           abcde     4               0.0242     0.0162     1.0044
         Val           abcde     5               0.0126     0.0038     3.0784
         aKG           abcde     0               0.9232     0.9222     0.0106
         aKG           abcde     1               0.0351     0.0576     6.2645
         aKG           abcde     2               0.0076     0.0166     1.6483
         aKG           abcde     3               0.0056     0.0027     0.2291
         aKG           abcde     4               0.0029     0.0008     0.0232
         aKG           abcde     5               0.0119     0.0001     1.1618
         Cit          abcdef     0               0.7263     0.7731    27.0703
         Cit          abcdef     1               0.0361     0.1121    71.3096
         Cit          abcdef     2               0.1445     0.0293   368.5718
         Cit          abcdef     3               0.0106     0.0601     38.251
         Cit          abcdef     4               0.0095     0.0179     1.1112
         Cit          abcdef     5                    0     0.0067     0.3115
         Cit          abcdef     6               0.0141     0.0009      0.894
         Fum            abcd     0               0.8622      0.862     0.0011
         Fum            abcd     1               0.0677     0.0833     2.4286
         Fum            abcd     2               0.0377      0.044     0.4902
         Fum            abcd     3               0.0354     0.0087     7.0881
         Fum            abcd     4                    0      0.002     0.0242
         Mal            abcd     0               0.7861     0.8041     1.9189
         Mal            abcd     1               0.0566     0.1229    44.0003
         Mal            abcd     2               0.0976     0.0614    36.2497
         Mal            abcd     3                0.051     0.0097    16.9981
         Mal            abcd     4               0.0118     0.0017     2.0489
         Pyr             abc     0               0.5555     0.5482     0.3157
         Pyr             abc     1               0.0241     0.0186     0.6213
         Pyr             abc     2               0.2852      0.292      0.735
         Pyr             abc     3               0.1439     0.1412     0.0712
         Suc            abcd     0               0.8938     0.8965     0.0385
         Suc            abcd     1               0.0497     0.0571     0.6795
         Suc            abcd     2               0.0325     0.0386     0.1905
         Suc            abcd     3               0.0369     0.0055     15.401
         Suc            abcd     4                    0     0.0023     0.0259

 Total Residual at Current Time 3094.2262

 Measurement Time 1.20
  Metabolite           Atoms    M+    Measured (scaled)  Simulated   Residual
         Ala              bc     0               0.8136     0.8372     6.9101
         Ala              bc     1               0.0095     0.1156    57.4963
         Ala              bc     2               0.1812     0.0472    179.562
         Ala             abc     0                0.826     0.8282      0.133
         Ala             abc     1                 0.04     0.0272     1.1422
         Ala             abc     2               0.1235     0.0976     3.9533
         Ala             abc     3               0.0588      0.047     5.5658
         Asn            abcd     0               0.9555     0.9553     0.0001
         Asn            abcd     1                0.041     0.0422     0.0297
         Asn            abcd     2                    0     0.0007     0.0099
         Asn            abcd     3                    0     0.0016     0.0126
         Asn            abcd     4               0.0021     0.0002     0.1365
         Asp              ab     0               0.9257     0.9333     0.3015
         Asp              ab     1                0.093     0.0202    31.3376
         Asp              ab     2               0.0214     0.0465     4.3777
         Asp             bcd     0               0.8877     0.8883     0.0117
         Asp             bcd     1               0.0346     0.0643     8.7823
         Asp             bcd     2               0.0879      0.038    12.7222
         Asp             bcd     3               0.0175     0.0095     1.7831
         Asp            abcd     0               0.8778     0.8788     0.0298
         Asp            abcd     1               0.0434     0.0731    10.8642
         Asp            abcd     2               0.0462     0.0018    40.2523
         Asp            abcd     3               0.0327     0.0369     0.0905
         Asp            abcd     4                    0     0.0094     0.6197
         Glu            bcde     0               0.8972     0.8957     0.0152
         Glu            bcde     1               0.0493     0.0592     1.2026
         Glu            bcde     2               0.0342     0.0365     0.2215
         Glu            bcde     3                    0      0.006     0.4433
         Glu            bcde     4               0.0025     0.0025        0.0
         Glu           abcde     0               0.8786     0.8753     0.0633
         Glu           abcde     1               0.0436     0.0747     9.6337
         Glu           abcde     2               0.0315     0.0364     0.6592
         Glu           abcde     3               0.0054       0.01     0.3254
         Glu           abcde     4               0.0137     0.0032     0.9212
         Glu           abcde     5                    0     0.0005     0.0026
         Gln           abcde     0               0.9445     0.9446     0.0005
         Gln           abcde     1               0.0635     0.0521     0.6692
         Gln           abcde     2                    0     0.0028     0.0471
         Gln           abcde     3                    0     0.0004     0.0039
         Gln           abcde     4               0.0066     0.0001     0.2915
         Gln           abcde     5                    0        0.0        0.0
         Gly               b     0               0.8111     0.8058     0.2313
         Gly               b     1               0.1468     0.1942    11.4343
         Gly              ab     0               0.6546     0.6461     1.4566
         Gly              ab     1               0.0764     0.2282   117.6829
         Gly              ab     2               0.0266     0.1256   200.2912
         Ile           bcdef     0               0.9172      0.919     0.0498
         Ile           bcdef     1               0.0507     0.0693     7.0602
         Ile           bcdef     2               0.0453     0.0112    32.1346
         Ile           bcdef     3               0.0044     0.0004     0.1582
         Ile           bcdef     4               0.0052        0.0     0.5388
         Ile           bcdef     5               0.0093        0.0     1.3553
         Leu           bcdef     0               0.9248     0.9247     0.0001
         Leu           bcdef     1               0.0686      0.071     0.0846
         Leu           bcdef     2                0.004     0.0036     0.0062
         Leu           bcdef     3               0.0031     0.0006     0.0492
         Leu           bcdef     4               0.0133     0.0001     1.7232
         Leu           bcdef     5               0.0005        0.0      0.005
         Met            bcde     0               0.9537     0.9538     0.0001
         Met            bcde     1               0.0423     0.0427     0.0014
         Met            bcde     2                    0      0.003     0.1448
         Met            bcde     3               0.0069     0.0004     0.8674
         Met            bcde     4               0.0013        0.0      0.012
         Met           abcde     0               0.9416     0.9436     0.0414
         Met           abcde     1               0.0779     0.0525     5.3548
         Met           abcde     2                    0     0.0012     0.0081
         Met           abcde     3               0.0241     0.0023     2.0966
         Met           abcde     4                0.007     0.0004     0.1936
         Met           abcde     5               0.0039        0.0     0.2422
         Phe        bcdefghi     0               0.8226     0.8265     0.0756
         Phe        bcdefghi     1               0.0896     0.0715     2.7113
         Phe        bcdefghi     2               0.0889     0.0874     0.0122
         Phe        bcdefghi     3               0.0072     0.0056      0.043
         Phe        bcdefghi     4               0.0038     0.0087     0.2029
         Phe        bcdefghi     5               0.0074     0.0004      1.011
         Phe        bcdefghi     6               0.0107        0.0       0.94
         Phe        bcdefghi     7                    0        0.0        0.0
         Phe        bcdefghi     8                    0        0.0        0.0
         Phe              ab     0               0.9134     0.9167     0.1062
         Phe              ab     1               0.0783     0.0198    28.2553
         Phe              ab     2               0.0176     0.0635     21.111
         Phe       abcdefghi     0                0.817     0.8176     0.0115
         Phe       abcdefghi     1               0.1003     0.0796     2.9649
         Phe       abcdefghi     2               0.0559     0.0367     5.7376
         Phe       abcdefghi     3               0.0325     0.0537    12.4009
         Phe       abcdefghi     4               0.0096     0.0034     0.6093
         Phe       abcdefghi     5                    0     0.0087     1.1692
         Phe       abcdefghi     6               0.0005     0.0004     0.0001
         Phe       abcdefghi     7               0.0103        0.0       1.32
         Phe       abcdefghi     8                    0        0.0        0.0
         Phe       abcdefghi     9               0.0034        0.0      0.324
         Ser              bc     0                0.457     0.6973   476.8899
         Ser              bc     1               0.0886     0.2106     75.845
         Ser              bc     2               0.3291     0.0922   692.8748
         Ser              ab     0               0.5632     0.6948   102.5333
         Ser              ab     1               0.2824     0.1549   200.6725
         Ser              ab     2               0.1423     0.1503     0.3288
         Ser             abc     0                0.569     0.6104    14.1776
         Ser             abc     1               0.0735     0.2109    96.3637
         Ser             abc     2                0.257     0.0952   133.5038
         Ser             abc     3               0.1285     0.0835    11.9613
         Thr             bcd     0               0.9604      0.962     0.0149
         Thr             bcd     1               0.0483     0.0333     1.8745
         Thr             bcd     2                    0     0.0042     0.2727
         Thr             bcd     3               0.0246     0.0006     2.9382
         Thr            abcd     0               0.9514     0.9517     0.0014
         Thr            abcd     1               0.0502     0.0432     0.5954
         Thr            abcd     2                    0     0.0007     0.0027
         Thr            abcd     3                    0     0.0038     0.4013
         Thr            abcd     4               0.0027     0.0006     0.1219
         Tyr              ab     0               0.9686     0.9697     0.0193
         Tyr              ab     1               0.0409      0.021     6.1914
         Tyr              ab     2               0.0314     0.0093      2.883
         Val            bcde     0               0.5724     0.6339    22.3879
         Val            bcde     1               0.0367     0.1887   102.7107
         Val            bcde     2               0.2082     0.1245    86.5618
         Val            bcde     3               0.0136      0.043     8.6272
         Val            bcde     4               0.0567       0.01    18.0428
         Val           abcde     0               0.6043      0.627     8.0628
         Val           abcde     1               0.0445     0.1139    48.1176
         Val           abcde     2               0.1799     0.1224    91.7388
         Val           abcde     3               0.0565     0.0846    31.5675
         Val           abcde     4               0.0611     0.0421     5.6768
         Val           abcde     5               0.0261       0.01     2.1522
         aKG           abcde     0               0.8739     0.8704     0.0706
         aKG           abcde     1                0.059     0.0765     8.4992
         aKG           abcde     2               0.0565     0.0383     2.2817
         aKG           abcde     3               0.0224     0.0108      1.358
         aKG           abcde     4                    0     0.0034     0.2416
         aKG           abcde     5               0.0138     0.0006     1.0333
         Cit          abcdef     0               0.5658     0.6272    16.7639
         Cit          abcdef     1               0.0626     0.1699   179.8959
         Cit          abcdef     2               0.2249     0.0706   196.9014
         Cit          abcdef     3               0.0233     0.0762    57.0754
         Cit          abcdef     4               0.0332     0.0358     0.0653
         Cit          abcdef     5               0.0124     0.0169     0.5544
         Cit          abcdef     6                    0     0.0035      0.087
         Fum            abcd     0               0.7813     0.7915     1.0338
         Fum            abcd     1               0.0606     0.1136    16.6607
         Fum            abcd     2               0.1011     0.0704    26.1655
         Fum            abcd     3               0.0627     0.0188     8.5613
         Fum            abcd     4               0.0066     0.0057     0.0087
         Mal            abcd     0               0.6845     0.7173     4.7876
         Mal            abcd     1               0.0713     0.1599    78.5778
         Mal            abcd     2                0.128     0.0952    16.8453
         Mal            abcd     3               0.0706     0.0223    64.8742
         Mal            abcd     4                0.019     0.0053     1.8686
         Pyr             abc     0                0.474     0.4511     5.2579
         Pyr             abc     1               0.0471     0.0164    11.6146
         Pyr             abc     2               0.2935     0.3588    21.7645
         Pyr             abc     3               0.1387     0.1737     7.2498
         Suc            abcd     0               0.8324     0.8351     0.2063
         Suc            abcd     1               0.0979      0.083     1.3143
         Suc            abcd     2               0.1288     0.0628    25.7206
         Suc            abcd     3               0.0353     0.0133     2.1474
         Suc            abcd     4               0.0109     0.0058     0.3286

 Total Residual at Current Time 3848.7834

 Measurement Time 1.65
  Metabolite           Atoms    M+    Measured (scaled)  Simulated   Residual
         Ala              bc     0               0.7617      0.765     0.2942
         Ala              bc     1               0.0408     0.1638   420.1331
         Ala              bc     2                0.255     0.0712   150.2268
         Ala             abc     0               0.7461     0.7566     0.4896
         Ala             abc     1               0.0297     0.0252     0.1047
         Ala             abc     2                0.154     0.1471     0.9505
         Ala             abc     3               0.0939     0.0711       3.08
         Asn            abcd     0               0.9522     0.9524     0.0008
         Asn            abcd     1               0.0518     0.0435     0.3499
         Asn            abcd     2                    0     0.0007     0.0028
         Asn            abcd     3               0.0104     0.0028      1.633
         Asn            abcd     4               0.0002     0.0006     0.0022
         Asp              ab     0               0.9059     0.9183     0.7834
         Asp              ab     1               0.1194     0.0199    50.5388
         Asp              ab     2               0.0559     0.0619     0.3609
         Asp             bcd     0               0.8405     0.8426     0.1829
         Asp             bcd     1               0.0458     0.0939      10.26
         Asp             bcd     2               0.1079      0.046    47.1877
         Asp             bcd     3               0.0147     0.0175     0.1248
         Asp            abcd     0               0.8189     0.8336     2.6835
         Asp            abcd     1               0.0682     0.1019      6.721
         Asp            abcd     2               0.0876     0.0027   146.9739
         Asp            abcd     3               0.0706     0.0443     4.0752
         Asp            abcd     4                    0     0.0175     2.1191
         Glu            bcde     0               0.8375     0.8385     0.0204
         Glu            bcde     1               0.0732      0.082     0.5451
         Glu            bcde     2               0.0738     0.0609     3.4396
         Glu            bcde     3                    0      0.013     1.1674
         Glu            bcde     4               0.0201     0.0056     1.4615
         Glu           abcde     0               0.8092     0.8052     0.1297
         Glu           abcde     1               0.0647     0.1009      7.738
         Glu           abcde     2               0.0425     0.0621     6.0247
         Glu           abcde     3                    0     0.0225       7.94
         Glu           abcde     4                0.008     0.0076     0.0048
         Glu           abcde     5                0.009     0.0016     0.2415
         Gln           abcde     0               0.9387     0.9389     0.0009
         Gln           abcde     1               0.0512      0.054     0.0575
         Gln           abcde     2               0.0115     0.0054     1.5234
         Gln           abcde     3               0.0027     0.0012     0.0108
         Gln           abcde     4               0.0135     0.0004        2.7
         Gln           abcde     5                    0     0.0001     0.0001
         Gly               b     0               0.7965     0.7966     0.0001
         Gly               b     1               0.2037     0.2034     0.0012
         Gly              ab     0               0.6179     0.5903     5.3123
         Gly              ab     1               0.1158     0.2688   119.4619
         Gly              ab     2               0.0569     0.1409    41.7667
         Ile           bcdef     0               0.9024     0.9015     0.0041
         Ile           bcdef     1               0.0573     0.0803     8.2419
         Ile           bcdef     2               0.0605     0.0174    10.9937
         Ile           bcdef     3                    0     0.0007     0.0023
         Ile           bcdef     4               0.0065     0.0001     0.5119
         Ile           bcdef     5               0.0023        0.0     0.1511
         Leu           bcdef     0               0.9075     0.9076     0.0005
         Leu           bcdef     1               0.0878     0.0842     0.0773
         Leu           bcdef     2               0.0035     0.0061     0.1405
         Leu           bcdef     3               0.0151     0.0016     1.0814
         Leu           bcdef     4                    0     0.0004     0.0027
         Leu           bcdef     5               0.0033        0.0     0.0745
         Met            bcde     0               0.9484     0.9491     0.0042
         Met            bcde     1               0.0565      0.045     0.6717
         Met            bcde     2                    0     0.0049     0.2911
         Met            bcde     3               0.0152      0.001     1.6594
         Met            bcde     4               0.0043        0.0     0.5075
         Met           abcde     0               0.9383      0.939     0.0061
         Met           abcde     1               0.0596     0.0547     0.6758
         Met           abcde     2                0.004     0.0013     0.0425
         Met           abcde     3               0.0025     0.0041     0.0507
         Met           abcde     4                    0      0.001     0.0271
         Met           abcde     5                    0        0.0        0.0
         Phe        bcdefghi     0               0.7934     0.7932      0.001
         Phe        bcdefghi     1               0.0727     0.0686     0.2033
         Phe        bcdefghi     2               0.1115     0.1173     0.5261
         Phe        bcdefghi     3               0.0118     0.0075     0.0936
         Phe        bcdefghi     4               0.0057     0.0128     0.7823
         Phe        bcdefghi     5               0.0035     0.0005     0.2364
         Phe        bcdefghi     6                    0        0.0        0.0
         Phe        bcdefghi     7               0.0205        0.0     3.4728
         Phe        bcdefghi     8                    0        0.0        0.0
         Phe              ab     0               0.8902     0.8977     0.6988
         Phe              ab     1               0.1076     0.0194    95.9291
         Phe              ab     2               0.0472     0.0829    26.0491
         Phe       abcdefghi     0               0.7833     0.7847     0.0553
         Phe       abcdefghi     1               0.0882     0.0764     2.8465
         Phe       abcdefghi     2               0.0679     0.0522     4.9956
         Phe       abcdefghi     3               0.0469      0.069     6.0736
         Phe       abcdefghi     4                    0     0.0044     0.1902
         Phe       abcdefghi     5                    0     0.0127     0.8267
         Phe       abcdefghi     6                    0     0.0005     0.0018
         Phe       abcdefghi     7               0.0013        0.0     0.0139
         Phe       abcdefghi     8               0.0038        0.0     0.1014
         Phe       abcdefghi     9               0.0099        0.0     0.4955
         Ser              bc     0               0.5096     0.6859   215.7134
         Ser              bc     1               0.1057     0.2192    89.3888
         Ser              bc     2               0.3964      0.095   537.6136
         Ser              ab     0               0.4885     0.6569   234.4677
         Ser              ab     1               0.2765     0.1825   245.5419
         Ser              ab     2               0.1465     0.1606     4.0502
         Ser             abc     0               0.4531     0.5751    88.0544
         Ser             abc     1               0.0934     0.2286    93.1972
         Ser             abc     2                0.284     0.1098   154.8706
         Ser             abc     3               0.1365     0.0866    50.8227
         Thr             bcd     0               0.9532     0.9548     0.0151
         Thr             bcd     1               0.0482     0.0366     1.1001
         Thr             bcd     2               0.0095      0.007     0.0747
         Thr             bcd     3                0.017     0.0015     3.7564
         Thr            abcd     0               0.9442     0.9446     0.0034
         Thr            abcd     1               0.0502     0.0465     0.2215
         Thr            abcd     2                    0     0.0008     0.0059
         Thr            abcd     3               0.0175     0.0065     2.4517
         Thr            abcd     4                    0     0.0015     0.0359
         Tyr              ab     0               0.9658     0.9662     0.0023
         Tyr              ab     1               0.0346     0.0209     2.3021
         Tyr              ab     2                    0     0.0129     0.8447
         Val            bcde     0               0.4543     0.5086    15.0575
         Val            bcde     1                0.029     0.2291   494.5551
         Val            bcde     2               0.2729     0.1754    56.2183
         Val            bcde     3               0.0081     0.0704    22.9382
         Val            bcde     4               0.1005     0.0165    35.9928
         Val           abcde     0               0.4236      0.503     37.312
         Val           abcde     1               0.0292       0.13    51.8283
         Val           abcde     2               0.2054     0.1569    47.9444
         Val           abcde     3               0.0458     0.1244    42.9354
         Val           abcde     4               0.0657     0.0692     0.1233
         Val           abcde     5               0.0402     0.0165    22.5437
         aKG           abcde     0                  0.8     0.7988     0.0389
         aKG           abcde     1               0.0403     0.1033   109.9915
         aKG           abcde     2               0.1182     0.0644     20.057
         aKG           abcde     3               0.0213     0.0237     0.0401
         aKG           abcde     4               0.0125     0.0081     0.1612
         aKG           abcde     5                    0     0.0017     0.0293
         Cit          abcdef     0               0.4919     0.4989     1.3537
         Cit          abcdef     1               0.0639     0.2143    461.825
         Cit          abcdef     2               0.2976     0.1137   200.1107
         Cit          abcdef     3               0.0604     0.0885    16.0638
         Cit          abcdef     4               0.0512     0.0498     0.0108
         Cit          abcdef     5               0.0307     0.0276     0.1984
         Cit          abcdef     6                    0     0.0072     0.5179
         Fum            abcd     0               0.7244      0.728     0.5289
         Fum            abcd     1               0.0751     0.1404    42.5589
         Fum            abcd     2                0.121     0.0923      4.203
         Fum            abcd     3               0.0854     0.0292    87.8951
         Fum            abcd     4               0.0219     0.0101     1.7235
         Mal            abcd     0               0.6361     0.6495     4.9831
         Mal            abcd     1               0.0971     0.1845     76.299
         Mal            abcd     2               0.1644     0.1208    38.6897
         Mal            abcd     3               0.1119     0.0357   118.6003
         Mal            abcd     4               0.0163     0.0096     0.5606
         Pyr             abc     0               0.4475     0.4075     32.542
         Pyr             abc     1               0.0304      0.016     0.9144
         Pyr             abc     2               0.3122     0.3884    48.1036
         Pyr             abc     3               0.1618      0.188    27.5414
         Suc            abcd     0               0.7672     0.7727     0.3684
         Suc            abcd     1               0.0931     0.1111     1.4286
         Suc            abcd     2               0.1227     0.0851     8.3787
         Suc            abcd     3               0.0707     0.0216    19.8746
         Suc            abcd     4               0.0165     0.0096     1.3486

 Total Residual at Current Time 5096.5617

 Measurement Time 2.10
  Metabolite           Atoms    M+    Measured (scaled)  Simulated   Residual
         Ala              bc     0               0.6175     0.7004    40.6077
         Ala              bc     1               0.0365      0.207   240.1228
         Ala              bc     2               0.2953     0.0927   243.0469
         Ala             abc     0               0.6799     0.6924     1.2924
         Ala             abc     1               0.0504     0.0236     3.6685
         Ala             abc     2               0.2041     0.1915       2.51
         Ala             abc     3               0.1063     0.0925     2.9796
         Asn            abcd     0               0.9478     0.9481     0.0008
         Asn            abcd     1               0.0493     0.0457     0.2019
         Asn            abcd     2                    0     0.0008     0.0186
         Asn            abcd     3               0.0016     0.0041     0.0604
         Asn            abcd     4                    0     0.0013     0.0442
         Asp              ab     0               0.8276     0.9047    73.3386
         Asp              ab     1               0.1502     0.0196   682.3546
         Asp              ab     2               0.0809     0.0757      0.187
         Asp             bcd     0               0.7927     0.7958     0.0437
         Asp             bcd     1               0.0685     0.1261    51.7927
         Asp             bcd     2               0.1439     0.0519    43.1394
         Asp             bcd     3                0.032     0.0262     0.9417
         Asp            abcd     0               0.7775     0.7873     1.1792
         Asp            abcd     1               0.0529     0.1332    32.9741
         Asp            abcd     2               0.1203     0.0038    94.2606
         Asp            abcd     3               0.0883     0.0495     7.6684
         Asp            abcd     4               0.0307     0.0261     0.1072
         Glu            bcde     0               0.7568     0.7749     1.6656
         Glu            bcde     1               0.0366     0.1095    31.4483
         Glu            bcde     2               0.1362      0.085    32.3554
         Glu            bcde     3               0.0128     0.0212     0.8773
         Glu            bcde     4               0.0158     0.0094     0.3426
         Glu           abcde     0               0.7285     0.7262     0.0231
         Glu           abcde     1               0.0576     0.1294    63.7973
         Glu           abcde     2               0.1298     0.0895    13.4173
         Glu           abcde     3               0.0022     0.0382    12.9541
         Glu           abcde     4                0.004     0.0134     1.0924
         Glu           abcde     5               0.0215     0.0033     1.4718
         Gln           abcde     0                 0.93     0.9293     0.0098
         Gln           abcde     1               0.0435     0.0574     5.3793
         Gln           abcde     2               0.0221     0.0093      1.363
         Gln           abcde     3               0.0139     0.0028     1.0172
         Gln           abcde     4                    0      0.001     0.0063
         Gln           abcde     5               0.0022     0.0002     0.0242
         Gly               b     0               0.7853     0.7934      0.805
         Gly               b     1               0.2515     0.2066    13.9555
         Gly              ab     0               0.6787     0.5597    83.7329
         Gly              ab     1               0.1661     0.2905   315.5911
         Gly              ab     2               0.0738     0.1498    57.7055
         Ile           bcdef     0               0.8847     0.8836     0.0126
         Ile           bcdef     1               0.0499     0.0914    47.8111
         Ile           bcdef     2               0.0921     0.0238    32.4031
         Ile           bcdef     3               0.0053     0.0011      0.278
         Ile           bcdef     4               0.0218     0.0002     3.2645
         Ile           bcdef     5               0.0034        0.0      0.235
         Leu           bcdef     0               0.8891     0.8892     0.0002
         Leu           bcdef     1               0.0998     0.0974     0.0264
         Leu           bcdef     2                    0     0.0094      0.738
         Leu           bcdef     3               0.0071      0.003     0.1159
         Leu           bcdef     4                0.008     0.0008     0.8012
         Leu           bcdef     5                    0     0.0001     0.0001
         Met            bcde     0               0.9413     0.9424     0.0121
         Met            bcde     1               0.0614     0.0486     2.0117
         Met            bcde     2                    0     0.0069     0.9791
         Met            bcde     3                0.005      0.002     0.1866
         Met            bcde     4               0.0055        0.0     0.3673
         Met           abcde     0               0.9329     0.9324     0.0044
         Met           abcde     1               0.0471     0.0582     2.5236
         Met           abcde     2                0.015     0.0015     1.8163
         Met           abcde     3               0.0051      0.006     0.0069
         Met           abcde     4               0.0143      0.002     0.7733
         Met           abcde     5               0.0021        0.0     0.0516
         Phe        bcdefghi     0               0.7581     0.7642      0.189
         Phe        bcdefghi     1               0.0688     0.0661     0.1465
         Phe        bcdefghi     2                0.153     0.1433     0.9378
         Phe        bcdefghi     3               0.0192     0.0092     2.0335
         Phe        bcdefghi     4               0.0052     0.0165     2.5731
         Phe        bcdefghi     5               0.0015     0.0007      0.006
         Phe        bcdefghi     6               0.0001        0.0     0.0003
         Phe        bcdefghi     7                 0.01        0.0     2.0341
         Phe        bcdefghi     8               0.0059        0.0     0.2081
         Phe              ab     0               0.8789     0.8814     0.1752
         Phe              ab     1               0.1487     0.0191    74.6834
         Phe              ab     2               0.0561     0.0995     18.859
         Phe       abcdefghi     0               0.7551      0.756     0.0304
         Phe       abcdefghi     1               0.0812     0.0736     0.9029
         Phe       abcdefghi     2               0.1177      0.066    13.6431
         Phe       abcdefghi     3               0.0449     0.0821    13.8397
         Phe       abcdefghi     4               0.0179     0.0052     0.9594
         Phe       abcdefghi     5               0.0042     0.0163     5.9499
         Phe       abcdefghi     6                    0     0.0007     0.0102
         Phe       abcdefghi     7               0.0016        0.0     0.0403
         Phe       abcdefghi     8               0.0026        0.0      0.041
         Phe       abcdefghi     9               0.0172        0.0     2.9615
         Ser              bc     0                0.457     0.6819    350.967
         Ser              bc     1               0.1195     0.2221   130.1232
         Ser              bc     2               0.4333      0.096   673.2967
         Ser              ab     0                0.604     0.6361    28.5847
         Ser              ab     1               0.3578     0.1972   213.1833
         Ser              ab     2               0.1882     0.1667     7.2419
         Ser             abc     0               0.5042     0.5569   111.2968
         Ser             abc     1               0.1308     0.2369    92.8983
         Ser             abc     2               0.3157      0.118   610.9399
         Ser             abc     3               0.1797     0.0882   103.3334
         Thr             bcd     0               0.9444     0.9448     0.0016
         Thr             bcd     1               0.0529     0.0421     0.8165
         Thr             bcd     2               0.0049     0.0101     0.3363
         Thr             bcd     3               0.0035      0.003     0.0102
         Thr            abcd     0               0.9332     0.9347     0.0201
         Thr            abcd     1               0.0794     0.0517      4.519
         Thr            abcd     2               0.0034      0.001     0.1632
         Thr            abcd     3               0.0098     0.0096     0.0002
         Thr            abcd     4                    0      0.003      0.054
         Tyr              ab     0               0.9626     0.9628     0.0012
         Tyr              ab     1               0.0489     0.0208     4.0346
         Tyr              ab     2               0.0031     0.0164     1.7596
         Val            bcde     0               0.3662     0.4114    25.1967
         Val            bcde     1               0.0294     0.2564   357.7392
         Val            bcde     2               0.2788     0.2157    49.1066
         Val            bcde     3               0.0228     0.0944    80.0482
         Val            bcde     4               0.1192     0.0222    48.0109
         Val           abcde     0               0.3932     0.4067     5.0907
         Val           abcde     1               0.0312     0.1404   119.2583
         Val           abcde     2               0.2502     0.1806    59.6494
         Val           abcde     3               0.0786     0.1571    36.5163
         Val           abcde     4               0.0952      0.093     0.0514
         Val           abcde     5               0.0321     0.0222     0.5074
         aKG           abcde     0               0.6908     0.7189      9.742
         aKG           abcde     1               0.0651      0.132    19.9013
         aKG           abcde     2               0.1707      0.092   126.1092
         aKG           abcde     3               0.0228     0.0396    11.3675
         aKG           abcde     4               0.0177     0.0139     0.1178
         aKG           abcde     5               0.0014     0.0035     0.0543
         Cit          abcdef     0               0.3945     0.3967     0.2072
         Cit          abcdef     1               0.0606     0.2451    531.629
         Cit          abcdef     2               0.2869     0.1517     93.254
         Cit          abcdef     3               0.0813     0.0987     2.5059
         Cit          abcdef     4               0.0694     0.0597     2.5969
         Cit          abcdef     5               0.0424     0.0372     0.7496
         Cit          abcdef     6               0.0049     0.0109     0.4482
         Fum            abcd     0               0.6726     0.6707     0.0355
         Fum            abcd     1               0.0781     0.1647   208.3271
         Fum            abcd     2               0.1663     0.1112    25.0586
         Fum            abcd     3               0.0906     0.0388    54.7455
         Fum            abcd     4               0.0227     0.0145     1.3661
         Mal            abcd     0               0.5682     0.5929     9.5393
         Mal            abcd     1               0.0965     0.2038    79.8747
         Mal            abcd     2               0.1867     0.1415    31.9622
         Mal            abcd     3               0.1153      0.048    92.6348
         Mal            abcd     4               0.0186     0.0139     0.1848
         Pyr             abc     0               0.4738     0.3879    73.9124
         Pyr             abc     1               0.0613     0.0163    10.3344
         Pyr             abc     2               0.3405     0.4016    76.1188
         Pyr             abc     3               0.1961     0.1943     0.0283
         Suc            abcd     0               0.6998     0.7133     1.4925
         Suc            abcd     1               0.0973     0.1384    16.8997
         Suc            abcd     2               0.1669     0.1054    31.2113
         Suc            abcd     3               0.0854     0.0297    21.5778
         Suc            abcd     4               0.0027     0.0133     0.5002

 Total Residual at Current Time 7045.4629

 Measurement Time 2.55
  Metabolite           Atoms    M+    Measured (scaled)  Simulated   Residual
         Ala              bc     0               0.5463     0.6449    43.2414
         Ala              bc     1               0.0398      0.244   514.7364
         Ala              bc     2               0.3016     0.1111   214.7248
         Ala             abc     0               0.6305     0.6373     1.2818
         Ala             abc     1               0.0472     0.0223    12.6231
         Ala             abc     2               0.2384     0.2295     3.1636
         Ala             abc     3               0.1288     0.1109     1.4155
         Asn            abcd     0               0.9428     0.9426     0.0009
         Asn            abcd     1               0.0262     0.0488     3.5676
         Asn            abcd     2               0.0012     0.0009     0.0004
         Asn            abcd     3                    0     0.0055     0.2507
         Asn            abcd     4                    0     0.0021     0.1271
         Asp              ab     0               0.7749     0.8925    81.8101
         Asp              ab     1               0.1738     0.0193   487.2109
         Asp              ab     2               0.0698     0.0882     2.3639
         Asp             bcd     0               0.7402     0.7506     1.0858
         Asp             bcd     1               0.0973     0.1581    36.9395
         Asp             bcd     2               0.1694     0.0565    75.3553
         Asp             bcd     3               0.0596     0.0348     9.6723
         Asp            abcd     0               0.7056     0.7426     8.0929
         Asp            abcd     1               0.0656     0.1644    57.8278
         Asp            abcd     2                0.133     0.0048   164.2708
         Asp            abcd     3               0.0823     0.0534     6.9094
         Asp            abcd     4               0.0423     0.0347     0.4768
         Glu            bcde     0               0.6605     0.7117    26.1889
         Glu            bcde     1               0.0296     0.1382    69.7522
         Glu            bcde     2               0.1783     0.1072   140.6943
         Glu            bcde     3               0.0126     0.0297     5.9741
         Glu            bcde     4               0.0372     0.0132     5.7469
         Glu           abcde     0               0.6437     0.6471     0.1111
         Glu           abcde     1               0.0403     0.1565    93.8651
         Glu           abcde     2               0.1545     0.1163    14.5552
         Glu           abcde     3               0.0182     0.0549    13.4436
         Glu           abcde     4               0.0319     0.0198     0.6569
         Glu           abcde     5                    0     0.0054     0.1703
         Gln           abcde     0               0.9153     0.9159     0.0054
         Gln           abcde     1               0.0731     0.0622     1.1936
         Gln           abcde     2               0.0191     0.0144     0.1097
         Gln           abcde     3               0.0004     0.0053     0.6524
         Gln           abcde     4                    0     0.0018     0.0168
         Gln           abcde     5                    0     0.0004     0.0015
         Gly               b     0               0.7543     0.7921     8.4542
         Gly               b     1               0.3248     0.2079     60.723
         Gly              ab     0               0.5747     0.5436    26.9005
         Gly              ab     1               0.1715      0.302   347.5341
         Gly              ab     2               0.0909     0.1544    28.0153
         Ile           bcdef     0               0.8641     0.8656     0.0975
         Ile           bcdef     1               0.0464     0.1023    18.5005
         Ile           bcdef     2               0.1215     0.0302    49.3489
         Ile           bcdef     3               0.0095     0.0016     2.5013
         Ile           bcdef     4               0.0107     0.0003      0.641
         Ile           bcdef     5                    0        0.0        0.0
         Leu           bcdef     0               0.8696     0.8701     0.0027
         Leu           bcdef     1               0.1166       0.11     0.1987
         Leu           bcdef     2               0.0043     0.0134     0.4173
         Leu           bcdef     3               0.0102     0.0049     0.5708
         Leu           bcdef     4               0.0028     0.0014     0.0784
         Leu           bcdef     5                    0     0.0002     0.0011
         Met            bcde     0               0.9347     0.9339     0.0065
         Met            bcde     1               0.0345     0.0536     4.4769
         Met            bcde     2               0.0069     0.0092      0.107
         Met            bcde     3               0.0123     0.0033     0.4803
         Met            bcde     4               0.0065     0.0001     0.2443
         Met           abcde     0               0.9233     0.9239     0.0023
         Met           abcde     1               0.0702      0.063     0.2646
         Met           abcde     2                0.003     0.0018      0.056
         Met           abcde     3                    0      0.008     0.2836
         Met           abcde     4               0.0116     0.0033     0.4849
         Met           abcde     5                    0     0.0001        0.0
         Phe        bcdefghi     0               0.7346     0.7391     0.1661
         Phe        bcdefghi     1               0.0508      0.064     1.7329
         Phe        bcdefghi     2               0.1779     0.1658     1.8092
         Phe        bcdefghi     3               0.0225     0.0107     2.1863
         Phe        bcdefghi     4                    0     0.0196     2.2815
         Phe        bcdefghi     5               0.0104     0.0008     0.4698
         Phe        bcdefghi     6               0.0011        0.0     0.0237
         Phe        bcdefghi     7               0.0097        0.0     2.6329
         Phe        bcdefghi     8                    0        0.0        0.0
         Phe              ab     0                0.851     0.8675     3.3575
         Phe              ab     1               0.1471     0.0188   164.7151
         Phe              ab     2               0.0815     0.1138     6.1376
         Phe       abcdefghi     0               0.7149     0.7312     2.2105
         Phe       abcdefghi     1               0.0786     0.0712     0.8578
         Phe       abcdefghi     2               0.1264      0.078    36.5802
         Phe       abcdefghi     3               0.0575     0.0934     7.6266
         Phe       abcdefghi     4               0.0038     0.0059     0.0294
         Phe       abcdefghi     5                    0     0.0195     3.1371
         Phe       abcdefghi     6               0.0006     0.0008     0.0005
         Phe       abcdefghi     7               0.0139        0.0     3.9542
         Phe       abcdefghi     8               0.0043        0.0     0.2947
         Phe       abcdefghi     9                    0        0.0        0.0
         Ser              bc     0                0.372     0.6803  1940.6578
         Ser              bc     1               0.1327     0.2233   101.1844
         Ser              bc     2               0.3514     0.0964  1806.3695
         Ser              ab     0               0.5698     0.6251    37.8565
         Ser              ab     1               0.3401      0.205   107.9771
         Ser              ab     2               0.1919     0.1698    13.5345
         Ser             abc     0               0.4979     0.5476    68.6244
         Ser             abc     1               0.1679     0.2411    31.7145
         Ser             abc     2               0.3692     0.1222   423.3671
         Ser             abc     3               0.2086      0.089     72.925
         Thr             bcd     0               0.9318      0.932     0.0002
         Thr             bcd     1               0.0491     0.0495     0.0029
         Thr             bcd     2               0.0249     0.0134       0.59
         Thr             bcd     3               0.0076     0.0051     0.0463
         Thr            abcd     0               0.9225     0.9221     0.0039
         Thr            abcd     1               0.0353      0.059     5.5783
         Thr            abcd     2               0.0022     0.0013     0.0083
         Thr            abcd     3               0.0124     0.0127     0.0008
         Thr            abcd     4               0.0065     0.0051     0.0218
         Tyr              ab     0               0.9581     0.9595     0.0378
         Tyr              ab     1               0.0798     0.0208    20.6339
         Tyr              ab     2               0.0171     0.0198     0.1981
         Val            bcde     0               0.3118     0.3385     7.1513
         Val            bcde     1               0.0531     0.2749   251.1211
         Val            bcde     2               0.2786     0.2463     7.2767
         Val            bcde     3               0.0345     0.1135   127.5657
         Val            bcde     4               0.1426     0.0267    110.858
         Val           abcde     0               0.3291     0.3345     0.4493
         Val           abcde     1               0.0386     0.1474   146.0471
         Val           abcde     2               0.2852     0.1971    77.7676
         Val           abcde     3               0.0873     0.1824   184.8761
         Val           abcde     4                0.097     0.1119     2.2411
         Val           abcde     5               0.0535     0.0267     5.9418
         aKG           abcde     0               0.6353     0.6395     0.0907
         aKG           abcde     1               0.0561     0.1591   424.8197
         aKG           abcde     2               0.2457      0.119   111.3932
         aKG           abcde     3               0.0261     0.0565     4.0903
         aKG           abcde     4               0.0403     0.0204     15.932
         aKG           abcde     5                    0     0.0056     0.3089
         Cit          abcdef     0               0.2748     0.3194    40.6374
         Cit          abcdef     1                0.057     0.2656   435.0084
         Cit          abcdef     2               0.2566     0.1823   112.5032
         Cit          abcdef     3               0.0592     0.1071    13.5517
         Cit          abcdef     4               0.0687     0.0666     0.1295
         Cit          abcdef     5               0.0287     0.0449     3.2571
         Cit          abcdef     6               0.0097     0.0141     0.5394
         Fum            abcd     0               0.5822     0.6191    21.3122
         Fum            abcd     1               0.0827     0.1872    134.748
         Fum            abcd     2               0.1827     0.1277    120.879
         Fum            abcd     3                0.098     0.0473    21.2111
         Fum            abcd     4                0.018     0.0186     0.0024
         Mal            abcd     0                0.534     0.5441     2.8658
         Mal            abcd     1               0.1062     0.2208    91.2648
         Mal            abcd     2               0.2121     0.1586    44.8211
         Mal            abcd     3               0.1168     0.0586    28.0563
         Mal            abcd     4               0.0267     0.0179     0.4614
         Pyr             abc     0               0.4644     0.3785    91.2049
         Pyr             abc     1               0.0544     0.0167    29.0251
         Pyr             abc     2               0.3511     0.4077    89.1051
         Pyr             abc     3               0.2155     0.1971     1.5061
         Suc            abcd     0               0.6266     0.6583     5.9661
         Suc            abcd     1               0.0965     0.1639    31.5518
         Suc            abcd     2               0.2224     0.1239    49.4926
         Suc            abcd     3               0.1094     0.0372    30.8085
         Suc            abcd     4               0.0291     0.0167     1.8943

 Total Residual at Current Time 10401.9492

 Measurement Time 3.0
  Metabolite           Atoms    M+    Measured (scaled)  Simulated   Residual
         Ala              bc     0               0.3365     0.5982   405.1737
         Ala              bc     1               0.0287     0.2752   607.6178
         Ala              bc     2               0.2224     0.1266    255.061
         Ala             abc     0               0.5791     0.5907      1.656
         Ala             abc     1               0.0432     0.0214    13.2736
         Ala             abc     2               0.2667     0.2615     0.7436
         Ala             abc     3                0.142     0.1264     1.9967
         Asn            abcd     0               0.9357     0.9359     0.0008
         Asn            abcd     1                0.035     0.0528     1.3999
         Asn            abcd     2               0.0134     0.0011     1.2497
         Asn            abcd     3               0.0163      0.007     0.7185
         Asn            abcd     4               0.0112     0.0032     2.5178
         Asp              ab     0               0.8092     0.8815     36.347
         Asp              ab     1               0.2061     0.0191   349.8359
         Asp              ab     2               0.1065     0.0994     1.4023
         Asp             bcd     0               0.6496     0.7083    28.4852
         Asp             bcd     1               0.0848     0.1885   132.9219
         Asp             bcd     2               0.1976     0.0603   294.5945
         Asp             bcd     3               0.0426     0.0429     0.0009
         Asp            abcd     0               0.6973     0.7007     0.3316
         Asp            abcd     1               0.1057     0.1941    46.1733
         Asp            abcd     2               0.1503     0.0058   106.5625
         Asp            abcd     3               0.0918     0.0565     6.3608
         Asp            abcd     4               0.0278     0.0429     2.8187
         Glu            bcde     0               0.6365     0.6533     3.4493
         Glu            bcde     1               0.0323     0.1655   104.9183
         Glu            bcde     2               0.2369     0.1266    71.9525
         Glu            bcde     3               0.0261     0.0377     2.7628
         Glu            bcde     4                 0.05     0.0169     5.5974
         Glu           abcde     0               0.5484     0.5734     6.2534
         Glu           abcde     1               0.0488     0.1805   173.4802
         Glu           abcde     2               0.2044     0.1412    62.3114
         Glu           abcde     3               0.0236     0.0712    11.5728
         Glu           abcde     4                0.046     0.0261     2.3409
         Glu           abcde     5                    0     0.0076     0.8959
         Gln           abcde     0               0.8994      0.899     0.0045
         Gln           abcde     1                0.048     0.0681     8.1826
         Gln           abcde     2                0.051     0.0208     5.4032
         Gln           abcde     3                    0     0.0085     0.7142
         Gln           abcde     4               0.0209      0.003     1.6393
         Gln           abcde     5               0.0006     0.0008     0.0001
         Gly               b     0                0.756     0.7917    50.8895
         Gly               b     1               0.3565     0.2083   448.4473
         Gly              ab     0               0.5634     0.5351     6.6084
         Gly              ab     1               0.2057      0.308    53.3994
         Gly              ab     2               0.1047     0.1569    12.1232
         Ile           bcdef     0               0.8151     0.8479     7.4651
         Ile           bcdef     1               0.0568     0.1129    49.2049
         Ile           bcdef     2               0.1267     0.0365   166.3053
         Ile           bcdef     3               0.0136     0.0022     0.9137
         Ile           bcdef     4                    0     0.0005     0.0023
         Ile           bcdef     5               0.0101     0.0001     0.8336
         Leu           bcdef     0               0.8509     0.8508     0.0005
         Leu           bcdef     1               0.1208     0.1218     0.0357
         Leu           bcdef     2               0.0185     0.0179     0.0073
         Leu           bcdef     3               0.0058     0.0072     0.0203
         Leu           bcdef     4               0.0127     0.0021     0.4923
         Leu           bcdef     5               0.0041     0.0003     0.0641
         Met            bcde     0               0.9235     0.9237     0.0012
         Met            bcde     1               0.0708     0.0597     0.6306
         Met            bcde     2                    0     0.0116      0.682
         Met            bcde     3               0.0215     0.0049     1.8989
         Met            bcde     4               0.0009     0.0001     0.0162
         Met           abcde     0               0.9134     0.9138     0.0014
         Met           abcde     1               0.0707      0.069     0.0145
         Met           abcde     2               0.0041     0.0022     0.0234
         Met           abcde     3               0.0185     0.0101     0.7044
         Met           abcde     4                0.014     0.0049     0.4897
         Met           abcde     5               0.0058     0.0001     0.1928
         Phe        bcdefghi     0               0.7019     0.7176     3.8629
         Phe        bcdefghi     1               0.0834     0.0621     9.2369
         Phe        bcdefghi     2               0.2083      0.185    14.9812
         Phe        bcdefghi     3               0.0246     0.0119     1.9776
         Phe        bcdefghi     4               0.0167     0.0224      0.668
         Phe        bcdefghi     5                    0      0.001     0.0041
         Phe        bcdefghi     6                    0        0.0     0.0001
         Phe        bcdefghi     7                    0        0.0        0.0
         Phe        bcdefghi     8                    0        0.0        0.0
         Phe              ab     0               0.8298     0.8555    13.4958
         Phe              ab     1               0.1838     0.0185   426.8753
         Phe              ab     2               0.0912      0.126    14.9637
         Phe       abcdefghi     0               0.7067     0.7099      0.157
         Phe       abcdefghi     1               0.0592     0.0691     0.8086
         Phe       abcdefghi     2               0.1411     0.0883    19.3567
         Phe       abcdefghi     3               0.0895      0.103     2.8541
         Phe       abcdefghi     4               0.0177     0.0065     3.4841
         Phe       abcdefghi     5                    0     0.0222    10.0457
         Phe       abcdefghi     6                    0      0.001     0.0191
         Phe       abcdefghi     7               0.0147        0.0     1.5005
         Phe       abcdefghi     8                    0        0.0        0.0
         Phe       abcdefghi     9                    0        0.0        0.0
         Ser              bc     0               0.4714     0.6798   301.6907
         Ser              bc     1               0.1761     0.2236    90.3609
         Ser              bc     2               0.4657     0.0965   806.2265
         Ser              ab     0               0.5802     0.6194    42.6386
         Ser              ab     1               0.3707     0.2091   261.1859
         Ser              ab     2               0.1856     0.1715     2.4527
         Ser             abc     0               0.5204     0.5429    20.3049
         Ser             abc     1               0.1687     0.2432   221.6811
         Ser             abc     2               0.3609     0.1245   558.9344
         Ser             abc     3               0.2034     0.0894     66.217
         Thr             bcd     0                0.917      0.917     0.0001
         Thr             bcd     1               0.0551     0.0587     0.0915
         Thr             bcd     2               0.0106     0.0167     0.1919
         Thr             bcd     3                    0     0.0076     1.1691
         Thr            abcd     0               0.9072     0.9072        0.0
         Thr            abcd     1               0.0659     0.0679     0.0196
         Thr            abcd     2               0.0093     0.0016     0.5949
         Thr            abcd     3                    0     0.0158     1.7333
         Thr            abcd     4                    0     0.0076      0.894
         Tyr              ab     0               0.9449     0.9562     1.0407
         Tyr              ab     1               0.0764     0.0207    63.3069
         Tyr              ab     2               0.0294     0.0232     0.1735
         Val            bcde     0               0.2541     0.2848     19.181
         Val            bcde     1               0.0443     0.2878  1209.6167
         Val            bcde     2               0.2957      0.269    11.1598
         Val            bcde     3               0.0306     0.1283   117.8449
         Val            bcde     4               0.1528     0.0302   234.6101
         Val           abcde     0               0.2538     0.2811     6.1608
         Val           abcde     1               0.0441      0.152    59.4058
         Val           abcde     2               0.2465     0.2085    17.8214
         Val           abcde     3               0.0779     0.2016    90.4134
         Val           abcde     4               0.1073     0.1265     2.1828
         Val           abcde     5               0.0537     0.0302    15.3845
         aKG           abcde     0               0.5122     0.5659    23.8269
         aKG           abcde     1               0.0577     0.1829   193.6356
         aKG           abcde     2               0.2472     0.1439   131.9186
         aKG           abcde     3               0.0538     0.0728     1.6037
         aKG           abcde     4                0.038     0.0267      1.057
         aKG           abcde     5               0.0211     0.0078     1.2304
         Cit          abcdef     0                0.242     0.2622      4.068
         Cit          abcdef     1                 0.06     0.2794   481.2488
         Cit          abcdef     2               0.2855     0.2059    63.3719
         Cit          abcdef     3               0.0885     0.1137     25.304
         Cit          abcdef     4               0.0882     0.0713     7.9275
         Cit          abcdef     5               0.0551     0.0509     0.0904
         Cit          abcdef     6               0.0015     0.0167     2.8725
         Fum            abcd     0               0.5672     0.5729     0.9169
         Fum            abcd     1               0.1033     0.2079   135.0961
         Fum            abcd     2               0.2293      0.142    52.9181
         Fum            abcd     3                0.123     0.0548    46.5605
         Fum            abcd     4               0.0256     0.0224     0.1244
         Mal            abcd     0               0.5594     0.5018    23.0588
         Mal            abcd     1               0.1162     0.2364    401.559
         Mal            abcd     2               0.2381     0.1729    21.6771
         Mal            abcd     3               0.1668     0.0674    50.4195
         Mal            abcd     4               0.0233     0.0215     0.0292
         Pyr             abc     0               0.4557     0.3738    55.4914
         Pyr             abc     1               0.0691     0.0172    22.2095
         Pyr             abc     2               0.3641     0.4106    44.0349
         Pyr             abc     3               0.2013     0.1984     0.0981
         Suc            abcd     0               0.6204     0.6084     0.7254
         Suc            abcd     1               0.1127     0.1873   154.4338
         Suc            abcd     2                0.232     0.1404    42.8108
         Suc            abcd     3               0.1628     0.0441     62.684
         Suc            abcd     4               0.0244     0.0198     0.2536

 Total Residual at Current Time 10362.4268

 Total Measurement Residuals for Current Experiment
  Metabolite           Atoms    M+   Residual
         Ala              bc     0   496.5327
         Ala              bc     1  1858.4327
         Ala              bc     2  1109.1639
         Ala             abc     0     4.9254
         Ala             abc     1     33.828
         Ala             abc     2    19.4977
         Ala             abc     3    22.2806
         Asn            abcd     0     0.0426
         Asn            abcd     1     9.3032
         Asn            abcd     2     1.2964
         Asn            abcd     3     2.6782
         Asn            abcd     4     6.0697
         Asp              ab     0   192.5832
         Asp              ab     1  1605.8415
         Asp              ab     2     17.135
         Asp             bcd     0     29.826
         Asp             bcd     1   241.9034
         Asp             bcd     2   475.3612
         Asp             bcd     3    15.1281
         Asp            abcd     0     12.327
         Asp            abcd     1   157.0246
         Asp            abcd     2    555.187
         Asp            abcd     3    27.3744
         Asp            abcd     4     6.6834
         Glu            bcde     0    31.3394
         Glu            bcde     1   207.8752
         Glu            bcde     2   249.7881
         Glu            bcde     3    11.2296
         Glu            bcde     4    13.1552
         Glu           abcde     0     6.5839
         Glu           abcde     1   350.9764
         Glu           abcde     2    99.0285
         Glu           abcde     3    46.3465
         Glu           abcde     4     5.0768
         Glu           abcde     5      3.786
         Gln           abcde     0     0.0213
         Gln           abcde     1    15.6477
         Gln           abcde     2    10.1345
         Gln           abcde     3     2.3987
         Gln           abcde     4     4.6539
         Gln           abcde     5     1.7358
         Gly               b     0    66.7431
         Gly               b     1   839.6411
         Gly              ab     0   124.4745
         Gly              ab     1  1018.1155
         Gly              ab     2   458.4691
         Ile           bcdef     0     7.6569
         Ile           bcdef     1   131.2809
         Ile           bcdef     2   305.2298
         Ile           bcdef     3     3.9142
         Ile           bcdef     4     5.5353
         Ile           bcdef     5     2.7251
         Leu           bcdef     0     0.0146
         Leu           bcdef     1     5.0033
         Leu           bcdef     2     1.3693
         Leu           bcdef     3     5.5965
         Leu           bcdef     4     3.0978
         Leu           bcdef     5     1.7398
         Met            bcde     0     0.0259
         Met            bcde     1     8.4586
         Met            bcde     2     3.8979
         Met            bcde     3     5.0926
         Met            bcde     4     2.8195
         Met           abcde     0     0.0625
         Met           abcde     1     8.9391
         Met           abcde     2     1.9672
         Met           abcde     3     4.0399
         Met           abcde     4     6.6525
         Met           abcde     5     3.7109
         Phe        bcdefghi     0     4.3192
         Phe        bcdefghi     1    17.2238
         Phe        bcdefghi     2    18.6212
         Phe        bcdefghi     3     6.5849
         Phe        bcdefghi     4     7.1603
         Phe        bcdefghi     5     4.6084
         Phe        bcdefghi     6     0.9988
         Phe        bcdefghi     7     9.1102
         Phe        bcdefghi     8     1.7903
         Phe              ab     0    17.8399
         Phe              ab     1   796.5134
         Phe              ab     2   105.9347
         Phe       abcdefghi     0     2.4879
         Phe       abcdefghi     1     8.8397
         Phe       abcdefghi     2    80.9289
         Phe       abcdefghi     3    52.7851
         Phe       abcdefghi     4     7.1042
         Phe       abcdefghi     5    21.9698
         Phe       abcdefghi     6     7.1533
         Phe       abcdefghi     7     6.8745
         Phe       abcdefghi     8     0.4371
         Phe       abcdefghi     9      3.781
         Ser              bc     0  3435.1805
         Ser              bc     1   615.0459
         Ser              bc     2  5064.3289
         Ser              ab     0   516.1683
         Ser              ab     1  1740.6717
         Ser              ab     2    36.9865
         Ser             abc     0   309.4652
         Ser             abc     1   936.3712
         Ser             abc     2   2047.316
         Ser             abc     3   419.6143
         Thr             bcd     0     0.0534
         Thr             bcd     1     9.0867
         Thr             bcd     2     1.5036
         Thr             bcd     3     8.0592
         Thr            abcd     0     0.0416
         Thr            abcd     1    16.5678
         Thr            abcd     2     2.0072
         Thr            abcd     3     5.1133
         Thr            abcd     4     1.1277
         Tyr              ab     0     1.1021
         Tyr              ab     1    97.4537
         Tyr              ab     2     6.9643
         Val            bcde     0    88.9986
         Val            bcde     1  2540.5089
         Val            bcde     2   254.1265
         Val            bcde     3   359.3305
         Val            bcde     4   452.4135
         Val           abcde     0    69.4402
         Val           abcde     1   435.5347
         Val           abcde     2   364.0968
         Val           abcde     3   388.6011
         Val           abcde     4    11.3327
         Val           abcde     5    49.7913
         aKG           abcde     0    33.7805
         aKG           abcde     1   763.5376
         aKG           abcde     2   393.4158
         aKG           abcde     3    18.6889
         aKG           abcde     4    17.5328
         aKG           abcde     5     3.9282
         Cit          abcdef     0    90.1144
         Cit          abcdef     1  2162.7247
         Cit          abcdef     2  1045.0894
         Cit          abcdef     3   158.4395
         Cit          abcdef     4    11.9074
         Cit          abcdef     5     6.2436
         Cit          abcdef     6     6.2096
         Fum            abcd     0    23.8286
         Fum            abcd     1   540.2319
         Fum            abcd     2   230.7805
         Fum            abcd     3   226.7035
         Fum            abcd     4     3.2496
         Mal            abcd     0    47.2036
         Mal            abcd     1   776.7549
         Mal            abcd     2   192.5756
         Mal            abcd     3    371.869
         Mal            abcd     4     5.1536
         Pyr             abc     0   258.7966
         Pyr             abc     1    75.7713
         Pyr             abc     2   282.9769
         Pyr             abc     3    36.8157
         Suc            abcd     0     8.7991
         Suc            abcd     1   206.4763
         Suc            abcd     2   157.9108
         Suc            abcd     3   155.1319
         Suc            abcd     4     6.2897

 Best Fit SSR
  40772.8787

 Best Fit Fluxes
    gl-in:        1.0
     gl-1:        1.0
     gl-2:          0
   gl-3.f:     1000.0
   gl-3.b:     1000.0
   gl-4.f:          0
   gl-4.b:          0
   gl-5.f:          0
   gl-5.b:          0
   gl-6.f:     1000.0
   gl-6.b:  999.02415
   gl-7.f:     1000.0
   gl-7.b:  999.02415
   gl-8.f:     1000.0
   gl-8.b: 999.050273
     gl-9:   0.857927
     pp-1:   0.996925
     pp-2:   0.017775
   pp-3.f:    0.01671
   pp-3.b:          0
   pp-4.f:     1000.0
   pp-4.b: 999.998935
   pp-5.f:    0.00324
   pp-5.b:          0
   pp-6.f:    0.00324
   pp-6.b:          0
   pp-7.f:          0
   pp-7.b:   0.002175
     ed-1:    0.97915
     ed-2:    0.97915
       pd:    1.84931
     tc-1:   0.047836
     tc-2:   0.047836
     tc-3:   0.033339
     tc-4:   0.017169
     tc-5:   0.010089
   tc-6.f:   0.031666
   tc-6.b:          0
   tc-7.f:   0.064408
   tc-7.b:   0.027177
   tc-8.f:          0
   tc-8.b:          0
       me:   0.051728
     an.f:     1000.0
     an.b: 999.919794
       ac:   1.735197
     gx-1:   0.014497
     gx-2:   0.014497
 co2-in.f:          0
 co2-in.b:   1.918942
     acxt:   1.742907
   glusyn:   0.097942
   glnsyn:   0.010125
   prosyn:    0.00315
   argsyn:   0.004215
   aspsyn:    0.02727
   asnsyn:   0.003435
   alasyn:    0.00732
   sersyn:   0.016837
 glysyn.f:   0.042248
 glysyn.b:    0.03279
 glydeg.f:   0.018097
 glydeg.b:   0.017369
   thrdeg:          0
   cyssyn:   0.003495
 lldapsyn:    0.00489
   lyssyn:    0.00489
   thrsyn:   0.007755
   metsyn:    0.00219
   valsyn:    0.00603
  leusynI:    0.00642
 leusynII:    0.00642
   ilesyn:    0.00414
  phesynI:    0.00264
 phesynII:    0.00264
  tyrsynI:   0.001965
 tyrsynII:   0.001965
  trpsynI:    0.00081
 trpsynII:    0.00081
trpsynIII:    0.00081
   hissyn:    0.00135
 methfsyn:    0.00219
  fthfsyn:    0.00135
  Biomass:      0.015

 Best Fit Pool Sizes
      Glc:   4.956576
      G6P:    0.02529
      F6P:       10.0
      FBP:       10.0
     DHAP:   0.870215
      GAP:      0.001
      BPG:      0.001
      3PG:      0.001
      PEP:      0.001
      6PG:   0.025213
     Ru5P:      0.001
      R5P:      0.001
      X5P:      0.001
      S7P:   0.046892
      E4P:   0.381468
     KDPG:   0.020501
      Pyr:   1.029213
      OAA:      0.001
    AcCoA:   0.223298
      Cit:   0.061854
     iCit:      0.001
      aKG:   0.048552
   SucCoA:    0.01762
      Suc:      0.001
      Fum:      0.001
      Mal:      0.001
      CO2:   0.916713
      Gox:      0.001
       Ac:        1.0
      Glu:   0.003071
      Gln:   0.080262
      Asp:   0.116124
      Ser:      0.001
      Gly:   0.004026
   MEETHF:   0.007266
      Thr:   0.045365
    LLDAP:      0.001
    METHF:   0.053826
      Cys:       10.0
     Leu1:   0.077402
     Phe1:      0.001
     Tyr1:        1.0
     Trp1:        1.0
     Trp2:        1.0
     FTHF:        1.0
      Ala:   0.016809
      Arg:        1.0
      Asn:     0.0507
      His:        1.0
      Ile:   0.052894
      Leu:    0.03118
      Lys:        1.0
      Met:   0.021196
      Phe:   0.007772
      Pro:        1.0
      Trp:        1.0
      Tyr:   0.046908
      Val:   0.008268
