# Supplementary material for: Isotope-assisted metabolic flux analysis as an equality-constrained nonlinear program for improved scalability and robustness
Source: PLoS Comput Biol. 2022 Mar 24;18(3):e1009831. doi: 10.1371/journal.pcbi.1009831 (PMC8947808; doi:10.1371/journal.pcbi.1009831)
Supplement: S1 File — The text files in these folders are used as inputs to eiFlux. The text file modelfile.txt is used to specify which model to run. The GAMS scripts used by eiFlux, in the folder GAMS_Model. A demo version of eiFlux that specifically runs two models listed above, thus fully reproducing the results in this manuscript. This is a compiled Python file, eiFlux_Limited.pyc. This demo version only runs only the two models listed above. Users may change model parameters such as the time nodes, but not the models themselves. After following the instructions given in the Installation_Instructions.pdf file, users may run the eiFlux_Limited.pyc file to run the software. (ZIP) [file pcbi.1009831.s009.zip › EColi_SingleMS_Model/Comparison_eiFlux_INCA_Same_Starting_Parameter_Values/eiFlux 18.txt]

Model_File_Name: Ecoli_Model_Paper
Reaction_File_Name: reactions.txt
Fed_Label_File_Name: label.txt
Measurement_File_Name: measurements_ms_simulated_perturbed_80%12glc20%Uglc.txt
FluxBound_File_Name: fluxbounds.txt
Model_Settings_File_Name: modelsettings.txt
PoolBound_File_Name: poolbounds.txt
Flux_Measurement_File_Name: none
Pool_Measurement_File_Name: none
Init_Flux_File_Name initfluxes.txt
Init_Pool_File_Name initpools.txt
Uncorr_Atom_File_Name None

      Metabolite         # Atoms          # EMUs
            3PG               3               6
            6PG               6              12
             Ac               2               0
          AcCoA               2               3
            Ala               3               2
            Arg               6               0
            Asn               4               1
            Asp               4              10
            BPG               3               6
            CO2               1               1
            Cit               6              18
            Cys               3               5
           DHAP               3               6
            E4P               4               8
            F6P               6              13
            FBP               6              13
           FTHF               1               0
            Fum               4              10
            G6P               6              13
            GAP               3               6
            Glc               6              13
            Gln               5              12
            Glu               5              12
            Gly               2               3
            Gox               2               3
            His               6               0
            Ile               6               1
           KDPG               6              11
          LLDAP               7               1
            Leu               6               1
           Leu1               4               1
            Lys               6               0
         MEETHF               1               1
          METHF               1               1
            Mal               4              10
            Met               5               2
            OAA               4              10
            PEP               3               6
            Phe               9               3
           Phe1               6               1
            Pro               5               0
            Pyr               3               5
            R5P               5              10
           Ru5P               5              10
            S7P               7              15
            Ser               3               6
            Suc               4              10
         SucCoA               4              10
            Thr               4               8
            Trp              11               0
           Trp1               6               0
           Trp2               8               0
            Tyr               9               1
           Tyr1               6               0
            Val               5               2
            X5P               5              10
            aKG               5              12
           iCit               6              17

Total Metabolites: 58
Total Network EMUs: 341
Total Network EMU elements: 1028
Total Considered Pool Sizes: 48
Total Number of Reactions: 84
Independent Fluxes: 26

Continue? (Y/N): 
Building Model
Creating GDX File
--- Warning: The GAMS version (34.2.0) differs from the API version (30.2.0).
Running GAMS Optimization
--- Job eiFlux_GAMS_Instationary.gms Start 11/11/21 13:10:11 34.2.0 r6925a71 WEX-WEI x86 64bit/MS Windows

--- Applying:

    C:\GAMS\34\gmsprmNT.txt

--- GAMS Parameters defined

    LP conopt

    MIP CPLEX

    RMIP conopt

    NLP conopt

    MCP PATH

    MPEC NLPEC

    RMPEC NLPEC

    CNS conopt

    DNLP conopt

    RMINLP conopt

    MINLP DICOPT

    QCP conopt

    MIQCP SBB

    RMIQCP conopt

    EMP JAMS

    Input C:\Users\dluga\OneDrive\Desktop\eiFlux_Inca_Comparison_Rev2\GAMS_Model\eiFlux_GAMS_Instationary.gms

    Output C:\Users\dluga\OneDrive\Desktop\eiFlux_Inca_Comparison_Rev2\GAMS_Model\_gams_py_gjo0.lst

    ScrDir C:\Users\dluga\OneDrive\Desktop\eiFlux_Inca_Comparison_Rev2\GAMS_Model\225h\

    SysDir C:\GAMS\34\

    CurDir C:\Users\dluga\OneDrive\Desktop\eiFlux_Inca_Comparison_Rev2\GAMS_Model\

    LogOption 3

    LogFile C:\Users\dluga\OneDrive\Desktop\eiFlux_Inca_Comparison_Rev2\GAMS_Model\_gams_py_gjo0.log

    GDX C:\Users\dluga\OneDrive\Desktop\eiFlux_Inca_Comparison_Rev2\GAMS_Model\_gams_py_gdb1.gdx

Licensee: Small MUD - 5 User License                     G200210/0001AS-WIN

          University of Maryland, Chemical and Biomolecular EngineerDC13915

          C:\Users\dluga\OneDrive\Pictures\Documents\GAMS\gamslice.txt

GAMS 34.2.0   Copyright (C) 1987-2021 GAMS Development. All rights reserved

--- Starting compilation

--- eiFlux_GAMS_Instationary.gms(62) 2 Mb

--- GDXin=C:\Users\dluga\OneDrive\Desktop\eiFlux_Inca_Comparison_Rev2\GAMS_Model\input.gdx

--- GDX File ($gdxIn) C:\Users\dluga\OneDrive\Desktop\eiFlux_Inca_Comparison_Rev2\GAMS_Model\input.gdx

--- eiFlux_GAMS_Instationary.gms(274) 4 Mb

--- GDXin=C:\Users\dluga\OneDrive\Desktop\eiFlux_Inca_Comparison_Rev2\GAMS_Model\input.gdx

--- GDX File ($gdxIn) C:\Users\dluga\OneDrive\Desktop\eiFlux_Inca_Comparison_Rev2\GAMS_Model\input.gdx

--- eiFlux_GAMS_Instationary.gms(327) 4 Mb

--- Starting execution: elapsed 0:00:00.031

--- eiFlux_GAMS_Instationary.gms(208) 6 Mb

--- Generating CNS model initx

--- eiFlux_GAMS_Instationary.gms(163) 18 Mb
--- eiFlux_GAMS_Instationary.gms(163) 19 Mb
--- eiFlux_GAMS_Instationary.gms(168) 23 Mb
--- eiFlux_GAMS_Instationary.gms(213) 23 Mb
--- eiFlux_GAMS_Instationary.gms(213) 24 Mb

--- LOOPS cidx = 0

---   38,036 rows  39,064 columns  156,752 non-zeroes

---   37,584 nl-code  7,224 nl-non-zeroes

--- eiFlux_GAMS_Instationary.gms(213) 21 Mb

--- Executing CONOPT4 (Solvelink=2): elapsed 0:00:00.816


CONOPT 4         34.2.0 r6925a71 Released Feb 05, 2021 WEI x86 64bit/MS Window


Reading parameter(s) from "C:\Users\dluga\OneDrive\Desktop\eiFlux_Inca_Comparison_Rev2\GAMS_Model\conopt4.opt"

>>  LFNICR 20000

>>  Lim_SlowPrg 1000

>>  Frq_Rescale 1

>>  Flg_2DDir 1

Finished reading from "C:\Users\dluga\OneDrive\Desktop\eiFlux_Inca_Comparison_Rev2\GAMS_Model\conopt4.opt"


 

 

    C O N O P T   version 4.23

    Copyright (C) ARKI Consulting and Development A/S

                  Bagsvaerdvej 246 A

                  DK-2880 Bagsvaerd, Denmark

    Licensed to:  GAMS/CONOPT OEM License

 

 

    The user model has 38036 constraints and 39064 variables

    with 156752 Jacobian elements, 7224 of which are nonlinear.

 

    Iter Phase   Ninf   Infeasibility   RGmax      NSB   Step  InItr MX OK

       0   0          4.1726000000E+03 (Input point)

 

    The pre-triangular part of the model has 0 constraints and 1028 variables.

    There are 8224 definitional constraints and defined variables.

 

    Preprocessed model has 29812 constraints and 29812 variables

    with 120772 Jacobian elements, 7224 of which are nonlinear.

 

    Iter Phase   Ninf   Infeasibility   RGmax      NSB   Step  InItr MX OK

                      4.1726000000E+03 (Full preprocessed model)

                      4.1666000000E+03 (After scaling)

       1   1       0  2.4892346599E-13                 1.0E+00     5 F  T

 

 ** Feasible solution to a square system.

 

--- Reading solution for model initx

--- Executing after solve: elapsed 0:00:01.347

--- eiFlux_GAMS_Instationary.gms(208) 21 Mb

--- Generating NLP model mfa

--- eiFlux_GAMS_Instationary.gms(157) 24 Mb
--- eiFlux_GAMS_Instationary.gms(159) 26 Mb
--- eiFlux_GAMS_Instationary.gms(159) 27 Mb
--- eiFlux_GAMS_Instationary.gms(167) 32 Mb
--- eiFlux_GAMS_Instationary.gms(167) 34 Mb
--- eiFlux_GAMS_Instationary.gms(175) 34 Mb
--- eiFlux_GAMS_Instationary.gms(225) 34 Mb

--- LOOPS cidx = 0

---   41,307 rows  42,633 columns  247,026 non-zeroes

---   321,494 nl-code  136,176 nl-non-zeroes

--- eiFlux_GAMS_Instationary.gms(225) 31 Mb

--- Executing CONOPT4 (Solvelink=2): elapsed 0:00:02.683


CONOPT 4         34.2.0 r6925a71 Released Feb 05, 2021 WEI x86 64bit/MS Window


Reading parameter(s) from "C:\Users\dluga\OneDrive\Desktop\eiFlux_Inca_Comparison_Rev2\GAMS_Model\conopt4.opt"

>>  LFNICR 20000

>>  Lim_SlowPrg 1000

>>  Frq_Rescale 1

>>  Flg_2DDir 1

Finished reading from "C:\Users\dluga\OneDrive\Desktop\eiFlux_Inca_Comparison_Rev2\GAMS_Model\conopt4.opt"


 

 

    C O N O P T   version 4.23

    Copyright (C) ARKI Consulting and Development A/S

                  Bagsvaerdvej 246 A

                  DK-2880 Bagsvaerd, Denmark

    Licensed to:  GAMS/CONOPT OEM License

 

 

    The user model has 41307 constraints and 42633 variables

    with 247026 Jacobian elements, 136176 of which are nonlinear.

    The Hessian of the Lagrangian has 1128 elements on the diagonal,

    56004 elements below the diagonal, and 26873 nonlinear variables.

 

    Iter Phase   Ninf   Infeasibility   RGmax      NSB   Step  InItr MX OK

       0   0          1.6066032201E-02 (Input point)

 

    The pre-triangular part of the model has 24 constraints and 1055 variables.

    The post-triangular part of the model has 10410 constraints and variables.

    There are 13585 definitional constraints and defined variables.

 

    Preprocessed model has 17288 constraints and 17583 variables

    with 179511 Jacobian elements, 146139 of which are nonlinear.

 

    Iter Phase   Ninf   Infeasibility   RGmax      NSB   Step  InItr MX OK

                      3.3648915354E-01 (Full preprocessed model)

                      3.2891322182E-01 (After scaling)

                      7.8507258120E-02 (After adjusting individual variables)

       1   0       0  1.8680964575E-02                 1.0E+00     9 T  T

       2   0       0  8.5193871711E-03                 1.0E+00     2 T  T

       3   0       0  8.5184390434E-03                 1.0E+00     1 T  T

       4   1       9  1.1967996158E-03 2.9E+02      12 1.0E+00    14 T  T

       5   1       6  1.0442194880E-04 1.0E+00       5 1.0E+00     5 T  T

       6   1       2  5.3884423593E-06 1.0E+00       4 1.0E+00     4 T  T

       7   1       1  1.8424382403E-09 1.0E+00       1 1.0E+00     1 T  T

 

 ** Feasible solution. Value of objective =    249758.410459

 

    Iter Phase   Ninf     Objective     RGmax      NSB   Step  InItr MX OK

       8   3          2.0322240015E+05 3.0E+05      44 3.0E-02    25 F  F

       9   3          1.8896970789E+05 2.7E+05     296 1.3E-02    10 F  F

      10   3          1.7596958208E+05 2.6E+05     295 1.7E-02    18 F  F

      11   3          1.6943959965E+05 1.1E+05     295 1.9E-02    23 F  T

      12   3          1.6719881673E+05 9.6E+04     294 1.6E-02    12 F  T

      13   3          1.6658792970E+05 8.8E+04     290 6.4E-03    15 F  T

      14   4          1.2189219434E+05 8.6E+04     290 4.8E-01    25 F  T

      15   4          1.0648425422E+05 1.4E+05     291 2.6E-01    44 F  T

      16   4          9.8544347500E+04 1.6E+05     291 2.2E-01    34 F  T

      17   4          7.6436714636E+04 1.6E+05     291 5.0E-01    32 F  T

 

    Iter Phase   Ninf     Objective     RGmax      NSB   Step  InItr MX OK

      18   4          6.5245711964E+04 1.1E+05     291 6.8E-01    37 F  T

      19   4          6.2378411883E+04 2.9E+05     291 3.4E-01    11 F  F

      20   4          5.2587863188E+04 2.8E+05     292 9.0E-01    18 F  T

      21   4          5.2560770931E+04 2.1E+05     292 9.3E-04    76 F  T

      22   4          5.0742032765E+04 2.2E+05     292 8.2E-01    22 F  F

      23   4          5.0452252473E+04 2.6E+05     291 3.5E-01    23 F  F

      24   4          5.0380501772E+04 2.8E+05     291 4.4E-01    12 F  F

      25   4          5.0127714331E+04 2.9E+05     291 1.0E+00    14 T  T

      26   4          5.0034168880E+04 6.0E+02     281 4.0E-02    57 F  F

      27   4          4.9253351675E+04 1.2E+03     282 4.1E-01    37 F  T

   Elapsed time       33.7 seconds.

 

    Iter Phase   Ninf     Objective     RGmax      NSB   Step  InItr MX OK

      28   4          4.7117184979E+04 1.9E+03     282 5.3E-01    13 F  F

      29   4          4.6154030512E+04 6.0E+03     282 2.5E-01    21 F  F

      30   4          4.4775523485E+04 4.7E+03     285 3.7E-01    33 F  F

      31   4          4.4234917565E+04 7.3E+03     287 2.5E-01    15 F  F

      32   4          4.2437750498E+04 9.6E+03     287 7.3E-01    18 F  F

      33   4          4.1316223937E+04 3.4E+04     287 4.6E-01    20 F  F

      34   4          4.0464934789E+04 3.1E+04     287 4.8E-01    22 F  F

      35   4          4.0195585181E+04 3.9E+04     287 2.4E-01    20 F  F

      36   4          3.9982951886E+04 4.3E+04     287 2.2E-01    16 F  F

      37   4          3.9768028404E+04 5.0E+04     287 2.5E-01    22 F  F

 

    Iter Phase   Ninf     Objective     RGmax      NSB   Step  InItr MX OK

      38   4          3.9538442102E+04 4.9E+04     287 3.1E-01    15 F  F

      39   4          3.9369825302E+04 5.5E+04     287 2.2E-01    29 F  F

      40   4          3.9125900623E+04 6.2E+04     287 4.4E-01    17 F  F

      41   4          3.8880142008E+04 6.2E+04     287 5.9E-01    22 F  F

      42   4          3.8807704914E+04 7.9E+04     287 2.3E-01    23 F  F

      43   4          3.8710018873E+04 7.9E+04     287 4.2E-01    13 F  F

      44   4          3.8518354729E+04 7.9E+04     287 1.0E+00    24 T  T

      45   4          3.8427770873E+04 1.5E+03     272 1.0E+00    19 T  T

      46   4          3.8368459818E+04 1.6E+03     272 1.0E+00    26 T  T

      47   4          3.8344965086E+04 7.3E+02     268 5.6E-01    17 F  T

 

    Iter Phase   Ninf     Objective     RGmax      NSB   Step  InItr MX OK

      48   4          3.8305488191E+04 5.0E+02     268 1.0E+00    19 T  T

      49   4          3.8290830945E+04 3.8E+02     268 2.9E-01    22 F  F

      50   4          3.8282748776E+04 1.7E+03     269 8.3E-02    23 F  T

      51   4          3.8266855390E+04 2.9E+03     269 4.8E-01    15 F  F

      52   4          3.8248053108E+04 2.4E+03     269 1.0E+00    14 T  T

      53   4          3.8240998611E+04 5.3E+02     268 3.9E-01    24 F  F

      54   4          3.8238830818E+04 3.0E+02     268 2.1E-01    21 F  T

      55   4          3.8231227593E+04 2.0E+02     268 8.9E-01    23 F  F

      56   4          3.8211692980E+04 3.0E+02     268 1.0E+00    21 T  T

      57   4          3.8135301981E+04 6.1E+01     267 2.9E-01    62 F  F

   Elapsed time       69.1 seconds.

 

    Iter Phase   Ninf     Objective     RGmax      NSB   Step  InItr MX OK

      58   4          3.7931601230E+04 2.0E+02     267 9.4E-01    24 T  T

      59   4          3.7930573000E+04 1.5E+04     267 5.1E-04    19 F  F

      60   4          3.7217901678E+04 3.1E+02     268 5.3E-01    46 F  F

      61   4          3.6395587223E+04 2.2E+03     268 9.1E-01    16 F  F

      62   4          3.6250615532E+04 1.5E+03     271 2.3E-01    19 F  F

      63   4          3.6038538208E+04 1.2E+03     271 1.0E+00    17 T  T

      64   4          3.6022282536E+04 1.2E+03     271 3.2E-01    17 F  F

      65   4          3.6008252292E+04 7.7E+02     271 5.0E-01    24 F  F

      66   4          3.6000368397E+04 4.0E+02     271 1.0E+00    24 T  T

      67   4          3.5997907742E+04 2.2E+02     269 1.0E+00    16 T  T

 

    Iter Phase   Ninf     Objective     RGmax      NSB   Step  InItr MX OK

      68   4          3.5997118350E+04 2.3E+01     267 4.0E-01    33 F  F

      69   4          3.5996062218E+04 4.3E+01     268 8.3E-01    18 F  F

      70   4          3.5995324669E+04 6.4E+01     268 1.0E+00    19 T  T

      71   4          3.5994941402E+04 1.9E+01     267 5.0E-01    27 F  F

      72   4          3.5994829046E+04 8.1E+00     267 7.0E-01     3 F  T

      73   4          3.5994501824E+04 3.3E+01     267 9.3E-02    22 F  F

      74   4          3.5994181971E+04 1.8E+01     267 4.0E-01    19 F  T

      75   4          3.5993660522E+04 9.9E+01     267 8.3E-01    12 F  F

      76   4          3.5993182111E+04 1.8E+01     267 1.0E+00    16 T  T

      77   4          3.5991857059E+04 2.9E+00     264 3.0E-01    21 F  F

 

    Iter Phase   Ninf     Objective     RGmax      NSB   Step  InItr MX OK

      78   4          3.5991219884E+04 4.0E+01     264 2.5E-01    14 F  F

      79   4          3.5989242339E+04 3.0E+01     264 1.5E+00    14 F  F

      80   4          3.5988811021E+04 2.3E+01     264 7.2E-01    12 F  F

      81   4          3.5988788701E+04 3.2E+01     264 1.0E+00    15 F  T

      82   4          3.5988371491E+04 2.2E+00     264 8.1E-01    61 F  F

      83   4          3.5987915836E+04 7.8E+00     264 5.0E-01    44 F  F

      84   4          3.5987692253E+04 1.1E+02     264 1.3E-01    17 F  F

      85   4          3.5987544391E+04 9.6E+01     264 8.9E-02    17 F  F

      86   4          3.5984460424E+04 8.8E+01     264 8.2E-01    15 F  T

      87   4          3.5847423713E+04 2.1E+03     265 3.3E-01     1 F  F

   Elapsed time      103.2 seconds.

 

    Iter Phase   Ninf     Objective     RGmax      NSB   Step  InItr MX OK

      88   4          3.5799393349E+04 5.2E+04     268 1.0E+00     1 F  F

      89   4          3.5477948297E+04 3.7E+03     270 2.4E-01     5 F  F

      90   4          3.5136209960E+04 4.7E+04     276 1.9E-01     4 T  T

      91   4          3.4012887708E+04 3.8E+05     285 1.5E-01    10 F  F

      92   4          3.3733686600E+04 3.2E+05     285 1.1E-01     9 F  F

      93   4          3.3325663853E+04 3.1E+05     285 2.2E-01     9 T  T

      94   4          2.8754705927E+04 2.3E+05     288 3.8E-01    11 F  T

      95   4          2.6855987975E+04 2.1E+05     291 2.8E-02    25 F  F

      96   4          2.2369948639E+04 1.6E+05     292 3.9E-01    25 F  T

      97   4          2.2273416803E+04 9.9E+04     292 6.0E-02     9 F  F

 

    Iter Phase   Ninf     Objective     RGmax      NSB   Step  InItr MX OK

      98   4          2.0017866956E+04 9.2E+04     292 1.0E+00    14 T  T

      99   4          1.9760283740E+04 9.7E+04     291 4.7E-05   307 F  T

     100   4          1.9757709761E+04 9.0E+04     292 6.6E-06   213 F  T

     101   4          1.8990185058E+04 9.0E+04     292 6.1E-02    29 F  F

     102   4          1.7589571399E+04 9.1E+04     293 1.2E-01    20 F  F

     103   4          1.5860354769E+04 1.7E+05     293 3.2E-01    17 F  F

     104   4          1.5071617664E+04 1.2E+05     293 2.5E-01    16 F  T

     105   4          1.3890103267E+04 6.3E+04     293 7.0E-01    16 F  T

     106   4          1.3175105657E+04 1.0E+05     293 8.6E-01    15 F  F

     107   4          1.1737870271E+04 2.4E+04     293 4.4E-01    47 F  T

   Elapsed time      141.8 seconds.

 

    Iter Phase   Ninf     Objective     RGmax      NSB   Step  InItr MX OK

     108   4          8.8199439191E+03 1.9E+05     293 7.2E-01    15 F  T

     109   4          6.9586125953E+03 6.0E+03     293 4.7E-01    26 F  T

     110   4          6.1017241707E+03 9.8E+03     293 4.1E-01    19 F  T

     111   4          5.5856120601E+03 1.9E+04     293 4.3E-01    21 F  F

     112   4          5.4706324000E+03 2.4E+04     293 2.5E-01    14 F  T

     113   4          5.0824174152E+03 2.5E+04     293 6.9E-01    16 F  F

     114   4          4.1437346810E+03 1.3E+04     293 8.0E-01    16 F  T

     115   4          3.4543001204E+03 1.9E+04     293 3.7E-01    30 F  T

     116   4          3.0305309193E+03 1.1E+04     294 2.5E-01    26 F  T

     117   4          2.1564620957E+03 7.9E+03     294 4.7E-01    55 F  T

 

    Iter Phase   Ninf     Objective     RGmax      NSB   Step  InItr MX OK

     118   4          1.9271320588E+03 2.6E+03     294 1.0E+00    33 T  T

     119   4          1.8429174887E+03 1.5E+04     293 5.9E-01    26 F  F

     120   4          1.7888530905E+03 1.0E+04     293 6.2E-01    21 F  F

     121   4          1.6738682561E+03 1.2E+03     293 3.8E-01    93 F  F

     122   4          1.5537481250E+03 1.6E+03     293 9.1E-01    34 F  F

     123   4          1.4888366849E+03 3.3E+03     293 5.1E-01    23 T  T

     124   4          1.4159239727E+03 1.8E+03     292 7.2E-01    25 F  T

     125   4          1.3848495320E+03 1.4E+03     293 5.5E-01    22 F  T

     126   4          1.3763145966E+03 4.8E+04     294 7.7E-03    61 F  T

     127   4          1.3696206201E+03 8.3E+02     294 9.7E-02    28 F  F

 

    Iter Phase   Ninf     Objective     RGmax      NSB   Step  InItr MX OK

     128   4          1.3635053422E+03 7.5E+02     294 8.8E-02    24 F  F

     129   4          1.3530433669E+03 1.0E+03     294 1.7E-01    22 T  T

     130   4          1.3325077441E+03 8.0E+02     293 3.2E-01    32 F  T

     131   4          1.3310192844E+03 2.0E+03     293 7.5E-03    66 F  T

     132   4          1.3157852786E+03 4.0E+02     294 7.5E-01    29 F  F

     133   4          1.3127254870E+03 6.7E+02     294 6.2E-02   147 F  F

     134   4          1.3125540219E+03 6.4E+02     294 4.3E-03    33 F  T

     135   4          1.3060432745E+03 6.6E+02     294 1.0E+00    22 T  T

     136   4          1.2937633344E+03 6.8E+01     291 4.4E-01    84 F  F

     137   4          1.2887228750E+03 2.7E+02     291 1.9E-01    29 F  T

   Elapsed time      179.7 seconds.

 

    Iter Phase   Ninf     Objective     RGmax      NSB   Step  InItr MX OK

     138   4          1.2886876579E+03 1.2E+03     292 1.6E-03    20 F  T

     139   4          1.2852888066E+03 9.6E+02     292 2.4E-01    18 F  F

     140   4          1.2787064651E+03 5.5E+02     292 7.5E-01    19 F  T

     141   4          1.2785417414E+03 1.3E+03     293 8.4E-03    46 F  T

     142   4          1.2757899637E+03 1.0E+03     293 5.0E-01    15 F  F

     143   4          1.2742550773E+03 5.4E+02     293 1.0E+00    19 T  T

     144   4          1.2740689984E+03 2.4E+03     294 1.6E-02    15 F  T

     145   4          1.2690705354E+03 1.5E+03     294 1.0E+00    14 T  T

     146   4          1.2665373145E+03 8.3E+01     291 1.0E+00    22 T  T

     147   4          1.2663895348E+03 2.3E+02     290 3.5E-03    67 F  F

 

    Iter Phase   Ninf     Objective     RGmax      NSB   Step  InItr MX OK

     148   4          1.2646486887E+03 2.4E+02     290 8.8E-01    16 F  T

     149   4          1.2643635668E+03 6.6E+02     291 2.9E-02    47 F  T

     150   4          1.2636946348E+03 6.3E+01     290 4.2E-01    24 F  T

     151   4          1.2633245767E+03 1.1E+02     290 4.2E-01    20 F  F

     152   4          1.2584935611E+03 8.1E+01     290 7.6E-01    20 F  F

     153   4          1.2579378166E+03 4.5E+02     291 1.4E-01    12 F  T

     154   4          1.2485824915E+03 2.5E+02     291 6.9E-01    25 F  F

     155   4          1.2419805760E+03 8.1E+03     292 3.1E-01    14 F  T

     156   4          1.2309438846E+03 9.2E+02     292 4.1E-01    13 F  T

     157   4          1.2051806076E+03 8.7E+03     292 4.4E-01    17 F  T

 

    Iter Phase   Ninf     Objective     RGmax      NSB   Step  InItr MX OK

     158   4          1.1821427179E+03 1.1E+03     293 1.0E+00    29 T  T

     159   4          1.1211150606E+03 1.1E+04     292 4.8E-01    24 F  T

     160   4          1.1167865681E+03 1.1E+04     292 1.4E-02   101 F  T

     161   4          1.0567643399E+03 1.2E+03     292 4.6E-01    57 F  T

     162   4          9.4256031588E+02 1.4E+03     292 7.5E-01    23 F  T

     163   4          8.7562557878E+02 1.9E+03     292 2.6E-01    45 F  T

     164   4          8.5000125221E+02 1.4E+03     292 4.8E-01    26 F  F

     165   4          8.2026950199E+02 7.9E+03     292 2.8E-01    40 F  T

     166   4          7.8767447634E+02 6.0E+02     293 2.4E-01   118 F  T

     167   4          7.6831075031E+02 1.1E+03     292 1.0E+00    24 T  T

   Elapsed time      213.1 seconds.

 

    Iter Phase   Ninf     Objective     RGmax      NSB   Step  InItr MX OK

     168   4          7.4428977192E+02 3.6E+03     291 3.5E-01    23 F  T

     169   4          7.4401236842E+02 3.3E+03     291 2.9E-03    43 F  T

     170   4          7.2752207465E+02 2.0E+03     292 4.8E-01    23 F  T

     171   4          7.1182921068E+02 8.7E+02     292 1.0E+00    16 T  T

     172   4          6.9929625542E+02 7.8E+02     291 4.5E-01    20 F  F

     173   4          6.9185211883E+02 4.9E+02     291 7.8E-01    18 F  F

     174   4          6.8719397538E+02 1.9E+02     291 9.8E-01    16 F  F

     175   4          6.8507152984E+02 1.7E+02     291 4.3E-01    19 F  T

     176   4          6.8383101626E+02 1.4E+02     292 2.2E-01    20 F  F

     177   4          6.8212970555E+02 1.2E+02     292 4.6E-01    17 F  T

 

    Iter Phase   Ninf     Objective     RGmax      NSB   Step  InItr MX OK

     178   4          6.7928529926E+02 2.2E+02     292 6.5E-01    26 F  F

     179   4          6.7794010197E+02 2.0E+02     292 1.0E+00    32 T  T

     180   4          6.7769226578E+02 1.3E+02     289 6.1E-02    50 F  T

     181   4          6.7673074184E+02 9.8E+01     289 1.0E+00    26 F  T

     182   4          6.7626904318E+02 3.8E+01     289 5.0E-01    33 F  F

     183   4          6.7566459747E+02 5.7E+01     289 9.7E-01    42 F  T

     184   4          6.7552925166E+02 2.1E+02     289 1.1E-01    26 F  F

     185   4          6.7525861401E+02 1.7E+02     289 5.0E-01    22 F  F

     186   4          6.7496632928E+02 5.7E+01     217 1.8E+00    18 F  T

     187   4          6.7477199304E+02 4.9E+01     230 1.0E+00    22 T  T

 

    Iter Phase   Ninf     Objective     RGmax      NSB   Step  InItr MX OK

     188   4          6.7465665123E+02 5.3E+00     231 1.0E+00    43 F  T

     189   4          6.7455301234E+02 8.9E+00     258 3.4E-01    48 F  T

     190   4          6.7447021087E+02 1.2E+02     260 1.0E+00    12 F  T

     191   4          6.7419452604E+02 4.6E+00     269 5.7E-01    24 F  T

     192   4          6.7393155910E+02 2.5E+02     269 5.0E-01     3 F  T

     193   4          6.7301893243E+02 4.4E+01     269 7.1E-01    18 F  T

     194   4          6.7199001871E+02 3.4E+02     270 3.1E-01    13 F  T

     195   4          6.7046255972E+02 2.5E+02     270 4.0E-01    14 F  T

     196   4          6.6932364676E+02 4.2E+02     270 2.4E-01    14 F  T

     197   4          6.6824640905E+02 1.9E+02     184 7.5E-01    18 F  T

 

    Iter Phase   Ninf     Objective     RGmax      NSB   Step  InItr MX OK

     198   4          6.6809700832E+02 1.6E+02     184 8.1E-03    64 F  T

     199   4          6.6688779060E+02 2.6E+02     215 9.5E-01    20 F  T

     200   4          6.6557599488E+02 2.3E+02     239 1.0E+00    17 F  T

     201   4          6.6510971318E+02 9.3E+01     242 1.0E+00    16 F  T

     202   4          6.6504942339E+02 6.1E+01     258 1.0E+00    14 F  T

     203   4          6.6485996031E+02 8.7E+00     261 1.0E+00    27 F  T

     204   4          6.6479354588E+02 1.9E+01     263 1.0E+00    18 F  T

     205   4          6.6470660890E+02 5.9E+00     263 6.5E-01    28 F  T

     206   4          6.6470149066E+02 3.9E+01     264 1.8E-02    19 F  T

     207   4          6.6468992548E+02 4.0E+01     267 5.9E-01    12 F  T

   Elapsed time      246.1 seconds.

 

    Iter Phase   Ninf     Objective     RGmax      NSB   Step  InItr MX OK

     208   4          6.6467813407E+02 1.9E+01     277 2.0E+00    14 F  T

     209   4          6.6464611108E+02 1.5E+01     277 1.0E+00    17 T  T

     210   4          6.6461115391E+02 1.2E+01     276 1.0E+00    16 F  T

     211   4          6.6458066426E+02 2.1E+01     277 6.4E-01    14 F  T

     212   4          6.6455100527E+02 5.8E+01     277 1.0E+00    12 F  T

     213   4          6.6453066330E+02 2.2E+00     277 1.0E+00    20 T  T

     214   4          6.6451843187E+02 1.7E+01     275 4.6E-01    17 F  F

     215   4          6.6450367367E+02 5.9E+00     275 7.1E-01    20 F  T

     216   4          6.6450323840E+02 1.6E+01     275 4.4E-02     5 F  T

     217   4          6.6449910810E+02 1.5E+01     275 1.0E+00    12 F  T

 

    Iter Phase   Ninf     Objective     RGmax      NSB   Step  InItr MX OK

     218   4          6.6447075887E+02 6.3E-01     275 1.0E+00    25 T  T

     219   4          6.6445926572E+02 1.7E+01     277 1.0E+00    13 T  T

     220   4          6.6440751131E+02 9.8E-01     282 7.7E-01    20 F  F

     221   4          6.6439289265E+02 3.6E+01     282 5.0E-01    14 F  T

     222   4          6.6433993730E+02 8.8E+00     282 4.9E-01    18 F  T

     223   4          6.6432262442E+02 2.4E+01     282 1.0E+00     4 F  T

     224   4          6.6424644728E+02 7.3E+00     282 4.4E-01    20 F  T

     225   4          6.6422238705E+02 2.7E+01     282 1.0E+00     4 F  T

     226   4          6.6409765706E+02 4.7E+00     282 5.0E-01    21 F  T

     227   4          6.6404725812E+02 8.3E+01     282 4.6E-01    14 F  T

 

    Iter Phase   Ninf     Objective     RGmax      NSB   Step  InItr MX OK

     228   4          6.6396983826E+02 3.8E+01     282 3.9E-01    19 F  T

     229   4          6.6392028278E+02 7.4E+01     282 3.2E-01    18 F  T

     230   4          6.6383922568E+02 8.2E+01     282 1.0E+00    12 T  T

     231   4          6.6382576789E+02 2.2E+00     280 3.6E-01    22 F  T

     232   4          6.6381650536E+02 1.3E+01     280 5.0E-01     4 F  T

     233   4          6.6380875195E+02 8.5E+00     280 1.0E+00    13 T  T

     234   4          6.6379852622E+02 7.9E+00     279 3.1E-01    16 F  T

     235   4          6.6379143689E+02 9.9E+00     279 5.7E-01    13 F  T

     236   4          6.6378038911E+02 9.1E+00     279 4.8E-01    16 F  T

     237   4          6.6377224783E+02 8.3E+00     279 1.0E+00    14 T  T

 

    Iter Phase   Ninf     Objective     RGmax      NSB   Step  InItr MX OK

     238   4          6.6376217471E+02 6.9E+00     278 7.9E-01    16 F  T

     239   4          6.6376136942E+02 9.2E+00     278 7.8E-02     6 F  T

     240   4          6.6375941181E+02 7.3E+00     278 2.2E-01    15 F  T

     241   4          6.6375443230E+02 5.7E+00     278 1.0E+00    14 T  T

     242   4          6.6374447423E+02 6.3E-01     277 2.0E+00    15 F  F

     243   4          6.6374284650E+02 2.1E+00     277 1.0E+00    14 T  T

     244   4          6.6374013888E+02 3.9E-02     274 9.9E-01    19 F  T

     245   4          6.6373821801E+02 8.3E+00     275 4.1E-01    13 F  T

     246   4          6.6373748441E+02 8.3E+00     275 1.0E+00    15 F  T

     247   4          6.6372911096E+02 5.1E-02     275 1.0E+00   169 T  T

 

    Iter Phase   Ninf     Objective     RGmax      NSB   Step  InItr MX OK

     248   4          6.6372282769E+02 1.7E+00     274 8.5E-01    35 F  T

     249   4          6.6372239671E+02 4.0E+00     274 9.2E-01    14 F  F

     250   4          6.6372192411E+02 3.1E-01     274 7.5E-01    29 F  F

     251   4          6.6372061061E+02 1.8E+00     274 5.2E+00    16 F  T

     252   4          6.6372058323E+02 1.3E+00     223 1.0E+00    13 F  T

     253   4          6.6372054334E+02 5.7E-02     225 1.0E+00    70 F  T

     254   4          6.6371963762E+02 3.6E-02     269 9.5E-01    74 F  T

     255   4          6.6371914030E+02 2.5E+00     271 1.0E+00    13 F  T

     256   4          6.6371824710E+02 5.5E-01     273 8.5E-01    18 F  F

     257   4          6.6371752083E+02 1.6E+00     274 1.0E+00    12 T  T

   Elapsed time      281.3 seconds.

 

    Iter Phase   Ninf     Objective     RGmax      NSB   Step  InItr MX OK

     258   4          6.6371715120E+02 9.9E-01     273 1.0E+00    12 T  T

     259   4          6.6371666915E+02 8.0E-01     272 1.6E+00    11 F  F

     260   4          6.6371635579E+02 1.2E+00     272 1.8E+00    11 F  F

     261   4          6.6371622220E+02 3.4E-01     272 1.2E+00    10 F  F

     262   4          6.6371614336E+02 7.3E-01     272 1.0E+00     8 T  T

     263   4          6.6371610827E+02 1.7E-01     271 1.0E+00     6 T  T

     264   4          6.6371610451E+02 4.2E-02     270 1.0E+00     4 T  T

     265   4          6.6371610451E+02 6.8E-04     269 1.0E+00     2 F  T

     266   4          6.6371610451E+02 9.8E-08     269

 

 ** Optimal solution. Reduced gradient less than tolerance.

 

--- Reading solution for model mfa

--- Executing after solve: elapsed 0:04:53.033

--- eiFlux_GAMS_Instationary.gms(208) 31 Mb
--- eiFlux_GAMS_Instationary.gms(278) 31 Mb

--- GDX File (execute_unload) C:\Users\dluga\OneDrive\Desktop\eiFlux_Inca_Comparison_Rev2\GAMS_Model\Results.gdx

--- GDX File C:\Users\dluga\OneDrive\Desktop\eiFlux_Inca_Comparison_Rev2\GAMS_Model\_gams_py_gdb1.gdx

*** Status: Normal completion

--- Job eiFlux_GAMS_Instationary.gms Stop 11/11/21 13:15:04 elapsed 0:04:53.101


Refining Grid
--- Job eiFlux_GAMS_Instationary.gms Start 11/11/21 13:15:04 34.2.0 r6925a71 WEX-WEI x86 64bit/MS Windows

--- Applying:

    C:\GAMS\34\gmsprmNT.txt

--- GAMS Parameters defined

    LP conopt

    MIP CPLEX

    RMIP conopt

    NLP conopt

    MCP PATH

    MPEC NLPEC

    RMPEC NLPEC

    CNS conopt

    DNLP conopt

    RMINLP conopt

    MINLP DICOPT

    QCP conopt

    MIQCP SBB

    RMIQCP conopt

    EMP JAMS

    Input C:\Users\dluga\OneDrive\Desktop\eiFlux_Inca_Comparison_Rev2\GAMS_Model\eiFlux_GAMS_Instationary.gms

    Output C:\Users\dluga\OneDrive\Desktop\eiFlux_Inca_Comparison_Rev2\GAMS_Model\_gams_py_gjo0.lst

    ScrDir C:\Users\dluga\OneDrive\Desktop\eiFlux_Inca_Comparison_Rev2\GAMS_Model\225h\

    SysDir C:\GAMS\34\

    CurDir C:\Users\dluga\OneDrive\Desktop\eiFlux_Inca_Comparison_Rev2\GAMS_Model\

    LogOption 3

    LogFile C:\Users\dluga\OneDrive\Desktop\eiFlux_Inca_Comparison_Rev2\GAMS_Model\_gams_py_gjo0.log

    GDX C:\Users\dluga\OneDrive\Desktop\eiFlux_Inca_Comparison_Rev2\GAMS_Model\_gams_py_gdb3.gdx

Licensee: Small MUD - 5 User License                     G200210/0001AS-WIN

          University of Maryland, Chemical and Biomolecular EngineerDC13915

          C:\Users\dluga\OneDrive\Pictures\Documents\GAMS\gamslice.txt

GAMS 34.2.0   Copyright (C) 1987-2021 GAMS Development. All rights reserved

--- Starting compilation

--- eiFlux_GAMS_Instationary.gms(62) 2 Mb

--- GDXin=C:\Users\dluga\OneDrive\Desktop\eiFlux_Inca_Comparison_Rev2\GAMS_Model\input.gdx

--- GDX File ($gdxIn) C:\Users\dluga\OneDrive\Desktop\eiFlux_Inca_Comparison_Rev2\GAMS_Model\input.gdx

--- eiFlux_GAMS_Instationary.gms(274) 4 Mb

--- GDXin=C:\Users\dluga\OneDrive\Desktop\eiFlux_Inca_Comparison_Rev2\GAMS_Model\input.gdx

--- GDX File ($gdxIn) C:\Users\dluga\OneDrive\Desktop\eiFlux_Inca_Comparison_Rev2\GAMS_Model\input.gdx

--- eiFlux_GAMS_Instationary.gms(327) 4 Mb

--- Starting execution: elapsed 0:00:00.031

--- eiFlux_GAMS_Instationary.gms(208) 6 Mb

--- Generating CNS model initx

--- eiFlux_GAMS_Instationary.gms(157) 39 Mb
--- eiFlux_GAMS_Instationary.gms(157) 40 Mb
--- eiFlux_GAMS_Instationary.gms(163) 40 Mb
--- eiFlux_GAMS_Instationary.gms(163) 41 Mb
--- eiFlux_GAMS_Instationary.gms(163) 45 Mb
--- eiFlux_GAMS_Instationary.gms(163) 45 Mb
--- eiFlux_GAMS_Instationary.gms(163) 47 Mb
--- eiFlux_GAMS_Instationary.gms(168) 50 Mb
--- eiFlux_GAMS_Instationary.gms(213) 50 Mb
--- eiFlux_GAMS_Instationary.gms(213) 51 Mb

--- LOOPS cidx = 0

---   75,044 rows  76,072 columns  441,848 non-zeroes

---   92,040 nl-code  17,820 nl-non-zeroes

--- eiFlux_GAMS_Instationary.gms(213) 49 Mb

--- Executing CONOPT4 (Solvelink=2): elapsed 0:00:04.465


CONOPT 4         34.2.0 r6925a71 Released Feb 05, 2021 WEI x86 64bit/MS Window


Reading parameter(s) from "C:\Users\dluga\OneDrive\Desktop\eiFlux_Inca_Comparison_Rev2\GAMS_Model\conopt4.opt"

>>  LFNICR 20000

>>  Lim_SlowPrg 1000

>>  Frq_Rescale 1

>>  Flg_2DDir 1

Finished reading from "C:\Users\dluga\OneDrive\Desktop\eiFlux_Inca_Comparison_Rev2\GAMS_Model\conopt4.opt"


 

 

    C O N O P T   version 4.23

    Copyright (C) ARKI Consulting and Development A/S

                  Bagsvaerdvej 246 A

                  DK-2880 Bagsvaerd, Denmark

    Licensed to:  GAMS/CONOPT OEM License

 

 

    The user model has 75044 constraints and 76072 variables

    with 441848 Jacobian elements, 17820 of which are nonlinear.

 

    Iter Phase   Ninf   Infeasibility   RGmax      NSB   Step  InItr MX OK

       0   0          1.0431500000E+04 (Input point)

 

    The pre-triangular part of the model has 0 constraints and 1028 variables.

    There are 8224 definitional constraints and defined variables.

 

    Preprocessed model has 66820 constraints and 66820 variables

    with 378112 Jacobian elements, 17820 of which are nonlinear.

 

    Iter Phase   Ninf   Infeasibility   RGmax      NSB   Step  InItr MX OK

                      1.0431500000E+04 (Full preprocessed model)

                      1.0416500000E+04 (After scaling)

       1   0       0  9.4910787311E+03                 1.2E-01     1 F  T

       2   0       0  6.7975524856E+03                 2.9E-01     1 F  T

       3   1       0  9.6873158062E-10                 1.0E+00     5 F  T

 

 ** Feasible solution to a square system.

 

--- Reading solution for model initx

--- eiFlux_GAMS_Instationary.gms(213) 49 Mb  4 secs

--- Executing after solve: elapsed 0:00:08.817

--- eiFlux_GAMS_Instationary.gms(208) 49 Mb

--- Generating NLP model mfa

--- eiFlux_GAMS_Instationary.gms(157) 51 Mb
--- eiFlux_GAMS_Instationary.gms(157) 55 Mb
--- eiFlux_GAMS_Instationary.gms(159) 55 Mb
--- eiFlux_GAMS_Instationary.gms(159) 63 Mb
--- eiFlux_GAMS_Instationary.gms(159) 68 Mb
--- eiFlux_GAMS_Instationary.gms(159) 72 Mb
--- eiFlux_GAMS_Instationary.gms(167) 75 Mb
--- eiFlux_GAMS_Instationary.gms(225) 75 Mb

--- LOOPS cidx = 0

---   78,315 rows  79,641 columns  656,856 non-zeroes

---   798,818 nl-code  338,802 nl-non-zeroes

--- eiFlux_GAMS_Instationary.gms(225) 70 Mb

--- Executing CONOPT4 (Solvelink=2): elapsed 0:00:12.345


CONOPT 4         34.2.0 r6925a71 Released Feb 05, 2021 WEI x86 64bit/MS Window


Reading parameter(s) from "C:\Users\dluga\OneDrive\Desktop\eiFlux_Inca_Comparison_Rev2\GAMS_Model\conopt4.opt"

>>  LFNICR 20000

>>  Lim_SlowPrg 1000

>>  Frq_Rescale 1

>>  Flg_2DDir 1

Finished reading from "C:\Users\dluga\OneDrive\Desktop\eiFlux_Inca_Comparison_Rev2\GAMS_Model\conopt4.opt"


 

 

    C O N O P T   version 4.23

    Copyright (C) ARKI Consulting and Development A/S

                  Bagsvaerdvej 246 A

                  DK-2880 Bagsvaerd, Denmark

    Licensed to:  GAMS/CONOPT OEM License

 

 

    The user model has 78315 constraints and 79641 variables

    with 656856 Jacobian elements, 338802 of which are nonlinear.

    The Hessian of the Lagrangian has 1182 elements on the diagonal,

    140010 elements below the diagonal, and 63881 nonlinear variables.

 

    Iter Phase   Ninf   Infeasibility   RGmax      NSB   Step  InItr MX OK

       0   0          1.7944529431E-08 (Input point)

 

    The pre-triangular part of the model has 24 constraints and 1055 variables.

    The post-triangular part of the model has 10410 constraints and variables.

 

    Preprocessed model has 67881 constraints and 68176 variables

    with 515252 Jacobian elements, 254640 of which are nonlinear.

 

    Iter Phase   Ninf   Infeasibility   RGmax      NSB   Step  InItr MX OK

                      8.2750485922E-02 (Full preprocessed model)

                      1.2572293197E-02 (After scaling)

                      4.1841566895E-04 (After adjusting individual variables)

       1   0       0  1.1879705349E-09                 1.0E+00     1 T  T

 

 ** Feasible solution. Value of objective =    924.615382393

   Elapsed time       32.3 seconds.

 

    Iter Phase   Ninf     Objective     RGmax      NSB   Step  InItr MX OK

       2   3          9.2458712272E+02 2.2E+04      22 2.4E-08    25 F  T

       3   4          6.5413238495E+02 2.4E+03     243 1.0E+00    22 T  T

       4   4          6.5227145404E+02 2.9E+03     255 1.0E+00    13 F  T

       5   4          6.5057110068E+02 1.6E+02     255 1.0E+00    61 F  T

       6   4          6.5000800784E+02 7.0E+02     256 1.0E+00    15 F  T

       7   4          6.4855319098E+02 9.2E+01     259 2.3E-01    38 F  T

       8   4          6.4783608694E+02 2.3E+02     259 1.0E+00    17 F  T

       9   4          6.4759452600E+02 1.9E+01     259 1.0E+00    66 F  T

      10   4          6.4756039339E+02 5.1E+01     266 1.0E+00    18 F  T

      11   4          6.4748312089E+02 3.2E+00     265 2.0E-01   127 F  T

 

    Iter Phase   Ninf     Objective     RGmax      NSB   Step  InItr MX OK

      12   4          6.4741444977E+02 4.3E+01     268 1.0E+00    12 F  T

      13   4          6.4740267393E+02 1.3E+00     268 6.3E-01    41 F  T

      14   4          6.4739750992E+02 1.1E+01     268 1.0E+00    15 F  T

      15   4          6.4737846451E+02 7.5E+03     275 4.7E-03    77 F  F

      16   4          6.4737109327E+02 4.3E+01     275 3.7E-03    53 F  T

      17   4          6.4735783492E+02 4.2E+01     272 1.0E+00    16 T  T

      18   4          6.4735313070E+02 1.1E+00     269 1.0E+00    28 F  T

      19   4          6.4732795480E+02 2.2E+00     269 1.1E+00    24 T  T

      20   4          6.4732709972E+02 1.5E+01     268 1.0E+00    12 F  T

      21   4          6.4732709709E+02 3.5E-01     269 1.0E+00    11 T  T

   Elapsed time       86.0 seconds.

 

    Iter Phase   Ninf     Objective     RGmax      NSB   Step  InItr MX OK

      22   4          6.4732709708E+02 4.1E-02     270 1.0E+00    12 T  T

      23   4          6.4732709708E+02 1.9E-04     268 1.0E+00     1 F  T

      24   4          6.4732709708E+02 4.6E-08     268

 

 ** Optimal solution. Reduced gradient less than tolerance.

 

--- Reading solution for model mfa

--- Executing after solve: elapsed 0:01:46.754

--- eiFlux_GAMS_Instationary.gms(208) 70 Mb
--- eiFlux_GAMS_Instationary.gms(278) 70 Mb

--- GDX File (execute_unload) C:\Users\dluga\OneDrive\Desktop\eiFlux_Inca_Comparison_Rev2\GAMS_Model\Results.gdx

--- GDX File C:\Users\dluga\OneDrive\Desktop\eiFlux_Inca_Comparison_Rev2\GAMS_Model\_gams_py_gdb3.gdx

*** Status: Normal completion

--- Job eiFlux_GAMS_Instationary.gms Stop 11/11/21 13:16:51 elapsed 0:01:46.869


 Experiment exp1

 Measurement Time 0.30
  Metabolite           Atoms    M+    Measured (scaled)  Simulated   Residual
         Ala              bc     0                 0.96     0.9601     0.0001
         Ala              bc     1               0.0219      0.021      0.013
         Ala              bc     2               0.0242     0.0189     0.2794
         Ala             abc     0               0.9495     0.9497     0.0002
         Ala             abc     1               0.0275     0.0311     0.1061
         Ala             abc     2               0.0107     0.0127     0.0367
         Ala             abc     3               0.0152     0.0066     1.1541
         Asn            abcd     0               0.9553     0.9579     0.0325
         Asn            abcd     1               0.0503     0.0414     2.1589
         Asn            abcd     2                    0     0.0007     0.0096
         Asn            abcd     3                    0        0.0        0.0
         Asn            abcd     4                    0        0.0        0.0
         Asp              ab     0               0.9745     0.9746     0.0004
         Asp              ab     1               0.0308     0.0238     0.6072
         Asp              ab     2                    0     0.0015     0.0939
         Asp             bcd     0               0.9617     0.9633     0.0116
         Asp             bcd     1               0.0449      0.032     1.1477
         Asp             bcd     2               0.0055     0.0044     0.0473
         Asp             bcd     3               0.0116     0.0002     2.6117
         Asp            abcd     0               0.9524     0.9529     0.0071
         Asp            abcd     1               0.0509      0.042     2.1695
         Asp            abcd     2               0.0131     0.0034     0.4729
         Asp            abcd     3               0.0047     0.0015     0.1575
         Asp            abcd     4                    0     0.0001        0.0
         Glu            bcde     0               0.9577     0.9578     0.0001
         Glu            bcde     1               0.0421     0.0414      0.009
         Glu            bcde     2                    0     0.0007     0.0108
         Glu            bcde     3                    0        0.0        0.0
         Glu            bcde     4                    0        0.0        0.0
         Glu           abcde     0               0.9472     0.9476     0.0022
         Glu           abcde     1               0.0543     0.0512      0.253
         Glu           abcde     2                0.006     0.0012     0.2359
         Glu           abcde     3               0.0018        0.0     0.0164
         Glu           abcde     4               0.0019        0.0     0.0363
         Glu           abcde     5               0.0029        0.0     0.0846
         Gln           abcde     0               0.9477     0.9476        0.0
         Gln           abcde     1               0.0507     0.0512      0.007
         Gln           abcde     2                    0     0.0011     0.0085
         Gln           abcde     3                    0        0.0        0.0
         Gln           abcde     4                    0        0.0        0.0
         Gln           abcde     5                    0        0.0        0.0
         Gly               b     0               0.9765     0.9764        0.0
         Gly               b     1               0.0221     0.0236     0.0264
         Gly              ab     0               0.9659     0.9657     0.0004
         Gly              ab     1                 0.02     0.0296      1.868
         Gly              ab     2               0.0083     0.0047      0.274
         Ile           bcdef     0               0.9433     0.9437     0.0009
         Ile           bcdef     1               0.0509     0.0511     0.0002
         Ile           bcdef     2               0.0114     0.0051     0.8063
         Ile           bcdef     3                    0     0.0001     0.0003
         Ile           bcdef     4               0.0068        0.0     0.5743
         Ile           bcdef     5                    0        0.0        0.0
         Leu           bcdef     0               0.9459     0.9455      0.004
         Leu           bcdef     1               0.0349     0.0532     5.2107
         Leu           bcdef     2               0.0019     0.0012      0.003
         Leu           bcdef     3                    0        0.0        0.0
         Leu           bcdef     4                    0        0.0        0.0
         Leu           bcdef     5               0.0018        0.0     0.0326
         Met            bcde     0               0.9575     0.9579     0.0017
         Met            bcde     1               0.0476     0.0415      0.192
         Met            bcde     2               0.0186     0.0007     1.6434
         Met            bcde     3                    0        0.0        0.0
         Met            bcde     4               0.0142        0.0     1.6725
         Met           abcde     0                0.947     0.9476     0.0058
         Met           abcde     1               0.0543     0.0513      0.091
         Met           abcde     2                    0     0.0011     0.0125
         Met           abcde     3               0.0046        0.0     0.2091
         Met           abcde     4                0.012        0.0     3.9812
         Met           abcde     5               0.0269        0.0      3.225
         Phe        bcdefghi     0               0.9088     0.9088        0.0
         Phe        bcdefghi     1               0.0776     0.0787     0.0483
         Phe        bcdefghi     2               0.0135     0.0118      0.034
         Phe        bcdefghi     3               0.0058     0.0006     0.1356
         Phe        bcdefghi     4                    0        0.0        0.0
         Phe        bcdefghi     5               0.0047        0.0     0.3447
         Phe        bcdefghi     6                    0        0.0        0.0
         Phe        bcdefghi     7               0.0068        0.0     0.2359
         Phe        bcdefghi     8               0.0114        0.0     1.6042
         Phe              ab     0               0.9693     0.9694     0.0003
         Phe              ab     1               0.0176     0.0272     0.5397
         Phe              ab     2               0.0122     0.0034     2.1586
         Phe       abcdefghi     0               0.8973      0.899     0.0186
         Phe       abcdefghi     1               0.0963     0.0876     0.3367
         Phe       abcdefghi     2               0.0112     0.0096     0.0756
         Phe       abcdefghi     3                    0     0.0035     0.3493
         Phe       abcdefghi     4                0.009     0.0002     2.1539
         Phe       abcdefghi     5               0.0064        0.0     0.4107
         Phe       abcdefghi     6               0.0256        0.0     3.3413
         Phe       abcdefghi     7                    0        0.0        0.0
         Phe       abcdefghi     8                    0        0.0        0.0
         Phe       abcdefghi     9                    0        0.0        0.0
         Ser              bc     0               0.7867     0.7824     0.0795
         Ser              bc     1               0.0266     0.0242     0.0394
         Ser              bc     2               0.1904     0.1933     0.2301
         Ser              ab     0               0.7807     0.7851     0.1342
         Ser              ab     1               0.1657     0.1468     2.1155
         Ser              ab     2               0.0751     0.0681     0.4954
         Ser             abc     0               0.7715     0.7717     0.0019
         Ser             abc     1               0.0409     0.0338     2.0278
         Ser             abc     2               0.1238     0.1272     0.1172
         Ser             abc     3                0.067     0.0673     0.0021
         Thr             bcd     0               0.9665     0.9682     0.0214
         Thr             bcd     1               0.0473     0.0314     3.9577
         Thr             bcd     2                    0     0.0004     0.0009
         Thr             bcd     3                    0        0.0        0.0
         Thr            abcd     0               0.9578     0.9578        0.0
         Thr            abcd     1               0.0366     0.0414     0.1619
         Thr            abcd     2               0.0151     0.0007     1.2236
         Thr            abcd     3               0.0045        0.0     0.5465
         Thr            abcd     4                    0        0.0        0.0
         Tyr              ab     0               0.9761     0.9762     0.0001
         Tyr              ab     1               0.0232     0.0228     0.0009
         Tyr              ab     2               0.0101      0.001      1.291
         Val            bcde     0                0.918     0.9182     0.0008
         Val            bcde     1               0.0445     0.0401     0.0982
         Val            bcde     2               0.0404      0.037     0.2307
         Val            bcde     3                    0     0.0009     0.0047
         Val            bcde     4               0.0028     0.0038     0.0417
         Val           abcde     0               0.9078     0.9082     0.0011
         Val           abcde     1               0.0469     0.0496     0.0607
         Val           abcde     2               0.0368     0.0309     0.5448
         Val           abcde     3               0.0011     0.0073     1.5469
         Val           abcde     4               0.0042     0.0027     0.0136
         Val           abcde     5               0.0054     0.0013      0.113
         aKG           abcde     0               0.9469     0.9472     0.0009
         aKG           abcde     1               0.0593     0.0512     0.4503
         aKG           abcde     2               0.0025     0.0015     0.0251
         aKG           abcde     3                    0        0.0        0.0
         aKG           abcde     4                    0        0.0        0.0
         aKG           abcde     5                0.004        0.0     0.1107
         Cit          abcdef     0               0.9058      0.905     0.0055
         Cit          abcdef     1               0.0478       0.06     0.8678
         Cit          abcdef     2               0.0236     0.0308     1.4457
         Cit          abcdef     3                    0     0.0031      0.068
         Cit          abcdef     4                    0     0.0008     0.0057
         Cit          abcdef     5               0.0153     0.0003     1.1385
         Cit          abcdef     6               0.0084        0.0     0.8663
         Fum            abcd     0                0.943      0.943        0.0
         Fum            abcd     1               0.0417     0.0432     0.0131
         Fum            abcd     2                    0     0.0091     0.6802
         Fum            abcd     3               0.0113     0.0045     0.3205
         Fum            abcd     4                    0     0.0002     0.0014
         Mal            abcd     0               0.9044     0.9042     0.0002
         Mal            abcd     1               0.0483     0.0481     0.0016
         Mal            abcd     2               0.0318     0.0307     0.0101
         Mal            abcd     3               0.0046     0.0161     3.6974
         Mal            abcd     4                    0      0.001     0.0083
         Pyr             abc     0               0.7289     0.7281     0.0138
         Pyr             abc     1               0.0355     0.0288     0.3056
         Pyr             abc     2                0.155      0.159     0.0917
         Pyr             abc     3               0.0693     0.0841      2.187
         Suc            abcd     0               0.9426      0.943     0.0016
         Suc            abcd     1               0.0383     0.0432     0.2996
         Suc            abcd     2               0.0138     0.0091     0.6289
         Suc            abcd     3               0.0151     0.0045     1.4025
         Suc            abcd     4                0.014     0.0002     1.9057

 Total Residual at Current Time 75.0607

 Measurement Time 0.75
  Metabolite           Atoms    M+    Measured (scaled)  Simulated   Residual
         Ala              bc     0               0.8808     0.8823     0.0349
         Ala              bc     1               0.0278     0.0218      0.452
         Ala              bc     2               0.1217      0.096     3.9075
         Ala             abc     0                 0.87     0.8711     0.0148
         Ala             abc     1               0.0085     0.0316     3.6927
         Ala             abc     2               0.0786     0.0638     1.5229
         Ala             abc     3               0.0524     0.0335     1.8094
         Asn            abcd     0               0.9566     0.9574     0.0066
         Asn            abcd     1               0.0593     0.0415     1.6088
         Asn            abcd     2                    0      0.001     0.0113
         Asn            abcd     3                    0     0.0002     0.0002
         Asn            abcd     4               0.0217        0.0     3.2541
         Asp              ab     0               0.9454     0.9454        0.0
         Asp              ab     1               0.0425     0.0436     0.0087
         Asp              ab     2               0.0129      0.011     0.0576
         Asp             bcd     0               0.9275     0.9281     0.0016
         Asp             bcd     1               0.0378     0.0365     0.0081
         Asp             bcd     2               0.0338     0.0312     0.1804
         Asp             bcd     3               0.0044     0.0042     0.0017
         Asp            abcd     0               0.9163     0.9172     0.0033
         Asp            abcd     1               0.0585     0.0466     0.8491
         Asp            abcd     2               0.0126     0.0226     1.5747
         Asp            abcd     3               0.0137     0.0125     0.0195
         Asp            abcd     4               0.0092     0.0012     0.9902
         Glu            bcde     0               0.9525     0.9528     0.0005
         Glu            bcde     1               0.0466     0.0413     0.2248
         Glu            bcde     2                    0     0.0055     0.1361
         Glu            bcde     3               0.0008     0.0001     0.0034
         Glu            bcde     4                    0     0.0002     0.0011
         Glu           abcde     0               0.9426     0.9424     0.0002
         Glu           abcde     1               0.0365     0.0512     1.0971
         Glu           abcde     2               0.0056     0.0059     0.0014
         Glu           abcde     3               0.0062     0.0003     0.2461
         Glu           abcde     4               0.0024     0.0002     0.0408
         Glu           abcde     5               0.0108        0.0     0.9619
         Gln           abcde     0               0.9474     0.9475     0.0003
         Gln           abcde     1               0.0466     0.0512     0.1502
         Gln           abcde     2               0.0119     0.0013     1.7588
         Gln           abcde     3                    0        0.0        0.0
         Gln           abcde     4                    0        0.0        0.0
         Gln           abcde     5               0.0157        0.0     1.7113
         Gly               b     0               0.9188      0.919     0.0006
         Gly               b     1               0.0818      0.081      0.021
         Gly              ab     0                0.907     0.9072     0.0004
         Gly              ab     1                 0.07     0.0679     0.0209
         Gly              ab     2               0.0287     0.0248     0.1028
         Ile           bcdef     0               0.9241     0.9255     0.0112
         Ile           bcdef     1               0.0529     0.0507     0.0628
         Ile           bcdef     2               0.0333     0.0231     1.6256
         Ile           bcdef     3               0.0026     0.0007     0.0353
         Ile           bcdef     4                    0        0.0        0.0
         Ile           bcdef     5               0.0046        0.0     0.1475
         Leu           bcdef     0               0.9342      0.934     0.0003
         Leu           bcdef     1               0.0603     0.0632     0.3379
         Leu           bcdef     2                    0     0.0022     0.0775
         Leu           bcdef     3               0.0233     0.0004     3.6592
         Leu           bcdef     4                    0     0.0001     0.0001
         Leu           bcdef     5               0.0112     0.0001     1.5328
         Met            bcde     0               0.9572     0.9571     0.0001
         Met            bcde     1               0.0327     0.0419     0.4908
         Met            bcde     2               0.0053      0.001     0.0961
         Met            bcde     3                    0        0.0        0.0
         Met            bcde     4                    0        0.0        0.0
         Met           abcde     0               0.9465     0.9469      0.001
         Met           abcde     1               0.0523     0.0516     0.0098
         Met           abcde     2                    0     0.0013     0.0124
         Met           abcde     3               0.0051     0.0001     0.9997
         Met           abcde     4               0.0119        0.0     0.7149
         Met           abcde     5                    0        0.0        0.0
         Phe        bcdefghi     0               0.8758     0.8749     0.0174
         Phe        bcdefghi     1               0.0667     0.0765     3.8809
         Phe        bcdefghi     2               0.0542     0.0449     0.8696
         Phe        bcdefghi     3                    0     0.0029     0.1056
         Phe        bcdefghi     4               0.0149     0.0006     1.2179
         Phe        bcdefghi     5               0.0131     0.0001     2.6466
         Phe        bcdefghi     6               0.0015        0.0     0.0337
         Phe        bcdefghi     7                0.007        0.0     0.7535
         Phe        bcdefghi     8               0.0006        0.0     0.0036
         Phe              ab     0               0.9337     0.9341     0.0022
         Phe              ab     1               0.0567     0.0502     0.1861
         Phe              ab     2               0.0193     0.0157     0.5099
         Phe       abcdefghi     0               0.8658     0.8648     0.0062
         Phe       abcdefghi     1               0.0821     0.0856     0.3375
         Phe       abcdefghi     2               0.0186     0.0314     0.9722
         Phe       abcdefghi     3               0.0108     0.0164     0.2569
         Phe       abcdefghi     4               0.0028     0.0014     0.0545
         Phe       abcdefghi     5                    0     0.0003     0.0019
         Phe       abcdefghi     6               0.0141     0.0001     4.0131
         Phe       abcdefghi     7               0.0032        0.0     0.0462
         Phe       abcdefghi     8                    0        0.0        0.0
         Phe       abcdefghi     9                    0        0.0        0.0
         Ser              bc     0                0.604     0.6061     0.0234
         Ser              bc     1               0.0651     0.0583     0.2736
         Ser              bc     2               0.3382     0.3356     0.0311
         Ser              ab     0               0.6291     0.6277     0.0556
         Ser              ab     1               0.2436     0.2498     0.7795
         Ser              ab     2               0.1263     0.1225     0.1835
         Ser             abc     0                0.591     0.5918     0.0039
         Ser             abc     1               0.0695     0.0652     0.7338
         Ser             abc     2               0.1955     0.2253     3.9443
         Ser             abc     3               0.1211     0.1176     0.4822
         Thr             bcd     0               0.9675     0.9674     0.0001
         Thr             bcd     1               0.0184     0.0315     1.2014
         Thr             bcd     2                    0      0.001     0.0095
         Thr             bcd     3               0.0039     0.0001     0.1429
         Thr            abcd     0                0.956     0.9571      0.013
         Thr            abcd     1               0.0769     0.0415     5.5638
         Thr            abcd     2                    0     0.0011     0.0153
         Thr            abcd     3               0.0003     0.0003        0.0
         Thr            abcd     4                    0        0.0        0.0
         Tyr              ab     0               0.9662     0.9663     0.0001
         Tyr              ab     1               0.0326     0.0293     0.0764
         Tyr              ab     2               0.0073     0.0045     0.2168
         Val            bcde     0               0.7748     0.7744     0.0062
         Val            bcde     1               0.0407     0.0374     0.1696
         Val            bcde     2               0.1311     0.1463     1.3644
         Val            bcde     3                    0     0.0054     0.2391
         Val            bcde     4               0.0335     0.0366     0.0471
         Val           abcde     0               0.7644     0.7648     0.0009
         Val           abcde     1               0.0488     0.0457     0.0501
         Val           abcde     2               0.1194     0.1205     0.0526
         Val           abcde     3               0.0367     0.0309     0.9113
         Val           abcde     4               0.0256     0.0252     0.0018
         Val           abcde     5               0.0133     0.0128      0.009
         aKG           abcde     0               0.9316      0.931     0.0044
         aKG           abcde     1               0.0354      0.051     3.0178
         aKG           abcde     2               0.0077     0.0162     1.4645
         aKG           abcde     3               0.0057     0.0009     0.6342
         aKG           abcde     4               0.0029     0.0009      0.022
         aKG           abcde     5                0.012     0.0001     1.1798
         Cit          abcdef     0               0.7574     0.7585     0.0172
         Cit          abcdef     1               0.0376     0.0585     5.3764
         Cit          abcdef     2               0.1506     0.1455     0.7269
         Cit          abcdef     3               0.0111     0.0198     1.2074
         Cit          abcdef     4               0.0099     0.0114     0.0358
         Cit          abcdef     5                    0     0.0057     0.2234
         Cit          abcdef     6               0.0147     0.0006     1.0245
         Fum            abcd     0               0.8611     0.8614     0.0014
         Fum            abcd     1               0.0676     0.0534     2.0204
         Fum            abcd     2               0.0376     0.0533     3.0277
         Fum            abcd     3               0.0353     0.0289     0.4058
         Fum            abcd     4                    0      0.003     0.0523
         Mal            abcd     0               0.7835     0.7856     0.0265
         Mal            abcd     1               0.0564     0.0631      0.446
         Mal            abcd     2               0.0972     0.0923     0.6693
         Mal            abcd     3               0.0508     0.0528     0.0414
         Mal            abcd     4               0.0117     0.0061     0.6503
         Pyr             abc     0                0.542     0.5485     0.2503
         Pyr             abc     1               0.0235     0.0374     3.9389
         Pyr             abc     2               0.2782      0.271     0.8083
         Pyr             abc     3               0.1404     0.1431     0.0713
         Suc            abcd     0               0.8621     0.8614     0.0024
         Suc            abcd     1               0.0479     0.0534     0.3662
         Suc            abcd     2               0.0314     0.0533     2.4542
         Suc            abcd     3               0.0356     0.0289     0.6888
         Suc            abcd     4                    0      0.003     0.0451

 Total Residual at Current Time 99.7235

 Measurement Time 1.20
  Metabolite           Atoms    M+    Measured (scaled)  Simulated   Residual
         Ala              bc     0               0.7989     0.7992     0.0011
         Ala              bc     1               0.0093      0.025       1.25
         Ala              bc     2               0.1779     0.1758     0.0433
         Ala             abc     0               0.7874     0.7869     0.0083
         Ala             abc     1               0.0381     0.0338     0.1294
         Ala             abc     2               0.1177     0.1173     0.0012
         Ala             abc     3               0.0561     0.0621      1.432
         Asn            abcd     0               0.9558     0.9557        0.0
         Asn            abcd     1                0.041     0.0417     0.0113
         Asn            abcd     2                    0     0.0018     0.0676
         Asn            abcd     3                    0     0.0007     0.0023
         Asn            abcd     4               0.0021     0.0001     0.1614
         Asp              ab     0                0.898     0.8996     0.0133
         Asp              ab     1               0.0902      0.075     1.3552
         Asp              ab     2               0.0207     0.0254      0.151
         Asp             bcd     0               0.8741     0.8744      0.002
         Asp             bcd     1               0.0341     0.0437     0.9257
         Asp             bcd     2               0.0866     0.0689     1.6022
         Asp             bcd     3               0.0172     0.0131     0.4759
         Asp            abcd     0               0.8623     0.8619     0.0055
         Asp            abcd     1               0.0426     0.0537     1.5191
         Asp            abcd     2               0.0454      0.051       0.65
         Asp            abcd     3               0.0321     0.0298      0.029
         Asp            abcd     4                    0     0.0036     0.0923
         Glu            bcde     0               0.9242     0.9264      0.036
         Glu            bcde     1               0.0508     0.0411     1.1644
         Glu            bcde     2               0.0352     0.0292     1.4613
         Glu            bcde     3                    0     0.0009     0.0108
         Glu            bcde     4               0.0026     0.0023     0.0003
         Glu           abcde     0               0.9151     0.9157     0.0017
         Glu           abcde     1               0.0455      0.051     0.3119
         Glu           abcde     2               0.0328     0.0287     0.4645
         Glu           abcde     3               0.0056      0.002     0.2089
         Glu           abcde     4               0.0143     0.0022     1.2006
         Glu           abcde     5                    0     0.0003      0.001
         Gln           abcde     0               0.9456     0.9458     0.0005
         Gln           abcde     1               0.0636     0.0512     0.7839
         Gln           abcde     2                    0     0.0028     0.0456
         Gln           abcde     3                    0     0.0001     0.0004
         Gln           abcde     4               0.0066     0.0001     0.2919
         Gln           abcde     5                    0        0.0        0.0
         Gly               b     0                0.855     0.8562     0.0125
         Gly               b     1               0.1548     0.1438     0.6166
         Gly              ab     0               0.8432     0.8423     0.0159
         Gly              ab     1               0.0984     0.1103     0.7254
         Gly              ab     2               0.0342     0.0474     3.5413
         Ile           bcdef     0               0.9029     0.9029        0.0
         Ile           bcdef     1               0.0499     0.0507     0.0106
         Ile           bcdef     2               0.0446     0.0449     0.0034
         Ile           bcdef     3               0.0043     0.0014     0.0805
         Ile           bcdef     4               0.0051     0.0001     0.5158
         Ile           bcdef     5               0.0092        0.0     1.3122
         Leu           bcdef     0               0.9198     0.9187      0.007
         Leu           bcdef     1               0.0683     0.0755     0.8093
         Leu           bcdef     2                0.004     0.0038     0.0008
         Leu           bcdef     3                0.003     0.0013     0.0261
         Leu           bcdef     4               0.0132     0.0004     1.6269
         Leu           bcdef     5               0.0005     0.0003     0.0008
         Met            bcde     0               0.9544     0.9545     0.0001
         Met            bcde     1               0.0423     0.0433     0.0077
         Met            bcde     2                    0     0.0019     0.0544
         Met            bcde     3               0.0069     0.0003     0.8964
         Met            bcde     4               0.0013        0.0     0.0118
         Met           abcde     0               0.9423     0.9443     0.0408
         Met           abcde     1                0.078     0.0531     5.1271
         Met           abcde     2                    0      0.002     0.0238
         Met           abcde     3               0.0241     0.0005     2.4596
         Met           abcde     4                0.007     0.0001     0.2109
         Met           abcde     5               0.0039        0.0     0.2425
         Phe        bcdefghi     0               0.8307     0.8348     0.0888
         Phe        bcdefghi     1               0.0905     0.0748     2.0373
         Phe        bcdefghi     2               0.0898     0.0817      0.333
         Phe        bcdefghi     3               0.0073     0.0058      0.036
         Phe        bcdefghi     4               0.0038      0.002      0.027
         Phe        bcdefghi     5               0.0075     0.0005     0.9999
         Phe        bcdefghi     6               0.0108     0.0003     0.9147
         Phe        bcdefghi     7                    0     0.0001     0.0003
         Phe        bcdefghi     8                    0     0.0001        0.0
         Phe              ab     0               0.8939     0.8936     0.0005
         Phe              ab     1               0.0766     0.0764     0.0003
         Phe              ab     2               0.0172     0.0299     1.6206
         Phe       abcdefghi     0               0.8236     0.8243     0.0145
         Phe       abcdefghi     1               0.1011     0.0838     2.0584
         Phe       abcdefghi     2               0.0563      0.056     0.0014
         Phe       abcdefghi     3               0.0328     0.0311     0.0806
         Phe       abcdefghi     4               0.0097     0.0032     0.6604
         Phe       abcdefghi     5                    0      0.001     0.0151
         Phe       abcdefghi     6               0.0005     0.0003     0.0003
         Phe       abcdefghi     7               0.0104     0.0001     1.3058
         Phe       abcdefghi     8                    0     0.0001     0.0001
         Phe       abcdefghi     9               0.0034        0.0     0.3259
         Ser              bc     0               0.5268     0.5318     0.2068
         Ser              bc     1               0.1022     0.0926     0.4703
         Ser              bc     2               0.3793     0.3757     0.1584
         Ser              ab     0               0.5704     0.5735     0.0571
         Ser              ab     1                0.286     0.2832     0.0964
         Ser              ab     2               0.1441     0.1433     0.0036
         Ser             abc     0               0.5261     0.5165     0.7638
         Ser             abc     1               0.0679     0.0933      3.294
         Ser             abc     2               0.2376     0.2557     1.6666
         Ser             abc     3               0.1188     0.1346     1.4714
         Thr             bcd     0               0.9633      0.965     0.0172
         Thr             bcd     1               0.0485     0.0318     2.2875
         Thr             bcd     2                    0     0.0028     0.1245
         Thr             bcd     3               0.0246     0.0004     3.0013
         Thr            abcd     0               0.9542     0.9545     0.0021
         Thr            abcd     1               0.0503     0.0419     0.8784
         Thr            abcd     2                    0     0.0025     0.0308
         Thr            abcd     3                    0      0.001     0.0296
         Thr            abcd     4               0.0027     0.0001     0.1821
         Tyr              ab     0               0.9538     0.9542     0.0026
         Tyr              ab     1               0.0403     0.0371      0.159
         Tyr              ab     2               0.0309     0.0087     2.9191
         Val            bcde     0               0.6402     0.6379      0.031
         Val            bcde     1               0.0411     0.0374     0.0596
         Val            bcde     2               0.2329     0.2334     0.0042
         Val            bcde     3               0.0152     0.0124      0.077
         Val            bcde     4               0.0634     0.0789     1.9743
         Val           abcde     0               0.6287     0.6286     0.0001
         Val           abcde     1               0.0463     0.0441     0.0501
         Val           abcde     2               0.1872     0.1918     0.6077
         Val           abcde     3               0.0588     0.0528     1.4311
         Val           abcde     4               0.0636     0.0548      1.208
         Val           abcde     5               0.0272     0.0279     0.0047
         aKG           abcde     0               0.8764     0.8799     0.0698
         aKG           abcde     1               0.0592      0.051     1.8453
         aKG           abcde     2               0.0566     0.0584     0.0212
         aKG           abcde     3               0.0225     0.0045      3.243
         aKG           abcde     4                    0     0.0054     0.6023
         aKG           abcde     5               0.0138     0.0008     0.9959
         Cit          abcdef     0               0.6098     0.6139     0.0757
         Cit          abcdef     1               0.0674     0.0603     0.7913
         Cit          abcdef     2               0.2424     0.2372     0.2287
         Cit          abcdef     3               0.0252     0.0406     4.8855
         Cit          abcdef     4               0.0358     0.0302     0.3073
         Cit          abcdef     5               0.0134     0.0158      0.159
         Cit          abcdef     6                    0      0.002     0.0272
         Fum            abcd     0               0.7749      0.776     0.0111
         Fum            abcd     1               0.0601     0.0645     0.1143
         Fum            abcd     2               0.1002     0.0975     0.2142
         Fum            abcd     3               0.0621     0.0546     0.2499
         Fum            abcd     4               0.0065     0.0075     0.0112
         Mal            abcd     0               0.7046     0.6975     0.2215
         Mal            abcd     1               0.0734     0.0755     0.0453
         Mal            abcd     2               0.1317     0.1344     0.1074
         Mal            abcd     3               0.0727     0.0809     1.8948
         Mal            abcd     4               0.0195     0.0117     0.6116
         Pyr             abc     0               0.4923     0.4901      0.047
         Pyr             abc     1               0.0489     0.0438     0.3238
         Pyr             abc     2               0.3048     0.3034     0.0098
         Pyr             abc     3                0.144     0.1627     2.0637
         Suc            abcd     0               0.7747      0.776     0.0451
         Suc            abcd     1               0.0911     0.0645     4.2045
         Suc            abcd     2               0.1199     0.0975     2.9687
         Suc            abcd     3               0.0328     0.0546     2.1128
         Suc            abcd     4               0.0102     0.0075     0.0897

 Total Residual at Current Time 96.683

 Measurement Time 1.65
  Metabolite           Atoms    M+    Measured (scaled)  Simulated   Residual
         Ala              bc     0               0.7262     0.7267     0.0062
         Ala              bc     1               0.0389     0.0299     2.2829
         Ala              bc     2               0.2431     0.2434     0.0003
         Ala             abc     0               0.7255     0.7134     0.6571
         Ala             abc     1               0.0289     0.0366     0.3043
         Ala             abc     2               0.1497     0.1629     3.5585
         Ala             abc     3               0.0913     0.0871     0.1053
         Asn            abcd     0               0.9525     0.9527      0.001
         Asn            abcd     1               0.0518     0.0421     0.4805
         Asn            abcd     2                    0     0.0034     0.0584
         Asn            abcd     3               0.0104     0.0016     2.1589
         Asn            abcd     4               0.0002     0.0002        0.0
         Asp              ab     0               0.8474      0.849      0.013
         Asp              ab     1               0.1117     0.1092     0.0321
         Asp              ab     2               0.0523     0.0418     1.0987
         Asp             bcd     0               0.8158     0.8156     0.0018
         Asp             bcd     1               0.0445      0.053     0.3217
         Asp             bcd     2               0.1047     0.1069     0.0611
         Asp             bcd     3               0.0142     0.0245     1.6615
         Asp            abcd     0               0.7992      0.801     0.0396
         Asp            abcd     1               0.0665     0.0621     0.1158
         Asp            abcd     2               0.0855      0.081     0.4078
         Asp            abcd     3               0.0689     0.0489     2.3542
         Asp            abcd     4                    0      0.007     0.3402
         Glu            bcde     0               0.8709     0.8722      0.035
         Glu            bcde     1               0.0761     0.0414     8.3631
         Glu            bcde     2               0.0768     0.0748     0.0833
         Glu            bcde     3                    0      0.003     0.0637
         Glu            bcde     4               0.0209     0.0086      1.051
         Glu           abcde     0               0.8622     0.8606     0.0212
         Glu           abcde     1                0.069     0.0513     1.8448
         Glu           abcde     2               0.0452     0.0722     11.404
         Glu           abcde     3                    0     0.0063     0.6272
         Glu           abcde     4               0.0086     0.0081     0.0071
         Glu           abcde     5               0.0096     0.0014      0.294
         Gln           abcde     0               0.9397     0.9399     0.0009
         Gln           abcde     1               0.0512     0.0512        0.0
         Gln           abcde     2               0.0116     0.0077     0.6044
         Gln           abcde     3               0.0027     0.0005     0.0241
         Gln           abcde     4               0.0136     0.0006     2.6193
         Gln           abcde     5                    0     0.0001     0.0002
         Gly               b     0               0.7988     0.8002     0.0158
         Gly               b     1               0.2043     0.1998     0.1997
         Gly              ab     0               0.7837     0.7839     0.0002
         Gly              ab     1               0.1469      0.148     0.0064
         Gly              ab     2               0.0722     0.0681     0.0966
         Ile           bcdef     0               0.8791     0.8794     0.0008
         Ile           bcdef     1               0.0558     0.0512     0.3386
         Ile           bcdef     2                0.059      0.067     0.3835
         Ile           bcdef     3                    0     0.0022      0.025
         Ile           bcdef     4               0.0063     0.0002     0.4714
         Ile           bcdef     5               0.0023        0.0     0.1415
         Leu           bcdef     0               0.9019     0.9019        0.0
         Leu           bcdef     1               0.0872     0.0876     0.0007
         Leu           bcdef     2               0.0035     0.0059     0.1133
         Leu           bcdef     3                0.015     0.0028     0.8859
         Leu           bcdef     4                    0      0.001     0.0169
         Leu           bcdef     5               0.0033     0.0008     0.0431
         Met            bcde     0               0.9491     0.9498     0.0038
         Met            bcde     1               0.0565      0.046     0.5669
         Met            bcde     2                    0     0.0033     0.1369
         Met            bcde     3               0.0152     0.0008     1.6971
         Met            bcde     4               0.0043     0.0001     0.4935
         Met           abcde     0               0.9389     0.9395     0.0041
         Met           abcde     1               0.0596     0.0557     0.4416
         Met           abcde     2                0.004     0.0032     0.0039
         Met           abcde     3               0.0025     0.0014      0.026
         Met           abcde     4                    0     0.0003     0.0025
         Met           abcde     5                    0        0.0        0.0
         Phe        bcdefghi     0               0.7948     0.7944     0.0026
         Phe        bcdefghi     1               0.0728     0.0737     0.0096
         Phe        bcdefghi     2               0.1117     0.1164     0.3502
         Phe        bcdefghi     3               0.0118     0.0088     0.0451
         Phe        bcdefghi     4               0.0058     0.0042     0.0396
         Phe        bcdefghi     5               0.0035     0.0012     0.1397
         Phe        bcdefghi     6                    0     0.0007      0.008
         Phe        bcdefghi     7               0.0205     0.0003     3.3723
         Phe        bcdefghi     8                    0     0.0002     0.0007
         Phe              ab     0                0.854     0.8543      0.001
         Phe              ab     1               0.1032     0.1017     0.0277
         Phe              ab     2               0.0452      0.044     0.0295
         Phe       abcdefghi     0               0.7837     0.7835     0.0008
         Phe       abcdefghi     1               0.0882     0.0823      0.715
         Phe       abcdefghi     2               0.0679     0.0793     2.6547
         Phe       abcdefghi     3               0.0469     0.0454     0.0273
         Phe       abcdefghi     4                    0     0.0057     0.3203
         Phe       abcdefghi     5                    0     0.0022     0.0249
         Phe       abcdefghi     6                    0     0.0008     0.0042
         Phe       abcdefghi     7               0.0013     0.0004     0.0066
         Phe       abcdefghi     8               0.0038     0.0002     0.0901
         Phe       abcdefghi     9               0.0099     0.0001     0.4903
         Ser              bc     0               0.4966     0.4884     0.4609
         Ser              bc     1                0.103     0.1175     1.4691
         Ser              bc     2               0.3863      0.394     0.3544
         Ser              ab     0               0.5349     0.5452     0.8741
         Ser              ab     1               0.3028     0.2993     0.3341
         Ser              ab     2               0.1605     0.1555     0.5052
         Ser             abc     0               0.4675     0.4736     0.2195
         Ser             abc     1               0.0964     0.1116     1.1845
         Ser             abc     2                0.293     0.2709     2.4954
         Ser             abc     3               0.1408     0.1439     0.1881
         Thr             bcd     0               0.9585     0.9604     0.0227
         Thr             bcd     1               0.0484     0.0325     2.1133
         Thr             bcd     2               0.0095     0.0061     0.1472
         Thr             bcd     3               0.0171     0.0011     4.0199
         Thr            abcd     0               0.9491     0.9499     0.0098
         Thr            abcd     1               0.0505     0.0425     1.0072
         Thr            abcd     2                    0     0.0049     0.1958
         Thr            abcd     3               0.0176     0.0025     4.6632
         Thr            abcd     4                    0     0.0003     0.0014
         Tyr              ab     0               0.9421     0.9418     0.0016
         Tyr              ab     1               0.0337     0.0451     1.5997
         Tyr              ab     2                    0     0.0131     0.8819
         Val            bcde     0               0.5185     0.5283     0.4885
         Val            bcde     1                0.033     0.0395     0.5152
         Val            bcde     2               0.3115     0.2952     1.5779
         Val            bcde     3               0.0093     0.0207     0.7738
         Val            bcde     4               0.1147     0.1163     0.0134
         Val           abcde     0                 0.51     0.5193     0.5168
         Val           abcde     1               0.0351     0.0441     0.4134
         Val           abcde     2               0.2473     0.2424     0.4951
         Val           abcde     3               0.0552     0.0709     1.7138
         Val           abcde     4               0.0791     0.0816      0.063
         Val           abcde     5               0.0484     0.0417     1.7915
         aKG           abcde     0               0.8028     0.8023     0.0054
         aKG           abcde     1               0.0405     0.0519     3.6501
         aKG           abcde     2               0.1186     0.1164     0.0331
         aKG           abcde     3               0.0214     0.0114     0.6887
         aKG           abcde     4               0.0125      0.015      0.051
         aKG           abcde     5                    0     0.0029     0.0825
         Cit          abcdef     0               0.4987     0.5002     0.0565
         Cit          abcdef     1               0.0648     0.0642     0.0074
         Cit          abcdef     2               0.3017     0.2932     0.4351
         Cit          abcdef     3               0.0613     0.0607     0.0072
         Cit          abcdef     4               0.0519     0.0508     0.0068
         Cit          abcdef     5               0.0312     0.0271     0.3405
         Cit          abcdef     6                    0     0.0039     0.1554
         Fum            abcd     0               0.7048     0.7052     0.0058
         Fum            abcd     1               0.0731     0.0743     0.0144
         Fum            abcd     2               0.1178     0.1329     1.1647
         Fum            abcd     3               0.0831     0.0751     1.7642
         Fum            abcd     4               0.0213     0.0125     0.9545
         Mal            abcd     0               0.6301     0.6317     0.0685
         Mal            abcd     1               0.0962     0.0858     1.0743
         Mal            abcd     2               0.1628     0.1638     0.0197
         Mal            abcd     3               0.1108     0.1016     1.7521
         Mal            abcd     4               0.0162     0.0171     0.0101
         Pyr             abc     0               0.4646     0.4631     0.0425
         Pyr             abc     1               0.0315     0.0474     1.1161
         Pyr             abc     2               0.3241     0.3171     0.4063
         Pyr             abc     3               0.1679     0.1724     0.8104
         Suc            abcd     0               0.7067     0.7052      0.028
         Suc            abcd     1               0.0858     0.0743     0.5871
         Suc            abcd     2                0.113     0.1329     2.3306
         Suc            abcd     3               0.0651     0.0751     0.8306
         Suc            abcd     4               0.0152     0.0125     0.2028

 Total Residual at Current Time 107.3941

 Measurement Time 2.10
  Metabolite           Atoms    M+    Measured (scaled)  Simulated   Residual
         Ala              bc     0                0.658     0.6662     0.3986
         Ala              bc     1               0.0389     0.0357     0.0848
         Ala              bc     2               0.3147     0.2981     1.6321
         Ala             abc     0               0.6555     0.6523     0.0833
         Ala             abc     1               0.0486     0.0394     0.4264
         Ala             abc     2               0.1968     0.2003     0.1892
         Ala             abc     3               0.1025      0.108     0.4673
         Asn            abcd     0               0.9477     0.9483     0.0029
         Asn            abcd     1               0.0493     0.0427     0.6865
         Asn            abcd     2                    0     0.0056     0.8781
         Asn            abcd     3               0.0016      0.003     0.0186
         Asn            abcd     4                    0     0.0004     0.0046
         Asp              ab     0               0.7968     0.7998     0.1106
         Asp              ab     1               0.1446     0.1413     0.4389
         Asp              ab     2               0.0779     0.0589     2.5124
         Asp             bcd     0               0.7597     0.7579     0.0133
         Asp             bcd     1               0.0656     0.0637      0.061
         Asp             bcd     2               0.1379     0.1415     0.0659
         Asp             bcd     3               0.0306     0.0369     1.0949
         Asp            abcd     0               0.7402     0.7411     0.0106
         Asp            abcd     1               0.0503     0.0708      2.133
         Asp            abcd     2               0.1145     0.1096     0.1699
         Asp            abcd     3               0.0841     0.0676      1.376
         Asp            abcd     4               0.0292     0.0109     1.7119
         Glu            bcde     0               0.7939     0.7983     0.1006
         Glu            bcde     1               0.0384     0.0428      0.111
         Glu            bcde     2               0.1428     0.1325     1.3271
         Glu            bcde     3               0.0134     0.0067     0.5521
         Glu            bcde     4               0.0166     0.0197     0.0791
         Glu           abcde     0               0.7792     0.7855     0.1789
         Glu           abcde     1               0.0616     0.0526     0.9919
         Glu           abcde     2               0.1388     0.1264     1.2639
         Glu           abcde     3               0.0023     0.0137     1.2848
         Glu           abcde     4               0.0043      0.018     2.3385
         Glu           abcde     5                0.023     0.0037       1.65
         Gln           abcde     0               0.9281     0.9277     0.0029
         Gln           abcde     1               0.0434     0.0513     1.7186
         Gln           abcde     2               0.0221     0.0173     0.1879
         Gln           abcde     3               0.0139     0.0015     1.2723
         Gln           abcde     4                    0     0.0019     0.0248
         Gln           abcde     5               0.0022     0.0003     0.0207
         Gly               b     0               0.7534     0.7522     0.0171
         Gly               b     1               0.2413     0.2478     0.2972
         Gly              ab     0               0.7349     0.7336     0.0098
         Gly              ab     1               0.1799       0.18     0.0003
         Gly              ab     2                 0.08     0.0864     0.4126
         Ile           bcdef     0                0.856     0.8559     0.0002
         Ile           bcdef     1               0.0483     0.0521     0.3979
         Ile           bcdef     2               0.0891     0.0886     0.0021
         Ile           bcdef     3               0.0051      0.003     0.0684
         Ile           bcdef     4               0.0211     0.0004     2.9924
         Ile           bcdef     5               0.0033     0.0001     0.2145
         Leu           bcdef     0               0.8844     0.8844        0.0
         Leu           bcdef     1               0.0993     0.0991     0.0002
         Leu           bcdef     2                    0     0.0083     0.5635
         Leu           bcdef     3               0.0071     0.0048     0.0357
         Leu           bcdef     4                0.008     0.0019     0.5788
         Leu           bcdef     5                    0     0.0016     0.0299
         Met            bcde     0               0.9421     0.9431     0.0105
         Met            bcde     1               0.0614     0.0496     1.7349
         Met            bcde     2                    0     0.0053     0.5649
         Met            bcde     3                0.005     0.0018     0.2033
         Met            bcde     4               0.0055     0.0002     0.3432
         Met           abcde     0               0.9334     0.9328     0.0058
         Met           abcde     1               0.0471     0.0591      2.957
         Met           abcde     2                0.015     0.0047     1.0483
         Met           abcde     3               0.0051     0.0026     0.0506
         Met           abcde     4               0.0143     0.0007     0.9419
         Met           abcde     5               0.0021     0.0001     0.0503
         Phe        bcdefghi     0                0.754     0.7552     0.0075
         Phe        bcdefghi     1               0.0684     0.0731     0.4469
         Phe        bcdefghi     2               0.1522     0.1479     0.1874
         Phe        bcdefghi     3               0.0191      0.012     1.0105
         Phe        bcdefghi     4               0.0052      0.007     0.0652
         Phe        bcdefghi     5               0.0015     0.0023     0.0076
         Phe        bcdefghi     6               0.0001     0.0014     0.0731
         Phe        bcdefghi     7               0.0099     0.0007     1.7392
         Phe        bcdefghi     8               0.0059     0.0004      0.182
         Phe              ab     0               0.8172     0.8174     0.0015
         Phe              ab     1               0.1382     0.1251     0.7693
         Phe              ab     2               0.0521     0.0575      0.288
         Phe       abcdefghi     0               0.7439     0.7441     0.0013
         Phe       abcdefghi     1                 0.08     0.0809     0.0141
         Phe       abcdefghi     2                0.116     0.1006     1.2072
         Phe       abcdefghi     3               0.0443     0.0588     2.0977
         Phe       abcdefghi     4               0.0177     0.0086      0.489
         Phe       abcdefghi     5               0.0041     0.0039     0.0014
         Phe       abcdefghi     6                    0     0.0017      0.057
         Phe       abcdefghi     7               0.0016     0.0009     0.0085
         Phe       abcdefghi     8               0.0026     0.0005     0.0265
         Phe       abcdefghi     9                0.017     0.0001      2.831
         Ser              bc     0               0.4503      0.459     0.5327
         Ser              bc     1               0.1177     0.1347     3.5735
         Ser              bc     2               0.4269     0.4063     2.5176
         Ser              ab     0               0.5258      0.526     0.0014
         Ser              ab     1               0.3114     0.3097     0.0266
         Ser              ab     2               0.1638     0.1644     0.0046
         Ser             abc     0               0.4452      0.445     0.0012
         Ser             abc     1               0.1155     0.1228     0.4382
         Ser             abc     2               0.2788     0.2816     0.1214
         Ser             abc     3               0.1587     0.1505      0.818
         Thr             bcd     0               0.9531     0.9538     0.0058
         Thr             bcd     1               0.0534     0.0334     2.7723
         Thr             bcd     2               0.0049     0.0105     0.3873
         Thr             bcd     3               0.0036     0.0022     0.0741
         Thr            abcd     0               0.9413     0.9431     0.0332
         Thr            abcd     1               0.0801     0.0434     7.9622
         Thr            abcd     2               0.0035     0.0083     0.6464
         Thr            abcd     3               0.0098     0.0046     0.1217
         Thr            abcd     4                    0     0.0006     0.0023
         Tyr              ab     0               0.9293     0.9293     0.0001
         Tyr              ab     1               0.0473     0.0531     0.1717
         Tyr              ab     2                0.003     0.0177     2.1592
         Val            bcde     0               0.4439     0.4432     0.0059
         Val            bcde     1               0.0356     0.0428     0.3584
         Val            bcde     2                0.338     0.3379     0.0001
         Val            bcde     3               0.0276     0.0294     0.0487
         Val            bcde     4               0.1445     0.1467     0.0242
         Val           abcde     0               0.4353     0.4347     0.0082
         Val           abcde     1               0.0346     0.0451     1.1108
         Val           abcde     2               0.2769     0.2775     0.0043
         Val           abcde     3                0.087     0.0854     0.0152
         Val           abcde     4               0.1054      0.104     0.0202
         Val           abcde     5               0.0356     0.0533     1.6049
         aKG           abcde     0               0.7137     0.7146     0.0092
         aKG           abcde     1               0.0672     0.0542     0.7553
         aKG           abcde     2               0.1763     0.1754     0.0162
         aKG           abcde     3               0.0235     0.0213     0.2017
         aKG           abcde     4               0.0183     0.0283     0.8282
         aKG           abcde     5               0.0014     0.0062     0.2901
         Cit          abcdef     0               0.4157     0.4146     0.0505
         Cit          abcdef     1               0.0639     0.0686     0.3538
         Cit          abcdef     2               0.3024     0.3239     2.3665
         Cit          abcdef     3               0.0857     0.0785     0.4244
         Cit          abcdef     4               0.0731     0.0702     0.2323
         Cit          abcdef     5               0.0447     0.0379     1.2745
         Cit          abcdef     6               0.0051     0.0062     0.0141
         Fum            abcd     0               0.6492     0.6457      0.121
         Fum            abcd     1               0.0754     0.0828     1.5048
         Fum            abcd     2               0.1605     0.1624     0.0288
         Fum            abcd     3               0.0874      0.091     0.2617
         Fum            abcd     4               0.0219     0.0181      0.293
         Mal            abcd     0               0.5781     0.5794     0.0298
         Mal            abcd     1               0.0982     0.0944     0.0992
         Mal            abcd     2               0.1899     0.1866     0.1736
         Mal            abcd     3               0.1173     0.1171     0.0011
         Mal            abcd     4               0.0189     0.0224     0.1002
         Pyr             abc     0               0.4482      0.447     0.0156
         Pyr             abc     1               0.0579     0.0495     0.3648
         Pyr             abc     2               0.3221      0.325     0.1649
         Pyr             abc     3               0.1855     0.1786     0.3946
         Suc            abcd     0               0.6477     0.6458     0.0306
         Suc            abcd     1                 0.09     0.0827     0.5279
         Suc            abcd     2               0.1545     0.1624     0.5196
         Suc            abcd     3               0.0791      0.091     0.9898
         Suc            abcd     4               0.0025     0.0181     1.0872

 Total Residual at Current Time 91.8164

 Measurement Time 2.55
  Metabolite           Atoms    M+    Measured (scaled)  Simulated   Residual
         Ala              bc     0               0.6167     0.6165     0.0002
         Ala              bc     1                0.045      0.042     0.1133
         Ala              bc     2               0.3404     0.3415      0.007
         Ala             abc     0               0.6035     0.6024     0.0324
         Ala             abc     1               0.0452      0.042     0.2049
         Ala             abc     2               0.2282     0.2304     0.1915
         Ala             abc     3               0.1233     0.1252     0.0166
         Asn            abcd     0               0.9427     0.9426     0.0006
         Asn            abcd     1               0.0262     0.0435     2.0821
         Asn            abcd     2               0.0012     0.0085     0.3135
         Asn            abcd     3                    0     0.0048     0.1882
         Asn            abcd     4                    0     0.0007     0.0142
         Asp              ab     0               0.7553     0.7545      0.004
         Asp              ab     1               0.1694     0.1694     0.0001
         Asp              ab     2                0.068     0.0762     0.4674
         Asp             bcd     0               0.7022     0.7039     0.0287
         Asp             bcd     1               0.0923     0.0753     2.9023
         Asp             bcd     2               0.1607     0.1715     0.6881
         Asp             bcd     3               0.0566     0.0493      0.823
         Asp            abcd     0               0.6871     0.6851     0.0229
         Asp            abcd     1               0.0639     0.0791     1.3805
         Asp            abcd     2               0.1295     0.1357     0.3808
         Asp            abcd     3               0.0802     0.0848     0.1768
         Asp            abcd     4               0.0412     0.0153     5.5534
         Glu            bcde     0               0.7151     0.7162     0.0117
         Glu            bcde     1               0.0321     0.0456     1.0881
         Glu            bcde     2               0.1931     0.1917     0.0545
         Glu            bcde     3               0.0136     0.0121     0.0509
         Glu            bcde     4               0.0403     0.0344      0.346
         Glu           abcde     0               0.7053      0.702     0.1089
         Glu           abcde     1               0.0441     0.0551     0.8289
         Glu           abcde     2               0.1693      0.181     1.3693
         Glu           abcde     3                 0.02     0.0236     0.1277
         Glu           abcde     4                0.035     0.0312     0.0645
         Glu           abcde     5                    0     0.0072     0.3066
         Gln           abcde     0               0.9074     0.9084      0.015
         Gln           abcde     1               0.0725     0.0515     4.3748
         Gln           abcde     2               0.0189     0.0317     0.8312
         Gln           abcde     3               0.0004     0.0033       0.23
         Gln           abcde     4                    0     0.0043     0.0928
         Gln           abcde     5                    0     0.0009     0.0063
         Gly               b     0               0.7066     0.7117     0.1572
         Gly               b     1               0.3042     0.2883     1.1288
         Gly              ab     0               0.6908      0.691     0.0005
         Gly              ab     1               0.2061     0.2068     0.0091
         Gly              ab     2               0.1093     0.1022     0.3473
         Ile           bcdef     0               0.8325     0.8327     0.0011
         Ile           bcdef     1               0.0447     0.0533     0.4358
         Ile           bcdef     2               0.1171     0.1093     0.3579
         Ile           bcdef     3               0.0091     0.0039     1.1023
         Ile           bcdef     4               0.0103     0.0007     0.5446
         Ile           bcdef     5                    0     0.0001     0.0001
         Leu           bcdef     0                0.866     0.8665     0.0019
         Leu           bcdef     1               0.1162     0.1098     0.1819
         Leu           bcdef     2               0.0043      0.011     0.2245
         Leu           bcdef     3               0.0102     0.0073      0.166
         Leu           bcdef     4               0.0028      0.003     0.0008
         Leu           bcdef     5                    0     0.0025     0.2584
         Met            bcde     0               0.9357     0.9349     0.0063
         Met            bcde     1               0.0346     0.0538     4.5841
         Met            bcde     2               0.0069     0.0076     0.0088
         Met            bcde     3               0.0123     0.0033     0.4832
         Met            bcde     4               0.0065     0.0005      0.215
         Met           abcde     0                0.924     0.9245     0.0017
         Met           abcde     1               0.0703     0.0632     0.2555
         Met           abcde     2                0.003     0.0066     0.5402
         Met           abcde     3                    0     0.0042     0.0793
         Met           abcde     4               0.0116     0.0013     0.7438
         Met           abcde     5                    0     0.0001     0.0001
         Phe        bcdefghi     0               0.7192     0.7175     0.0248
         Phe        bcdefghi     1               0.0497     0.0729     5.3537
         Phe        bcdefghi     2               0.1741     0.1758     0.0345
         Phe        bcdefghi     3                0.022     0.0153     0.6968
         Phe        bcdefghi     4                    0     0.0104     0.6375
         Phe        bcdefghi     5               0.0102     0.0038       0.21
         Phe        bcdefghi     6               0.0011     0.0025     0.0389
         Phe        bcdefghi     7               0.0095     0.0012     1.9274
         Phe        bcdefghi     8                    0     0.0006     0.0018
         Phe              ab     0               0.7846     0.7833     0.0206
         Phe              ab     1               0.1356     0.1465     1.1824
         Phe              ab     2               0.0752     0.0702     0.1497
         Phe       abcdefghi     0               0.7054     0.7064     0.0082
         Phe       abcdefghi     1               0.0775     0.0796     0.0665
         Phe       abcdefghi     2               0.1247     0.1197     0.3844
         Phe       abcdefghi     3               0.0567      0.071     1.2138
         Phe       abcdefghi     4               0.0038     0.0118     0.4504
         Phe       abcdefghi     5                    0      0.006     0.2991
         Phe       abcdefghi     6               0.0006     0.0028     0.0398
         Phe       abcdefghi     7               0.0138     0.0015     3.0819
         Phe       abcdefghi     8               0.0043     0.0008     0.1855
         Phe       abcdefghi     9                    0     0.0002     0.0003
         Ser              bc     0               0.4382     0.4374     0.0147
         Ser              bc     1               0.1564     0.1463      1.246
         Ser              bc     2                0.414     0.4163     0.1528
         Ser              ab     0               0.5132      0.511      0.058
         Ser              ab     1               0.3063     0.3175     0.7438
         Ser              ab     2               0.1728     0.1715     0.0522
         Ser             abc     0               0.4183     0.4243      0.998
         Ser             abc     1                0.141     0.1295     0.7946
         Ser             abc     2               0.3101     0.2903     2.7411
         Ser             abc     3               0.1752      0.156     1.8861
         Thr             bcd     0                0.942     0.9454     0.0588
         Thr             bcd     1               0.0497     0.0348     4.5148
         Thr             bcd     2               0.0252     0.0161     0.3678
         Thr             bcd     3               0.0077     0.0038     0.1097
         Thr            abcd     0               0.9345     0.9344     0.0003
         Thr            abcd     1               0.0358     0.0446     0.7711
         Thr            abcd     2               0.0022     0.0126     1.0887
         Thr            abcd     3               0.0125     0.0073     0.2717
         Thr            abcd     4               0.0066     0.0011     0.3042
         Tyr              ab     0               0.9167     0.9169     0.0011
         Tyr              ab     1               0.0764     0.0609     1.4172
         Tyr              ab     2               0.0164     0.0222      0.952
         Val            bcde     0               0.3864      0.378     0.7051
         Val            bcde     1               0.0658     0.0466     1.8684
         Val            bcde     2               0.3453      0.367     3.2765
         Val            bcde     3               0.0427     0.0379     0.4817
         Val            bcde     4               0.1767     0.1705     0.3126
         Val           abcde     0               0.3652       0.37     0.3582
         Val           abcde     1               0.0428     0.0465     0.1712
         Val           abcde     2               0.3165     0.3017     2.1812
         Val           abcde     3               0.0968     0.0969     0.0002
         Val           abcde     4               0.1076     0.1221     2.1111
         Val           abcde     5               0.0594     0.0627     0.0923
         aKG           abcde     0               0.6244      0.628     0.0671
         aKG           abcde     1               0.0551     0.0577     0.2743
         aKG           abcde     2               0.2415     0.2269     1.4772
         aKG           abcde     3               0.0257     0.0331     0.2438
         aKG           abcde     4               0.0396     0.0436     0.6286
         aKG           abcde     5                    0     0.0107     1.1433
         Cit          abcdef     0               0.3567     0.3507     0.7467
         Cit          abcdef     1                0.074     0.0728     0.0157
         Cit          abcdef     2               0.3331     0.3386     0.6117
         Cit          abcdef     3               0.0769     0.0939     1.6983
         Cit          abcdef     4               0.0892     0.0879     0.0493
         Cit          abcdef     5               0.0372     0.0475     1.3034
         Cit          abcdef     6               0.0126     0.0087     0.4341
         Fum            abcd     0               0.5958     0.5936     0.0723
         Fum            abcd     1               0.0847       0.09     0.3521
         Fum            abcd     2                0.187     0.1884     0.0874
         Fum            abcd     3               0.1003     0.1036     0.0911
         Fum            abcd     4               0.0184     0.0243     0.2061
         Mal            abcd     0               0.5344     0.5352     0.0188
         Mal            abcd     1               0.1063     0.1016     0.1525
         Mal            abcd     2               0.2123      0.206     0.6171
         Mal            abcd     3               0.1169     0.1292     1.2523
         Mal            abcd     4               0.0267      0.028     0.0095
         Pyr             abc     0               0.4351     0.4352     0.0001
         Pyr             abc     1                0.051      0.051        0.0
         Pyr             abc     2               0.3289     0.3307      0.088
         Pyr             abc     3               0.2019     0.1832     1.5648
         Suc            abcd     0               0.5873     0.5937     0.2353
         Suc            abcd     1               0.0904       0.09     0.0013
         Suc            abcd     2               0.2085     0.1884     2.0466
         Suc            abcd     3               0.1025     0.1036     0.0069
         Suc            abcd     4               0.0273     0.0243     0.1079

 Total Residual at Current Time 99.0502

 Measurement Time 3.0
  Metabolite           Atoms    M+    Measured (scaled)  Simulated   Residual
         Ala              bc     0               0.5712     0.5759     0.1302
         Ala              bc     1               0.0488     0.0482     0.0035
         Ala              bc     2               0.3774     0.3759     0.0612
         Ala             abc     0               0.5595     0.5619      0.071
         Ala             abc     1               0.0418     0.0443     0.1766
         Ala             abc     2               0.2576     0.2545     0.2613
         Ala             abc     3               0.1371     0.1393      0.039
         Asn            abcd     0               0.9354     0.9357     0.0014
         Asn            abcd     1                0.035     0.0444     0.3967
         Asn            abcd     2               0.0133     0.0119     0.0183
         Asn            abcd     3               0.0163     0.0069     0.7311
         Asn            abcd     4               0.0112     0.0011      4.035
         Asp              ab     0               0.7169     0.7135     0.0782
         Asp              ab     1               0.1826      0.193     1.0806
         Asp              ab     2               0.0944     0.0935      0.021
         Asp             bcd     0               0.6546     0.6542     0.0015
         Asp             bcd     1               0.0854     0.0874     0.0496
         Asp             bcd     2               0.1991      0.197     0.0658
         Asp             bcd     3               0.0429     0.0613     2.8101
         Asp            abcd     0               0.6345     0.6336     0.0225
         Asp            abcd     1               0.0962     0.0869     0.5098
         Asp            abcd     2               0.1368     0.1593     2.5928
         Asp            abcd     3               0.0835     0.1001      1.392
         Asp            abcd     4               0.0253     0.0201     0.3371
         Glu            bcde     0               0.6367     0.6353      0.023
         Glu            bcde     1               0.0323     0.0499     1.8336
         Glu            bcde     2               0.2369     0.2447     0.3596
         Glu            bcde     3               0.0261     0.0189     1.0603
         Glu            bcde     4               0.0501     0.0511     0.0058
         Glu           abcde     0               0.6189     0.6197     0.0068
         Glu           abcde     1                0.055     0.0586     0.1301
         Glu           abcde     2               0.2306     0.2289     0.0499
         Glu           abcde     3               0.0266     0.0352     0.3808
         Glu           abcde     4               0.0519      0.046     0.2084
         Glu           abcde     5                    0     0.0116     2.1103
         Gln           abcde     0               0.8825     0.8823     0.0007
         Gln           abcde     1               0.0471     0.0521      0.503
         Gln           abcde     2                 0.05       0.05        0.0
         Gln           abcde     3                    0      0.006     0.3621
         Gln           abcde     4               0.0205     0.0079      0.816
         Gln           abcde     5               0.0006     0.0018      0.007
         Gly               b     0               0.6783     0.6777     0.0139
         Gly               b     1               0.3199     0.3223     0.1229
         Gly              ab     0               0.6524      0.655     0.0549
         Gly              ab     1               0.2382     0.2291     0.4213
         Gly              ab     2               0.1212     0.1159     0.1243
         Ile           bcdef     0               0.8108       0.81     0.0044
         Ile           bcdef     1               0.0565     0.0548     0.0468
         Ile           bcdef     2                0.126      0.129     0.1803
         Ile           bcdef     3               0.0136     0.0048     0.5348
         Ile           bcdef     4                    0     0.0012     0.0146
         Ile           bcdef     5               0.0101     0.0003     0.7975
         Leu           bcdef     0               0.8481     0.8482     0.0011
         Leu           bcdef     1               0.1204     0.1196     0.0274
         Leu           bcdef     2               0.0185     0.0139     0.3269
         Leu           bcdef     3               0.0058     0.0102     0.2004
         Leu           bcdef     4               0.0126     0.0043     0.3105
         Leu           bcdef     5                0.004     0.0038     0.0004
         Met            bcde     0               0.9253     0.9254     0.0014
         Met            bcde     1                0.071     0.0585        0.8
         Met            bcde     2                    0     0.0101     0.5219
         Met            bcde     3               0.0215     0.0051      1.863
         Met            bcde     4               0.0009     0.0008        0.0
         Met           abcde     0               0.9145     0.9151     0.0029
         Met           abcde     1               0.0707     0.0675     0.0534
         Met           abcde     2               0.0041     0.0088     0.1279
         Met           abcde     3               0.0185     0.0062     1.4977
         Met           abcde     4                0.014     0.0021     0.8403
         Met           abcde     5               0.0058     0.0003     0.1836
         Phe        bcdefghi     0               0.6796     0.6816     0.0653
         Phe        bcdefghi     1               0.0807     0.0728     1.2643
         Phe        bcdefghi     2               0.2016     0.2005     0.0388
         Phe        bcdefghi     3               0.0238     0.0187     0.3198
         Phe        bcdefghi     4               0.0161     0.0142     0.0744
         Phe        bcdefghi     5                    0     0.0056      0.138
         Phe        bcdefghi     6                    0     0.0037     0.5569
         Phe        bcdefghi     7                    0     0.0018     0.0419
         Phe        bcdefghi     8                    0      0.001     0.0406
         Phe              ab     0               0.7518      0.752     0.0003
         Phe              ab     1               0.1665      0.166     0.0038
         Phe              ab     2               0.0826      0.082     0.0048
         Phe       abcdefghi     0               0.6713     0.6706     0.0077
         Phe       abcdefghi     1               0.0562     0.0783     4.0319
         Phe       abcdefghi     2                0.134     0.1368     0.0539
         Phe       abcdefghi     3                0.085     0.0822      0.122
         Phe       abcdefghi     4               0.0168     0.0154     0.0544
         Phe       abcdefghi     5                    0     0.0085     1.4694
         Phe       abcdefghi     6                    0     0.0042     0.3574
         Phe       abcdefghi     7                0.014     0.0022     0.9595
         Phe       abcdefghi     8                    0     0.0013     0.0143
         Phe       abcdefghi     9                    0     0.0004     0.0022
         Ser              bc     0               0.4214     0.4211     0.0005
         Ser              bc     1               0.1574     0.1543     0.3989
         Ser              bc     2               0.4163     0.4247     0.4176
         Ser              ab     0                0.502      0.499     0.2573
         Ser              ab     1               0.3208     0.3237      0.084
         Ser              ab     2               0.1606     0.1773     3.4499
         Ser             abc     0                0.411     0.4088     0.1856
         Ser             abc     1               0.1333     0.1333     0.0002
         Ser             abc     2                0.285     0.2974     1.5176
         Ser             abc     3               0.1606     0.1605     0.0001
         Thr             bcd     0               0.9351     0.9353     0.0014
         Thr             bcd     1               0.0562     0.0366     2.6664
         Thr             bcd     2               0.0108     0.0225     0.6945
         Thr             bcd     3                    0     0.0057     0.6648
         Thr            abcd     0               0.9229     0.9239      0.007
         Thr            abcd     1               0.0671      0.046      2.258
         Thr            abcd     2               0.0094     0.0178     0.6917
         Thr            abcd     3                    0     0.0106     0.7732
         Thr            abcd     4                    0     0.0017     0.0467
         Tyr              ab     0               0.9038     0.9047      0.007
         Tyr              ab     1               0.0731     0.0685     0.4152
         Tyr              ab     2               0.0281     0.0268     0.0081
         Val            bcde     0               0.3279      0.328        0.0
         Val            bcde     1               0.0572     0.0505     0.9022
         Val            bcde     2               0.3816     0.3865     0.3744
         Val            bcde     3               0.0395     0.0459      0.507
         Val            bcde     4               0.1972     0.1891      1.013
         Val           abcde     0               0.3252     0.3205     0.1799
         Val           abcde     1               0.0565     0.0482     0.3579
         Val           abcde     2               0.3158     0.3181     0.0659
         Val           abcde     3               0.0998     0.1061      0.231
         Val           abcde     4               0.1375     0.1368     0.0032
         Val           abcde     5               0.0688     0.0703     0.0619
         aKG           abcde     0               0.5508     0.5491     0.0237
         aKG           abcde     1                0.062     0.0621     0.0001
         aKG           abcde     2               0.2659     0.2676     0.0352
         aKG           abcde     3               0.0579     0.0461     0.6178
         aKG           abcde     4               0.0409     0.0593     2.7949
         aKG           abcde     5               0.0227     0.0158     0.3275
         Cit          abcdef     0               0.2939     0.3022      0.681
         Cit          abcdef     1               0.0729     0.0763     0.1132
         Cit          abcdef     2               0.3468     0.3436     0.1014
         Cit          abcdef     3               0.1075     0.1069     0.0149
         Cit          abcdef     4               0.1071     0.1039     0.2821
         Cit          abcdef     5               0.0669     0.0559     0.6236
         Cit          abcdef     6               0.0018     0.0113     1.1169
         Fum            abcd     0               0.5451     0.5463     0.0448
         Fum            abcd     1               0.0993     0.0963     0.1089
         Fum            abcd     2               0.2204     0.2121     0.4724
         Fum            abcd     3               0.1182      0.114     0.1778
         Fum            abcd     4               0.0246     0.0312     0.5473
         Mal            abcd     0               0.5006      0.496     0.1503
         Mal            abcd     1                0.104     0.1076     0.3673
         Mal            abcd     2               0.2131     0.2234      0.547
         Mal            abcd     3               0.1493      0.139     0.5403
         Mal            abcd     4               0.0209      0.034     1.4094
         Pyr             abc     0               0.4214     0.4261     0.1847
         Pyr             abc     1               0.0638     0.0523     1.1093
         Pyr             abc     2               0.3367      0.335     0.0592
         Pyr             abc     3               0.1861     0.1867     0.0043
         Suc            abcd     0               0.5422     0.5464       0.09
         Suc            abcd     1               0.0985     0.0963     0.1347
         Suc            abcd     2               0.2027     0.2121     0.4508
         Suc            abcd     3               0.1423      0.114     3.5688
         Suc            abcd     4               0.0213     0.0312     1.2175

 Total Residual at Current Time 77.5991

 Total Measurement Residuals for Current Experiment
  Metabolite           Atoms    M+   Residual
         Ala              bc     0     0.5713
         Ala              bc     1     4.1995
         Ala              bc     2     5.9309
         Ala             abc     0     0.8671
         Ala             abc     1     5.0403
         Ala             abc     2     5.7612
         Ala             abc     3     5.0236
         Asn            abcd     0     0.0451
         Asn            abcd     1     7.4249
         Asn            abcd     2     1.3566
         Asn            abcd     3     3.0992
         Asn            abcd     4     7.4694
         Asp              ab     0     0.2195
         Asp              ab     1     3.5227
         Asp              ab     2     4.4022
         Asp             bcd     0     0.0605
         Asp             bcd     1     5.4161
         Asp             bcd     2     2.7108
         Asp             bcd     3     9.4788
         Asp            abcd     0     0.1115
         Asp            abcd     1     8.6768
         Asp            abcd     2     6.2489
         Asp            abcd     3     5.5052
         Asp            abcd     4     9.0251
         Glu            bcde     0     0.2069
         Glu            bcde     1    12.7939
         Glu            bcde     2     3.4325
         Glu            bcde     3     1.7413
         Glu            bcde     4     1.4834
         Glu           abcde     0       0.32
         Glu           abcde     1     5.4576
         Glu           abcde     2    14.7888
         Glu           abcde     3     2.8918
         Glu           abcde     4     3.8963
         Glu           abcde     5     5.4086
         Gln           abcde     0     0.0203
         Gln           abcde     1     7.5375
         Gln           abcde     2     3.4363
         Gln           abcde     3     1.8889
         Gln           abcde     4     3.8448
         Gln           abcde     5     1.7455
         Gly               b     0     0.2171
         Gly               b     1     2.4126
         Gly              ab     0     0.0821
         Gly              ab     1     3.0515
         Gly              ab     2     4.8989
         Ile           bcdef     0     0.0186
         Ile           bcdef     1     1.2928
         Ile           bcdef     2     3.3592
         Ile           bcdef     3     1.8466
         Ile           bcdef     4     5.1131
         Ile           bcdef     5     2.6133
         Leu           bcdef     0     0.0143
         Leu           bcdef     1     6.5681
         Leu           bcdef     2     1.3094
         Leu           bcdef     3     4.9733
         Leu           bcdef     4      2.534
         Leu           bcdef     5     1.8979
         Met            bcde     0     0.0239
         Met            bcde     1     8.3764
         Met            bcde     2     3.0263
         Met            bcde     3      5.143
         Met            bcde     4      2.736
         Met           abcde     0     0.0622
         Met           abcde     1     8.9353
         Met           abcde     2     1.7689
         Met           abcde     3     5.3219
         Met           abcde     4     7.4353
         Met           abcde     5     3.7015
         Phe        bcdefghi     0     0.2064
         Phe        bcdefghi     1     13.041
         Phe        bcdefghi     2     1.8476
         Phe        bcdefghi     3     2.3495
         Phe        bcdefghi     4     2.0615
         Phe        bcdefghi     5     4.4865
         Phe        bcdefghi     6     1.6252
         Phe        bcdefghi     7     8.0703
         Phe        bcdefghi     8     1.8329
         Phe              ab     0     0.0265
         Phe              ab     1     2.7093
         Phe              ab     2     4.7612
         Phe       abcdefghi     0     0.0573
         Phe       abcdefghi     1       7.56
         Phe       abcdefghi     2     5.3494
         Phe       abcdefghi     3     4.1476
         Phe       abcdefghi     4     4.1829
         Phe       abcdefghi     5     2.2223
         Phe       abcdefghi     6     7.8131
         Phe       abcdefghi     7     5.4085
         Phe       abcdefghi     8     0.3165
         Phe       abcdefghi     9     3.6497
         Ser              bc     0     1.3184
         Ser              bc     1     7.4709
         Ser              bc     2      3.862
         Ser              ab     0     1.4376
         Ser              ab     1     4.1799
         Ser              ab     2     4.6945
         Ser             abc     0      2.174
         Ser             abc     1     8.4731
         Ser             abc     2    12.6036
         Ser             abc     3      4.848
         Thr             bcd     0     0.1273
         Thr             bcd     1    19.5134
         Thr             bcd     2     1.7317
         Thr             bcd     3     8.0128
         Thr            abcd     0     0.0653
         Thr            abcd     1    18.6028
         Thr            abcd     2     3.8922
         Thr            abcd     3     6.4057
         Thr            abcd     4     0.5369
         Tyr              ab     0     0.0127
         Tyr              ab     1       3.84
         Tyr              ab     2     8.4281
         Val            bcde     0     1.2376
         Val            bcde     1     3.9717
         Val            bcde     2     6.8281
         Val            bcde     3     2.1319
         Val            bcde     4     3.4264
         Val           abcde     0     1.0651
         Val           abcde     1     2.2143
         Val           abcde     2     3.9516
         Val           abcde     3     5.8495
         Val           abcde     4     3.4209
         Val           abcde     5     3.6773
         aKG           abcde     0     0.1806
         aKG           abcde     1     9.9933
         aKG           abcde     2     3.0724
         aKG           abcde     3     5.6291
         aKG           abcde     4      4.927
         aKG           abcde     5     4.1298
         Cit          abcdef     0     1.6332
         Cit          abcdef     1     7.5255
         Cit          abcdef     2      5.916
         Cit          abcdef     3     8.3057
         Cit          abcdef     4     0.9193
         Cit          abcdef     5     5.0628
         Cit          abcdef     6     3.6387
         Fum            abcd     0     0.2565
         Fum            abcd     1      4.128
         Fum            abcd     2     5.6754
         Fum            abcd     3      3.271
         Fum            abcd     4     2.0658
         Mal            abcd     0     0.5155
         Mal            abcd     1     2.1862
         Mal            abcd     2     2.1442
         Mal            abcd     3     9.1794
         Mal            abcd     4     2.7993
         Pyr             abc     0      0.554
         Pyr             abc     1     7.1585
         Pyr             abc     2     1.6283
         Pyr             abc     3     7.0961
         Suc            abcd     0      0.433
         Suc            abcd     1     6.1212
         Suc            abcd     2    11.3994
         Suc            abcd     3     9.6001
         Suc            abcd     4     4.6558

 Best Fit SSR
  647.3271

 Best Fit Fluxes
    gl-in:        1.0
     gl-1:        1.0
     gl-2:   0.795145
   gl-3.f:     1000.0
   gl-3.b: 999.099751
   gl-4.f:   1.232207
   gl-4.b:   0.331958
   gl-5.f:     1000.0
   gl-5.b: 999.099751
   gl-6.f:   1.876099
   gl-6.b:          0
   gl-7.f:     1000.0
   gl-7.b: 998.123901
   gl-8.f:  10.036952
   gl-8.b:   8.186472
     gl-9:   1.702239
     pp-1:    0.20178
     pp-2:   0.175432
   pp-3.f:   0.069262
   pp-3.b:          0
   pp-4.f:   0.362916
   pp-4.b:   0.256746
   pp-5.f:     1000.0
   pp-5.b: 999.944208
   pp-6.f:   0.178852
   pp-6.b:    0.12306
   pp-7.f:   0.050377
   pp-7.b:          0
     ed-1:   0.026349
     ed-2:   0.026349
       pd:   1.814395
     tc-1:   0.182763
     tc-2:   0.182763
     tc-3:   0.150125
     tc-4:   0.133955
     tc-5:   0.126875
   tc-6.f:     1000.0
   tc-6.b: 999.833407
   tc-7.f:   0.909568
   tc-7.b:    0.73741
   tc-8.f:  11.564124
   tc-8.b:  11.484631
       me:   0.125302
     an.f:   0.306394
     an.b:   0.169749
       ac:   1.548221
     gx-1:   0.032638
     gx-2:   0.032638
 co2-in.f:          0
 co2-in.b:   2.292894
     acxt:   1.555931
   glusyn:   0.098446
   glnsyn:   0.010125
   prosyn:    0.00315
   argsyn:   0.004215
   aspsyn:   0.028277
   asnsyn:   0.003435
   alasyn:    0.00732
   sersyn:   0.016334
 glysyn.f:   0.013901
 glysyn.b:   0.004946
 glydeg.f:   0.001515
 glydeg.b:   0.000284
   thrdeg:   0.001007
   cyssyn:   0.003495
 lldapsyn:    0.00489
   lyssyn:    0.00489
   thrsyn:   0.008762
   metsyn:    0.00219
   valsyn:    0.00603
  leusynI:    0.00642
 leusynII:    0.00642
   ilesyn:    0.00414
  phesynI:    0.00264
 phesynII:    0.00264
  tyrsynI:   0.001965
 tyrsynII:   0.001965
  trpsynI:    0.00081
 trpsynII:    0.00081
trpsynIII:    0.00081
   hissyn:    0.00135
 methfsyn:    0.00219
  fthfsyn:    0.00135
  Biomass:      0.015

 Best Fit Pool Sizes
      Glc:   0.171904
      G6P:      0.001
      F6P:   0.247532
      FBP:      0.001
     DHAP:      0.001
      GAP:      0.001
      BPG:      0.001
      3PG:      0.001
      PEP:   0.064335
      6PG:   0.281513
     Ru5P:      0.001
      R5P:      0.001
      X5P:      0.001
      S7P:      0.001
      E4P:   0.026624
     KDPG:   0.001829
      Pyr:   0.051317
      OAA:      0.001
    AcCoA:   0.040438
      Cit:   0.166762
     iCit:   0.062025
      aKG:   0.134476
   SucCoA:   0.109319
      Suc:      0.001
      Fum:   0.210492
      Mal:   0.179197
      CO2:      0.001
      Gox:      0.001
       Ac:        1.0
      Glu:   0.038077
      Gln:   0.041135
      Asp:   0.036763
      Ser:      0.001
      Gly:    0.02643
   MEETHF:   0.015562
      Thr:   0.102144
    LLDAP:      0.001
    METHF:      0.001
      Cys:      0.001
     Leu1:    0.03739
     Phe1:   0.024929
     Tyr1:        1.0
     Trp1:        1.0
     Trp2:        1.0
     FTHF:        1.0
      Ala:   0.012265
      Arg:        1.0
      Asn:   0.062808
      His:        1.0
      Ile:   0.033071
      Leu:    0.08366
      Lys:        1.0
      Met:   0.052766
      Phe:   0.011829
      Pro:        1.0
      Trp:        1.0
      Tyr:   0.033022
      Val:   0.008388
