# Supplementary material for: Isotope-assisted metabolic flux analysis as an equality-constrained nonlinear program for improved scalability and robustness
Source: PLoS Comput Biol. 2022 Mar 24;18(3):e1009831. doi: 10.1371/journal.pcbi.1009831 (PMC8947808; doi:10.1371/journal.pcbi.1009831)
Supplement: S1 File — The text files in these folders are used as inputs to eiFlux. The text file modelfile.txt is used to specify which model to run. The GAMS scripts used by eiFlux, in the folder GAMS_Model. A demo version of eiFlux that specifically runs two models listed above, thus fully reproducing the results in this manuscript. This is a compiled Python file, eiFlux_Limited.pyc. This demo version only runs only the two models listed above. Users may change model parameters such as the time nodes, but not the models themselves. After following the instructions given in the Installation_Instructions.pdf file, users may run the eiFlux_Limited.pyc file to run the software. (ZIP) [file pcbi.1009831.s009.zip › EColi_SingleMS_Model/Comparison_eiFlux_INCA_Same_Starting_Parameter_Values/eiFlux 19.txt]

Model_File_Name: Ecoli_Model_Paper
Reaction_File_Name: reactions.txt
Fed_Label_File_Name: label.txt
Measurement_File_Name: measurements_ms_simulated_perturbed_80%12glc20%Uglc.txt
FluxBound_File_Name: fluxbounds.txt
Model_Settings_File_Name: modelsettings.txt
PoolBound_File_Name: poolbounds.txt
Flux_Measurement_File_Name: none
Pool_Measurement_File_Name: none
Init_Flux_File_Name initfluxes.txt
Init_Pool_File_Name initpools.txt
Uncorr_Atom_File_Name None

      Metabolite         # Atoms          # EMUs
            3PG               3               6
            6PG               6              12
             Ac               2               0
          AcCoA               2               3
            Ala               3               2
            Arg               6               0
            Asn               4               1
            Asp               4              10
            BPG               3               6
            CO2               1               1
            Cit               6              18
            Cys               3               5
           DHAP               3               6
            E4P               4               8
            F6P               6              13
            FBP               6              13
           FTHF               1               0
            Fum               4              10
            G6P               6              13
            GAP               3               6
            Glc               6              13
            Gln               5              12
            Glu               5              12
            Gly               2               3
            Gox               2               3
            His               6               0
            Ile               6               1
           KDPG               6              11
          LLDAP               7               1
            Leu               6               1
           Leu1               4               1
            Lys               6               0
         MEETHF               1               1
          METHF               1               1
            Mal               4              10
            Met               5               2
            OAA               4              10
            PEP               3               6
            Phe               9               3
           Phe1               6               1
            Pro               5               0
            Pyr               3               5
            R5P               5              10
           Ru5P               5              10
            S7P               7              15
            Ser               3               6
            Suc               4              10
         SucCoA               4              10
            Thr               4               8
            Trp              11               0
           Trp1               6               0
           Trp2               8               0
            Tyr               9               1
           Tyr1               6               0
            Val               5               2
            X5P               5              10
            aKG               5              12
           iCit               6              17

Total Metabolites: 58
Total Network EMUs: 341
Total Network EMU elements: 1028
Total Considered Pool Sizes: 48
Total Number of Reactions: 84
Independent Fluxes: 26

Continue? (Y/N): 
Building Model
Creating GDX File
--- Warning: The GAMS version (34.2.0) differs from the API version (30.2.0).
Running GAMS Optimization
--- Job eiFlux_GAMS_Instationary.gms Start 11/11/21 13:19:39 34.2.0 r6925a71 WEX-WEI x86 64bit/MS Windows

--- Applying:

    C:\GAMS\34\gmsprmNT.txt

--- GAMS Parameters defined

    LP conopt

    MIP CPLEX

    RMIP conopt

    NLP conopt

    MCP PATH

    MPEC NLPEC

    RMPEC NLPEC

    CNS conopt

    DNLP conopt

    RMINLP conopt

    MINLP DICOPT

    QCP conopt

    MIQCP SBB

    RMIQCP conopt

    EMP JAMS

    Input C:\Users\dluga\OneDrive\Desktop\eiFlux_Inca_Comparison_Rev2\GAMS_Model\eiFlux_GAMS_Instationary.gms

    Output C:\Users\dluga\OneDrive\Desktop\eiFlux_Inca_Comparison_Rev2\GAMS_Model\_gams_py_gjo0.lst

    ScrDir C:\Users\dluga\OneDrive\Desktop\eiFlux_Inca_Comparison_Rev2\GAMS_Model\225h\

    SysDir C:\GAMS\34\

    CurDir C:\Users\dluga\OneDrive\Desktop\eiFlux_Inca_Comparison_Rev2\GAMS_Model\

    LogOption 3

    LogFile C:\Users\dluga\OneDrive\Desktop\eiFlux_Inca_Comparison_Rev2\GAMS_Model\_gams_py_gjo0.log

    GDX C:\Users\dluga\OneDrive\Desktop\eiFlux_Inca_Comparison_Rev2\GAMS_Model\_gams_py_gdb1.gdx

Licensee: Small MUD - 5 User License                     G200210/0001AS-WIN

          University of Maryland, Chemical and Biomolecular EngineerDC13915

          C:\Users\dluga\OneDrive\Pictures\Documents\GAMS\gamslice.txt

GAMS 34.2.0   Copyright (C) 1987-2021 GAMS Development. All rights reserved

--- Starting compilation

--- eiFlux_GAMS_Instationary.gms(62) 2 Mb

--- GDXin=C:\Users\dluga\OneDrive\Desktop\eiFlux_Inca_Comparison_Rev2\GAMS_Model\input.gdx

--- GDX File ($gdxIn) C:\Users\dluga\OneDrive\Desktop\eiFlux_Inca_Comparison_Rev2\GAMS_Model\input.gdx

--- eiFlux_GAMS_Instationary.gms(274) 4 Mb

--- GDXin=C:\Users\dluga\OneDrive\Desktop\eiFlux_Inca_Comparison_Rev2\GAMS_Model\input.gdx

--- GDX File ($gdxIn) C:\Users\dluga\OneDrive\Desktop\eiFlux_Inca_Comparison_Rev2\GAMS_Model\input.gdx

--- eiFlux_GAMS_Instationary.gms(327) 4 Mb

--- Starting execution: elapsed 0:00:00.016

--- eiFlux_GAMS_Instationary.gms(208) 6 Mb

--- Generating CNS model initx

--- eiFlux_GAMS_Instationary.gms(163) 17 Mb
--- eiFlux_GAMS_Instationary.gms(163) 18 Mb
--- eiFlux_GAMS_Instationary.gms(168) 23 Mb
--- eiFlux_GAMS_Instationary.gms(213) 24 Mb

--- LOOPS cidx = 0

---   38,036 rows  39,064 columns  156,752 non-zeroes

---   37,584 nl-code  7,224 nl-non-zeroes

--- eiFlux_GAMS_Instationary.gms(213) 21 Mb

--- Executing CONOPT4 (Solvelink=2): elapsed 0:00:00.929


CONOPT 4         34.2.0 r6925a71 Released Feb 05, 2021 WEI x86 64bit/MS Window


Reading parameter(s) from "C:\Users\dluga\OneDrive\Desktop\eiFlux_Inca_Comparison_Rev2\GAMS_Model\conopt4.opt"

>>  LFNICR 20000

>>  Lim_SlowPrg 1000

>>  Frq_Rescale 1

>>  Flg_2DDir 1

Finished reading from "C:\Users\dluga\OneDrive\Desktop\eiFlux_Inca_Comparison_Rev2\GAMS_Model\conopt4.opt"


 

 

    C O N O P T   version 4.23

    Copyright (C) ARKI Consulting and Development A/S

                  Bagsvaerdvej 246 A

                  DK-2880 Bagsvaerd, Denmark

    Licensed to:  GAMS/CONOPT OEM License

 

 

    The user model has 38036 constraints and 39064 variables

    with 156752 Jacobian elements, 7224 of which are nonlinear.

 

    Iter Phase   Ninf   Infeasibility   RGmax      NSB   Step  InItr MX OK

       0   0          4.1726000000E+03 (Input point)

 

    The pre-triangular part of the model has 0 constraints and 1028 variables.

    There are 8224 definitional constraints and defined variables.

 

    Preprocessed model has 29812 constraints and 29812 variables

    with 120772 Jacobian elements, 7224 of which are nonlinear.

 

    Iter Phase   Ninf   Infeasibility   RGmax      NSB   Step  InItr MX OK

                      4.1726000000E+03 (Full preprocessed model)

                      4.1666000000E+03 (After scaling)

       1   1       0  2.8157886787E-11                 1.0E+00     5 F  T

 

 ** Feasible solution to a square system.

 

--- Reading solution for model initx

--- Executing after solve: elapsed 0:00:01.859

--- eiFlux_GAMS_Instationary.gms(208) 21 Mb

--- Generating NLP model mfa

--- eiFlux_GAMS_Instationary.gms(157) 24 Mb
--- eiFlux_GAMS_Instationary.gms(159) 24 Mb
--- eiFlux_GAMS_Instationary.gms(159) 29 Mb
--- eiFlux_GAMS_Instationary.gms(159) 32 Mb
--- eiFlux_GAMS_Instationary.gms(167) 34 Mb
--- eiFlux_GAMS_Instationary.gms(225) 34 Mb

--- LOOPS cidx = 0

---   41,307 rows  42,633 columns  247,026 non-zeroes

---   321,494 nl-code  136,176 nl-non-zeroes

--- eiFlux_GAMS_Instationary.gms(225) 31 Mb

--- Executing CONOPT4 (Solvelink=2): elapsed 0:00:03.703


CONOPT 4         34.2.0 r6925a71 Released Feb 05, 2021 WEI x86 64bit/MS Window


Reading parameter(s) from "C:\Users\dluga\OneDrive\Desktop\eiFlux_Inca_Comparison_Rev2\GAMS_Model\conopt4.opt"

>>  LFNICR 20000

>>  Lim_SlowPrg 1000

>>  Frq_Rescale 1

>>  Flg_2DDir 1

Finished reading from "C:\Users\dluga\OneDrive\Desktop\eiFlux_Inca_Comparison_Rev2\GAMS_Model\conopt4.opt"


 

 

    C O N O P T   version 4.23

    Copyright (C) ARKI Consulting and Development A/S

                  Bagsvaerdvej 246 A

                  DK-2880 Bagsvaerd, Denmark

    Licensed to:  GAMS/CONOPT OEM License

 

 

    The user model has 41307 constraints and 42633 variables

    with 247026 Jacobian elements, 136176 of which are nonlinear.

    The Hessian of the Lagrangian has 1128 elements on the diagonal,

    56004 elements below the diagonal, and 26873 nonlinear variables.

 

    Iter Phase   Ninf   Infeasibility   RGmax      NSB   Step  InItr MX OK

       0   0          1.4255006260E+00 (Input point)

 

    The pre-triangular part of the model has 24 constraints and 1055 variables.

    The post-triangular part of the model has 10410 constraints and variables.

    There are 12965 definitional constraints and defined variables.

 

    Preprocessed model has 17908 constraints and 18203 variables

    with 175141 Jacobian elements, 139941 of which are nonlinear.

 

    Iter Phase   Ninf   Infeasibility   RGmax      NSB   Step  InItr MX OK

                      1.3292097609E+02 (Full preprocessed model)

                      1.0261783080E+01 (After scaling)

                      5.7858031455E-01 (After adjusting individual variables)

       1   0       0  1.1452167246E-01                 1.0E+00     3 T  T

       2  S0       0  7.0095588613E-03                 1.0E+00     1 T  T

       3   0       0  6.8589097573E-03                 1.0E+00     2 T  T

       4   1      18  9.0776796795E-04 1.3E+02       5 1.0E+00     5 T  T

       5   1       9  1.1574519764E-04 3.0E+01      11 1.0E+00    12 T  T

       6   1       4  3.7224369699E-08 1.0E+00       5 1.0E+00     6 T  T

 

 ** Feasible solution. Value of objective =    302963.767177

 

    Iter Phase   Ninf     Objective     RGmax      NSB   Step  InItr MX OK

       7   3          2.5141718537E+05 1.1E+05      39 5.7E-04    25 F  T

       8   3          2.1175433130E+05 7.6E+04     292 8.0E-04     5 F  T

       9   3          1.8255606724E+05 4.4E+04     292 1.6E-02    13 F  T

      10   3          1.6731543368E+05 2.7E+04     292 1.8E-02    19 F  F

      11   3          1.5975980424E+05 2.8E+04     292 1.5E-02    16 F  T

      12   3          1.5538055777E+05 2.1E+04     292 1.7E-02     5 F  T

      13   4          1.4163071252E+05 2.4E+04     292 9.3E-02    25 F  F

      14   4          1.4042678830E+05 2.8E+04     292 1.8E-02    21 F  F

      15   4          1.1364904548E+05 2.7E+04     293 6.1E-01     9 F  T

      16   4          9.4752459057E+04 3.8E+04     293 8.0E-01    23 F  T

 

    Iter Phase   Ninf     Objective     RGmax      NSB   Step  InItr MX OK

      17   4          7.3942359578E+04 2.9E+04     293 6.7E-01    33 F  T

      18   4          4.2443220084E+04 7.5E+04     293 5.2E-01    22 F  T

      19   4          1.6828065370E+04 1.2E+05     293 7.1E-01    24 F  T

      20   4          1.0538959207E+04 2.9E+05     293 3.1E-01     9 F  T

      21   4          1.0141856970E+04 2.1E+05     293 2.2E-02     9 F  F

      22   4          8.5904043614E+03 6.9E+04     293 7.4E-01     3 F  T

      23   4          8.5226992550E+03 1.7E+05     293 4.9E-03     6 F  F

      24   4          8.3329278656E+03 1.7E+05     293 4.2E-03    25 F  F

      25   4          8.2855162744E+03 1.7E+05     293 8.6E-06   274 F  T

      26   4          4.9766738652E+03 2.1E+04     294 5.2E-01    20 F  T

   Elapsed time       38.6 seconds.

 

    Iter Phase   Ninf     Objective     RGmax      NSB   Step  InItr MX OK

      27   4          4.8103303825E+03 8.0E+04     294 2.4E-04   157 F  F

      28   4          4.4869689033E+03 2.1E+04     294 2.3E-03   141 F  T

      29   4          3.4813355207E+03 7.4E+04     294 6.2E-01    18 F  T

      30   4          3.2707233351E+03 4.8E+04     294 6.8E-02    48 F  T

      31   4          3.1927583240E+03 3.8E+04     294 6.6E-02    17 F  T

      32   4          2.4286952277E+03 8.1E+03     294 9.2E-01    18 F  T

      33   4          2.2450971598E+03 1.5E+05     294 1.5E-01    20 F  F

      34   4          1.7545193479E+03 1.3E+04     294 6.7E-01    26 F  T

      35   4          1.7347951159E+03 3.6E+05     294 2.0E-02    37 F  T

      36   4          1.5471299852E+03 8.0E+03     294 2.0E-01    18 F  T

 

    Iter Phase   Ninf     Objective     RGmax      NSB   Step  InItr MX OK

      37   4          1.4996564271E+03 7.5E+03     294 7.8E-02    30 F  T

      38   4          1.2801472596E+03 7.5E+03     294 5.0E-01    25 F  T

      39   4          1.0574940991E+03 6.3E+03     294 1.0E+00    26 T  T

      40   4          1.0165423753E+03 9.7E+03     291 2.1E-01    42 F  F

      41   4          9.7026454156E+02 2.5E+03     291 6.5E-01    33 F  F

      42   4          9.6929335516E+02 1.6E+04     293 1.2E-03   156 F  T

      43   4          9.6901615626E+02 1.2E+04     293 7.4E-03    43 F  T

      44   4          9.5167632949E+02 1.4E+03     293 3.7E-01    35 F  T

      45   4          9.3657967413E+02 1.9E+03     293 1.0E+00    20 T  T

      46   4          9.3618823156E+02 8.7E+03     292 2.6E-03   131 F  F

 

    Iter Phase   Ninf     Objective     RGmax      NSB   Step  InItr MX OK

      47   4          9.2165545328E+02 7.8E+02     292 9.1E-01    48 F  F

      48   4          9.1739264210E+02 1.3E+04     292 5.9E-02    67 F  T

      49   4          9.1524076782E+02 7.5E+03     292 6.1E-04    88 F  F

      50   4          8.9591256389E+02 1.8E+04     292 3.8E-01    38 F  T

      51   4          8.9394589312E+02 3.2E+03     292 7.7E-03    37 F  F

      52   4          8.8628761059E+02 3.6E+03     292 8.7E-02    32 F  T

      53   4          8.8605551969E+02 1.3E+04     292 1.5E-03    37 F  T

      54   4          8.7803943453E+02 2.1E+03     294 1.0E+00    15 T  T

      55   4          8.6621414191E+02 3.8E+02     293 1.2E-01    49 F  T

      56   4          8.6592586209E+02 3.1E+03     293 4.3E-04    40 F  T

   Elapsed time       76.0 seconds.

 

    Iter Phase   Ninf     Objective     RGmax      NSB   Step  InItr MX OK

      57   4          8.4811601746E+02 7.3E+02     293 2.4E-01    58 F  T

      58   4          8.3884400103E+02 4.4E+03     294 1.0E+00    20 T  T

      59   4          8.1499749001E+02 2.8E+03     294 4.4E-01    31 F  F

      60   4          8.1270691711E+02 1.9E+03     294 5.9E-04   256 F  T

      61   4          7.9723251721E+02 5.2E+03     294 7.7E-03    64 F  T

      62   4          7.3500908452E+02 3.4E+03     294 4.4E-01    14 F  F

      63   4          7.0153166183E+02 1.5E+03     294 8.4E-01    15 F  T

      64   4          6.9938966765E+02 4.9E+03     294 1.3E-02    77 F  F

      65   4          6.9433356024E+02 8.5E+02     294 3.0E-01    23 F  F

      66   4          6.8996904288E+02 4.0E+02     294 6.2E-01    20 F  T

 

    Iter Phase   Ninf     Objective     RGmax      NSB   Step  InItr MX OK

      67   4          6.8743092346E+02 2.6E+02     294 1.0E+00    18 T  T

      68   4          6.8642902412E+02 5.7E+02     292 7.1E-01    14 F  F

      69   4          6.8562976280E+02 1.3E+02     292 1.0E+00    18 F  T

      70   4          6.8535722795E+02 2.4E+02     292 5.4E-01    15 F  T

      71   4          6.8109944473E+02 8.4E+01     292 8.8E-01    22 F  F

      72   4          6.7511881707E+02 7.9E+01     206 7.1E-01    18 F  T

      73   4          6.7169442215E+02 1.8E+02     230 5.0E-01    13 F  F

      74   4          6.6989899657E+02 1.4E+02     235 1.0E+00    12 F  T

      75   4          6.6978094434E+02 9.6E+00     238 1.0E+00    29 F  T

      76   4          6.6902155643E+02 8.8E+00     241 8.7E-01    58 F  F

 

    Iter Phase   Ninf     Objective     RGmax      NSB   Step  InItr MX OK

      77   4          6.6872021120E+02 6.8E+01     253 1.0E+00    18 T  T

      78   4          6.6856442433E+02 5.2E+00     268 1.0E+00    29 T  T

      79   4          6.6838793229E+02 4.0E+01     267 4.2E-01    16 F  T

      80   4          6.6817304727E+02 1.1E+02     269 1.0E+00    14 F  T

      81   4          6.6803296226E+02 2.7E+01     277 6.8E-01    16 F  T

      82   4          6.6785118172E+02 1.0E+02     277 1.0E+00    14 T  T

      83   4          6.6774252666E+02 7.3E+00     276 1.0E+00    26 T  T

      84   4          6.6772325540E+02 8.9E+01     275 3.8E-01    10 F  T

      85   4          6.6768683905E+02 5.7E+01     275 2.5E-01    15 F  T

      86   4          6.6756153524E+02 4.4E+01     276 1.0E+00    14 F  T

 

    Iter Phase   Ninf     Objective     RGmax      NSB   Step  InItr MX OK

      87   4          6.6747677832E+02 3.7E+01     276 1.0E+00    12 T  T

      88   4          6.6740059493E+02 3.7E+01     275 1.0E+00    15 T  T

      89   4          6.6734323474E+02 5.2E+01     275 1.0E+00    12 T  T

      90   4          6.6727677917E+02 2.8E+01     274 1.0E+00    15 T  T

      91   4          6.6706196810E+02 1.9E+01     272 1.0E+00    14 T  T

      92   4          6.6663810430E+02 1.9E+01     272 6.0E-01    18 F  F

      93   4          6.6646186703E+02 9.5E+01     272 4.9E-01    17 F  T

      94   4          6.6626266652E+02 2.8E+01     272 1.0E+00    18 T  T

      95   4          6.6614680182E+02 1.8E+01     275 2.0E-01    18 F  T

      96   4          6.6612753067E+02 5.8E+01     276 1.1E-01    16 F  T

   Elapsed time      110.3 seconds.

 

    Iter Phase   Ninf     Objective     RGmax      NSB   Step  InItr MX OK

      97   4          6.6596153017E+02 2.3E+01     276 1.0E+00    14 T  T

      98   4          6.6585971657E+02 1.6E+01     275 5.5E-01    16 F  T

      99   4          6.6570807945E+02 3.5E+01     275 3.8E-01    16 F  T

     100   4          6.6564304825E+02 4.2E+01     275 1.0E+00    14 F  T

     101   4          6.6529670411E+02 1.2E+01     276 2.9E-01    30 F  T

     102   4          6.6476038462E+02 9.2E+01     276 3.3E-01    18 F  T

     103   4          6.6397255119E+02 7.0E+01     276 6.1E-01    16 F  T

     104   4          6.6344603752E+02 8.9E+01     277 9.3E-01    12 F  F

     105   4          6.6315229519E+02 5.7E+01     277 7.7E-01    18 F  T

     106   4          6.6304742623E+02 1.1E+02     129 1.0E+00    15 T  T

 

    Iter Phase   Ninf     Objective     RGmax      NSB   Step  InItr MX OK

     107   4          6.6300549908E+02 5.7E+00     220 6.2E-01    60 F  T

     108   4          6.6298584415E+02 1.6E+01     242 1.0E+00    17 F  T

     109   4          6.6296911959E+02 4.0E+00     247 1.0E+00    24 F  T

     110   4          6.6287026980E+02 6.7E+00     247 4.2E-01    31 F  F

     111   4          6.6280809987E+02 4.3E+01     252 1.0E+00    14 F  T

     112   4          6.6263996907E+02 3.6E+00     254 4.4E-01    26 F  T

     113   4          6.6250944914E+02 5.6E+01     262 5.0E-01    14 F  T

     114   4          6.6219147901E+02 1.0E+02     263 1.0E+00    11 F  T

     115   4          6.6211119964E+02 1.5E+01     264 2.5E-01    14 F  T

     116   4          6.6204537337E+02 3.3E+01     264 1.0E+00    13 F  T

 

    Iter Phase   Ninf     Objective     RGmax      NSB   Step  InItr MX OK

     117   4          6.6202403170E+02 1.5E+01     265 1.0E+00    14 F  T

     118   4          6.6201992725E+02 4.0E+00     266 1.0E+00    14 F  T

     119   4          6.6201670375E+02 5.0E+00     272 1.0E+00    14 F  T

     120   4          6.6201579340E+02 9.9E+00     274 1.0E+00    11 F  T

     121   4          6.6201373026E+02 1.0E+00     277 1.0E+00    20 T  T

     122   4          6.6200617957E+02 1.2E+00     277 7.7E-01    18 F  T

     123   4          6.6200353008E+02 2.0E+01     277 1.4E-01     5 F  T

     124   4          6.6199469484E+02 5.8E+00     277 5.6E-01    18 F  T

     125   4          6.6198700612E+02 1.5E+01     277 1.0E+00    14 F  T

     126   4          6.6197879207E+02 5.5E-01     277 4.1E-01    54 F  T

 

    Iter Phase   Ninf     Objective     RGmax      NSB   Step  InItr MX OK

     127   4          6.6197255485E+02 2.2E+01     277 1.0E+00    21 F  T

     128   4          6.6197236987E+02 1.2E+00     277 1.0E+00    32 F  T

     129   4          6.6196128996E+02 7.1E-01     277 1.0E+00    96 T  T

     130   4          6.6196097659E+02 5.5E+00     275 1.0E+00    12 F  T

     131   4          6.6195088977E+02 2.3E-01     275 2.7E-01    36 F  T

     132   4          6.6194986550E+02 1.6E+01     275 1.7E-02    15 F  T

     133   4          6.6194745327E+02 1.2E+01     275 1.0E+00    16 F  T

     134   4          6.6194668489E+02 1.8E+00     275 1.0E+00    20 F  T

     135   4          6.6193978650E+02 8.5E-01     275 2.2E-01    20 F  T

     136   4          6.6193909257E+02 1.3E+01     275 2.1E-02    13 F  T

 

    Iter Phase   Ninf     Objective     RGmax      NSB   Step  InItr MX OK

     137   4          6.6193460529E+02 5.9E+00     275 1.0E+00    13 F  T

     138   4          6.6193441220E+02 3.5E+00     275 1.0E+00    16 F  T

     139   4          6.6193108474E+02 1.9E-01     275 1.7E-01   166 F  T

     140   4          6.6192975163E+02 1.0E+01     275 1.0E+00    14 F  T

     141   4          6.6192882335E+02 3.5E+00     275 1.0E+00    25 F  T

     142   4          6.6192869866E+02 3.7E+00     275 1.0E+00    12 F  T

     143   4          6.6192461564E+02 5.8E-02     275 4.9E-01    45 F  F

     144   4          6.6192312867E+02 9.6E-01     275 1.0E+00    17 T  T

     145   4          6.6192237661E+02 1.8E+00     274 5.0E-01    21 F  T

     146   4          6.6191695471E+02 5.0E+00     274 1.0E+00    13 T  T

   Elapsed time      143.7 seconds.

 

    Iter Phase   Ninf     Objective     RGmax      NSB   Step  InItr MX OK

     147   4          6.6191061629E+02 1.8E+00     276 9.6E-01    14 F  F

     148   4          6.6191019398E+02 2.2E+00     276 1.0E+00    12 T  T

     149   4          6.6190999972E+02 1.3E-01     276 1.0E+00    16 T  T

     150   4          6.6190993877E+02 2.5E-01     275 1.3E+00    12 F  F

     151   4          6.6190990750E+02 4.0E-01     275 1.0E+00    12 T  T

     152   4          6.6190989479E+02 1.4E-01     272 9.9E-01     7 F  F

     153   4          6.6190988927E+02 2.9E-02     272 1.0E+00     5 T  T

     154   4          6.6190988668E+02 2.2E-02     271 1.4E+00     3 F  F

     155   4          6.6190988514E+02 2.0E-02     271 1.4E+00     3 F  F

     156   4          6.6190988404E+02 9.7E-03     271 1.9E+00     4 F  F

 

    Iter Phase   Ninf     Objective     RGmax      NSB   Step  InItr MX OK

     157   4          6.6190988367E+02 9.9E-03     271 1.0E+00     4 T  T

     158   4          6.6190988367E+02 3.1E-03     270 1.0E+00     2 F  T

     159   4          6.6190988367E+02 2.9E-09     270

 

 ** Optimal solution. Reduced gradient less than tolerance.

 

--- Reading solution for model mfa

--- Executing after solve: elapsed 0:02:38.184

--- eiFlux_GAMS_Instationary.gms(208) 31 Mb
--- eiFlux_GAMS_Instationary.gms(278) 31 Mb

--- GDX File (execute_unload) C:\Users\dluga\OneDrive\Desktop\eiFlux_Inca_Comparison_Rev2\GAMS_Model\Results.gdx

--- GDX File C:\Users\dluga\OneDrive\Desktop\eiFlux_Inca_Comparison_Rev2\GAMS_Model\_gams_py_gdb1.gdx

*** Status: Normal completion

--- Job eiFlux_GAMS_Instationary.gms Stop 11/11/21 13:22:17 elapsed 0:02:38.247


Refining Grid
--- Job eiFlux_GAMS_Instationary.gms Start 11/11/21 13:22:17 34.2.0 r6925a71 WEX-WEI x86 64bit/MS Windows

--- Applying:

    C:\GAMS\34\gmsprmNT.txt

--- GAMS Parameters defined

    LP conopt

    MIP CPLEX

    RMIP conopt

    NLP conopt

    MCP PATH

    MPEC NLPEC

    RMPEC NLPEC

    CNS conopt

    DNLP conopt

    RMINLP conopt

    MINLP DICOPT

    QCP conopt

    MIQCP SBB

    RMIQCP conopt

    EMP JAMS

    Input C:\Users\dluga\OneDrive\Desktop\eiFlux_Inca_Comparison_Rev2\GAMS_Model\eiFlux_GAMS_Instationary.gms

    Output C:\Users\dluga\OneDrive\Desktop\eiFlux_Inca_Comparison_Rev2\GAMS_Model\_gams_py_gjo0.lst

    ScrDir C:\Users\dluga\OneDrive\Desktop\eiFlux_Inca_Comparison_Rev2\GAMS_Model\225h\

    SysDir C:\GAMS\34\

    CurDir C:\Users\dluga\OneDrive\Desktop\eiFlux_Inca_Comparison_Rev2\GAMS_Model\

    LogOption 3

    LogFile C:\Users\dluga\OneDrive\Desktop\eiFlux_Inca_Comparison_Rev2\GAMS_Model\_gams_py_gjo0.log

    GDX C:\Users\dluga\OneDrive\Desktop\eiFlux_Inca_Comparison_Rev2\GAMS_Model\_gams_py_gdb3.gdx

Licensee: Small MUD - 5 User License                     G200210/0001AS-WIN

          University of Maryland, Chemical and Biomolecular EngineerDC13915

          C:\Users\dluga\OneDrive\Pictures\Documents\GAMS\gamslice.txt

GAMS 34.2.0   Copyright (C) 1987-2021 GAMS Development. All rights reserved

--- Starting compilation

--- eiFlux_GAMS_Instationary.gms(62) 2 Mb

--- GDXin=C:\Users\dluga\OneDrive\Desktop\eiFlux_Inca_Comparison_Rev2\GAMS_Model\input.gdx

--- GDX File ($gdxIn) C:\Users\dluga\OneDrive\Desktop\eiFlux_Inca_Comparison_Rev2\GAMS_Model\input.gdx

--- eiFlux_GAMS_Instationary.gms(274) 4 Mb

--- GDXin=C:\Users\dluga\OneDrive\Desktop\eiFlux_Inca_Comparison_Rev2\GAMS_Model\input.gdx

--- GDX File ($gdxIn) C:\Users\dluga\OneDrive\Desktop\eiFlux_Inca_Comparison_Rev2\GAMS_Model\input.gdx

--- eiFlux_GAMS_Instationary.gms(327) 4 Mb

--- Starting execution: elapsed 0:00:00.031

--- eiFlux_GAMS_Instationary.gms(208) 6 Mb

--- Generating CNS model initx

--- eiFlux_GAMS_Instationary.gms(157) 40 Mb
--- eiFlux_GAMS_Instationary.gms(157) 40 Mb
--- eiFlux_GAMS_Instationary.gms(163) 40 Mb
--- eiFlux_GAMS_Instationary.gms(163) 41 Mb
--- eiFlux_GAMS_Instationary.gms(163) 44 Mb
--- eiFlux_GAMS_Instationary.gms(163) 45 Mb
--- eiFlux_GAMS_Instationary.gms(163) 47 Mb
--- eiFlux_GAMS_Instationary.gms(168) 50 Mb
--- eiFlux_GAMS_Instationary.gms(213) 50 Mb
--- eiFlux_GAMS_Instationary.gms(213) 51 Mb

--- LOOPS cidx = 0

---   75,044 rows  76,072 columns  442,538 non-zeroes

---   92,040 nl-code  17,820 nl-non-zeroes

--- eiFlux_GAMS_Instationary.gms(213) 49 Mb

--- Executing CONOPT4 (Solvelink=2): elapsed 0:00:03.238


CONOPT 4         34.2.0 r6925a71 Released Feb 05, 2021 WEI x86 64bit/MS Window


Reading parameter(s) from "C:\Users\dluga\OneDrive\Desktop\eiFlux_Inca_Comparison_Rev2\GAMS_Model\conopt4.opt"

>>  LFNICR 20000

>>  Lim_SlowPrg 1000

>>  Frq_Rescale 1

>>  Flg_2DDir 1

Finished reading from "C:\Users\dluga\OneDrive\Desktop\eiFlux_Inca_Comparison_Rev2\GAMS_Model\conopt4.opt"


 

 

    C O N O P T   version 4.23

    Copyright (C) ARKI Consulting and Development A/S

                  Bagsvaerdvej 246 A

                  DK-2880 Bagsvaerd, Denmark

    Licensed to:  GAMS/CONOPT OEM License

 

 

    The user model has 75044 constraints and 76072 variables

    with 442538 Jacobian elements, 17820 of which are nonlinear.

 

    Iter Phase   Ninf   Infeasibility   RGmax      NSB   Step  InItr MX OK

       0   0          1.0431500000E+04 (Input point)

 

    The pre-triangular part of the model has 0 constraints and 1028 variables.

    There are 8224 definitional constraints and defined variables.

 

    Preprocessed model has 66820 constraints and 66820 variables

    with 378802 Jacobian elements, 17820 of which are nonlinear.

 

    Iter Phase   Ninf   Infeasibility   RGmax      NSB   Step  InItr MX OK

                      1.0431500000E+04 (Full preprocessed model)

                      1.0416500000E+04 (After scaling)

       1   0       0  9.4327770013E+03                 1.2E-01     1 F  T

       2   0       0  6.5500892709E+03                 3.1E-01     1 F  T

       3   1       0  4.5557918360E-10                 1.0E+00     5 F  T

 

 ** Feasible solution to a square system.

 

--- Reading solution for model initx

--- eiFlux_GAMS_Instationary.gms(213) 49 Mb  4 secs

--- Executing after solve: elapsed 0:00:07.309

--- eiFlux_GAMS_Instationary.gms(208) 49 Mb

--- Generating NLP model mfa

--- eiFlux_GAMS_Instationary.gms(157) 51 Mb
--- eiFlux_GAMS_Instationary.gms(157) 55 Mb
--- eiFlux_GAMS_Instationary.gms(159) 58 Mb
--- eiFlux_GAMS_Instationary.gms(159) 61 Mb
--- eiFlux_GAMS_Instationary.gms(159) 72 Mb
--- eiFlux_GAMS_Instationary.gms(167) 75 Mb
--- eiFlux_GAMS_Instationary.gms(225) 75 Mb

--- LOOPS cidx = 0

---   78,315 rows  79,641 columns  656,856 non-zeroes

---   798,818 nl-code  338,802 nl-non-zeroes

--- eiFlux_GAMS_Instationary.gms(225) 70 Mb

--- Executing CONOPT4 (Solvelink=2): elapsed 0:00:10.566


CONOPT 4         34.2.0 r6925a71 Released Feb 05, 2021 WEI x86 64bit/MS Window


Reading parameter(s) from "C:\Users\dluga\OneDrive\Desktop\eiFlux_Inca_Comparison_Rev2\GAMS_Model\conopt4.opt"

>>  LFNICR 20000

>>  Lim_SlowPrg 1000

>>  Frq_Rescale 1

>>  Flg_2DDir 1

Finished reading from "C:\Users\dluga\OneDrive\Desktop\eiFlux_Inca_Comparison_Rev2\GAMS_Model\conopt4.opt"


 

 

    C O N O P T   version 4.23

    Copyright (C) ARKI Consulting and Development A/S

                  Bagsvaerdvej 246 A

                  DK-2880 Bagsvaerd, Denmark

    Licensed to:  GAMS/CONOPT OEM License

 

 

    The user model has 78315 constraints and 79641 variables

    with 656856 Jacobian elements, 338802 of which are nonlinear.

    The Hessian of the Lagrangian has 1182 elements on the diagonal,

    140010 elements below the diagonal, and 63881 nonlinear variables.

 

    Iter Phase   Ninf   Infeasibility   RGmax      NSB   Step  InItr MX OK

       0   0          9.7562596549E-09 (Input point)

 

    The pre-triangular part of the model has 24 constraints and 1055 variables.

    The post-triangular part of the model has 10410 constraints and variables.

 

    Preprocessed model has 67881 constraints and 68176 variables

    with 515252 Jacobian elements, 254640 of which are nonlinear.

 

    Iter Phase   Ninf   Infeasibility   RGmax      NSB   Step  InItr MX OK

                      6.1129224859E-03 (Full preprocessed model)

                      9.7771595680E-04 (After scaling)

                      1.3886130813E-05 (After adjusting individual variables)

       1   0       0  1.2160130994E-09                 1.0E+00     1 T  T

 

 ** Feasible solution. Value of objective =    923.237899264

 

    Iter Phase   Ninf     Objective     RGmax      NSB   Step  InItr MX OK

       2   3          9.2319772289E+02 2.3E+04      36 2.8E-08    25 F  T

       3   4          6.5230722301E+02 1.5E+03     240 1.0E+00    20 T  T

       4   4          6.5067317178E+02 4.1E+03     256 1.0E+00    12 F  T

       5   4          6.4955739196E+02 3.1E+02     256 1.0E+00    25 T  T

       6   4          6.4801989033E+02 4.7E+01     255 2.7E-01    92 F  T

       7   4          6.4745538518E+02 2.8E+02     266 1.0E+00    12 F  T

       8   4          6.4639611702E+02 7.1E+00     267 2.5E-01    76 F  T

       9   4          6.4602941725E+02 1.6E+02     269 1.0E+00    14 T  T

      10   4          6.4585412704E+02 2.4E+00     268 1.0E+00    51 T  T

      11   4          6.4583045763E+02 8.2E+00     267 1.0E+00    25 F  T

   Elapsed time       42.8 seconds.

 

    Iter Phase   Ninf     Objective     RGmax      NSB   Step  InItr MX OK

      12   4          6.4580119150E+02 3.1E+00     270 6.8E-01    33 F  T

      13   4          6.4578873266E+02 1.1E+01     270 1.0E+00    20 T  T

      14   4          6.4577120603E+02 1.3E+00     269 1.0E+00    33 T  T

      15   4          6.4576105593E+02 9.2E-01     268 1.0E+00    78 F  T

      16   4          6.4574961457E+02 1.7E+01     270 1.0E+00    14 F  T

      17   4          6.4573191781E+02 1.3E+00     270 4.4E-01    24 F  T

      18   4          6.4572777012E+02 8.5E+00     270 1.0E+00    12 F  T

      19   4          6.4572194319E+02 1.2E+00     270 1.0E+00    20 F  T

      20   4          6.4571078825E+02 5.8E+00     270 1.0E+00    18 T  T

      21   4          6.4569798653E+02 3.4E+00     269 2.5E-01    20 F  T

 

    Iter Phase   Ninf     Objective     RGmax      NSB   Step  InItr MX OK

      22   4          6.4566184578E+02 4.0E+01     269 2.5E-01    16 F  T

      23   4          6.4558598470E+02 8.6E+01     272 5.0E-01    14 F  F

      24   4          6.4550967576E+02 9.5E+01     273 1.0E+00    12 T  T

      25   4          6.4548707498E+02 1.4E+01     273 1.0E+00    12 T  T

      26   4          6.4547205871E+02 5.4E+00     273 8.7E-01    16 F  T

      27   4          6.4546748170E+02 1.0E+01     273 1.0E+00    11 T  T

      28   4          6.4546692428E+02 2.7E-01     271 7.9E-03    21 F  T

      29   4          6.4545966694E+02 1.0E+00     271 2.1E-01    22 F  T

      30   4          6.4544911711E+02 1.0E+01     271 1.0E+00    14 T  T

      31   4          6.4544697835E+02 5.3E+00     271 2.8E-01    14 F  T

   Elapsed time       88.7 seconds.

 

    Iter Phase   Ninf     Objective     RGmax      NSB   Step  InItr MX OK

      32   4          6.4544430742E+02 5.2E+00     272 5.7E-01    12 F  T

      33   4          6.4544215223E+02 5.3E+00     271 1.0E+00    12 T  T

      34   4          6.4544078649E+02 3.7E+00     271 4.7E-01    12 F  T

      35   4          6.4543971176E+02 3.0E+00     273 1.0E+00    12 T  T

      36   4          6.4543892027E+02 1.5E+00     272 1.0E+00    13 T  T

      37   4          6.4543796548E+02 2.2E+00     270 1.8E+00    12 F  T

      38   4          6.4543746442E+02 2.0E+00     270 1.0E+00    11 F  T

      39   4          6.4543692376E+02 1.0E+00     270 7.7E-01    11 F  F

      40   4          6.4543573678E+02 1.5E+00     270 7.7E-01    13 F  F

      41   4          6.4542366895E+02 8.3E-01     270 9.2E-01    15 F  F

   Elapsed time      128.6 seconds.

 

    Iter Phase   Ninf     Objective     RGmax      NSB   Step  InItr MX OK

      42   4          6.4540250134E+02 3.4E+00     270 8.3E-01     5 F  F

      43   4          6.4539572084E+02 4.3E+00     270 4.7E-01    21 F  F

      44   4          6.4539507484E+02 5.8E+00     272 2.0E-01    16 F  T

      45   4          6.4539338350E+02 7.0E+00     272 3.1E-01    14 F  T

      46   4          6.4539162408E+02 5.5E+00     272 1.0E+00    12 T  T

      47   4          6.4539154927E+02 3.7E-02     271 1.0E+00    16 T  T

      48   4          6.4539151600E+02 6.8E-01     269 1.0E+00     7 F  T

      49   4          6.4539150505E+02 7.9E-02     269 1.0E+00     7 F  T

      50   4          6.4539150380E+02 1.7E-01     269 1.0E+00     6 F  T

      51   4          6.4539150376E+02 8.3E-03     269 1.0E+00     5 F  T

 

    Iter Phase   Ninf     Objective     RGmax      NSB   Step  InItr MX OK

      52   4          6.4539150376E+02 9.1E-04     269 1.0E+00     2 F  T

      53   4          6.4539150376E+02 3.0E-08     269

 

 ** Optimal solution. Reduced gradient less than tolerance.

 

--- Reading solution for model mfa

--- eiFlux_GAMS_Instationary.gms(225) 70 Mb  153 secs

--- Executing after solve: elapsed 0:02:43.434

--- eiFlux_GAMS_Instationary.gms(208) 70 Mb
--- eiFlux_GAMS_Instationary.gms(278) 70 Mb

--- GDX File (execute_unload) C:\Users\dluga\OneDrive\Desktop\eiFlux_Inca_Comparison_Rev2\GAMS_Model\Results.gdx

--- GDX File C:\Users\dluga\OneDrive\Desktop\eiFlux_Inca_Comparison_Rev2\GAMS_Model\_gams_py_gdb3.gdx

*** Status: Normal completion

--- Job eiFlux_GAMS_Instationary.gms Stop 11/11/21 13:25:01 elapsed 0:02:43.556


 Experiment exp1

 Measurement Time 0.30
  Metabolite           Atoms    M+    Measured (scaled)  Simulated   Residual
         Ala              bc     0               0.9599       0.96     0.0001
         Ala              bc     1               0.0219      0.021     0.0129
         Ala              bc     2               0.0242      0.019      0.269
         Ala             abc     0               0.9492     0.9494     0.0002
         Ala             abc     1               0.0275     0.0313     0.1184
         Ala             abc     2               0.0107     0.0128     0.0405
         Ala             abc     3               0.0152     0.0066     1.1462
         Asn            abcd     0               0.9553     0.9579     0.0325
         Asn            abcd     1               0.0503     0.0414     2.1587
         Asn            abcd     2                    0     0.0007     0.0096
         Asn            abcd     3                    0        0.0        0.0
         Asn            abcd     4                    0        0.0        0.0
         Asp              ab     0               0.9744     0.9745     0.0004
         Asp              ab     1               0.0308     0.0239     0.5932
         Asp              ab     2                    0     0.0016     0.0965
         Asp             bcd     0               0.9616     0.9632     0.0116
         Asp             bcd     1               0.0449     0.0321     1.1422
         Asp             bcd     2               0.0055     0.0045     0.0433
         Asp             bcd     3               0.0116     0.0003     2.6055
         Asp            abcd     0               0.9523     0.9528      0.007
         Asp            abcd     1               0.0509     0.0421     2.1345
         Asp            abcd     2               0.0131     0.0035     0.4691
         Asp            abcd     3               0.0047     0.0015      0.155
         Asp            abcd     4                    0     0.0001        0.0
         Glu            bcde     0               0.9577     0.9578     0.0001
         Glu            bcde     1               0.0421     0.0414      0.009
         Glu            bcde     2                    0     0.0007     0.0108
         Glu            bcde     3                    0        0.0        0.0
         Glu            bcde     4                    0        0.0        0.0
         Glu           abcde     0               0.9472     0.9476     0.0022
         Glu           abcde     1               0.0543     0.0512      0.253
         Glu           abcde     2                0.006     0.0012     0.2357
         Glu           abcde     3               0.0018        0.0     0.0164
         Glu           abcde     4               0.0019        0.0     0.0363
         Glu           abcde     5               0.0029        0.0     0.0846
         Gln           abcde     0               0.9477     0.9476        0.0
         Gln           abcde     1               0.0507     0.0512      0.007
         Gln           abcde     2                    0     0.0011     0.0085
         Gln           abcde     3                    0        0.0        0.0
         Gln           abcde     4                    0        0.0        0.0
         Gln           abcde     5                    0        0.0        0.0
         Gly               b     0               0.9764     0.9764        0.0
         Gly               b     1               0.0221     0.0236     0.0268
         Gly              ab     0               0.9657     0.9656     0.0004
         Gly              ab     1                 0.02     0.0298     1.9389
         Gly              ab     2               0.0083     0.0047     0.2735
         Ile           bcdef     0               0.9433     0.9437     0.0009
         Ile           bcdef     1               0.0509     0.0511     0.0002
         Ile           bcdef     2               0.0114     0.0051     0.8008
         Ile           bcdef     3                    0     0.0001     0.0003
         Ile           bcdef     4               0.0068        0.0     0.5742
         Ile           bcdef     5                    0        0.0        0.0
         Leu           bcdef     0               0.9459     0.9455      0.004
         Leu           bcdef     1               0.0349     0.0532     5.2226
         Leu           bcdef     2               0.0019     0.0013      0.003
         Leu           bcdef     3                    0        0.0        0.0
         Leu           bcdef     4                    0        0.0        0.0
         Leu           bcdef     5               0.0018        0.0     0.0326
         Met            bcde     0               0.9575     0.9579     0.0017
         Met            bcde     1               0.0476     0.0415      0.192
         Met            bcde     2               0.0186     0.0007     1.6433
         Met            bcde     3                    0        0.0        0.0
         Met            bcde     4               0.0142        0.0     1.6725
         Met           abcde     0                0.947     0.9476     0.0058
         Met           abcde     1               0.0543     0.0513      0.091
         Met           abcde     2                    0     0.0011     0.0125
         Met           abcde     3               0.0046        0.0      0.209
         Met           abcde     4                0.012        0.0     3.9812
         Met           abcde     5               0.0269        0.0      3.225
         Phe        bcdefghi     0               0.9085     0.9084     0.0001
         Phe        bcdefghi     1               0.0776     0.0787     0.0519
         Phe        bcdefghi     2               0.0135     0.0121     0.0253
         Phe        bcdefghi     3               0.0058     0.0007     0.1309
         Phe        bcdefghi     4                    0     0.0001     0.0002
         Phe        bcdefghi     5               0.0047        0.0     0.3405
         Phe        bcdefghi     6                    0        0.0        0.0
         Phe        bcdefghi     7               0.0068        0.0     0.2355
         Phe        bcdefghi     8               0.0114        0.0     1.6027
         Phe              ab     0               0.9689     0.9691     0.0003
         Phe              ab     1               0.0176     0.0275     0.5723
         Phe              ab     2               0.0122     0.0035     2.1189
         Phe       abcdefghi     0               0.8969     0.8985     0.0181
         Phe       abcdefghi     1               0.0963     0.0877      0.326
         Phe       abcdefghi     2               0.0112     0.0098     0.0595
         Phe       abcdefghi     3                    0     0.0037     0.3768
         Phe       abcdefghi     4                0.009     0.0003     2.1322
         Phe       abcdefghi     5               0.0064        0.0     0.4072
         Phe       abcdefghi     6               0.0256        0.0     3.3346
         Phe       abcdefghi     7                    0        0.0        0.0
         Phe       abcdefghi     8                    0        0.0        0.0
         Phe       abcdefghi     9                    0        0.0        0.0
         Ser              bc     0               0.7866     0.7829     0.0614
         Ser              bc     1               0.0266     0.0241     0.0423
         Ser              bc     2               0.1904      0.193     0.1795
         Ser              ab     0               0.7793     0.7833     0.1099
         Ser              ab     1               0.1655     0.1493     1.5382
         Ser              ab     2                0.075     0.0674     0.5865
         Ser             abc     0               0.7701     0.7703     0.0009
         Ser             abc     1               0.0408     0.0354     1.1847
         Ser             abc     2               0.1236     0.1279     0.1832
         Ser             abc     3               0.0669     0.0665     0.0073
         Thr             bcd     0               0.9665     0.9682     0.0214
         Thr             bcd     1               0.0473     0.0314     3.9575
         Thr             bcd     2                    0     0.0004     0.0009
         Thr             bcd     3                    0        0.0        0.0
         Thr            abcd     0               0.9578     0.9578        0.0
         Thr            abcd     1               0.0366     0.0414     0.1619
         Thr            abcd     2               0.0151     0.0007     1.2235
         Thr            abcd     3               0.0045        0.0     0.5464
         Thr            abcd     4                    0        0.0        0.0
         Tyr              ab     0               0.9761     0.9761     0.0001
         Tyr              ab     1               0.0232     0.0229     0.0006
         Tyr              ab     2               0.0101      0.001     1.2857
         Val            bcde     0               0.9178      0.918     0.0007
         Val            bcde     1               0.0445     0.0401     0.0979
         Val            bcde     2               0.0404     0.0372      0.205
         Val            bcde     3                    0     0.0009     0.0047
         Val            bcde     4               0.0028     0.0038      0.043
         Val           abcde     0               0.9074     0.9078     0.0009
         Val           abcde     1               0.0468     0.0498       0.07
         Val           abcde     2               0.0368     0.0311     0.5174
         Val           abcde     3               0.0011     0.0074      1.584
         Val           abcde     4               0.0042     0.0027     0.0132
         Val           abcde     5               0.0054     0.0013     0.1131
         aKG           abcde     0               0.9469     0.9472     0.0009
         aKG           abcde     1               0.0593     0.0512     0.4502
         aKG           abcde     2               0.0025     0.0016     0.0246
         aKG           abcde     3                    0        0.0        0.0
         aKG           abcde     4                    0        0.0        0.0
         aKG           abcde     5                0.004        0.0     0.1107
         Cit          abcdef     0               0.9055     0.9046     0.0059
         Cit          abcdef     1               0.0478       0.06     0.8789
         Cit          abcdef     2               0.0236     0.0311     1.5608
         Cit          abcdef     3                    0     0.0032     0.0702
         Cit          abcdef     4                    0     0.0008     0.0059
         Cit          abcdef     5               0.0153     0.0003     1.1369
         Cit          abcdef     6               0.0084        0.0     0.8655
         Fum            abcd     0               0.9427     0.9427        0.0
         Fum            abcd     1               0.0417     0.0434     0.0167
         Fum            abcd     2                    0     0.0091     0.6909
         Fum            abcd     3               0.0113     0.0045      0.316
         Fum            abcd     4                    0     0.0002     0.0015
         Mal            abcd     0               0.9039     0.9035     0.0007
         Mal            abcd     1               0.0483     0.0486     0.0024
         Mal            abcd     2               0.0318     0.0309     0.0067
         Mal            abcd     3               0.0046     0.0161      3.677
         Mal            abcd     4                    0      0.001     0.0088
         Pyr             abc     0               0.7272     0.7263     0.0162
         Pyr             abc     1               0.0354     0.0309     0.1421
         Pyr             abc     2               0.1547     0.1598     0.1546
         Pyr             abc     3               0.0691     0.0831     1.9491
         Suc            abcd     0               0.9423     0.9427     0.0015
         Suc            abcd     1               0.0383     0.0434     0.3233
         Suc            abcd     2               0.0138     0.0091     0.6092
         Suc            abcd     3               0.0151     0.0045     1.3897
         Suc            abcd     4                0.014     0.0002     1.9019

 Total Residual at Current Time 73.4153

 Measurement Time 0.75
  Metabolite           Atoms    M+    Measured (scaled)  Simulated   Residual
         Ala              bc     0                0.881     0.8825     0.0355
         Ala              bc     1               0.0278     0.0218     0.4507
         Ala              bc     2               0.1217     0.0958     3.9811
         Ala             abc     0               0.8697     0.8708     0.0147
         Ala             abc     1               0.0085      0.032     3.8225
         Ala             abc     2               0.0786     0.0639     1.4951
         Ala             abc     3               0.0523     0.0333     1.8463
         Asn            abcd     0               0.9566     0.9574     0.0066
         Asn            abcd     1               0.0593     0.0415     1.6081
         Asn            abcd     2                    0      0.001     0.0113
         Asn            abcd     3                    0     0.0002     0.0002
         Asn            abcd     4               0.0217        0.0     3.2539
         Asp              ab     0               0.9453     0.9453        0.0
         Asp              ab     1               0.0425     0.0438     0.0119
         Asp              ab     2               0.0129     0.0109     0.0607
         Asp             bcd     0               0.9274      0.928     0.0016
         Asp             bcd     1               0.0378     0.0365     0.0071
         Asp             bcd     2               0.0338     0.0312     0.1897
         Asp             bcd     3               0.0044     0.0043     0.0007
         Asp            abcd     0               0.9161     0.9169     0.0032
         Asp            abcd     1               0.0585     0.0467       0.82
         Asp            abcd     2               0.0126     0.0227     1.5953
         Asp            abcd     3               0.0137     0.0124     0.0204
         Asp            abcd     4               0.0091     0.0012      0.983
         Glu            bcde     0               0.9525     0.9527     0.0005
         Glu            bcde     1               0.0466     0.0413     0.2245
         Glu            bcde     2                    0     0.0056     0.1374
         Glu            bcde     3               0.0008     0.0001     0.0034
         Glu            bcde     4                    0     0.0002     0.0011
         Glu           abcde     0               0.9425     0.9424     0.0002
         Glu           abcde     1               0.0365     0.0512     1.0977
         Glu           abcde     2               0.0056     0.0059     0.0017
         Glu           abcde     3               0.0062     0.0003     0.2458
         Glu           abcde     4               0.0024     0.0002     0.0408
         Glu           abcde     5               0.0108        0.0     0.9618
         Gln           abcde     0               0.9474     0.9475     0.0003
         Gln           abcde     1               0.0466     0.0512     0.1503
         Gln           abcde     2               0.0119     0.0013     1.7583
         Gln           abcde     3                    0        0.0        0.0
         Gln           abcde     4                    0        0.0        0.0
         Gln           abcde     5               0.0157        0.0     1.7113
         Gly               b     0               0.9189     0.9192     0.0008
         Gly               b     1               0.0818     0.0808     0.0289
         Gly              ab     0               0.9066     0.9069     0.0003
         Gly              ab     1               0.0699     0.0685     0.0114
         Gly              ab     2               0.0287     0.0247     0.1104
         Ile           bcdef     0               0.9241     0.9256     0.0112
         Ile           bcdef     1               0.0529     0.0507     0.0627
         Ile           bcdef     2               0.0333      0.023     1.6411
         Ile           bcdef     3               0.0026     0.0007     0.0354
         Ile           bcdef     4                    0        0.0        0.0
         Ile           bcdef     5               0.0046        0.0     0.1475
         Leu           bcdef     0               0.9342      0.934     0.0003
         Leu           bcdef     1               0.0603     0.0632     0.3338
         Leu           bcdef     2                    0     0.0022     0.0775
         Leu           bcdef     3               0.0233     0.0004     3.6594
         Leu           bcdef     4                    0     0.0001     0.0001
         Leu           bcdef     5               0.0112     0.0001      1.533
         Met            bcde     0               0.9572     0.9571     0.0001
         Met            bcde     1               0.0327     0.0418     0.4902
         Met            bcde     2               0.0053      0.001     0.0959
         Met            bcde     3                    0        0.0        0.0
         Met            bcde     4                    0        0.0        0.0
         Met           abcde     0               0.9465     0.9469      0.001
         Met           abcde     1               0.0523     0.0516     0.0099
         Met           abcde     2                    0     0.0013     0.0124
         Met           abcde     3               0.0051     0.0001      0.999
         Met           abcde     4               0.0119        0.0     0.7148
         Met           abcde     5                    0        0.0        0.0
         Phe        bcdefghi     0               0.8749     0.8739     0.0183
         Phe        bcdefghi     1               0.0666     0.0766     3.9619
         Phe        bcdefghi     2               0.0541     0.0449     0.8464
         Phe        bcdefghi     3                    0     0.0033     0.1326
         Phe        bcdefghi     4               0.0149     0.0007     1.1929
         Phe        bcdefghi     5               0.0131     0.0003     2.5434
         Phe        bcdefghi     6               0.0015     0.0002     0.0286
         Phe        bcdefghi     7                0.007     0.0001     0.7413
         Phe        bcdefghi     8               0.0006        0.0     0.0034
         Phe              ab     0                0.933     0.9334     0.0019
         Phe              ab     1               0.0566     0.0508     0.1495
         Phe              ab     2               0.0192     0.0158     0.4777
         Phe       abcdefghi     0               0.8647     0.8636     0.0079
         Phe       abcdefghi     1                0.082     0.0858     0.3935
         Phe       abcdefghi     2               0.0186     0.0316     0.9968
         Phe       abcdefghi     3               0.0108     0.0167     0.2872
         Phe       abcdefghi     4               0.0028     0.0015      0.042
         Phe       abcdefghi     5                    0     0.0004     0.0054
         Phe       abcdefghi     6               0.0141     0.0002      3.924
         Phe       abcdefghi     7               0.0032     0.0001     0.0443
         Phe       abcdefghi     8                    0        0.0        0.0
         Phe       abcdefghi     9                    0        0.0        0.0
         Ser              bc     0               0.6045      0.607     0.0328
         Ser              bc     1               0.0651     0.0578     0.3136
         Ser              bc     2               0.3385     0.3352     0.0493
         Ser              ab     0               0.6289     0.6272     0.0777
         Ser              ab     1               0.2435     0.2507     1.0544
         Ser              ab     2               0.1263     0.1221     0.2157
         Ser             abc     0               0.5908     0.5921     0.0102
         Ser             abc     1               0.0695     0.0651     0.7909
         Ser             abc     2               0.1954     0.2255     4.0229
         Ser             abc     3               0.1211     0.1173     0.5756
         Thr             bcd     0               0.9675     0.9674     0.0001
         Thr             bcd     1               0.0184     0.0315     1.2018
         Thr             bcd     2                    0      0.001     0.0095
         Thr             bcd     3               0.0039     0.0001     0.1428
         Thr            abcd     0                0.956     0.9571      0.013
         Thr            abcd     1               0.0769     0.0415     5.5618
         Thr            abcd     2                    0     0.0011     0.0154
         Thr            abcd     3               0.0003     0.0003        0.0
         Thr            abcd     4                    0        0.0        0.0
         Tyr              ab     0                0.966     0.9661     0.0001
         Tyr              ab     1               0.0326     0.0294     0.0696
         Tyr              ab     2               0.0072     0.0045     0.2149
         Val            bcde     0               0.7751     0.7746     0.0061
         Val            bcde     1               0.0407     0.0375     0.1677
         Val            bcde     2               0.1311     0.1461     1.3367
         Val            bcde     3                    0     0.0054     0.2389
         Val            bcde     4               0.0336     0.0364     0.0402
         Val           abcde     0               0.7642     0.7647      0.001
         Val           abcde     1               0.0488      0.046     0.0395
         Val           abcde     2               0.1194     0.1205     0.0504
         Val           abcde     3               0.0366     0.0309     0.9085
         Val           abcde     4               0.0255     0.0252     0.0023
         Val           abcde     5               0.0133     0.0127     0.0146
         aKG           abcde     0               0.9316     0.9309     0.0044
         aKG           abcde     1               0.0354     0.0511     3.0222
         aKG           abcde     2               0.0077     0.0162     1.4769
         aKG           abcde     3               0.0057     0.0009     0.6316
         aKG           abcde     4               0.0029     0.0009     0.0221
         aKG           abcde     5                0.012     0.0001     1.1793
         Cit          abcdef     0               0.7573     0.7586     0.0195
         Cit          abcdef     1               0.0376     0.0587     5.4754
         Cit          abcdef     2               0.1506     0.1453     0.7838
         Cit          abcdef     3               0.0111     0.0199     1.2107
         Cit          abcdef     4               0.0099     0.0114     0.0353
         Cit          abcdef     5                    0     0.0056     0.2196
         Cit          abcdef     6               0.0147     0.0006     1.0231
         Fum            abcd     0                0.861     0.8612     0.0013
         Fum            abcd     1               0.0676     0.0537     1.9277
         Fum            abcd     2               0.0376     0.0533     3.0196
         Fum            abcd     3               0.0353     0.0288     0.4287
         Fum            abcd     4                    0      0.003     0.0541
         Mal            abcd     0               0.7834     0.7856     0.0273
         Mal            abcd     1               0.0564     0.0634     0.4872
         Mal            abcd     2               0.0972     0.0922     0.6908
         Mal            abcd     3               0.0508     0.0526     0.0315
         Mal            abcd     4               0.0117     0.0062     0.6246
         Pyr             abc     0               0.5421     0.5488     0.2656
         Pyr             abc     1               0.0235     0.0376     4.0388
         Pyr             abc     2               0.2783     0.2711     0.8042
         Pyr             abc     3               0.1404     0.1425     0.0443
         Suc            abcd     0                0.862     0.8612     0.0026
         Suc            abcd     1               0.0479     0.0537     0.4114
         Suc            abcd     2               0.0314     0.0533     2.4493
         Suc            abcd     3               0.0356     0.0288      0.726
         Suc            abcd     4                    0      0.003     0.0467

 Total Residual at Current Time 100.6944

 Measurement Time 1.20
  Metabolite           Atoms    M+    Measured (scaled)  Simulated   Residual
         Ala              bc     0               0.7991     0.7995     0.0015
         Ala              bc     1               0.0093      0.025     1.2552
         Ala              bc     2               0.1779     0.1756     0.0567
         Ala             abc     0               0.7873     0.7867     0.0079
         Ala             abc     1               0.0381     0.0341     0.1145
         Ala             abc     2               0.1177     0.1174     0.0006
         Ala             abc     3               0.0561     0.0618     1.3284
         Asn            abcd     0               0.9558     0.9557        0.0
         Asn            abcd     1                0.041     0.0417     0.0116
         Asn            abcd     2                    0     0.0018     0.0678
         Asn            abcd     3                    0     0.0007     0.0023
         Asn            abcd     4               0.0021     0.0001     0.1612
         Asp              ab     0                0.898     0.8996     0.0132
         Asp              ab     1               0.0902     0.0751     1.3437
         Asp              ab     2               0.0207     0.0253     0.1473
         Asp             bcd     0                0.874     0.8743      0.002
         Asp             bcd     1               0.0341     0.0438     0.9453
         Asp             bcd     2               0.0866     0.0687     1.6313
         Asp             bcd     3               0.0172     0.0132     0.4364
         Asp            abcd     0               0.8621     0.8616     0.0057
         Asp            abcd     1               0.0426     0.0539     1.5674
         Asp            abcd     2               0.0453     0.0511     0.6665
         Asp            abcd     3               0.0321     0.0297     0.0299
         Asp            abcd     4                    0     0.0037     0.0962
         Glu            bcde     0               0.9241     0.9264     0.0358
         Glu            bcde     1               0.0508     0.0411     1.1608
         Glu            bcde     2               0.0352     0.0292     1.4536
         Glu            bcde     3                    0     0.0009     0.0109
         Glu            bcde     4               0.0026     0.0023     0.0004
         Glu           abcde     0               0.9151     0.9157     0.0017
         Glu           abcde     1               0.0455     0.0511      0.314
         Glu           abcde     2               0.0328     0.0288     0.4614
         Glu           abcde     3               0.0056      0.002     0.2072
         Glu           abcde     4               0.0143     0.0022     1.2033
         Glu           abcde     5                    0     0.0003      0.001
         Gln           abcde     0               0.9456     0.9457     0.0005
         Gln           abcde     1               0.0636     0.0512     0.7837
         Gln           abcde     2                    0     0.0028     0.0457
         Gln           abcde     3                    0     0.0001     0.0004
         Gln           abcde     4               0.0066     0.0001      0.292
         Gln           abcde     5                    0        0.0        0.0
         Gly               b     0               0.8551     0.8564     0.0128
         Gly               b     1               0.1548     0.1436     0.6332
         Gly              ab     0               0.8429      0.842     0.0162
         Gly              ab     1               0.0983     0.1108     0.7926
         Gly              ab     2               0.0342     0.0472     3.4609
         Ile           bcdef     0               0.9029      0.903     0.0001
         Ile           bcdef     1               0.0499     0.0507     0.0108
         Ile           bcdef     2               0.0446     0.0448     0.0021
         Ile           bcdef     3               0.0043     0.0014     0.0806
         Ile           bcdef     4               0.0051     0.0001     0.5159
         Ile           bcdef     5               0.0092        0.0     1.3123
         Leu           bcdef     0               0.9198     0.9187     0.0069
         Leu           bcdef     1               0.0683     0.0754     0.8011
         Leu           bcdef     2                0.004     0.0038     0.0008
         Leu           bcdef     3                0.003     0.0013     0.0261
         Leu           bcdef     4               0.0132     0.0004     1.6274
         Leu           bcdef     5               0.0005     0.0003     0.0008
         Met            bcde     0               0.9544     0.9545     0.0001
         Met            bcde     1               0.0423     0.0433     0.0073
         Met            bcde     2                    0     0.0019     0.0552
         Met            bcde     3               0.0069     0.0003     0.8953
         Met            bcde     4               0.0013        0.0     0.0118
         Met           abcde     0               0.9423     0.9443     0.0408
         Met           abcde     1                0.078     0.0531     5.1367
         Met           abcde     2                    0      0.002     0.0241
         Met           abcde     3               0.0241     0.0006     2.4584
         Met           abcde     4                0.007     0.0001     0.2108
         Met           abcde     5               0.0039        0.0     0.2425
         Phe        bcdefghi     0               0.8293     0.8334     0.0864
         Phe        bcdefghi     1               0.0904     0.0748     1.9968
         Phe        bcdefghi     2               0.0897     0.0814     0.3443
         Phe        bcdefghi     3               0.0073     0.0063     0.0135
         Phe        bcdefghi     4               0.0038     0.0021     0.0242
         Phe        bcdefghi     5               0.0075      0.001     0.8474
         Phe        bcdefghi     6               0.0108     0.0006     0.8607
         Phe        bcdefghi     7                    0     0.0003     0.0013
         Phe        bcdefghi     8                    0     0.0001     0.0001
         Phe              ab     0                0.893     0.8927     0.0009
         Phe              ab     1               0.0766     0.0772     0.0032
         Phe              ab     2               0.0172     0.0301      1.666
         Phe       abcdefghi     0                0.822     0.8227     0.0133
         Phe       abcdefghi     1               0.1009     0.0839     1.9889
         Phe       abcdefghi     2               0.0562     0.0558     0.0021
         Phe       abcdefghi     3               0.0327     0.0316     0.0378
         Phe       abcdefghi     4               0.0097     0.0034     0.6135
         Phe       abcdefghi     5                    0     0.0013     0.0271
         Phe       abcdefghi     6               0.0005     0.0007     0.0002
         Phe       abcdefghi     7               0.0104     0.0003     1.2543
         Phe       abcdefghi     8                    0     0.0001     0.0005
         Phe       abcdefghi     9               0.0034        0.0     0.3229
         Ser              bc     0                0.527     0.5319     0.1992
         Ser              bc     1               0.1022     0.0922     0.5138
         Ser              bc     2               0.3794      0.376     0.1467
         Ser              ab     0               0.5704     0.5734     0.0517
         Ser              ab     1                0.286     0.2834     0.0856
         Ser              ab     2               0.1441     0.1432     0.0043
         Ser             abc     0               0.5265     0.5169     0.7549
         Ser             abc     1                0.068     0.0925     3.0805
         Ser             abc     2               0.2378      0.256     1.6862
         Ser             abc     3               0.1189     0.1345     1.4494
         Thr             bcd     0               0.9632      0.965     0.0172
         Thr             bcd     1               0.0485     0.0318     2.2859
         Thr             bcd     2                    0     0.0028     0.1241
         Thr             bcd     3               0.0246     0.0004     2.9997
         Thr            abcd     0               0.9542     0.9545     0.0021
         Thr            abcd     1               0.0503     0.0419     0.8756
         Thr            abcd     2                    0     0.0025     0.0309
         Thr            abcd     3                    0      0.001     0.0295
         Thr            abcd     4               0.0027     0.0001     0.1818
         Tyr              ab     0               0.9537     0.9541     0.0025
         Tyr              ab     1               0.0403     0.0372      0.144
         Tyr              ab     2               0.0309     0.0087      2.915
         Val            bcde     0               0.6403     0.6382     0.0259
         Val            bcde     1               0.0411     0.0375      0.058
         Val            bcde     2               0.2329     0.2333     0.0016
         Val            bcde     3               0.0152     0.0124     0.0764
         Val            bcde     4               0.0634     0.0786     1.9088
         Val           abcde     0               0.6287     0.6286        0.0
         Val           abcde     1               0.0463     0.0443     0.0403
         Val           abcde     2               0.1872     0.1918     0.5957
         Val           abcde     3               0.0588     0.0527     1.4624
         Val           abcde     4               0.0636     0.0547     1.2229
         Val           abcde     5               0.0272     0.0278      0.003
         aKG           abcde     0               0.8764     0.8799     0.0695
         aKG           abcde     1               0.0592      0.051     1.8307
         aKG           abcde     2               0.0566     0.0583     0.0203
         aKG           abcde     3               0.0225     0.0045     3.2332
         aKG           abcde     4                    0     0.0054      0.594
         aKG           abcde     5               0.0138     0.0009     0.9946
         Cit          abcdef     0               0.6098     0.6141     0.0821
         Cit          abcdef     1               0.0674     0.0605     0.7569
         Cit          abcdef     2               0.2424     0.2369      0.254
         Cit          abcdef     3               0.0252     0.0406     4.8551
         Cit          abcdef     4               0.0358     0.0302     0.3099
         Cit          abcdef     5               0.0134     0.0157     0.1491
         Cit          abcdef     6                    0      0.002     0.0282
         Fum            abcd     0               0.7749     0.7759     0.0115
         Fum            abcd     1               0.0601     0.0645     0.1182
         Fum            abcd     2               0.1002     0.0974     0.2222
         Fum            abcd     3               0.0621     0.0545     0.2593
         Fum            abcd     4               0.0065     0.0076     0.0144
         Mal            abcd     0               0.7045     0.6976      0.213
         Mal            abcd     1               0.0734     0.0754     0.0409
         Mal            abcd     2               0.1317     0.1343     0.1013
         Mal            abcd     3               0.0727     0.0808     1.8409
         Mal            abcd     4               0.0195     0.0119     0.5783
         Pyr             abc     0               0.4925     0.4904     0.0446
         Pyr             abc     1               0.0489     0.0434     0.3793
         Pyr             abc     2               0.3049     0.3036     0.0087
         Pyr             abc     3               0.1441     0.1626     2.0287
         Suc            abcd     0               0.7747      0.776     0.0451
         Suc            abcd     1               0.0911     0.0645     4.1813
         Suc            abcd     2               0.1199     0.0974     2.9826
         Suc            abcd     3               0.0328     0.0545     2.0855
         Suc            abcd     4               0.0102     0.0076     0.0814

 Total Residual at Current Time 95.7448

 Measurement Time 1.65
  Metabolite           Atoms    M+    Measured (scaled)  Simulated   Residual
         Ala              bc     0               0.7263     0.7268     0.0063
         Ala              bc     1               0.0389     0.0299     2.2586
         Ala              bc     2               0.2432     0.2433     0.0001
         Ala             abc     0               0.7256     0.7134     0.6634
         Ala             abc     1               0.0289     0.0367     0.3126
         Ala             abc     2               0.1497      0.163      3.608
         Ala             abc     3               0.0913     0.0869     0.1155
         Asn            abcd     0               0.9525     0.9527      0.001
         Asn            abcd     1               0.0518     0.0421     0.4792
         Asn            abcd     2                    0     0.0034     0.0586
         Asn            abcd     3               0.0104     0.0016     2.1589
         Asn            abcd     4               0.0002     0.0002        0.0
         Asp              ab     0               0.8475     0.8492     0.0133
         Asp              ab     1               0.1117     0.1091     0.0355
         Asp              ab     2               0.0523     0.0418     1.0996
         Asp             bcd     0               0.8156     0.8154     0.0017
         Asp             bcd     1               0.0445     0.0531     0.3279
         Asp             bcd     2               0.1047     0.1067     0.0531
         Asp             bcd     3               0.0142     0.0248     1.7613
         Asp            abcd     0               0.7989     0.8007     0.0386
         Asp            abcd     1               0.0665     0.0622     0.1118
         Asp            abcd     2               0.0855     0.0811     0.3892
         Asp            abcd     3               0.0688     0.0489     2.3502
         Asp            abcd     4                    0     0.0071     0.3538
         Glu            bcde     0               0.8709     0.8722     0.0351
         Glu            bcde     1               0.0761     0.0414     8.3411
         Glu            bcde     2               0.0768     0.0747     0.0857
         Glu            bcde     3                    0      0.003     0.0645
         Glu            bcde     4               0.0209     0.0086      1.061
         Glu           abcde     0               0.8622     0.8606     0.0212
         Glu           abcde     1                0.069     0.0514     1.8369
         Glu           abcde     2               0.0452     0.0722    11.3798
         Glu           abcde     3                    0     0.0064     0.6343
         Glu           abcde     4               0.0086      0.008     0.0084
         Glu           abcde     5               0.0096     0.0014      0.293
         Gln           abcde     0               0.9397     0.9399     0.0009
         Gln           abcde     1               0.0512     0.0512        0.0
         Gln           abcde     2               0.0116     0.0077     0.6043
         Gln           abcde     3               0.0027     0.0005      0.024
         Gln           abcde     4               0.0136     0.0006     2.6208
         Gln           abcde     5                    0     0.0001     0.0002
         Gly               b     0               0.7988     0.8002     0.0161
         Gly               b     1               0.2043     0.1998     0.2028
         Gly              ab     0               0.7835     0.7837     0.0001
         Gly              ab     1               0.1468     0.1484     0.0122
         Gly              ab     2               0.0721      0.068     0.1034
         Ile           bcdef     0               0.8791     0.8795     0.0008
         Ile           bcdef     1               0.0558     0.0512     0.3368
         Ile           bcdef     2                0.059      0.067     0.3779
         Ile           bcdef     3                    0     0.0022      0.025
         Ile           bcdef     4               0.0063     0.0002     0.4715
         Ile           bcdef     5               0.0023        0.0     0.1415
         Leu           bcdef     0               0.9019      0.902        0.0
         Leu           bcdef     1               0.0873     0.0876     0.0006
         Leu           bcdef     2               0.0035     0.0059     0.1131
         Leu           bcdef     3                0.015     0.0028     0.8858
         Leu           bcdef     4                    0      0.001     0.0168
         Leu           bcdef     5               0.0033     0.0008     0.0432
         Met            bcde     0               0.9491     0.9498     0.0039
         Met            bcde     1               0.0565     0.0459     0.5728
         Met            bcde     2                    0     0.0034     0.1397
         Met            bcde     3               0.0152     0.0009     1.6951
         Met            bcde     4               0.0043     0.0001     0.4935
         Met           abcde     0               0.9389     0.9395     0.0042
         Met           abcde     1               0.0596     0.0556     0.4527
         Met           abcde     2                0.004     0.0032     0.0036
         Met           abcde     3               0.0025     0.0014     0.0253
         Met           abcde     4                    0     0.0003     0.0025
         Met           abcde     5                    0        0.0        0.0
         Phe        bcdefghi     0               0.7932     0.7929     0.0023
         Phe        bcdefghi     1               0.0727     0.0737     0.0119
         Phe        bcdefghi     2               0.1115     0.1159     0.3008
         Phe        bcdefghi     3               0.0118     0.0095      0.026
         Phe        bcdefghi     4               0.0057     0.0041     0.0438
         Phe        bcdefghi     5               0.0035      0.002      0.056
         Phe        bcdefghi     6                    0     0.0012     0.0226
         Phe        bcdefghi     7               0.0205     0.0006     3.2773
         Phe        bcdefghi     8                    0     0.0002      0.001
         Phe              ab     0               0.8532     0.8534     0.0003
         Phe              ab     1               0.1031     0.1024     0.0059
         Phe              ab     2               0.0452     0.0442     0.0186
         Phe       abcdefghi     0               0.7821     0.7819     0.0009
         Phe       abcdefghi     1               0.0881     0.0823     0.6702
         Phe       abcdefghi     2               0.0678     0.0788     2.4693
         Phe       abcdefghi     3               0.0468      0.046     0.0074
         Phe       abcdefghi     4                    0     0.0058     0.3379
         Phe       abcdefghi     5                    0     0.0026     0.0352
         Phe       abcdefghi     6                    0     0.0014     0.0111
         Phe       abcdefghi     7               0.0013     0.0007     0.0027
         Phe       abcdefghi     8               0.0038     0.0003     0.0845
         Phe       abcdefghi     9               0.0098     0.0001     0.4873
         Ser              bc     0               0.4966     0.4882     0.4913
         Ser              bc     1                0.103     0.1173     1.4245
         Ser              bc     2               0.3863     0.3945     0.3987
         Ser              ab     0               0.5348     0.5455     0.9325
         Ser              ab     1               0.3027     0.2991     0.3635
         Ser              ab     2               0.1605     0.1554     0.5201
         Ser             abc     0               0.4677      0.474     0.2338
         Ser             abc     1               0.0964      0.111     1.0892
         Ser             abc     2               0.2932     0.2711     2.4988
         Ser             abc     3               0.1409     0.1439     0.1791
         Thr             bcd     0               0.9584     0.9604     0.0226
         Thr             bcd     1               0.0484     0.0325     2.1109
         Thr             bcd     2               0.0095      0.006     0.1482
         Thr             bcd     3               0.0171     0.0011     4.0125
         Thr            abcd     0               0.9491     0.9499     0.0098
         Thr            abcd     1               0.0505     0.0425     1.0028
         Thr            abcd     2                    0     0.0049     0.1963
         Thr            abcd     3               0.0176     0.0025     4.6646
         Thr            abcd     4                    0     0.0003     0.0015
         Tyr              ab     0                0.942     0.9416     0.0017
         Tyr              ab     1               0.0337     0.0452     1.6341
         Tyr              ab     2                    0     0.0132     0.8824
         Val            bcde     0               0.5185     0.5284     0.5024
         Val            bcde     1               0.0331     0.0396     0.5243
         Val            bcde     2               0.3115      0.295     1.6139
         Val            bcde     3               0.0093     0.0208     0.7802
         Val            bcde     4               0.1147     0.1162      0.012
         Val           abcde     0                 0.51     0.5194     0.5237
         Val           abcde     1               0.0351     0.0443     0.4255
         Val           abcde     2               0.2473     0.2424     0.4948
         Val           abcde     3               0.0552     0.0707     1.6891
         Val           abcde     4               0.0791     0.0816     0.0637
         Val           abcde     5               0.0484     0.0416     1.8432
         aKG           abcde     0               0.8028     0.8024     0.0054
         aKG           abcde     1               0.0405      0.052     3.6838
         aKG           abcde     2               0.1186     0.1163     0.0356
         aKG           abcde     3               0.0214     0.0115      0.681
         aKG           abcde     4               0.0125     0.0149     0.0477
         aKG           abcde     5                    0     0.0029     0.0842
         Cit          abcdef     0               0.4988     0.5003     0.0588
         Cit          abcdef     1               0.0648     0.0642     0.0062
         Cit          abcdef     2               0.3018      0.293     0.4525
         Cit          abcdef     3               0.0613     0.0606     0.0101
         Cit          abcdef     4               0.0519     0.0508     0.0065
         Cit          abcdef     5               0.0312     0.0271     0.3479
         Cit          abcdef     6                    0      0.004      0.161
         Fum            abcd     0               0.7047     0.7051     0.0058
         Fum            abcd     1               0.0731     0.0742     0.0118
         Fum            abcd     2               0.1178     0.1329      1.169
         Fum            abcd     3               0.0831     0.0751     1.7549
         Fum            abcd     4               0.0213     0.0127     0.9135
         Mal            abcd     0               0.6301     0.6317     0.0694
         Mal            abcd     1               0.0962     0.0855     1.1392
         Mal            abcd     2               0.1628     0.1638     0.0193
         Mal            abcd     3               0.1108     0.1016     1.7385
         Mal            abcd     4               0.0162     0.0174     0.0176
         Pyr             abc     0               0.4647     0.4633     0.0408
         Pyr             abc     1               0.0315     0.0471     1.0754
         Pyr             abc     2               0.3242     0.3172     0.4038
         Pyr             abc     3                0.168     0.1724      0.795
         Suc            abcd     0               0.7066     0.7051     0.0283
         Suc            abcd     1               0.0858     0.0742     0.5988
         Suc            abcd     2                0.113     0.1329      2.337
         Suc            abcd     3               0.0651     0.0751     0.8338
         Suc            abcd     4               0.0152     0.0127     0.1753

 Total Residual at Current Time 107.2231

 Measurement Time 2.10
  Metabolite           Atoms    M+    Measured (scaled)  Simulated   Residual
         Ala              bc     0               0.6579     0.6661      0.394
         Ala              bc     1               0.0389     0.0358     0.0823
         Ala              bc     2               0.3147     0.2981     1.6143
         Ala             abc     0               0.6555     0.6523     0.0825
         Ala             abc     1               0.0486     0.0395     0.4229
         Ala             abc     2               0.1968     0.2003     0.1949
         Ala             abc     3               0.1025     0.1078     0.4413
         Asn            abcd     0               0.9477     0.9483     0.0029
         Asn            abcd     1               0.0493     0.0427     0.6838
         Asn            abcd     2                    0     0.0056     0.8813
         Asn            abcd     3               0.0016      0.003     0.0186
         Asn            abcd     4                    0     0.0004     0.0048
         Asp              ab     0               0.7969        0.8     0.1228
         Asp              ab     1               0.1446      0.141      0.516
         Asp              ab     2               0.0779      0.059     2.4908
         Asp             bcd     0               0.7594     0.7576      0.015
         Asp             bcd     1               0.0656     0.0637     0.0584
         Asp             bcd     2               0.1378     0.1414     0.0627
         Asp             bcd     3               0.0306     0.0374     1.2581
         Asp            abcd     0               0.7399     0.7408     0.0101
         Asp            abcd     1               0.0503     0.0707     2.1267
         Asp            abcd     2               0.1145     0.1096     0.1603
         Asp            abcd     3                0.084     0.0677     1.3596
         Asp            abcd     4               0.0292     0.0111     1.6726
         Glu            bcde     0               0.7939     0.7983     0.1013
         Glu            bcde     1               0.0384     0.0429     0.1159
         Glu            bcde     2               0.1428     0.1324     1.3392
         Glu            bcde     3               0.0134     0.0068     0.5437
         Glu            bcde     4               0.0166     0.0196     0.0742
         Glu           abcde     0               0.7792     0.7855      0.179
         Glu           abcde     1               0.0616     0.0526       0.98
         Glu           abcde     2               0.1388     0.1264      1.272
         Glu           abcde     3               0.0023     0.0137     1.2998
         Glu           abcde     4               0.0043      0.018     2.3135
         Glu           abcde     5                0.023     0.0038     1.6432
         Gln           abcde     0               0.9281     0.9277     0.0029
         Gln           abcde     1               0.0434     0.0513     1.7221
         Gln           abcde     2               0.0221     0.0173     0.1884
         Gln           abcde     3               0.0139     0.0015     1.2706
         Gln           abcde     4                    0     0.0019     0.0245
         Gln           abcde     5               0.0022     0.0004     0.0206
         Gly               b     0               0.7533     0.7521     0.0175
         Gly               b     1               0.2412     0.2479     0.3042
         Gly              ab     0                0.735     0.7335     0.0122
         Gly              ab     1               0.1799     0.1803     0.0024
         Gly              ab     2                 0.08     0.0862     0.3902
         Ile           bcdef     0               0.8561     0.8559     0.0002
         Ile           bcdef     1               0.0483     0.0521     0.4007
         Ile           bcdef     2               0.0891     0.0886     0.0023
         Ile           bcdef     3               0.0051      0.003     0.0684
         Ile           bcdef     4               0.0211     0.0004     2.9926
         Ile           bcdef     5               0.0033     0.0001     0.2144
         Leu           bcdef     0               0.8844     0.8844        0.0
         Leu           bcdef     1               0.0993     0.0991     0.0002
         Leu           bcdef     2                    0     0.0083     0.5627
         Leu           bcdef     3               0.0071     0.0048     0.0356
         Leu           bcdef     4                0.008     0.0019     0.5796
         Leu           bcdef     5                    0     0.0016     0.0299
         Met            bcde     0               0.9421     0.9431     0.0107
         Met            bcde     1               0.0614     0.0495     1.7576
         Met            bcde     2                    0     0.0053     0.5787
         Met            bcde     3                0.005     0.0019     0.2011
         Met            bcde     4               0.0055     0.0002     0.3432
         Met           abcde     0               0.9334     0.9328     0.0057
         Met           abcde     1               0.0471     0.0591     2.9212
         Met           abcde     2                0.015     0.0048     1.0371
         Met           abcde     3               0.0051     0.0026     0.0495
         Met           abcde     4               0.0143     0.0007     0.9411
         Met           abcde     5               0.0021     0.0001     0.0503
         Phe        bcdefghi     0               0.7524     0.7537     0.0084
         Phe        bcdefghi     1               0.0683      0.073     0.4487
         Phe        bcdefghi     2               0.1519     0.1471     0.2255
         Phe        bcdefghi     3                0.019     0.0127     0.8091
         Phe        bcdefghi     4               0.0052     0.0066     0.0402
         Phe        bcdefghi     5               0.0015     0.0034     0.0357
         Phe        bcdefghi     6               0.0001     0.0021     0.1588
         Phe        bcdefghi     7               0.0099      0.001     1.6077
         Phe        bcdefghi     8               0.0059     0.0004     0.1813
         Phe              ab     0               0.8164     0.8166     0.0012
         Phe              ab     1               0.1381     0.1257     0.6812
         Phe              ab     2               0.0521     0.0577      0.318
         Phe       abcdefghi     0               0.7425     0.7427     0.0012
         Phe       abcdefghi     1               0.0798     0.0809     0.0161
         Phe       abcdefghi     2               0.1158     0.0997     1.3129
         Phe       abcdefghi     3               0.0442     0.0595      2.339
         Phe       abcdefghi     4               0.0176     0.0086     0.4863
         Phe       abcdefghi     5               0.0041     0.0043     0.0021
         Phe       abcdefghi     6                    0     0.0023     0.1112
         Phe       abcdefghi     7               0.0016     0.0013     0.0013
         Phe       abcdefghi     8               0.0026     0.0006     0.0235
         Phe       abcdefghi     9               0.0169     0.0001     2.8206
         Ser              bc     0               0.4502     0.4586     0.4866
         Ser              bc     1               0.1177     0.1346     3.5326
         Ser              bc     2               0.4269     0.4068     2.3886
         Ser              ab     0               0.5262     0.5266     0.0043
         Ser              ab     1               0.3117     0.3092     0.0504
         Ser              ab     2               0.1639     0.1642     0.0009
         Ser             abc     0               0.4455     0.4454     0.0002
         Ser             abc     1               0.1156     0.1226     0.4035
         Ser             abc     2                0.279     0.2815     0.0973
         Ser             abc     3               0.1588     0.1505     0.8401
         Thr             bcd     0                0.953     0.9538     0.0058
         Thr             bcd     1               0.0534     0.0334     2.7693
         Thr             bcd     2               0.0049     0.0105     0.3847
         Thr             bcd     3               0.0036     0.0022     0.0711
         Thr            abcd     0               0.9412     0.9431     0.0331
         Thr            abcd     1               0.0801     0.0434     7.9543
         Thr            abcd     2               0.0035     0.0083     0.6486
         Thr            abcd     3               0.0098     0.0046     0.1217
         Thr            abcd     4                    0     0.0006     0.0024
         Tyr              ab     0               0.9293     0.9292     0.0001
         Tyr              ab     1               0.0473     0.0531     0.1759
         Tyr              ab     2                0.003     0.0177     2.1557
         Val            bcde     0               0.4438     0.4432     0.0052
         Val            bcde     1               0.0356     0.0428     0.3614
         Val            bcde     2               0.3379     0.3377     0.0004
         Val            bcde     3               0.0276     0.0295     0.0523
         Val            bcde     4               0.1445     0.1468     0.0276
         Val           abcde     0               0.4353     0.4347     0.0083
         Val           abcde     1               0.0346     0.0452     1.1247
         Val           abcde     2               0.2769     0.2775     0.0045
         Val           abcde     3                0.087     0.0852     0.0179
         Val           abcde     4               0.1054     0.1041     0.0185
         Val           abcde     5               0.0356     0.0533     1.5983
         aKG           abcde     0               0.7136     0.7145     0.0094
         aKG           abcde     1               0.0672     0.0543     0.7481
         aKG           abcde     2               0.1763     0.1753     0.0181
         aKG           abcde     3               0.0235     0.0214     0.1852
         aKG           abcde     4               0.0183     0.0282     0.8129
         aKG           abcde     5               0.0014     0.0063     0.2981
         Cit          abcdef     0               0.4157     0.4146     0.0515
         Cit          abcdef     1               0.0639     0.0686      0.347
         Cit          abcdef     2               0.3023     0.3239     2.3739
         Cit          abcdef     3               0.0857     0.0784     0.4392
         Cit          abcdef     4               0.0731     0.0703     0.2149
         Cit          abcdef     5               0.0447     0.0379      1.263
         Cit          abcdef     6               0.0051     0.0063     0.0171
         Fum            abcd     0                0.649     0.6455     0.1226
         Fum            abcd     1               0.0754     0.0826     1.4346
         Fum            abcd     2               0.1605     0.1624     0.0303
         Fum            abcd     3               0.0874     0.0912     0.2912
         Fum            abcd     4               0.0219     0.0183       0.26
         Mal            abcd     0                0.578     0.5793     0.0285
         Mal            abcd     1               0.0982     0.0941     0.1182
         Mal            abcd     2               0.1899     0.1866      0.173
         Mal            abcd     3               0.1173     0.1173        0.0
         Mal            abcd     4               0.0189     0.0228     0.1201
         Pyr             abc     0               0.4482     0.4471     0.0121
         Pyr             abc     1               0.0579     0.0494     0.3706
         Pyr             abc     2               0.3221     0.3248     0.1524
         Pyr             abc     3               0.1855     0.1787     0.3885
         Suc            abcd     0               0.6475     0.6456     0.0308
         Suc            abcd     1                 0.09     0.0826     0.5524
         Suc            abcd     2               0.1544     0.1624     0.5264
         Suc            abcd     3                0.079     0.0912     1.0229
         Suc            abcd     4               0.0025     0.0183     1.1172

 Total Residual at Current Time 91.7844

 Measurement Time 2.55
  Metabolite           Atoms    M+    Measured (scaled)  Simulated   Residual
         Ala              bc     0               0.6167     0.6163     0.0006
         Ala              bc     1                0.045     0.0419     0.1136
         Ala              bc     2               0.3404     0.3418     0.0109
         Ala             abc     0               0.6036     0.6025     0.0307
         Ala             abc     1               0.0452      0.042     0.2012
         Ala             abc     2               0.2282     0.2304     0.1832
         Ala             abc     3               0.1233     0.1251     0.0146
         Asn            abcd     0               0.9427     0.9425     0.0006
         Asn            abcd     1               0.0262     0.0435     2.0847
         Asn            abcd     2               0.0012     0.0085     0.3148
         Asn            abcd     3                    0     0.0048     0.1886
         Asn            abcd     4                    0     0.0007     0.0148
         Asp              ab     0               0.7552     0.7547     0.0018
         Asp              ab     1               0.1694      0.169     0.0038
         Asp              ab     2                0.068     0.0763     0.4861
         Asp             bcd     0               0.7019     0.7035      0.026
         Asp             bcd     1               0.0923     0.0752     2.8986
         Asp             bcd     2               0.1606     0.1714     0.6897
         Asp             bcd     3               0.0565     0.0499     0.6907
         Asp            abcd     0               0.6868     0.6848     0.0249
         Asp            abcd     1               0.0638      0.079     1.3622
         Asp            abcd     2               0.1294     0.1357     0.3983
         Asp            abcd     3               0.0801     0.0849     0.1906
         Asp            abcd     4               0.0412     0.0155     5.4393
         Glu            bcde     0                0.715     0.7161      0.012
         Glu            bcde     1               0.0321     0.0458     1.1119
         Glu            bcde     2                0.193     0.1916     0.0561
         Glu            bcde     3               0.0136     0.0122     0.0446
         Glu            bcde     4               0.0403     0.0343     0.3585
         Glu           abcde     0               0.7052     0.7019      0.109
         Glu           abcde     1               0.0441     0.0551     0.8372
         Glu           abcde     2               0.1692     0.1809     1.3671
         Glu           abcde     3                 0.02     0.0237     0.1352
         Glu           abcde     4                0.035     0.0311      0.067
         Glu           abcde     5                    0     0.0073     0.3134
         Gln           abcde     0               0.9074     0.9083      0.015
         Gln           abcde     1               0.0725     0.0516     4.3695
         Gln           abcde     2               0.0189     0.0317     0.8291
         Gln           abcde     3               0.0004     0.0033     0.2325
         Gln           abcde     4                    0     0.0042      0.092
         Gln           abcde     5                    0     0.0009     0.0065
         Gly               b     0               0.7065     0.7116     0.1542
         Gly               b     1               0.3042     0.2884     1.1074
         Gly              ab     0                0.691     0.6911     0.0005
         Gly              ab     1               0.2062     0.2069     0.0101
         Gly              ab     2               0.1093      0.102     0.3688
         Ile           bcdef     0               0.8325     0.8327     0.0011
         Ile           bcdef     1               0.0447     0.0533     0.4363
         Ile           bcdef     2               0.1171     0.1093     0.3568
         Ile           bcdef     3               0.0091     0.0039     1.1011
         Ile           bcdef     4               0.0103     0.0007     0.5446
         Ile           bcdef     5                    0     0.0001     0.0001
         Leu           bcdef     0                0.866     0.8665     0.0019
         Leu           bcdef     1               0.1162     0.1098     0.1819
         Leu           bcdef     2               0.0043     0.0109     0.2238
         Leu           bcdef     3               0.0102     0.0073     0.1648
         Leu           bcdef     4               0.0028      0.003     0.0008
         Leu           bcdef     5                    0     0.0025     0.2591
         Met            bcde     0               0.9356     0.9348     0.0063
         Met            bcde     1               0.0346     0.0538     4.5419
         Met            bcde     2               0.0069     0.0077     0.0117
         Met            bcde     3               0.0123     0.0033       0.48
         Met            bcde     4               0.0065     0.0005     0.2148
         Met           abcde     0               0.9239     0.9245     0.0017
         Met           abcde     1               0.0703     0.0631     0.2615
         Met           abcde     2                0.003     0.0067     0.5653
         Met           abcde     3                    0     0.0043      0.081
         Met           abcde     4               0.0116     0.0013     0.7422
         Met           abcde     5                    0     0.0001     0.0001
         Phe        bcdefghi     0               0.7181     0.7164      0.022
         Phe        bcdefghi     1               0.0496     0.0726     5.2809
         Phe        bcdefghi     2               0.1738     0.1751     0.0189
         Phe        bcdefghi     3                0.022     0.0159     0.5691
         Phe        bcdefghi     4                    0     0.0096     0.5456
         Phe        bcdefghi     5               0.0102     0.0049     0.1414
         Phe        bcdefghi     6               0.0011     0.0032     0.0919
         Phe        bcdefghi     7               0.0095     0.0016     1.7385
         Phe        bcdefghi     8                    0     0.0006     0.0014
         Phe              ab     0                0.784     0.7826      0.024
         Phe              ab     1               0.1355      0.147      1.327
         Phe              ab     2               0.0751     0.0704     0.1343
         Phe       abcdefghi     0               0.7042     0.7055     0.0125
         Phe       abcdefghi     1               0.0774     0.0794     0.0644
         Phe       abcdefghi     2               0.1245     0.1186      0.541
         Phe       abcdefghi     3               0.0566     0.0719     1.3756
         Phe       abcdefghi     4               0.0038     0.0116     0.4235
         Phe       abcdefghi     5                    0     0.0063     0.3313
         Phe       abcdefghi     6               0.0006     0.0035     0.0706
         Phe       abcdefghi     7               0.0137      0.002     2.8053
         Phe       abcdefghi     8               0.0043     0.0009     0.1735
         Phe       abcdefghi     9                    0     0.0002     0.0003
         Ser              bc     0               0.4383     0.4369     0.0406
         Ser              bc     1               0.1564     0.1462     1.2766
         Ser              bc     2               0.4141     0.4169     0.2184
         Ser              ab     0               0.5135     0.5119     0.0337
         Ser              ab     1               0.3065     0.3169     0.6433
         Ser              ab     2                0.173     0.1712     0.0857
         Ser             abc     0               0.4185     0.4246      1.034
         Ser             abc     1               0.1411     0.1295     0.7952
         Ser             abc     2               0.3103     0.2899     2.8903
         Ser             abc     3               0.1753      0.156     1.9067
         Thr             bcd     0               0.9419     0.9453     0.0587
         Thr             bcd     1               0.0497     0.0348     4.5085
         Thr             bcd     2               0.0252     0.0161     0.3696
         Thr             bcd     3               0.0077     0.0038     0.1072
         Thr            abcd     0               0.9344     0.9343     0.0003
         Thr            abcd     1               0.0358     0.0446     0.7733
         Thr            abcd     2               0.0022     0.0127     1.0909
         Thr            abcd     3               0.0125     0.0073     0.2715
         Thr            abcd     4               0.0066     0.0011     0.3019
         Tyr              ab     0               0.9167     0.9169     0.0011
         Tyr              ab     1               0.0764     0.0609     1.4163
         Tyr              ab     2               0.0164     0.0222     0.9397
         Val            bcde     0               0.3863     0.3778     0.7238
         Val            bcde     1               0.0657     0.0466     1.8759
         Val            bcde     2               0.3452     0.3669     3.2638
         Val            bcde     3               0.0427     0.0379     0.4748
         Val            bcde     4               0.1766     0.1708      0.278
         Val           abcde     0               0.3652       0.37     0.3574
         Val           abcde     1               0.0428     0.0466     0.1736
         Val           abcde     2               0.3165     0.3017     2.1655
         Val           abcde     3               0.0968     0.0968        0.0
         Val           abcde     4               0.1076     0.1222     2.1363
         Val           abcde     5               0.0594     0.0628     0.0939
         aKG           abcde     0               0.6243     0.6279     0.0666
         aKG           abcde     1               0.0551     0.0577     0.2844
         aKG           abcde     2               0.2414     0.2268     1.4742
         aKG           abcde     3               0.0257     0.0332     0.2527
         aKG           abcde     4               0.0396     0.0435     0.6079
         aKG           abcde     5                    0     0.0108     1.1691
         Cit          abcdef     0               0.3567     0.3505     0.7799
         Cit          abcdef     1                0.074     0.0726     0.0199
         Cit          abcdef     2               0.3331     0.3387     0.6339
         Cit          abcdef     3               0.0769     0.0937     1.6713
         Cit          abcdef     4               0.0892     0.0881     0.0385
         Cit          abcdef     5               0.0372     0.0476     1.3298
         Cit          abcdef     6               0.0126     0.0088     0.4044
         Fum            abcd     0               0.5955     0.5934     0.0708
         Fum            abcd     1               0.0846     0.0898     0.3337
         Fum            abcd     2               0.1869     0.1883     0.0815
         Fum            abcd     3               0.1003     0.1039     0.1115
         Fum            abcd     4               0.0184     0.0245     0.2209
         Mal            abcd     0               0.5342      0.535     0.0191
         Mal            abcd     1               0.1062     0.1012     0.1729
         Mal            abcd     2               0.2122     0.2059     0.6317
         Mal            abcd     3               0.1169     0.1295      1.317
         Mal            abcd     4               0.0267     0.0283     0.0153
         Pyr             abc     0               0.4349     0.4354     0.0026
         Pyr             abc     1                0.051     0.0511     0.0003
         Pyr             abc     2               0.3288     0.3303      0.066
         Pyr             abc     3               0.2018     0.1833     1.5375
         Suc            abcd     0               0.5872     0.5934     0.2327
         Suc            abcd     1               0.0904     0.0898     0.0024
         Suc            abcd     2               0.2084     0.1883     2.0589
         Suc            abcd     3               0.1025     0.1039      0.012
         Suc            abcd     4               0.0273     0.0245     0.0931

 Total Residual at Current Time 98.859

 Measurement Time 3.0
  Metabolite           Atoms    M+    Measured (scaled)  Simulated   Residual
         Ala              bc     0               0.5715     0.5756     0.0981
         Ala              bc     1               0.0488     0.0481     0.0052
         Ala              bc     2               0.3776     0.3764     0.0454
         Ala             abc     0               0.5595      0.562     0.0799
         Ala             abc     1               0.0418     0.0443     0.1849
         Ala             abc     2               0.2576     0.2544     0.2857
         Ala             abc     3               0.1371     0.1392     0.0367
         Asn            abcd     0               0.9353     0.9356     0.0014
         Asn            abcd     1                0.035     0.0445     0.3975
         Asn            abcd     2               0.0133     0.0119     0.0178
         Asn            abcd     3               0.0163     0.0069     0.7292
         Asn            abcd     4               0.0112     0.0011      4.018
         Asp              ab     0                0.717     0.7138     0.0741
         Asp              ab     1               0.1826     0.1925     0.9802
         Asp              ab     2               0.0944     0.0937     0.0134
         Asp             bcd     0               0.6542     0.6537     0.0022
         Asp             bcd     1               0.0854     0.0873     0.0468
         Asp             bcd     2                0.199      0.197     0.0595
         Asp             bcd     3               0.0429      0.062     3.0349
         Asp            abcd     0               0.6341     0.6332     0.0231
         Asp            abcd     1               0.0962     0.0868     0.5226
         Asp            abcd     2               0.1367     0.1594     2.6192
         Asp            abcd     3               0.0835     0.1003     1.4381
         Asp            abcd     4               0.0253     0.0203     0.2995
         Glu            bcde     0               0.6365     0.6351     0.0236
         Glu            bcde     1               0.0323     0.0501     1.8719
         Glu            bcde     2               0.2369     0.2447     0.3618
         Glu            bcde     3               0.0261      0.019     1.0144
         Glu            bcde     4                 0.05      0.051     0.0051
         Glu           abcde     0               0.6187     0.6195     0.0064
         Glu           abcde     1                0.055     0.0586     0.1327
         Glu           abcde     2               0.2306     0.2288     0.0477
         Glu           abcde     3               0.0266     0.0354     0.3933
         Glu           abcde     4               0.0519     0.0459     0.2114
         Glu           abcde     5                    0     0.0118     2.1592
         Gln           abcde     0               0.8825     0.8823     0.0007
         Gln           abcde     1               0.0471     0.0521     0.5061
         Gln           abcde     2                 0.05     0.0499        0.0
         Gln           abcde     3                    0      0.006     0.3651
         Gln           abcde     4               0.0205     0.0078     0.8192
         Gln           abcde     5               0.0006     0.0018     0.0072
         Gly               b     0               0.6782     0.6775     0.0163
         Gly               b     1               0.3198     0.3225     0.1438
         Gly              ab     0               0.6527     0.6553     0.0578
         Gly              ab     1               0.2383      0.229     0.4377
         Gly              ab     2               0.1213     0.1157     0.1384
         Ile           bcdef     0               0.8107     0.8099     0.0046
         Ile           bcdef     1               0.0565     0.0547     0.0478
         Ile           bcdef     2                0.126     0.1291     0.1865
         Ile           bcdef     3               0.0136     0.0048     0.5342
         Ile           bcdef     4                    0     0.0012     0.0146
         Ile           bcdef     5               0.0101     0.0003     0.7969
         Leu           bcdef     0               0.8481     0.8482      0.001
         Leu           bcdef     1               0.1204     0.1196     0.0266
         Leu           bcdef     2               0.0185     0.0139     0.3293
         Leu           bcdef     3               0.0058     0.0103     0.2018
         Leu           bcdef     4               0.0126     0.0043     0.3109
         Leu           bcdef     5                0.004     0.0038     0.0004
         Met            bcde     0               0.9251     0.9253     0.0014
         Met            bcde     1                0.071     0.0584     0.8105
         Met            bcde     2                    0     0.0103     0.5366
         Met            bcde     3               0.0215     0.0052     1.8514
         Met            bcde     4               0.0009     0.0009        0.0
         Met           abcde     0               0.9144      0.915     0.0029
         Met           abcde     1               0.0707     0.0674      0.056
         Met           abcde     2               0.0041     0.0089     0.1345
         Met           abcde     3               0.0185     0.0063     1.4804
         Met           abcde     4                0.014     0.0021     0.8374
         Met           abcde     5               0.0058     0.0003     0.1833
         Phe        bcdefghi     0               0.6788     0.6811     0.0817
         Phe        bcdefghi     1               0.0806     0.0725     1.3575
         Phe        bcdefghi     2               0.2014     0.1999     0.0633
         Phe        bcdefghi     3               0.0238     0.0191     0.2656
         Phe        bcdefghi     4               0.0161      0.013     0.1977
         Phe        bcdefghi     5                    0     0.0067     0.2022
         Phe        bcdefghi     6                    0     0.0045     0.8136
         Phe        bcdefghi     7                    0     0.0023     0.0644
         Phe        bcdefghi     8                    0     0.0008     0.0281
         Phe              ab     0               0.7514     0.7514        0.0
         Phe              ab     1               0.1664     0.1665        0.0
         Phe              ab     2               0.0826     0.0822      0.002
         Phe       abcdefghi     0                0.671     0.6703     0.0074
         Phe       abcdefghi     1               0.0562     0.0781     3.9544
         Phe       abcdefghi     2               0.1339     0.1355     0.0167
         Phe       abcdefghi     3                0.085     0.0831      0.052
         Phe       abcdefghi     4               0.0168     0.0149     0.1052
         Phe       abcdefghi     5                    0     0.0086     1.5214
         Phe       abcdefghi     6                    0     0.0049     0.4914
         Phe       abcdefghi     7                0.014     0.0028     0.8611
         Phe       abcdefghi     8                    0     0.0014     0.0155
         Phe       abcdefghi     9                    0     0.0003     0.0015
         Ser              bc     0               0.4213     0.4206     0.0027
         Ser              bc     1               0.1574     0.1541     0.4278
         Ser              bc     2               0.4162     0.4253     0.4897
         Ser              ab     0               0.5028     0.5001      0.201
         Ser              ab     1               0.3213      0.323     0.0307
         Ser              ab     2               0.1608     0.1769     3.1943
         Ser             abc     0               0.4112     0.4091     0.1735
         Ser             abc     1               0.1334     0.1336     0.0031
         Ser             abc     2               0.2852     0.2968     1.3355
         Ser             abc     3               0.1607     0.1605     0.0003
         Thr             bcd     0                0.935     0.9352     0.0014
         Thr             bcd     1               0.0562     0.0366     2.6642
         Thr             bcd     2               0.0108     0.0224     0.6915
         Thr             bcd     3                    0     0.0058     0.6807
         Thr            abcd     0               0.9229     0.9239     0.0069
         Thr            abcd     1               0.0671      0.046     2.2562
         Thr            abcd     2               0.0094     0.0178     0.6937
         Thr            abcd     3                    0     0.0106     0.7742
         Thr            abcd     4                    0     0.0018     0.0483
         Tyr              ab     0               0.9039     0.9048     0.0073
         Tyr              ab     1               0.0731     0.0685     0.4279
         Tyr              ab     2               0.0281     0.0267     0.0091
         Val            bcde     0               0.3279     0.3277     0.0007
         Val            bcde     1               0.0572     0.0504      0.944
         Val            bcde     2               0.3816     0.3865     0.3772
         Val            bcde     3               0.0394     0.0458     0.4992
         Val            bcde     4               0.1971     0.1896     0.8886
         Val           abcde     0               0.3252     0.3205     0.1849
         Val           abcde     1               0.0565     0.0481     0.3598
         Val           abcde     2               0.3159     0.3182     0.0672
         Val           abcde     3               0.0999      0.106     0.2205
         Val           abcde     4               0.1375     0.1368     0.0028
         Val           abcde     5               0.0689     0.0704      0.068
         aKG           abcde     0               0.5506     0.5489     0.0251
         aKG           abcde     1                0.062     0.0621     0.0001
         aKG           abcde     2               0.2658     0.2675     0.0372
         aKG           abcde     3               0.0579     0.0462     0.5996
         aKG           abcde     4               0.0409     0.0592     2.7883
         aKG           abcde     5               0.0227      0.016     0.3094
         Cit          abcdef     0               0.2939      0.302     0.6574
         Cit          abcdef     1               0.0729      0.076     0.0971
         Cit          abcdef     2               0.3467     0.3437     0.0913
         Cit          abcdef     3               0.1075     0.1068     0.0214
         Cit          abcdef     4               0.1071     0.1041     0.2533
         Cit          abcdef     5               0.0669      0.056     0.6034
         Cit          abcdef     6               0.0018     0.0114     1.1543
         Fum            abcd     0                0.545     0.5462     0.0448
         Fum            abcd     1               0.0993     0.0962     0.1167
         Fum            abcd     2               0.2203     0.2118     0.5063
         Fum            abcd     3               0.1182     0.1144     0.1423
         Fum            abcd     4               0.0246     0.0314     0.5744
         Mal            abcd     0               0.5004     0.4959     0.1401
         Mal            abcd     1               0.1039     0.1073       0.32
         Mal            abcd     2                0.213     0.2231     0.5243
         Mal            abcd     3               0.1492     0.1394     0.4972
         Mal            abcd     4               0.0209     0.0343       1.48
         Pyr             abc     0               0.4211     0.4264     0.2317
         Pyr             abc     1               0.0638     0.0524     1.0661
         Pyr             abc     2               0.3365     0.3344     0.0881
         Pyr             abc     3                0.186     0.1868     0.0079
         Suc            abcd     0                0.542     0.5462     0.0929
         Suc            abcd     1               0.0985     0.0962     0.1461
         Suc            abcd     2               0.2027     0.2118     0.4254
         Suc            abcd     3               0.1423     0.1144     3.4515
         Suc            abcd     4               0.0213     0.0314     1.2583

 Total Residual at Current Time 77.6705

 Total Measurement Residuals for Current Experiment
  Metabolite           Atoms    M+   Residual
         Ala              bc     0     0.5362
         Ala              bc     1     4.1785
         Ala              bc     2     5.9775
         Ala             abc     0     0.8793
         Ala             abc     1     5.1771
         Ala             abc     2      5.808
         Ala             abc     3      4.929
         Asn            abcd     0     0.0451
         Asn            abcd     1     7.4236
         Asn            abcd     2     1.3612
         Asn            abcd     3     3.0978
         Asn            abcd     4     7.4528
         Asp              ab     0     0.2255
         Asp              ab     1     3.4843
         Asp              ab     2     4.3943
         Asp             bcd     0     0.0602
         Asp             bcd     1     5.4264
         Asp             bcd     2     2.7294
         Asp             bcd     3     9.7877
         Asp            abcd     0     0.1127
         Asp            abcd     1     8.6452
         Asp            abcd     2     6.2979
         Asp            abcd     3     5.5436
         Asp            abcd     4     8.8443
         Glu            bcde     0     0.2085
         Glu            bcde     1    12.8351
         Glu            bcde     2     3.4447
         Glu            bcde     3     1.6816
         Glu            bcde     4     1.5002
         Glu           abcde     0     0.3197
         Glu           abcde     1     5.4514
         Glu           abcde     2    14.7655
         Glu           abcde     3      2.932
         Glu           abcde     4     3.8808
         Glu           abcde     5     5.4562
         Gln           abcde     0     0.0203
         Gln           abcde     1     7.5387
         Gln           abcde     2     3.4345
         Gln           abcde     3     1.8926
         Gln           abcde     4     3.8485
         Gln           abcde     5     1.7458
         Gly               b     0     0.2177
         Gly               b     1     2.4471
         Gly              ab     0     0.0876
         Gly              ab     1     3.2053
         Gly              ab     2     4.8456
         Ile           bcdef     0     0.0189
         Ile           bcdef     1     1.2953
         Ile           bcdef     2     3.3675
         Ile           bcdef     3      1.845
         Ile           bcdef     4     5.1135
         Ile           bcdef     5     2.6127
         Leu           bcdef     0     0.0141
         Leu           bcdef     1     6.5669
         Leu           bcdef     2     1.3102
         Leu           bcdef     3     4.9734
         Leu           bcdef     4     2.5355
         Leu           bcdef     5     1.8988
         Met            bcde     0     0.0241
         Met            bcde     1     8.3723
         Met            bcde     2      3.061
         Met            bcde     3     5.1229
         Met            bcde     4     2.7357
         Met           abcde     0     0.0623
         Met           abcde     1      8.929
         Met           abcde     2     1.7895
         Met           abcde     3     5.3027
         Met           abcde     4       7.43
         Met           abcde     5     3.7012
         Phe        bcdefghi     0     0.2191
         Phe        bcdefghi     1    13.1096
         Phe        bcdefghi     2     1.8245
         Phe        bcdefghi     3     1.9468
         Phe        bcdefghi     4     2.0445
         Phe        bcdefghi     5     4.1666
         Phe        bcdefghi     6     1.9762
         Phe        bcdefghi     7      7.666
         Phe        bcdefghi     8      1.818
         Phe              ab     0     0.0287
         Phe              ab     1     2.7392
         Phe              ab     2     4.7355
         Phe       abcdefghi     0     0.0614
         Phe       abcdefghi     1     7.4135
         Phe       abcdefghi     2     5.3984
         Phe       abcdefghi     3     4.4759
         Phe       abcdefghi     4     4.1407
         Phe       abcdefghi     5     2.3296
         Phe       abcdefghi     6      7.943
         Phe       abcdefghi     7     4.9689
         Phe       abcdefghi     8     0.2976
         Phe       abcdefghi     9     3.6327
         Ser              bc     0     1.3145
         Ser              bc     1     7.5313
         Ser              bc     2     3.8709
         Ser              ab     0     1.4108
         Ser              ab     1     3.7661
         Ser              ab     2     4.6075
         Ser             abc     0     2.2077
         Ser             abc     1     7.3471
         Ser             abc     2    12.7143
         Ser             abc     3     4.9585
         Thr             bcd     0     0.1272
         Thr             bcd     1    19.4982
         Thr             bcd     2     1.7285
         Thr             bcd     3      8.014
         Thr            abcd     0     0.0653
         Thr            abcd     1    18.5861
         Thr            abcd     2     3.8992
         Thr            abcd     3      6.408
         Thr            abcd     4      0.536
         Tyr              ab     0     0.0129
         Tyr              ab     1     3.8685
         Tyr              ab     2     8.4025
         Val            bcde     0     1.2648
         Val            bcde     1     4.0292
         Val            bcde     2     6.7985
         Val            bcde     3     2.1265
         Val            bcde     4     3.1983
         Val           abcde     0     1.0762
         Val           abcde     1     2.2335
         Val           abcde     2     3.8954
         Val           abcde     3     5.8826
         Val           abcde     4     3.4596
         Val           abcde     5     3.7341
         aKG           abcde     0     0.1814
         aKG           abcde     1    10.0195
         aKG           abcde     2     3.0868
         aKG           abcde     3     5.5833
         aKG           abcde     4      4.873
         aKG           abcde     5     4.1453
         Cit          abcdef     0     1.6552
         Cit          abcdef     1     7.5813
         Cit          abcdef     2     6.1502
         Cit          abcdef     3     8.2779
         Cit          abcdef     4     0.8643
         Cit          abcdef     5     5.0497
         Cit          abcdef     6     3.6536
         Fum            abcd     0     0.2568
         Fum            abcd     1     3.9593
         Fum            abcd     2     5.7198
         Fum            abcd     3     3.3039
         Fum            abcd     4     2.0389
         Mal            abcd     0     0.4981
         Mal            abcd     1     2.2809
         Mal            abcd     2     2.1471
         Mal            abcd     3     9.1022
         Mal            abcd     4     2.8447
         Pyr             abc     0     0.6136
         Pyr             abc     1     7.0727
         Pyr             abc     2     1.6779
         Pyr             abc     3      6.751
         Suc            abcd     0     0.4338
         Suc            abcd     1     6.2157
         Suc            abcd     2    11.3888
         Suc            abcd     3     9.5214
         Suc            abcd     4     4.6739

 Best Fit SSR
  645.3915

 Best Fit Fluxes
    gl-in:        1.0
     gl-1:        1.0
     gl-2:   0.785631
   gl-3.f:   1.313043
   gl-3.b:   0.415802
   gl-4.f:     1000.0
   gl-4.b: 999.102758
   gl-5.f:    3.35894
   gl-5.b:   2.461699
   gl-6.f:     1000.0
   gl-6.b: 998.126908
   gl-7.f:   1.873092
   gl-7.b:          0
   gl-8.f: 166.411675
   gl-8.b: 164.564194
     gl-9:   1.662881
     pp-1:   0.211294
     pp-2:   0.185191
   pp-3.f:     1000.0
   pp-3.b: 999.927485
   pp-4.f:   0.209161
   pp-4.b:   0.096485
   pp-5.f:   0.059045
   pp-5.b:          0
   pp-6.f:     1000.0
   pp-6.b: 999.940955
   pp-7.f:   0.185053
   pp-7.b:   0.131422
     ed-1:   0.026103
     ed-2:   0.026103
       pd:   1.809748
     tc-1:   0.168191
     tc-2:   0.168191
     tc-3:   0.136939
     tc-4:   0.120769
     tc-5:   0.113689
   tc-6.f:     1000.0
   tc-6.b: 999.847979
   tc-7.f:   0.835119
   tc-7.b:   0.677533
   tc-8.f:  10.717661
   tc-8.b:  10.689081
       me:   0.160259
     an.f:   0.275297
     an.b:   0.102292
       ac:   1.559548
     gx-1:   0.031252
     gx-2:   0.031252
 co2-in.f:          0
 co2-in.b:   2.270239
     acxt:   1.567258
   glusyn:   0.098454
   glnsyn:   0.010125
   prosyn:    0.00315
   argsyn:   0.004215
   aspsyn:   0.028294
   asnsyn:   0.003435
   alasyn:    0.00732
   sersyn:   0.016326
 glysyn.f:   0.013949
 glysyn.b:   0.005003
 glydeg.f:   0.001536
 glydeg.b:   0.000297
   thrdeg:   0.001024
   cyssyn:   0.003495
 lldapsyn:    0.00489
   lyssyn:    0.00489
   thrsyn:   0.008779
   metsyn:    0.00219
   valsyn:    0.00603
  leusynI:    0.00642
 leusynII:    0.00642
   ilesyn:    0.00414
  phesynI:    0.00264
 phesynII:    0.00264
  tyrsynI:   0.001965
 tyrsynII:   0.001965
  trpsynI:    0.00081
 trpsynII:    0.00081
trpsynIII:    0.00081
   hissyn:    0.00135
 methfsyn:    0.00219
  fthfsyn:    0.00135
  Biomass:      0.015

 Best Fit Pool Sizes
      Glc:   3.878333
      G6P:      0.001
      F6P:      0.001
      FBP:      0.001
     DHAP:   0.036953
      GAP:      0.001
      BPG:      0.001
      3PG:      0.001
      PEP:   0.573865
      6PG:    0.28856
     Ru5P:      0.001
      R5P:      0.001
      X5P:      0.001
      S7P:      0.001
      E4P:      0.001
     KDPG:   0.001619
      Pyr:   0.054793
      OAA:      0.001
    AcCoA:   0.039236
      Cit:   0.153623
     iCit:   0.060226
      aKG:   0.116325
   SucCoA:   0.101611
      Suc:      0.001
      Fum:   0.193949
      Mal:    0.16879
      CO2:      0.001
      Gox:      0.001
       Ac:        1.0
      Glu:   0.038063
      Gln:   0.041149
      Asp:   0.036694
      Ser:      0.001
      Gly:   0.026527
   MEETHF:   0.016221
      Thr:   0.102365
    LLDAP:      0.001
    METHF:      0.001
      Cys:   0.004067
     Leu1:   0.037346
     Phe1:   0.031494
     Tyr1:        1.0
     Trp1:        1.0
     Trp2:        1.0
     FTHF:        1.0
      Ala:   0.012271
      Arg:        1.0
      Asn:    0.06276
      His:        1.0
      Ile:   0.033088
      Leu:   0.083762
      Lys:        1.0
      Met:   0.052073
      Phe:   0.011938
      Pro:        1.0
      Trp:        1.0
      Tyr:   0.033452
      Val:   0.008393
