# Supplementary material for: Isotope-assisted metabolic flux analysis as an equality-constrained nonlinear program for improved scalability and robustness
Source: PLoS Comput Biol. 2022 Mar 24;18(3):e1009831. doi: 10.1371/journal.pcbi.1009831 (PMC8947808; doi:10.1371/journal.pcbi.1009831)
Supplement: S1 File — The text files in these folders are used as inputs to eiFlux. The text file modelfile.txt is used to specify which model to run. The GAMS scripts used by eiFlux, in the folder GAMS_Model. A demo version of eiFlux that specifically runs two models listed above, thus fully reproducing the results in this manuscript. This is a compiled Python file, eiFlux_Limited.pyc. This demo version only runs only the two models listed above. Users may change model parameters such as the time nodes, but not the models themselves. After following the instructions given in the Installation_Instructions.pdf file, users may run the eiFlux_Limited.pyc file to run the software. (ZIP) [file pcbi.1009831.s009.zip › EColi_SingleMS_Model/Comparison_eiFlux_INCA_Same_Starting_Parameter_Values/eiFlux 20.txt]

Model_File_Name: Ecoli_Model_Paper
Reaction_File_Name: reactions.txt
Fed_Label_File_Name: label.txt
Measurement_File_Name: measurements_ms_simulated_perturbed_80%12glc20%Uglc.txt
FluxBound_File_Name: fluxbounds.txt
Model_Settings_File_Name: modelsettings.txt
PoolBound_File_Name: poolbounds.txt
Flux_Measurement_File_Name: none
Pool_Measurement_File_Name: none
Init_Flux_File_Name initfluxes.txt
Init_Pool_File_Name initpools.txt
Uncorr_Atom_File_Name None

      Metabolite         # Atoms          # EMUs
            3PG               3               6
            6PG               6              12
             Ac               2               0
          AcCoA               2               3
            Ala               3               2
            Arg               6               0
            Asn               4               1
            Asp               4              10
            BPG               3               6
            CO2               1               1
            Cit               6              18
            Cys               3               5
           DHAP               3               6
            E4P               4               8
            F6P               6              13
            FBP               6              13
           FTHF               1               0
            Fum               4              10
            G6P               6              13
            GAP               3               6
            Glc               6              13
            Gln               5              12
            Glu               5              12
            Gly               2               3
            Gox               2               3
            His               6               0
            Ile               6               1
           KDPG               6              11
          LLDAP               7               1
            Leu               6               1
           Leu1               4               1
            Lys               6               0
         MEETHF               1               1
          METHF               1               1
            Mal               4              10
            Met               5               2
            OAA               4              10
            PEP               3               6
            Phe               9               3
           Phe1               6               1
            Pro               5               0
            Pyr               3               5
            R5P               5              10
           Ru5P               5              10
            S7P               7              15
            Ser               3               6
            Suc               4              10
         SucCoA               4              10
            Thr               4               8
            Trp              11               0
           Trp1               6               0
           Trp2               8               0
            Tyr               9               1
           Tyr1               6               0
            Val               5               2
            X5P               5              10
            aKG               5              12
           iCit               6              17

Total Metabolites: 58
Total Network EMUs: 341
Total Network EMU elements: 1028
Total Considered Pool Sizes: 48
Total Number of Reactions: 84
Independent Fluxes: 26

Continue? (Y/N): 
Building Model
Creating GDX File
--- Warning: The GAMS version (34.2.0) differs from the API version (30.2.0).
Running GAMS Optimization
--- Job eiFlux_GAMS_Instationary.gms Start 11/11/21 13:27:07 34.2.0 r6925a71 WEX-WEI x86 64bit/MS Windows

--- Applying:

    C:\GAMS\34\gmsprmNT.txt

--- GAMS Parameters defined

    LP conopt

    MIP CPLEX

    RMIP conopt

    NLP conopt

    MCP PATH

    MPEC NLPEC

    RMPEC NLPEC

    CNS conopt

    DNLP conopt

    RMINLP conopt

    MINLP DICOPT

    QCP conopt

    MIQCP SBB

    RMIQCP conopt

    EMP JAMS

    Input C:\Users\dluga\OneDrive\Desktop\eiFlux_Inca_Comparison_Rev2\GAMS_Model\eiFlux_GAMS_Instationary.gms

    Output C:\Users\dluga\OneDrive\Desktop\eiFlux_Inca_Comparison_Rev2\GAMS_Model\_gams_py_gjo0.lst

    ScrDir C:\Users\dluga\OneDrive\Desktop\eiFlux_Inca_Comparison_Rev2\GAMS_Model\225h\

    SysDir C:\GAMS\34\

    CurDir C:\Users\dluga\OneDrive\Desktop\eiFlux_Inca_Comparison_Rev2\GAMS_Model\

    LogOption 3

    LogFile C:\Users\dluga\OneDrive\Desktop\eiFlux_Inca_Comparison_Rev2\GAMS_Model\_gams_py_gjo0.log

    GDX C:\Users\dluga\OneDrive\Desktop\eiFlux_Inca_Comparison_Rev2\GAMS_Model\_gams_py_gdb1.gdx

Licensee: Small MUD - 5 User License                     G200210/0001AS-WIN

          University of Maryland, Chemical and Biomolecular EngineerDC13915

          C:\Users\dluga\OneDrive\Pictures\Documents\GAMS\gamslice.txt

GAMS 34.2.0   Copyright (C) 1987-2021 GAMS Development. All rights reserved

--- Starting compilation

--- eiFlux_GAMS_Instationary.gms(62) 2 Mb

--- GDXin=C:\Users\dluga\OneDrive\Desktop\eiFlux_Inca_Comparison_Rev2\GAMS_Model\input.gdx

--- GDX File ($gdxIn) C:\Users\dluga\OneDrive\Desktop\eiFlux_Inca_Comparison_Rev2\GAMS_Model\input.gdx

--- eiFlux_GAMS_Instationary.gms(274) 4 Mb

--- GDXin=C:\Users\dluga\OneDrive\Desktop\eiFlux_Inca_Comparison_Rev2\GAMS_Model\input.gdx

--- GDX File ($gdxIn) C:\Users\dluga\OneDrive\Desktop\eiFlux_Inca_Comparison_Rev2\GAMS_Model\input.gdx

--- eiFlux_GAMS_Instationary.gms(327) 4 Mb

--- Starting execution: elapsed 0:00:00.016

--- eiFlux_GAMS_Instationary.gms(208) 6 Mb

--- Generating CNS model initx

--- eiFlux_GAMS_Instationary.gms(163) 20 Mb
--- eiFlux_GAMS_Instationary.gms(168) 23 Mb
--- eiFlux_GAMS_Instationary.gms(213) 24 Mb

--- LOOPS cidx = 0

---   38,036 rows  39,064 columns  156,752 non-zeroes

---   37,584 nl-code  7,224 nl-non-zeroes

--- eiFlux_GAMS_Instationary.gms(213) 21 Mb

--- Executing CONOPT4 (Solvelink=2): elapsed 0:00:00.741


CONOPT 4         34.2.0 r6925a71 Released Feb 05, 2021 WEI x86 64bit/MS Window


Reading parameter(s) from "C:\Users\dluga\OneDrive\Desktop\eiFlux_Inca_Comparison_Rev2\GAMS_Model\conopt4.opt"

>>  LFNICR 20000

>>  Lim_SlowPrg 1000

>>  Frq_Rescale 1

>>  Flg_2DDir 1

Finished reading from "C:\Users\dluga\OneDrive\Desktop\eiFlux_Inca_Comparison_Rev2\GAMS_Model\conopt4.opt"


 

 

    C O N O P T   version 4.23

    Copyright (C) ARKI Consulting and Development A/S

                  Bagsvaerdvej 246 A

                  DK-2880 Bagsvaerd, Denmark

    Licensed to:  GAMS/CONOPT OEM License

 

 

    The user model has 38036 constraints and 39064 variables

    with 156752 Jacobian elements, 7224 of which are nonlinear.

 

    Iter Phase   Ninf   Infeasibility   RGmax      NSB   Step  InItr MX OK

       0   0          4.1726000000E+03 (Input point)

 

    The pre-triangular part of the model has 0 constraints and 1028 variables.

    There are 8224 definitional constraints and defined variables.

 

    Preprocessed model has 29812 constraints and 29812 variables

    with 120772 Jacobian elements, 7224 of which are nonlinear.

 

    Iter Phase   Ninf   Infeasibility   RGmax      NSB   Step  InItr MX OK

                      4.1726000000E+03 (Full preprocessed model)

                      4.1666000000E+03 (After scaling)

       1   1       0  3.3067766774E-11                 1.0E+00     4 F  T

 

 ** Feasible solution to a square system.

 

--- Reading solution for model initx

--- Executing after solve: elapsed 0:00:01.200

--- eiFlux_GAMS_Instationary.gms(208) 21 Mb

--- Generating NLP model mfa

--- eiFlux_GAMS_Instationary.gms(157) 24 Mb
--- eiFlux_GAMS_Instationary.gms(159) 25 Mb
--- eiFlux_GAMS_Instationary.gms(159) 27 Mb
--- eiFlux_GAMS_Instationary.gms(167) 34 Mb
--- eiFlux_GAMS_Instationary.gms(225) 34 Mb

--- LOOPS cidx = 0

---   41,307 rows  42,633 columns  247,026 non-zeroes

---   321,494 nl-code  136,176 nl-non-zeroes

--- eiFlux_GAMS_Instationary.gms(225) 31 Mb

--- Executing CONOPT4 (Solvelink=2): elapsed 0:00:02.387


CONOPT 4         34.2.0 r6925a71 Released Feb 05, 2021 WEI x86 64bit/MS Window


Reading parameter(s) from "C:\Users\dluga\OneDrive\Desktop\eiFlux_Inca_Comparison_Rev2\GAMS_Model\conopt4.opt"

>>  LFNICR 20000

>>  Lim_SlowPrg 1000

>>  Frq_Rescale 1

>>  Flg_2DDir 1

Finished reading from "C:\Users\dluga\OneDrive\Desktop\eiFlux_Inca_Comparison_Rev2\GAMS_Model\conopt4.opt"


 

 

    C O N O P T   version 4.23

    Copyright (C) ARKI Consulting and Development A/S

                  Bagsvaerdvej 246 A

                  DK-2880 Bagsvaerd, Denmark

    Licensed to:  GAMS/CONOPT OEM License

 

 

    The user model has 41307 constraints and 42633 variables

    with 247026 Jacobian elements, 136176 of which are nonlinear.

    The Hessian of the Lagrangian has 1128 elements on the diagonal,

    56004 elements below the diagonal, and 26873 nonlinear variables.

 

    Iter Phase   Ninf   Infeasibility   RGmax      NSB   Step  InItr MX OK

       0   0          1.5376123602E+00 (Input point)

 

    The pre-triangular part of the model has 24 constraints and 1055 variables.

    The post-triangular part of the model has 10410 constraints and variables.

    There are 13801 definitional constraints and defined variables.

 

    Preprocessed model has 17072 constraints and 17367 variables

    with 180741 Jacobian elements, 147895 of which are nonlinear.

 

    Iter Phase   Ninf   Infeasibility   RGmax      NSB   Step  InItr MX OK

                      2.0539366943E+00 (Full preprocessed model)

                      5.2112005698E-01 (After scaling)

                      2.4684986425E-02 (After adjusting individual variables)

       1   0       0  1.2782015663E-02                 1.0E+00     6 T  T

       2  S0       0  9.3730845515E-03                 1.0E+00     2 T  T

       3   0       0  9.1743456590E-03                 1.0E+00     2 T  T

       4   1      11  1.6621268828E-04 5.0E+00       6 1.0E+00     6 T  T

       5   1       5  2.3812622577E-05 3.5E+01       6 1.0E+00     6 T  T

 

 ** Feasible solution. Value of objective =    262940.685504

 

    Iter Phase   Ninf     Objective     RGmax      NSB   Step  InItr MX OK

       6   3          2.5381441612E+05 5.3E+05      64 8.3E-05    25 F  T

       7   3          2.4836017871E+05 3.9E+05     293 1.9E-04    20 F  T

       8   3          2.1544626668E+05 3.4E+05     293 2.0E-02    10 F  T

       9   3          1.9618544479E+05 3.0E+05     293 1.8E-02    23 F  T

      10   3          1.8313604570E+05 2.7E+05     293 2.7E-02    11 F  T

      11   3          1.7828619508E+05 2.2E+05     293 1.8E-02    14 F  T

      12   3          1.6903963477E+05 2.1E+05     293 6.2E-02     1 F  T

      13   4          1.0791272479E+05 2.1E+05     293 5.7E-01    25 F  T

      14   4          8.5758484552E+04 2.8E+05     292 5.8E-01    46 F  T

      15   4          7.6246663790E+04 3.0E+05     292 3.1E-01    28 F  T

 

    Iter Phase   Ninf     Objective     RGmax      NSB   Step  InItr MX OK

      16   4          6.7916814673E+04 2.9E+05     292 3.0E-01    26 F  T

      17   4          6.5515076974E+04 2.4E+05     292 9.7E-02    36 F  T

      18   4          4.6089807889E+04 3.9E+05     292 4.5E-01    20 F  T

      19   4          4.3096112264E+04 7.1E+04     292 2.2E-01     5 F  F

      20   4          4.1664843057E+04 1.8E+05     292 3.9E-05   261 F  T

      21   4          3.3769340757E+04 9.7E+04     292 3.4E-01    24 F  T

      22   4          2.9039688250E+04 1.8E+05     292 2.0E-01    22 F  T

      23   4          1.4655763666E+04 2.4E+05     293 7.0E-01    22 F  T

      24   4          1.4444136169E+04 2.1E+05     293 1.1E-02    23 F  F

      25   4          9.7395346968E+03 1.9E+04     293 5.0E-01    32 F  T

   Elapsed time       33.9 seconds.

 

    Iter Phase   Ninf     Objective     RGmax      NSB   Step  InItr MX OK

      26   4          7.9039065846E+03 1.6E+04     293 4.2E-01    20 F  T

      27   4          5.9931023734E+03 8.2E+03     294 8.3E-01    20 F  T

      28   4          5.9737464831E+03 2.2E+04     295 6.5E-04   180 F  T

      29   4          5.9226718966E+03 5.0E+04     295 1.0E-03   108 F  F

      30   4          5.9046509942E+03 6.1E+04     295 4.9E-03    51 F  T

      31   4          3.1400615043E+03 4.4E+04     295 7.7E-01    24 F  T

      32   4          1.8589794754E+03 3.1E+03     295 3.8E-01    50 F  T

      33   4          1.3336355085E+03 2.4E+03     295 7.9E-01    37 F  T

      34   4          1.2961883666E+03 6.5E+04     295 6.7E-03   210 F  F

      35   4          1.2733198692E+03 5.3E+03     295 9.4E-03    65 F  F

 

    Iter Phase   Ninf     Objective     RGmax      NSB   Step  InItr MX OK

      36   4          1.2615969319E+03 5.2E+03     295 7.4E-03    68 F  T

      37   4          1.1213867843E+03 1.4E+03     295 2.8E-01    24 F  T

      38   4          1.1174463996E+03 1.1E+04     295 5.9E-03    36 F  T

      39   4          9.9315383295E+02 5.7E+03     295 6.7E-01    19 F  T

      40   4          9.6845953279E+02 2.8E+03     295 4.4E-01    22 F  T

      41   4          9.4166364232E+02 1.0E+03     295 2.3E-01    26 F  F

      42   4          9.1682177130E+02 8.4E+02     295 3.2E-01    33 F  F

      43   4          9.1308109641E+02 4.2E+03     295 1.6E-01    19 F  T

      44   4          9.0863016158E+02 8.5E+03     295 4.4E-02    27 F  T

      45   4          9.0816953291E+02 3.4E+03     295 7.3E-04    93 F  T

 

    Iter Phase   Ninf     Objective     RGmax      NSB   Step  InItr MX OK

      46   4          8.9174745403E+02 3.0E+03     295 1.0E+00    17 T  T

      47   4          8.8031749244E+02 1.8E+03     292 6.8E-01    17 F  T

      48   4          8.7601243772E+02 3.2E+02     292 2.5E-01    30 F  T

      49   4          8.7545864914E+02 2.0E+03     293 2.0E-02    27 F  T

      50   4          8.6907416989E+02 6.1E+02     293 1.0E+00    26 T  T

      51   4          8.6426031105E+02 3.2E+02     291 4.7E-01    34 F  T

      52   4          8.5976489154E+02 4.9E+02     291 2.1E-01    34 F  F

      53   4          8.5059598905E+02 2.7E+02     291 5.0E-01    38 F  F

      54   4          8.4648027702E+02 5.6E+02     291 5.0E-01    27 F  T

      55   4          8.4519964201E+02 2.3E+03     291 6.7E-03   100 F  T

 

    Iter Phase   Ninf     Objective     RGmax      NSB   Step  InItr MX OK

      56   4          8.3784283812E+02 5.6E+02     291 7.3E-01    40 F  T

      57   4          8.2764619786E+02 1.8E+02     291 9.1E-01    43 F  F

      58   4          8.2501883256E+02 7.1E+04     291 4.2E-02    71 F  T

      59   4          8.2000349996E+02 1.5E+02     291 2.4E-01    80 F  F

      60   4          8.1824428594E+02 3.8E+02     291 1.9E-01    54 F  T

      61   4          8.1351722353E+02 6.0E+02     293 1.1E+00    16 F  T

      62   4          8.1254298633E+02 4.8E+02     293 2.9E-02    90 F  T

      63   4          8.1130964458E+02 2.3E+02     293 1.0E+00    26 T  T

      64   4          8.1048864956E+02 1.5E+02     292 2.0E-01   148 F  F

      65   4          8.1038567008E+02 1.3E+03     292 1.6E-03   127 F  T

   Elapsed time       68.5 seconds.

 

    Iter Phase   Ninf     Objective     RGmax      NSB   Step  InItr MX OK

      66   4          8.1027019686E+02 4.4E+02     292 3.2E-01    15 F  T

      67   4          8.0888062249E+02 3.8E+02     292 5.4E-01    21 F  T

      68   4          8.0774627859E+02 5.2E+02     292 1.0E+00    16 T  T

      69   4          8.0107245999E+02 7.7E+01     292 8.3E-01    29 F  F

      70   4          7.8057864731E+02 9.5E+02     292 3.1E-01    26 F  T

      71   4          7.7544860514E+02 2.6E+03     292 8.4E-02    32 F  T

      72   4          7.2228495985E+02 2.3E+03     292 5.9E-01    46 F  F

      73   4          7.0296022921E+02 1.4E+03     292 4.4E-01    43 F  T

      74   4          6.9332216468E+02 1.5E+03     292 1.0E+00    23 T  T

      75   4          6.8946738310E+02 9.8E+01     290 2.2E-01   102 F  T

 

    Iter Phase   Ninf     Objective     RGmax      NSB   Step  InItr MX OK

      76   4          6.8584417613E+02 7.9E+02     291 1.0E+00    20 T  T

      77   4          6.8484132481E+02 3.2E+02     291 1.0E+00    32 T  T

      78   4          6.8341753034E+02 3.6E+02     290 1.0E+00    23 T  T

      79   4          6.8233572600E+02 1.9E+02     289 2.3E-01    34 F  T

      80   4          6.7969505689E+02 3.4E+02     290 7.6E-01    19 F  F

      81   4          6.7835855858E+02 1.5E+02     290 5.4E-01    21 F  T

      82   4          6.7756498630E+02 8.6E+01     291 4.3E-01    21 F  T

      83   4          6.7677925835E+02 3.1E+02     292 7.3E-01    18 F  F

      84   4          6.7625540327E+02 5.9E+01     292 4.1E-01    26 F  T

      85   4          6.7615810611E+02 6.6E+02     292 1.4E-01    16 F  F

 

    Iter Phase   Ninf     Objective     RGmax      NSB   Step  InItr MX OK

      86   4          6.7566862021E+02 6.5E+02     292 1.0E+00    14 T  T

      87   4          6.7564118226E+02 1.3E+03     291 2.0E-04    86 F  T

      88   4          6.7549143523E+02 4.4E+02     292 1.0E+00    14 T  T

      89   4          6.7516371595E+02 5.3E+01     291 6.1E-01    34 F  T

      90   4          6.7483527136E+02 2.1E+02     292 2.0E-01    18 F  T

      91   4          6.7457425723E+02 6.8E+01     292 1.0E+00    17 T  T

      92   4          6.7430691933E+02 1.3E+01     289 2.8E-01    22 F  T

      93   4          6.7384909272E+02 1.1E+02     289 1.3E+00    15 F  T

      94   4          6.7370753066E+02 1.1E+02     290 8.3E-02    12 F  T

      95   4          6.7330113100E+02 1.2E+02     290 5.6E-01    16 F  T

 

    Iter Phase   Ninf     Objective     RGmax      NSB   Step  InItr MX OK

      96   4          6.7276798152E+02 2.3E+02     291 1.0E+00    16 T  T

      97   4          6.7201744490E+02 2.6E+01     289 4.5E-01    22 F  T

      98   4          6.7154801615E+02 1.2E+02     290 2.3E-01    20 F  T

      99   4          6.6890912657E+02 2.0E+02     290 7.9E-01    14 F  T

     100   4          6.6747449114E+02 3.6E+02     290 1.0E+00    14 T  T

     101   4          6.6608426784E+02 3.0E+01     288 6.2E-01    20 F  T

     102   4          6.6546442303E+02 1.1E+02     288 5.0E-01    18 F  F

     103   4          6.6523699778E+02 9.9E+01     288 3.4E-01    16 F  F

     104   4          6.6493196008E+02 5.8E+01     288 1.0E+00    13 T  T

     105   4          6.6479891790E+02 3.4E+01     287 1.0E+00    15 F  T

 

    Iter Phase   Ninf     Objective     RGmax      NSB   Step  InItr MX OK

     106   4          6.6473423597E+02 1.6E+02     287 1.0E+00    12 T  T

     107   4          6.6468762087E+02 5.8E+00     286 5.8E-01    19 F  T

     108   4          6.6464054791E+02 1.2E+01     286 6.7E-01    16 F  T

     109   4          6.6462034846E+02 5.7E+01     286 1.0E+00     3 F  T

     110   4          6.6459395014E+02 1.2E+01     286 1.5E-01    26 F  T

     111   4          6.6456696333E+02 1.1E+01     286 1.0E+00    14 F  T

     112   4          6.6452018961E+02 2.2E+01     286 1.1E-01    18 F  T

     113   4          6.6441365458E+02 1.8E+01     286 1.7E+00    16 F  T

     114   4          6.6434121756E+02 4.7E+01     286 6.1E-01     3 F  T

     115   4          6.6423218702E+02 3.7E+01     286 5.8E-01    15 F  T

 

    Iter Phase   Ninf     Objective     RGmax      NSB   Step  InItr MX OK

     116   4          6.6416385370E+02 3.8E+01     286 2.8E-01    17 F  T

     117   4          6.6409229162E+02 4.5E+01     286 1.0E+00    11 T  T

     118   4          6.6402686691E+02 5.9E+00     285 1.6E+00    18 F  T

     119   4          6.6398923301E+02 3.4E+01     285 1.0E+00    13 T  T

     120   4          6.6394018663E+02 7.1E+00     283 4.7E-01    21 F  T

     121   4          6.6392146757E+02 2.1E+01     283 1.0E+00    16 F  T

     122   4          6.6385672300E+02 6.6E-01     283 4.7E-01    81 F  F

     123   4          6.6382514536E+02 2.5E+01     283 1.0E+00    18 F  T

     124   4          6.6378394417E+02 6.6E-01     283 2.5E-01   105 F  T

     125   4          6.6375744425E+02 4.2E+01     283 1.0E+00    14 F  T

   Elapsed time      101.0 seconds.

 

    Iter Phase   Ninf     Objective     RGmax      NSB   Step  InItr MX OK

     126   4          6.6369190179E+02 8.0E-01     283 6.9E-01    49 F  T

     127   4          6.6363749197E+02 3.5E+01     283 5.8E-01    16 F  T

     128   4          6.6360545657E+02 5.1E+01     283 1.0E+00    14 T  T

     129   4          6.6339780226E+02 2.2E+00     282 4.8E-01   152 F  T

     130   4          6.6330595224E+02 4.2E+01     282 1.0E+00    22 F  T

     131   4          6.6323954330E+02 3.0E+00     282 3.2E-01    80 F  T

     132   4          6.6321314372E+02 9.0E+01     282 1.7E-01    21 F  T

     133   4          6.6314710763E+02 4.0E+01     282 5.5E-01    25 F  T

     134   4          6.6305198135E+02 6.3E+01     282 1.3E+00    13 F  T

     135   4          6.6295843315E+02 2.7E+01     283 5.0E-01    19 F  T

 

    Iter Phase   Ninf     Objective     RGmax      NSB   Step  InItr MX OK

     136   4          6.6291085523E+02 4.4E+01     283 1.0E+00    15 T  T

     137   4          6.6267208769E+02 4.2E+00     283 3.2E-01   183 F  T

     138   4          6.6263827686E+02 2.9E+01     283 8.9E-02    40 F  T

     139   4          6.6261174793E+02 2.3E+01     283 1.5E-01    34 F  T

     140   4          6.6256403675E+02 2.2E+01     283 1.0E+00    22 F  T

     141   4          6.6248030303E+02 5.6E+00     283 8.0E-02   126 F  F

     142   4          6.6236791394E+02 5.4E+01     283 5.1E-01    37 F  T

     143   4          6.6223278937E+02 4.3E+01     283 1.5E+00    18 F  T

     144   4          6.6210069257E+02 2.5E+01     283 7.7E-01    60 F  T

     145   4          6.6192092020E+02 4.6E+01     283 1.0E+00    35 T  T

 

    Iter Phase   Ninf     Objective     RGmax      NSB   Step  InItr MX OK

     146   4          6.6174155597E+02 1.1E+01     282 5.9E-01   179 F  T

     147   4          6.6169300320E+02 4.7E+01     282 2.8E-01    32 F  T

     148   4          6.6165637896E+02 3.4E+01     282 3.5E-01    29 F  T

     149   4          6.6162069178E+02 3.0E+01     283 1.6E-02    37 F  F

     150   4          6.6159136104E+02 2.7E+01     283 2.7E-01    17 F  F

     151   4          6.6155430906E+02 2.4E+01     283 3.9E-01    16 F  F

     152   4          6.6147437734E+02 2.9E+01     283 6.9E-01    16 F  F

     153   4          6.6136182049E+02 2.6E+01     283 7.7E-01    21 F  F

     154   4          6.6133640672E+02 3.0E+01     284 1.2E-01    24 F  T

     155   4          6.6125661475E+02 1.9E+01     284 6.6E-01    20 F  T

 

    Iter Phase   Ninf     Objective     RGmax      NSB   Step  InItr MX OK

     156   4          6.6115862873E+02 4.3E+01     284 1.0E+00    17 T  T

     157   4          6.6110998072E+02 1.6E+01     281 2.9E-01    19 F  T

     158   4          6.6100036366E+02 2.1E+01     281 1.0E+00    16 T  T

     159   4          6.6092077792E+02 2.4E+01     279 3.7E-01    18 F  T

     160   4          6.6084097820E+02 4.1E+01     279 1.4E-01    20 F  T

     161   4          6.6074513744E+02 2.7E+01     279 4.3E-01    16 F  T

     162   4          6.6071700411E+02 2.6E+01     279 1.0E+00    16 F  T

     163   4          6.6061190426E+02 1.6E+00     279 5.7E-01    90 F  T

     164   4          6.6058850443E+02 1.9E+01     279 1.0E+00    18 F  T

     165   4          6.6048423113E+02 3.5E+00     279 1.0E+00   113 T  T

 

    Iter Phase   Ninf     Objective     RGmax      NSB   Step  InItr MX OK

     166   4          6.6047130309E+02 1.9E+01     278 1.0E+00    18 T  T

     167   4          6.6046986255E+02 1.6E+01     277 1.0E+00    15 F  T

     168   4          6.6045812219E+02 4.1E-01     277 7.1E-01    53 F  F

     169   4          6.6045035096E+02 2.7E+00     277 7.0E-01    14 F  T

     170   4          6.6044341326E+02 3.1E+00     278 9.5E-01    12 F  F

     171   4          6.6043964478E+02 7.5E-01     278 1.0E+00    13 T  T

     172   4          6.6043607696E+02 3.9E-01     277 1.6E+00    12 F  F

     173   4          6.6043438178E+02 6.0E-01     277 1.0E+00    10 T  T

     174   4          6.6043297262E+02 2.8E-01     276 1.0E+00     5 T  T

     175   4          6.6042556433E+02 8.5E-01     275 7.2E-01     1 F  F

   Elapsed time      131.5 seconds.

 

    Iter Phase   Ninf     Objective     RGmax      NSB   Step  InItr MX OK

     176   4          6.6041065752E+02 9.4E+00     275 4.1E-01    17 F  T

     177   4          6.6039271726E+02 7.3E+00     275 1.0E+00    14 T  T

     178   4          6.6039189276E+02 2.8E+00     273 5.0E-01    14 F  T

     179   4          6.6039142299E+02 2.2E+00     273 1.0E+00    11 F  T

     180   4          6.6039140649E+02 1.6E-01     273 1.0E+00     8 F  T

     181   4          6.6039140612E+02 8.1E-02     273 1.0E+00     7 F  T

     182   4          6.6039140611E+02 1.6E-03     273 1.0E+00     3 F  T

     183   4          6.6039140611E+02 1.0E-05     273 1.0E+00     2 F  T

     184   4          6.6039140611E+02 2.1E-08     273

 

 ** Optimal solution. Reduced gradient less than tolerance.

 

--- Reading solution for model mfa

--- Executing after solve: elapsed 0:02:18.111

--- eiFlux_GAMS_Instationary.gms(208) 31 Mb
--- eiFlux_GAMS_Instationary.gms(278) 31 Mb

--- GDX File (execute_unload) C:\Users\dluga\OneDrive\Desktop\eiFlux_Inca_Comparison_Rev2\GAMS_Model\Results.gdx

--- GDX File C:\Users\dluga\OneDrive\Desktop\eiFlux_Inca_Comparison_Rev2\GAMS_Model\_gams_py_gdb1.gdx

*** Status: Normal completion

--- Job eiFlux_GAMS_Instationary.gms Stop 11/11/21 13:29:25 elapsed 0:02:18.169


Refining Grid
--- Job eiFlux_GAMS_Instationary.gms Start 11/11/21 13:29:25 34.2.0 r6925a71 WEX-WEI x86 64bit/MS Windows

--- Applying:

    C:\GAMS\34\gmsprmNT.txt

--- GAMS Parameters defined

    LP conopt

    MIP CPLEX

    RMIP conopt

    NLP conopt

    MCP PATH

    MPEC NLPEC

    RMPEC NLPEC

    CNS conopt

    DNLP conopt

    RMINLP conopt

    MINLP DICOPT

    QCP conopt

    MIQCP SBB

    RMIQCP conopt

    EMP JAMS

    Input C:\Users\dluga\OneDrive\Desktop\eiFlux_Inca_Comparison_Rev2\GAMS_Model\eiFlux_GAMS_Instationary.gms

    Output C:\Users\dluga\OneDrive\Desktop\eiFlux_Inca_Comparison_Rev2\GAMS_Model\_gams_py_gjo0.lst

    ScrDir C:\Users\dluga\OneDrive\Desktop\eiFlux_Inca_Comparison_Rev2\GAMS_Model\225h\

    SysDir C:\GAMS\34\

    CurDir C:\Users\dluga\OneDrive\Desktop\eiFlux_Inca_Comparison_Rev2\GAMS_Model\

    LogOption 3

    LogFile C:\Users\dluga\OneDrive\Desktop\eiFlux_Inca_Comparison_Rev2\GAMS_Model\_gams_py_gjo0.log

    GDX C:\Users\dluga\OneDrive\Desktop\eiFlux_Inca_Comparison_Rev2\GAMS_Model\_gams_py_gdb3.gdx

Licensee: Small MUD - 5 User License                     G200210/0001AS-WIN

          University of Maryland, Chemical and Biomolecular EngineerDC13915

          C:\Users\dluga\OneDrive\Pictures\Documents\GAMS\gamslice.txt

GAMS 34.2.0   Copyright (C) 1987-2021 GAMS Development. All rights reserved

--- Starting compilation

--- eiFlux_GAMS_Instationary.gms(62) 2 Mb

--- GDXin=C:\Users\dluga\OneDrive\Desktop\eiFlux_Inca_Comparison_Rev2\GAMS_Model\input.gdx

--- GDX File ($gdxIn) C:\Users\dluga\OneDrive\Desktop\eiFlux_Inca_Comparison_Rev2\GAMS_Model\input.gdx

--- eiFlux_GAMS_Instationary.gms(274) 4 Mb

--- GDXin=C:\Users\dluga\OneDrive\Desktop\eiFlux_Inca_Comparison_Rev2\GAMS_Model\input.gdx

--- GDX File ($gdxIn) C:\Users\dluga\OneDrive\Desktop\eiFlux_Inca_Comparison_Rev2\GAMS_Model\input.gdx

--- eiFlux_GAMS_Instationary.gms(327) 4 Mb

--- Starting execution: elapsed 0:00:00.032

--- eiFlux_GAMS_Instationary.gms(208) 6 Mb

--- Generating CNS model initx

--- eiFlux_GAMS_Instationary.gms(157) 40 Mb
--- eiFlux_GAMS_Instationary.gms(163) 46 Mb
--- eiFlux_GAMS_Instationary.gms(163) 47 Mb
--- eiFlux_GAMS_Instationary.gms(168) 50 Mb
--- eiFlux_GAMS_Instationary.gms(213) 50 Mb
--- eiFlux_GAMS_Instationary.gms(213) 50 Mb

--- LOOPS cidx = 0

---   75,044 rows  76,072 columns  440,618 non-zeroes

---   92,640 nl-code  17,820 nl-non-zeroes

--- eiFlux_GAMS_Instationary.gms(213) 48 Mb

--- Executing CONOPT4 (Solvelink=2): elapsed 0:00:02.187


CONOPT 4         34.2.0 r6925a71 Released Feb 05, 2021 WEI x86 64bit/MS Window


Reading parameter(s) from "C:\Users\dluga\OneDrive\Desktop\eiFlux_Inca_Comparison_Rev2\GAMS_Model\conopt4.opt"

>>  LFNICR 20000

>>  Lim_SlowPrg 1000

>>  Frq_Rescale 1

>>  Flg_2DDir 1

Finished reading from "C:\Users\dluga\OneDrive\Desktop\eiFlux_Inca_Comparison_Rev2\GAMS_Model\conopt4.opt"


 

 

    C O N O P T   version 4.23

    Copyright (C) ARKI Consulting and Development A/S

                  Bagsvaerdvej 246 A

                  DK-2880 Bagsvaerd, Denmark

    Licensed to:  GAMS/CONOPT OEM License

 

 

    The user model has 75044 constraints and 76072 variables

    with 440618 Jacobian elements, 17820 of which are nonlinear.

 

    Iter Phase   Ninf   Infeasibility   RGmax      NSB   Step  InItr MX OK

       0   0          1.0431500000E+04 (Input point)

 

    The pre-triangular part of the model has 0 constraints and 1028 variables.

    There are 8224 definitional constraints and defined variables.

 

    Preprocessed model has 66820 constraints and 66820 variables

    with 376882 Jacobian elements, 17820 of which are nonlinear.

 

    Iter Phase   Ninf   Infeasibility   RGmax      NSB   Step  InItr MX OK

                      1.0431500000E+04 (Full preprocessed model)

                      1.0416500000E+04 (After scaling)

       1   0       0  6.6664613582E+03                 3.8E-01     1 F  T

       2   1       0  1.4980935917E-10                 1.0E+00     5 F  T

 

 ** Feasible solution to a square system.

 

--- Reading solution for model initx

--- Executing after solve: elapsed 0:00:04.112

--- eiFlux_GAMS_Instationary.gms(208) 48 Mb

--- Generating NLP model mfa

--- eiFlux_GAMS_Instationary.gms(157) 50 Mb
--- eiFlux_GAMS_Instationary.gms(157) 55 Mb
--- eiFlux_GAMS_Instationary.gms(159) 56 Mb
--- eiFlux_GAMS_Instationary.gms(159) 59 Mb
--- eiFlux_GAMS_Instationary.gms(159) 72 Mb
--- eiFlux_GAMS_Instationary.gms(167) 75 Mb
--- eiFlux_GAMS_Instationary.gms(225) 75 Mb

--- LOOPS cidx = 0

---   78,315 rows  79,641 columns  656,856 non-zeroes

---   798,818 nl-code  338,802 nl-non-zeroes

--- eiFlux_GAMS_Instationary.gms(225) 70 Mb

--- Executing CONOPT4 (Solvelink=2): elapsed 0:00:07.442


CONOPT 4         34.2.0 r6925a71 Released Feb 05, 2021 WEI x86 64bit/MS Window


Reading parameter(s) from "C:\Users\dluga\OneDrive\Desktop\eiFlux_Inca_Comparison_Rev2\GAMS_Model\conopt4.opt"

>>  LFNICR 20000

>>  Lim_SlowPrg 1000

>>  Frq_Rescale 1

>>  Flg_2DDir 1

Finished reading from "C:\Users\dluga\OneDrive\Desktop\eiFlux_Inca_Comparison_Rev2\GAMS_Model\conopt4.opt"


 

 

    C O N O P T   version 4.23

    Copyright (C) ARKI Consulting and Development A/S

                  Bagsvaerdvej 246 A

                  DK-2880 Bagsvaerd, Denmark

    Licensed to:  GAMS/CONOPT OEM License

 

 

    The user model has 78315 constraints and 79641 variables

    with 656856 Jacobian elements, 338802 of which are nonlinear.

    The Hessian of the Lagrangian has 1182 elements on the diagonal,

    140010 elements below the diagonal, and 63881 nonlinear variables.

 

    Iter Phase   Ninf   Infeasibility   RGmax      NSB   Step  InItr MX OK

       0   0          1.8904841469E-09 (Input point)

 

    The pre-triangular part of the model has 24 constraints and 1055 variables.

    The post-triangular part of the model has 10410 constraints and variables.

 

    Preprocessed model has 67881 constraints and 68176 variables

    with 515252 Jacobian elements, 254640 of which are nonlinear.

 

    Iter Phase   Ninf   Infeasibility   RGmax      NSB   Step  InItr MX OK

                      8.8922573333E+00 (Full preprocessed model)

                      2.4481644784E-02 (After scaling)

                      4.3526840572E-04 (After adjusting individual variables)

       1   0       0  1.9418606576E-04                 1.0E+00     2 T  T

       2   0       0  2.5864376138E-09                 1.0E+00     1 T  T

 

 ** Feasible solution. Value of objective =    921.888724439

 

    Iter Phase   Ninf     Objective     RGmax      NSB   Step  InItr MX OK

       3   3          9.2182523200E+02 2.2E+04      34 4.3E-08    25 F  T

       4   4          6.5764646771E+02 1.9E+03     231 1.0E+00    21 T  T

       5   4          6.5027621546E+02 5.1E+03     249 1.0E+00    13 F  T

       6   4          6.4863318827E+02 2.6E+01     249 1.0E+00    49 T  T

       7   4          6.4837656059E+02 4.6E+01     248 1.0E+00    40 F  T

       8   4          6.4664348814E+02 4.0E+01     267 2.1E-01    82 F  F

       9   4          6.4565630531E+02 2.6E+02     268 2.5E-01    21 F  T

      10   4          6.4519914645E+02 1.3E+02     269 1.0E+00    14 F  T

      11   4          6.4482727583E+02 9.0E+00     269 1.0E+00    65 T  T

      12   4          6.4478321067E+02 1.5E+01     268 1.0E+00    28 F  T

   Elapsed time       44.2 seconds.

 

    Iter Phase   Ninf     Objective     RGmax      NSB   Step  InItr MX OK

      13   4          6.4470846139E+02 1.9E+00     268 8.1E-01    66 F  T

      14   4          6.4469583897E+02 1.1E+01     271 1.0E+00    12 F  T

      15   4          6.4463240511E+02 9.1E-01     271 5.0E-01    52 F  T

      16   4          6.4461249532E+02 8.9E+00     271 1.0E+00    14 T  T

      17   4          6.4452805049E+02 2.1E+00     270 6.9E-01    42 F  T

      18   4          6.4448769766E+02 4.9E+01     270 1.0E+00    14 F  T

      19   4          6.4443493074E+02 1.1E+00     270 4.1E-01    30 F  T

      20   4          6.4438658842E+02 4.1E+01     270 1.0E+00    12 F  T

      21   4          6.4435139778E+02 8.0E+00     272 4.4E-01    20 F  T

      22   4          6.4431072202E+02 2.0E+01     272 1.0E+00    18 F  T

 

    Iter Phase   Ninf     Objective     RGmax      NSB   Step  InItr MX OK

      23   4          6.4429959079E+02 9.8E+00     272 1.0E+00    13 F  T

      24   4          6.4426696591E+02 6.9E+00     272 8.4E-01    18 F  T

      25   4          6.4423320835E+02 1.3E+01     272 1.0E+00    18 F  T

      26   4          6.4421810117E+02 5.4E+00     272 2.5E-01    22 F  T

      27   4          6.4419826436E+02 1.0E+01     272 1.0E+00    16 F  T

      28   4          6.4418764385E+02 4.8E+00     272 1.0E+00    12 F  T

      29   4          6.4417908502E+02 8.1E+00     272 1.0E+00    16 T  T

      30   4          6.4417305933E+02 1.8E+00     271 7.1E-01    17 F  T

      31   4          6.4416546333E+02 8.7E+00     271 6.1E-01    14 F  T

      32   4          6.4416352256E+02 3.1E+00     272 6.7E-02     7 F  T

   Elapsed time       78.4 seconds.

 

    Iter Phase   Ninf     Objective     RGmax      NSB   Step  InItr MX OK

      33   4          6.4415713289E+02 5.5E+00     272 1.0E+00    16 T  T

      34   4          6.4415600917E+02 5.3E-01     273 1.0E+00    16 T  T

      35   4          6.4415560979E+02 8.4E-01     272 2.3E+00    12 F  T

      36   4          6.4415331691E+02 6.4E-01     272 5.4E-01    13 F  T

      37   4          6.4415264657E+02 4.8E+00     272 1.0E+00    15 F  T

      38   4          6.4415057772E+02 2.9E-01     272 4.7E-01   111 F  T

      39   4          6.4414767746E+02 6.7E+00     272 1.1E+00    22 F  F

      40   4          6.4414713261E+02 9.6E-01     272 2.6E-01    24 F  T

      41   4          6.4414704655E+02 2.5E+00     272 1.0E+00    15 F  T

      42   4          6.4414660337E+02 6.8E-02     272 2.5E-01   238 F  T

   Elapsed time      111.5 seconds.

 

    Iter Phase   Ninf     Objective     RGmax      NSB   Step  InItr MX OK

      43   4          6.4414573112E+02 3.1E+00     272 1.0E+00    15 F  F

      44   4          6.4414546615E+02 2.8E-01     272 2.0E-01    19 F  T

      45   4          6.4414478786E+02 2.7E+00     272 1.0E+00    11 F  F

      46   4          6.4414447554E+02 2.1E-01     272 5.4E-01    10 F  T

      47   4          6.4414404059E+02 2.5E+00     272 9.1E-01     8 F  F

      48   4          6.4414361548E+02 2.5E-01     272 2.1E+00     7 F  F

      49   4          6.4414339279E+02 3.1E-01     272 1.9E+00     8 F  F

      50   4          6.4414327979E+02 1.8E-01     272 1.9E+00     6 F  F

      51   4          6.4414322072E+02 7.0E-02     272 1.9E+00     8 F  F

      52   4          6.4414319037E+02 6.7E-02     272 1.8E+00     5 F  F

   Elapsed time      146.3 seconds.

 

    Iter Phase   Ninf     Objective     RGmax      NSB   Step  InItr MX OK

      53   4          6.4414317460E+02 1.8E-02     272 1.8E+00     5 F  F

      54   4          6.4414317040E+02 2.1E-02     272 1.0E+00     5 T  T

      55   4          6.4414317040E+02 1.1E-03     271 1.0E+00     3 F  T

      56   4          6.4414317040E+02 2.9E-09     271

 

 ** Optimal solution. Reduced gradient less than tolerance.

 

--- Reading solution for model mfa

--- Executing after solve: elapsed 0:02:40.913

--- eiFlux_GAMS_Instationary.gms(208) 70 Mb
--- eiFlux_GAMS_Instationary.gms(278) 70 Mb

--- GDX File (execute_unload) C:\Users\dluga\OneDrive\Desktop\eiFlux_Inca_Comparison_Rev2\GAMS_Model\Results.gdx

--- GDX File C:\Users\dluga\OneDrive\Desktop\eiFlux_Inca_Comparison_Rev2\GAMS_Model\_gams_py_gdb3.gdx

*** Status: Normal completion

--- Job eiFlux_GAMS_Instationary.gms Stop 11/11/21 13:32:07 elapsed 0:02:41.038


 Experiment exp1

 Measurement Time 0.30
  Metabolite           Atoms    M+    Measured (scaled)  Simulated   Residual
         Ala              bc     0                 0.96     0.9601     0.0001
         Ala              bc     1               0.0219      0.021     0.0114
         Ala              bc     2               0.0242     0.0189      0.285
         Ala             abc     0               0.9492     0.9494     0.0002
         Ala             abc     1               0.0275     0.0313     0.1214
         Ala             abc     2               0.0107     0.0126     0.0361
         Ala             abc     3               0.0152     0.0067     1.1274
         Asn            abcd     0               0.9553     0.9579     0.0325
         Asn            abcd     1               0.0503     0.0414     2.1593
         Asn            abcd     2                    0     0.0007     0.0096
         Asn            abcd     3                    0        0.0        0.0
         Asn            abcd     4                    0        0.0        0.0
         Asp              ab     0               0.9744     0.9745     0.0004
         Asp              ab     1               0.0308     0.0239     0.5957
         Asp              ab     2                    0     0.0016     0.0979
         Asp             bcd     0               0.9618     0.9635     0.0119
         Asp             bcd     1               0.0449     0.0318     1.1896
         Asp             bcd     2               0.0055     0.0045     0.0415
         Asp             bcd     3               0.0116     0.0002     2.6289
         Asp            abcd     0               0.9525      0.953     0.0073
         Asp            abcd     1               0.0509     0.0419     2.2526
         Asp            abcd     2               0.0131     0.0035     0.4703
         Asp            abcd     3               0.0047     0.0015     0.1556
         Asp            abcd     4                    0     0.0001        0.0
         Glu            bcde     0               0.9577     0.9578     0.0001
         Glu            bcde     1               0.0421     0.0414      0.009
         Glu            bcde     2                    0     0.0007     0.0109
         Glu            bcde     3                    0        0.0        0.0
         Glu            bcde     4                    0        0.0        0.0
         Glu           abcde     0               0.9471     0.9476     0.0022
         Glu           abcde     1               0.0543     0.0512     0.2531
         Glu           abcde     2                0.006     0.0012     0.2354
         Glu           abcde     3               0.0018        0.0     0.0164
         Glu           abcde     4               0.0019        0.0     0.0363
         Glu           abcde     5               0.0029        0.0     0.0846
         Gln           abcde     0               0.9477     0.9476        0.0
         Gln           abcde     1               0.0507     0.0512      0.007
         Gln           abcde     2                    0     0.0011     0.0085
         Gln           abcde     3                    0        0.0        0.0
         Gln           abcde     4                    0        0.0        0.0
         Gln           abcde     5                    0        0.0        0.0
         Gly               b     0               0.9764     0.9763        0.0
         Gly               b     1               0.0221     0.0237     0.0294
         Gly              ab     0               0.9655     0.9654     0.0004
         Gly              ab     1                 0.02     0.0299     1.9743
         Gly              ab     2               0.0083     0.0048     0.2602
         Ile           bcdef     0               0.9433     0.9437     0.0009
         Ile           bcdef     1               0.0509     0.0511     0.0002
         Ile           bcdef     2               0.0114     0.0051     0.8075
         Ile           bcdef     3                    0     0.0001     0.0003
         Ile           bcdef     4               0.0068        0.0     0.5743
         Ile           bcdef     5                    0        0.0        0.0
         Leu           bcdef     0               0.9459     0.9455      0.004
         Leu           bcdef     1               0.0349     0.0532     5.2223
         Leu           bcdef     2               0.0019     0.0013      0.003
         Leu           bcdef     3                    0        0.0        0.0
         Leu           bcdef     4                    0        0.0        0.0
         Leu           bcdef     5               0.0018        0.0     0.0326
         Met            bcde     0               0.9575     0.9579     0.0017
         Met            bcde     1               0.0476     0.0415      0.192
         Met            bcde     2               0.0186     0.0007     1.6433
         Met            bcde     3                    0        0.0        0.0
         Met            bcde     4               0.0142        0.0     1.6725
         Met           abcde     0                0.947     0.9476     0.0058
         Met           abcde     1               0.0543     0.0513      0.091
         Met           abcde     2                    0     0.0011     0.0125
         Met           abcde     3               0.0046        0.0      0.209
         Met           abcde     4                0.012        0.0     3.9812
         Met           abcde     5               0.0269        0.0      3.225
         Phe        bcdefghi     0               0.9083     0.9082     0.0001
         Phe        bcdefghi     1               0.0775     0.0787     0.0487
         Phe        bcdefghi     2               0.0135     0.0123     0.0181
         Phe        bcdefghi     3               0.0058     0.0007     0.1304
         Phe        bcdefghi     4                    0     0.0001     0.0001
         Phe        bcdefghi     5               0.0047        0.0     0.3408
         Phe        bcdefghi     6                    0        0.0        0.0
         Phe        bcdefghi     7               0.0068        0.0     0.2354
         Phe        bcdefghi     8               0.0114        0.0     1.6022
         Phe              ab     0               0.9686     0.9688     0.0003
         Phe              ab     1               0.0176     0.0276     0.5888
         Phe              ab     2               0.0122     0.0036     2.0525
         Phe       abcdefghi     0               0.8967     0.8983      0.018
         Phe       abcdefghi     1               0.0963     0.0877      0.324
         Phe       abcdefghi     2               0.0112     0.0099     0.0524
         Phe       abcdefghi     3                    0     0.0038     0.4028
         Phe       abcdefghi     4                0.009     0.0003     2.1292
         Phe       abcdefghi     5               0.0064        0.0     0.4072
         Phe       abcdefghi     6               0.0256        0.0     3.3335
         Phe       abcdefghi     7                    0        0.0        0.0
         Phe       abcdefghi     8                    0        0.0        0.0
         Phe       abcdefghi     9                    0        0.0        0.0
         Ser              bc     0               0.7872      0.784     0.0453
         Ser              bc     1               0.0266     0.0232     0.0802
         Ser              bc     2               0.1906     0.1928     0.1379
         Ser              ab     0                0.779      0.783     0.1086
         Ser              ab     1               0.1654     0.1484     1.7099
         Ser              ab     2                0.075     0.0686     0.4031
         Ser             abc     0               0.7705     0.7706     0.0005
         Ser             abc     1               0.0409     0.0355     1.1625
         Ser             abc     2               0.1237     0.1262     0.0651
         Ser             abc     3               0.0669     0.0677     0.0256
         Thr             bcd     0               0.9665     0.9682     0.0214
         Thr             bcd     1               0.0473     0.0314     3.9587
         Thr             bcd     2                    0     0.0004     0.0009
         Thr             bcd     3                    0        0.0        0.0
         Thr            abcd     0               0.9578     0.9578        0.0
         Thr            abcd     1               0.0366     0.0414     0.1618
         Thr            abcd     2               0.0151     0.0007     1.2235
         Thr            abcd     3               0.0045        0.0     0.5464
         Thr            abcd     4                    0        0.0        0.0
         Tyr              ab     0                0.976      0.976     0.0001
         Tyr              ab     1               0.0232     0.0229     0.0004
         Tyr              ab     2               0.0101     0.0011     1.2744
         Val            bcde     0               0.9179     0.9181     0.0008
         Val            bcde     1               0.0445     0.0402     0.0932
         Val            bcde     2               0.0404      0.037     0.2243
         Val            bcde     3                    0     0.0009     0.0049
         Val            bcde     4               0.0028     0.0037     0.0343
         Val           abcde     0               0.9074     0.9078     0.0009
         Val           abcde     1               0.0468     0.0499      0.075
         Val           abcde     2               0.0368     0.0309      0.543
         Val           abcde     3               0.0011     0.0075     1.6322
         Val           abcde     4               0.0042     0.0026     0.0145
         Val           abcde     5               0.0054     0.0013     0.1136
         aKG           abcde     0               0.9469     0.9472     0.0009
         aKG           abcde     1               0.0593     0.0512     0.4507
         aKG           abcde     2               0.0025     0.0016     0.0237
         aKG           abcde     3                    0        0.0        0.0
         aKG           abcde     4                    0        0.0        0.0
         aKG           abcde     5                0.004        0.0     0.1107
         Cit          abcdef     0               0.9058     0.9049     0.0058
         Cit          abcdef     1               0.0478     0.0598     0.8514
         Cit          abcdef     2               0.0236      0.031     1.5513
         Cit          abcdef     3                    0     0.0031     0.0676
         Cit          abcdef     4                    0     0.0007     0.0054
         Cit          abcdef     5               0.0153     0.0003     1.1388
         Cit          abcdef     6               0.0084        0.0     0.8668
         Fum            abcd     0               0.9431     0.9431        0.0
         Fum            abcd     1               0.0417     0.0428     0.0064
         Fum            abcd     2                    0     0.0093     0.7166
         Fum            abcd     3               0.0113     0.0046     0.3078
         Fum            abcd     4                    0     0.0002      0.001
         Mal            abcd     0               0.9047     0.9048     0.0001
         Mal            abcd     1               0.0483      0.047     0.0489
         Mal            abcd     2               0.0318      0.031     0.0055
         Mal            abcd     3               0.0046     0.0163     3.8033
         Mal            abcd     4                    0     0.0009     0.0067
         Pyr             abc     0               0.7279     0.7271     0.0136
         Pyr             abc     1               0.0354     0.0307     0.1525
         Pyr             abc     2               0.1548     0.1579     0.0563
         Pyr             abc     3               0.0692     0.0843     2.2731
         Suc            abcd     0               0.9427     0.9431     0.0017
         Suc            abcd     1               0.0383     0.0428     0.2482
         Suc            abcd     2               0.0138     0.0093     0.5676
         Suc            abcd     3               0.0151     0.0046     1.3671
         Suc            abcd     4                0.014     0.0002     1.9147

 Total Residual at Current Time 73.7528

 Measurement Time 0.75
  Metabolite           Atoms    M+    Measured (scaled)  Simulated   Residual
         Ala              bc     0               0.8809     0.8824     0.0355
         Ala              bc     1               0.0278     0.0218     0.4509
         Ala              bc     2               0.1217     0.0958      3.973
         Ala             abc     0               0.8696     0.8706     0.0142
         Ala             abc     1               0.0085     0.0317     3.7314
         Ala             abc     2               0.0786     0.0641     1.4573
         Ala             abc     3               0.0523     0.0336     1.7867
         Asn            abcd     0               0.9566     0.9574     0.0066
         Asn            abcd     1               0.0593     0.0415       1.61
         Asn            abcd     2                    0      0.001     0.0113
         Asn            abcd     3                    0     0.0002     0.0002
         Asn            abcd     4               0.0217        0.0     3.2542
         Asp              ab     0               0.9452     0.9452        0.0
         Asp              ab     1               0.0425     0.0437     0.0107
         Asp              ab     2               0.0129      0.011     0.0546
         Asp             bcd     0               0.9278     0.9283     0.0017
         Asp             bcd     1               0.0378     0.0361     0.0133
         Asp             bcd     2               0.0338     0.0313     0.1794
         Asp             bcd     3               0.0044     0.0043     0.0006
         Asp            abcd     0               0.9164     0.9173     0.0034
         Asp            abcd     1               0.0585     0.0463     0.8799
         Asp            abcd     2               0.0126     0.0226     1.5755
         Asp            abcd     3               0.0137     0.0125     0.0175
         Asp            abcd     4               0.0092     0.0012     0.9843
         Glu            bcde     0               0.9525     0.9527     0.0005
         Glu            bcde     1               0.0466     0.0413     0.2241
         Glu            bcde     2                    0     0.0056     0.1376
         Glu            bcde     3               0.0008     0.0001     0.0034
         Glu            bcde     4                    0     0.0002      0.001
         Glu           abcde     0               0.9426     0.9424     0.0002
         Glu           abcde     1               0.0365     0.0512     1.0937
         Glu           abcde     2               0.0056     0.0059     0.0019
         Glu           abcde     3               0.0062     0.0003     0.2469
         Glu           abcde     4               0.0024     0.0002     0.0409
         Glu           abcde     5               0.0108        0.0     0.9621
         Gln           abcde     0               0.9474     0.9475     0.0003
         Gln           abcde     1               0.0466     0.0512     0.1502
         Gln           abcde     2               0.0119     0.0013     1.7579
         Gln           abcde     3                    0        0.0        0.0
         Gln           abcde     4                    0        0.0        0.0
         Gln           abcde     5               0.0157        0.0     1.7113
         Gly               b     0               0.9186     0.9188     0.0002
         Gly               b     1               0.0818     0.0812     0.0092
         Gly              ab     0               0.9059      0.906     0.0002
         Gly              ab     1               0.0699      0.069     0.0038
         Gly              ab     2               0.0287     0.0249     0.0956
         Ile           bcdef     0               0.9241     0.9256     0.0112
         Ile           bcdef     1               0.0529     0.0507     0.0626
         Ile           bcdef     2               0.0333      0.023     1.6365
         Ile           bcdef     3               0.0026     0.0007     0.0353
         Ile           bcdef     4                    0        0.0        0.0
         Ile           bcdef     5               0.0046        0.0     0.1475
         Leu           bcdef     0               0.9342      0.934     0.0003
         Leu           bcdef     1               0.0603     0.0632     0.3318
         Leu           bcdef     2                    0     0.0022     0.0777
         Leu           bcdef     3               0.0233     0.0004     3.6598
         Leu           bcdef     4                    0     0.0001     0.0001
         Leu           bcdef     5               0.0112     0.0001     1.5331
         Met            bcde     0               0.9572     0.9571     0.0001
         Met            bcde     1               0.0327     0.0418       0.49
         Met            bcde     2               0.0053      0.001     0.0959
         Met            bcde     3                    0        0.0        0.0
         Met            bcde     4                    0        0.0        0.0
         Met           abcde     0               0.9465     0.9469      0.001
         Met           abcde     1               0.0523     0.0516     0.0099
         Met           abcde     2                    0     0.0013     0.0124
         Met           abcde     3               0.0051     0.0001     0.9989
         Met           abcde     4               0.0119        0.0     0.7149
         Met           abcde     5                    0        0.0        0.0
         Phe        bcdefghi     0               0.8747     0.8738     0.0171
         Phe        bcdefghi     1               0.0666     0.0763     3.7234
         Phe        bcdefghi     2               0.0541     0.0454     0.7619
         Phe        bcdefghi     3                    0     0.0033     0.1313
         Phe        bcdefghi     4               0.0149     0.0007     1.1919
         Phe        bcdefghi     5               0.0131     0.0003      2.553
         Phe        bcdefghi     6               0.0015     0.0001     0.0294
         Phe        bcdefghi     7                0.007     0.0001     0.7419
         Phe        bcdefghi     8               0.0006        0.0     0.0035
         Phe              ab     0               0.9325      0.933     0.0017
         Phe              ab     1               0.0566      0.051     0.1387
         Phe              ab     2               0.0192      0.016     0.4106
         Phe       abcdefghi     0               0.8645     0.8635     0.0074
         Phe       abcdefghi     1                0.082     0.0857     0.3702
         Phe       abcdefghi     2               0.0186     0.0317     1.0201
         Phe       abcdefghi     3               0.0108     0.0169     0.3069
         Phe       abcdefghi     4               0.0028     0.0015     0.0417
         Phe       abcdefghi     5                    0     0.0004     0.0051
         Phe       abcdefghi     6               0.0141     0.0002     3.9347
         Phe       abcdefghi     7               0.0032     0.0001     0.0444
         Phe       abcdefghi     8                    0        0.0        0.0
         Phe       abcdefghi     9                    0        0.0        0.0
         Ser              bc     0               0.6055     0.6079     0.0276
         Ser              bc     1               0.0652     0.0553      0.587
         Ser              bc     2               0.3391     0.3369     0.0219
         Ser              ab     0               0.6285     0.6266        0.1
         Ser              ab     1               0.2434     0.2513     1.2918
         Ser              ab     2               0.1262     0.1221     0.2082
         Ser             abc     0               0.5906     0.5929       0.03
         Ser             abc     1               0.0695     0.0638     1.2959
         Ser             abc     2               0.1954     0.2262     4.2155
         Ser             abc     3                0.121     0.1171     0.6027
         Thr             bcd     0               0.9675     0.9675     0.0001
         Thr             bcd     1               0.0184     0.0315     1.1985
         Thr             bcd     2                    0      0.001     0.0095
         Thr             bcd     3               0.0039     0.0001      0.143
         Thr            abcd     0               0.9561     0.9571      0.013
         Thr            abcd     1               0.0769     0.0415     5.5673
         Thr            abcd     2                    0     0.0011     0.0154
         Thr            abcd     3               0.0003     0.0003        0.0
         Thr            abcd     4                    0        0.0        0.0
         Tyr              ab     0               0.9659      0.966     0.0001
         Tyr              ab     1               0.0326     0.0295      0.066
         Tyr              ab     2               0.0072     0.0045     0.2022
         Val            bcde     0               0.7751     0.7746     0.0061
         Val            bcde     1               0.0407     0.0375     0.1659
         Val            bcde     2               0.1311     0.1461     1.3301
         Val            bcde     3                    0     0.0054     0.2368
         Val            bcde     4               0.0336     0.0365     0.0431
         Val           abcde     0               0.7641     0.7645     0.0007
         Val           abcde     1               0.0488     0.0459      0.045
         Val           abcde     2               0.1194     0.1205      0.053
         Val           abcde     3               0.0366      0.031     0.8768
         Val           abcde     4               0.0255     0.0253     0.0009
         Val           abcde     5               0.0133     0.0128     0.0091
         aKG           abcde     0               0.9316      0.931     0.0044
         aKG           abcde     1               0.0354      0.051     2.9947
         aKG           abcde     2               0.0077     0.0162     1.4919
         aKG           abcde     3               0.0057     0.0009     0.6416
         aKG           abcde     4               0.0029     0.0008     0.0222
         aKG           abcde     5                0.012     0.0001     1.1803
         Cit          abcdef     0               0.7576     0.7588     0.0168
         Cit          abcdef     1               0.0376     0.0583     5.2686
         Cit          abcdef     2               0.1507     0.1456      0.711
         Cit          abcdef     3               0.0111     0.0198      1.182
         Cit          abcdef     4               0.0099     0.0113     0.0327
         Cit          abcdef     5                    0     0.0057     0.2228
         Cit          abcdef     6               0.0147     0.0006     1.0233
         Fum            abcd     0               0.8608      0.861     0.0013
         Fum            abcd     1               0.0676     0.0532     2.0584
         Fum            abcd     2               0.0376     0.0535      3.098
         Fum            abcd     3               0.0353     0.0292     0.3772
         Fum            abcd     4                    0     0.0031     0.0565
         Mal            abcd     0               0.7828     0.7848     0.0249
         Mal            abcd     1               0.0564     0.0634     0.4965
         Mal            abcd     2               0.0971     0.0922     0.6892
         Mal            abcd     3               0.0508     0.0532     0.0582
         Mal            abcd     4               0.0117     0.0064     0.5669
         Pyr             abc     0               0.5435     0.5486     0.1513
         Pyr             abc     1               0.0236     0.0356     2.9776
         Pyr             abc     2                0.279     0.2734     0.4845
         Pyr             abc     3               0.1408     0.1424     0.0245
         Suc            abcd     0               0.8618     0.8611     0.0026
         Suc            abcd     1               0.0479     0.0532     0.3474
         Suc            abcd     2               0.0313     0.0535     2.4938
         Suc            abcd     3               0.0356     0.0292     0.6424
         Suc            abcd     4                    0     0.0031     0.0487

 Total Residual at Current Time 99.5032

 Measurement Time 1.20
  Metabolite           Atoms    M+    Measured (scaled)  Simulated   Residual
         Ala              bc     0               0.7994     0.7997     0.0019
         Ala              bc     1               0.0093     0.0248     1.2305
         Ala              bc     2                0.178     0.1754     0.0663
         Ala             abc     0               0.7875      0.787     0.0077
         Ala             abc     1               0.0381     0.0334     0.1518
         Ala             abc     2               0.1177     0.1178     0.0001
         Ala             abc     3               0.0561     0.0617     1.2676
         Asn            abcd     0               0.9558     0.9557        0.0
         Asn            abcd     1                0.041     0.0417     0.0111
         Asn            abcd     2                    0     0.0018     0.0678
         Asn            abcd     3                    0     0.0007     0.0023
         Asn            abcd     4               0.0021     0.0001     0.1611
         Asp              ab     0               0.8979     0.8995     0.0133
         Asp              ab     1               0.0902      0.075     1.3547
         Asp              ab     2               0.0207     0.0254     0.1533
         Asp             bcd     0                0.874     0.8742     0.0019
         Asp             bcd     1               0.0341     0.0436     0.9024
         Asp             bcd     2               0.0866     0.0686     1.6519
         Asp             bcd     3               0.0172     0.0136     0.3609
         Asp            abcd     0                0.862     0.8616     0.0055
         Asp            abcd     1               0.0426     0.0538     1.5405
         Asp            abcd     2               0.0453     0.0509     0.6289
         Asp            abcd     3               0.0321     0.0299     0.0259
         Asp            abcd     4                    0     0.0038     0.1017
         Glu            bcde     0               0.9242     0.9264     0.0358
         Glu            bcde     1               0.0508     0.0411     1.1647
         Glu            bcde     2               0.0352     0.0292     1.4486
         Glu            bcde     3                    0     0.0009     0.0106
         Glu            bcde     4               0.0026     0.0023     0.0004
         Glu           abcde     0               0.9152     0.9158     0.0017
         Glu           abcde     1               0.0455      0.051     0.3028
         Glu           abcde     2               0.0328     0.0288     0.4546
         Glu           abcde     3               0.0056     0.0019     0.2123
         Glu           abcde     4               0.0143     0.0022     1.2049
         Glu           abcde     5                    0     0.0003      0.001
         Gln           abcde     0               0.9456     0.9458     0.0005
         Gln           abcde     1               0.0636     0.0512     0.7847
         Gln           abcde     2                    0     0.0028     0.0458
         Gln           abcde     3                    0     0.0001     0.0004
         Gln           abcde     4               0.0066     0.0001      0.292
         Gln           abcde     5                    0        0.0        0.0
         Gly               b     0               0.8549     0.8561      0.012
         Gly               b     1               0.1547     0.1439      0.595
         Gly              ab     0               0.8422     0.8413     0.0171
         Gly              ab     1               0.0982     0.1117     0.9176
         Gly              ab     2               0.0342     0.0471      3.398
         Ile           bcdef     0                0.903      0.903     0.0001
         Ile           bcdef     1               0.0499     0.0506     0.0098
         Ile           bcdef     2               0.0446     0.0448     0.0019
         Ile           bcdef     3               0.0043     0.0014     0.0807
         Ile           bcdef     4               0.0051     0.0001     0.5159
         Ile           bcdef     5               0.0092        0.0     1.3124
         Leu           bcdef     0               0.9199     0.9188     0.0068
         Leu           bcdef     1               0.0683     0.0754     0.7869
         Leu           bcdef     2                0.004     0.0038     0.0007
         Leu           bcdef     3                0.003     0.0013     0.0263
         Leu           bcdef     4               0.0132     0.0005      1.627
         Leu           bcdef     5               0.0005     0.0003     0.0008
         Met            bcde     0               0.9544     0.9545     0.0001
         Met            bcde     1               0.0423     0.0433     0.0075
         Met            bcde     2                    0     0.0019      0.055
         Met            bcde     3               0.0069     0.0003     0.8948
         Met            bcde     4               0.0013        0.0     0.0118
         Met           abcde     0               0.9423     0.9443     0.0408
         Met           abcde     1                0.078     0.0531     5.1316
         Met           abcde     2                    0      0.002      0.024
         Met           abcde     3               0.0241     0.0006     2.4581
         Met           abcde     4                0.007     0.0001     0.2107
         Met           abcde     5               0.0039        0.0     0.2425
         Phe        bcdefghi     0               0.8295     0.8337     0.0891
         Phe        bcdefghi     1               0.0904     0.0743     2.1486
         Phe        bcdefghi     2               0.0897     0.0819     0.3115
         Phe        bcdefghi     3               0.0073     0.0063      0.016
         Phe        bcdefghi     4               0.0038     0.0021     0.0229
         Phe        bcdefghi     5               0.0075      0.001     0.8641
         Phe        bcdefghi     6               0.0108     0.0005     0.8687
         Phe        bcdefghi     7                    0     0.0002     0.0012
         Phe        bcdefghi     8                    0     0.0001        0.0
         Phe              ab     0               0.8929     0.8926     0.0009
         Phe              ab     1               0.0765     0.0772     0.0038
         Phe              ab     2               0.0172     0.0301     1.6792
         Phe       abcdefghi     0               0.8223      0.823     0.0135
         Phe       abcdefghi     1               0.1009     0.0837     2.0569
         Phe       abcdefghi     2               0.0562      0.056     0.0009
         Phe       abcdefghi     3               0.0328     0.0315     0.0409
         Phe       abcdefghi     4               0.0097     0.0034     0.6125
         Phe       abcdefghi     5                    0     0.0013     0.0263
         Phe       abcdefghi     6               0.0005     0.0006     0.0001
         Phe       abcdefghi     7               0.0104     0.0003     1.2591
         Phe       abcdefghi     8                    0     0.0001     0.0004
         Phe       abcdefghi     9               0.0034        0.0     0.3244
         Ser              bc     0                0.528     0.5339     0.2882
         Ser              bc     1               0.1024       0.09     0.7802
         Ser              bc     2               0.3802     0.3761      0.209
         Ser              ab     0                0.571     0.5753     0.1049
         Ser              ab     1               0.2863     0.2828     0.1542
         Ser              ab     2               0.1443     0.1419     0.0283
         Ser             abc     0               0.5283     0.5194     0.6583
         Ser             abc     1               0.0682     0.0917     2.8146
         Ser             abc     2               0.2386     0.2559     1.5302
         Ser             abc     3               0.1193     0.1331     1.1202
         Thr             bcd     0               0.9633      0.965     0.0172
         Thr             bcd     1               0.0485     0.0318     2.2945
         Thr             bcd     2                    0     0.0028     0.1243
         Thr             bcd     3               0.0246     0.0004     2.9988
         Thr            abcd     0               0.9542     0.9545     0.0021
         Thr            abcd     1               0.0503     0.0418     0.8812
         Thr            abcd     2                    0     0.0025     0.0307
         Thr            abcd     3                    0      0.001     0.0299
         Thr            abcd     4               0.0027     0.0001     0.1817
         Tyr              ab     0               0.9536      0.954     0.0025
         Tyr              ab     1               0.0402     0.0373     0.1374
         Tyr              ab     2               0.0309     0.0087     2.9024
         Val            bcde     0               0.6406     0.6386     0.0239
         Val            bcde     1               0.0411     0.0373     0.0636
         Val            bcde     2                0.233     0.2333      0.001
         Val            bcde     3               0.0152     0.0123     0.0869
         Val            bcde     4               0.0634     0.0786     1.8941
         Val           abcde     0                0.629     0.6289     0.0001
         Val           abcde     1               0.0463     0.0439     0.0613
         Val           abcde     2               0.1873     0.1922     0.6656
         Val           abcde     3               0.0588     0.0524     1.6457
         Val           abcde     4               0.0636      0.055     1.1708
         Val           abcde     5               0.0272     0.0277      0.002
         aKG           abcde     0               0.8765       0.88     0.0715
         aKG           abcde     1               0.0592     0.0509     1.9092
         aKG           abcde     2               0.0566     0.0584     0.0224
         aKG           abcde     3               0.0225     0.0044     3.2556
         aKG           abcde     4                    0     0.0054     0.5914
         aKG           abcde     5               0.0138     0.0009     0.9931
         Cit          abcdef     0                 0.61     0.6145     0.0894
         Cit          abcdef     1               0.0675     0.0602     0.8228
         Cit          abcdef     2               0.2425     0.2369     0.2613
         Cit          abcdef     3               0.0252     0.0406     4.8631
         Cit          abcdef     4               0.0358     0.0301     0.3262
         Cit          abcdef     5               0.0134     0.0157     0.1525
         Cit          abcdef     6                    0     0.0021     0.0298
         Fum            abcd     0               0.7741     0.7751     0.0109
         Fum            abcd     1                 0.06     0.0649     0.1445
         Fum            abcd     2               0.1001     0.0973     0.2255
         Fum            abcd     3               0.0621     0.0548     0.2383
         Fum            abcd     4               0.0065     0.0079      0.023
         Mal            abcd     0               0.7037     0.6967     0.2222
         Mal            abcd     1               0.0733     0.0763     0.0921
         Mal            abcd     2               0.1316     0.1337     0.0697
         Mal            abcd     3               0.0726      0.081     1.9631
         Mal            abcd     4               0.0195     0.0123     0.5153
         Pyr             abc     0               0.4938      0.492     0.0302
         Pyr             abc     1               0.0491     0.0422     0.5794
         Pyr             abc     2               0.3057     0.3049     0.0034
         Pyr             abc     3               0.1445     0.1608     1.5895
         Suc            abcd     0               0.7739     0.7752     0.0439
         Suc            abcd     1                0.091     0.0649     4.0241
         Suc            abcd     2               0.1197     0.0973     2.9833
         Suc            abcd     3               0.0328     0.0547     2.1405
         Suc            abcd     4               0.0102     0.0079     0.0641

 Total Residual at Current Time 95.654

 Measurement Time 1.65
  Metabolite           Atoms    M+    Measured (scaled)  Simulated   Residual
         Ala              bc     0               0.7267     0.7272     0.0072
         Ala              bc     1                0.039     0.0298     2.3532
         Ala              bc     2               0.2433      0.243     0.0003
         Ala             abc     0               0.7263     0.7139     0.6877
         Ala             abc     1               0.0289     0.0361      0.263
         Ala             abc     2               0.1499     0.1636     3.8081
         Ala             abc     3               0.0914     0.0864     0.1467
         Asn            abcd     0               0.9525     0.9527      0.001
         Asn            abcd     1               0.0518     0.0421     0.4804
         Asn            abcd     2                    0     0.0034     0.0586
         Asn            abcd     3               0.0104     0.0016     2.1528
         Asn            abcd     4               0.0002     0.0002        0.0
         Asp              ab     0               0.8476     0.8492     0.0134
         Asp              ab     1               0.1117     0.1089     0.0397
         Asp              ab     2               0.0523     0.0419     1.0742
         Asp             bcd     0               0.8153     0.8151     0.0016
         Asp             bcd     1               0.0444      0.053     0.3285
         Asp             bcd     2               0.1046     0.1064     0.0407
         Asp             bcd     3               0.0142     0.0254     1.9561
         Asp            abcd     0               0.7986     0.8004     0.0395
         Asp            abcd     1               0.0665     0.0624     0.0979
         Asp            abcd     2               0.0854     0.0808     0.4288
         Asp            abcd     3               0.0688     0.0491      2.311
         Asp            abcd     4                    0     0.0073     0.3724
         Glu            bcde     0                0.871     0.8724     0.0352
         Glu            bcde     1               0.0761     0.0413     8.3939
         Glu            bcde     2               0.0768     0.0748     0.0835
         Glu            bcde     3                    0      0.003     0.0617
         Glu            bcde     4                0.021     0.0086     1.0629
         Glu           abcde     0               0.8624     0.8608     0.0208
         Glu           abcde     1                0.069     0.0512     1.8761
         Glu           abcde     2               0.0452     0.0722    11.3748
         Glu           abcde     3                    0     0.0063     0.6257
         Glu           abcde     4               0.0086      0.008     0.0098
         Glu           abcde     5               0.0096     0.0015     0.2913
         Gln           abcde     0               0.9397     0.9399     0.0009
         Gln           abcde     1               0.0512     0.0512        0.0
         Gln           abcde     2               0.0116     0.0077     0.6009
         Gln           abcde     3               0.0027     0.0005     0.0242
         Gln           abcde     4               0.0136     0.0006     2.6217
         Gln           abcde     5                    0     0.0001     0.0002
         Gly               b     0               0.7988     0.8002     0.0158
         Gly               b     1               0.2043     0.1998      0.199
         Gly              ab     0               0.7833     0.7833        0.0
         Gly              ab     1               0.1468     0.1492     0.0304
         Gly              ab     2               0.0721     0.0674     0.1299
         Ile           bcdef     0               0.8792     0.8795     0.0008
         Ile           bcdef     1               0.0558     0.0511     0.3433
         Ile           bcdef     2                0.059     0.0669     0.3731
         Ile           bcdef     3                    0     0.0022     0.0249
         Ile           bcdef     4               0.0063     0.0002     0.4716
         Ile           bcdef     5               0.0023        0.0     0.1415
         Leu           bcdef     0                0.902      0.902        0.0
         Leu           bcdef     1               0.0873     0.0875     0.0003
         Leu           bcdef     2               0.0035     0.0059     0.1146
         Leu           bcdef     3                0.015     0.0028      0.888
         Leu           bcdef     4                    0      0.001     0.0169
         Leu           bcdef     5               0.0033     0.0008     0.0433
         Met            bcde     0               0.9491     0.9498     0.0038
         Met            bcde     1               0.0565     0.0459       0.57
         Met            bcde     2                    0     0.0034     0.1386
         Met            bcde     3               0.0152     0.0009     1.6929
         Met            bcde     4               0.0043     0.0001     0.4929
         Met           abcde     0               0.9389     0.9395     0.0041
         Met           abcde     1               0.0596     0.0556      0.446
         Met           abcde     2                0.004     0.0032     0.0037
         Met           abcde     3               0.0025     0.0014     0.0253
         Met           abcde     4                    0     0.0003     0.0026
         Met           abcde     5                    0        0.0        0.0
         Phe        bcdefghi     0               0.7938     0.7934     0.0022
         Phe        bcdefghi     1               0.0727      0.073     0.0009
         Phe        bcdefghi     2               0.1116     0.1163     0.3453
         Phe        bcdefghi     3               0.0118     0.0094     0.0297
         Phe        bcdefghi     4               0.0057     0.0042     0.0377
         Phe        bcdefghi     5               0.0035     0.0019     0.0641
         Phe        bcdefghi     6                    0     0.0011     0.0203
         Phe        bcdefghi     7               0.0205     0.0006     3.2867
         Phe        bcdefghi     8                    0     0.0001     0.0006
         Phe              ab     0               0.8534     0.8536     0.0005
         Phe              ab     1               0.1031     0.1022     0.0095
         Phe              ab     2               0.0452     0.0441     0.0229
         Phe       abcdefghi     0               0.7826     0.7825     0.0006
         Phe       abcdefghi     1               0.0881      0.082     0.7569
         Phe       abcdefghi     2               0.0678     0.0789     2.5156
         Phe       abcdefghi     3               0.0468     0.0458     0.0138
         Phe       abcdefghi     4                    0     0.0058      0.342
         Phe       abcdefghi     5                    0     0.0026     0.0346
         Phe       abcdefghi     6                    0     0.0013     0.0098
         Phe       abcdefghi     7               0.0013     0.0007     0.0029
         Phe       abcdefghi     8               0.0038     0.0003     0.0862
         Phe       abcdefghi     9               0.0098     0.0001     0.4894
         Ser              bc     0               0.4971     0.4888     0.4762
         Ser              bc     1               0.1031     0.1161     1.1695
         Ser              bc     2               0.3867     0.3951     0.4208
         Ser              ab     0               0.5345      0.547     1.2903
         Ser              ab     1               0.3025     0.2981     0.5496
         Ser              ab     2               0.1603     0.1549     0.6046
         Ser             abc     0               0.4679     0.4753     0.3247
         Ser             abc     1               0.0965     0.1107     1.0355
         Ser             abc     2               0.2933      0.271     2.5477
         Ser             abc     3               0.1409      0.143     0.0864
         Thr             bcd     0               0.9585     0.9604     0.0227
         Thr             bcd     1               0.0484     0.0324     2.1199
         Thr             bcd     2               0.0095      0.006     0.1489
         Thr             bcd     3               0.0171     0.0011     4.0016
         Thr            abcd     0               0.9491     0.9499     0.0098
         Thr            abcd     1               0.0505     0.0425     1.0085
         Thr            abcd     2                    0     0.0049     0.1951
         Thr            abcd     3               0.0176     0.0025     4.6576
         Thr            abcd     4                    0     0.0003     0.0016
         Tyr              ab     0               0.9419     0.9416     0.0017
         Tyr              ab     1               0.0337     0.0452     1.6427
         Tyr              ab     2                    0     0.0132     0.8849
         Val            bcde     0               0.5188     0.5289     0.5238
         Val            bcde     1               0.0331     0.0394     0.4976
         Val            bcde     2               0.3117      0.295     1.6507
         Val            bcde     3               0.0093     0.0206     0.7537
         Val            bcde     4               0.1148     0.1161     0.0088
         Val           abcde     0               0.5106     0.5199     0.5196
         Val           abcde     1               0.0352     0.0438     0.3845
         Val           abcde     2               0.2476     0.2428      0.456
         Val           abcde     3               0.0552     0.0702     1.5646
         Val           abcde     4               0.0792     0.0818      0.069
         Val           abcde     5               0.0485     0.0413     2.0329
         aKG           abcde     0                0.803     0.8026     0.0051
         aKG           abcde     1               0.0405     0.0518     3.5366
         aKG           abcde     2               0.1186     0.1164     0.0359
         aKG           abcde     3               0.0214     0.0115     0.6837
         aKG           abcde     4               0.0125     0.0148     0.0446
         aKG           abcde     5                    0      0.003     0.0878
         Cit          abcdef     0               0.4991     0.5006     0.0638
         Cit          abcdef     1               0.0648     0.0642     0.0075
         Cit          abcdef     2               0.3019     0.2928     0.4991
         Cit          abcdef     3               0.0613     0.0607     0.0078
         Cit          abcdef     4                0.052     0.0506     0.0097
         Cit          abcdef     5               0.0312      0.027     0.3567
         Cit          abcdef     6                    0     0.0041     0.1683
         Fum            abcd     0                0.704     0.7044     0.0051
         Fum            abcd     1                0.073     0.0749     0.0375
         Fum            abcd     2               0.1176     0.1326     1.1373
         Fum            abcd     3                0.083     0.0751     1.7323
         Fum            abcd     4               0.0213      0.013     0.8449
         Mal            abcd     0               0.6293     0.6309     0.0682
         Mal            abcd     1               0.0961     0.0866     0.9027
         Mal            abcd     2               0.1626     0.1633     0.0081
         Mal            abcd     3               0.1107     0.1016     1.7059
         Mal            abcd     4               0.0161     0.0177       0.03
         Pyr             abc     0               0.4648      0.464     0.0115
         Pyr             abc     1               0.0315     0.0469     1.0474
         Pyr             abc     2               0.3242     0.3178     0.3452
         Pyr             abc     3                0.168     0.1713     0.4401
         Suc            abcd     0               0.7059     0.7044     0.0297
         Suc            abcd     1               0.0857     0.0749     0.5134
         Suc            abcd     2               0.1129     0.1326     2.2861
         Suc            abcd     3                0.065     0.0751     0.8384
         Suc            abcd     4               0.0152      0.013     0.1332

 Total Residual at Current Time 107.2763

 Measurement Time 2.10
  Metabolite           Atoms    M+    Measured (scaled)  Simulated   Residual
         Ala              bc     0               0.6581     0.6664     0.4068
         Ala              bc     1               0.0389     0.0357     0.0872
         Ala              bc     2               0.3147     0.2979     1.6651
         Ala             abc     0                0.656     0.6529     0.0798
         Ala             abc     1               0.0486     0.0391     0.4669
         Ala             abc     2                0.197     0.2008     0.2259
         Ala             abc     3               0.1026     0.1073     0.3434
         Asn            abcd     0               0.9477     0.9482     0.0029
         Asn            abcd     1               0.0493     0.0427     0.6838
         Asn            abcd     2                    0     0.0056      0.881
         Asn            abcd     3               0.0016      0.003     0.0191
         Asn            abcd     4                    0     0.0004     0.0051
         Asp              ab     0               0.7968     0.8001     0.1346
         Asp              ab     1               0.1446     0.1407     0.5986
         Asp              ab     2               0.0779     0.0592     2.4244
         Asp             bcd     0               0.7592     0.7572     0.0174
         Asp             bcd     1               0.0656     0.0638     0.0506
         Asp             bcd     2               0.1378     0.1411     0.0549
         Asp             bcd     3               0.0306     0.0379     1.4845
         Asp            abcd     0               0.7394     0.7403     0.0099
         Asp            abcd     1               0.0503     0.0712     2.2294
         Asp            abcd     2               0.1144     0.1094     0.1712
         Asp            abcd     3                0.084     0.0678     1.3361
         Asp            abcd     4               0.0292     0.0113     1.6305
         Glu            bcde     0               0.7942     0.7986     0.1016
         Glu            bcde     1               0.0385     0.0427     0.1049
         Glu            bcde     2               0.1429     0.1325     1.3316
         Glu            bcde     3               0.0134     0.0066     0.5679
         Glu            bcde     4               0.0166     0.0196     0.0725
         Glu           abcde     0               0.7794     0.7858     0.1838
         Glu           abcde     1               0.0616     0.0524     1.0297
         Glu           abcde     2               0.1388     0.1263     1.2944
         Glu           abcde     3               0.0023     0.0137     1.2998
         Glu           abcde     4               0.0043     0.0179     2.2759
         Glu           abcde     5                0.023     0.0038     1.6322
         Gln           abcde     0               0.9281     0.9277     0.0029
         Gln           abcde     1               0.0434     0.0513     1.7047
         Gln           abcde     2               0.0221     0.0173     0.1873
         Gln           abcde     3               0.0139     0.0015     1.2725
         Gln           abcde     4                    0     0.0019     0.0243
         Gln           abcde     5               0.0022     0.0004     0.0205
         Gly               b     0               0.7534     0.7523     0.0168
         Gly               b     1               0.2413     0.2477     0.2909
         Gly              ab     0               0.7353     0.7336     0.0191
         Gly              ab     1                 0.18     0.1809     0.0175
         Gly              ab     2                 0.08     0.0855     0.3029
         Ile           bcdef     0               0.8561      0.856     0.0002
         Ile           bcdef     1               0.0483      0.052     0.3939
         Ile           bcdef     2               0.0891     0.0885     0.0027
         Ile           bcdef     3               0.0051      0.003     0.0686
         Ile           bcdef     4               0.0211     0.0004     2.9931
         Ile           bcdef     5               0.0033     0.0001     0.2142
         Leu           bcdef     0               0.8845     0.8845        0.0
         Leu           bcdef     1               0.0993      0.099     0.0003
         Leu           bcdef     2                    0     0.0083     0.5658
         Leu           bcdef     3               0.0071     0.0048     0.0361
         Leu           bcdef     4                0.008     0.0019     0.5788
         Leu           bcdef     5                    0     0.0015     0.0297
         Met            bcde     0                0.942     0.9431     0.0106
         Met            bcde     1               0.0614     0.0495      1.747
         Met            bcde     2                    0     0.0053     0.5728
         Met            bcde     3                0.005     0.0019     0.1991
         Met            bcde     4               0.0055     0.0002     0.3424
         Met           abcde     0               0.9334     0.9328     0.0058
         Met           abcde     1               0.0471     0.0591     2.9423
         Met           abcde     2                0.015     0.0048     1.0413
         Met           abcde     3               0.0051     0.0026     0.0495
         Met           abcde     4               0.0143     0.0007       0.94
         Met           abcde     5               0.0021     0.0001     0.0502
         Phe        bcdefghi     0               0.7528     0.7542     0.0105
         Phe        bcdefghi     1               0.0683     0.0723     0.3207
         Phe        bcdefghi     2                0.152     0.1475     0.1946
         Phe        bcdefghi     3                0.019     0.0125     0.8668
         Phe        bcdefghi     4               0.0052     0.0068      0.054
         Phe        bcdefghi     5               0.0015     0.0032     0.0311
         Phe        bcdefghi     6               0.0001      0.002     0.1489
         Phe        bcdefghi     7               0.0099      0.001     1.6149
         Phe        bcdefghi     8               0.0059     0.0003     0.1856
         Phe              ab     0               0.8168      0.817     0.0014
         Phe              ab     1               0.1382     0.1254     0.7319
         Phe              ab     2               0.0521     0.0576     0.3048
         Phe       abcdefghi     0               0.7431     0.7433     0.0015
         Phe       abcdefghi     1               0.0799     0.0806     0.0066
         Phe       abcdefghi     2               0.1159     0.0999     1.3028
         Phe       abcdefghi     3               0.0442     0.0591     2.2172
         Phe       abcdefghi     4               0.0176     0.0086     0.4788
         Phe       abcdefghi     5               0.0041     0.0043      0.002
         Phe       abcdefghi     6                    0     0.0022     0.1012
         Phe       abcdefghi     7               0.0016     0.0013     0.0015
         Phe       abcdefghi     8               0.0026     0.0005     0.0246
         Phe       abcdefghi     9               0.0169     0.0001     2.8332
         Ser              bc     0               0.4503     0.4579     0.4052
         Ser              bc     1               0.1177     0.1341     3.3057
         Ser              bc     2               0.4269      0.408     2.1064
         Ser              ab     0               0.5267     0.5273     0.0104
         Ser              ab     1                0.312      0.308     0.1331
         Ser              ab     2               0.1641     0.1647     0.0045
         Ser             abc     0               0.4455     0.4455     0.0001
         Ser             abc     1               0.1156     0.1227     0.4102
         Ser             abc     2                0.279     0.2814     0.0927
         Ser             abc     3               0.1588     0.1504     0.8649
         Thr             bcd     0                0.953     0.9538     0.0058
         Thr             bcd     1               0.0534     0.0334     2.7777
         Thr             bcd     2               0.0049     0.0105     0.3821
         Thr             bcd     3               0.0036     0.0023     0.0666
         Thr            abcd     0               0.9412     0.9431     0.0331
         Thr            abcd     1               0.0801     0.0434     7.9575
         Thr            abcd     2               0.0035     0.0083     0.6421
         Thr            abcd     3               0.0098     0.0046      0.121
         Thr            abcd     4                    0     0.0007     0.0025
         Tyr              ab     0               0.9292     0.9292     0.0001
         Tyr              ab     1               0.0472     0.0531     0.1751
         Tyr              ab     2                0.003     0.0177     2.1639
         Val            bcde     0                0.444     0.4435     0.0029
         Val            bcde     1               0.0356     0.0428      0.353
         Val            bcde     2                0.338     0.3376     0.0017
         Val            bcde     3               0.0276     0.0294     0.0475
         Val            bcde     4               0.1445     0.1467     0.0258
         Val           abcde     0               0.4357     0.4352     0.0083
         Val           abcde     1               0.0346     0.0449     1.0654
         Val           abcde     2               0.2772     0.2779     0.0062
         Val           abcde     3               0.0871     0.0848     0.0309
         Val           abcde     4               0.1055     0.1042     0.0163
         Val           abcde     5               0.0356      0.053     1.5396
         aKG           abcde     0               0.7138     0.7147     0.0104
         aKG           abcde     1               0.0672      0.054      0.775
         aKG           abcde     2               0.1763     0.1753     0.0221
         aKG           abcde     3               0.0235     0.0214     0.1756
         aKG           abcde     4               0.0183     0.0281     0.7859
         aKG           abcde     5               0.0014     0.0064     0.3125
         Cit          abcdef     0               0.4157     0.4146     0.0481
         Cit          abcdef     1               0.0639     0.0687     0.3707
         Cit          abcdef     2               0.3024     0.3237     2.3152
         Cit          abcdef     3               0.0857     0.0786     0.4222
         Cit          abcdef     4               0.0731     0.0701     0.2474
         Cit          abcdef     5               0.0447     0.0379     1.2886
         Cit          abcdef     6               0.0051     0.0064     0.0199
         Fum            abcd     0               0.6488     0.6451     0.1331
         Fum            abcd     1               0.0753     0.0832     1.7304
         Fum            abcd     2               0.1604     0.1621     0.0238
         Fum            abcd     3               0.0874      0.091     0.2624
         Fum            abcd     4               0.0219     0.0185     0.2273
         Mal            abcd     0               0.5775     0.5788     0.0273
         Mal            abcd     1               0.0981     0.0948     0.0757
         Mal            abcd     2               0.1897     0.1863     0.1806
         Mal            abcd     3               0.1172     0.1171     0.0002
         Mal            abcd     4               0.0189     0.0229     0.1335
         Pyr             abc     0               0.4481     0.4469     0.0141
         Pyr             abc     1               0.0579       0.05     0.3218
         Pyr             abc     2                0.322     0.3249     0.1647
         Pyr             abc     3               0.1855     0.1783     0.4257
         Suc            abcd     0               0.6472     0.6452     0.0326
         Suc            abcd     1               0.0899     0.0832     0.4503
         Suc            abcd     2               0.1543     0.1621     0.5001
         Suc            abcd     3                0.079      0.091     0.9914
         Suc            abcd     4               0.0025     0.0185     1.1492

 Total Residual at Current Time 91.3783

 Measurement Time 2.55
  Metabolite           Atoms    M+    Measured (scaled)  Simulated   Residual
         Ala              bc     0               0.6166     0.6162     0.0007
         Ala              bc     1                0.045      0.042     0.1121
         Ala              bc     2               0.3404     0.3418      0.011
         Ala             abc     0                0.604     0.6029     0.0317
         Ala             abc     1               0.0452     0.0419     0.2201
         Ala             abc     2               0.2284     0.2306     0.1969
         Ala             abc     3               0.1234     0.1246     0.0069
         Asn            abcd     0               0.9426     0.9425     0.0006
         Asn            abcd     1               0.0262     0.0435     2.0881
         Asn            abcd     2               0.0012     0.0085      0.315
         Asn            abcd     3                    0     0.0048     0.1905
         Asn            abcd     4                    0     0.0007     0.0155
         Asp              ab     0                0.755     0.7547     0.0004
         Asp              ab     1               0.1694     0.1685     0.0148
         Asp              ab     2                0.068     0.0768     0.5366
         Asp             bcd     0               0.7015      0.703     0.0236
         Asp             bcd     1               0.0922     0.0754     2.8411
         Asp             bcd     2               0.1605     0.1713     0.6891
         Asp             bcd     3               0.0565     0.0503     0.6023
         Asp            abcd     0               0.6863     0.6842     0.0267
         Asp            abcd     1               0.0638     0.0795     1.4562
         Asp            abcd     2               0.1293     0.1356     0.3957
         Asp            abcd     3               0.0801      0.085     0.1967
         Asp            abcd     4               0.0412     0.0157     5.3547
         Glu            bcde     0               0.7154     0.7165     0.0113
         Glu            bcde     1               0.0321     0.0455     1.0653
         Glu            bcde     2               0.1931     0.1918     0.0508
         Glu            bcde     3               0.0136      0.012     0.0581
         Glu            bcde     4               0.0403     0.0343     0.3669
         Glu           abcde     0               0.7055     0.7022     0.1059
         Glu           abcde     1               0.0441     0.0549     0.8057
         Glu           abcde     2               0.1693     0.1808     1.3317
         Glu           abcde     3                 0.02     0.0237     0.1392
         Glu           abcde     4                0.035     0.0309     0.0737
         Glu           abcde     5                    0     0.0074     0.3233
         Gln           abcde     0               0.9074     0.9084     0.0151
         Gln           abcde     1               0.0725     0.0515     4.3942
         Gln           abcde     2               0.0189     0.0317      0.831
         Gln           abcde     3               0.0004     0.0033      0.232
         Gln           abcde     4                    0     0.0042     0.0911
         Gln           abcde     5                    0     0.0009     0.0067
         Gly               b     0               0.7066     0.7118     0.1591
         Gly               b     1               0.3042     0.2882     1.1429
         Gly              ab     0               0.6913     0.6914     0.0003
         Gly              ab     1               0.2063     0.2073     0.0209
         Gly              ab     2               0.1094     0.1013     0.4528
         Ile           bcdef     0               0.8325     0.8327     0.0011
         Ile           bcdef     1               0.0447     0.0533      0.435
         Ile           bcdef     2               0.1171     0.1093     0.3576
         Ile           bcdef     3               0.0091     0.0039     1.1016
         Ile           bcdef     4               0.0103     0.0007     0.5447
         Ile           bcdef     5                    0     0.0001     0.0001
         Leu           bcdef     0                0.866     0.8665     0.0019
         Leu           bcdef     1               0.1162     0.1097     0.1834
         Leu           bcdef     2               0.0043      0.011     0.2256
         Leu           bcdef     3               0.0102     0.0073     0.1667
         Leu           bcdef     4               0.0028      0.003     0.0009
         Leu           bcdef     5                    0     0.0025      0.258
         Met            bcde     0               0.9356     0.9348     0.0063
         Met            bcde     1               0.0346     0.0538     4.5595
         Met            bcde     2               0.0069     0.0076     0.0105
         Met            bcde     3               0.0123     0.0033      0.478
         Met            bcde     4               0.0065     0.0005     0.2142
         Met           abcde     0               0.9239     0.9244     0.0017
         Met           abcde     1               0.0703     0.0631     0.2579
         Met           abcde     2                0.003     0.0067     0.5567
         Met           abcde     3                    0     0.0043     0.0807
         Met           abcde     4               0.0116     0.0013     0.7407
         Met           abcde     5                    0     0.0001     0.0001
         Phe        bcdefghi     0               0.7185     0.7168     0.0235
         Phe        bcdefghi     1               0.0497      0.072     4.9682
         Phe        bcdefghi     2                0.174     0.1756     0.0316
         Phe        bcdefghi     3                0.022     0.0157     0.6239
         Phe        bcdefghi     4                    0       0.01     0.5858
         Phe        bcdefghi     5               0.0102     0.0048     0.1495
         Phe        bcdefghi     6               0.0011     0.0032     0.0875
         Phe        bcdefghi     7               0.0095     0.0016     1.7451
         Phe        bcdefghi     8                    0     0.0005      0.001
         Phe              ab     0               0.7845     0.7832     0.0209
         Phe              ab     1               0.1356     0.1465     1.1796
         Phe              ab     2               0.0752     0.0704     0.1361
         Phe       abcdefghi     0               0.7047      0.706     0.0139
         Phe       abcdefghi     1               0.0775     0.0792     0.0459
         Phe       abcdefghi     2               0.1246     0.1188     0.5262
         Phe       abcdefghi     3               0.0567     0.0714     1.2927
         Phe       abcdefghi     4               0.0038     0.0117     0.4399
         Phe       abcdefghi     5                    0     0.0064     0.3332
         Phe       abcdefghi     6               0.0006     0.0034     0.0651
         Phe       abcdefghi     7               0.0137      0.002     2.8111
         Phe       abcdefghi     8               0.0043     0.0009     0.1803
         Phe       abcdefghi     9                    0     0.0002     0.0002
         Ser              bc     0               0.4385     0.4356     0.1766
         Ser              bc     1               0.1565     0.1461     1.3374
         Ser              bc     2               0.4143     0.4183     0.4522
         Ser              ab     0                0.514     0.5122     0.0426
         Ser              ab     1               0.3068     0.3156     0.4512
         Ser              ab     2               0.1731     0.1723     0.0199
         Ser             abc     0                0.418      0.424     0.9912
         Ser             abc     1                0.141     0.1299     0.7185
         Ser             abc     2               0.3099     0.2898      2.808
         Ser             abc     3               0.1751     0.1562     1.8242
         Thr             bcd     0               0.9419     0.9453     0.0589
         Thr             bcd     1               0.0497     0.0348      4.523
         Thr             bcd     2               0.0252      0.016     0.3718
         Thr             bcd     3               0.0077     0.0039     0.1039
         Thr            abcd     0               0.9344     0.9343     0.0003
         Thr            abcd     1               0.0358     0.0446     0.7754
         Thr            abcd     2               0.0022     0.0126     1.0844
         Thr            abcd     3               0.0125     0.0073     0.2698
         Thr            abcd     4               0.0066     0.0011     0.2997
         Tyr              ab     0               0.9167     0.9169     0.0011
         Tyr              ab     1               0.0764     0.0608     1.4268
         Tyr              ab     2               0.0164     0.0223     0.9612
         Val            bcde     0               0.3863     0.3778     0.7223
         Val            bcde     1               0.0657     0.0466     1.8752
         Val            bcde     2               0.3452     0.3667     3.2153
         Val            bcde     3               0.0427      0.038     0.4608
         Val            bcde     4               0.1766      0.171     0.2593
         Val           abcde     0               0.3653     0.3701     0.3656
         Val           abcde     1               0.0428     0.0465     0.1681
         Val           abcde     2               0.3166     0.3019     2.1427
         Val           abcde     3               0.0968     0.0965     0.0022
         Val           abcde     4               0.1076     0.1224     2.1793
         Val           abcde     5               0.0594     0.0626      0.082
         aKG           abcde     0               0.6242     0.6279     0.0733
         aKG           abcde     1               0.0551     0.0576     0.2521
         aKG           abcde     2               0.2414     0.2268     1.4656
         aKG           abcde     3               0.0257     0.0334     0.2616
         aKG           abcde     4               0.0396     0.0433     0.5497
         aKG           abcde     5                    0      0.011     1.2019
         Cit          abcdef     0               0.3566     0.3504     0.7952
         Cit          abcdef     1                0.074     0.0728     0.0139
         Cit          abcdef     2                0.333     0.3386     0.6472
         Cit          abcdef     3               0.0769     0.0938     1.6936
         Cit          abcdef     4               0.0892      0.088     0.0433
         Cit          abcdef     5               0.0372     0.0475     1.3144
         Cit          abcdef     6               0.0126     0.0089     0.3893
         Fum            abcd     0               0.5955     0.5935     0.0679
         Fum            abcd     1               0.0846     0.0902     0.3769
         Fum            abcd     2               0.1869     0.1882     0.0747
         Fum            abcd     3               0.1003     0.1036     0.0901
         Fum            abcd     4               0.0184     0.0246     0.2269
         Mal            abcd     0               0.5341     0.5349     0.0174
         Mal            abcd     1               0.1062     0.1015     0.1541
         Mal            abcd     2               0.2122      0.206     0.5961
         Mal            abcd     3               0.1169     0.1292     1.2647
         Mal            abcd     4               0.0267     0.0283     0.0151
         Pyr             abc     0               0.4344     0.4347     0.0017
         Pyr             abc     1               0.0509     0.0523     0.0396
         Pyr             abc     2               0.3284     0.3298     0.0574
         Pyr             abc     3               0.2016     0.1832     1.5127
         Suc            abcd     0               0.5872     0.5935     0.2344
         Suc            abcd     1               0.0904     0.0902     0.0005
         Suc            abcd     2               0.2084     0.1882     2.0737
         Suc            abcd     3               0.1025     0.1035     0.0065
         Suc            abcd     4               0.0273     0.0246     0.0877

 Total Residual at Current Time 98.2191

 Measurement Time 3.0
  Metabolite           Atoms    M+    Measured (scaled)  Simulated   Residual
         Ala              bc     0               0.5716     0.5753     0.0813
         Ala              bc     1               0.0488     0.0482      0.004
         Ala              bc     2               0.3777     0.3765     0.0377
         Ala             abc     0               0.5595     0.5622     0.0857
         Ala             abc     1               0.0418     0.0446      0.225
         Ala             abc     2               0.2576     0.2544     0.2972
         Ala             abc     3               0.1371     0.1388     0.0234
         Asn            abcd     0               0.9352     0.9355     0.0014
         Asn            abcd     1                0.035     0.0445     0.3998
         Asn            abcd     2               0.0133     0.0119     0.0175
         Asn            abcd     3               0.0163     0.0069     0.7244
         Asn            abcd     4               0.0112     0.0012     4.0015
         Asp              ab     0               0.7172     0.7139     0.0753
         Asp              ab     1               0.1827     0.1919       0.85
         Asp              ab     2               0.0944     0.0942     0.0008
         Asp             bcd     0                0.654     0.6533     0.0038
         Asp             bcd     1               0.0853     0.0874      0.051
         Asp             bcd     2               0.1989     0.1972     0.0455
         Asp             bcd     3               0.0429     0.0622     3.0867
         Asp            abcd     0               0.6337     0.6328     0.0242
         Asp            abcd     1               0.0961     0.0871     0.4785
         Asp            abcd     2               0.1366     0.1595     2.6624
         Asp            abcd     3               0.0834     0.1002      1.435
         Asp            abcd     4               0.0252     0.0204     0.2877
         Glu            bcde     0               0.6367     0.6353     0.0243
         Glu            bcde     1               0.0323     0.0498     1.8099
         Glu            bcde     2               0.2369      0.245     0.3861
         Glu            bcde     3               0.0261     0.0188     1.0797
         Glu            bcde     4               0.0501      0.051     0.0045
         Glu           abcde     0               0.6188     0.6196     0.0068
         Glu           abcde     1                0.055     0.0585     0.1214
         Glu           abcde     2               0.2306     0.2288     0.0482
         Glu           abcde     3               0.0266     0.0355     0.4028
         Glu           abcde     4               0.0519     0.0457     0.2253
         Glu           abcde     5                    0     0.0119     2.2091
         Gln           abcde     0               0.8825     0.8823     0.0007
         Gln           abcde     1               0.0471      0.052      0.492
         Gln           abcde     2                 0.05       0.05        0.0
         Gln           abcde     3                    0     0.0061     0.3662
         Gln           abcde     4               0.0205     0.0078     0.8239
         Gln           abcde     5               0.0006     0.0018     0.0075
         Gly               b     0               0.6784     0.6778      0.012
         Gly               b     1               0.3199     0.3222     0.1059
         Gly              ab     0               0.6532     0.6559     0.0623
         Gly              ab     1               0.2385     0.2291      0.446
         Gly              ab     2               0.1214      0.115     0.1814
         Ile           bcdef     0               0.8107     0.8099     0.0048
         Ile           bcdef     1               0.0565     0.0547     0.0474
         Ile           bcdef     2                0.126     0.1291     0.1901
         Ile           bcdef     3               0.0136     0.0048      0.534
         Ile           bcdef     4                    0     0.0012     0.0146
         Ile           bcdef     5               0.0101     0.0003     0.7962
         Leu           bcdef     0                0.848     0.8482      0.001
         Leu           bcdef     1               0.1204     0.1196      0.025
         Leu           bcdef     2               0.0185     0.0139     0.3247
         Leu           bcdef     3               0.0058     0.0102     0.2006
         Leu           bcdef     4               0.0126     0.0043     0.3101
         Leu           bcdef     5                0.004     0.0038     0.0004
         Met            bcde     0               0.9251     0.9253     0.0014
         Met            bcde     1                0.071     0.0584     0.8065
         Met            bcde     2                    0     0.0102     0.5315
         Met            bcde     3               0.0215     0.0052     1.8474
         Met            bcde     4               0.0009     0.0009        0.0
         Met           abcde     0               0.9144     0.9149     0.0029
         Met           abcde     1               0.0707     0.0675     0.0545
         Met           abcde     2               0.0041     0.0089     0.1325
         Met           abcde     3               0.0185     0.0063     1.4836
         Met           abcde     4                0.014     0.0021      0.836
         Met           abcde     5               0.0058     0.0003     0.1831
         Phe        bcdefghi     0               0.6792     0.6813     0.0731
         Phe        bcdefghi     1               0.0807     0.0719     1.5817
         Phe        bcdefghi     2               0.2015     0.2004     0.0333
         Phe        bcdefghi     3               0.0238     0.0188     0.3057
         Phe        bcdefghi     4               0.0161     0.0135      0.142
         Phe        bcdefghi     5                    0     0.0066     0.1932
         Phe        bcdefghi     6                    0     0.0045     0.8049
         Phe        bcdefghi     7                    0     0.0023     0.0646
         Phe        bcdefghi     8                    0     0.0007      0.021
         Phe              ab     0               0.7518      0.752     0.0005
         Phe              ab     1               0.1665     0.1657     0.0106
         Phe              ab     2               0.0826     0.0823      0.001
         Phe       abcdefghi     0               0.6714     0.6707     0.0062
         Phe       abcdefghi     1               0.0562     0.0779      3.873
         Phe       abcdefghi     2                0.134     0.1357      0.019
         Phe       abcdefghi     3                0.085     0.0827     0.0858
         Phe       abcdefghi     4               0.0168     0.0151     0.0826
         Phe       abcdefghi     5                    0     0.0087     1.5408
         Phe       abcdefghi     6                    0     0.0048     0.4681
         Phe       abcdefghi     7                0.014     0.0029      0.859
         Phe       abcdefghi     8                    0     0.0013     0.0139
         Phe       abcdefghi     9                    0     0.0003     0.0011
         Ser              bc     0               0.4212     0.4192     0.0275
         Ser              bc     1               0.1574     0.1541     0.4124
         Ser              bc     2               0.4161     0.4267     0.6613
         Ser              ab     0               0.5027     0.5002     0.1814
         Ser              ab     1               0.3212     0.3215     0.0007
         Ser              ab     2               0.1608     0.1783      3.797
         Ser             abc     0               0.4107     0.4082     0.2424
         Ser             abc     1               0.1332     0.1344     0.0619
         Ser             abc     2               0.2848     0.2966     1.3925
         Ser             abc     3               0.1605     0.1607     0.0003
         Thr             bcd     0                0.935     0.9352     0.0014
         Thr             bcd     1               0.0562     0.0365     2.6695
         Thr             bcd     2               0.0108     0.0224     0.6884
         Thr             bcd     3                    0     0.0058     0.6969
         Thr            abcd     0               0.9228     0.9238     0.0069
         Thr            abcd     1               0.0671     0.0461     2.2502
         Thr            abcd     2               0.0094     0.0177     0.6884
         Thr            abcd     3                    0     0.0106     0.7762
         Thr            abcd     4                    0     0.0018     0.0497
         Tyr              ab     0               0.9038     0.9048     0.0075
         Tyr              ab     1               0.0731     0.0684     0.4466
         Tyr              ab     2               0.0281     0.0268     0.0076
         Val            bcde     0               0.3278     0.3274     0.0022
         Val            bcde     1               0.0571     0.0504     0.9265
         Val            bcde     2               0.3814     0.3862     0.3621
         Val            bcde     3               0.0394      0.046     0.5303
         Val            bcde     4               0.1971       0.19     0.7858
         Val           abcde     0               0.3251     0.3204     0.1855
         Val           abcde     1               0.0565     0.0483     0.3448
         Val           abcde     2               0.3158     0.3181      0.068
         Val           abcde     3               0.0998     0.1059     0.2198
         Val           abcde     4               0.1375     0.1369     0.0017
         Val           abcde     5               0.0688     0.0703     0.0593
         aKG           abcde     0               0.5505     0.5486     0.0307
         aKG           abcde     1                0.062      0.062        0.0
         aKG           abcde     2               0.2658     0.2678     0.0499
         aKG           abcde     3               0.0578     0.0464      0.583
         aKG           abcde     4               0.0409     0.0591     2.7459
         aKG           abcde     5               0.0227     0.0161     0.2956
         Cit          abcdef     0               0.2939     0.3018     0.6203
         Cit          abcdef     1               0.0729     0.0762      0.107
         Cit          abcdef     2               0.3467     0.3439     0.0785
         Cit          abcdef     3               0.1075     0.1067     0.0241
         Cit          abcdef     4               0.1071     0.1041     0.2511
         Cit          abcdef     5               0.0669     0.0559     0.6144
         Cit          abcdef     6               0.0018     0.0115      1.157
         Fum            abcd     0               0.5454     0.5467     0.0491
         Fum            abcd     1               0.0993     0.0961     0.1294
         Fum            abcd     2               0.2205      0.212     0.4989
         Fum            abcd     3               0.1183     0.1139     0.1951
         Fum            abcd     4               0.0246     0.0313     0.5571
         Mal            abcd     0               0.5006     0.4963     0.1297
         Mal            abcd     1                0.104     0.1071     0.2783
         Mal            abcd     2               0.2131     0.2237     0.5733
         Mal            abcd     3               0.1493     0.1389     0.5501
         Mal            abcd     4               0.0209      0.034     1.4256
         Pyr             abc     0               0.4202     0.4256     0.2351
         Pyr             abc     1               0.0637     0.0543     0.7273
         Pyr             abc     2               0.3358     0.3335     0.1116
         Pyr             abc     3               0.1856     0.1867      0.014
         Suc            abcd     0               0.5422     0.5467     0.1033
         Suc            abcd     1               0.0985     0.0961     0.1638
         Suc            abcd     2               0.2028      0.212     0.4385
         Suc            abcd     3               0.1423     0.1138      3.608
         Suc            abcd     4               0.0213     0.0313     1.2349

 Total Residual at Current Time 78.3593

 Total Measurement Residuals for Current Experiment
  Metabolite           Atoms    M+   Residual
         Ala              bc     0     0.5334
         Ala              bc     1     4.2494
         Ala              bc     2     6.0384
         Ala             abc     0     0.9069
         Ala             abc     1     5.1796
         Ala             abc     2     6.0217
         Ala             abc     3     4.7022
         Asn            abcd     0     0.0451
         Asn            abcd     1     7.4326
         Asn            abcd     2     1.3608
         Asn            abcd     3     3.0894
         Asn            abcd     4     7.4373
         Asp              ab     0     0.2374
         Asp              ab     1     3.4641
         Asp              ab     2     4.3418
         Asp             bcd     0     0.0619
         Asp             bcd     1     5.3764
         Asp             bcd     2      2.703
         Asp             bcd     3    10.1201
         Asp            abcd     0     0.1166
         Asp            abcd     1     8.9351
         Asp            abcd     2     6.3328
         Asp            abcd     3     5.4777
         Asp            abcd     4     8.7314
         Glu            bcde     0     0.2089
         Glu            bcde     1    12.7718
         Glu            bcde     2     3.4491
         Glu            bcde     3     1.7814
         Glu            bcde     4     1.5083
         Glu           abcde     0     0.3215
         Glu           abcde     1     5.4824
         Glu           abcde     2    14.7411
         Glu           abcde     3     2.9431
         Glu           abcde     4     3.8667
         Glu           abcde     5     5.5037
         Gln           abcde     0     0.0204
         Gln           abcde     1     7.5328
         Gln           abcde     2     3.4316
         Gln           abcde     3     1.8952
         Gln           abcde     4      3.853
         Gln           abcde     5     1.7462
         Gly               b     0      0.216
         Gly               b     1     2.3723
         Gly              ab     0     0.0993
         Gly              ab     1     3.4106
         Gly              ab     2     4.8209
         Ile           bcdef     0     0.0191
         Ile           bcdef     1     1.2923
         Ile           bcdef     2     3.3694
         Ile           bcdef     3     1.8454
         Ile           bcdef     4     5.1142
         Ile           bcdef     5      2.612
         Leu           bcdef     0     0.0139
         Leu           bcdef     1       6.55
         Leu           bcdef     2      1.312
         Leu           bcdef     3     4.9775
         Leu           bcdef     4     2.5338
         Leu           bcdef     5     1.8978
         Met            bcde     0      0.024
         Met            bcde     1     8.3725
         Met            bcde     2     3.0475
         Met            bcde     3     5.1122
         Met            bcde     4     2.7337
         Met           abcde     0     0.0622
         Met           abcde     1     8.9332
         Met           abcde     2     1.7832
         Met           abcde     3     5.3052
         Met           abcde     4     7.4262
         Met           abcde     5     3.7008
         Phe        bcdefghi     0     0.2155
         Phe        bcdefghi     1    12.7922
         Phe        bcdefghi     2     1.6964
         Phe        bcdefghi     3     2.1037
         Phe        bcdefghi     4     2.0345
         Phe        bcdefghi     5     4.1958
         Phe        bcdefghi     6     1.9596
         Phe        bcdefghi     7     7.6898
         Phe        bcdefghi     8     1.8139
         Phe              ab     0     0.0261
         Phe              ab     1      2.663
         Phe              ab     2     4.6071
         Phe       abcdefghi     0     0.0612
         Phe       abcdefghi     1     7.4334
         Phe       abcdefghi     2      5.437
         Phe       abcdefghi     3     4.3601
         Phe       abcdefghi     4     4.1267
         Phe       abcdefghi     5     2.3492
         Phe       abcdefghi     6     7.9124
         Phe       abcdefghi     7      4.978
         Phe       abcdefghi     8     0.3054
         Phe       abcdefghi     9     3.6483
         Ser              bc     0     1.4466
         Ser              bc     1     7.6723
         Ser              bc     2     4.0095
         Ser              ab     0     1.8383
         Ser              ab     1     4.2906
         Ser              ab     2     5.0657
         Ser             abc     0     2.2472
         Ser             abc     1      7.499
         Ser             abc     2    12.6517
         Ser             abc     3     4.5243
         Thr             bcd     0     0.1274
         Thr             bcd     1    19.5419
         Thr             bcd     2     1.7259
         Thr             bcd     3     8.0108
         Thr            abcd     0     0.0653
         Thr            abcd     1    18.6019
         Thr            abcd     2     3.8796
         Thr            abcd     3     6.4009
         Thr            abcd     4     0.5351
         Tyr              ab     0     0.0131
         Tyr              ab     1     3.8951
         Tyr              ab     2     8.3966
         Val            bcde     0     1.2819
         Val            bcde     1     3.9751
         Val            bcde     2     6.7853
         Val            bcde     3     2.1208
         Val            bcde     4     3.0512
         Val           abcde     0     1.0807
         Val           abcde     1     2.1442
         Val           abcde     2     3.9345
         Val           abcde     3     5.9722
         Val           abcde     4     3.4526
         Val           abcde     5     3.8385
         aKG           abcde     0     0.1964
         aKG           abcde     1     9.9184
         aKG           abcde     2     3.1115
         aKG           abcde     3     5.6011
         aKG           abcde     4     4.7396
         aKG           abcde     5     4.1817
         Cit          abcdef     0     1.6394
         Cit          abcdef     1     7.4419
         Cit          abcdef     2     6.0635
         Cit          abcdef     3     8.2603
         Cit          abcdef     4     0.9159
         Cit          abcdef     5     5.0883
         Cit          abcdef     6     3.6545
         Fum            abcd     0     0.2674
         Fum            abcd     1     4.4835
         Fum            abcd     2     5.7746
         Fum            abcd     3     3.2031
         Fum            abcd     4     1.9368
         Mal            abcd     0     0.4898
         Mal            abcd     1     2.0484
         Mal            abcd     2     2.1224
         Mal            abcd     3     9.3454
         Mal            abcd     4     2.6931
         Pyr             abc     0     0.4575
         Pyr             abc     1     5.8456
         Pyr             abc     2     1.2231
         Pyr             abc     3     6.2796
         Suc            abcd     0     0.4482
         Suc            abcd     1     5.7476
         Suc            abcd     2    11.3431
         Suc            abcd     3     9.5942
         Suc            abcd     4     4.6325

 Best Fit SSR
  644.1432

 Best Fit Fluxes
    gl-in:        1.0
     gl-1:        1.0
     gl-2:    0.79829
   gl-3.f:     1000.0
   gl-3.b: 999.095211
   gl-4.f:     1000.0
   gl-4.b: 999.095211
   gl-5.f:   1.166426
   gl-5.b:   0.261638
   gl-6.f:   1.880639
   gl-6.b:          0
   gl-7.f:   1.880639
   gl-7.b:          0
   gl-8.f:  57.644437
   gl-8.b:  55.789286
     gl-9:   1.672689
     pp-1:   0.198635
     pp-2:   0.177523
   pp-3.f:   0.265004
   pp-3.b:   0.195045
   pp-4.f:   0.107564
   pp-4.b:          0
   pp-5.f:   1.748937
   pp-5.b:   1.692448
   pp-6.f:   0.056489
   pp-6.b:          0
   pp-7.f:   0.238937
   pp-7.b:   0.187862
     ed-1:   0.021112
     ed-2:   0.021112
       pd:   1.823668
     tc-1:   0.226087
     tc-2:   0.226087
     tc-3:   0.183347
     tc-4:   0.167177
     tc-5:   0.160097
   tc-6.f:     1000.0
   tc-6.b: 999.790083
   tc-7.f:   1.133713
   tc-7.b:   0.918231
   tc-8.f:  15.261648
   tc-8.b:  15.172787
       me:   0.169362
     an.f:    0.37651
     an.b:   0.205643
       ac:   1.504331
     gx-1:    0.04274
     gx-2:    0.04274
 co2-in.f:          0
 co2-in.b:   2.380673
     acxt:   1.512041
   glusyn:   0.098578
   glnsyn:   0.010125
   prosyn:    0.00315
   argsyn:   0.004215
   aspsyn:   0.028541
   asnsyn:   0.003435
   alasyn:    0.00732
   sersyn:   0.016202
 glysyn.f:   0.013751
 glysyn.b:   0.004929
 glydeg.f:   0.001876
 glydeg.b:   0.000514
   thrdeg:   0.001271
   cyssyn:   0.003495
 lldapsyn:    0.00489
   lyssyn:    0.00489
   thrsyn:   0.009026
   metsyn:    0.00219
   valsyn:    0.00603
  leusynI:    0.00642
 leusynII:    0.00642
   ilesyn:    0.00414
  phesynI:    0.00264
 phesynII:    0.00264
  tyrsynI:   0.001965
 tyrsynII:   0.001965
  trpsynI:    0.00081
 trpsynII:    0.00081
trpsynIII:    0.00081
   hissyn:    0.00135
 methfsyn:    0.00219
  fthfsyn:    0.00135
  Biomass:      0.015

 Best Fit Pool Sizes
      Glc:    0.02383
      G6P:      0.001
      F6P:      0.001
      FBP:      0.001
     DHAP:      0.001
      GAP:      0.001
      BPG:   0.383536
      3PG:      0.001
      PEP:      0.001
      6PG:   0.083937
     Ru5P:      0.001
      R5P:   0.109107
      X5P:   0.098266
      S7P:      0.001
      E4P:      0.001
     KDPG:   0.001371
      Pyr:   0.065132
      OAA:   0.046902
    AcCoA:   0.038484
      Cit:   0.206507
     iCit:   0.071634
      aKG:   0.176244
   SucCoA:   0.144283
      Suc:      0.001
      Fum:   0.262335
      Mal:   0.186259
      CO2:   0.204852
      Gox:      0.001
       Ac:        1.0
      Glu:   0.038174
      Gln:   0.041113
      Asp:   0.036817
      Ser:      0.001
      Gly:   0.026142
   MEETHF:   0.015585
      Thr:   0.105273
    LLDAP:       10.0
    METHF:      0.001
      Cys:      0.001
     Leu1:   0.037479
     Phe1:    0.03099
     Tyr1:        1.0
     Trp1:        1.0
     Trp2:        1.0
     FTHF:        1.0
      Ala:   0.012288
      Arg:        1.0
      Asn:   0.062581
      His:        1.0
      Ile:    0.03311
      Leu:   0.083434
      Lys:        1.0
      Met:   0.052262
      Phe:    0.01194
      Pro:        1.0
      Trp:        1.0
      Tyr:   0.033362
      Val:   0.008402
