# Supplementary material for: Isotope-assisted metabolic flux analysis as an equality-constrained nonlinear program for improved scalability and robustness
Source: PLoS Comput Biol. 2022 Mar 24;18(3):e1009831. doi: 10.1371/journal.pcbi.1009831 (PMC8947808; doi:10.1371/journal.pcbi.1009831)
Supplement: S1 File — The text files in these folders are used as inputs to eiFlux. The text file modelfile.txt is used to specify which model to run. The GAMS scripts used by eiFlux, in the folder GAMS_Model. A demo version of eiFlux that specifically runs two models listed above, thus fully reproducing the results in this manuscript. This is a compiled Python file, eiFlux_Limited.pyc. This demo version only runs only the two models listed above. Users may change model parameters such as the time nodes, but not the models themselves. After following the instructions given in the Installation_Instructions.pdf file, users may run the eiFlux_Limited.pyc file to run the software. (ZIP) [file pcbi.1009831.s009.zip › EColi_SingleMS_Model/Comparison_eiFlux_INCA_Same_Starting_Parameter_Values/INCA 01.txt]

                                         Directional 
 Iteration      Residual     Step-size    derivative        Lambda
     0            220833
     1            220829      1.16e-05     -1.62e+05       1.02047
     2            220822       2.3e-05     -1.62e+05       1.02047
     3            217620       0.00974     -1.68e+05       1.02047
     4            212153        0.0165     -1.77e+05       1.02047
     5            209254       0.00903     -1.67e+05       1.02047
     6            204854        0.0137     -1.71e+05       1.02047
     7            150958        0.0685     -1.46e+06       1.02047
     8            132941        0.0474     -2.57e+05       1.02047
     9            122814        0.0544     -1.01e+05       1.02047
    10            107465        0.0865     -1.28e+05       1.02047
    11            105587         0.014     -6.83e+04       1.02047
    12           94761.4        0.0576      -2.9e+05       1.02047
    13           85187.6        0.0854     -5.62e+04       1.02047
    14             81908        0.0373      2.16e+04       1.02047
    15           67637.4        0.0822     -1.45e+06       1.02047
    16           57596.8         0.107     -4.94e+04       1.02047
    17           48090.8         0.122      -3.9e+04       1.02047
    18             37079         0.171     -3.27e+04       1.02047
    19           36756.7       0.00765     -2.11e+04       1.02047
    20           32696.3        0.0968     -2.12e+04       1.02047
    21           28145.5         0.127      -1.8e+04       1.02047
    22           23456.5         0.166      -1.4e+04       1.02047
    23           23110.6        0.0164     -1.05e+04       1.02047
    24           18243.2         0.248     -8.99e+03       1.02047
    25           14363.2         0.336      2.97e+03       1.02047
    26             13807        0.0901      -2.7e+03       1.02047
    27           13220.3         0.123     -1.91e+03       1.02047
    28           12272.1         0.317          -674       1.02047
    29           11091.8         0.539          -697       1.02047
    30           10785.9         0.861         -11.8       1.02047
    31           10765.8          0.16         -57.7       1.02047
    32           10707.1             1         -9.39       1.02047
    33             10689         0.421         -6.84      0.340156
    34             10709             1          51.4      0.340156
    35           10683.7             1          7.81      0.680311
    36           10723.6          0.81          78.5       0.69009
    37             10699             1          29.9       1.38018
    38           10369.5             1         -42.7       5.52072
    39           10369.5      1.51e-05          -107       4.24337
    40           10259.5             1         -23.3       4.24337
    41           10230.5         0.651         -19.7       1.41446
    42             10226             1          1.12       1.41446
    43           10240.8             1          27.3       1.31284
    44           10207.2             1          6.56       2.62568
    45           9860.09         0.412      6.02e+03       3.49756
    46           8937.82         0.641          -425       3.49756
    47            8713.6             1         -26.3       3.49756
    48           8679.36             1          -5.3       1.16585
    49           8675.75         0.192         -6.49      0.558792
    50           8671.18             1          18.1      0.558792
    51           8669.81        0.0593         -10.9      0.565849
    52           8659.54         0.702          -4.7      0.565849
    53           8965.03         0.934      6.37e+03      0.565849
    54           8666.39             1          20.6        1.1317
    55           8622.23         0.787          1.45       4.52679
    56           8607.39             1         -2.09       4.52679
    57            8606.2         0.204         -2.63       1.50893
    58           8602.16         0.843         -2.08       1.50893
    59           8600.48         0.377         -2.12       1.50893
    60            8597.3             1        -0.747       1.50893
    61            8593.1         0.409         -5.02      0.502977
    62           8560.26             1         -28.3      0.502977
    63           12879.5         0.245      7.89e+05      0.167659
    64           12912.4         0.287      6.77e+05      0.335318
    65           12939.8         0.537      3.63e+05       1.34127
    66           8524.79             1         -15.7       10.7302
    67           12387.3         0.914      1.31e+05       3.57672
    68           8495.63             1          35.8       7.15345
    69           8464.41             1           1.5        4.0288
    70           8459.38         0.275         -7.75       2.28526
    71           8453.57             1        -0.548       2.28526
    72           8453.25             1           2.4       1.77487
    73           8452.51             1          1.62       2.58431
    74           8450.89             1          1.08       3.17764
    75           8451.91             1          0.95       2.82535
    76            8451.7             1         0.396        5.6507
    77           8451.58             1       -0.0934       22.6028
    78           8450.86             1       -0.0681       180.823
                                                    
 Optimization terminated: Constrained optimum found.
 Parameters converged to within tolerance.          

                                         Directional 
 Iteration      Residual     Step-size    derivative        Lambda
     0           8448.08
     1           8448.83      1.72e-05           791    2.9843e-10
     2           8448.89      1.79e-05     -2.17e+03    5.9686e-10
     3           8448.66      1.88e-05     -5.33e+03   2.38744e-09
     4           8448.74      1.64e-05     -5.98e+03   1.90995e-08
     5           8447.91      1.38e-05     -6.03e+03   1.52796e-07
     6           8447.58      2.59e-05     -6.02e+03   1.52796e-07
     7           8447.02      4.48e-05     -6.02e+03   1.52796e-07
     8           8444.31      0.000299     -5.63e+03   1.52796e-07
     9             23832        0.0238      1.01e+09   1.52796e-07
    10           23847.1        0.0238      1.01e+09   3.05592e-07
    11           23890.2        0.0242         1e+09   1.22237e-06
    12           8421.06       0.00203     -5.55e+03   9.77895e-06
    13            8416.1      0.000454     -5.45e+03   9.77895e-06
    14           8361.17       0.00507     -5.16e+03   9.77895e-06
    15           8302.25       0.00585     -4.82e+03   9.77895e-06
    16           8291.55       0.00102     -5.04e+03   9.77895e-06
    17           8249.57       0.00401     -5.05e+03   9.77895e-06
    18           24298.9        0.0365       3.6e+08   9.77895e-06
    19           24300.1        0.0366      3.59e+08   1.95579e-05
    20           24299.5        0.0371      3.54e+08   7.82316e-05
    21           24297.4        0.0416      3.17e+08   0.000625853
    22           24322.1        0.0775      1.74e+08    0.00500682
    23           7518.26        0.0821      -3.8e+03     0.0400546
    24           7521.26         0.202      3.91e+04     0.0400546
    25           7496.25         0.201      3.77e+04     0.0801092
    26           6606.66         0.114     -3.17e+03     0.0801092
    27              6554        0.0061     -4.36e+03     0.0801092
    28           5793.61         0.119      -2.4e+03     0.0801092
    29           11394.5         0.335      6.39e+06     0.0801092
    30           5618.04         0.414      3.23e+03      0.160218
    31           7627.67          0.32      1.57e+06      0.160218
    32           7068.31         0.542      8.82e+05      0.320437
    33             23619         0.934      9.57e+04       1.28175
    34           23285.9         0.996       8.9e+04        10.254
    35           2679.88             1      3.42e+03       82.0318
    36           1023.04             1           151        79.483
    37           934.928             1         -4.54       26.4943
    38           915.242             1         -5.18       18.4495
    39           909.482             1         -1.74       7.59114
    40           901.262             1         -3.53       2.53038
    41           888.606             1          21.9       0.84346
    42           1496.47             1      8.66e+03      0.814708
    43           883.389             1          52.8       1.62942
    44           871.732             1        -0.295       1.67393
    45           871.252         0.469        -0.369      0.685257
    46           870.693             1        -0.199      0.685257
    47           870.039             1        -0.291      0.587861
    48           866.633             1         -1.46      0.195954
    49           857.594             1          1.15     0.0653179
    50           856.416             1         0.349     0.0603406
    51           856.933             1         0.464     0.0583867
    52           856.886             1          0.41      0.116773
    53           856.653             1         0.176      0.467094
    54           856.349             1       -0.0375       3.73675
    55           856.382             1      -0.00834       3.95756
    56           856.367             1      -0.00637       7.91512
                                                    
 Optimization terminated: Constrained optimum found.
 Parameters converged to within tolerance.          

	Estimation completed in 435.0156 seconds.

	Preprocessing time:     1.1719 s

	Computation time:       430.3438 s

	Postprocessing time:    3.5000 s


	Simulation completed in 0.9844 seconds.

	Preprocessing time:     0.4219 s

	Computation time:       0.5156 s

	Postprocessing time:    0.0469 s

diary off
