# Supplementary material for: Isotope-assisted metabolic flux analysis as an equality-constrained nonlinear program for improved scalability and robustness
Source: PLoS Comput Biol. 2022 Mar 24;18(3):e1009831. doi: 10.1371/journal.pcbi.1009831 (PMC8947808; doi:10.1371/journal.pcbi.1009831)
Supplement: S1 File — The text files in these folders are used as inputs to eiFlux. The text file modelfile.txt is used to specify which model to run. The GAMS scripts used by eiFlux, in the folder GAMS_Model. A demo version of eiFlux that specifically runs two models listed above, thus fully reproducing the results in this manuscript. This is a compiled Python file, eiFlux_Limited.pyc. This demo version only runs only the two models listed above. Users may change model parameters such as the time nodes, but not the models themselves. After following the instructions given in the Installation_Instructions.pdf file, users may run the eiFlux_Limited.pyc file to run the software. (ZIP) [file pcbi.1009831.s009.zip › EColi_SingleMS_Model/Comparison_eiFlux_INCA_Same_Starting_Parameter_Values/INCA 02.txt]

                                         Directional 
 Iteration      Residual     Step-size    derivative        Lambda
     0            296204
     1            296200      1.33e-05     -1.79e+05       2345.67
     2            175129         0.491     -8.87e+04       2345.67
     3            104535             1     -1.27e+04       2345.67
     4           90794.1             1     -2.81e+03        781.89
     5           86271.6             1          -861       339.365
     6           86024.8        0.0837     -1.45e+03       260.454
     7           85675.6          0.13      -1.3e+03       260.454
     8           84600.2         0.515          -888       260.454
     9           83315.4         0.909          -722       260.454
    10           82838.9         0.328          -792       260.454
    11           80824.9             1          -921       260.454
    12           86555.4          0.69      8.18e+05        86.818
    13           77151.2             1      -2.5e+03       173.636
    14           84987.7         0.214      7.66e+05       57.8787
    15           85038.1         0.333      5.04e+05       115.757
    16           75739.8             1      4.16e+04       463.029
    17           67719.3         0.881     -1.95e+03       463.556
    18           67451.5         0.141          -926       463.556
    19           65933.7             1          -617       463.556
    20             63529             1          -673       154.519
    21           61656.5         0.253     -4.35e+03       51.5062
    22           61007.1         0.118     -2.93e+03       51.5062
    23           61116.4         0.563      3.28e+04       51.5062
    24           68709.5         0.982       8.4e+04       103.012
    25           59742.8             1          -364        412.05
    26           59750.6             1      7.02e+03        137.35
    27           58961.8             1          -327         274.7
    28           58207.7         0.494          -834       91.5666
    29           77943.6          0.67         2e+06       91.5666
    30           56922.8             1     -1.78e+03       183.133
    31           77491.3         0.213      1.54e+06       61.0444
    32           77543.4         0.325      1.01e+06       122.089
    33           77584.6         0.996      3.35e+05       488.355
    34             56675             1          -126       3906.84
    35           55588.7             1          -894       1302.28
    36           76525.6         0.669      2.35e+05       434.094
    37           58110.4             1      5.07e+04       868.187
    38           54767.1             1          -518       3472.75
    39           52767.2             1      5.49e+03       1157.58
    40             51038             1          -109       385.861
    41           50937.8          0.28          -175        128.62
    42           50664.2             1          -124        128.62
    43           50519.3         0.351          -211       42.8734
    44           50187.7             1          -180       42.8734
    45             50024         0.409          -196       14.2911
    46           50001.5         0.051          -218       14.2911
    47           49665.3         0.757          -209       14.2911
    48           48776.7             1          -294       14.2911
    49           47877.2         0.148          -765       4.76372
    50           45068.2         0.254     -4.82e+03       4.76372
    51           45021.4        0.0066     -3.48e+03       4.76372
    52           44173.8         0.129     -3.04e+03       4.76372
    53           43465.4          0.13     -2.53e+03       4.76372
    54           42920.5         0.117      -2.2e+03       4.76372
    55           42808.2        0.0267     -2.04e+03       4.76372
    56           42637.9        0.0423     -1.95e+03       4.76372
    57           42019.7         0.171     -1.66e+03       4.76372
    58           41929.9        0.0326     -1.34e+03       4.76372
    59           41482.4         0.183     -1.11e+03       4.76372
    60           40541.9         0.805          -158       4.76372
    61           40406.2             1         -4.71       4.76372
    62           40405.3       0.00164          -285       1.58791
    63           39986.8         0.834      1.21e+05       1.58791
    64           39242.3         0.661           328       1.58791
    65           39017.4         0.872           542       1.58791
    66           39001.4        0.0166          -473       1.58791
    67             38536         0.885         -94.8       1.58791
    68           38513.2         0.862            12       1.58791
    69           38368.6             1         -46.5       1.58791
    70           38314.7        0.0753          -349      0.529302
    71           38152.7             1          29.9      0.529302
    72           38079.3         0.826           -15      0.314887
    73           38060.5             1          6.04      0.314887
    74           38265.5             1           328      0.292715
    75           38249.1             1           305       0.58543
    76           38182.8             1           212       2.34172
    77           38067.5             1          45.9       18.7338
    78           38044.8             1          2.16        149.87
    79           38013.7             1         -1.77       149.292
    80           38002.4             1         0.316       56.7212
    81           37996.7             1          2.69       54.3934
    82           37995.4             1          4.06       53.7339
    83           37993.6             1          4.27       69.1854
    84           37993.4             1           3.6       75.7767
    85           37991.6             1          1.89       134.614
    86           37991.5             1         0.821       134.847
    87           37990.9             1         0.241       213.152
    88             37991             1        0.0769       150.286
                                                    
 Optimization terminated: Constrained optimum found.
 Parameters converged to within tolerance.          

                                         Directional 
 Iteration      Residual     Step-size    derivative        Lambda
     0           37990.6
     1           37990.3       1.7e-05     -6.87e+03   1.18967e-06
     2           37990.2      1.22e-05     -4.78e+03   1.18967e-06
     3           37990.1      1.04e-05     -4.63e+03   1.18967e-06
     4             37990      1.05e-05     -5.34e+03   1.18967e-06
     5           37989.6         3e-05     -1.26e+04   1.18967e-06
     6           37981.6      8.71e-05     -2.35e+05   1.18967e-06
     7           37980.7      5.24e-05      -8.2e+03   1.18967e-06
     8           37980.4       2.6e-05     -7.45e+03   1.18967e-06
     9           37975.9      0.000237     -1.31e+04   1.18967e-06
    10           37975.6      2.72e-05     -5.97e+03   1.18967e-06
    11           37975.2      0.000159     -1.29e+03   1.18967e-06
    12           37974.8      0.000158     -1.01e+03   1.18967e-06
    13           37974.7      3.36e-05     -1.02e+03   1.18967e-06
    14           37971.4       0.00176     -5.37e+06   1.18967e-06
    15           37967.1      0.000322     -4.73e+05   1.18967e-06
    16           37967.5       0.00094      1.02e+04   1.18967e-06
    17           37967.9      0.000237      4.11e+04   2.37934e-06
    18           37967.1      0.000392      2.42e+04   9.51736e-06
    19           37965.5      0.000313     -2.53e+03   9.51736e-06
    20           39842.7        0.0242      3.04e+07   9.51736e-06
    21           39842.5        0.0243      3.03e+07   1.90347e-05
    22           39841.4         0.025      2.94e+07   7.61389e-05
    23           39830.4        0.0314      2.34e+07   0.000609111
    24           39747.3        0.0825      8.84e+06    0.00487289
    25           39463.1         0.491       1.4e+06     0.0389831
    26           37648.1          0.66           296      0.311865
    27           37327.1         0.629         -24.3      0.311865
    28           37365.3         0.684           158      0.311865
    29           37362.6         0.719           149       0.62373
    30           37351.2         0.932           114       2.49492
    31           37326.5       0.00306         -91.4       19.9594
    32             37255             1          14.4       19.9594
    33           37262.3             1            32       18.4808
    34           37255.8             1          23.1       36.9616
    35           37245.6             1          6.07       147.847
    36           37246.2             1          1.91        147.85
    37           37245.7             1         0.883         295.7
    38           37245.4             1         -0.21        1182.8
                                                    
 Optimization terminated: Constrained optimum found.
 Parameters converged to within tolerance.          

	Estimation completed in 395.5469 seconds.

	Preprocessing time:     0.7500 s

	Computation time:       391.4844 s

	Postprocessing time:    3.3125 s


	Simulation completed in 0.8594 seconds.

	Preprocessing time:     0.4219 s

	Computation time:       0.4375 s

	Postprocessing time:    0.0000 s

diary off
diary outputSet13INCA.txt
