# Supplementary material for: Isotope-assisted metabolic flux analysis as an equality-constrained nonlinear program for improved scalability and robustness
Source: PLoS Comput Biol. 2022 Mar 24;18(3):e1009831. doi: 10.1371/journal.pcbi.1009831 (PMC8947808; doi:10.1371/journal.pcbi.1009831)
Supplement: S1 File — The text files in these folders are used as inputs to eiFlux. The text file modelfile.txt is used to specify which model to run. The GAMS scripts used by eiFlux, in the folder GAMS_Model. A demo version of eiFlux that specifically runs two models listed above, thus fully reproducing the results in this manuscript. This is a compiled Python file, eiFlux_Limited.pyc. This demo version only runs only the two models listed above. Users may change model parameters such as the time nodes, but not the models themselves. After following the instructions given in the Installation_Instructions.pdf file, users may run the eiFlux_Limited.pyc file to run the software. (ZIP) [file pcbi.1009831.s009.zip › EColi_SingleMS_Model/Comparison_eiFlux_INCA_Same_Starting_Parameter_Values/INCA 03.txt]

                                         Directional 
 Iteration      Residual     Step-size    derivative        Lambda
     0            271425
     1            269162       0.00461     -2.53e+05      0.136262
     2            258549         0.018     -3.71e+05      0.136262
     3            251936        0.0136     -2.57e+05      0.136262
     4            233040        0.0314     -3.94e+05      0.136262
     5            229004        0.0119     -1.56e+05      0.136262
     6            223819        0.0168     -1.37e+05      0.136262
     7            214629        0.0315     -1.35e+05      0.136262
     8            204971        0.0328     -1.28e+05      0.136262
     9            202024        0.0105     -1.21e+05      0.136262
    10            196803        0.0162      -2.5e+05      0.136262
    11            188099        0.0296     -2.37e+05      0.136262
    12            156264        0.0734     -2.75e+05      0.136262
    13            152780        0.0122     -1.38e+05      0.136262
    14            148671        0.0143     -1.66e+05      0.136262
    15            144197         0.016     -1.61e+05      0.136262
    16            135343        0.0321     -1.72e+05      0.136262
    17            123672        0.0434     -1.94e+05      0.136262
    18            122597       0.00579     -9.54e+04      0.136262
    19            114526        0.0426     -1.01e+05      0.136262
    20            113467       0.00621     -8.69e+04      0.136262
    21            111512        0.0111        -9e+04      0.136262
    22            110086       0.00892     -8.12e+04      0.136262
    23            106661         0.022     -7.82e+04      0.136262
    24            106353       0.00205     -7.64e+04      0.136262
    25           98482.4        0.0573     -5.27e+04      0.136262
    26           94855.4        0.0272     -6.67e+04      0.136262
    27           93458.2         0.011     -6.41e+04      0.136262
    28           84798.6        0.0732     -5.43e+04      0.136262
    29           71124.8         0.127      -5.5e+04      0.136262
    30           51329.3         0.172     -7.21e+04      0.136262
    31           51270.8       0.00151     -1.92e+04      0.136262
    32             45807         0.164     -1.42e+04      0.136262
    33           40969.2         0.215     -9.76e+03      0.136262
    34           38627.4         0.193     -5.28e+03      0.136262
    35           34348.4         0.956         -79.8      0.136262
    36           34302.2        0.0899          -212      0.136262
    37           34249.8         0.987           176      0.136262
    38             34248         0.305          26.1      0.136262
    39             34222             1         0.493      0.136262
    40           34149.2             1           -33     0.0728237
    41           33953.8       0.00984     -9.71e+03     0.0242746
    42           33717.3         0.364          -139     0.0242746
    43           33540.9             1          7.18     0.0242746
    44           33487.8         0.172          -157     0.0242607
    45           33641.9         0.375      1.75e+05     0.0242607
    46             33587         0.734      6.83e+04     0.0485215
    47           33754.6             1      2.04e+03      0.194086
    48           33473.1             1           457       1.55269
    49           33274.1             1           -21        2.3787
    50           33052.9             1         -76.6       2.34218
    51           31027.2         0.669           167       1.30077
    52           30770.3             1           139       1.30077
    53           30701.3             1         -12.6       1.16585
    54           29751.5             1          -135        0.7087
    55           29618.6         0.561         -46.9      0.236233
    56           29565.7             1         -5.14      0.236233
    57           29669.9         0.812      1.89e+04     0.0787444
    58           29423.2             1           -36      0.157489
    59           29384.6         0.619          43.9      0.127304
    60           29360.8             1          16.5      0.127304
    61           29365.9             1          16.9     0.0657316
    62           65516.6             1      1.56e+05      0.131463
    63           64752.9             1      1.54e+05      0.525853
    64           62867.1             1       1.5e+05       4.20682
    65           67561.5             1       1.8e+05       33.6546
    66           36386.6             1       6.3e+04       269.237
    67           22583.9             1      7.64e+03       2153.89
    68           18186.9             1          -627       1703.48
    69           16602.8             1          -493       567.828
    70           15886.6             1          -179       189.276
    71           15657.5             1         -59.4        63.092
    72             13780             1           235       21.0307
    73           13427.4             1           188       9.84341
    74             13191             1          36.1       9.24895
    75           13070.9             1          18.2       8.29705
    76           13016.3             1          9.38       7.43348
    77           12999.1             1          7.17        6.2937
    78           12989.7             1          4.22       6.26317
    79           12986.6             1          2.46       6.18127
    80           12984.2             1          1.36       6.25836
    81           12983.5             1           0.6       6.25626
    82           12982.4             1         0.245       7.07377
    83             12589         0.626          -195       7.01989
    84           12389.5             1           -19       7.01989
    85           12372.7             1         -2.99       2.33996
    86           12339.6             1         -15.7      0.779987
    87           11589.8             1          -184      0.259996
    88           11208.6             1          73.7      0.106146
    89           11093.5         0.348          -125      0.101102
    90             10996             1         -3.16      0.101102
    91           10981.1             1         -1.21     0.0599429
    92           10978.8         0.524         -3.54      0.019981
    93           10976.9          0.36         -1.76      0.019981
    94           10972.8         0.876          2.36      0.019981
    95             10933             1         -14.3      0.019981
    96           12301.3        0.0294      8.98e+07     0.0126582
    97           12276.7        0.0581      4.53e+07     0.0253163
    98           12183.3         0.229      1.13e+07      0.101265
    99           11915.5         0.395      8.81e+04      0.810122
   100           12718.7         0.779      3.51e+04       6.48097
   101             10723             1          20.6       51.8478
   102           10569.3             1         -38.2       22.3617
   103           12187.1         0.902      5.92e+04        7.4539
   104           10484.1             1         -31.2       14.9078
   105           12117.8         0.838      3.09e+04       4.96926
   106           10463.8             1           251       9.93853
   107           10392.1             1          2.01       9.88797
   108           10360.4             1          68.8       3.29599
   109           10282.6         0.261         -75.9       1.09866
   110           11521.7         0.294      2.19e+06       1.09866
   111           11486.8         0.585      1.09e+06       2.19733
   112           10246.1             1         0.737       8.78931
   113           11440.7          0.45      8.12e+05       2.92977
   114           11452.9         0.896       4.1e+05       5.85954
   115           10231.1             1         0.522       23.4382
   116           10208.9             1         -9.55       22.1395
   117           11364.7         0.477      3.25e+05       7.37984
   118           11366.3         0.946      1.65e+05       14.7597
   119           10178.6             1         -14.4       59.0387
   120           11204.8         0.927      1.17e+05       19.6796
   121           10099.7             1         -63.8       39.3592
   122           11054.6         0.327      1.49e+05       13.1197
   123           11027.3         0.623      7.76e+04       26.2394
   124           10022.5             1         -57.4       104.958
   125           10810.3         0.551      4.96e+04       34.9859
   126           9773.22             1      3.29e+03       69.9718
   127           9116.25         0.505           186       23.3239
   128           8644.92         0.535          -332       23.3239
   129           8394.56             1         -60.6       23.3239
   130           8329.46             1          5.88       7.77465
   131           8299.53             1         -4.23       5.58657
   132           8283.15         0.202           -29       1.86219
   133           8204.37             1         -20.4       1.86219
   134           7939.79         0.571          -185       0.62073
   135           7447.42         0.185     -1.22e+03       0.62073
   136           6025.95         0.724          -398       0.62073
   137           6904.62         0.335      3.35e+04       0.62073
   138           6786.09         0.365      2.64e+04       1.24146
   139           6607.67         0.528      1.73e+04       4.96584
   140           5516.16             1           396       39.7267
   141            5105.3             1         -40.2       38.8145
   142           5089.28          0.16         -59.1       12.9382
   143           5047.54             1         -12.1       12.9382
   144           5250.69         0.774      4.06e+03       4.32205
   145           5010.77             1           202       8.64411
   146           5002.76         0.113         -35.8        8.2831
   147           4969.11             1         -7.98        8.2831
   148           4961.03             1        -0.707       5.00453
   149           4954.56             1         -1.19       4.66836
   150           4955.37             1          20.2       3.33706
   151           4948.37             1       -0.0786       6.67413
   152           4938.96             1          -1.9       6.06246
   153           4943.29             1          12.9       4.24236
   154           4935.47             1        -0.122       8.48472
   155           4934.68             1       -0.0464        8.4724
   156            4934.5             1       -0.0288        8.3917
   157           4934.37             1       -0.0707       2.79723
   158           4934.07             1        -0.104       1.32796
   159           4962.84             1          36.9      0.442654
   160           4939.06             1          5.14      0.885308
   161           4934.18             1         0.118       3.54123
   162           4934.06             1       -0.0127       28.3298
   163           4934.05             1      -0.00824       30.4458
   164           4934.05             1      -0.00663       31.0791
   165           4934.04             1      -0.00601       31.0787
   166           4934.03             1      -0.00587       30.3638
   167           4934.02             1      -0.00671       26.0301
   168              4934             1         -0.01       17.3043
   169           4933.94             1       -0.0299       5.87811
   170            4933.7             1       -0.0994       1.95937
   171           4934.39             1         0.256      0.653124
   172           4933.71             1      -0.00111       1.30625
   173           4933.72             1       -0.0251       5.22499
   174           4933.71             1      -0.00605       41.7999
   175           4933.71             1      -0.00158       334.399
   176            4933.7             1     -0.000733       2675.19
   177            4933.7             1     -0.000864       891.731
   178            4933.7             1     -0.000558       1783.46
                                                    
 Optimization terminated: Constrained optimum found.
 Parameters converged to within tolerance.          

                                         Directional 
 Iteration      Residual     Step-size    derivative        Lambda
     0           4932.33
     1           4931.55      0.000216     -6.39e+03    9.2799e-10
     2           4931.14      5.32e-05     -3.68e+03    9.2799e-10
     3           4930.62      6.16e-05     -3.51e+03    9.2799e-10
     4           4928.12      0.000243     -3.52e+03    9.2799e-10
     5           4925.89      0.000339     -4.26e+03    9.2799e-10
     6           4924.95       0.00013     -3.45e+03    9.2799e-10
     7           4923.84      7.35e-05     -3.41e+03    9.2799e-10
     8            4921.4      0.000345     -3.37e+03    9.2799e-10
     9           4909.05       0.00168     -4.07e+03    9.2799e-10
    10           4897.24       0.00172     -3.18e+03    9.2799e-10
    11           4896.44      0.000115     -3.26e+03    9.2799e-10
    12           4895.12      0.000191     -3.21e+03    9.2799e-10
    13           4853.25         0.006     -3.36e+03    9.2799e-10
    14           4810.43       0.00618     -3.25e+03    9.2799e-10
    15           4808.76      0.000243     -3.21e+03    9.2799e-10
    16            4777.9       0.00452     -3.19e+03    9.2799e-10
    17           4761.57       0.00239      -3.2e+03    9.2799e-10
    18           7237.56        0.0436      9.49e+06    9.2799e-10
    19           7237.57        0.0436      9.49e+06   1.85598e-09
    20           7237.57        0.0436      9.49e+06   7.42392e-09
    21           7237.57        0.0436      9.49e+06   5.93913e-08
    22           7237.56        0.0436      9.49e+06   4.75131e-07
    23           7237.52        0.0436      9.48e+06   3.80105e-06
    24           7237.06        0.0437      9.48e+06   3.04084e-05
    25           7232.65         0.044       9.4e+06   0.000243267
    26           7275.31        0.0468       9.1e+06    0.00194614
    27           4502.01        0.0387     -3.08e+03     0.0155691
    28            6337.9         0.118      1.49e+06     0.0155691
    29           6290.15          0.13      1.36e+06     0.0311382
    30           6246.17         0.202      9.25e+05      0.124553
    31           2499.79         0.471           885      0.996421
    32           4073.98         0.647      1.26e+05      0.996421
    33              5103             1      3.25e+04       1.99284
    34           2783.16             1      9.28e+03       7.97137
    35           1182.43             1           563        63.771
    36           924.069             1          46.6       35.6707
    37           924.057      7.41e-05           -82       11.8902
    38           862.895             1         -14.2       11.8902
    39           847.362         0.504         -13.1       3.96341
    40           832.285             1          1.26       3.96341
    41           832.174        0.0113         -4.93       1.92545
    42           826.855             1        -0.802       1.92545
    43           824.569             1        -0.474       1.15221
    44           822.996             1        -0.156        1.0114
    45           822.123             1        -0.365      0.997662
    46           1120.61         0.584      1.49e+04      0.332554
    47           827.578             1          70.3      0.665108
    48           821.725             1        -0.224       2.66043
    49            823.91             1          31.9       0.88681
    50           820.721             1        -0.673       1.77362
    51           1060.18         0.549      6.19e+03      0.591207
    52           956.446             1      1.63e+03       1.18241
    53            820.72      1.12e-05         -6.54       4.72966
    54           819.948             1        -0.473       4.72966
    55           818.285         0.487         -1.61       1.57655
    56           954.777         0.807      1.21e+03       1.57655
    57           818.185             1          12.1        3.1531
    58           811.437             1        -0.969       5.64502
    59           810.293             1         0.893       1.88167
    60           809.635             1        0.0378        1.8152
    61           809.754             1         0.245      0.605066
    62           809.656             1        0.0543       1.21013
    63           809.638             1      -0.00519       4.84053
    64           809.653             1      -0.00358       38.7242
    65           809.642             1      -0.00163       309.794
                                                    
 Optimization terminated: Constrained optimum found.
 Parameters converged to within tolerance.          

	Estimation completed in 437.7188 seconds.

	Preprocessing time:     0.5469 s

	Computation time:       434.0781 s

	Postprocessing time:    3.0938 s


	Simulation completed in 1.0469 seconds.

	Preprocessing time:     0.2813 s

	Computation time:       0.7031 s

	Postprocessing time:    0.0625 s

diary off
diary outputSet14INCA.txt
