# Supplementary material for: Isotope-assisted metabolic flux analysis as an equality-constrained nonlinear program for improved scalability and robustness
Source: PLoS Comput Biol. 2022 Mar 24;18(3):e1009831. doi: 10.1371/journal.pcbi.1009831 (PMC8947808; doi:10.1371/journal.pcbi.1009831)
Supplement: S1 File — The text files in these folders are used as inputs to eiFlux. The text file modelfile.txt is used to specify which model to run. The GAMS scripts used by eiFlux, in the folder GAMS_Model. A demo version of eiFlux that specifically runs two models listed above, thus fully reproducing the results in this manuscript. This is a compiled Python file, eiFlux_Limited.pyc. This demo version only runs only the two models listed above. Users may change model parameters such as the time nodes, but not the models themselves. After following the instructions given in the Installation_Instructions.pdf file, users may run the eiFlux_Limited.pyc file to run the software. (ZIP) [file pcbi.1009831.s009.zip › EColi_SingleMS_Model/Comparison_eiFlux_INCA_Same_Starting_Parameter_Values/INCA 04.txt]

                                         Directional 
 Iteration      Residual     Step-size    derivative        Lambda
     0           90329.7
     1           80565.7             1     -2.39e+03        3792.8
     2           80454.4        0.0323     -1.71e+03       1264.27
     3           80102.5         0.109     -1.57e+03       1264.27
     4           77996.9             1          -656       1264.27
     5           77981.3       0.00618     -1.27e+03       421.422
     6             74413             1     -3.15e+03       421.422
     7           91569.6         0.384      4.21e+05       140.474
     8           92060.3          0.55      2.98e+05       280.948
     9           69661.7         0.963     -3.44e+03       1123.79
    10           65198.5             1          -707       1123.79
    11           62835.3             1          -946       374.597
    12           62547.4        0.0877     -1.73e+03       124.866
    13           63294.1         0.741      4.68e+04       124.866
    14           59766.2             1     -1.62e+03       249.732
    15           57248.2         0.803      1.45e+03       83.2439
    16           55609.7         0.695          -737       83.2439
    17           54881.6             1          -266       83.2439
    18           55073.5         0.426      5.37e+04        27.748
    19           55105.5         0.808      2.97e+04       55.4959
    20           54649.5             1          -128       221.984
    21             54933         0.727      2.35e+04       73.9946
    22           53971.6             1          -725       147.989
    23           53616.6         0.371         1e+04       49.3297
    24           52704.4         0.183     -2.27e+03       49.3297
    25           51427.9         0.372     -1.42e+03       49.3297
    26           50662.4         0.415          -758       49.3297
    27             49673             1          -321       49.3297
    28           49129.1         0.774          -250       16.4432
    29           48816.4             1         -76.9       16.4432
    30           48770.6         0.177          -120       5.48108
    31           48644.9         0.968         -42.5       5.48108
    32             48641        0.0483         -39.1       5.48108
    33           48639.3        0.0211         -38.8       5.48108
    34           48638.2        0.0141         -38.5       5.48108
    35           48637.7       0.00667         -38.4       5.48108
    36           48634.8        0.0392         -37.1       5.48108
    37           48634.8      0.000359         -38.3       5.48108
    38           48629.4         0.074         -36.2       5.48108
    39             48576         0.882         -21.2       5.48108
    40           48317.4             1          -109       5.48108
    41           46352.1         0.206       1.5e+05       1.82703
    42           45633.4         0.199     -1.27e+03       1.82703
    43           44787.6         0.319       1.8e+05       1.82703
    44           43561.9         0.156     -5.91e+03       1.82703
    45           43175.6         0.123     -1.46e+03       1.82703
    46           43093.3        0.0329     -1.22e+03       1.82703
    47           43075.8       0.00735     -1.18e+03       1.82703
    48           42986.2        0.0388     -1.12e+03       1.82703
    49           41889.3             1          30.4       1.82703
    50           41734.2         0.192      8.04e+03      0.609009
    51           41670.9         0.124          -236      0.609009
    52           41606.4          0.34         -74.5      0.609009
    53           41579.5           0.3      2.35e+03      0.609009
    54           41570.6         0.032          -138      0.609009
    55           41449.1         0.741         -16.8      0.609009
    56           41457.7             1          48.6      0.609009
    57           41448.7             1          17.3       1.21802
    58           41531.1         0.821           193       2.27517
    59           41509.6             1           125       4.55035
    60           41442.2             1          8.94       18.2014
    61           39849.5             1           952        19.664
    62           39383.8             1          79.1       14.0035
    63           39352.4             1           139       4.66783
    64           39495.8         0.772           630       5.85773
    65           39726.8             1           985       11.7155
    66           39408.6             1           357       46.8619
    67           39261.1             1          4.57       374.895
    68           39242.3             1         -2.53       330.194
    69           39233.6             1         -2.13       262.114
    70           39225.3             1         -3.47       87.3712
    71           39217.2             1         -3.08       54.0305
    72             39211             1         -0.99       18.0102
    73           39208.9             1         0.403       17.4474
    74           39210.3             1          4.21       16.0276
    75           39209.7             1          2.86       32.0551
    76           39208.5             1         0.734       128.221
    77           39207.6             1         0.266       177.131
    78           39093.5             1         -54.7       165.914
    79           38659.4         0.664          -291       55.3045
    80             38327         0.227          -665       55.3045
    81           38193.9        0.0694          -913       55.3045
    82             38082          0.17          -272       55.3045
    83             37940         0.443         -81.2       55.3045
    84           37939.7       0.00338         -49.1       55.3045
    85           37939.2       0.00501         -48.5       55.3045
    86           37913.8             1          14.6       55.3045
    87             37906             1          12.2       55.3268
    88           37899.2             1          7.21       56.1804
    89           37864.6             1         -6.77       57.9531
    90           37787.4             1           -27       46.7526
    91           37561.6             1         -60.9       24.5414
    92           37440.3             1           144       11.4885
    93           37410.5             1           148       11.5627
    94           37568.8         0.928           575       15.8845
    95             37429             1           260        31.769
    96           37308.3             1          33.3       127.076
    97           37289.7             1          10.2       126.525
    98             37281             1          4.51       126.596
    99           37278.4             1          1.64       126.494
   100           37275.7             1         0.545       128.788
   101           37274.9             1         0.132       105.946
   102           37273.8             1       0.00587       106.225
   103           37273.3             1       0.00736       35.4085
   104           37272.8             1         0.303       35.1995
   105             37273             1         0.701       30.5902
   106           37272.8             1         0.439       61.1805
   107           37272.6             1         0.041       244.722
                                                    
 Optimization terminated: Constrained optimum found.
 Parameters converged to within tolerance.          

                                         Directional 
 Iteration      Residual     Step-size    derivative        Lambda
     0             37273
     1           37272.8      1.29e-05     -7.31e+03   9.64068e-07
     2           37272.6      1.91e-05     -5.59e+03   9.64068e-07
     3           37272.5      1.09e-05     -3.54e+03   9.64068e-07
     4           37272.3       3.7e-05     -2.82e+03   9.64068e-07
     5           37272.2      1.26e-05      -1.7e+03   9.64068e-07
     6           37272.1      3.68e-05      -1.4e+03   9.64068e-07
     7           37266.3       0.00013      -1.8e+06   9.64068e-07
     8           37264.4      0.000111     -8.54e+03   9.64068e-07
     9           37262.2      0.000102     -1.57e+04   9.64068e-07
    10           37261.8      1.97e-05     -9.57e+03   9.64068e-07
    11           37260.6       5.5e-05     -1.59e+04   9.64068e-07
    12           37258.6      0.000101     -7.61e+03   9.64068e-07
    13           37258.3      0.000391      9.27e+03   9.64068e-07
    14           37258.2      0.000159          -326   9.64068e-07
    15           37257.6       0.00161         -52.7   9.64068e-07
    16           37257.4      0.000595         -61.9   9.64068e-07
    17             37282       0.00733      7.03e+05   9.64068e-07
    18             37282        0.0074      6.95e+05   1.92814e-06
    19           37243.4       0.00405     -1.77e+03   7.71254e-06
    20             37242      0.000765      -1.5e+06   7.71254e-06
    21           37265.9        0.0121      2.61e+05   7.71254e-06
    22           37265.7        0.0122      2.58e+05   1.54251e-05
    23           37265.9         0.013      2.43e+05   6.17004e-05
    24           37265.9        0.0196      1.61e+05   0.000493603
    25           37265.3        0.0723      4.34e+04    0.00394882
    26           37262.4         0.494      5.93e+03     0.0315906
    27             37241             1        -0.136      0.252725
    28           37241.2             1          1.52      0.179284
    29           37241.4             1           1.5      0.358569
    30           37241.4             1          1.11       1.43427
    31           37240.8             1         0.172       11.4742
    32           37241.2             1         0.514       10.4505
    33           37240.9             1         0.175       20.9009
    34           37240.7             1      -0.00415       83.6037
                                                    
 Optimization terminated: Constrained optimum found.
 Parameters converged to within tolerance.          

	Estimation completed in 577.0469 seconds.

	Preprocessing time:     0.5938 s

	Computation time:       569.2813 s

	Postprocessing time:    7.1719 s


	Simulation completed in 1.0000 seconds.

	Preprocessing time:     0.3125 s

	Computation time:       0.6875 s

	Postprocessing time:    0.0000 s

diary off
diary outputSet15INCA.txt
