# Supplementary material for: Isotope-assisted metabolic flux analysis as an equality-constrained nonlinear program for improved scalability and robustness
Source: PLoS Comput Biol. 2022 Mar 24;18(3):e1009831. doi: 10.1371/journal.pcbi.1009831 (PMC8947808; doi:10.1371/journal.pcbi.1009831)
Supplement: S1 File — The text files in these folders are used as inputs to eiFlux. The text file modelfile.txt is used to specify which model to run. The GAMS scripts used by eiFlux, in the folder GAMS_Model. A demo version of eiFlux that specifically runs two models listed above, thus fully reproducing the results in this manuscript. This is a compiled Python file, eiFlux_Limited.pyc. This demo version only runs only the two models listed above. Users may change model parameters such as the time nodes, but not the models themselves. After following the instructions given in the Installation_Instructions.pdf file, users may run the eiFlux_Limited.pyc file to run the software. (ZIP) [file pcbi.1009831.s009.zip › EColi_SingleMS_Model/Comparison_eiFlux_INCA_Same_Starting_Parameter_Values/INCA 05.txt]

                                         Directional 
 Iteration      Residual     Step-size    derivative        Lambda
     0            181079
     1            180810       0.00132     -1.02e+05       36.6967
     2            172377        0.0416     -1.01e+05       36.6967
     3            121802         0.224     -2.81e+05       36.6967
     4            120809        0.0087     -5.74e+04       36.6967
     5           97468.5         0.145     -9.49e+04       36.6967
     6             81199         0.161     -7.42e+04       36.6967
     7           97520.6         0.282      1.08e+06       36.6967
     8           99970.5          0.34      9.11e+05       73.3934
     9            111669          0.66      6.15e+05       293.574
    10           54880.6             1     -4.37e+03       2348.59
    11           54021.9             1      2.63e+04       782.863
    12           46666.8             1     -1.65e+03       1054.33
    13           46587.8         0.029      -1.4e+03       351.442
    14           46404.4        0.0811     -1.18e+03       351.442
    15           46302.7        0.0485      -1.1e+03       351.442
    16             44001             1     -1.32e+03       351.442
    17           99964.5          0.48      2.33e+06       117.147
    18            100100         0.854      1.31e+06       234.295
    19           43392.1             1          -300       937.179
    20           99551.7         0.871      8.79e+05       312.393
    21           42087.6             1     -1.05e+03       624.786
    22           96797.2         0.848      3.43e+05       208.262
    23           54918.8             1      8.57e+04       416.524
    24           41171.9             1          -477        1666.1
    25             40603             1           531       555.366
    26           40274.5             1         -61.7       442.172
    27           40066.8         0.929          -106       147.391
    28           39988.1         0.654         -58.8       147.391
    29           39882.9             1           -50       147.391
    30           39531.7             1          -197       49.1302
    31           44365.7         0.271      7.53e+06       16.3767
    32           44356.6         0.537      3.87e+06       32.7535
    33           39120.7             1          -256       131.014
    34           43217.4         0.385      2.87e+06       43.6713
    35           43159.7         0.761      1.45e+06       87.3426
    36           38624.7             1          -292        349.37
    37           41027.5         0.681      1.08e+06       116.457
    38           35750.4             1     -2.89e+03       232.914
    39           36379.1         0.174      1.08e+06       77.6379
    40           27002.2         0.256     -2.75e+04       155.276
    41           20375.8         0.513      3.81e+04       155.276
    42           9414.72             1          -195       155.276
    43           9287.47         0.087          -669       51.7586
    44           8881.35         0.335          -500       51.7586
    45            8305.6             1          -106       51.7586
    46            8147.1             1         -58.6       17.2529
    47           8147.05      0.000128          -164       5.75095
    48           8066.29         0.481           811       5.75095
    49           8057.41        0.0259          -166       5.75095
    50           7858.65             1         -32.8       5.75095
    51           7807.13         0.779         -16.2       1.91698
    52           7797.48         0.336         -2.29       1.91698
    53           7783.27          0.72         -3.48       1.91698
    54           7776.91         0.717         -1.75       1.91698
    55            7770.2             1        -0.614       1.91698
    56           7765.69             1         -4.33       1.53613
    57           11317.3         0.738      1.97e+05       1.53559
    58           7756.87             1          3.92       3.07118
    59           7809.11          0.61           523       1.02373
    60             10858         0.966      3.74e+04       2.04745
    61           7746.65             1          1.28       8.18982
    62           7739.95             1        -0.916       2.72994
    63           7739.39        0.0851         -3.09       0.90998
    64           7735.18         0.721         -2.12       0.90998
    65           7735.16       0.00758         -1.55       0.90998
    66            7734.8         0.116         -1.52       0.90998
    67           7731.54             1         -1.92       0.90998
    68           8721.99         0.416      1.08e+05      0.303327
    69           8721.06         0.661      6.81e+04      0.606653
    70           7729.07             1         -1.78       2.42661
    71           8701.44         0.783      3.03e+04      0.808871
    72           7731.75             1          64.9       1.61774
    73           7727.88             1         -0.87       6.47097
    74           7724.96             1          4.09       2.15699
    75           7723.68             1        -0.118      0.718996
    76           7723.32         0.293        -0.326      0.239665
    77           7723.33         0.298        -0.204      0.239665
    78           7723.34         0.595       -0.0951      0.479331
    79           7723.42             1        -0.034       1.91732
    80           7723.33             1      -0.00586       15.3386
                                                    
 Optimization terminated: Constrained optimum found.
 Parameters converged to within tolerance.          

                                         Directional 
 Iteration      Residual     Step-size    derivative        Lambda
     0           7722.13
     1           7721.97      1.22e-05     -6.47e+03   7.05334e-10
     2           7721.56      3.08e-05      -6.4e+03   7.05334e-10
     3           7720.66      7.25e-05     -6.59e+03   7.05334e-10
     4            7720.7      2.26e-05     -5.81e+03   7.05334e-10
     5           7720.69      2.31e-05     -5.81e+03   1.41067e-09
     6           7720.66      2.56e-05     -5.82e+03   5.64267e-09
     7           7720.53      3.67e-05     -5.88e+03   4.51414e-08
     8           7719.97      4.71e-05     -5.92e+03   4.51414e-08
     9           7717.19      0.000204     -8.05e+03   4.51414e-08
    10           7715.24      7.71e-05     -2.91e+05   4.51414e-08
    11           7712.66      0.000262      -5.3e+03   4.51414e-08
    12           7694.91       0.00124     -8.28e+04   4.51414e-08
    13           7690.36      0.000404     -5.41e+03   4.51414e-08
    14           7684.36      0.000616     -5.26e+03   4.51414e-08
    15           7641.74       0.00387     -5.76e+03   4.51414e-08
    16           7477.16        0.0141     -7.61e+03   4.51414e-08
    17           7423.74       0.00503     -5.19e+03   4.51414e-08
    18           7213.71        0.0206     -3.92e+03   4.51414e-08
    19           7209.31      0.000442     -4.85e+03   4.51414e-08
    20           6096.39         0.148      1.56e+05   4.51414e-08
    21           5551.18        0.0685      -3.7e+03   4.51414e-08
    22           3426.13         0.409          -880   4.51414e-08
    23           3285.92        0.0436      2.63e+04   4.51414e-08
    24           2311.79         0.499          -320   4.51414e-08
    25           1823.42         0.596          -226   4.51414e-08
    26           1600.76             1            13   4.51414e-08
    27           1628.41             1          76.2   1.50471e-08
    28           1572.89         0.206         -57.3   3.00942e-08
    29           1561.68          0.25           -19   3.00942e-08
    30           1548.24             1       -0.0488   3.00942e-08
    31            1548.3             1          4.32   1.00314e-08
    32           1542.73             1          24.8   2.00628e-08
    33           2143.98             1      1.49e+03   2.44143e-08
    34           2143.98             1      1.49e+03   4.88286e-08
    35           2143.98             1      1.49e+03   1.95315e-07
    36           2143.98             1      1.49e+03   1.56252e-06
    37           2143.97             1      1.49e+03   1.25001e-05
    38           2143.89             1      1.49e+03   0.000100001
    39           2143.21             1      1.49e+03   0.000800009
    40           2137.84             1      1.48e+03    0.00640007
    41           2097.02             1      1.38e+03     0.0512005
    42           1869.87             1           829      0.409604
    43           1555.19             1          65.6       3.27684
    44           1523.27             1         -1.67       26.2147
    45           1521.07         0.412         -2.52        12.699
    46            1516.3             1         -1.88        12.699
    47           1543.95             1            67       4.23299
    48           1513.16             1          6.72       8.46598
    49           1503.12             1         -1.63       8.83158
    50           1499.18             1        -0.927       8.45057
    51           1498.01             1        -0.335       6.03077
    52           1497.55             1        -0.155       5.11114
    53           1497.35             1       -0.0703       4.18499
    54           1497.26             1       -0.0373        3.5191
    55           1494.38             1         -1.26       3.14521
    56           1489.69             1         -1.89        1.0484
    57           1483.47             1         0.441      0.349468
    58           1474.92             1       -0.0212      0.327895
    59            1479.2             1          11.6       0.31279
    60           1469.14             1          1.72       0.62558
    61            1465.3             1          4.27      0.630042
    62           1461.78             1           1.5      0.639578
    63           1484.61             1          51.6      0.638776
    64           1463.33             1          5.21       1.27755
    65           1460.08             1         0.503       5.11021
    66           1459.38             1        0.0755       5.10589
    67            1459.2             1        0.0111       2.38831
    68              1459             1       -0.0344       2.37444
    69           1394.66             1           2.7       0.79148
    70           1379.49         0.294         -19.4      0.769398
    71           1359.73             1         -4.23      0.769398
    72           1353.72             1         -1.23      0.530655
    73           1350.81             1        -0.503      0.406427
    74           1350.12             1         0.294      0.306854
    75           1350.97             1          2.46      0.306788
    76           1350.33             1           1.2      0.613576
    77            1349.7             1         0.014        2.4543
    78            1349.6             1       -0.0078       2.26479
    79           1349.53             1      -0.00906       2.19678
    80           1349.45             1       -0.0151      0.773867
    81           1349.41             1        0.0156      0.720144
    82           1349.43             1         0.118      0.720122
    83            1349.4             1        0.0469       1.44024
    84           1349.36             1         0.013        2.3421
    85           1349.34             1     -0.000592       2.34216
    86            1349.3             1      -0.00549       1.78629
    87           1349.25             1       -0.0179      0.595429
    88           1349.18             1         -0.01      0.387935
    89           1349.14             1         0.129      0.385566
    90           1349.51             1          1.07      0.449881
    91           1349.23             1         0.466      0.899762
    92           1349.01             1       0.00452       3.59905
    93           1348.98             1      -0.00792       3.47257
    94           1348.95             1       -0.0179        2.1854
    95           1348.89             1        -0.027       1.78096
    96           1348.67             1         -0.09      0.593654
    97           1348.21             1       0.00142      0.197885
    98           1348.28             1          0.14       0.19444
    99           1348.27             1         0.106       0.38888
   100           1348.22             1        0.0208       1.55552
   101           1348.21             1      -0.00406       12.4442
                                                    
 Optimization terminated: Constrained optimum found.
 Parameters converged to within tolerance.          

	Estimation completed in 388.1719 seconds.

	Preprocessing time:     0.8750 s

	Computation time:       383.9375 s

	Postprocessing time:    3.3594 s


	Simulation completed in 0.8125 seconds.

	Preprocessing time:     0.3750 s

	Computation time:       0.3906 s

	Postprocessing time:    0.0469 s

diary off
diary outputSet16INCA.txt
