# Supplementary material for: Isotope-assisted metabolic flux analysis as an equality-constrained nonlinear program for improved scalability and robustness
Source: PLoS Comput Biol. 2022 Mar 24;18(3):e1009831. doi: 10.1371/journal.pcbi.1009831 (PMC8947808; doi:10.1371/journal.pcbi.1009831)
Supplement: S1 File — The text files in these folders are used as inputs to eiFlux. The text file modelfile.txt is used to specify which model to run. The GAMS scripts used by eiFlux, in the folder GAMS_Model. A demo version of eiFlux that specifically runs two models listed above, thus fully reproducing the results in this manuscript. This is a compiled Python file, eiFlux_Limited.pyc. This demo version only runs only the two models listed above. Users may change model parameters such as the time nodes, but not the models themselves. After following the instructions given in the Installation_Instructions.pdf file, users may run the eiFlux_Limited.pyc file to run the software. (ZIP) [file pcbi.1009831.s009.zip › EColi_SingleMS_Model/Comparison_eiFlux_INCA_Same_Starting_Parameter_Values/INCA 06.txt]

                                         Directional 
 Iteration      Residual     Step-size    derivative        Lambda
     0            237075
     1            237066      2.35e-05     -1.86e+05      0.597359
     2            237051      4.08e-05     -1.86e+05      0.597359
     3            231278        0.0158     -1.85e+05      0.597359
     4            204071        0.0447     -5.91e+06      0.597359
     5            193279        0.0305     -2.31e+05      0.597359
     6            170402        0.0587     -3.62e+05      0.597359
     7            165189        0.0192     -1.39e+05      0.597359
     8            163378       0.00683     -1.34e+05      0.597359
     9            141899        0.0507      1.11e+07      0.597359
    10            135779        0.0255      -1.3e+05      0.597359
    11            126528        0.0397     -1.26e+05      0.597359
    12            117025        0.0406     -1.78e+05      0.597359
    13            104351        0.0315     -4.09e+06      0.597359
    14           97687.8        0.0358     -9.32e+04      0.597359
    15           91293.2        0.0362     -8.64e+04      0.597359
    16           85682.2        0.0372     -7.83e+04      0.597359
    17           67231.1         0.121     -8.24e+04      0.597359
    18           65341.4        0.0176     -5.36e+04      0.597359
    19           64642.2       0.00683     -4.96e+04      0.597359
    20           55003.3        0.0953     -4.81e+04      0.597359
    21           51361.2        0.0429     -3.85e+04      0.597359
    22           51329.8      0.000411     -3.71e+04      0.597359
    23           43223.5         0.106     -3.66e+04      0.597359
    24           40846.8        0.0378     -3.08e+04      0.597359
    25           34416.6         0.109     -2.93e+04      0.597359
    26           33884.5        0.0116     -2.26e+04      0.597359
    27           31372.8        0.0561     -2.21e+04      0.597359
    28           27298.5         0.102     -1.98e+04      0.597359
    29           19191.8         0.254     -1.57e+04      0.597359
    30           15044.8         0.265     -7.11e+03      0.597359
    31           14429.3        0.0723     -4.07e+03      0.597359
    32           11748.2         0.467     -1.98e+03      0.597359
    33           10928.7         0.355      1.56e+04      0.597359
    34           10714.6         0.162          -611      0.597359
    35           10217.2             1         -37.8      0.597359
    36           10237.9         0.651           128       0.19912
    37           10232.2         0.804          98.8      0.398239
    38           10189.3             1          3.28       1.59296
    39           10180.3             1        -0.303       1.54769
    40           10184.6             1          7.51       0.72166
    41           10178.6             1         0.934       1.44332
    42           10268.4             1           124      0.481106
    43             10248             1          87.6      0.962213
    44             10216             1          51.1       3.84885
    45           10146.3             1          51.4       30.7908
    46           10076.1             1         -13.1       33.5395
    47           10048.2             1         -10.3       11.1798
    48           10021.4             1         -10.4       10.0593
    49           10004.7           0.7         -10.1       7.77557
    50           9988.74             1         -6.01       7.77557
    51            9979.4             1         -3.34       6.75062
    52           9975.65             1         -1.32       6.01072
    53           9786.81         0.381      4.31e+04       5.45015
    54            8260.4         0.558          -915       5.45015
    55           7818.69         0.574          -255       5.45015
    56           7628.97             1         -26.3       5.45015
    57            7597.9             1         -6.84       1.81672
    58           7593.86        0.0935         -20.3      0.605572
    59           7573.59             1         -2.33      0.605572
    60           7571.54         0.674        -0.656      0.201857
    61           7571.04             1        0.0732      0.201857
    62           7576.21             1          10.3      0.201602
    63           7570.79             1         0.953      0.403203
    64           7572.16             1          1.56       0.41262
    65           7571.22             1         0.628       0.82524
    66           7570.58             1        0.0207       3.30096
    67           7570.32             1      -0.00907       3.44114
    68           7533.07             1          24.8       1.14705
    69           7511.22             1         -1.36       1.13832
    70           7511.13             1          0.21      0.379439
    71           7510.46             1         0.588      0.531708
    72           7517.12             1          7.81      0.177236
    73           7514.38             1          3.77      0.354472
    74           7511.64             1         0.537       1.41789
    75           7511.03             1        0.0558       11.3431
    76           7511.03             1        0.0463       90.7449
    77           7510.59             1       -0.0201       725.959
                                                    
 Optimization terminated: Constrained optimum found.
 Parameters converged to within tolerance.          

                                         Directional 
 Iteration      Residual     Step-size    derivative        Lambda
     0           7507.17
     1           7507.44      3.03e-05       7.4e+03   5.09629e-10
     2           7507.42      3.22e-05      6.63e+03   1.01926e-09
     3           7507.29       4.4e-05      3.51e+03   4.07703e-09
     4           7507.26      2.72e-05     -4.55e+03   3.26162e-08
     5           7507.29      2.43e-05     -4.71e+03    2.6093e-07
     6           7507.37      1.79e-05     -4.58e+03   2.08744e-06
     7           7507.06      1.28e-05      -3.8e+03   1.66995e-05
     8           7506.93       6.4e-05     -3.71e+03   1.66995e-05
     9           7505.87      0.000133     -3.66e+03   1.66995e-05
    10            7505.8      1.02e-05     -3.53e+03   1.66995e-05
    11           7504.98      0.000111     -3.44e+03   1.66995e-05
    12           7503.39      0.000225     -3.28e+03   1.66995e-05
    13           7497.62       0.00402      2.17e+06   1.66995e-05
    14           7486.62       0.00188     -2.76e+03   1.66995e-05
    15           7420.79        0.0113     -2.71e+03   1.66995e-05
    16           6878.26        0.0952     -2.54e+03   1.66995e-05
    17           6830.78       0.00779      1.16e+03   1.66995e-05
    18           6448.66        0.0648     -2.67e+03   1.66995e-05
    19           5789.19         0.125     -2.12e+03   1.66995e-05
    20           5474.09        0.0558     -2.65e+03   1.66995e-05
    21           5000.44         0.089     -2.42e+03   1.66995e-05
    22           4688.91        0.0577     -2.56e+03   1.66995e-05
    23           4275.04        0.0819     -2.34e+03   1.66995e-05
    24           3137.13         0.398          -390   1.66995e-05
    25           2731.98             1      1.63e+03   1.66995e-05
    26           1481.85             1           113   1.90344e-05
    27           1480.44         0.244          11.4    1.2279e-05
    28           1322.08         0.921         -12.2    1.2279e-05
    29           1298.29             1         -1.77    1.2279e-05
    30           1298.11             1      -0.00702   4.09299e-06
    31           1298.06        0.0721           120   4.03236e-06
    32           1297.81             1        0.0276   4.03236e-06
    33           1296.63             1        -0.217   2.47763e-06
    34           1293.98         0.146         -9.35   8.25877e-07
    35           1294.01       0.00421      2.65e+03   8.25877e-07
    36           1293.88        0.0101           820   1.65175e-06
    37           1293.83       0.00354         -6.52   1.65175e-06
    38           1293.15        0.0438         -6.69   1.65175e-06
    39           1303.14             1          9.49   1.65175e-06
    40           1303.35             1          9.68   3.30351e-06
    41           1303.19             1          9.54    1.3214e-05
    42           1303.14             1           9.5   0.000105712
    43           1303.12             1          9.48   0.000845698
    44              1303             1          9.36    0.00676558
    45           1302.08             1          8.52     0.0541247
    46           1297.51             1          3.98      0.432997
    47           1291.22             1        -0.521       3.46398
    48           1287.63             1          -1.2       2.60503
    49           1284.04         0.304         -4.04      0.868342
    50           1277.39             1         0.701      0.868342
    51           1276.19         0.177         -2.07      0.289447
    52           1271.74         0.772         -1.77      0.289447
    53           1269.35         0.542        -0.803      0.289447
    54           1266.36             1          0.34      0.289447
    55           1264.31             1        -0.234     0.0964824
    56           1263.43             1         -0.06     0.0321608
    57           1263.42       0.00119         -4.01     0.0107203
    58           1263.19         0.657        -0.023     0.0107203
    59           1262.99             1     -0.000813     0.0107203
    60           1250.66             1         -4.49    0.00357342
    61           1242.59             1          9.57    0.00119114
    62           1239.66         0.237         -6.09    0.00119105
    63           1240.23             1          1.46    0.00119105
    64           1240.29             1          1.48     0.0023821
    65           1240.27             1          1.48    0.00952841
    66           1240.26             1          1.47     0.0762273
    67           1240.24             1          1.45      0.609818
    68           1239.84             1          1.23       4.87854
    69           1239.05             1         0.644       39.0284
    70           1238.82             1       -0.0184       46.1439
    71              1239             1        -0.074       46.1561
    72           1238.92             1       -0.0438       92.3123
                                                    
 Optimization terminated: Constrained optimum found.
 Parameters converged to within tolerance.          

	Estimation completed in 227.7969 seconds.

	Preprocessing time:     0.3438 s

	Computation time:       225.0469 s

	Postprocessing time:    2.4063 s


	Simulation completed in 0.6875 seconds.

	Preprocessing time:     0.2500 s

	Computation time:       0.3906 s

	Postprocessing time:    0.0469 s

diary off
diary outputSet17INCA.txt
