# Supplementary material for: Isotope-assisted metabolic flux analysis as an equality-constrained nonlinear program for improved scalability and robustness
Source: PLoS Comput Biol. 2022 Mar 24;18(3):e1009831. doi: 10.1371/journal.pcbi.1009831 (PMC8947808; doi:10.1371/journal.pcbi.1009831)
Supplement: S1 File — The text files in these folders are used as inputs to eiFlux. The text file modelfile.txt is used to specify which model to run. The GAMS scripts used by eiFlux, in the folder GAMS_Model. A demo version of eiFlux that specifically runs two models listed above, thus fully reproducing the results in this manuscript. This is a compiled Python file, eiFlux_Limited.pyc. This demo version only runs only the two models listed above. Users may change model parameters such as the time nodes, but not the models themselves. After following the instructions given in the Installation_Instructions.pdf file, users may run the eiFlux_Limited.pyc file to run the software. (ZIP) [file pcbi.1009831.s009.zip › EColi_SingleMS_Model/Comparison_eiFlux_INCA_Same_Starting_Parameter_Values/INCA 07.txt]

                                         Directional 
 Iteration      Residual     Step-size    derivative        Lambda
     0            288435
     1            265460        0.0398     -3.47e+05        1.4518
     2            255170        0.0203     -2.72e+05        1.4518
     3            201951        0.0894     -3.69e+05        1.4518
     4            177179        0.0359     -4.34e+06        1.4518
     5            174544       0.00866     -1.51e+05        1.4518
     6            167768        0.0224     -1.49e+05        1.4518
     7            165765       0.00639     -1.58e+05        1.4518
     8            164284       0.00474     -1.57e+05        1.4518
     9            146648        0.0552     -1.67e+05        1.4518
    10            118462        0.0823     -2.21e+05        1.4518
    11           95243.1          0.11     -9.97e+04        1.4518
    12           75890.1         0.114       8.4e+04        1.4518
    13           55096.9         0.166     -5.59e+04        1.4518
    14             30252         0.302     -3.29e+04        1.4518
    15           21109.7         0.206     -1.92e+04        1.4518
    16           16979.3         0.134     -1.44e+04        1.4518
    17           6208.03          0.63      -4.6e+03        1.4518
    18           4753.58         0.644          -599        1.4518
    19           4535.75         0.771         -52.9        1.4518
    20           4523.35         0.707         -5.43        1.4518
    21           4521.78         0.287         -2.58        1.4518
    22           4518.75             1         -1.24        1.4518
    23              4515         0.513          -7.6      0.483933
    24              4513         0.222         -6.38      0.483933
    25           5447.35         0.679      2.88e+04      0.483933
    26              5446         0.911      2.14e+04      0.967866
    27           4510.36             1         -1.88       3.87146
    28           4509.36             1          7.24       1.29049
    29           4507.03             1        -0.574        1.2959
    30            4729.8             1      4.06e+03      0.431968
    31           4506.27             1          2.17      0.863936
    32           4505.33             1        -0.141      0.794255
    33           4505.24             1       -0.0553      0.590929
    34           4505.08             1       -0.0576      0.590943
    35           4504.79             1       -0.0169      0.526477
    36            4504.8         0.454        0.0285      0.175492
    37           4504.92         0.907        0.0975      0.350985
    38           4504.81             1       -0.0206       1.40394
    39            4504.8             1      -0.00457       11.2315
                                                    
 Optimization terminated: Constrained optimum found.
 Parameters converged to within tolerance.          

                                         Directional 
 Iteration      Residual     Step-size    derivative        Lambda
     0           4504.74
     1           4504.52      2.59e-05     -1.91e+04   1.41058e-09
     2           4504.32      3.01e-05     -3.35e+03   1.41058e-09
     3           4504.27      1.29e-05     -1.33e+03   1.41058e-09
     4           4504.27      3.67e-05      1.69e+03   1.41058e-09
     5           4504.22      4.69e-05           838   2.82116e-09
     6           4504.03      4.63e-05     -1.43e+03   2.82116e-09
     7           4503.85      3.57e-05     -2.64e+03   2.82116e-09
     8           4503.67      1.48e-05     -2.66e+03   2.82116e-09
     9           4503.65      4.14e-05      1.44e+03   2.82116e-09
    10           4503.09      8.01e-05     -2.88e+03   2.82116e-09
    11           4498.39      0.000456     -9.18e+03   2.82116e-09
    12           4501.01      0.000146      6.56e+05   2.82116e-09
    13           4500.23      0.000315      3.19e+05   5.64232e-09
    14           4490.25       0.00172     -2.43e+03   2.25693e-08
    15           4482.66       0.00148     -2.85e+03   2.25693e-08
    16           4481.41      0.000491      7.16e+04   2.25693e-08
    17           4477.24      0.000824     -1.25e+03   2.25693e-08
    18           4473.33      0.000877     -2.61e+03   2.25693e-08
    19           4449.43       0.00455      3.99e+06   2.25693e-08
    20           4443.54       0.00109     -1.67e+04   2.25693e-08
    21           4433.75       0.00184      -2.6e+03   2.25693e-08
    22           4424.76       0.00175     -2.54e+03   2.25693e-08
    23            4374.1        0.0102     -2.43e+03   2.25693e-08
    24           4212.18        0.0322      -1.4e+03   2.25693e-08
    25           4000.99        0.0466     -2.22e+03   2.25693e-08
    26           5635.11         0.265      4.51e+04   2.25693e-08
    27           5635.11         0.265      4.51e+04   4.51386e-08
    28           5635.11         0.265      4.51e+04   1.80554e-07
    29           5635.11         0.265      4.51e+04   1.44443e-06
    30           5635.11         0.265      4.51e+04   1.15555e-05
    31            5635.1         0.265      4.51e+04   9.24438e-05
    32           5635.11         0.265      4.51e+04    0.00073955
    33           5636.75         0.265      4.51e+04     0.0059164
    34           5636.76         0.264      4.54e+04     0.0473312
    35           5632.72         0.271      4.45e+04       0.37865
    36           5510.08         0.363      3.38e+04        3.0292
    37           2911.67         0.882      2.98e+03       24.2336
    38            1865.4             1          28.5       24.2336
    39           1778.46             1         -15.1       8.07786
    40           1751.84             1         -8.49       2.69262
    41           1751.82      0.000566         -18.9       0.89754
    42           1740.98         0.338         -15.1       0.89754
    43           1714.06             1         -5.84       0.89754
    44           1758.95         0.762           389      0.759094
    45           1714.86             1           212       1.51819
    46           1685.62             1         -10.5       6.07276
    47            1702.2         0.758           174       2.02425
    48           1650.57             1          8.71        4.0485
    49           1599.53             1         -7.13       2.53119
    50           1587.62          0.09           -63       1.52829
    51           1529.97             1          2.62       1.52829
    52           1504.77             1         -1.38       1.23755
    53           1502.64         0.987           2.9      0.546936
    54           1506.19             1          9.66      0.546936
    55           1503.08             1          4.31       1.09387
    56           1501.01             1          0.97       4.37549
    57           1500.62             1          0.26       4.36537
    58           1500.53             1        0.0765       4.36551
    59           1500.41             1        0.0189        4.3763
    60           1231.12             1         -44.3       1.45877
    61           970.867         0.976          59.5      0.486255
    62           900.138         0.442         -55.4      0.486255
    63           866.928             1        -0.128      0.486255
    64           863.188             1        -0.295      0.340672
    65           861.726             1         -0.44      0.251131
    66           859.575             1        -0.763      0.135133
    67           3218.09         0.615      2.46e+05     0.0529094
    68           843.225             1         -1.43      0.105819
    69           2922.06         0.478      1.15e+05     0.0383916
    70           2904.83         0.615      8.93e+04     0.0767832
    71           833.306             1          7.09      0.307133
    72           831.022             1          8.48      0.289781
    73            839.23             1          19.7       0.30841
    74           832.746             1          9.35       0.61682
    75           827.086             1         0.967       2.46728
    76           826.117             1         0.115       2.46617
    77           825.792             1        0.0294       2.10831
    78           825.655             1       0.00951       0.70277
    79           825.512             1        0.0834      0.234257
    80           825.948             1         0.969      0.203778
    81           808.156          0.79         -7.29      0.407555
    82           791.393             1         -3.04      0.407555
    83           786.982             1          0.44      0.135852
    84           782.988             1        -0.515      0.119918
    85           780.963         0.473        -0.848     0.0930384
    86           778.863             1          2.73     0.0930384
    87            775.49         0.283         -5.69     0.0310128
    88             771.2         0.208         -10.7     0.0310128
    89           767.875        0.0834         -20.2     0.0310128
    90             765.6        0.0402         -27.9     0.0310128
    91           758.054           0.1         -40.6     0.0310128
    92           749.057         0.698           308     0.0310128
    93           700.644         0.436           -36     0.0310128
    94           689.811         0.244         -17.2     0.0310128
    95           683.993             1           9.5     0.0310128
    96           692.061             1          28.5      0.032168
    97            688.22             1          21.1     0.0643361
    98           679.617             1          5.93      0.257344
    99           683.756             1          11.4      0.259787
   100           677.199             1          2.16      0.519573
   101            675.57             1           1.7      0.531277
   102           677.486             1          4.76      0.535973
   103           674.348             1         0.285       1.07195
   104           673.616             1        -0.049       1.07191
   105           673.675             1         0.174      0.833975
   106           673.554             1      -0.00389       1.66795
   107           673.538             1       -0.0053       1.66795
   108           673.529             1      -0.00399       1.66794
   109           673.517             1      -0.00901       1.06895
   110           673.484             1        -0.015       1.05854
   111            673.35             1       -0.0656      0.352848
   112           672.802             1        -0.241      0.117616
   113           692.448             1          40.1     0.0392053
   114           686.683             1          27.5     0.0784106
   115           673.553             1          2.06      0.313643
   116           672.703             1       -0.0404       2.50914
   117           672.516             1       -0.0895       1.22987
   118           671.801             1        -0.338      0.409958
   119           668.583             1         -1.33      0.136653
   120           666.061         0.239          -4.6     0.0455509
   121           842.989         0.393      2.47e+04     0.0455509
   122           834.973         0.765      1.22e+04     0.0911019
   123             662.4             1        -0.761      0.364407
   124           827.186         0.742       8.1e+03       0.14059
   125           661.712             1      -0.00834       0.28118
   126           817.609          0.26      7.45e+03     0.0937266
   127           816.504         0.443      4.38e+03      0.187453
   128           661.061             1           1.9      0.749813
   129           764.348         0.986           611      0.725244
   130           659.509             1          1.82       1.45049
   131           657.532             1          1.22       1.42863
   132           655.508             1        -0.151       1.40064
   133           654.751             1        -0.133      0.968206
   134           654.586             1       -0.0339      0.356917
   135           654.543             1       -0.0178      0.197546
   136           654.531             1      -0.00366      0.173801
   137           654.506             1       -0.0123       0.16366
   138           654.395             1       -0.0525     0.0545533
   139           653.148             1        -0.513     0.0181844
   140           651.448         0.437         -1.07    0.00606148
   141           651.052         0.171            -1    0.00606148
   142           650.877        0.0939        -0.873    0.00606148
   143           650.461         0.329        -0.412    0.00606148
   144           650.405        0.0702        -0.374    0.00606148
   145           650.207         0.348        -0.189    0.00606148
   146           650.074             1        0.0807    0.00606148
   147            649.95             1       -0.0219    0.00604615
   148           649.934             1      -0.00322    0.00303152
   149           649.932          0.11      -0.00588    0.00223442
   150           649.926             1      -0.00175    0.00223442
   151           649.912         0.394       -0.0217    0.00199193
   152           649.904         0.493       -0.0102    0.00199193
   153            649.89             1       0.00187    0.00199193
   154           685.867         0.827           265   0.000663976
   155           650.657             1          1.74    0.00132795
   156           649.827             1       -0.0107    0.00531181
   157           649.894             1         0.108    0.00531644
   158            649.83             1         0.028     0.0106329
   159           649.786             1      -0.00623     0.0425316
   160           649.795             1        0.0049     0.0274618
   161           649.789             1      -0.00148     0.0549236
   162           649.777             1      -0.00192      0.219694
   163           649.791             1      -0.00239     0.0732314
   164           649.792             1      -0.00187      0.146463
   165           649.785             1     -0.000693      0.585851
                                                    
 Optimization terminated: Constrained optimum found.
 Parameters converged to within tolerance.          

	Estimation completed in 357.7656 seconds.

	Preprocessing time:     0.5156 s

	Computation time:       354.1250 s

	Postprocessing time:    3.1250 s


	Simulation completed in 0.8594 seconds.

	Preprocessing time:     0.2813 s

	Computation time:       0.5781 s

	Postprocessing time:    0.0000 s

diary off
diary outputSet18INCA.txt
