# Supplementary material for: Isotope-assisted metabolic flux analysis as an equality-constrained nonlinear program for improved scalability and robustness
Source: PLoS Comput Biol. 2022 Mar 24;18(3):e1009831. doi: 10.1371/journal.pcbi.1009831 (PMC8947808; doi:10.1371/journal.pcbi.1009831)
Supplement: S1 File — The text files in these folders are used as inputs to eiFlux. The text file modelfile.txt is used to specify which model to run. The GAMS scripts used by eiFlux, in the folder GAMS_Model. A demo version of eiFlux that specifically runs two models listed above, thus fully reproducing the results in this manuscript. This is a compiled Python file, eiFlux_Limited.pyc. This demo version only runs only the two models listed above. Users may change model parameters such as the time nodes, but not the models themselves. After following the instructions given in the Installation_Instructions.pdf file, users may run the eiFlux_Limited.pyc file to run the software. (ZIP) [file pcbi.1009831.s009.zip › EColi_SingleMS_Model/Comparison_eiFlux_INCA_Same_Starting_Parameter_Values/INCA 08.txt]

                                         Directional 
 Iteration      Residual     Step-size    derivative        Lambda
     0            259860
     1            259848      2.86e-05     -2.12e+05     0.0398002
     2            259584      0.000618     -2.31e+05     0.0398002
     3            258332       0.00239     -4.01e+05     0.0398002
     4            257044       0.00269     -2.97e+05     0.0398002
     5            254964       0.00399     -3.35e+05     0.0398002
     6            243967        0.0115     -1.11e+06     0.0398002
     7            241979       0.00391     -3.22e+05     0.0398002
     8            233591       0.00884     -8.86e+05     0.0398002
     9            210067        0.0208     -2.73e+06     0.0398002
    10            196596        0.0249     -4.13e+05     0.0398002
    11            196353      0.000693     -1.79e+05     0.0398002
    12            188031        0.0201     -2.45e+05     0.0398002
    13            181282        0.0177     -2.17e+05     0.0398002
    14            175059        0.0173        -2e+05     0.0398002
    15            173320       0.00533     -1.68e+05     0.0398002
    16            171470       0.00572     -1.67e+05     0.0398002
    17            169248       0.00691     -1.66e+05     0.0398002
    18            166962       0.00719     -1.64e+05     0.0398002
    19            154696        0.0359     -1.89e+05     0.0398002
    20            151859       0.00971     -1.48e+05     0.0398002
    21            136662        0.0496     -1.64e+05     0.0398002
    22            127452        0.0339     -1.41e+05     0.0398002
    23            116767        0.0422     -1.35e+05     0.0398002
    24           75365.9         0.154     -1.65e+05     0.0398002
    25           72791.4        0.0181     -7.08e+04     0.0398002
    26           57514.1         0.106     -7.45e+04     0.0398002
    27           50251.4        0.0671     -5.42e+04     0.0398002
    28           42035.8         0.088     -4.62e+04     0.0398002
    29           33598.5          0.11     -3.77e+04     0.0398002
    30           30185.9        0.0571     -2.92e+04     0.0398002
    31           4485.74         0.606     -8.07e+03     0.0398002
    32           2600.96             1          77.5     0.0398002
    33           2574.05         0.128          -102     0.0132667
    34           2477.59             1         0.566     0.0132667
    35            2467.1             1          35.5     0.0112645
    36           2490.33             1          75.9     0.0144329
    37           2489.63             1          75.1     0.0288657
    38           2485.86             1          71.2      0.115463
    39           2465.05             1          48.5      0.923704
    40            2429.9             1          13.4       1.68813
    41           2429.36             1            17       1.68813
    42           2422.79             1          9.22       3.12034
    43           2423.12             1          8.89       3.31165
    44           2420.79             1          5.04       6.62329
    45           2419.26             1          1.38       7.67929
    46           2317.68             1           -44       8.06467
    47           2082.66             1         -2.05       5.48221
    48           1854.97             1           -48       5.46965
    49           1842.04             1          49.6       2.60132
    50           1822.38             1         -2.39       2.75415
    51           1813.28             1         -1.81       2.61695
    52           1812.51         0.338         -1.19       1.12478
    53           1811.84             1        -0.341       1.12478
    54            1811.4             1        -0.243       1.13924
    55           1811.21             1        -0.138       1.13537
    56           1811.12             1        -0.066       1.13537
    57           1811.11         0.108        -0.109       1.15927
    58           1811.13             1       -0.0134       1.15927
    59           1811.13             1      -0.00444       2.31854
    60           1811.12             1     -0.000188       9.27415
                                                    
 Optimization terminated: Constrained optimum found.
 Parameters converged to within tolerance.          

                                         Directional 
 Iteration      Residual     Step-size    derivative        Lambda
     0           1811.18
     1           1811.18      1.18e-05      2.43e+03   1.02934e-09
     2           1811.15      1.15e-05          -258   2.05869e-09
     3           1811.53      2.39e-05      3.07e+04   2.05869e-09
     4           1811.19      2.39e-05      3.28e+03   4.11738e-09
     5           1811.12      2.38e-05          -747   1.64695e-08
     6            1810.9       2.9e-05          -481   1.64695e-08
     7           1811.45      7.16e-05          -526   1.64695e-08
     8           1811.42      7.17e-05          -994    3.2939e-08
     9           1811.42      7.24e-05          -948   1.31756e-07
    10           1810.99      7.56e-05          -726   1.05405e-06
    11           1810.88      2.13e-05          -451   8.43239e-06
    12           1810.82      6.21e-05          -472   8.43239e-06
    13           1808.47      0.000486      2.05e+05   8.43239e-06
    14           1807.99      0.000558          -611   8.43239e-06
    15            1807.8      0.000175          -533   8.43239e-06
    16           1807.63      0.000174          -533   8.43239e-06
    17           1807.45      0.000171          -531   8.43239e-06
    18           1797.26       0.00943          -529   8.43239e-06
    19           1752.77        0.0422          -506   8.43239e-06
    20           1551.89         0.219          -335   8.43239e-06
    21           1430.87         0.137          -391   8.43239e-06
    22           1919.72        0.0655      4.53e+05   8.43239e-06
    23           1708.11         0.148       1.5e+05   1.68648e-05
    24              1438         0.398      2.78e+03   6.74591e-05
    25            1442.1           0.4      2.82e+03   0.000539673
    26           1442.78         0.401      2.82e+03    0.00431738
    27           1445.68         0.414       2.8e+03     0.0345391
    28           1475.25         0.512       2.8e+03      0.276313
    29           1932.65         0.907      3.58e+03        2.2105
    30           1190.72             1           226        17.684
    31           1190.33       0.00066          -283       16.7439
    32           975.344             1          53.3       16.7439
    33            828.47             1         -24.6       16.3945
    34           782.949             1         -9.85       13.7632
    35           769.647             1         -4.01       9.09453
    36           764.068             1          86.8       5.11612
    37           738.373         0.337         -27.9       6.33486
    38           706.805             1         -5.38       6.33486
    39           699.437             1        -0.814       3.96021
    40           692.275             1         -2.75       2.14728
    41           690.446         0.235         -3.78       1.45147
    42           684.677             1          -2.3       1.45147
    43           679.451             1         -1.82      0.810042
    44           676.145             1         -1.26      0.480106
    45           674.267             1        -0.701      0.273357
    46           673.876             1         0.821      0.115485
    47           676.825             1          5.85      0.129418
    48           673.464             1          0.91      0.258835
    49           672.041             1        -0.232      0.299465
    50           671.581             1        -0.154      0.141036
    51           670.631             1         -0.39     0.0649982
    52           669.702             1       -0.0121     0.0327729
    53           670.223             1          8.84     0.0291391
    54            668.97             1        -0.186     0.0582782
    55           668.978        0.0904        -0.286     0.0273945
    56           668.838         0.181        -0.533     0.0547889
    57           681.908         0.816           117     0.0547889
    58           668.191             1          1.82      0.109578
    59            665.16          0.55        -0.414       0.10873
    60           658.568             1          1.11       0.10873
    61             658.2        0.0253         -7.16     0.0917568
    62           652.506             1         0.476     0.0917568
    63           649.874             1        -0.496     0.0792212
    64           649.682             1        0.0915     0.0310972
    65           649.401             1       -0.0529     0.0313852
    66           649.268             1       -0.0236     0.0311962
    67            649.23             1       0.00561     0.0204444
    68           649.207             1      -0.00211     0.0199665
    69           649.235             1      -0.00131     0.0178761
    70           649.231             1      -0.00164     0.0357521
    71           649.232             1     -0.000907      0.143008
                                                    
 Optimization terminated: Constrained optimum found.
 Parameters converged to within tolerance.          

	Estimation completed in 223.8750 seconds.

	Preprocessing time:     0.3125 s

	Computation time:       220.8906 s

	Postprocessing time:    2.6719 s


	Simulation completed in 1.1563 seconds.

	Preprocessing time:     0.3438 s

	Computation time:       0.8125 s

	Postprocessing time:    0.0000 s

diary off
