# Supplementary material for: Isotope-assisted metabolic flux analysis as an equality-constrained nonlinear program for improved scalability and robustness
Source: PLoS Comput Biol. 2022 Mar 24;18(3):e1009831. doi: 10.1371/journal.pcbi.1009831 (PMC8947808; doi:10.1371/journal.pcbi.1009831)
Supplement: S1 File — The text files in these folders are used as inputs to eiFlux. The text file modelfile.txt is used to specify which model to run. The GAMS scripts used by eiFlux, in the folder GAMS_Model. A demo version of eiFlux that specifically runs two models listed above, thus fully reproducing the results in this manuscript. This is a compiled Python file, eiFlux_Limited.pyc. This demo version only runs only the two models listed above. Users may change model parameters such as the time nodes, but not the models themselves. After following the instructions given in the Installation_Instructions.pdf file, users may run the eiFlux_Limited.pyc file to run the software. (ZIP) [file pcbi.1009831.s009.zip › EColi_SingleMS_Model/Comparison_eiFlux_INCA_Same_Starting_Parameter_Values/INCA 09.txt]

diary outputSet19INCA.txt

                                         Directional 
 Iteration      Residual     Step-size    derivative        Lambda
     0            233623
     1            233610      3.49e-05     -1.74e+05      0.827184
     2            233605      1.52e-05     -1.74e+05      0.827184
     3            186179        0.0405      -9.1e+06      0.827184
     4            163701        0.0252     -4.29e+06      0.827184
     5            138373        0.0812     -1.84e+05      0.827184
     6            114432         0.104      -1.3e+05      0.827184
     7           97022.5         0.104     -8.57e+04      0.827184
     8           96797.9        0.0017     -6.74e+04      0.827184
     9           90691.7         0.104      7.54e+06      0.827184
    10           75831.9        0.0617     -6.18e+05      0.827184
    11           68426.2        0.0534     -7.44e+04      0.827184
    12           63022.7        0.0445     -6.26e+04      0.827184
    13           55279.2        0.0691     -5.74e+04      0.827184
    14           47721.3        0.0778     -4.65e+04      0.827184
    15           42101.6        0.0681     -4.29e+04      0.827184
    16           33736.5         0.107     -4.12e+04      0.827184
    17           31029.5        0.0466     -2.77e+04      0.827184
    18           29675.2        0.0266     -2.24e+04      0.827184
    19           21722.7         0.269      6.31e+04      0.827184
    20           21653.5       0.00263     -1.24e+04      0.827184
    21           18251.3         0.155      1.73e+04      0.827184
    22             14171         0.391      5.87e+03      0.827184
    23           12881.7         0.172       5.7e+04      0.827184
    24           10622.6         0.301     -3.02e+03      0.827184
    25           9959.87          0.13     -2.24e+03      0.827184
    26           9015.26         0.276     -1.33e+03      0.827184
    27           8433.16         0.338          -651      0.827184
    28           8065.34         0.544          -197      0.827184
    29           7974.18         0.508         -47.5      0.827184
    30           7938.31         0.897         -1.96      0.827184
    31           7948.33             1          17.4      0.827184
    32           7942.68             1          10.5       1.65437
    33           7935.99             1          1.88       6.61747
    34           7933.84             1         0.361       6.77488
    35           7933.74             1         0.184       5.84731
    36           7933.45             1         0.145       7.04824
    37           7932.53             1         0.184       6.58429
    38           7932.61             1         0.425       6.45915
    39           7932.45             1         0.172       12.9183
    40           7932.35             1        0.0686       17.7536
    41           7669.01             1         -37.5       17.8286
    42           7633.11             1         -5.46       8.97587
    43           7633.05        0.0157         -1.82       2.99196
    44           7631.26             1        -0.188       2.99196
    45           7602.93             1         -4.39      0.997319
    46           6998.69         0.303          -653      0.935495
    47           6469.75         0.882           224      0.935495
    48           6293.33             1         -4.05      0.935495
    49            6284.3         0.747         -3.73      0.311832
    50           6277.02             1         -2.25      0.311832
    51           6739.86         0.996      2.52e+05      0.103944
    52           6313.64             1          78.2      0.207888
    53           6152.65             1          7.15      0.831551
    54           6152.65      2.78e-05         -56.2      0.277184
    55           6145.26        0.0677         -46.1      0.277184
    56           6130.79         0.789          11.3      0.277184
    57           6129.31             1          28.9      0.277184
    58           6242.84         0.857           197      0.446046
    59           6246.28         0.927           183      0.892092
    60           6158.87             1          62.6       3.56837
    61            6109.5             1          -2.5       28.5469
    62           6106.87             1        -0.778       18.2312
    63           6102.74             1          -1.9       6.07705
    64           6090.94             1         -6.39       2.02568
    65           6783.53           0.4      7.61e+04      0.675228
    66           7007.26         0.604      6.52e+04       1.35046
    67           6014.13             1           -35       5.40182
    68           7690.64          0.53      7.23e+04       1.80061
    69           8229.34         0.941      5.48e+04       3.60121
    70           5889.98             1         -42.5       14.4049
    71           5766.73         0.552         -76.2       4.80162
    72           5692.62         0.468         -65.3       4.80162
    73           5590.06         0.994           -50       4.80162
    74           5569.62             1          3.09       4.80162
    75           5567.36         0.694        -0.955       1.60054
    76           5567.28        0.0794        -0.561       1.60054
    77           5566.62             1        -0.201       1.60054
    78           5566.23             1        -0.212      0.546981
    79           5577.54             1          58.5      0.413849
    80           5563.63             1          9.61      0.827699
    81           5559.54         0.639         -1.81      0.842648
    82           5558.44             1        -0.143      0.842648
    83           5557.77             1        -0.311      0.280883
    84           4910.42         0.789           651     0.0936276
    85           4898.05       0.00931          -704     0.0936276
    86           4494.56         0.634         -98.2     0.0936276
    87           4301.31         0.957         -10.3     0.0936276
    88           4198.33             1         -21.7     0.0936276
    89            4180.3             1         -4.24       0.06829
    90           4175.27             1         -0.49     0.0553331
    91           4173.65         0.303          6.12     0.0184444
    92           4168.24             1          1.57     0.0184444
    93           4168.43         0.225         -3.83     0.0125105
    94           4164.38         0.457         -3.11     0.0250209
    95           4162.89         0.272         -2.85     0.0250209
    96           4165.45             1            14     0.0250209
    97           4162.51             1          7.12     0.0500418
    98           4159.45          0.34         -2.41     0.0729538
    99           4154.22          0.66        -0.202     0.0729538
   100            4154.6             1        0.0277     0.0729538
   101           4154.59             1        0.0252      0.145908
   102           4154.75             1         0.119       0.58363
   103           4154.58             1       -0.0319       4.66904
   104           4153.74             1       -0.0805       37.3523
   105           4153.68             1       -0.0274       20.6842
   106           4156.28             1      -0.00932       20.6743
   107           2944.92             1          -361       41.3486
   108           2732.17        0.0769     -1.21e+03       13.7829
   109           2307.25          0.17     -1.06e+03       13.7829
   110           2143.12         0.724      3.91e+03       13.7829
   111           777.018             1         -55.3       13.7829
   112           749.137             1         0.869       4.59429
   113           739.753         0.218         -17.5       2.92144
   114           719.549             1         -4.08       2.92144
   115           710.677             1           8.5       1.58391
   116           707.579             1          28.7       1.57923
   117           691.158             1        -0.132       2.23638
   118           690.717             1        -0.181      0.745459
   119           690.423          0.28        -0.633      0.374398
   120           690.276             1          14.2      0.374398
   121           686.058             1         0.174      0.509508
   122           684.464             1        -0.518      0.203314
   123           684.106         0.123         -1.32     0.0677712
   124            682.82         0.694         0.799     0.0677712
   125           678.952             1          4.34     0.0677712
   126           679.662         0.902          17.1      0.067535
   127           679.796         0.971          15.7       0.13507
   128           672.876             1          1.49       0.54028
   129           670.827             1        0.0683      0.483174
   130           670.611             1       -0.0521      0.164324
   131           670.459             1       -0.0752     0.0547747
   132           670.138         0.775        -0.174     0.0359853
   133           670.006             1       0.00367     0.0359853
   134            669.95             1       -0.0116     0.0298926
   135           669.946         0.044       -0.0519    0.00996419
   136           669.933         0.168       -0.0437    0.00996419
   137           669.905         0.319       -0.0266    0.00996419
   138            670.09             1          0.28    0.00996419
   139           669.898             1         0.016     0.0199284
   140           669.888             1      -0.00998     0.0302489
   141           669.878             1        0.0114     0.0420031
   142           669.853             1        0.0698     0.0509497
   143           669.928         0.751         0.145     0.0521009
   144           669.945         0.986         0.129      0.104202
   145           669.841             1        0.0174      0.416807
   146           669.826             1       0.00139       0.52917
   147           669.824             1     -0.000508       0.17639
   148           669.822             1     -0.000532      0.175578
   149           669.821             1     -0.000506      0.135308
   150            669.82             1     -0.000432      0.130201
   151           668.106             1        -0.815        0.1302
   152           652.309             1         -2.93     0.0434001
   153           650.518          0.28         -2.74     0.0144667
   154           648.476          0.99       -0.0724     0.0144667
   155           648.432             1      -0.00215     0.0144667
   156           648.427             1      -0.00158    0.00513045
   157            648.44             1          1.32    0.00171015
   158            648.42             1      -0.00406     0.0034203
   159           648.458         0.393         0.804     0.0011401
   160           648.458          0.77         0.405     0.0022802
   161           648.414             1      -0.00252     0.0091208
   162           648.447         0.729         0.226    0.00304027
   163           648.401             1       -0.0135    0.00608053
   164            648.42         0.308        0.0189    0.00202684
   165           648.418         0.571       0.00215    0.00405369
   166            648.39             1      -0.00516     0.0162148
   167           648.395         0.854       -0.0294    0.00540492
   168           648.385             1       0.00203     0.0108098
   169           648.383             1     -0.000974    0.00991062
   170           648.383         0.305      -0.00118     0.0100598
   171           648.378             1       -0.0011     0.0100598
   172           648.368             1      -0.00564    0.00335327
   173             18817         0.736      3.26e+07    0.00111776
   174           648.315             1      -0.00608    0.00223551
   175           18805.3         0.167      4.33e+07    0.00074517
   176           18799.4         0.184      3.94e+07    0.00149034
   177           18794.2          0.28      2.57e+07    0.00596136
   178           650.233             1            16     0.0476909
   179            648.27             1      -0.00791      0.381527
   180           648.213             1        -0.027      0.127176
   181           18757.8         0.894      4.41e+06     0.0423919
   182           648.714             1          2.71     0.0847838
   183           648.163             1       -0.0222      0.339135
   184           648.287             1         0.819      0.113045
   185           648.094             1       -0.0183       0.22609
   186           649.239             1           4.6     0.0753634
   187           648.079             1         0.215      0.150727
   188           647.933             1       -0.0159       0.18684
   189           647.921             1      -0.00155     0.0622799
   190           647.912             1       -0.0039       0.02076
   191           647.866             1       -0.0229    0.00691999
   192           647.478             1         0.195    0.00230666
   193           647.491         0.368          0.96    0.00225139
   194           648.119          0.56          2.65    0.00450279
   195           651.427             1          7.35     0.0180112
   196           647.286             1         0.294      0.144089
   197           647.016             1        0.0775      0.148618
   198           646.813             1       -0.0317      0.148421
   199           646.783         0.758      -0.00332     0.0916491
   200           646.761             1      -0.00297     0.0916491
   201           646.741             1      -0.00185     0.0719675
   202           646.755             1        0.0262     0.0239892
   203           646.735             1       0.00234     0.0479783
   204           646.737             1     -0.000698      0.047978
   205           646.737             1     -0.000902     0.0959561
   206            646.73             1     -0.000387      0.383824
   207           646.737             1     -0.000208      0.127941
   208           646.737             1     -0.000149      0.255883
                                                    
 Optimization terminated: Constrained optimum found.
 Parameters converged to within tolerance.          

                                         Directional 
 Iteration      Residual     Step-size    derivative        Lambda
     0           646.734
     1           646.734      1.23e-05         -4.31   4.53238e-10
     2           646.732      1.34e-05         -2.45   4.53238e-10
     3           646.734       1.5e-05          -2.3   4.53238e-10
     4           646.734      1.45e-05         -2.69   9.06476e-10
     5           646.734       1.3e-05         -4.19    3.6259e-09
     6           646.732      1.15e-05         -4.27   2.90072e-08
     7           646.734      1.98e-05         -2.17   2.90072e-08
     8           646.732      2.09e-05         -1.95   5.80145e-08
     9           646.728       0.00132         -1.09   5.80145e-08
    10           646.727      0.000645         -1.02   5.80145e-08
    11           646.727      0.000171        -0.325   5.80145e-08
    12           646.726      0.000939        -0.276   5.80145e-08
    13           646.726       0.00151        -0.142   5.80145e-08
    14           646.724       0.00695       -0.0923   5.80145e-08
    15           646.712         0.083       -0.0457   5.80145e-08
    16           646.704         0.128       0.00397   5.80145e-08
    17           646.703        0.0122      -0.00615   5.80145e-08
    18           646.698        0.0246        -0.208   5.80145e-08
    19           646.703         0.108        0.0634   5.80145e-08
    20            652.22         0.181      3.33e+04   1.16029e-07
    21           647.444         0.866         0.948   4.64116e-07
    22           647.538             1         0.942   3.71293e-06
    23           646.985             1         0.371   2.97034e-05
    24           646.762             1         0.122   0.000237627
    25           646.721             1        0.0577    0.00190102
    26           646.694             1       0.00443     0.0152081
    27           646.688             1     -0.000985     0.0152672
    28           646.688             1      0.000698    0.00571441
    29           646.688             1     -0.000139    0.00862868
    30           646.688             1     -2.84e-05     0.0084075
    31           646.688             1     -1.28e-05    0.00794405
    32           646.688             1     -9.82e-06     0.0158881
                                                    
 Optimization terminated: Constrained optimum found.
 Parameters converged to within tolerance.          

	Estimation completed in 427.7031 seconds.

	Preprocessing time:     0.5000 s

	Computation time:       424.4531 s

	Postprocessing time:    2.7500 s


	Simulation completed in 0.8438 seconds.

	Preprocessing time:     0.2969 s

	Computation time:       0.5469 s

	Postprocessing time:    0.0000 s

diary off
diary outputSet20INCA.txt
