# Supplementary material for: Isotope-assisted metabolic flux analysis as an equality-constrained nonlinear program for improved scalability and robustness
Source: PLoS Comput Biol. 2022 Mar 24;18(3):e1009831. doi: 10.1371/journal.pcbi.1009831 (PMC8947808; doi:10.1371/journal.pcbi.1009831)
Supplement: S1 File — The text files in these folders are used as inputs to eiFlux. The text file modelfile.txt is used to specify which model to run. The GAMS scripts used by eiFlux, in the folder GAMS_Model. A demo version of eiFlux that specifically runs two models listed above, thus fully reproducing the results in this manuscript. This is a compiled Python file, eiFlux_Limited.pyc. This demo version only runs only the two models listed above. Users may change model parameters such as the time nodes, but not the models themselves. After following the instructions given in the Installation_Instructions.pdf file, users may run the eiFlux_Limited.pyc file to run the software. (ZIP) [file pcbi.1009831.s009.zip › EColi_SingleMS_Model/Comparison_eiFlux_INCA_Same_Starting_Parameter_Values/INCA 10.txt]

                                         Directional 
 Iteration      Residual     Step-size    derivative        Lambda
     0            246744
     1            243451        0.0079     -2.54e+05     0.0617269
     2            240148       0.00828     -2.19e+05     0.0617269
     3            233835        0.0148      -2.6e+05     0.0617269
     4            224625        0.0186      -2.8e+05     0.0617269
     5            210938        0.0326     -2.61e+05     0.0617269
     6            208121       0.00705     -7.23e+05     0.0617269
     7            187017        0.0464     -2.85e+05     0.0617269
     8            184218       0.00801     -1.85e+05     0.0617269
     9            152173        0.0573     -5.46e+05     0.0617269
    10            141824        0.0333      -1.8e+05     0.0617269
    11            102834         0.097     -4.07e+05     0.0617269
    12           91944.6        0.0527     -1.16e+05     0.0617269
    13           86971.2        0.0263     -1.19e+05     0.0617269
    14           71135.6        0.0922     -9.05e+04     0.0617269
    15           69882.6       0.00945     -6.66e+04     0.0617269
    16           65879.4        0.0306     -6.59e+04     0.0617269
    17           59466.2         0.052     -6.23e+04     0.0617269
    18           33948.2         0.233       5.8e+04     0.0617269
    19           28100.3         0.101     -2.86e+04     0.0617269
    20           15654.7          0.28     -2.01e+04     0.0617269
    21           13594.9        0.0944     -1.07e+04     0.0617269
    22           10636.8          0.18     -6.78e+03     0.0617269
    23           8439.31         0.241      4.08e+04     0.0617269
    24           28993.4          0.15      1.01e+08     0.0617269
    25           28576.9         0.293      5.27e+07      0.123454
    26           4958.43             1           317      0.493815
    27           27743.8        0.0796      2.77e+07      0.164605
    28           27682.6         0.108      2.04e+07       0.32921
    29             27367         0.277      7.88e+06       1.31684
    30           4805.76             1         -30.1       10.5347
    31           30971.1         0.769      1.66e+06       3.51158
    32           4438.25             1           357       7.02315
    33           4277.57          0.35          -197       6.60064
    34           4239.72         0.198         -84.8       6.60064
    35           4172.32             1            -7       6.60064
    36           4015.69         0.153          -553       2.20021
    37              3832         0.646           189       2.20021
    38           3772.37             1         -1.87       2.20021
    39           3753.96         0.535         -9.67      0.733405
    40           3864.89             1           685      0.733405
    41           3733.72             1          35.1       1.46681
    42           2690.06         0.815      2.71e+03       0.51715
    43           2354.36         0.252          -551       0.51715
    44           1857.34             1        -0.505       0.51715
    45            1785.6             1         -8.86      0.172383
    46           1723.15         0.888          6.06     0.0574611
    47           2409.08         0.102      4.23e+05     0.0574611
    48           2394.35         0.186      2.28e+05      0.114922
    49           2416.83         0.676      5.94e+04      0.459689
    50           1708.68             1          10.3       3.67751
    51           1701.37             1      -0.00885       3.40133
    52           1699.52             1        -0.219       2.94281
    53           1698.13             1          2.94       2.91341
    54           1802.16             1           826       3.01129
    55           1692.22             1        -0.886       6.02259
    56           1696.28             1            46       5.25191
    57           1685.36             1         -2.43       10.5038
    58           1683.62         0.566          24.2       3.50127
    59           1668.15             1         -2.45       3.50127
    60           1643.59             1         -8.63       2.23628
    61           1620.96             1          16.5      0.864791
    62            2227.1             1      2.08e+03      0.864781
    63           1682.95             1           151       1.72956
    64           1607.96             1         0.957       6.91825
    65            1605.9             1        0.0895       6.17066
    66           1592.35             1         -4.15       2.47967
    67           1582.97             1         -3.45       2.37632
    68           1577.12             1         -2.13       1.98383
    69            1574.8             1        -0.851       1.79665
    70           1574.01             1        -0.178       1.75404
    71           1573.99        0.0202        -0.739       1.71129
    72           1575.86             1          2.09       1.71129
    73           1574.39             1         0.371       3.42258
    74           1573.95             1       -0.0471       13.6903
    75           1478.55             1           -42       17.8046
    76           1211.38             1         -27.6       5.93487
    77           1052.31         0.979           239       1.97829
    78           942.609         0.668         -44.5       1.97829
    79             921.2             1         -3.09       1.97829
    80           919.029         0.617         -1.15       1.10743
    81           917.099             1        -0.361       1.10743
    82           917.164         0.714          1.43       1.07754
    83           916.589             1         0.118       2.15509
    84            915.74         0.295         -1.37       2.45533
    85           915.287             1       0.00381       2.45533
    86           913.575             1          1.87       2.21433
    87           911.336             1         0.125       2.34122
    88           911.596             1         0.334       1.63951
    89           911.293             1       0.00344       3.27903
    90           911.217             1       -0.0203       4.61848
    91           911.058             1       -0.0535       1.53949
    92           802.359             1          4.84      0.513164
    93           760.165         0.381         -37.8      0.171055
    94           755.159        0.0565         -42.1      0.171055
    95           754.511       0.00752         -42.5      0.171055
    96           712.965             1         -6.96      0.171055
    97           698.294          0.78         -5.12     0.0570183
    98           696.646         0.235         -3.06     0.0570183
    99           695.643         0.202          -2.3     0.0570183
   100           1663.23         0.421      1.48e+05     0.0570183
   101           1632.05         0.795      7.58e+04      0.114037
   102            693.64             1        -0.326      0.456146
   103            1607.2         0.549      7.35e+04      0.152049
   104           803.949             1      2.01e+03      0.304097
   105           693.382             1        -0.147       1.21639
   106           731.427             1           390      0.405463
   107           692.801             1        -0.223      0.810926
   108           1538.95         0.576      2.71e+04      0.270309
   109           1540.47         0.989      1.59e+04      0.540617
   110            692.19             1        -0.336       2.16247
   111           790.084             1           679      0.720823
   112           691.738             1          1.56       1.44165
   113           692.207             1          5.92       1.44117
   114           690.114             1        -0.487       2.88233
   115           696.057             1          20.1      0.960777
   116           689.703             1         0.963       1.92155
   117           688.649             1        -0.234       1.92671
   118           688.402             1        0.0413      0.712702
   119           688.226             1       -0.0412      0.665211
   120           688.149             1       -0.0304      0.221737
   121           688.088             1       -0.0334      0.140404
   122           688.093             1       -0.0137     0.0468012
   123           688.061             1       -0.0213     0.0936024
   124           688.038             1       -0.0142      0.089546
   125           688.024             1       -0.0125     0.0629963
   126           688.009         0.562        -0.013     0.0620374
   127           688.015             1      -0.00523     0.0620374
   128           688.015             1      -0.00225      0.124075
   129           688.006             1      -0.00104      0.496299
   130           688.006             1     -0.000708      0.527352
   131           688.005             1     -0.000634      0.588304
   132           688.005         0.528     -0.000607      0.588297
   133           688.004             1     -0.000596      0.588297
   134           688.003             1     -0.000604      0.564004
   135           688.003             1     -0.000603       0.54974
   136           688.013             1     -0.000547       0.54558
                                                    
 Optimization terminated: Constrained optimum found.
 Parameters converged to within tolerance.          

                                         Directional 
 Iteration      Residual     Step-size    derivative        Lambda
     0           688.003
     1           688.002      1.27e-05         -37.8   5.93926e-10
     2           688.001      1.74e-05         -37.9   5.93926e-10
     3           687.999      2.93e-05         -37.6   5.93926e-10
     4           687.997       1.8e-05         -37.5   5.93926e-10
     5           687.995      3.48e-05         -37.1   5.93926e-10
     6           687.992      3.51e-05         -36.9   5.93926e-10
     7           687.982      0.000277     -3.64e+03   5.93926e-10
     8           687.747       0.00121      1.87e+03   5.93926e-10
     9           687.738      0.000414         -34.4   5.93926e-10
    10           687.718      0.000359         -33.1   5.93926e-10
    11           687.677        0.0012         -27.8   5.93926e-10
    12           735.662      0.000215      1.79e+08   5.93926e-10
    13           735.659      0.000335      1.15e+08   1.18785e-09
    14            735.64       0.00105      3.67e+07   4.75141e-09
    15           690.095       0.00676           777   3.80113e-08
    16           690.182       0.00683           867    3.0409e-07
    17           690.163       0.00709           836   2.43272e-06
    18           690.066       0.00882           666   1.94618e-05
    19           687.685        0.0168          66.9   0.000155694
    20           686.249        0.0352         -19.6    0.00124555
    21           688.922         0.183           751    0.00124555
    22           829.409         0.323      2.65e+04    0.00249111
    23           665.038             1          0.46    0.00996443
    24           660.707         0.205         -7.87    0.00332148
    25           656.386         0.569          5.14    0.00332148
    26           655.526         0.143         -1.26    0.00332148
    27           667.925         0.694           391    0.00332148
    28           675.349             1          31.8    0.00664295
    29           667.517             1          20.5     0.0265718
    30           653.311             1         0.661      0.212574
    31           652.173             1        -0.162      0.206212
    32           652.088             1        0.0449      0.111532
    33           651.962             1       -0.0241      0.112486
    34           651.954             1        0.0181     0.0565409
    35           651.912             1      -0.00989     0.0702074
    36           651.911             1      0.000955     0.0234025
    37           651.816             1       -0.0247     0.0429009
    38           651.831             1         0.161     0.0143003
    39           651.791             1         0.016     0.0286006
    40           651.813             1      -0.00022     0.0285978
    41           651.814             1     -6.24e-05     0.0571955
    42           651.811             1      -0.00141      0.228782
    43           651.802             1      -0.00313       1.83026
                                                    
 Optimization terminated: Constrained optimum found.
 Parameters converged to within tolerance.          

	Estimation completed in 1313.8438 seconds.

	Preprocessing time:     0.7188 s

	Computation time:       1303.7188 s

	Postprocessing time:    9.4063 s


	Simulation completed in 1.5313 seconds.

	Preprocessing time:     0.3906 s

	Computation time:       1.0938 s

	Postprocessing time:    0.0469 s

diary off
