# Supplementary material for: Isotope-assisted metabolic flux analysis as an equality-constrained nonlinear program for improved scalability and robustness
Source: PLoS Comput Biol. 2022 Mar 24;18(3):e1009831. doi: 10.1371/journal.pcbi.1009831 (PMC8947808; doi:10.1371/journal.pcbi.1009831)
Supplement: S1 File — The text files in these folders are used as inputs to eiFlux. The text file modelfile.txt is used to specify which model to run. The GAMS scripts used by eiFlux, in the folder GAMS_Model. A demo version of eiFlux that specifically runs two models listed above, thus fully reproducing the results in this manuscript. This is a compiled Python file, eiFlux_Limited.pyc. This demo version only runs only the two models listed above. Users may change model parameters such as the time nodes, but not the models themselves. After following the instructions given in the Installation_Instructions.pdf file, users may run the eiFlux_Limited.pyc file to run the software. (ZIP) [file pcbi.1009831.s009.zip › EColi_SingleMS_Model/Comparison_eiFlux_INCA_Same_Starting_Parameter_Values/INCA 11.txt]

                                         Directional 
 Iteration      Residual     Step-size    derivative        Lambda
     0            275026
     1            260722        0.0201     -4.09e+05      0.278899
     2            256226       0.00862     -2.85e+05      0.278899
     3            230097        0.0305     -1.53e+06      0.278899
     4            226699       0.00766     -2.67e+05      0.278899
     5            219674         0.015     -3.12e+05      0.278899
     6            184585        0.0525     -7.72e+05      0.278899
     7            173810        0.0279     -2.84e+05      0.278899
     8            157415        0.0431     -2.47e+05      0.278899
     9            146627        0.0354      -1.5e+05      0.278899
    10            131440        0.0558     -1.25e+05      0.278899
    11            103319         0.119     -1.06e+05      0.278899
    12           90373.9        0.0622      -9.5e+04      0.278899
    13             45484          0.23     -7.44e+04      0.278899
    14           29246.4          0.17     -4.76e+04      0.278899
    15           26698.3        0.0463     -2.71e+04      0.278899
    16             21548         0.106     -2.33e+04      0.278899
    17           15243.4         0.171      -1.7e+04      0.278899
    18           11552.9          0.15     -1.15e+04      0.278899
    19           5524.53          0.37     -2.57e+04      0.278899
    20           4862.06         0.097     -3.24e+03      0.278899
    21           2508.41         0.559     -1.25e+03      0.278899
    22           2241.16         0.206          -583      0.278899
    23           1820.02         0.762          -108      0.278899
    24           3984.41             1      1.18e+05      0.278899
    25           1777.86         0.769          1.63      0.557798
    26           1768.94             1          14.8      0.557798
    27           1763.58         0.983          15.6      0.573093
    28            1759.5         0.499          16.9      0.573093
    29           1755.74          0.66          1.45      0.573093
    30           1756.96             1          3.64      0.573093
    31            1756.6             1          3.08       1.14619
    32            1754.5             1         0.859       4.58474
    33           1753.74             1         0.711       4.61972
    34           1753.37             1         0.862       4.84831
    35           1753.01             1          0.47       5.41248
    36           1752.73             1         0.357       5.98745
    37           1752.57             1         0.163       6.08537
    38           1752.39             1        0.0836       6.71839
    39           1752.32             1        0.0211       6.67916
    40           1752.21             1      -0.00231       6.85047
    41           1752.14             1        -0.023       4.52745
    42           1752.04             1       -0.0173       4.50279
    43           1751.88             1       -0.0583       1.58736
    44           1751.73             1        0.0226       1.45699
    45           1751.71        0.0601        -0.172        1.3376
    46            1751.7             1        0.0923        1.3376
    47           1751.68             1         0.297       2.25668
    48           1751.72             1         0.334       3.60963
    49           1751.61             1         0.162       7.21926
    50           1751.52             1        0.0512       9.73233
    51           1751.52             1       0.00944       9.53659
    52           1751.52             1       0.00119       19.0732
    53           1751.53             1      -0.00369       76.2927
                                                    
 Optimization terminated: Constrained optimum found.
 Parameters converged to within tolerance.          

                                         Directional 
 Iteration      Residual     Step-size    derivative        Lambda
     0           1751.48
     1           1751.43      2.81e-05          -958   9.51685e-10
     2           1751.38      2.93e-05          -782   9.51685e-10
     3           1751.36      1.52e-05          -773   9.51685e-10
     4           1751.31      3.33e-05          -799   9.51685e-10
     5              1751       0.00025     -1.15e+03   9.51685e-10
     6           1750.62      0.000225     -2.61e+03   9.51685e-10
     7           1750.21      0.000306          -641   9.51685e-10
     8           1744.71       0.00259      1.47e+05   9.51685e-10
     9            1744.6      7.69e-05          -685   9.51685e-10
    10           1742.55       0.00134     -1.04e+03   9.51685e-10
    11           2009.04       0.00835      1.94e+06   9.51685e-10
    12           2009.09       0.00834      1.94e+06   1.90337e-09
    13           2009.14       0.00833      1.95e+06   7.61348e-09
    14           2009.15       0.00833      1.95e+06   6.09078e-08
    15           2009.15       0.00834      1.95e+06   4.87263e-07
    16           2009.11       0.00839      1.93e+06    3.8981e-06
    17            2008.8       0.00881      1.84e+06   3.11848e-05
    18           2005.88        0.0123      1.32e+06   0.000249478
    19           1742.53      1.07e-05          -623    0.00199583
    20            1973.7        0.0443      3.83e+05    0.00199583
    21           1917.36        0.0825      2.12e+05    0.00399166
    22           1431.25         0.191      2.85e+03     0.0159666
    23           1389.32        0.0676          -292     0.0159666
    24           1318.78         0.134          -233     0.0159666
    25           1337.98         0.919      4.43e+03     0.0159666
    26           1123.75             1          1.31     0.0319332
    27           1095.46         0.338         -29.9     0.0106444
    28           1060.41             1         -6.93     0.0106444
    29           1334.12         0.157       2.8e+04    0.00354814
    30           1337.56         0.309      1.45e+04    0.00709628
    31           1054.37             1          11.1     0.0283851
    32           1208.37         0.619       1.8e+03     0.0283364
    33           1049.61         0.667          6.81     0.0566728
    34           1040.18             1            -2     0.0566728
    35           1034.82             1         -1.17     0.0188909
    36           1034.79       0.00183         -9.38    0.00629698
    37           1574.59         0.295      1.26e+06    0.00629698
    38           1645.78         0.582      6.77e+05      0.012594
    39           1053.12         0.857            35     0.0503758
    40           1035.27             1          16.8      0.403007
    41           1026.04             1         -3.62       3.22405
    42           1018.82             1         -3.42       1.07468
    43           1014.11             1         -1.82      0.358228
    44           1011.85             1         -1.37      0.119409
    45           2311.85         0.118       1.7e+06     0.0398031
    46           2314.77         0.184      1.09e+06     0.0796062
    47           2332.44         0.579      3.41e+05      0.318425
    48            1010.9             1       -0.0688        2.5474
    49           1009.92             1        -0.591       2.41726
    50           2375.06          0.79      1.33e+05      0.805755
    51           1006.05             1         -4.28       1.61151
    52           2282.04         0.605      5.42e+04       0.53717
    53           2279.84         0.802      4.07e+04       1.07434
    54           1001.77             1         -2.43       4.29736
    55           1002.44             1            14       1.43245
    56           999.393             1          1.25       2.86491
    57           998.523             1       -0.0752      0.954969
    58           998.487             1       -0.0114      0.318323
    59           998.504             1        0.0205      0.221073
    60           998.497             1        0.0134      0.442147
    61           998.485             1     -8.35e-05       1.76859
    62           998.486             1     -0.000243       2.48183
    63           998.483             1     -0.000831       4.96365
                                                    
 Optimization terminated: Constrained optimum found.
 Parameters converged to within tolerance.          

	Estimation completed in 193.8438 seconds.

	Preprocessing time:     1.0000 s

	Computation time:       190.2500 s

	Postprocessing time:    2.5938 s


	Simulation completed in 0.9375 seconds.

	Preprocessing time:     0.2969 s

	Computation time:       0.5938 s

	Postprocessing time:    0.0469 s

diary off
