# Supplementary material for: Isotope-assisted metabolic flux analysis as an equality-constrained nonlinear program for improved scalability and robustness
Source: PLoS Comput Biol. 2022 Mar 24;18(3):e1009831. doi: 10.1371/journal.pcbi.1009831 (PMC8947808; doi:10.1371/journal.pcbi.1009831)
Supplement: S1 File — The text files in these folders are used as inputs to eiFlux. The text file modelfile.txt is used to specify which model to run. The GAMS scripts used by eiFlux, in the folder GAMS_Model. A demo version of eiFlux that specifically runs two models listed above, thus fully reproducing the results in this manuscript. This is a compiled Python file, eiFlux_Limited.pyc. This demo version only runs only the two models listed above. Users may change model parameters such as the time nodes, but not the models themselves. After following the instructions given in the Installation_Instructions.pdf file, users may run the eiFlux_Limited.pyc file to run the software. (ZIP) [file pcbi.1009831.s009.zip › EColi_SingleMS_Model/Comparison_eiFlux_INCA_Same_Starting_Parameter_Values/INCA 12.txt]

                                         Directional 
 Iteration      Residual     Step-size    derivative        Lambda
     0            310722
     1            310675      8.55e-05     -2.69e+05     0.0395352
     2            304748       0.00568     -7.91e+05     0.0395352
     3            295846       0.00736      -1.2e+06     0.0395352
     4            287453        0.0124     -4.26e+05     0.0395352
     5            279490        0.0134     -3.15e+05     0.0395352
     6            277887       0.00301      -2.6e+05     0.0395352
     7            275941       0.00364     -2.61e+05     0.0395352
     8            268401        0.0136     -2.73e+05     0.0395352
     9            260624        0.0145     -2.72e+05     0.0395352
    10            251618         0.016     -2.03e+06     0.0395352
    11            217250        0.0305     -6.55e+05     0.0395352
    12            176742        0.0716     -3.72e+05     0.0395352
    13            159349        0.0463     -2.01e+05     0.0395352
    14            137464        0.0665     -1.72e+05     0.0395352
    15           94155.5          0.14     -9.08e+04     0.0395352
    16           86832.2        0.0393     -9.66e+04     0.0395352
    17           53857.9         0.175     -1.21e+05     0.0395352
    18             24429          0.27      -5.7e+04     0.0395352
    19           20193.3        0.0944     -2.27e+04     0.0395352
    20           15536.3         0.128     -1.83e+04     0.0395352
    21           14098.9        0.0531     -1.37e+04     0.0395352
    22           11666.4        0.0996     -1.23e+04     0.0395352
    23           10067.9        0.0804     -9.88e+03     0.0395352
    24            9553.8        0.0308     -8.33e+03     0.0395352
    25           8556.53        0.0648      -7.6e+03     0.0395352
    26            3014.8         0.554     -3.07e+03     0.0395352
    27           1972.81         0.573          -424     0.0395352
    28            1723.7             1          10.3     0.0395352
    29           1716.12         0.592         -1.08     0.0131784
    30           1713.21             1         0.819     0.0131784
    31           1710.78             1          -0.4     0.0132568
    32           1707.87          0.14         -9.34     0.0131584
    33           1706.95             1        0.0513     0.0131584
    34           1707.01             1         0.117    0.00438614
    35           1694.06             1         0.918    0.00877228
    36           1693.99             1          1.86    0.00710566
    37           1692.55          0.73         0.494      0.013179
    38           1693.18         0.322          8.36      0.013179
    39           1648.68         0.127          8.79      0.026358
    40           1642.32          0.42           183      0.026358
    41           1627.43             1          1.12      0.026358
    42           1627.58             1          11.8      0.008786
    43           1625.98             1        -0.333      0.017572
    44           5854.39         0.273      6.22e+05    0.00585733
    45           5854.03         0.474      3.58e+05     0.0117147
    46           1625.06             1          1.46     0.0468587
    47           5704.73         0.214      3.45e+05     0.0156196
    48           5704.98         0.265      2.79e+05     0.0312391
    49           5706.48         0.571       1.3e+05      0.124956
    50           1622.47             1        -0.761      0.999651
    51           5525.03         0.833      6.42e+04      0.333217
    52           1665.51             1           174      0.666434
    53           1621.32             1        -0.446       2.66574
    54           1647.37             1          94.7      0.888579
    55            1620.2             1          1.93       1.77716
    56           1617.35             1        -0.704       1.66162
    57           1615.83             1         0.288      0.553875
    58           1615.69             1        0.0709      0.184625
    59           1615.39             1        0.0389      0.198309
    60           1615.43         0.381       -0.0262     0.0661029
    61           1615.56         0.759        0.0171      0.132206
    62           1615.62             1        0.0363      0.528823
    63           1615.59             1        0.0229       4.23058
                                                    
 Optimization terminated: Constrained optimum found.
 Parameters converged to within tolerance.          

                                         Directional 
 Iteration      Residual     Step-size    derivative        Lambda
     0           1615.42
     1            1615.4      1.34e-05          -640   3.67501e-10
     2           1615.36      3.77e-05          -588   3.67501e-10
     3           1615.35      1.31e-05          -319   3.67501e-10
     4           1615.34      1.21e-05          -243   3.67501e-10
     5           1615.33      2.66e-05          -425   3.67501e-10
     6           1615.32      1.14e-05          -256   3.67501e-10
     7           1615.29      6.09e-05          -215   3.67501e-10
     8           1615.26      7.27e-05          -228   3.67501e-10
     9           1614.87      0.000359     -5.84e+03   3.67501e-10
    10           1614.85      4.48e-05          -205   3.67501e-10
    11            1614.8      0.000336           138   3.67501e-10
    12           1614.79      3.77e-05          -193   3.67501e-10
    13           1614.78      2.01e-05          -193   3.67501e-10
    14           1614.09       0.00185          -190   3.67501e-10
    15           1613.91      0.000518          -178   3.67501e-10
    16            1611.4       0.00709          -148   3.67501e-10
    17           1602.36        0.0279          -162   3.67501e-10
    18           1563.89         0.219          4.31   3.67501e-10
    19           1557.14        0.0267          -117   3.67501e-10
    20            1552.3        0.0196          -116   3.67501e-10
    21           1460.81             1          22.5   3.67501e-10
    22           1320.56             1         -32.4   3.13592e-10
    23           1315.92        0.0256         -59.9   2.30647e-10
    24           1174.95             1         -13.9   2.30647e-10
    25           1125.43             1           -10   7.68824e-11
    26           1125.42      0.000196         -20.1   2.56275e-11
    27           1111.92          0.45            -9   2.56275e-11
    28           1092.74             1         -5.29   2.56275e-11
    29           1088.14        0.0427         -53.7   8.54249e-12
    30           1066.83         0.642          25.1   8.54249e-12
    31            1034.2             1         -1.28   8.54249e-12
    32           964.281         0.771           -29    2.8475e-12
    33           953.741         0.688           139    2.8475e-12
    34           875.835             1         -3.43    2.8475e-12
    35           860.483             1          16.9   9.49166e-13
    36           852.176             1          9.56   9.55255e-13
    37           844.702         0.287         -6.73   9.59697e-13
    38           843.824        0.0723         -5.34   9.59697e-13
    39           840.855             1         0.272   9.59697e-13
    40           846.855             1          10.3   9.37363e-13
    41           846.855             1          10.3   1.87473e-12
    42           846.855             1          10.3    7.4989e-12
    43           846.855             1          10.3   5.99912e-11
    44           846.855             1          10.3    4.7993e-10
    45           846.855             1          10.3   3.83944e-09
    46           846.855             1          10.3   3.07155e-08
    47           846.855             1          10.3   2.45724e-07
    48           846.855             1          10.3   1.96579e-06
    49           846.855             1          10.3   1.57263e-05
    50           846.854             1          10.3   0.000125811
    51           846.844             1          10.3    0.00100649
    52           846.772             1          10.1    0.00805189
    53            846.23             1          9.31     0.0644151
    54           843.454             1          5.19      0.515321
    55           839.845             1         0.371       4.12257
    56           839.632             1          0.02       3.83672
    57           839.629             1       -0.0105       3.77273
    58           839.624             1       -0.0126       6.23766
    59           839.621             1      -0.00861       8.15215
    60           839.617             1      -0.00673       9.67524
    61           839.612             1      -0.00565       10.9949
    62           839.608             1      -0.00543       11.0069
    63           839.604             1      -0.00515       11.3042
    64           839.599             1      -0.00503       11.3548
    65           839.594             1      -0.00495       11.3558
    66           839.588             1       -0.0049       11.3534
    67           839.584             1      -0.00487       11.3127
    68           839.577             1      -0.00482        11.338
    69            839.57             1      -0.00494       10.9464
    70           839.563             1      -0.00517       10.3641
    71           839.555             1      -0.00553        9.5672
    72           839.544             1      -0.00607       8.56005
    73           839.526             1       -0.0113       4.24643
    74           839.505             1       -0.0124       3.63958
    75           839.482             1       -0.0139       2.90366
    76           839.469             1       -0.0147       2.28204
    77           839.448             1       -0.0117       2.30204
    78           839.429             1       -0.0108       1.67524
    79           839.418             1      -0.00714       1.51778
    80           839.413             1      -0.00393       1.47293
    81           839.411             1      -0.00193         1.471
    82           839.528             1     -0.000682       1.51338
    83           839.411             1     -0.000626       3.02676
    84           839.527             1     -0.000295       3.02652
                                                    
 Optimization terminated: Constrained optimum found.
 Parameters converged to within tolerance.          

	Estimation completed in 215.1406 seconds.

	Preprocessing time:     0.8750 s

	Computation time:       212.0156 s

	Postprocessing time:    2.2500 s


	Simulation completed in 0.7813 seconds.

	Preprocessing time:     0.2969 s

	Computation time:       0.4219 s

	Postprocessing time:    0.0625 s

diary off
