# Supplementary material for: Isotope-assisted metabolic flux analysis as an equality-constrained nonlinear program for improved scalability and robustness
Source: PLoS Comput Biol. 2022 Mar 24;18(3):e1009831. doi: 10.1371/journal.pcbi.1009831 (PMC8947808; doi:10.1371/journal.pcbi.1009831)
Supplement: S1 File — The text files in these folders are used as inputs to eiFlux. The text file modelfile.txt is used to specify which model to run. The GAMS scripts used by eiFlux, in the folder GAMS_Model. A demo version of eiFlux that specifically runs two models listed above, thus fully reproducing the results in this manuscript. This is a compiled Python file, eiFlux_Limited.pyc. This demo version only runs only the two models listed above. Users may change model parameters such as the time nodes, but not the models themselves. After following the instructions given in the Installation_Instructions.pdf file, users may run the eiFlux_Limited.pyc file to run the software. (ZIP) [file pcbi.1009831.s009.zip › EColi_SingleMS_Model/Comparison_eiFlux_INCA_Same_Starting_Parameter_Values/INCA 13.txt]

                                         Directional 
 Iteration      Residual     Step-size    derivative        Lambda
     0            288350
     1            288345      1.12e-05     -2.43e+05     0.0842094
     2            286339       0.00411     -3.07e+05     0.0842094
     3            284962       0.00292     -2.75e+05     0.0842094
     4            265918        0.0198     -1.96e+06     0.0842094
     5            253874       0.00918     -5.08e+07     0.0842094
     6            227307        0.0455     -3.56e+05     0.0842094
     7            220466       0.00729     -6.47e+07     0.0842094
     8            217293       0.00835     -2.03e+05     0.0842094
     9            207132        0.0267     -1.95e+05     0.0842094
    10            185859        0.0378      -3.9e+05     0.0842094
    11            173184        0.0242     -3.38e+05     0.0842094
    12            157624        0.0288      1.13e+06     0.0842094
    13            150855        0.0207     -1.68e+05     0.0842094
    14            119216        0.0793     -2.42e+05     0.0842094
    15            115841        0.0156     -1.16e+05     0.0842094
    16            106067        0.0295     -6.29e+05     0.0842094
    17           98190.2        0.0428     -9.03e+04     0.0842094
    18           94662.6        0.0204     -8.57e+04     0.0842094
    19           87674.1        0.0427     -8.01e+04     0.0842094
    20           84091.8        0.0236      -7.5e+04     0.0842094
    21             81510        0.0177     -7.22e+04     0.0842094
    22           79588.2        0.0136     -7.01e+04     0.0842094
    23           75164.8        0.0326     -6.65e+04     0.0842094
    24           67138.3        0.0643     -6.02e+04     0.0842094
    25           63582.5        0.0809       3.5e+06     0.0842094
    26           53417.8         0.114     -4.23e+04     0.0842094
    27           50842.1        0.0356     -3.57e+04     0.0842094
    28           39359.6         0.183     -2.77e+04     0.0842094
    29           33939.2         0.119     -2.07e+04     0.0842094
    30           29557.2         0.113     -1.39e+04     0.0842094
    31             27077        0.0821     -1.45e+04     0.0842094
    32           25078.4         0.078     -1.23e+04     0.0842094
    33           24007.6         0.048      -1.1e+04     0.0842094
    34           20895.1         0.157     -9.47e+03     0.0842094
    35           16448.9         0.293     -6.93e+03     0.0842094
    36           14448.2         0.185     -5.37e+03     0.0842094
    37           14700.1         0.186       8.6e+05     0.0842094
    38           13567.6         0.191      1.95e+04      0.168419
    39           13054.3         0.149     -1.56e+03      0.168419
    40           12418.4         0.819           986      0.168419
    41           12154.3         0.232          -477      0.168419
    42           12074.4         0.109          -344      0.168419
    43           11799.4          0.94         -1.53      0.168419
    44           11774.7             1            14      0.168419
    45           11766.4             1          1.03      0.123067
    46           14745.7         0.573      2.08e+05     0.0410222
    47           14742.3         0.651      1.83e+05     0.0820444
    48           11812.8             1           492      0.328178
    49           11765.3             1        -0.117       2.62542
    50           11764.8             1         0.122      0.875141
    51           11764.3             1        0.0718      0.291714
    52           11764.1             1         -0.07      0.176969
    53           11778.1         0.474           150     0.0589897
    54             11575         0.138          -628      0.117979
    55           11289.7         0.694           527      0.117979
    56             11163         0.301      3.08e+03      0.117979
    57           11017.5             1            69      0.117979
    58             11035         0.196      2.93e+03     0.0675514
    59           11032.3         0.317      1.83e+03      0.135103
    60           11005.8             1           104      0.540411
    61           10992.1             1          1.41      0.540414
    62           10991.9             1         0.743      0.256096
    63           10991.6             1         0.317      0.301235
    64           10991.2             1         0.329      0.301339
    65             10991             1         0.107      0.300844
    66           10596.5         0.708          63.9      0.230134
    67             10303         0.488          -162      0.230134
    68           10154.3             1          12.1      0.230134
    69           10209.1             1           128      0.209285
    70             10202             1           117       0.41857
    71           10170.4             1          79.4       1.67428
    72           10113.8             1          2.45       13.3942
    73             10106             1         -1.87       10.1012
    74           10103.9             1          11.6       5.97676
    75           10097.6             1          1.19       7.61554
    76           10097.1             1         0.325       7.42015
    77           10096.8             1        0.0797       7.42077
    78           10096.6             1       -0.0149        7.5319
    79           10096.6             1       -0.0328       7.13504
    80           10096.5             1       -0.0314       7.21101
    81           10096.4             1       -0.0294       6.92352
    82           10096.3             1       -0.0342       5.32032
    83           10096.1             1       -0.0727       1.77344
    84           8553.27             1           127      0.591146
    85           7985.36             1           215      0.220949
    86           8101.34             1           852      0.214604
    87           8045.11             1           766      0.429208
    88           7833.74             1           435       1.71683
    89           7594.11             1          76.2       1.81872
    90           8062.52         0.777      3.46e+03        1.5313
    91           7681.33             1           357        3.0626
    92           7563.26             1          6.78       12.2504
    93           7555.05             1          3.22       12.2783
    94           7551.99             1           1.1       12.0378
    95           7551.24             1         0.446        12.027
    96           7550.64             1         0.156       12.0271
    97           7550.59             1        0.0773       10.9402
    98           7545.44             1          -1.1       13.7409
    99           7531.71             1         -3.14        4.5803
   100           7531.39         0.101         -1.81       1.52677
   101           7529.59             1        0.0718       1.52677
   102           7529.79             1         0.398      0.508922
   103           7529.77             1         0.369       1.01784
   104           7529.66             1         0.254       4.07138
   105           7529.49             1        0.0453        32.571
                                                    
 Optimization terminated: Constrained optimum found.
 Parameters converged to within tolerance.          

                                         Directional 
 Iteration      Residual     Step-size    derivative        Lambda
     0           7526.78
     1           7526.53      2.96e-05     -3.19e+03   2.24858e-09
     2           7526.31      2.76e-05     -3.65e+03   2.24858e-09
     3           7526.06       3.4e-05     -3.35e+03   2.24858e-09
     4           7525.96      1.25e-05     -3.69e+03   2.24858e-09
     5           7582.52      8.05e-05      8.92e+07   2.24858e-09
     6           7582.53      7.82e-05      9.19e+07   4.49715e-09
     7           7582.36        0.0001      7.16e+07   1.79886e-08
     8           7580.96      0.000308      2.32e+07   1.43909e-07
     9           7523.36      0.000807           383   1.15127e-06
    10           7523.13      4.01e-05     -2.62e+03   1.15127e-06
    11           7575.23      0.000908      4.69e+06   1.15127e-06
    12           7569.84       0.00174      2.45e+06   2.30254e-06
    13           7493.68       0.00464          -842   9.21017e-06
    14           7541.35       0.00156       1.1e+06   9.21017e-06
    15           7537.28        0.0022      7.77e+05   1.84203e-05
    16           7510.94       0.00644      2.66e+05   7.36813e-05
    17           14791.7        0.0256      1.09e+08   0.000589451
    18           14757.2        0.0448      6.29e+07    0.00471561
    19           7196.17        0.0746      4.39e+03     0.0377248
    20           14254.2         0.144      1.24e+07     0.0377248
    21           6275.16         0.197     -1.69e+03     0.0754497
    22           12580.2         0.248      1.49e+06     0.0754497
    23           12552.2         0.301      1.24e+06      0.150899
    24           5285.54         0.316          -327      0.603598
    25            4781.3        0.0966     -2.66e+03      0.603598
    26           9259.75         0.151      3.82e+05      0.603598
    27            9722.7          0.17      3.65e+05        1.2072
    28           4709.12        0.0169      -2.1e+03       4.82878
    29             11552         0.271      2.71e+05       4.82878
    30           13345.6          0.39       2.2e+05       9.65756
    31           5139.22         0.834      1.15e+04       38.6302
    32           4264.93         0.249          -771       309.042
    33           3292.85             1          -296       309.042
    34           2626.15             1           882       103.014
    35           2418.68         0.113          -835       69.9118
    36           1506.99             1         -33.8       69.9118
    37           1227.41             1         -34.4       23.3039
    38           1177.49         0.491         -45.5       7.76798
    39           1099.35             1         -11.2       7.76798
    40           1018.31             1         -7.88       6.99541
    41           981.503             1         -6.05       5.39033
    42           928.087         0.845          56.3       1.79678
    43            888.69             1         -0.81       1.79678
    44            877.31         0.589          46.5      0.598925
    45           862.153             1          1.54      0.598925
    46           855.861             1          12.8      0.494543
    47           828.537             1         -10.6      0.487038
    48           787.498             1          10.2      0.162346
    49           769.038             1          18.7      0.101141
    50           953.069         0.423      4.69e+03     0.0994861
    51           955.235         0.653      3.04e+03      0.198972
    52           760.013             1            15      0.795889
    53           760.647         0.885          33.6      0.792911
    54           750.566             1          3.62       1.58582
    55           747.967         0.111         -9.55       1.50103
    56           735.642             1         -1.67       1.50103
    57           724.367             1         -1.44      0.500343
    58           715.304             1          1.23      0.205147
    59           713.878         0.689        -0.494      0.167539
    60           713.631             1       -0.0312      0.167539
    61            713.52             1       -0.0346     0.0633191
    62           713.326             1       -0.0615     0.0561429
    63           713.037             1        0.0289     0.0187143
    64            712.97             1      -0.00165     0.0174935
    65           712.964        0.0811       -0.0853    0.00583118
    66           713.086         0.647         0.279    0.00583118
    67           712.984             1         0.078     0.0116624
    68           712.922             1      -0.00316     0.0466495
    69           712.918             1     -0.000821     0.0155498
    70            712.91             1      0.000392     0.0155395
    71            712.99             1        0.0428    0.00517982
    72            712.93             1       0.00861     0.0103596
    73           712.902             1       0.00108     0.0414386
    74           712.909             1     -0.000613     0.0138129
    75           712.911             1      0.000947     0.0276257
    76           704.508             1         -2.69      0.110503
    77           1661.15         0.538      2.23e+03     0.0368343
    78            1658.7         0.597         2e+03     0.0736685
    79           1639.94         0.949      1.22e+03      0.294674
    80           700.155             1        -0.132       2.35739
    81           1224.62             1           752      0.785798
    82           778.758             1           147        1.5716
    83           695.107             1         -1.47       6.28638
    84           706.475             1          28.8       2.09546
    85           691.546             1         0.393       4.19092
    86           687.125             1         -1.17       3.98216
    87           684.805             1         0.141       2.30959
    88             682.8             1        -0.494       2.24758
    89           682.123             1       -0.0578       1.53042
    90           681.763             1       -0.0994        1.4442
    91           681.602             1       -0.0569       1.05821
    92           681.472          0.89       -0.0637      0.352737
    93            681.45         0.328       -0.0345      0.352737
    94           681.399             1       -0.0248      0.352737
    95           681.276             1       -0.0585      0.117579
    96           680.853             1        -0.199      0.039193
    97           680.343         0.106         -2.28     0.0130643
    98           678.937         0.162            -4     0.0130643
    99           678.832       0.00979         -5.13     0.0130643
   100           677.619         0.119         -4.68     0.0130643
   101           673.432         0.682         -1.33     0.0130643
   102           672.938         0.543        -0.278     0.0130643
   103           672.668             1       -0.0801     0.0130643
   104            696.53         0.892           860    0.00435478
   105           675.285             1          5.38    0.00870955
   106           672.547             1         0.337     0.0348382
   107           683.717         0.743          30.3      0.035949
   108           683.831         0.986          23.7     0.0718981
   109           671.846             1         0.379      0.287592
   110           674.657             1          7.69      0.270397
   111           671.405             1         0.972      0.540793
   112           670.822         0.576         0.473      0.554317
   113           670.084             1       -0.0293      0.554317
   114           670.006             1      -0.00638      0.215391
   115           669.979             1      -0.00947     0.0729579
   116           669.954             1      -0.00943     0.0682871
   117           669.931             1      -0.00814     0.0680303
   118           669.908             1      -0.00581     0.0680294
   119           669.883             1      -0.00739     0.0679128
   120           669.864             1      -0.00696     0.0672681
   121           669.847             1      -0.00581     0.0664034
   122           669.835             1      -0.00418     0.0523201
   123           669.826             1      -0.00381     0.0513871
   124            669.82             1      -0.00292     0.0478669
   125           669.814             1      -0.00233      0.043561
   126            669.81             1      -0.00207     0.0352625
   127           669.805             1      -0.00191     0.0279578
   128           669.802             1      -0.00181     0.0209182
   129           669.798             1      -0.00153     0.0207897
   130           669.798        0.0639      -0.00424     0.0069299
   131            669.79             1       -0.0026     0.0069299
   132           669.775             1       -0.0136    0.00416919
   133           672.082         0.206           242    0.00138973
   134           802.387          0.42      1.39e+04    0.00277946
   135           658.625             1         -4.29     0.0111179
   136           654.132         0.299          16.2    0.00370595
   137           652.707         0.138          -4.7    0.00370595
   138           652.699      0.000892         -4.11    0.00370595
   139           652.368         0.041         -3.92    0.00370595
   140           651.777        0.0814         -3.46    0.00370595
   141           18069.6         0.535      2.59e+07    0.00370595
   142           751.426             1      7.04e+03     0.0074119
   143            648.71             1         0.199     0.0296476
   144           648.708       0.00317        -0.234    0.00988253
   145             18139         0.692      1.52e+07    0.00988253
   146           648.659             1          1.13     0.0197651
   147           18074.6         0.685       3.6e+06     0.0236442
   148           18060.6         0.899      2.75e+06     0.0472884
   149           648.279             1        0.0407      0.189154
   150           648.768             1          1.88     0.0630512
   151           648.244             1          0.34      0.126102
   152           648.194         0.136        -0.165      0.156212
   153           648.033             1       0.00316      0.156212
   154           648.039             1       0.00299     0.0520705
   155           648.039             1       0.00302      0.104141
   156           648.039             1       0.00253      0.416564
                                                    
 Optimization terminated: Constrained optimum found.
 Parameters converged to within tolerance.          

	Estimation completed in 529.7500 seconds.

	Preprocessing time:     1.1250 s

	Computation time:       525.7813 s

	Postprocessing time:    2.8438 s


	Simulation completed in 0.6875 seconds.

	Preprocessing time:     0.3281 s

	Computation time:       0.3594 s

	Postprocessing time:    0.0000 s

diary off
