# Supplementary material for: Isotope-assisted metabolic flux analysis as an equality-constrained nonlinear program for improved scalability and robustness
Source: PLoS Comput Biol. 2022 Mar 24;18(3):e1009831. doi: 10.1371/journal.pcbi.1009831 (PMC8947808; doi:10.1371/journal.pcbi.1009831)
Supplement: S1 File — The text files in these folders are used as inputs to eiFlux. The text file modelfile.txt is used to specify which model to run. The GAMS scripts used by eiFlux, in the folder GAMS_Model. A demo version of eiFlux that specifically runs two models listed above, thus fully reproducing the results in this manuscript. This is a compiled Python file, eiFlux_Limited.pyc. This demo version only runs only the two models listed above. Users may change model parameters such as the time nodes, but not the models themselves. After following the instructions given in the Installation_Instructions.pdf file, users may run the eiFlux_Limited.pyc file to run the software. (ZIP) [file pcbi.1009831.s009.zip › EColi_SingleMS_Model/Comparison_eiFlux_INCA_Same_Starting_Parameter_Values/INCA 14.txt]

                                         Directional 
 Iteration      Residual     Step-size    derivative        Lambda
     0            247094
     1            247082      3.11e-05     -1.93e+05     0.0397951
     2            223064        0.0107      2.71e+06     0.0397951
     3            221578       0.00359     -2.15e+05     0.0397951
     4            217778       0.00806     -2.79e+05     0.0397951
     5            217654      0.000328     -1.75e+05     0.0397951
     6            215681       0.00481     -2.05e+05     0.0397951
     7            212850       0.00595      -4.4e+05     0.0397951
     8            196873        0.0152     -2.99e+06     0.0397951
     9            193129       0.00792        -4e+05     0.0397951
    10            184966        0.0195     -2.54e+05     0.0397951
    11            177376        0.0229     -1.71e+05     0.0397951
    12            171008        0.0206     -1.67e+05     0.0397951
    13            165139        0.0191     -1.69e+05     0.0397951
    14            164221       0.00332     -1.41e+05     0.0397951
    15            157479        0.0228     -1.64e+05     0.0397951
    16            157311      0.000643     -1.32e+05     0.0397951
    17            156478       0.00318     -1.34e+05     0.0397951
    18            155521       0.00382     -1.28e+05     0.0397951
    19            151458        0.0156     -1.42e+05     0.0397951
    20            150627        0.0035     -1.21e+05     0.0397951
    21            149562        0.0046     -1.18e+05     0.0397951
    22            148858       0.00319     -1.13e+05     0.0397951
    23            148734      0.000564      -1.1e+05     0.0397951
    24            148712      0.000105      -1.1e+05     0.0397951
    25            147569       0.00519     -1.13e+05     0.0397951
    26            141641        0.0253     -1.33e+05     0.0397951
    27            122061        0.0646      -2.4e+05     0.0397951
    28            122051      6.19e-05      -8.1e+04     0.0397951
    29            118601        0.0205     -8.73e+04     0.0397951
    30            108045        0.0588     -9.83e+04     0.0397951
    31            107032       0.00686     -6.93e+04     0.0397951
    32            102196        0.0316      -7.6e+04     0.0397951
    33           95881.4        0.0481     -6.41e+04     0.0397951
    34           93250.7        0.0231     -2.03e+05     0.0397951
    35           89720.5        0.0369     -4.61e+04     0.0397951
    36           68449.7         0.261     -3.26e+04     0.0397951
    37             59828         0.228     -1.72e+04     0.0397951
    38           58961.7        0.0341     -1.27e+04     0.0397951
    39           56838.6        0.0907     -1.14e+04     0.0397951
    40             46460          0.64     -5.29e+03     0.0397951
    41           44149.6         0.239     -5.33e+03     0.0397951
    42           42945.6         0.129     -4.97e+03     0.0397951
    43           42326.2        0.0715     -4.48e+03     0.0397951
    44           45383.2         0.762       1.8e+04     0.0397951
    45           45386.2         0.763      1.79e+04     0.0795901
    46             45402          0.77      1.78e+04       0.31836
    47           45526.3         0.823       1.7e+04       2.54688
    48             44521             1      1.03e+04       20.3751
    49           41850.5             1          89.4       163.001
    50           41762.6             1         -17.1       63.5863
    51           41762.5      0.000287     -1.45e+03       56.6762
    52           41696.9             1           -14       56.6762
    53           41647.9         0.551         -31.6       18.8921
    54           41601.1             1         -9.73       18.8921
    55           41588.6             1         -2.47       6.29735
    56           41583.6             1         -0.78       2.09912
    57           41580.8             1        -0.318      0.699706
    58           41578.1             1        -0.147      0.233235
    59           41577.3        0.0688         -1.47     0.0777451
    60           41580.9         0.725         -1.02     0.0777451
    61           41581.7             1        -0.714       0.15549
    62           41584.1             1         0.382      0.621961
    63           41583.4             1         0.153       4.97569
    64           41582.4             1       -0.0186       39.8055
    65             41580             1        -0.212       318.444
                                                    
 Optimization terminated: Constrained optimum found.
 Parameters converged to within tolerance.          

                                         Directional 
 Iteration      Residual     Step-size    derivative        Lambda
     0           41577.2
     1             41577      1.02e-05        -1e+04   6.28858e-11
     2           41576.6       2.5e-05      -8.1e+03   6.28858e-11
     3           41577.3      1.31e-05     -8.27e+03   6.28858e-11
     4           41577.3      1.31e-05     -8.27e+03   1.25772e-10
     5           41577.4      1.31e-05     -8.28e+03   5.03086e-10
     6           41577.3      1.31e-05     -8.29e+03   4.02469e-09
     7           41577.3      1.31e-05     -8.37e+03   3.21975e-08
     8           41577.4      1.29e-05     -8.53e+03    2.5758e-07
     9           41577.4      1.24e-05     -7.23e+03   2.06064e-06
    10           41577.4      1.34e-05     -5.16e+03   1.64851e-05
    11           41576.4      2.03e-05     -4.17e+03   0.000131881
    12           41577.1       3.5e-05     -3.82e+03   0.000131881
    13           41577.2      3.46e-05     -3.74e+03   0.000263762
    14           41577.2       3.4e-05     -3.64e+03    0.00105505
    15           41576.1      3.39e-05     -3.57e+03    0.00844039
    16           41576.1      1.11e-05     -2.87e+03    0.00844039
    17           41573.9      0.000535     -2.85e+03    0.00844039
    18           41567.6       0.00108     -2.76e+03    0.00844039
    19           41559.3       0.00143     -2.76e+03    0.00844039
    20           41436.4        0.0213     -2.69e+03    0.00844039
    21             41410       0.00468     -2.74e+03    0.00844039
    22           40913.6          0.09     -2.45e+03    0.00844039
    23           40985.8        0.0451      1.37e+06    0.00844039
    24             40805        0.0811      7.56e+05     0.0168808
    25           40569.5        0.0414     -2.78e+03     0.0168808
    26           40503.4        0.0104     -3.06e+03     0.0168808
    27           39175.1         0.347      -1.4e+03     0.0168808
    28           38047.5             1           569     0.0168808
    29           37679.6         0.345         -86.5     0.0134014
    30           37234.4             1         -51.1     0.0134014
    31           37203.3             1       -0.0336    0.00446715
    32             37202         0.119         -6.28    0.00148905
    33           37204.5             1          4.24    0.00148905
    34           38767.2         0.947       8.4e+04     0.0029781
    35             37205             1          4.99     0.0119124
    36           37204.1             1          4.89     0.0952992
    37           37203.3             1          3.27      0.762393
    38           37203.1             1          2.79       6.09915
    39           37201.1             1          1.02       48.7932
    40           37195.3             1         0.284       56.5657
    41           37189.7             1         -1.69       18.8552
    42           37173.4             1         -2.21       17.0892
    43           37173.4      0.000166         -31.1       5.69641
    44           37143.4             1           3.4       5.69641
    45             37150             1           7.6       5.60995
    46           37145.1             1          3.08       11.2199
    47           37142.9             1         0.483       44.8796
    48           37141.7             1         0.367       51.4238
    49           37142.1             1         0.304       17.1413
    50           37142.2             1         0.258       34.2825
    51           37142.2             1        0.0863        137.13
                                                    
 Optimization terminated: Constrained optimum found.
 Parameters converged to within tolerance.          

	Estimation completed in 245.4531 seconds.

	Preprocessing time:     1.0313 s

	Computation time:       241.4219 s

	Postprocessing time:    3.0000 s


	Simulation completed in 0.7969 seconds.

	Preprocessing time:     0.3125 s

	Computation time:       0.4844 s

	Postprocessing time:    0.0000 s

diary off
