# Supplementary material for: Isotope-assisted metabolic flux analysis as an equality-constrained nonlinear program for improved scalability and robustness
Source: PLoS Comput Biol. 2022 Mar 24;18(3):e1009831. doi: 10.1371/journal.pcbi.1009831 (PMC8947808; doi:10.1371/journal.pcbi.1009831)
Supplement: S1 File — The text files in these folders are used as inputs to eiFlux. The text file modelfile.txt is used to specify which model to run. The GAMS scripts used by eiFlux, in the folder GAMS_Model. A demo version of eiFlux that specifically runs two models listed above, thus fully reproducing the results in this manuscript. This is a compiled Python file, eiFlux_Limited.pyc. This demo version only runs only the two models listed above. Users may change model parameters such as the time nodes, but not the models themselves. After following the instructions given in the Installation_Instructions.pdf file, users may run the eiFlux_Limited.pyc file to run the software. (ZIP) [file pcbi.1009831.s009.zip › EColi_SingleMS_Model/Comparison_eiFlux_INCA_Same_Starting_Parameter_Values/INCA 15.txt]

                                         Directional 
 Iteration      Residual     Step-size    derivative        Lambda
     0            241326
     1            241309      5.48e-05     -1.58e+05        1143.9
     2            241288      6.79e-05     -1.58e+05        1143.9
     3            241266       6.9e-05     -1.58e+05        1143.9
     4            239721       0.00492     -1.57e+05        1143.9
     5            235636        0.0132     -1.54e+05        1143.9
     6            192026         0.152     -1.34e+05        1143.9
     7            157447         0.162     -1.03e+05        1143.9
     8            108347         0.874      1.37e+05        1143.9
     9           62984.2             1     -5.95e+03        1143.9
    10           56371.8         0.602      7.01e+04         381.3
    11             47637             1     -1.05e+03         381.3
    12           48623.6         0.591      4.96e+05         127.1
    13             44476             1     -5.85e+03         254.2
    14           44758.5         0.212      1.47e+05       84.7334
    15           44785.4         0.296      1.09e+05       169.467
    16           44465.2         0.773      4.65e+04       677.867
    17           34583.2             1          -588       677.867
    18             33670             1          -422       225.956
    19           33481.3        0.0991     -1.05e+03       75.3186
    20           92811.4         0.451      2.11e+06       75.3186
    21           92796.3         0.792      1.21e+06       150.637
    22           33047.8             1          -256       602.549
    23           91121.9         0.814      7.59e+05        200.85
    24           32057.7             1         -92.4       401.699
    25           31289.5         0.613      1.24e+03         133.9
    26             29450             1          -151         133.9
    27           18888.5         0.738      1.03e+05       44.6332
    28           15965.8         0.351     -3.58e+03       44.6332
    29           13714.7             1          -243       44.6332
    30           39138.6         0.922       1.3e+06       14.8777
    31           13082.6             1          -244       29.7555
    32           37510.3         0.463      1.09e+06        9.9185
    33           37243.1         0.728      6.84e+05        19.837
    34           12702.3             1          -177        79.348
    35           35268.8          0.87      3.14e+05       26.4493
    36           12291.3             1           547       52.8986
    37           12193.5          0.15          -303       40.9294
    38           11837.2             1         -86.2       40.9294
    39           11702.6         0.159          -400       13.6431
    40           11434.4          0.89      1.62e+03       13.6431
    41           65897.5         0.458       1.4e+06       13.6431
    42           65102.5         0.528      1.21e+06       27.2863
    43           62008.9         0.955      6.48e+05       109.145
    44           10623.8             1          -143       873.162
    45           9162.67             1           822       291.054
    46           8078.75         0.991           662       214.679
    47           7518.38             1         -51.8       214.679
    48           7319.81             1          46.6       71.5596
    49           7214.51          0.71         -41.7       23.8532
    50           7005.85             1          -129       23.8532
    51           10037.3         0.185      4.87e+05       7.95106
    52           10180.8         0.344      2.71e+05       15.9021
    53           5290.02             1     -2.64e+03       63.6085
    54           9302.48         0.534      4.08e+04       21.2028
    55            9793.4         0.568      4.11e+04       42.4057
    56             10355         0.783      3.24e+04       169.623
    57           3365.32             1          -970       1356.98
    58           1887.46             1           388       452.327
    59           1516.55             1           -44       185.786
    60           1431.59             1         -22.5       61.9285
    61           1396.53             1         -10.4       28.8484
    62           1387.75         0.351         -11.3       9.61615
    63           1371.45             1         -6.02       9.61615
    64           1348.56             1           -10       3.29304
    65             32730         0.456      6.74e+06       1.09768
    66           33255.1         0.891      3.44e+06       2.19536
    67           1334.94             1         -8.45       8.78143
    68             32541         0.453      4.81e+06       2.92714
    69           32520.7         0.878      2.48e+06       5.85429
    70           1320.54             1          -9.6       23.4171
    71           32242.2          0.78      1.96e+06       7.80572
    72           1261.02             1         -27.2       15.6114
    73           30601.9         0.315      1.61e+06       5.20381
    74           30568.8         0.508      9.97e+05       10.4076
    75           1179.48             1          91.3       41.6305
    76           26570.9         0.741      2.55e+05        17.552
    77           7671.14             1      3.39e+04       35.1041
    78           1021.77             1         -50.9       140.416
    79           1613.34             1      2.07e+03       46.8055
    80           967.628             1          78.5       93.6109
    81           866.417             1           -18       93.5836
    82           829.878             1          -5.7       54.8599
    83           806.128             1         -7.31       42.2726
    84           796.453         0.524         -7.24       14.0909
    85           786.666             1         -3.34       14.0909
    86            786.12        0.0508         -5.33       4.69695
    87           778.932             1         -2.29       4.69695
    88           777.326         0.213         -3.57       1.92718
    89           771.565             1         -2.59       1.92718
    90           770.414         0.104         -6.35      0.642393
    91           16120.8         0.599      1.79e+06      0.642393
    92           15943.5         0.975      1.09e+06       1.28479
    93           767.496             1          -1.7       5.13915
    94           1021.58             1      3.36e+03       1.71305
    95           762.886             1        -0.416        3.4261
    96           769.838             1          50.7       1.14203
    97            761.11             1          11.3       2.28406
    98           756.538             1        -0.661       2.34113
    99           755.047         0.937        -0.709      0.780377
   100            754.64         0.351         -0.58      0.780377
   101            754.22         0.608        -0.395      0.780377
   102           753.768             1        -0.205      0.780377
   103           753.449             1       -0.0374      0.534883
   104           753.062             1       0.00558       0.48693
   105           752.343             1        -0.402      0.438686
   106            750.55         0.504         -2.93      0.146229
   107            750.41        0.0645          -1.2      0.146229
   108           1783.04         0.571      3.82e+05      0.146229
   109           747.121             1         -8.89      0.292458
   110            745.76        0.0986         -7.44     0.0974858
   111           752.904         0.491           132     0.0974858
   112            1687.6         0.669      2.45e+04      0.194972
   113           1676.43         0.945      1.72e+04      0.779887
   114           742.993             1        -0.932       6.23909
   115           740.465             1          1.19        2.0797
   116           780.506             1           142      0.693233
   117           747.871             1          46.6       1.38647
   118           732.375             1         -2.79       5.54586
   119           731.462         0.053          -9.3       1.84862
   120           745.683             1          56.6       1.84862
   121             728.3             1          12.3       3.69724
   122           738.136             1          99.2       3.89468
   123           706.571             1         -5.84       7.78937
   124           1136.81             1           951       2.59646
   125           782.303             1           193       5.19291
   126            693.88             1         -3.83       20.7716
   127           691.827             1            18       6.99983
   128           670.934             1            -4       9.99904
   129           666.292             1            -1       3.33301
   130           663.014             1         0.471       1.97504
   131           661.175         0.309         -2.41       1.79543
   132           658.304             1        -0.703       1.79543
   133           656.934         0.428         -1.29       1.23494
   134            654.94             1        -0.395       1.23494
   135           652.436             1        -0.556      0.769204
   136           651.242             1        -0.175      0.477476
   137           650.743             1         0.298      0.201435
   138           650.176             1       -0.0309      0.201435
   139           649.892         0.744       -0.0803      0.191877
   140           649.884        0.0167        -0.237      0.191877
   141           649.625             1       -0.0763      0.191877
   142           649.448             1       -0.0692      0.148483
   143           649.254             1       -0.0708      0.129571
   144           649.221        0.0947        -0.174     0.0739333
   145           649.017             1       -0.0119     0.0739333
   146           648.904          0.24        -0.199     0.0718342
   147           648.864        0.0773        -0.268     0.0718342
   148           648.742         0.785         0.108     0.0718342
   149           648.497             1        0.0701     0.0718342
   150           648.027             1        -0.117     0.0718927
   151           648.833         0.745          2.58     0.0360751
   152           648.286             1          1.01     0.0721501
   153           647.814             1       -0.0873        0.2886
   154           648.747             1          2.07     0.0962002
   155           647.716             1         0.203        0.1924
   156           647.591             1          0.14      0.204981
   157           647.354             1       -0.0427      0.214332
   158            647.31             1     -0.000185      0.153714
   159           647.273             1      -0.00666      0.153059
   160           647.261         0.944       -0.0044      0.121793
   161            647.25             1      -0.00484      0.121793
   162           647.242             1      -0.00368      0.112565
   163           647.235             1      -0.00309      0.103743
   164           647.229             1      -0.00294     0.0796544
   165           647.223             1      -0.00275     0.0663695
   166           647.219             1      -0.00278     0.0463157
   167           647.214             1      -0.00236     0.0463155
   168           647.207             1      -0.00255     0.0299257
   169           647.193             1      -0.00339     0.0168085
   170           647.192        0.0371       -0.0145    0.00560284
   171             647.2             1        0.0511    0.00560284
   172           647.186             1      -0.00227     0.0112057
   173            647.18             1       0.00174     0.0112596
   174            647.16             1        0.0162     0.0120711
   175             649.2             1          4.79     0.0120714
   176            647.67             1         0.967     0.0241427
   177           647.206             1        0.0604     0.0965708
   178           647.152             1      -0.00346      0.772567
   179           647.151             1      -0.00101      0.779289
   180           647.149             1     -0.000666      0.779001
   181           647.148             1     -0.000683      0.668115
   182           647.146             1      -0.00103       0.42946
   183           647.141         0.922      -0.00303      0.143153
   184           647.134             1       -0.0034      0.143153
   185           647.117             1      -0.00928     0.0477178
   186           647.104         0.432       -0.0156     0.0417742
   187           647.078             1       -0.0127     0.0417742
   188           647.056             1       -0.0116     0.0307964
   189           647.044             1      0.000388     0.0259245
   190           647.037             1       0.00247     0.0259203
   191           647.031             1       0.00356     0.0259574
   192            647.03        0.0882      -0.00818     0.0259418
   193           647.037             1       0.00525     0.0259418
   194           647.029             1       0.00352     0.0518836
   195           647.025             1      -0.00128     0.0748065
   196           647.026             1      0.000174     0.0741926
   197           647.026             1      0.000368      0.148385
   198           647.025             1     -0.000219      0.593541
                                                    
 Optimization terminated: Constrained optimum found.
 Parameters converged to within tolerance.          

                                         Directional 
 Iteration      Residual     Step-size    derivative        Lambda
     0           647.027
     1           647.027      1.02e-05         -5.98   4.25205e-10
     2           647.027      2.65e-05         -7.42   4.25205e-10
     3           647.026       1.6e-05         -4.72   4.25205e-10
     4           647.028      6.49e-05          54.8   4.25205e-10
     5           647.028      6.76e-05            63   8.50411e-10
     6           647.031      8.31e-05           121   3.40164e-09
     7           647.163      0.000216      1.13e+03   2.72131e-08
     8           648.733      0.000937      3.22e+03   2.17705e-07
     9           647.027      0.000994          12.1   1.74164e-06
    10           647.022       0.00116         -1.84   1.39331e-05
    11           647.019       0.00102        -0.653   1.39331e-05
    12            647.02       0.00495          1.77   1.39331e-05
    13           647.019       0.00872         0.885   2.78663e-05
    14           647.032        0.0341         0.377   0.000111465
    15           647.013         0.188       0.00283    0.00089172
    16           647.037         0.268         0.202    0.00089172
    17           647.027         0.525         0.069    0.00178344
    18           647.001             1      -0.00518    0.00713376
    19           647.001      1.11e-05        -0.602    0.00434152
    20           647.065         0.852         0.597    0.00434152
    21           646.992             1      -0.00498    0.00868304
    22           647.138         0.288          3.08    0.00289435
    23           647.142         0.569          1.69    0.00578869
    24           646.982             1      -0.00645     0.0231548
    25            647.11         0.456          1.49    0.00771826
    26            647.11         0.903         0.789     0.0154365
    27           646.974             1      -0.00438      0.061746
    28           647.063         0.886         0.522      0.020582
    29           646.968             1      -0.00468      0.041164
    30           646.978         0.878         0.144      0.041164
    31           646.937             1       -0.0106     0.0823281
    32            646.92          0.24      -0.00433     0.0274427
    33           685.828         0.653           502     0.0274427
    34           650.927             1          18.3     0.0548854
    35            646.92      2.05e-05       -0.0263      0.219541
    36           646.881             1       -0.0161      0.219541
    37            649.36             1           9.4     0.0731805
    38           646.874             1         0.105      0.146361
    39           646.847             1         0.157      0.206968
    40           646.769             1         0.128      0.258352
    41           646.631             1        0.0266      0.266742
    42           646.517             1       -0.0238      0.265901
    43           646.462             1       -0.0162      0.232446
    44           646.429             1       -0.0131      0.221903
    45            646.41             1       -0.0088      0.199618
    46           646.397             1      -0.00638      0.185899
    47           646.387             1      -0.00475      0.174748
    48            646.38             1      -0.00403      0.132654
    49           646.375             1      -0.00305      0.127773
    50           646.371             1       -0.0023      0.125051
    51           646.368             1      -0.00179      0.122759
    52           646.366             1      -0.00143      0.120583
    53           646.364             1      -0.00117      0.118132
    54           646.363             1     -0.000984      0.115062
    55           646.361             1     -0.000844      0.111316
    56            646.36             1     -0.000739      0.106438
    57           646.359             1     -0.000662      0.100253
    58           646.358             1     -0.000606     0.0925947
    59           646.357             1     -0.000568     0.0834673
    60           646.356             1     -0.000545     0.0730836
    61           646.355             1     -0.000535     0.0619203
    62           646.354             1     -0.000534     0.0506801
    63           646.353             1     -0.000538     0.0401775
    64           646.352             1      -0.00054     0.0311236
    65           646.351             1     -0.000533     0.0238996
    66            646.35             1     -0.000512     0.0184664
    67           646.349             1     -0.000478     0.0144835
    68           646.347             1     -0.000506    0.00482783
    69           646.346             1      -0.00052     0.0046399
    70           646.345             1     -0.000367    0.00411239
    71           646.345             1     -0.000269    0.00359885
    72           646.344             1      -0.00026    0.00263053
    73           646.344             1     -0.000254    0.00194459
    74           646.343             1     -0.000285    0.00121149
    75           646.343             1     -0.000248   0.000958072
                                                    
 Optimization terminated: Constrained optimum found.
 Norm of gradient less than tolerance.              

	Estimation completed in 557.2031 seconds.

	Preprocessing time:     0.6406 s

	Computation time:       553.5156 s

	Postprocessing time:    3.0469 s


	Simulation completed in 0.8750 seconds.

	Preprocessing time:     0.4688 s

	Computation time:       0.4063 s

	Postprocessing time:    0.0000 s

diary off
