# Supplementary material for: Isotope-assisted metabolic flux analysis as an equality-constrained nonlinear program for improved scalability and robustness
Source: PLoS Comput Biol. 2022 Mar 24;18(3):e1009831. doi: 10.1371/journal.pcbi.1009831 (PMC8947808; doi:10.1371/journal.pcbi.1009831)
Supplement: S1 File — The text files in these folders are used as inputs to eiFlux. The text file modelfile.txt is used to specify which model to run. The GAMS scripts used by eiFlux, in the folder GAMS_Model. A demo version of eiFlux that specifically runs two models listed above, thus fully reproducing the results in this manuscript. This is a compiled Python file, eiFlux_Limited.pyc. This demo version only runs only the two models listed above. Users may change model parameters such as the time nodes, but not the models themselves. After following the instructions given in the Installation_Instructions.pdf file, users may run the eiFlux_Limited.pyc file to run the software. (ZIP) [file pcbi.1009831.s009.zip › EColi_SingleMS_Model/Comparison_eiFlux_INCA_Same_Starting_Parameter_Values/INCA 16.txt]

                                         Directional 
 Iteration      Residual     Step-size    derivative        Lambda
     0            272389
     1            266793       0.00581     -6.22e+06      0.038298
     2            265016       0.00431     -2.12e+05      0.038298
     3            262426       0.00627     -2.09e+05      0.038298
     4            258988       0.00828     -2.15e+05      0.038298
     5            255059        0.0102     -1.92e+05      0.038298
     6            254473       0.00152        -2e+05      0.038298
     7            249738        0.0116     -2.58e+05      0.038298
     8            245809       0.00967     -2.25e+05      0.038298
     9            237497        0.0207     -2.16e+05      0.038298
    10            229596        0.0197     -2.05e+05      0.038298
    11            228482       0.00285     -1.74e+05      0.038298
    12            220483        0.0194     -1.94e+05      0.038298
    13            218947       0.00409     -1.66e+05      0.038298
    14            210957        0.0146      -1.1e+07      0.038298
    15            207135        0.0092     -2.13e+05      0.038298
    16            203792       0.00834      -1.6e+05      0.038298
    17            188367        0.0313     -1.91e+05      0.038298
    18            185109        0.0113     -1.49e+05      0.038298
    19            178342        0.0271      -1.3e+05      0.038298
    20            176688       0.00705      -1.2e+05      0.038298
    21            173432         0.014     -1.19e+05      0.038298
    22            159496        0.0592     -1.18e+05      0.038298
    23            150588        0.0402     -1.71e+05      0.038298
    24            150220       0.00201     -9.23e+04      0.038298
    25            137711         0.069     -9.14e+04      0.038298
    26            114220         0.153     -7.63e+04      0.038298
    27            110864        0.0306     -5.47e+04      0.038298
    28           88283.9         0.234      3.35e+04      0.038298
    29           75752.3         0.227     -2.51e+04      0.038298
    30           71909.7          0.11     -1.66e+04      0.038298
    31           60837.8         0.643      3.33e+04      0.038298
    32           58255.9         0.399     -2.31e+03      0.038298
    33           56584.4             1          -155      0.038298
    34           56584.3      9.88e-05          -968     0.0320693
    35           56458.6             1      1.02e+03     0.0320693
    36           56307.9         0.285          -204     0.0372173
    37           56277.4             1           106     0.0372173
    38           56917.5          0.43      1.28e+04     0.0433154
    39             58087         0.205      8.17e+04     0.0866309
    40           58434.4         0.416      4.85e+04      0.346523
    41           56313.4         0.875           527       2.77219
    42           56212.1             1          14.2       22.1775
    43           56225.1             1         -7.34       21.2046
    44           73109.9         0.283      3.19e+05       42.4091
    45           73373.1         0.348      2.61e+05       169.637
    46           73878.5         0.942      9.75e+04       1357.09
    47           55335.9             1          -494       10856.7
    48           51925.2             1     -2.15e+03       3618.91
    49           51069.6             1      1.06e+04        1206.3
    50           50889.8        0.0242     -3.66e+03       1356.35
    51           47323.6             1          -330       1356.35
    52           47174.3             1         -35.1       452.116
    53           47131.1        0.0971          -143       299.097
    54           47092.4             1         -19.8       299.097
    55           47074.7             1         -12.1       291.207
    56           47067.6             1         -8.46       290.889
    57           47066.7             1         -6.91       298.511
    58           47069.4             1         -4.42       503.064
    59           47068.6             1         -2.37       1006.13
                                                    
 Optimization terminated: Constrained optimum found.
 Parameters converged to within tolerance.          

                                         Directional 
 Iteration      Residual     Step-size    derivative        Lambda
     0           47065.7
     1           47065.1      2.18e-05     -1.63e+04   1.81523e-10
     2           47064.7      1.21e-05     -1.51e+04   1.81523e-10
     3           47063.9      2.72e-05     -1.56e+04   1.81523e-10
     4           47038.4      0.000152     -1.18e+05   1.81523e-10
     5           47037.6       2.7e-05     -1.48e+04   1.81523e-10
     6           47034.6      0.000219     -1.39e+04   1.81523e-10
     7           47030.5      0.000139     -1.47e+04   1.81523e-10
     8           47055.1       0.00014      2.95e+05   1.81523e-10
     9           47026.5      0.000101      -1.4e+04   3.63045e-10
    10             47051      0.000155      1.44e+05   3.63045e-10
    11           47050.7      0.000155      1.43e+05    7.2609e-10
    12           47024.2      1.99e-05     -1.22e+04   2.90436e-09
    13           47049.9      0.000128      1.66e+05   2.90436e-09
    14           47049.9      0.000129      1.66e+05   5.80872e-09
    15           47049.8      0.000133      1.61e+05   2.32349e-08
    16           47048.8      0.000172      1.29e+05   1.85879e-07
    17             47041      0.000518      5.38e+04   1.48703e-06
    18             47002      0.000916     -9.84e+03   1.18963e-05
    19           46995.2       0.00122     -1.24e+04   1.18963e-05
    20           46989.1      0.000354     -1.12e+04   1.18963e-05
    21           46982.8      0.000297     -1.04e+04   1.18963e-05
    22           46979.9      0.000141     -1.02e+04   1.18963e-05
    23           59745.2       0.00901      5.13e+08   1.18963e-05
    24           59731.6       0.00891      5.16e+08   2.37925e-05
    25           59716.7       0.00885       5.2e+08   9.51701e-05
    26           59705.6       0.00883      5.23e+08   0.000761361
    27           59701.6         0.009      5.13e+08    0.00609089
    28             46979      5.66e-05      -7.7e+03     0.0487271
    29           59672.9        0.0113      4.07e+08     0.0487271
    30           59643.7        0.0139      3.29e+08     0.0974542
    31           46965.8       0.00134     -4.82e+03      0.389817
    32           59439.4        0.0291       1.5e+08      0.389817
    33           59225.1        0.0488      8.95e+07      0.779633
    34           46727.1        0.0382     -3.01e+03       3.11853
    35           57959.6         0.129      2.56e+07       3.11853
    36           57090.5         0.248      1.34e+07       6.23707
    37           57071.9         0.988      3.77e+06       24.9483
    38           45026.6             1          -373       199.586
    39           45024.9      0.000735     -1.14e+03       66.5287
    40           43946.5             1          87.2       66.5287
    41           53867.1          0.72      2.07e+06        58.598
    42           42594.8             1          -934       117.196
    43           53334.9         0.267      1.56e+06       39.0653
    44           53281.6         0.413         1e+06       78.1307
    45           41049.5             1     -1.72e+03       312.523
    46           51267.1          0.86      9.75e+04       104.174
    47           48400.9             1      5.82e+04       208.348
    48           40305.2             1          -271       833.394
    49           40086.5             1         -57.8       277.798
    50           39977.3             1         -68.8       92.5993
    51           39938.8         0.836         -63.1       74.5037
    52             39883             1         -60.2       74.5037
    53           39850.8             1         -23.2       74.1961
    54           39835.8             1         -9.98       70.3699
    55           39825.4             1         -6.85       61.4238
    56           39817.6             1         -5.22       52.8861
    57           39811.1             1          -4.2       45.3362
    58           39805.5             1         -3.58       37.9522
    59           39800.6             1         -3.21       31.2724
    60           39799.6          0.22         -3.02       25.9279
    61           39795.2             1         -2.97       25.9279
    62           39790.3             1         -3.32       22.2931
    63           39785.2             1         -5.47       17.1553
    64           39769.8             1           -12       17.1401
    65           39661.8             1         -90.8       8.87715
    66           39539.4         0.286          -251       2.95905
    67           39448.9          0.36          -117       2.95905
    68           39446.3         0.103         -9.41       2.95905
    69           39441.9         0.223         -6.49       2.95905
    70           39432.1             1        -0.774       2.95905
    71           39426.3             1         -1.56       0.98635
    72           39417.7             1         -4.77      0.328783
    73           39404.5             1          32.4      0.325144
    74           39388.7         0.274         -6.97       0.33013
    75           39392.1         0.453             7       0.33013
    76           39402.1          0.82          11.3       0.66026
    77             39405             1          10.7       2.64104
    78           39393.8             1          1.82       21.1283
    79           39389.2             1         -0.38       169.027
                                                    
 Optimization terminated: Constrained optimum found.
 Parameters converged to within tolerance.          

	Estimation completed in 250.8750 seconds.

	Preprocessing time:     1.0156 s

	Computation time:       246.9844 s

	Postprocessing time:    2.8750 s


	Simulation completed in 0.8906 seconds.

	Preprocessing time:     0.3281 s

	Computation time:       0.5000 s

	Postprocessing time:    0.0625 s

diary off
