# Supplementary material for: Isotope-assisted metabolic flux analysis as an equality-constrained nonlinear program for improved scalability and robustness
Source: PLoS Comput Biol. 2022 Mar 24;18(3):e1009831. doi: 10.1371/journal.pcbi.1009831 (PMC8947808; doi:10.1371/journal.pcbi.1009831)
Supplement: S1 File — The text files in these folders are used as inputs to eiFlux. The text file modelfile.txt is used to specify which model to run. The GAMS scripts used by eiFlux, in the folder GAMS_Model. A demo version of eiFlux that specifically runs two models listed above, thus fully reproducing the results in this manuscript. This is a compiled Python file, eiFlux_Limited.pyc. This demo version only runs only the two models listed above. Users may change model parameters such as the time nodes, but not the models themselves. After following the instructions given in the Installation_Instructions.pdf file, users may run the eiFlux_Limited.pyc file to run the software. (ZIP) [file pcbi.1009831.s009.zip › EColi_SingleMS_Model/Comparison_eiFlux_INCA_Same_Starting_Parameter_Values/INCA 17.txt]

                                         Directional 
 Iteration      Residual     Step-size    derivative        Lambda
     0            325619
     1            325612      1.39e-05     -2.45e+05      0.039805
     2            325589      5.14e-05     -2.45e+05      0.039805
     3            324865       0.00156     -2.55e+05      0.039805
     4            321519       0.00554     -5.68e+05      0.039805
     5            319493       0.00289     -5.51e+05      0.039805
     6            305091       0.00846     -3.07e+06      0.039805
     7            301344       0.00495     -6.12e+05      0.039805
     8            301261      0.000212     -2.88e+05      0.039805
     9            297503       0.00513     -7.26e+05      0.039805
    10            296843       0.00145     -3.88e+05      0.039805
    11            294546       0.00381     -5.31e+05      0.039805
    12            279479       0.00808     -2.73e+06      0.039805
    13            276461       0.00531     -4.15e+05      0.039805
    14            267436        0.0121     -5.28e+05      0.039805
    15            259009        0.0137     -4.14e+05      0.039805
    16            253973       0.00964     -3.05e+05      0.039805
    17            252141       0.00384     -2.58e+05      0.039805
    18            244769        0.0184      2.19e+06      0.039805
    19            241752       0.00646     -2.55e+05      0.039805
    20            233969        0.0158     -2.87e+05      0.039805
    21            230853       0.00705     -2.38e+05      0.039805
    22            227783       0.00706     -2.34e+05      0.039805
    23            218305        0.0208      -2.6e+05      0.039805
    24            210805        0.0177     -2.34e+05      0.039805
    25            210270       0.00139        -2e+05      0.039805
    26            203604        0.0163     -2.28e+05      0.039805
    27            197615        0.0154     -2.14e+05      0.039805
    28            194125        0.0102     -1.79e+05      0.039805
    29            186534        0.0218     -1.94e+05      0.039805
    30            183156        0.0106     -1.67e+05      0.039805
    31            175114        0.0245     -1.85e+05      0.039805
    32            163241        0.0361     -2.06e+05      0.039805
    33            155659         0.028     -1.42e+05      0.039805
    34            147315        0.0333      -1.3e+05      0.039805
    35            131477        0.0696     -1.49e+05      0.039805
    36            128995        0.0136     -9.28e+04      0.039805
    37            115055        0.0737     -1.06e+05      0.039805
    38            110287        0.0338     -7.14e+04      0.039805
    39            102832        0.0589     -6.21e+04      0.039805
    40           96723.1        0.0608     -4.92e+04      0.039805
    41           89290.6        0.0862     -4.14e+04      0.039805
    42           85949.3        0.0474     -3.44e+04      0.039805
    43           80940.7        0.0798     -3.09e+04      0.039805
    44           77113.7        0.0555      -2.6e+04      0.039805
    45           70519.1         0.155     -1.92e+04      0.039805
    46           65905.5         0.151     -1.77e+04      0.039805
    47           54463.1             1           291      0.039805
    48           54334.6        0.0944     -2.88e+03     0.0132683
    49           54285.8         0.101          -248     0.0132683
    50           54272.3        0.0406          -168     0.0132683
    51           54255.9        0.0547          -141     0.0132683
    52           54160.3         0.573         -41.6     0.0132683
    53           54151.5             1          29.5     0.0132683
    54           54129.9         0.118          -325     0.0160881
    55           54284.6             1           307     0.0160881
    56           54284.7             1           306     0.0321761
    57           53827.3             1           358      0.128704
    58             53827      0.000138     -1.19e+03      0.140582
    59             53957             1           646      0.140582
    60           53899.8             1           584      0.281163
    61           53769.3             1           450       1.12465
    62           53734.3         0.673      2.05e+03       1.94996
    63           53764.4             1           441       1.94996
    64           53585.3             1           267       3.89993
    65           53340.7             1           196       5.55339
    66             44795         0.144     -3.17e+04       5.47482
    67             31205         0.448      4.02e+04       5.47482
    68           24251.4         0.352     -1.13e+04       5.47482
    69             20608             1         -9.61       5.47482
    70           19929.5             1          -107       5.21787
    71           19889.3             1         -3.25       4.91563
    72           19878.7             1         -2.11       2.81236
    73           19865.2             1         -4.85       2.81236
    74           19865.2       1.2e-05         -12.9       2.58336
    75           19854.2             1         -2.59       2.58336
    76             19854        0.0233         -4.02       2.57988
    77           19850.4         0.799         -1.38       2.57988
    78           19848.2             1         -0.71       2.57988
    79           19743.4             1           -37        2.1274
    80           19658.8             1         -28.3      0.709133
    81           19641.1             1          77.9      0.236378
    82           19621.4         0.215            73      0.381373
    83           19568.1             1         -3.64      0.381373
    84           18909.9         0.441          -313      0.313149
    85           19739.9         0.728       3.5e+03      0.313149
    86           19733.9         0.812      3.31e+03      0.626297
    87           19220.1             1           967       2.50519
    88           18634.8             1           120       20.0415
    89           18373.4             1         -45.3       20.5711
    90           18334.7             1         -7.73       18.7153
    91           18325.7             1          -2.5       16.4553
    92           18322.4             1         -1.19       14.8703
    93             17704             1          -259       13.6723
    94           17685.3       0.00942          -977       4.55744
    95           18617.8         0.861      3.07e+04       4.55744
    96           16742.2             1           421       9.11489
    97           16388.1         0.721          -111       3.32826
    98           16345.9             1         -3.46       3.32826
    99             16343             1         -1.02       1.10942
   100           16332.6             1         -4.89      0.369806
   101           16256.1         0.423          18.1      0.123269
   102           16088.3         0.948        -0.147      0.123269
   103           16051.4             1         -12.8      0.123269
   104           16049.4       0.00572          -178     0.0410896
   105           15951.5         0.385         -91.2     0.0410896
   106           15893.7             1       -0.0232     0.0410896
   107           15891.5             1         0.783     0.0136965
   108           15884.8             1          0.23     0.0136893
   109             15884             1         0.262     0.0075308
   110             15878             1         -1.78    0.00461535
   111           15874.3        0.0211         -87.5    0.00153845
   112           15833.9         0.416          8.13    0.00153845
   113           15844.5         0.336           106    0.00153845
   114           16936.6             1      1.65e+03     0.0030769
   115           16800.1             1      1.43e+03     0.0123076
   116             16534             1      1.02e+03     0.0984608
   117           15779.8         0.579           186      0.787687
   118           15654.8             1          2.66      0.787687
   119           15678.8             1          35.1      0.311722
   120           15675.2             1          30.3      0.623445
   121           15663.4             1          15.5       2.49378
   122           15651.3             1       -0.0852       19.9502
   123           15650.9             1       -0.0584       19.9515
   124           15647.4             1        -0.668       17.1773
   125           15646.7             1        -0.111       7.81567
   126           15646.6             1       -0.0405       2.60522
   127           15646.4             1       -0.0923        2.0161
   128           15645.8             1        -0.358      0.672032
   129           15629.9             1         -6.17      0.662565
   130           15602.8             1         -5.92      0.254726
   131           15552.9             1         -19.9     0.0849086
   132           15542.2        0.0399          -130     0.0283029
   133           15488.6         0.145          -175     0.0283029
   134           15480.9        0.0133          -279     0.0283029
   135           15415.3         0.111          -283     0.0283029
   136           15352.6        0.0646          -471     0.0283029
   137           15325.7        0.0173          -760     0.0283029
   138           15313.9       0.00626          -918     0.0283029
   139           15742.4        0.0563      4.14e+06     0.0283029
   140           15630.3         0.109      2.07e+06     0.0566057
   141           15028.7         0.433      4.15e+05      0.226423
   142           14527.9         0.176      5.34e+03      0.226423
   143           13737.8         0.708      5.21e+03      0.226423
   144           11294.6         0.422     -1.99e+03      0.226423
   145           9940.35             1         -29.9      0.226423
   146           10030.8             1           460      0.102509
   147           9631.94             1           110      0.205018
   148           9401.84             1         -21.8      0.205018
   149           9371.96             1          9.57      0.112975
   150           9416.95         0.933           148      0.112874
   151           9415.44         0.965           140      0.225747
   152           9381.09             1          54.2       0.90299
   153           9353.02             1         -2.24       7.22392
   154            9350.5             1        -0.625       4.33971
   155           9348.43             1         0.268       4.08747
   156           9341.37             1         -2.74       4.37137
   157           9326.65             1          7.21       1.45712
   158           9323.06             1       -0.0508       1.26987
   159           9322.75             1         -0.14      0.423289
   160           9321.65             1         -0.48      0.141096
   161           9112.36         0.712         -34.7     0.0562884
   162           8896.02             1          12.2     0.0562884
   163           8821.15             1         -6.97     0.0187628
   164           8850.58         0.322           179    0.00683856
   165           8850.13         0.318           176     0.0136771
   166           8850.92         0.354           159     0.0547085
   167           8853.91         0.694          92.7      0.437668
   168           8811.72             1         0.367       3.50134
   169           8807.76           0.8        -0.137       2.74942
   170            8813.6             1            22       2.74942
   171           8804.06             1          3.82       5.49883
   172           8800.38             1         0.353       5.53896
   173           8799.96             1         0.599       4.37893
   174           8799.72             1         0.509       4.91484
   175           8799.54             1         0.263       5.45825
   176           8799.34             1         0.115       6.26841
   177           8799.21             1         0.018       6.27042
   178           8797.96             1        -0.527       6.27042
   179           8795.13             1         -1.26       2.09014
   180           8790.32             1         -1.83      0.696713
   181           8785.37             1          1.91      0.232238
   182           8784.97         0.362          33.3      0.232181
   183           8723.41             1         -12.5      0.232181
   184           8583.54         0.126          -513      0.204938
   185           8484.78         0.101          -468      0.204938
   186           8476.34       0.00946          -444      0.204938
   187           8395.12        0.0949          -412      0.204938
   188           8340.61        0.0699          -379      0.204938
   189           8336.25       0.00593          -366      0.204938
   190           8316.25        0.0276          -358      0.204938
   191           8171.69         0.222          -297      0.204938
   192            8134.4        0.0736          -246      0.204938
   193            8107.1        0.0594          -225      0.204938
   194           7839.59             1         -33.6      0.204938
   195           7825.38         0.166         -39.1     0.0683125
   196           7789.08             1          9.78     0.0683125
   197           7772.17             1         -1.38     0.0227708
   198           7769.85         0.277         -3.54     0.0125795
   199           7775.82             1            54     0.0125795
   200           7766.05             1        -0.285     0.0251591
   201           7764.13         0.836         0.314    0.00838636
   202            152749         0.759      2.89e+07    0.00838636
   203           7795.23             1           144     0.0167727
   204           7762.85             1        -0.359     0.0670909
   205           7991.17             1      1.53e+03     0.0223636
   206           7764.14             1           6.5     0.0447272
   207           7762.08             1        -0.385      0.178909
   208           7929.06         0.993      8.52e+03     0.0596363
   209           7759.76             1          4.69      0.119273
   210              7758         0.648        -0.698     0.0397576
   211           7756.84             1         -0.38     0.0397576
   212           7756.33             1         -0.17     0.0132525
   213           7755.76             1        -0.244    0.00441751
   214           7755.51         0.215        -0.547     0.0014725
   215           7755.15         0.768         -1.69     0.0014725
   216           7754.97             1       -0.0173     0.0014725
   217           7754.93             1       -0.0183   0.000634659
   218           7754.92         0.342       -0.0137   0.000620117
   219           7754.92             1     -0.000485   0.000620117
   220           7458.66        0.0662     -2.15e+03   0.000746408
   221           6483.29         0.278     -1.29e+03   0.000746408
   222            5231.2             1          21.1   0.000746408
   223           5086.65         0.348          -160   0.000280211
   224           4967.54             1         -10.2   0.000280211
   225           4964.99             1        -0.259   9.34035e-05
   226           4964.94         0.731        -0.125   3.11345e-05
   227           4964.76             1       -0.0397   3.11345e-05
   228           4964.73      0.000993         -58.8   1.03782e-05
   229           4965.19             1         0.522   1.03782e-05
   230           12424.3         0.167      6.91e+05   2.07563e-05
   231           12574.9         0.242      5.01e+05   8.30254e-05
   232           4943.15         0.139         -56.3   0.000664203
   233           4941.11       0.00535           731   0.000664203
   234           11420.8         0.172      4.53e+05   0.000664203
   235           11420.6         0.174       4.5e+05    0.00132841
   236           11419.6         0.182      4.29e+05    0.00531362
   237           11411.1         0.259      3.02e+05      0.042509
   238             11426         0.842      9.51e+04      0.340072
   239           4862.36             1         -13.1       2.72057
   240           10104.1         0.636      7.74e+04      0.906858
   241           6547.46             1      1.14e+04       1.81372
   242            4843.7             1         -7.83       7.25487
   243           8895.72         0.706      4.25e+04       2.41829
   244           5641.41             1      4.04e+03       4.83658
   245           4829.14             1         -7.36       19.3463
   246            5291.1             1      1.95e+03       6.44877
   247           4818.06             1          28.8       12.8975
   248            4790.4             1          5.91       12.8977
   249           4766.52             1         -6.23       12.1332
   250           4757.53             1         -2.17       4.36776
   251           4756.92         0.126         -2.38       1.45592
   252           4754.28             1         -0.82       1.45592
   253           4753.78             1        -0.244      0.485307
   254           4753.77        0.0433        -0.081      0.161769
   255           4753.62             1       -0.0703      0.161769
   256           4753.57         0.848       -0.0276      0.053923
   257           4753.57             1     -0.000596      0.053923
   258           4753.76             1      -0.00033     0.0179743
   259           4753.76             1     -0.000312     0.0359487
   260           4753.56             1     -0.000315      0.143795
   261           4753.76             1     -0.000177     0.0479316
   262           4753.76             1     -0.000169     0.0958631
   263           4753.76             1     -0.000153      0.383453
                                                    
 Optimization terminated: Constrained optimum found.
 Parameters converged to within tolerance.          

                                         Directional 
 Iteration      Residual     Step-size    derivative        Lambda
     0           4752.83
     1           4752.71      1.68e-05     -3.57e+03   4.60369e-09
     2           4752.53      2.38e-05     -3.55e+03   4.60369e-09
     3           4752.36      2.23e-05     -3.55e+03   4.60369e-09
     4           4752.36       2.7e-05     -3.57e+03   4.60369e-09
     5           4747.65      0.000619     -3.55e+03   4.60369e-09
     6           4745.19      0.000327     -3.55e+03   4.60369e-09
     7           4730.96       0.00191     -3.58e+03   4.60369e-09
     8           6393.56       0.00783         2e+08   4.60369e-09
     9           6393.57       0.00783         2e+08   9.20739e-09
    10           6393.59       0.00783         2e+08   3.68295e-08
    11           6394.13       0.00783         2e+08   2.94636e-07
    12           6393.97       0.00785         2e+08   2.35709e-06
    13           6391.88       0.00804      1.95e+08   1.88567e-05
    14           6379.25       0.00967      1.62e+08   0.000150854
    15           6293.18        0.0227      6.95e+07    0.00120683
    16           4954.45        0.0588      1.17e+06    0.00965464
    17           4363.79         0.054     -3.21e+03     0.0772371
    18           3097.14         0.346      1.89e+05     0.0772371
    19           1889.15          0.42          -618     0.0772371
    20           3418.06         0.176      8.87e+05     0.0772371
    21           3290.75         0.267      5.87e+05      0.154474
    22           1179.14         0.519          -304      0.617897
    23           946.339         0.541      1.88e+03      0.617897
    24           706.896             1         -27.5      0.617897
    25           692.957             1         0.491      0.205966
    26           690.443             1        -0.346      0.157944
    27           690.175             1       -0.0571      0.111519
    28           690.059             1       -0.0511     0.0965263
    29           689.599             1        -0.195     0.0321754
    30           688.134             1       -0.0542     0.0107251
    31           687.333             1       -0.0915    0.00958662
    32           687.167             1        -0.031      0.007197
    33           687.141             1       -0.0043    0.00481767
    34            687.14        0.0314      -0.00827    0.00160589
    35           687.202             1         0.142    0.00160589
    36           687.138             1       0.00517    0.00321178
    37           687.134             1     -0.000378    0.00378348
    38           687.133             1       0.00191    0.00366905
    39           687.132             1       0.00122    0.00374608
    40           687.129             1      0.000175    0.00439006
    41           687.136             1       0.00357    0.00325383
    42           687.133             1       -0.0004    0.00650767
    43           687.134             1     -9.88e-05     0.0260307
    44           687.134             1     -2.65e-05      0.208245
    45           687.134             1     -7.89e-05       1.66596
                                                    
 Optimization terminated: Constrained optimum found.
 Parameters converged to within tolerance.          

	Estimation completed in 740.1875 seconds.

	Preprocessing time:     1.0625 s

	Computation time:       736.1094 s

	Postprocessing time:    3.0156 s


	Simulation completed in 0.8750 seconds.

	Preprocessing time:     0.3906 s

	Computation time:       0.4531 s

	Postprocessing time:    0.0313 s

diary off
