# Supplementary material for: Isotope-assisted metabolic flux analysis as an equality-constrained nonlinear program for improved scalability and robustness
Source: PLoS Comput Biol. 2022 Mar 24;18(3):e1009831. doi: 10.1371/journal.pcbi.1009831 (PMC8947808; doi:10.1371/journal.pcbi.1009831)
Supplement: S1 File — The text files in these folders are used as inputs to eiFlux. The text file modelfile.txt is used to specify which model to run. The GAMS scripts used by eiFlux, in the folder GAMS_Model. A demo version of eiFlux that specifically runs two models listed above, thus fully reproducing the results in this manuscript. This is a compiled Python file, eiFlux_Limited.pyc. This demo version only runs only the two models listed above. Users may change model parameters such as the time nodes, but not the models themselves. After following the instructions given in the Installation_Instructions.pdf file, users may run the eiFlux_Limited.pyc file to run the software. (ZIP) [file pcbi.1009831.s009.zip › EColi_SingleMS_Model/Comparison_eiFlux_INCA_Same_Starting_Parameter_Values/INCA 18.txt]

                                         Directional 
 Iteration      Residual     Step-size    derivative        Lambda
     0            251411
     1            251247      0.000353     -1.96e+05     0.0394903
     2            248788        0.0048     -2.63e+05     0.0394903
     3            242217        0.0102     -5.54e+05     0.0394903
     4            241813       0.00103     -1.96e+05     0.0394903
     5            236466        0.0109     -2.58e+05     0.0394903
     6            234247       0.00562     -2.41e+05     0.0394903
     7            230678       0.00898     -2.52e+05     0.0394903
     8            223857        0.0121     -7.52e+05     0.0394903
     9            221819       0.00578     -2.04e+05     0.0394903
    10            215435         0.017     -2.37e+05     0.0394903
    11            210898        0.0127     -2.23e+05     0.0394903
    12            208496       0.00712     -2.02e+05     0.0394903
    13            202854         0.014     -3.57e+05     0.0394903
    14            202823      9.91e-05     -1.62e+05     0.0394903
    15            202764      0.000193     -1.62e+05     0.0394903
    16            201538       0.00396     -1.63e+05     0.0394903
    17            200978       0.00182     -1.61e+05     0.0394903
    18            200508       0.00153     -1.61e+05     0.0394903
    19            200066       0.00145      -1.6e+05     0.0394903
    20            199778      0.000946     -1.59e+05     0.0394903
    21            198470       0.00428      -1.6e+05     0.0394903
    22            196718       0.00575      -1.6e+05     0.0394903
    23            192690        0.0132     -1.62e+05     0.0394903
    24            186292        0.0211     -1.62e+05     0.0394903
    25            168510        0.0513     -3.08e+05     0.0394903
    26            164987        0.0138     -1.31e+05     0.0394903
    27            163562       0.00579     -1.25e+05     0.0394903
    28            161726       0.00754     -1.24e+05     0.0394903
    29            158424        0.0137     -1.23e+05     0.0394903
    30            153117        0.0225     -1.21e+05     0.0394903
    31            140443        0.0551      -1.2e+05     0.0394903
    32            139072       0.00708     -9.75e+04     0.0394903
    33            129074        0.0514     -1.01e+05     0.0394903
    34           79073.8         0.258     -1.22e+04     0.0394903
    35           77178.1        0.0181     -2.14e+05     0.0394903
    36           59128.1         0.303     -2.46e+04     0.0394903
    37           52333.9         0.273     -1.04e+04     0.0394903
    38           52065.7        0.0189     -6.95e+03     0.0394903
    39           51229.2        0.0631     -6.35e+03     0.0394903
    40           46042.7         0.705     -1.21e+03     0.0394903
    41           45657.6         0.375          -399     0.0394903
    42           45413.5             1         -5.64     0.0394903
    43           45251.3        0.0244     -3.38e+03     0.0131634
    44           45229.4        0.0404     -4.54e+03     0.0131634
    45           45216.5       0.00402     -2.17e+03     0.0131634
    46             45193             1        0.0549     0.0131634
    47           45182.8       0.00858          -659    0.00438781
    48           45181.6         0.296         -2.87    0.00438781
    49           45180.6         0.293         -2.36    0.00438781
    50           45180.1             1        -0.128    0.00438781
    51           45179.4             1       -0.0664    0.00474805
    52           45179.4        0.0523        -0.122    0.00158268
    53           45178.7             1        0.0647    0.00158268
    54           45181.3         0.702      5.46e+03   0.000527562
    55           45179.3             1        -0.101    0.00105512
    56           45179.5             1        0.0567    0.00422049
    57           45179.6             1        0.0806     0.0337639
    58           45179.6             1        0.0495      0.270112
    59           45179.6             1        0.0425       2.16089
    60           45179.6             1        0.0376       17.2871
    61           45179.5             1        0.0236       138.297
                                                    
 Optimization terminated: Constrained optimum found.
 Parameters converged to within tolerance.          

                                         Directional 
 Iteration      Residual     Step-size    derivative        Lambda
     0           45179.6
     1           45179.3      1.15e-05     -1.22e+04   4.33651e-11
     2             45179      1.16e-05     -1.11e+04   4.33651e-11
     3           45178.2      4.56e-05     -9.94e+03   4.33651e-11
     4           45175.4      0.000141     -9.81e+03   4.33651e-11
     5           45175.2      1.29e-05     -9.75e+03   4.33651e-11
     6           45174.8      1.89e-05      -9.7e+03   4.33651e-11
     7           45173.9      5.58e-05     -8.49e+03   4.33651e-11
     8           45173.5      1.97e-05     -8.51e+03   4.33651e-11
     9           45168.2       0.00032      -8.2e+03   4.33651e-11
    10           45167.8       2.5e-05     -8.11e+03   4.33651e-11
    11           45164.3      0.000211     -7.99e+03   4.33651e-11
    12             45156      0.000517     -7.97e+03   4.33651e-11
    13           45151.2      0.000306     -7.91e+03   4.33651e-11
    14           45149.9      8.54e-05     -7.88e+03   4.33651e-11
    15           45105.5       0.00292      2.17e+05   4.33651e-11
    16           45093.1       0.00079     -7.71e+03   4.33651e-11
    17           44995.4       0.00631     -7.57e+03   4.33651e-11
    18           47533.9        0.0386      3.84e+06   4.33651e-11
    19           47533.8        0.0386      3.82e+06   8.67302e-11
    20           44981.3      0.000922     -7.45e+03   3.46921e-10
    21           47519.2        0.0392      3.69e+06   3.46921e-10
    22           47519.2        0.0392      3.69e+06   6.93842e-10
    23           44891.4       0.00185     -2.29e+04   2.77537e-09
    24           44847.5       0.00222     -8.67e+03   2.77537e-09
    25           44588.4        0.0157     -7.36e+03   2.77537e-09
    26           44098.2        0.0201     -8.11e+03   2.77537e-09
    27           46999.4        0.0861      7.94e+05   2.77537e-09
    28             47083        0.0914      7.47e+05   5.55073e-09
    29           44097.5      1.63e-05     -2.14e+04   2.22029e-08
    30           47010.1        0.0868      7.87e+05   2.22029e-08
    31           47005.2        0.0865       7.9e+05   4.44059e-08
    32           47001.2        0.0862      7.93e+05   1.77624e-07
    33             47000        0.0861      7.94e+05   1.42099e-06
    34           46999.8        0.0861      7.94e+05   1.13679e-05
    35           46999.6        0.0861      7.94e+05   9.09432e-05
    36           46997.5        0.0861      7.94e+05   0.000727546
    37           46981.3        0.0864      7.92e+05    0.00582037
    38           46872.5        0.0885      7.77e+05     0.0465629
    39           46518.1           0.1      7.09e+05      0.372503
    40           46113.3         0.172      4.73e+05       2.98003
    41           44097.2      5.98e-05     -2.42e+03       23.8402
    42           40228.8             1     -1.29e+03       23.8402
    43           30023.2         0.359      4.36e+04       7.94674
    44           18768.4         0.306     -1.52e+04       7.94674
    45           5829.99             1          -527       7.94674
    46           6077.62             1      7.76e+03       2.64891
    47           5780.41             1       6.2e+03       5.29783
    48           4280.69             1          -127       9.61206
    49           4255.41          0.82         -5.83       3.20402
    50            4253.3             1        -0.522       3.20402
    51            4253.3      0.000397         -2.81       1.06801
    52           4253.09             1          1.72       1.06801
    53           4252.48             1      -0.00711       1.17905
    54            4252.5             1       -0.0018       0.45587
    55            4252.5             1      -0.00146       0.91174
    56            4252.5             1       -0.0012       3.64696
    57            4252.5             1      -0.00102       29.1757
                                                    
 Optimization terminated: Constrained optimum found.
 Parameters converged to within tolerance.          

	Estimation completed in 284.7969 seconds.

	Preprocessing time:     1.2031 s

	Computation time:       277.5625 s

	Postprocessing time:    6.0313 s


	Simulation completed in 0.7344 seconds.

	Preprocessing time:     0.3438 s

	Computation time:       0.3906 s

	Postprocessing time:    0.0000 s

diary off
