# Supplementary material for: Isotope-assisted metabolic flux analysis as an equality-constrained nonlinear program for improved scalability and robustness
Source: PLoS Comput Biol. 2022 Mar 24;18(3):e1009831. doi: 10.1371/journal.pcbi.1009831 (PMC8947808; doi:10.1371/journal.pcbi.1009831)
Supplement: S1 File — The text files in these folders are used as inputs to eiFlux. The text file modelfile.txt is used to specify which model to run. The GAMS scripts used by eiFlux, in the folder GAMS_Model. A demo version of eiFlux that specifically runs two models listed above, thus fully reproducing the results in this manuscript. This is a compiled Python file, eiFlux_Limited.pyc. This demo version only runs only the two models listed above. Users may change model parameters such as the time nodes, but not the models themselves. After following the instructions given in the Installation_Instructions.pdf file, users may run the eiFlux_Limited.pyc file to run the software. (ZIP) [file pcbi.1009831.s009.zip › EColi_SingleMS_Model/Comparison_eiFlux_INCA_Same_Starting_Parameter_Values/INCA 19.txt]

                                         Directional 
 Iteration      Residual     Step-size    derivative        Lambda
     0            286734
     1            286025       0.00158      -2.5e+05      0.039785
     2            283785       0.00438     -3.96e+05      0.039785
     3            277959        0.0108     -3.84e+05      0.039785
     4            277103        0.0019     -2.37e+05      0.039785
     5            276211       0.00199     -2.37e+05      0.039785
     6            273865       0.00504     -2.54e+05      0.039785
     7            270336        0.0074     -2.87e+05      0.039785
     8            260896       0.00684     -1.11e+07      0.039785
     9            258486       0.00554     -2.37e+05      0.039785
    10            246879         0.023     -3.27e+05      0.039785
    11            243532       0.00823     -2.16e+05      0.039785
    12            238992        0.0113     -2.17e+05      0.039785
    13            235889       0.00804     -2.07e+05      0.039785
    14            233920       0.00524        -2e+05      0.039785
    15            233868      0.000141     -1.91e+05      0.039785
    16            231463       0.00644     -1.99e+05      0.039785
    17            228998       0.00667     -1.98e+05      0.039785
    18            228607       0.00109     -1.88e+05      0.039785
    19            224772        0.0103     -2.04e+05      0.039785
    20            221683        0.0085     -2.01e+05      0.039785
    21            212778        0.0217     -2.85e+05      0.039785
    22            210022       0.00768     -2.05e+05      0.039785
    23            206421       0.00979     -2.21e+05      0.039785
    24            206051       0.00113     -1.69e+05      0.039785
    25            191542         0.035     -3.07e+05      0.039785
    26            180721        0.0333      -1.8e+05      0.039785
    27            172341        0.0276     -1.86e+05      0.039785
    28            151006        0.0655     -1.98e+05      0.039785
    29           92561.5         0.251     -1.22e+05      0.039785
    30           88591.5        0.0229     -4.16e+06      0.039785
    31           48355.5         0.489     -2.19e+04      0.039785
    32           40836.6         0.623      2.02e+04      0.039785
    33           39536.8         0.619          -497      0.039785
    34           39457.9        0.0525          -813      0.039785
    35           39383.7        0.0622          -522      0.039785
    36           39072.4          0.68         -91.4      0.039785
    37           39014.8         0.196         -87.5      0.039785
    38           38975.9         0.185         -63.3      0.039785
    39           38885.7         0.291          -128      0.039785
    40           38793.2             1         -1.18      0.039785
    41           38630.6        0.0336     -2.42e+03     0.0132617
    42             38628             1         0.417     0.0132617
    43             38628         0.126          0.22    0.00442055
    44           38628.4             1         0.179    0.00442055
    45           38606.3       0.00569     -1.88e+03     0.0088411
    46           38605.2             1        0.0272     0.0088411
    47           38605.2             1        0.0206    0.00294703
    48           38603.9             1        -0.673    0.00297413
    49           38585.2        0.0364          -262    0.00156129
    50           38585.7             1        0.0859    0.00156129
    51           38567.8             1         -9.86    0.00312259
    52           38441.6             1           135    0.00192892
    53           38296.3         0.561         -8.19    0.00193072
    54           38264.5         0.147         -66.2    0.00193072
    55           38235.1         0.545         -14.5    0.00193072
    56           38226.2             1         -1.07    0.00193072
    57           38219.4             1          2.96   0.000643572
    58           38249.6         0.901         -41.3   0.000636018
    59           38192.8         0.632          39.6    0.00127204
    60           38187.4         0.425          38.9    0.00127204
    61           38182.4         0.562         -71.6    0.00127204
    62           38181.8             1       0.00076    0.00127204
    63           38179.4             1         0.448    0.00127161
    64           38222.7         0.958          79.4   0.000423869
    65           38209.1          0.87          65.5   0.000847738
    66           38199.5         0.829          53.6    0.00339095
    67           38134.8         0.511         -23.8     0.0271276
    68           38108.9             1          3.67     0.0271276
    69           38119.1             1            21     0.0149914
    70           38118.2             1          19.8     0.0299829
    71           38114.1             1          14.3      0.119932
    72           38106.3             1          2.67      0.959452
    73             38105             1          2.97       1.01904
    74           38106.4             1           2.9       1.02148
    75           38105.8             1          1.61       2.04296
    76           38105.9             1         0.904       8.17185
    77           38105.5             1         0.351       65.3748
    78             38105             1       -0.0933       522.999
                                                    
 Optimization terminated: Constrained optimum found.
 Parameters converged to within tolerance.          

                                         Directional 
 Iteration      Residual     Step-size    derivative        Lambda
     0           38105.6
     1           38105.4      1.08e-05     -7.18e+03   1.85524e-11
     2           38105.3      1.47e-05     -6.19e+03   1.85524e-11
     3           38105.1      1.53e-05     -5.24e+03   1.85524e-11
     4             38105      2.06e-05     -2.52e+03   1.85524e-11
     5           38104.9      1.84e-05     -3.82e+04   1.85524e-11
     6           38104.9      9.01e-05          -375   1.85524e-11
     7           38104.8      3.86e-05          -343   1.85524e-11
     8           38104.8      0.000103          -305   1.85524e-11
     9           38104.6      0.000329          -283   1.85524e-11
    10           38104.5      0.000183          -160   1.85524e-11
    11           38104.3      0.000743          -133   1.85524e-11
    12           38104.2      0.000272          -139   1.85524e-11
    13           38104.2      0.000173          -140   1.85524e-11
    14           38103.5        0.0015          -119   1.85524e-11
    15           38103.5      0.000429          -104   1.85524e-11
    16           38103.4      0.000488         -95.5   1.85524e-11
    17           38102.2       0.00599         -95.2   1.85524e-11
    18             38102      0.000917         -93.7   1.85524e-11
    19           73702.4        0.0396      3.19e+08   1.85524e-11
    20           38101.6       0.00234         -92.9   3.71048e-11
    21           73662.8        0.0422      2.82e+08   3.71048e-11
    22           73662.8        0.0422      2.82e+08   7.42096e-11
    23           73662.8        0.0422      2.82e+08   2.96838e-10
    24           73662.8        0.0422      2.82e+08   2.37471e-09
    25           73662.8        0.0422      2.82e+08   1.89977e-08
    26           73662.8        0.0422      2.82e+08   1.51981e-07
    27           73662.8        0.0422      2.82e+08   1.21585e-06
    28           73662.8        0.0422      2.82e+08    9.7268e-06
    29           73663.2        0.0426      2.79e+08   7.78144e-05
    30           73666.5        0.0458       2.6e+08   0.000622515
    31           73692.8         0.071      1.68e+08    0.00498012
    32           38085.9         0.162         -17.2      0.039841
    33           73224.5         0.211      2.27e+07      0.039841
    34           73273.3         0.312      1.54e+07      0.079682
    35           73744.9         0.919      5.26e+06      0.318728
    36           38086.9             1           1.6       2.54982
    37           38085.9             1          0.52       20.3986
    38           38084.9             1         -0.25       163.189
    39             38085             1       -0.0845       162.519
    40           38084.9             1       -0.0621       325.038
                                                    
 Optimization terminated: Constrained optimum found.
 Parameters converged to within tolerance.          

	Estimation completed in 262.5938 seconds.

	Preprocessing time:     1.3125 s

	Computation time:       257.6719 s

	Postprocessing time:    3.6094 s


	Simulation completed in 0.7656 seconds.

	Preprocessing time:     0.3438 s

	Computation time:       0.3750 s

	Postprocessing time:    0.0469 s

diary off
