# Supplementary material for: Isotope-assisted metabolic flux analysis as an equality-constrained nonlinear program for improved scalability and robustness
Source: PLoS Comput Biol. 2022 Mar 24;18(3):e1009831. doi: 10.1371/journal.pcbi.1009831 (PMC8947808; doi:10.1371/journal.pcbi.1009831)
Supplement: S1 File — The text files in these folders are used as inputs to eiFlux. The text file modelfile.txt is used to specify which model to run. The GAMS scripts used by eiFlux, in the folder GAMS_Model. A demo version of eiFlux that specifically runs two models listed above, thus fully reproducing the results in this manuscript. This is a compiled Python file, eiFlux_Limited.pyc. This demo version only runs only the two models listed above. Users may change model parameters such as the time nodes, but not the models themselves. After following the instructions given in the Installation_Instructions.pdf file, users may run the eiFlux_Limited.pyc file to run the software. (ZIP) [file pcbi.1009831.s009.zip › EColi_SingleMS_Model/Comparison_eiFlux_INCA_Same_Starting_Parameter_Values/INCA 20.txt]

                                         Directional 
 Iteration      Residual     Step-size    derivative        Lambda
     0            256764
     1            256518      0.000585     -2.11e+05     0.0471513
     2            256247      0.000639     -2.12e+05     0.0471513
     3            252899       0.00718     -2.57e+05     0.0471513
     4            245021        0.0151     -3.92e+05     0.0471513
     5            241029       0.00881     -2.43e+05     0.0471513
     6            237936       0.00697     -2.48e+05     0.0471513
     7            222170       0.00869     -3.88e+07     0.0471513
     8            219075       0.00846     -2.09e+05     0.0471513
     9            212997       0.00667     -1.37e+07     0.0471513
    10            212192       0.00227     -2.02e+05     0.0471513
    11            203129        0.0203     -4.34e+05     0.0471513
    12            202828      0.000894     -1.89e+05     0.0471513
    13            196362         0.018     -2.16e+05     0.0471513
    14            195780       0.00177     -1.83e+05     0.0471513
    15            186488        0.0207     -2.46e+06     0.0471513
    16            170027        0.0474     -2.29e+05     0.0471513
    17            166265         0.012     -1.63e+05     0.0471513
    18            158160        0.0252      -1.7e+05     0.0471513
    19            127856        0.0761     -2.53e+05     0.0471513
    20            125782       0.00825     -1.23e+05     0.0471513
    21            125137       0.00267     -1.17e+05     0.0471513
    22            117657        0.0271     -1.71e+05     0.0471513
    23            104600         0.047       5.8e+06     0.0471513
    24            100827        0.0191     -1.01e+05     0.0471513
    25           96711.2        0.0218     -8.61e+04     0.0471513
    26           95924.9       0.00426     -8.21e+04     0.0471513
    27           93601.8        0.0125     -8.21e+04     0.0471513
    28           84479.4        0.0451     -9.02e+04     0.0471513
    29           80308.1        0.0235     -6.93e+04     0.0471513
    30           77117.6        0.0196     -6.77e+04     0.0471513
    31           70373.9        0.0473     -6.49e+04     0.0471513
    32           54913.6         0.122     -6.34e+04     0.0471513
    33           47261.5        0.0859     -4.75e+04     0.0471513
    34           45196.9        0.0292     -3.63e+04     0.0471513
    35           22037.3         0.337     -3.02e+04     0.0471513
    36           16339.1         0.222     -1.47e+04     0.0471513
    37           13863.3         0.331      3.58e+03     0.0471513
    38           13602.2         0.227      1.17e+03     0.0471513
    39           12953.4          0.29          -812     0.0471513
    40             12625         0.221          -641     0.0471513
    41           12352.2         0.987           258     0.0471513
    42           12166.8             1         -25.6     0.0471513
    43           12148.8         0.235         -8.75     0.0280002
    44           12596.2         0.527         9e+04     0.0280002
    45           12120.8         0.679          -1.1     0.0560004
    46           12110.7         0.888          12.3     0.0560004
    47           12169.4         0.551           394     0.0560004
    48           12192.8             1           181      0.112001
    49           12161.4             1          88.5      0.448003
    50           12146.3             1          65.4       3.58403
    51           12110.9             1          12.4       28.6722
    52           12105.1             1         -1.15       229.378
    53           12103.5             1        -0.218       76.4592
    54           12103.3             1       -0.0431       66.3564
    55           12103.3      0.000683         -0.39       34.9546
    56           12102.4             1        -0.329       34.9546
    57             12100             1        -0.864       11.6515
    58           11550.4             1         -53.4       3.88385
    59           11466.8         0.309          -118       2.15925
    60             11427             1         -4.59       2.15925
    61             11421             1          -1.4      0.719749
    62           11496.3             1       1.9e+03      0.239916
    63           11620.3         0.736           361      0.479833
    64             10289         0.653          -528       1.91933
    65           10976.8         0.241      9.01e+04       1.91933
    66           10925.7         0.391      5.97e+04       3.83866
    67           9892.09             1          -178       15.3546
    68           10508.2         0.371      1.82e+04       5.11821
    69           10499.6         0.493      1.39e+04       10.2364
    70            9761.4             1           125       40.9457
    71           9790.72          0.95           712       13.6486
    72           9611.76             1          30.9       27.2971
    73           9534.17             1         -8.93       12.5083
    74           9527.85             1          5.26       4.16942
    75           9675.81             1           289       4.29014
    76           9614.93             1           171       8.58029
    77           9532.74             1          23.2       34.3211
    78           9522.75             1         -1.51       274.569
    79            9520.7             1        -0.608        130.15
    80           9520.42             1        -0.175       114.367
    81            9520.2             1        -0.138       113.931
    82           9519.88             1        -0.177       105.953
    83            9518.9             1        -0.481       51.8879
    84           9515.33             1         -1.72        17.296
    85            9501.9             1         -6.24       5.76532
    86           9430.09             1         -34.4       1.92177
    87           8354.93         0.701          -585      0.640592
    88           7816.79         0.291          -743      0.640592
    89            7344.5         0.563          16.1      0.640592
    90           7147.49         0.752         -49.4      0.640592
    91           7106.93         0.833         -11.2      0.640592
    92           7099.69         0.526          -5.2      0.640592
    93            7094.5             1         -1.65      0.640592
    94           7093.01         0.284         -2.84      0.213531
    95           7092.94        0.0135         -2.61      0.213531
    96           7092.89       0.00897         -2.57      0.213531
    97            7091.6         0.231         -3.36      0.213531
    98           8799.43         0.522      2.27e+05      0.213531
    99           8830.99         0.857      1.36e+05      0.427061
   100           7090.07             1        -0.834       1.70824
   101           8843.99         0.969       7.7e+04      0.569415
   102           7088.06             1          1.33       1.13883
   103           7085.69             1         -0.42       0.37961
   104           7085.21         0.254        -0.898      0.198292
   105            7083.8             1        -0.567      0.198292
   106            7082.1         0.927        -0.769     0.0783079
   107           7081.31         0.522            -1     0.0783079
   108           7095.92         0.376      2.66e+03     0.0783079
   109            7096.7         0.728      1.43e+03      0.156616
   110           7080.89             1        -0.221      0.626463
   111           7097.21         0.637      1.12e+03      0.208821
   112           7078.58             1         -3.86      0.417642
   113            7090.8         0.305           397      0.139214
   114           7091.76         0.411           314      0.278428
   115           7088.15             1           102       1.11371
   116           7077.67             1        -0.363        8.9097
   117           7075.54             1         -1.28        2.9699
   118           7083.98             1          49.5      0.989966
   119            7073.4             1         0.861       1.97993
   120           7072.29             1         -0.18      0.659978
   121           7071.99             1        -0.126      0.222328
   122           7071.64             1        -0.159      0.132828
   123            7070.9             1        -0.344      0.044276
   124            7070.1             1        -0.327     0.0283169
   125           7068.99             1        -0.428     0.0113511
   126           7068.32         0.297        -0.936     0.0100906
   127           7057.84          0.78         -5.94     0.0100906
   128           7057.08             1        -0.133     0.0100906
   129            7055.4             1          2.53    0.00685424
   130           7055.17       0.00186           -52    0.00731836
   131           7128.43         0.488           230    0.00731836
   132           7130.44         0.494           230     0.0146367
   133           7136.15         0.533           224     0.0585468
   134           7147.92         0.911           147      0.468375
   135           7051.42             1          3.46         3.747
   136           7047.23             1         -0.52       3.90765
   137           7044.34             1        -0.169       1.30255
   138           7040.37             1            -1       1.26037
   139           7037.79         0.988         -0.11       1.05182
   140           7034.91             1         0.477       1.05182
   141           7033.21         0.215         -3.43       1.01751
   142           7030.31             1         -0.73       1.01751
   143           7029.29             1        -0.322      0.916656
   144           6972.82             1         -15.2      0.550118
   145           6932.95             1          1.27      0.183373
   146           6931.42        0.0871         -7.57     0.0685611
   147           6930.34             1          5.69     0.0685611
   148           6932.08             1          9.35     0.0911067
   149           6930.02             1          5.18      0.182213
   150           6926.99             1          1.99      0.316917
   151            6929.4             1          5.74      0.316488
   152           6927.98             1          3.58      0.632976
   153           6926.49             1          1.29        2.5319
   154            6925.7             1         0.359       2.96094
   155           6925.64             1         0.178       2.90038
   156           5311.15         0.488          -930       3.69128
   157            4469.1             1           994       3.69128
   158           3316.69             1          -176       3.68006
   159           3159.22             1         -9.47       1.22669
   160           3154.74             1         -0.13      0.408895
   161           3154.58             1         0.913       0.23474
   162           3153.22             1         0.103      0.381214
   163           3153.55             1          1.05      0.325843
   164           3153.48             1         0.917      0.651687
   165           3153.17             1         0.439       2.60675
   166           3153.02             1         0.143       4.13007
   167           3152.88             1        0.0116        4.3814
   168           3151.91             1        -0.332       4.05031
   169           3150.88             1        -0.381        1.3501
   170           3148.89             1        -0.822      0.450035
   171           3149.88          0.69          10.5      0.150012
   172            3147.1             1          3.13      0.300023
   173           3145.43             1         0.235      0.358849
   174           3145.52             1         0.718      0.358684
   175           3124.14             1         -8.74      0.717369
   176           3110.99             1          39.1      0.239123
   177           3102.54         0.504          10.1      0.262923
   178           3097.59             1          0.46      0.262923
   179           3058.63             1          12.8      0.188451
   180           3038.56         0.505         -10.2      0.188737
   181           3025.32             1         -1.67      0.188737
   182           3076.74         0.771           130     0.0629123
   183           3072.16         0.766           119      0.125825
   184           3078.79         0.853           115      0.503298
   185           3013.51             1          36.7       4.02639
   186           2971.05         0.445           -33       4.02704
   187           2941.16             1         -5.57       4.02704
   188           2933.82             1         -2.95       1.34235
   189           2930.57         0.825          7.64      0.447449
   190           2914.91             1         -3.19      0.447449
   191           2901.85         0.925          3.19      0.372272
   192           2905.47         0.281          48.4      0.372272
   193           2905.09         0.427          32.4      0.744543
   194           2907.98         0.917          19.7       2.97817
   195           2897.48             1        -0.573       23.8254
   196           2897.01             1        -0.193       19.5415
   197           2896.35             1        -0.298       8.80006
   198           2891.52             1         0.673       4.95082
   199           2888.83             1         -1.03       1.65027
   200           2880.87             1         -1.39      0.550092
   201           2874.68         0.514          11.6      0.438264
   202           2869.62             1          7.37      0.438264
   203           2866.17             1         -0.13      0.438198
   204           2866.16             1         0.483      0.225451
   205           2867.21             1          1.63      0.421557
   206           2866.99             1           1.4      0.843114
   207            2866.3             1         0.603       3.37246
   208           2865.93             1       -0.0721       26.9797
   209           2865.87             1       -0.0188        26.836
   210           2865.86             1      -0.00518       15.1331
   211           2865.87             1      -0.00169       15.0381
   212           2865.87             1        -0.001       30.0763
   213           2865.86             1     -0.000516       120.305
   214           2865.87             1     -0.000303       114.496
                                                    
 Optimization terminated: Constrained optimum found.
 Parameters converged to within tolerance.          

                                         Directional 
 Iteration      Residual     Step-size    derivative        Lambda
     0           2865.88
     1           2865.86      1.43e-05          -463   6.15001e-07
     2           2865.83      2.35e-05          -619   6.15001e-07
     3           2865.82      1.24e-05          -449   6.15001e-07
     4           2865.71      0.000131          -417   6.15001e-07
     5           2865.61       0.00012          -371   6.15001e-07
     6           2865.57      4.74e-05          -439   6.15001e-07
     7            2867.1      0.000782      8.04e+05   6.15001e-07
     8           2865.28      0.000454          -249      1.23e-06
     9           2865.43      0.000974      8.04e+04      1.23e-06
    10           2865.28      1.42e-05          -125      2.46e-06
    11           2865.28      1.21e-05          -121   9.84002e-06
    12           2864.87       0.00154          -130   9.84002e-06
    13           9878.53       0.00731      1.15e+09   9.84002e-06
    14           9828.68       0.00737      1.14e+09     1.968e-05
    15           9824.42       0.00789      1.06e+09   7.87201e-05
    16           4513.61        0.0127      1.02e+08   0.000629761
    17           2864.02       0.00991         -40.3    0.00503809
    18           2859.03        0.0385          -155    0.00503809
    19           2861.22        0.0503           103    0.00503809
    20           2860.47        0.0603          87.6     0.0100762
    21           9372.99         0.111       7.9e+06     0.0403047
    22           9391.34          0.41      2.14e+06      0.322438
    23           2856.59             1        -0.815        2.5795
    24            2853.5             1          26.9       1.54597
    25           2859.38             1          50.5       1.12479
    26           2847.69             1          10.3       2.24957
    27           2845.37         0.311            -3       2.24829
    28           2843.15             1        -0.123       2.24829
    29           2843.13         0.441       -0.0156      0.749429
    30           2843.16             1        0.0143      0.749429
    31           2843.14             1       0.00151       1.49886
    32           2843.14             1      -0.00181       5.99543
                                                    
 Optimization terminated: Constrained optimum found.
 Parameters converged to within tolerance.          

	Estimation completed in 1021.2188 seconds.

	Preprocessing time:     1.0000 s

	Computation time:       1012.7813 s

	Postprocessing time:    7.4375 s


	Simulation completed in 1.0625 seconds.

	Preprocessing time:     0.5156 s

	Computation time:       0.5469 s

	Postprocessing time:    0.0000 s

diary off
