# Supplementary material for: Isotope-assisted metabolic flux analysis as an equality-constrained nonlinear program for improved scalability and robustness
Source: PLoS Comput Biol. 2022 Mar 24;18(3):e1009831. doi: 10.1371/journal.pcbi.1009831 (PMC8947808; doi:10.1371/journal.pcbi.1009831)
Supplement: S1 File — The text files in these folders are used as inputs to eiFlux. The text file modelfile.txt is used to specify which model to run. The GAMS scripts used by eiFlux, in the folder GAMS_Model. A demo version of eiFlux that specifically runs two models listed above, thus fully reproducing the results in this manuscript. This is a compiled Python file, eiFlux_Limited.pyc. This demo version only runs only the two models listed above. Users may change model parameters such as the time nodes, but not the models themselves. After following the instructions given in the Installation_Instructions.pdf file, users may run the eiFlux_Limited.pyc file to run the software. (ZIP) [file pcbi.1009831.s009.zip › EColi_SingleMS_Model/Flux_Result_eiFlux.xlsx]

## Sheet: Net_Fluxes
Name	Value	SD
gl-in	1	0
gl-1	1	0
gl-2	0.768903	0.0310258
gl-3	0.893875	0.0159621
gl-4	0.893875	0.0159621
gl-5	0.893875	0.0159621
gl-6	1.86972	0.0159621
gl-7	1.86972	0.0159621
gl-8	1.84418	0.0160047
gl-9	1.66998	0.0836406
pp-1	0.228022	0.0310258
pp-2	0.205234	0.031757
pp-3	0.0791962	0.0105857
pp-4	0.126037	0.0211714
pp-5	0.0657262	0.0105857
pp-6	0.0657262	0.0105857
pp-7	0.0603112	0.0105857
ed-1	0.0227889	0.0153967
ed-2	0.0227889	0.0153967
pd	1.80306	0.0189969
tc-1	0.163715	0.0438145
tc-2	0.163715	0.0438145
tc-3	0.13241	0.0378605
tc-4	0.11624	0.0378605
tc-5	0.10916	0.0378605
tc-6	0.147545	0.0438145
tc-7	0.15311	0.0438145
tc-8	0.0346315	0.0964799
me	0.149784	0.0854536
an	0.162603	0.0827914
ac	1.55741	0.0401855
gx-1	0.0313053	0.0112256
gx-2	0.0313053	0.0112256
co2-in	-2.27452	0.0803711
acxt	1.56512	0.0401855
glusyn	0.098517	0.000424365
glnsyn	0.010125	4.86209e-17
prosyn	0.00315	1.25893e-17
argsyn	0.004215	2.60469e-17
aspsyn	0.0284191	0.000848559
asnsyn	0.003435	2.43105e-17
alasyn	0.00732	6.07761e-18
sersyn	0.016263	0.000424209
glysyn	0.00888297	0.000424341
glydeg	0.00130203	0.000424315
thrdeg	0.00114907	0.000848559
cyssyn	0.003495	2.21399e-17
lldapsyn	0.00489	2.60469e-17
lyssyn	0.00489	2.60469e-17
thrsyn	0.00890407	0.000848559
metsyn	0.00219	9.11642e-18
valsyn	0.00603	1.73646e-17
leusynI	0.00642	2.43105e-17
leusynII	0.00642	2.43105e-17
ilesyn	0.00414	2.2574e-17
phesynI	0.00264	1.91011e-17
phesynII	0.00264	1.91011e-17
tyrsynI	0.001965	5.20938e-18
tyrsynII	0.001965	5.20938e-18
trpsynI	0.00081	6.51173e-18
trpsynII	0.00081	6.51173e-18
trpsynIII	0.00081	6.51173e-18
hissyn	0.00135	4.77527e-18
methfsyn	0.00219	9.11642e-18
fthfsyn	0.00135	4.77527e-18
Biomass	0.015	1.26762e-16

## Sheet: Fluxes
Flux	Value	SD
gl-in	1	0
gl-1	1	0
gl-2	0.768903	0.0310258
gl-3.f	1000	351.867
gl-3.b	999.106	351.866
gl-4.f	1000	358.45
gl-4.b	999.106	358.45
gl-5.f	1.10392	277.295
gl-5.b	0.210049	277.294
gl-6.f	1.86972	299.675
gl-6.b	0	299.675
gl-7.f	1.86972	498.895
gl-7.b	0	498.895
gl-8.f	22.8921	484.609
gl-8.b	21.0479	484.61
gl-9	1.66998	0.0836406
pp-1	0.228022	0.0310258
pp-2	0.205234	0.031757
pp-3.f	0.379314	347.026
pp-3.b	0.300118	347.027
pp-4.f	0.126037	302.837
pp-4.b	0	302.844
pp-5.f	1.53972	366.178
pp-5.b	1.474	366.179
pp-6.f	0.0657262	89.1667
pp-6.b	0	89.167
pp-7.f	0.211261	63.1616
pp-7.b	0.15095	63.163
ed-1	0.0227889	0.0153967
ed-2	0.0227889	0.0153967
pd	1.80306	0.0189969
tc-1	0.163715	0.0438145
tc-2	0.163715	0.0438145
tc-3	0.13241	0.0378605
tc-4	0.11624	0.0378605
tc-5	0.10916	0.0378605
tc-6.f	1000	462.19
tc-6.b	999.852	462.191
tc-7.f	0.815516	0.28441
tc-7.b	0.662406	0.250499
tc-8.f	10.7842	379.801
tc-8.b	10.7496	379.805
me	0.149784	0.0854536
an.f	0.274582	0.0876212
an.b	0.111979	0.130664
ac	1.55741	0.0401855
gx-1	0.0313053	0.0112256
gx-2	0.0313053	0.0112256
co2-in.f	0.308211	0.247778
co2-in.b	2.58273	0.231075
acxt	1.56512	0.0401855
glusyn	0.098517	0.000424365
glnsyn	0.010125	4.86209e-17
prosyn	0.00315	1.25893e-17
argsyn	0.004215	2.60469e-17
aspsyn	0.0284191	0.000848559
asnsyn	0.003435	2.43105e-17
alasyn	0.00732	6.07761e-18
sersyn	0.016263	0.000424209
glysyn.f	0.0137331	0.00072422
glysyn.b	0.00485011	0.000535349
glydeg.f	0.00175875	0.000668918
glydeg.b	0.000456718	0.000464596
thrdeg	0.00114907	0.000848559
cyssyn	0.003495	2.21399e-17
lldapsyn	0.00489	2.60469e-17
lyssyn	0.00489	2.60469e-17
thrsyn	0.00890407	0.000848559
metsyn	0.00219	9.11642e-18
valsyn	0.00603	1.73646e-17
leusynI	0.00642	2.43105e-17
leusynII	0.00642	2.43105e-17
ilesyn	0.00414	2.2574e-17
phesynI	0.00264	1.91011e-17
phesynII	0.00264	1.91011e-17
tyrsynI	0.001965	5.20938e-18
tyrsynII	0.001965	5.20938e-18
trpsynI	0.00081	6.51173e-18
trpsynII	0.00081	6.51173e-18
trpsynIII	0.00081	6.51173e-18
hissyn	0.00135	4.77527e-18
methfsyn	0.00219	9.11642e-18
fthfsyn	0.00135	4.77527e-18
Biomass	0.015	1.26762e-16

## Sheet: Pool_Sizes
Pool	Value	SD
Glc	3.08907	0.860419
G6P	0.001	0.0194892
F6P	0.001	0.00467227
FBP	0.001	0.00315144
DHAP	0.001	0.0442856
GAP	0.001	0.0425039
BPG	0.393896	0.157521
3PG	0.001	0.061233
PEP	0.001	0.118123
6PG	0.0979338	0.0614632
Ru5P	0.001	0.080322
R5P	0.172891	0.0989418
X5P	0.104706	0.057583
S7P	0.001	0.0436859
E4P	0.001	0.635162
KDPG	0.00147624	0.891786
Pyr	0.0677846	0.0626318
OAA	0.0263311	0.0766529
AcCoA	0.0379309	0.0357752
Cit	0.149558	0.0391385
iCit	0.0599661	0.0325539
aKG	0.109906	0.0553135
SucCoA	0.102002	0.637323
Suc	0.001	0.0841661
Fum	0.190577	0.118711
Mal	0.144371	0.0972202
CO2	0.175339	0.292622
Gox	0.001	2.77796
Ac	9.19087	3.55984e-15
Glu	0.0381878	0.00339214
Gln	0.0411215	0.0114883
Asp	0.0367599	0.00227075
Ser	0.001	0.00085725
Gly	0.0261447	0.00246306
MEETHF	0.0148432	0.00510182
Thr	0.103782	0.0480126
LLDAP	10	4.92152
METHF	0.001	0.00415709
Cys	0.00487119	4.45474
Leu1	0.0374589	0.889483
Phe1	0.0295502	0.00950514
Tyr1	8.47833	2.66988e-14
Trp1	5.91835	1.24594e-14
Trp2	6.37579	5.33976e-15
FTHF	1.56505	2.89237e-15
Ala	0.0122851	0.000256802
Arg	4.71316	2.66988e-15
Asn	0.0626661	1.25906
His	6.37416	2.2249e-14
Ile	0.0330959	0.00146632
Leu	0.0834309	0.00644638
Lys	4.58909	1.33494e-14
Met	0.0531702	0.0172861
Phe	0.0118951	0.000459111
Pro	5.55026	2.3139e-14
Trp	8.84156	2.84787e-14
Tyr	0.0332105	0.00363506
Val	0.0084005	0.000133844

## Sheet: Bootstrap_Net_Fluxes
Name
gl-in	1	1	1	1	1	1	1	1	1	1	1	1	1	1	1	1	1	1	1	1	1	1	1	1	1	1	1	1	1	1	1	1	1	1	1	1	1	1	1	1	1	1	1	1	1	1	1	1	1
gl-1	1	1	1	1	1	1	1	1	1	1	1	1	1	1	1	1	1	1	1	1	1	1	1	1	1	1	1	1	1	1	1	1	1	1	1	1	1	1	1	1	1	1	1	1	1	1	1	1	1
gl-2	0.881473	0.847776	0.787475	0.758394	0.788642	0.738782	0.735808	0.803051	0.780002	0.808071	0.776772	0.743134	0.805217	0.744869	0.806669	0.783896	0.799314	0.809167	0.751576	0.81654	0.764326	0.824958	0.785093	0.736662	0.754421	0.824375	0.729463	0.812293	0.787672	0.766665	0.762157	0.772523	0.719835	0.757867	0.724882	0.752939	0.757815	0.773148	0.785863	0.766485	0.77191	0.803481	0.808737	0.771678	0.78083	0.791047	0.771631	0.7402	0.788682
gl-3	0.940313	0.935359	0.897406	0.896175	0.898083	0.879375	0.856676	0.906679	0.899415	0.914452	0.873626	0.851499	0.911716	0.871779	0.904346	0.894154	0.913625	0.898126	0.878406	0.918658	0.888802	0.910071	0.894555	0.887804	0.877225	0.918003	0.875686	0.923531	0.902774	0.893015	0.888103	0.889966	0.873814	0.893994	0.869604	0.857822	0.881025	0.884527	0.891772	0.883566	0.867096	0.900635	0.907922	0.894153	0.871619	0.903529	0.892994	0.882486	0.891515
gl-4	0.940313	0.935359	0.897406	0.896175	0.898083	0.879375	0.856676	0.906679	0.899415	0.914452	0.873626	0.851499	0.911716	0.871779	0.904346	0.894154	0.913625	0.898126	0.878406	0.918658	0.888802	0.910071	0.894555	0.887804	0.877225	0.918003	0.875686	0.923531	0.902774	0.893015	0.888103	0.889966	0.873814	0.893994	0.869604	0.857822	0.881025	0.884527	0.891772	0.883566	0.867096	0.900635	0.907922	0.894153	0.871619	0.903529	0.892994	0.882486	0.891515
gl-5	0.940313	0.935359	0.897406	0.896175	0.898083	0.879375	0.856676	0.906679	0.899415	0.914452	0.873626	0.851499	0.911716	0.871779	0.904346	0.894154	0.913625	0.898126	0.878406	0.918658	0.888802	0.910071	0.894555	0.887804	0.877225	0.918003	0.875686	0.923531	0.902774	0.893015	0.888103	0.889966	0.873814	0.893994	0.869604	0.857822	0.881025	0.884527	0.891772	0.883566	0.867096	0.900635	0.907922	0.894153	0.871619	0.903529	0.892994	0.882486	0.891515
gl-6	1.91616	1.91121	1.87326	1.87203	1.87393	1.85522	1.83253	1.88253	1.87526	1.8903	1.84948	1.82735	1.88757	1.84763	1.8802	1.87	1.88948	1.87398	1.85426	1.89451	1.86465	1.88592	1.87041	1.86365	1.85308	1.89385	1.85154	1.89938	1.87862	1.86886	1.86395	1.86582	1.84966	1.86984	1.84545	1.83367	1.85688	1.86038	1.86762	1.85942	1.84295	1.87648	1.88377	1.87	1.84747	1.87938	1.86884	1.85834	1.86736
gl-7	1.91616	1.91121	1.87326	1.87203	1.87393	1.85522	1.83253	1.88253	1.87526	1.8903	1.84948	1.82735	1.88757	1.84763	1.8802	1.87	1.88948	1.87398	1.85426	1.89451	1.86465	1.88592	1.87041	1.86365	1.85308	1.89385	1.85154	1.89938	1.87862	1.86886	1.86395	1.86582	1.84966	1.86984	1.84545	1.83367	1.85688	1.86038	1.86762	1.85942	1.84295	1.87648	1.88377	1.87	1.84747	1.87938	1.86884	1.85834	1.86736
gl-8	1.89126	1.8859	1.84812	1.84753	1.84855	1.83023	1.80757	1.857	1.8501	1.86474	1.82392	1.80147	1.8615	1.82235	1.85488	1.84388	1.86435	1.84846	1.82896	1.86907	1.83853	1.8606	1.84514	1.83849	1.82741	1.86872	1.82583	1.87427	1.85306	1.84274	1.83845	1.84035	1.82373	1.84426	1.82	1.809	1.83116	1.83485	1.84244	1.83448	1.81704	1.85128	1.85804	1.84447	1.82135	1.85436	1.84358	1.8331	1.84246
gl-9	1.64092	1.76032	1.56826	1.64033	1.80297	1.66333	1.62906	1.81448	1.72588	1.84323	1.55352	1.68885	1.71321	1.61648	1.73378	1.79285	1.82538	1.74144	1.62079	1.53463	1.58139	1.54197	1.61472	1.79609	1.66283	1.84208	1.72231	1.73807	1.56162	1.63376	1.55819	1.6218	1.71704	1.59198	1.64262	1.69559	1.78702	1.79616	1.67559	1.79856	1.78221	1.72313	1.6772	1.76459	1.55398	1.63758	1.63502	1.65624	1.76723
pp-1	0.115452	0.149149	0.20945	0.238531	0.208283	0.258143	0.261117	0.193874	0.216923	0.188854	0.220153	0.253791	0.191708	0.252056	0.190256	0.213029	0.197611	0.187758	0.245349	0.180385	0.232599	0.171967	0.211832	0.260263	0.242504	0.17255	0.267462	0.184632	0.209253	0.23026	0.234768	0.224402	0.27709	0.239058	0.272043	0.243986	0.23911	0.223777	0.211062	0.23044	0.225015	0.193444	0.188188	0.225247	0.216095	0.205878	0.225294	0.256725	0.208243
pp-2	0.106034	0.149149	0.182672	0.224447	0.181937	0.228663	0.199076	0.173218	0.196894	0.177346	0.163055	0.180321	0.177524	0.20814	0.164291	0.183163	0.189241	0.151214	0.208021	0.170952	0.204489	0.145444	0.181968	0.244488	0.201981	0.158216	0.237109	0.184632	0.190427	0.207301	0.206694	0.19394	0.248744	0.221966	0.234857	0.1751	0.202589	0.184843	0.176638	0.193396	0.160554	0.163506	0.166552	0.201488	0.153958	0.186499	0.199819	0.231203	0.172024
pp-3	0.04613	0.060501	0.071676	0.085601	0.071431	0.087006	0.077144	0.068524	0.076416	0.0699	0.065137	0.070892	0.06996	0.080165	0.065549	0.071839	0.073865	0.06119	0.080125	0.067769	0.078948	0.059266	0.071441	0.092281	0.078112	0.063524	0.089821	0.072329	0.074261	0.079885	0.079683	0.075432	0.0937	0.084774	0.089071	0.069152	0.078315	0.072399	0.069664	0.07525	0.064303	0.065287	0.066302	0.077948	0.062104	0.072951	0.077391	0.087853	0.068126
pp-4	0.059904	0.088648	0.110996	0.138846	0.110506	0.141657	0.121932	0.104693	0.120478	0.107446	0.097919	0.109429	0.107564	0.127975	0.098743	0.111324	0.115376	0.090024	0.127896	0.103183	0.125541	0.086178	0.110527	0.152207	0.123869	0.094693	0.147287	0.112303	0.116166	0.127416	0.127011	0.118508	0.155044	0.137192	0.145786	0.105948	0.124275	0.112444	0.106974	0.118146	0.096251	0.098219	0.10025	0.12354	0.091854	0.113547	0.122428	0.14335	0.103898
pp-5	0.03266	0.047031	0.058206	0.072131	0.057961	0.073536	0.063674	0.055054	0.062946	0.05643	0.051667	0.057422	0.05649	0.066695	0.052079	0.058369	0.060395	0.04772	0.066655	0.054299	0.065478	0.045796	0.057971	0.078811	0.064642	0.050054	0.076351	0.058859	0.060791	0.066415	0.066213	0.061962	0.08023	0.071304	0.075601	0.055682	0.064845	0.058929	0.056194	0.06178	0.050833	0.051817	0.052832	0.064478	0.048634	0.059481	0.063921	0.074383	0.054656
pp-6	0.03266	0.047031	0.058206	0.072131	0.057961	0.073536	0.063674	0.055054	0.062946	0.05643	0.051667	0.057422	0.05649	0.066695	0.052079	0.058369	0.060395	0.04772	0.066655	0.054299	0.065478	0.045796	0.057971	0.078811	0.064642	0.050054	0.076351	0.058859	0.060791	0.066415	0.066213	0.061962	0.08023	0.071304	0.075601	0.055682	0.064845	0.058929	0.056194	0.06178	0.050833	0.051817	0.052832	0.064478	0.048634	0.059481	0.063921	0.074383	0.054656
pp-7	0.027245	0.041616	0.052791	0.066716	0.052546	0.068121	0.058259	0.049639	0.057531	0.051015	0.046252	0.052007	0.051075	0.06128	0.046664	0.052954	0.05498	0.042305	0.06124	0.048884	0.060063	0.040381	0.052556	0.073396	0.059227	0.044639	0.070936	0.053444	0.055376	0.061	0.060798	0.056547	0.074815	0.065889	0.070186	0.050267	0.05943	0.053514	0.050779	0.056365	0.045418	0.046402	0.047417	0.059063	0.043219	0.054066	0.058506	0.068968	0.049241
ed-1	0.009418	0	0.026779	0.014084	0.026347	0.029479	0.062041	0.020657	0.020029	0.011508	0.057097	0.073469	0.014184	0.043916	0.025965	0.029866	0.00837	0.036544	0.037328	0.009433	0.028111	0.026523	0.029864	0.015775	0.040522	0.014333	0.030353	0	0.018826	0.02296	0.028074	0.030462	0.028346	0.017092	0.037186	0.068886	0.03652	0.038933	0.034424	0.037044	0.064461	0.029938	0.021636	0.023759	0.062137	0.01938	0.025474	0.025522	0.036219
ed-2	0.009418	0	0.026779	0.014084	0.026347	0.029479	0.062041	0.020657	0.020029	0.011508	0.057097	0.073469	0.014184	0.043916	0.025965	0.029866	0.00837	0.036544	0.037328	0.009433	0.028111	0.026523	0.029864	0.015775	0.040522	0.014333	0.030353	0	0.018826	0.02296	0.028074	0.030462	0.028346	0.017092	0.037186	0.068886	0.03652	0.038933	0.034424	0.037044	0.064461	0.029938	0.021636	0.023759	0.062137	0.01938	0.025474	0.025522	0.036219
pd	1.83571	1.82959	1.8092	1.79159	1.82258	1.78674	1.78645	1.82988	1.80872	1.81524	1.8266	1.79938	1.81229	1.78906	1.81757	1.80354	1.81698	1.83031	1.79002	1.82067	1.80286	1.83356	1.81802	1.77237	1.78763	1.81692	1.77536	1.83492	1.80808	1.82001	1.79109	1.82147	1.77432	1.8001	1.78844	1.79299	1.78405	1.7956	1.81572	1.79611	1.80718	1.80446	1.82795	1.81022	1.81797	1.81049	1.80481	1.77846	1.80735
tc-1	0.130721	0.203188	0.180743	0.139131	0.205363	0.103905	0.127227	0.208444	0.223593	0.142983	0.164538	0.100779	0.186845	0.098697	0.270425	0.222073	0.218987	0.230711	0.141785	0.20035	0.130929	0.169521	0.138172	0.089826	0.101419	0.214307	0.082356	0.252491	0.218328	0.215068	0.179184	0.17181	0.080793	0.150701	0.123705	0.058794	0.138832	0.09669	0.168753	0.108715	0.116364	0.135022	0.14629	0.198388	0.138107	0.141004	0.092324	0.117929	0.22298
tc-2	0.130721	0.203188	0.180743	0.139131	0.205363	0.103905	0.127227	0.208444	0.223593	0.142983	0.164538	0.100779	0.186845	0.098697	0.270425	0.222073	0.218987	0.230711	0.141785	0.20035	0.130929	0.169521	0.138172	0.089826	0.101419	0.214307	0.082356	0.252491	0.218328	0.215068	0.179184	0.17181	0.080793	0.150701	0.123705	0.058794	0.138832	0.09669	0.168753	0.108715	0.116364	0.135022	0.14629	0.198388	0.138107	0.141004	0.092324	0.117929	0.22298
tc-3	0.099183	0.163804	0.150405	0.111835	0.162137	0.080554	0.113994	0.160973	0.189022	0.108807	0.123762	0.08179	0.156063	0.080144	0.238022	0.19822	0.178664	0.190123	0.122344	0.162744	0.100644	0.127419	0.099381	0.07574	0.08674	0.184397	0.068283	0.195756	0.186947	0.166699	0.159312	0.125773	0.064106	0.11681	0.097045	0.046723	0.127581	0.079624	0.133944	0.087685	0.096189	0.115884	0.103169	0.161155	0.109554	0.107979	0.060791	0.102257	0.197813
tc-4	0.083013	0.147634	0.134235	0.095665	0.145967	0.064384	0.097824	0.144803	0.172852	0.092637	0.107592	0.06562	0.139893	0.063974	0.221852	0.18205	0.162494	0.173953	0.106174	0.146574	0.084474	0.111249	0.083211	0.05957	0.07057	0.168227	0.052113	0.179586	0.170777	0.150529	0.143142	0.109603	0.047936	0.10064	0.080875	0.030553	0.111411	0.063454	0.117774	0.071515	0.080019	0.099714	0.086999	0.144985	0.093384	0.091809	0.044621	0.086087	0.181643
tc-5	0.075933	0.140554	0.127155	0.088585	0.138887	0.057304	0.090744	0.137723	0.165772	0.085557	0.100512	0.05854	0.132813	0.056894	0.214772	0.17497	0.155414	0.166873	0.099094	0.139494	0.077394	0.104169	0.076131	0.05249	0.06349	0.161147	0.045033	0.172506	0.163697	0.143449	0.136062	0.102523	0.040856	0.09356	0.073795	0.023473	0.104331	0.056374	0.110694	0.064435	0.072939	0.092634	0.079919	0.137905	0.086304	0.084729	0.037541	0.079007	0.174563
tc-6	0.114551	0.187018	0.164573	0.122961	0.189193	0.087735	0.111057	0.192274	0.207423	0.126813	0.148368	0.084609	0.170675	0.082527	0.254255	0.205903	0.202817	0.214541	0.125615	0.18418	0.114759	0.153351	0.122002	0.073656	0.085249	0.198137	0.066186	0.236321	0.202158	0.198898	0.163014	0.15564	0.064623	0.134531	0.107535	0.042624	0.122662	0.08052	0.152583	0.092545	0.100194	0.118852	0.13012	0.182218	0.121937	0.124834	0.076154	0.101759	0.20681
tc-7	0.120116	0.192583	0.170138	0.128526	0.194758	0.0933	0.116622	0.197839	0.212988	0.132378	0.153933	0.090174	0.17624	0.088092	0.25982	0.211468	0.208382	0.220106	0.13118	0.189745	0.120324	0.158916	0.127567	0.079221	0.090814	0.203702	0.071751	0.241886	0.207723	0.204463	0.168579	0.161205	0.070188	0.140096	0.1131	0.048189	0.128227	0.086085	0.158148	0.09811	0.105759	0.124417	0.135685	0.187783	0.127502	0.130399	0.081719	0.107324	0.212375
tc-8	-0.07321	0.123201	-0.053179	-0.020841	0.205223	-0.016777	-0.004988	0.211074	0.14525	0.166553	-0.060771	0.03261	0.082632	-0.061514	0.1949	0.21501	0.225978	0.168867	-0.020768	-0.088752	-0.082251	-0.103538	-0.046569	0.093306	-0.018286	0.233612	0.023634	0.162283	-0.028031	0.050052	-0.055869	-0.001459	0.018451	-0.056538	-0.008367	-0.007746	0.139478	0.103152	0.047749	0.11914	0.125934	0.052666	0.010194	0.163652	-0.085289	-0.029608	-0.070555	-0.013197	0.194155
me	0.224865	0.108766	0.253654	0.176664	0.032761	0.133429	0.134842	0.034235	0.102309	0	0.255479	0.076554	0.124391	0.168158	0.097324	0.020312	0.022727	0.091827	0.171389	0.316104	0.232859	0.304556	0.212928	0	0.123779	0	0.062191	0.136338	0.267134	0.202781	0.24432	0.2087	0.068424	0.230524	0.148127	0.068006	0	0	0.145207	0	0	0.090889	0.168611	0.061363	0.241343	0.193031	0.183808	0.136194	0.043388
an	0.23874	0.11398	0.268271	0.195606	0.033986	0.155309	0.166913	0.030919	0.112632	0.009918	0.258804	0.101021	0.13669	0.194277	0.109511	0.039433	0.027377	0.095433	0.196567	0.322846	0.24555	0.307035	0.218818	0.030803	0.152989	0.015041	0.091922	0.124604	0.279851	0.197386	0.268664	0.206955	0.095096	0.24068	0.165786	0.101813	0.032542	0.027096	0.15526	0.024324	0.023233	0.116552	0.16925	0.068279	0.255766	0.205188	0.196965	0.165264	0.06363
ac	1.62411	1.53686	1.54831	1.57664	1.52369	1.60996	1.59654	1.52337	1.50069	1.58742	1.57063	1.62831	1.54299	1.62173	1.46458	1.50583	1.50789	1.50845	1.57865	1.53231	1.58987	1.57176	1.59098	1.61859	1.62067	1.5229	1.62798	1.47594	1.50771	1.50479	1.5415	1.55316	1.62544	1.5648	1.58764	1.67325	1.583	1.63125	1.56227	1.61697	1.61929	1.60035	1.58754	1.52399	1.59953	1.58689	1.63088	1.59484	1.50985
gx-1	0.031538	0.039384	0.030338	0.027297	0.043226	0.023351	0.013233	0.04747	0.034571	0.034175	0.040776	0.018989	0.030783	0.018553	0.032403	0.023853	0.040323	0.040588	0.019441	0.037606	0.030285	0.042102	0.038791	0.014085	0.014679	0.02991	0.014074	0.056735	0.03138	0.04837	0.019872	0.046037	0.016686	0.033891	0.02666	0.012071	0.011251	0.017067	0.034809	0.02103	0.020175	0.019138	0.04312	0.037233	0.028552	0.033025	0.031533	0.015672	0.025167
gx-2	0.031538	0.039384	0.030338	0.027297	0.043226	0.023351	0.013233	0.04747	0.034571	0.034175	0.040776	0.018989	0.030783	0.018553	0.032403	0.023853	0.040323	0.040588	0.019441	0.037606	0.030285	0.042102	0.038791	0.014085	0.014679	0.02991	0.014074	0.056735	0.03138	0.04837	0.019872	0.046037	0.016686	0.033891	0.02666	0.012071	0.011251	0.017067	0.034809	0.02103	0.020175	0.019138	0.04312	0.037233	0.028552	0.033025	0.031533	0.015672	0.025167
co2-in	-2.14111	-2.31561	-2.29271	-2.23605	-2.34196	-2.16942	-2.19626	-2.34261	-2.38795	-2.2145	-2.24807	-2.13271	-2.30335	-2.14588	-2.46018	-2.37767	-2.37356	-2.37243	-2.23203	-2.32471	-2.2096	-2.24582	-2.20737	-2.15215	-2.148	-2.34354	-2.13338	-2.43746	-2.37391	-2.37976	-2.30634	-2.28302	-2.13845	-2.25973	-2.21406	-2.04284	-2.22333	-2.12684	-2.2648	-2.1554	-2.15075	-2.18864	-2.21425	-2.34135	-2.19027	-2.21555	-2.12757	-2.19965	-2.36963
acxt	1.63182	1.54458	1.55602	1.58435	1.5314	1.61767	1.60425	1.53107	1.5084	1.59513	1.57834	1.63602	1.5507	1.62944	1.47229	1.51354	1.5156	1.51616	1.58636	1.54002	1.59758	1.57947	1.59869	1.6263	1.62838	1.53061	1.63569	1.48365	1.51543	1.5125	1.54921	1.56087	1.63315	1.57251	1.59535	1.68096	1.59071	1.63896	1.56998	1.62468	1.627	1.60806	1.59525	1.5317	1.60724	1.5946	1.6386	1.60255	1.51756
glusyn	0.099161	0.098754	0.098932	0.099575	0.09868	0.099071	0.099107	0.098532	0.098902	0.098501	0.098505	0.098183	0.097996	0.09879	0.09875	0.097942	0.098941	0.098552	0.098764	0.098629	0.097942	0.098746	0.098796	0.098899	0.0984	0.09893	0.098358	0.098956	0.098503	0.097942	0.098563	0.098601	0.098134	0.098478	0.098615	0.099394	0.098351	0.098536	0.098886	0.099132	0.098159	0.098856	0.098335	0.098529	0.097943	0.099046	0.0988	0.098826	0.09916
glnsyn	0.010125	0.010125	0.010125	0.010125	0.010125	0.010125	0.010125	0.010125	0.010125	0.010125	0.010125	0.010125	0.010125	0.010125	0.010125	0.010125	0.010125	0.010125	0.010125	0.010125	0.010125	0.010125	0.010125	0.010125	0.010125	0.010125	0.010125	0.010125	0.010125	0.010125	0.010125	0.010125	0.010125	0.010125	0.010125	0.010125	0.010125	0.010125	0.010125	0.010125	0.010125	0.010125	0.010125	0.010125	0.010125	0.010125	0.010125	0.010125	0.010125
prosyn	0.00315	0.00315	0.00315	0.00315	0.00315	0.00315	0.00315	0.00315	0.00315	0.00315	0.00315	0.00315	0.00315	0.00315	0.00315	0.00315	0.00315	0.00315	0.00315	0.00315	0.00315	0.00315	0.00315	0.00315	0.00315	0.00315	0.00315	0.00315	0.00315	0.00315	0.00315	0.00315	0.00315	0.00315	0.00315	0.00315	0.00315	0.00315	0.00315	0.00315	0.00315	0.00315	0.00315	0.00315	0.00315	0.00315	0.00315	0.00315	0.00315
argsyn	0.004215	0.004215	0.004215	0.004215	0.004215	0.004215	0.004215	0.004215	0.004215	0.004215	0.004215	0.004215	0.004215	0.004215	0.004215	0.004215	0.004215	0.004215	0.004215	0.004215	0.004215	0.004215	0.004215	0.004215	0.004215	0.004215	0.004215	0.004215	0.004215	0.004215	0.004215	0.004215	0.004215	0.004215	0.004215	0.004215	0.004215	0.004215	0.004215	0.004215	0.004215	0.004215	0.004215	0.004215	0.004215	0.004215	0.004215	0.004215	0.004215
aspsyn	0.029708	0.028893	0.029249	0.030534	0.028746	0.029526	0.029598	0.02845	0.029188	0.028388	0.028396	0.027751	0.027376	0.028966	0.028885	0.02727	0.029268	0.02849	0.028914	0.028644	0.02727	0.028876	0.028977	0.029183	0.028184	0.029246	0.0281	0.029297	0.028392	0.02727	0.028511	0.028587	0.027654	0.028342	0.028614	0.030173	0.028087	0.028458	0.029157	0.02965	0.027703	0.029097	0.028054	0.028443	0.02727	0.029477	0.028986	0.029037	0.029704
asnsyn	0.003435	0.003435	0.003435	0.003435	0.003435	0.003435	0.003435	0.003435	0.003435	0.003435	0.003435	0.003435	0.003435	0.003435	0.003435	0.003435	0.003435	0.003435	0.003435	0.003435	0.003435	0.003435	0.003435	0.003435	0.003435	0.003435	0.003435	0.003435	0.003435	0.003435	0.003435	0.003435	0.003435	0.003435	0.003435	0.003435	0.003435	0.003435	0.003435	0.003435	0.003435	0.003435	0.003435	0.003435	0.003435	0.003435	0.003435	0.003435	0.003435
alasyn	0.00732	0.00732	0.00732	0.00732	0.00732	0.00732	0.00732	0.00732	0.00732	0.00732	0.00732	0.00732	0.00732	0.00732	0.00732	0.00732	0.00732	0.00732	0.00732	0.00732	0.00732	0.00732	0.00732	0.00732	0.00732	0.00732	0.00732	0.00732	0.00732	0.00732	0.00732	0.00732	0.00732	0.00732	0.00732	0.00732	0.00732	0.00732	0.00732	0.00732	0.00732	0.00732	0.00732	0.00732	0.00732	0.00732	0.00732	0.00732	0.00732
sersyn	0.015619	0.016026	0.015848	0.015205	0.0161	0.015709	0.015673	0.016248	0.015878	0.016279	0.016275	0.016597	0.016784	0.01599	0.01603	0.016837	0.015839	0.016228	0.016016	0.016151	0.016837	0.016034	0.015984	0.015881	0.01638	0.01585	0.016422	0.015824	0.016277	0.016837	0.016217	0.016179	0.016646	0.016302	0.016165	0.015386	0.016429	0.016244	0.015894	0.015648	0.016621	0.015924	0.016445	0.016251	0.016838	0.015734	0.01598	0.015954	0.01562
glysyn	0.008239	0.008646	0.008468	0.007825	0.00872	0.008329	0.008293	0.008868	0.008498	0.008899	0.008895	0.009217	0.009404	0.00861	0.00865	0.009458	0.008459	0.008848	0.008636	0.008771	0.009458	0.008654	0.008604	0.008501	0.009	0.00847	0.009042	0.008444	0.008897	0.009458	0.008837	0.008799	0.009266	0.008922	0.008785	0.008006	0.009049	0.008864	0.008514	0.008268	0.009241	0.008544	0.009065	0.008871	0.009458	0.008354	0.0086	0.008574	0.00824
glydeg	0.001946	0.001539	0.001717	0.00236	0.001465	0.001856	0.001892	0.001317	0.001687	0.001286	0.00129	0.000968	0.000781	0.001575	0.001535	0.000727	0.001726	0.001337	0.001549	0.001414	0.000727	0.001531	0.001581	0.001684	0.001185	0.001715	0.001143	0.001741	0.001288	0.000727	0.001348	0.001386	0.000919	0.001263	0.0014	0.002179	0.001136	0.001321	0.001671	0.001917	0.000944	0.001641	0.00112	0.001314	0.000727	0.001831	0.001585	0.001611	0.001945
thrdeg	0.002438	0.001623	0.001979	0.003264	0.001476	0.002256	0.002328	0.00118	0.001918	0.001118	0.001126	0.000481	0.000106	0.001696	0.001615	0	0.001998	0.00122	0.001644	0.001374	0	0.001606	0.001707	0.001913	0.000914	0.001976	0.00083	0.002027	0.001122	0	0.001241	0.001317	0.000384	0.001072	0.001344	0.002903	0.000817	0.001188	0.001887	0.00238	0.000433	0.001827	0.000784	0.001173	0	0.002207	0.001716	0.001767	0.002434
cyssyn	0.003495	0.003495	0.003495	0.003495	0.003495	0.003495	0.003495	0.003495	0.003495	0.003495	0.003495	0.003495	0.003495	0.003495	0.003495	0.003495	0.003495	0.003495	0.003495	0.003495	0.003495	0.003495	0.003495	0.003495	0.003495	0.003495	0.003495	0.003495	0.003495	0.003495	0.003495	0.003495	0.003495	0.003495	0.003495	0.003495	0.003495	0.003495	0.003495	0.003495	0.003495	0.003495	0.003495	0.003495	0.003495	0.003495	0.003495	0.003495	0.003495
lldapsyn	0.00489	0.00489	0.00489	0.00489	0.00489	0.00489	0.00489	0.00489	0.00489	0.00489	0.00489	0.00489	0.00489	0.00489	0.00489	0.00489	0.00489	0.00489	0.00489	0.00489	0.00489	0.00489	0.00489	0.00489	0.00489	0.00489	0.00489	0.00489	0.00489	0.00489	0.00489	0.00489	0.00489	0.00489	0.00489	0.00489	0.00489	0.00489	0.00489	0.00489	0.00489	0.00489	0.00489	0.00489	0.00489	0.00489	0.00489	0.00489	0.00489
lyssyn	0.00489	0.00489	0.00489	0.00489	0.00489	0.00489	0.00489	0.00489	0.00489	0.00489	0.00489	0.00489	0.00489	0.00489	0.00489	0.00489	0.00489	0.00489	0.00489	0.00489	0.00489	0.00489	0.00489	0.00489	0.00489	0.00489	0.00489	0.00489	0.00489	0.00489	0.00489	0.00489	0.00489	0.00489	0.00489	0.00489	0.00489	0.00489	0.00489	0.00489	0.00489	0.00489	0.00489	0.00489	0.00489	0.00489	0.00489	0.00489	0.00489
thrsyn	0.010193	0.009378	0.009734	0.011019	0.009231	0.010011	0.010083	0.008935	0.009673	0.008873	0.008881	0.008236	0.007861	0.009451	0.00937	0.007755	0.009753	0.008975	0.009399	0.009129	0.007755	0.009361	0.009462	0.009668	0.008669	0.009731	0.008585	0.009782	0.008877	0.007755	0.008996	0.009072	0.008139	0.008827	0.009099	0.010658	0.008572	0.008943	0.009642	0.010135	0.008188	0.009582	0.008539	0.008928	0.007755	0.009962	0.009471	0.009522	0.010189
metsyn	0.00219	0.00219	0.00219	0.00219	0.00219	0.00219	0.00219	0.00219	0.00219	0.00219	0.00219	0.00219	0.00219	0.00219	0.00219	0.00219	0.00219	0.00219	0.00219	0.00219	0.00219	0.00219	0.00219	0.00219	0.00219	0.00219	0.00219	0.00219	0.00219	0.00219	0.00219	0.00219	0.00219	0.00219	0.00219	0.00219	0.00219	0.00219	0.00219	0.00219	0.00219	0.00219	0.00219	0.00219	0.00219	0.00219	0.00219	0.00219	0.00219
valsyn	0.00603	0.00603	0.00603	0.00603	0.00603	0.00603	0.00603	0.00603	0.00603	0.00603	0.00603	0.00603	0.00603	0.00603	0.00603	0.00603	0.00603	0.00603	0.00603	0.00603	0.00603	0.00603	0.00603	0.00603	0.00603	0.00603	0.00603	0.00603	0.00603	0.00603	0.00603	0.00603	0.00603	0.00603	0.00603	0.00603	0.00603	0.00603	0.00603	0.00603	0.00603	0.00603	0.00603	0.00603	0.00603	0.00603	0.00603	0.00603	0.00603
leusynI	0.00642	0.00642	0.00642	0.00642	0.00642	0.00642	0.00642	0.00642	0.00642	0.00642	0.00642	0.00642	0.00642	0.00642	0.00642	0.00642	0.00642	0.00642	0.00642	0.00642	0.00642	0.00642	0.00642	0.00642	0.00642	0.00642	0.00642	0.00642	0.00642	0.00642	0.00642	0.00642	0.00642	0.00642	0.00642	0.00642	0.00642	0.00642	0.00642	0.00642	0.00642	0.00642	0.00642	0.00642	0.00642	0.00642	0.00642	0.00642	0.00642
leusynII	0.00642	0.00642	0.00642	0.00642	0.00642	0.00642	0.00642	0.00642	0.00642	0.00642	0.00642	0.00642	0.00642	0.00642	0.00642	0.00642	0.00642	0.00642	0.00642	0.00642	0.00642	0.00642	0.00642	0.00642	0.00642	0.00642	0.00642	0.00642	0.00642	0.00642	0.00642	0.00642	0.00642	0.00642	0.00642	0.00642	0.00642	0.00642	0.00642	0.00642	0.00642	0.00642	0.00642	0.00642	0.00642	0.00642	0.00642	0.00642	0.00642
ilesyn	0.00414	0.00414	0.00414	0.00414	0.00414	0.00414	0.00414	0.00414	0.00414	0.00414	0.00414	0.00414	0.00414	0.00414	0.00414	0.00414	0.00414	0.00414	0.00414	0.00414	0.00414	0.00414	0.00414	0.00414	0.00414	0.00414	0.00414	0.00414	0.00414	0.00414	0.00414	0.00414	0.00414	0.00414	0.00414	0.00414	0.00414	0.00414	0.00414	0.00414	0.00414	0.00414	0.00414	0.00414	0.00414	0.00414	0.00414	0.00414	0.00414
phesynI	0.00264	0.00264	0.00264	0.00264	0.00264	0.00264	0.00264	0.00264	0.00264	0.00264	0.00264	0.00264	0.00264	0.00264	0.00264	0.00264	0.00264	0.00264	0.00264	0.00264	0.00264	0.00264	0.00264	0.00264	0.00264	0.00264	0.00264	0.00264	0.00264	0.00264	0.00264	0.00264	0.00264	0.00264	0.00264	0.00264	0.00264	0.00264	0.00264	0.00264	0.00264	0.00264	0.00264	0.00264	0.00264	0.00264	0.00264	0.00264	0.00264
phesynII	0.00264	0.00264	0.00264	0.00264	0.00264	0.00264	0.00264	0.00264	0.00264	0.00264	0.00264	0.00264	0.00264	0.00264	0.00264	0.00264	0.00264	0.00264	0.00264	0.00264	0.00264	0.00264	0.00264	0.00264	0.00264	0.00264	0.00264	0.00264	0.00264	0.00264	0.00264	0.00264	0.00264	0.00264	0.00264	0.00264	0.00264	0.00264	0.00264	0.00264	0.00264	0.00264	0.00264	0.00264	0.00264	0.00264	0.00264	0.00264	0.00264
tyrsynI	0.001965	0.001965	0.001965	0.001965	0.001965	0.001965	0.001965	0.001965	0.001965	0.001965	0.001965	0.001965	0.001965	0.001965	0.001965	0.001965	0.001965	0.001965	0.001965	0.001965	0.001965	0.001965	0.001965	0.001965	0.001965	0.001965	0.001965	0.001965	0.001965	0.001965	0.001965	0.001965	0.001965	0.001965	0.001965	0.001965	0.001965	0.001965	0.001965	0.001965	0.001965	0.001965	0.001965	0.001965	0.001965	0.001965	0.001965	0.001965	0.001965
tyrsynII	0.001965	0.001965	0.001965	0.001965	0.001965	0.001965	0.001965	0.001965	0.001965	0.001965	0.001965	0.001965	0.001965	0.001965	0.001965	0.001965	0.001965	0.001965	0.001965	0.001965	0.001965	0.001965	0.001965	0.001965	0.001965	0.001965	0.001965	0.001965	0.001965	0.001965	0.001965	0.001965	0.001965	0.001965	0.001965	0.001965	0.001965	0.001965	0.001965	0.001965	0.001965	0.001965	0.001965	0.001965	0.001965	0.001965	0.001965	0.001965	0.001965
trpsynI	0.00081	0.00081	0.00081	0.00081	0.00081	0.00081	0.00081	0.00081	0.00081	0.00081	0.00081	0.00081	0.00081	0.00081	0.00081	0.00081	0.00081	0.00081	0.00081	0.00081	0.00081	0.00081	0.00081	0.00081	0.00081	0.00081	0.00081	0.00081	0.00081	0.00081	0.00081	0.00081	0.00081	0.00081	0.00081	0.00081	0.00081	0.00081	0.00081	0.00081	0.00081	0.00081	0.00081	0.00081	0.00081	0.00081	0.00081	0.00081	0.00081
trpsynII	0.00081	0.00081	0.00081	0.00081	0.00081	0.00081	0.00081	0.00081	0.00081	0.00081	0.00081	0.00081	0.00081	0.00081	0.00081	0.00081	0.00081	0.00081	0.00081	0.00081	0.00081	0.00081	0.00081	0.00081	0.00081	0.00081	0.00081	0.00081	0.00081	0.00081	0.00081	0.00081	0.00081	0.00081	0.00081	0.00081	0.00081	0.00081	0.00081	0.00081	0.00081	0.00081	0.00081	0.00081	0.00081	0.00081	0.00081	0.00081	0.00081
trpsynIII	0.00081	0.00081	0.00081	0.00081	0.00081	0.00081	0.00081	0.00081	0.00081	0.00081	0.00081	0.00081	0.00081	0.00081	0.00081	0.00081	0.00081	0.00081	0.00081	0.00081	0.00081	0.00081	0.00081	0.00081	0.00081	0.00081	0.00081	0.00081	0.00081	0.00081	0.00081	0.00081	0.00081	0.00081	0.00081	0.00081	0.00081	0.00081	0.00081	0.00081	0.00081	0.00081	0.00081	0.00081	0.00081	0.00081	0.00081	0.00081	0.00081
hissyn	0.00135	0.00135	0.00135	0.00135	0.00135	0.00135	0.00135	0.00135	0.00135	0.00135	0.00135	0.00135	0.00135	0.00135	0.00135	0.00135	0.00135	0.00135	0.00135	0.00135	0.00135	0.00135	0.00135	0.00135	0.00135	0.00135	0.00135	0.00135	0.00135	0.00135	0.00135	0.00135	0.00135	0.00135	0.00135	0.00135	0.00135	0.00135	0.00135	0.00135	0.00135	0.00135	0.00135	0.00135	0.00135	0.00135	0.00135	0.00135	0.00135
methfsyn	0.00219	0.00219	0.00219	0.00219	0.00219	0.00219	0.00219	0.00219	0.00219	0.00219	0.00219	0.00219	0.00219	0.00219	0.00219	0.00219	0.00219	0.00219	0.00219	0.00219	0.00219	0.00219	0.00219	0.00219	0.00219	0.00219	0.00219	0.00219	0.00219	0.00219	0.00219	0.00219	0.00219	0.00219	0.00219	0.00219	0.00219	0.00219	0.00219	0.00219	0.00219	0.00219	0.00219	0.00219	0.00219	0.00219	0.00219	0.00219	0.00219
fthfsyn	0.00135	0.00135	0.00135	0.00135	0.00135	0.00135	0.00135	0.00135	0.00135	0.00135	0.00135	0.00135	0.00135	0.00135	0.00135	0.00135	0.00135	0.00135	0.00135	0.00135	0.00135	0.00135	0.00135	0.00135	0.00135	0.00135	0.00135	0.00135	0.00135	0.00135	0.00135	0.00135	0.00135	0.00135	0.00135	0.00135	0.00135	0.00135	0.00135	0.00135	0.00135	0.00135	0.00135	0.00135	0.00135	0.00135	0.00135	0.00135	0.00135
Biomass	0.015	0.015	0.015	0.015	0.015	0.015	0.015	0.015	0.015	0.015	0.015	0.015	0.015	0.015	0.015	0.015	0.015	0.015	0.015	0.015	0.015	0.015	0.015	0.015	0.015	0.015	0.015	0.015	0.015	0.015	0.015	0.015	0.015	0.015	0.015	0.015	0.015	0.015	0.015	0.015	0.015	0.015	0.015	0.015	0.015	0.015	0.015	0.015	0.015
[truncated: 451 more columns]

## Sheet: Bootstrap_Fluxes
Flux
gl-in	1	1	1	1	1	1	1	1	1	1	1	1	1	1	1	1	1	1	1	1	1	1	1	1	1	1	1	1	1	1	1	1	1	1	1	1	1	1	1	1	1	1	1	1	1	1	1	1	1
gl-1	1	1	1	1	1	1	1	1	1	1	1	1	1	1	1	1	1	1	1	1	1	1	1	1	1	1	1	1	1	1	1	1	1	1	1	1	1	1	1	1	1	1	1	1	1	1	1	1	1
gl-2	0.881473	0.847776	0.787475	0.758394	0.788642	0.738782	0.735808	0.803051	0.780002	0.808071	0.776772	0.743134	0.805217	0.744869	0.806669	0.783896	0.799314	0.809167	0.751576	0.81654	0.764326	0.824958	0.785093	0.736662	0.754421	0.824375	0.729463	0.812293	0.787672	0.766665	0.762157	0.772523	0.719835	0.757867	0.724882	0.752939	0.757815	0.773148	0.785863	0.766485	0.77191	0.803481	0.808737	0.771678	0.78083	0.791047	0.771631	0.7402	0.788682
gl-3.f	1.26543	1000	1000	1000	1000	1000	1000	1000	1000	1000	1000	1000	1000	1000	1.51643	1000	1000	1000	1000	1000	1000	1000	0.894555	1000	1000	1000	1000	1000	1000	1000	1000	1000	1000	1000	1000	1000	1000	1000	1000	1000	1000	1000	1000	1000	1000	1000	1000	1000	1000
gl-3.b	0.32512	999.065	999.103	999.104	999.102	999.121	999.143	999.093	999.101	999.086	999.126	999.149	999.088	999.128	0.612088	999.106	999.086	999.102	999.122	999.081	999.111	999.09	0	999.112	999.123	999.082	999.124	999.076	999.097	999.107	999.112	999.11	999.126	999.106	999.13	999.142	999.119	999.115	999.108	999.116	999.133	999.099	999.092	999.106	999.128	999.096	999.107	999.118	999.108
gl-4.f	1000	1000	1000	1000	1000	1000	1000	1000	1000	1000	1.53878	1000	1000	1000	1000	1000	1000	1000	1000	1000	1000	1000	1000	26.3886	1000	1.96569	1000	1000	1000	1000	1000	1000	1000	1000	1000	1000	5.90485	1.93727	1000	1000	1000	1.74629	1000	1000	1000	1000	1000	1000	1000
gl-4.b	999.06	999.065	999.103	999.104	999.102	999.121	999.143	999.093	999.101	999.086	0.665152	999.149	999.088	999.128	999.096	999.106	999.086	999.102	999.122	999.081	999.111	999.09	999.105	25.5008	999.123	1.04769	999.124	999.076	999.097	999.107	999.112	999.11	999.126	999.106	999.13	999.142	5.02382	1.05275	999.108	999.116	999.133	0.845655	999.092	999.106	999.128	999.096	999.107	999.118	999.108
gl-5.f	1000	1.31699	1.02453	1.32272	0.957957	1.56021	1.13167	1.0888	1.19068	1.19168	1.05388	1.21987	0.911716	1.05251	1000	1.05239	2.27053	0.93719	1.60559	1.05116	0.888802	0.969034	1000	0.913613	1.06517	1.5005	1.00074	0.923531	1.28677	0.893015	0.950353	1.0042	1.09444	0.893994	1.45707	1.1519	0.881025	1.62898	0.891772	1.14285	1.06105	1.82668	1.43275	1.33349	0.995794	0.906085	0.947147	1.66757	1.01629
gl-5.b	999.06	0.381628	0.12712	0.426543	0.059874	0.680839	0.274993	0.182121	0.291262	0.277231	0.180257	0.368368	0	0.180729	999.096	0.158241	1.35691	0.039064	0.727183	0.132504	0	0.058963	999.105	0.025809	0.187941	0.582502	0.125059	0	0.384	0	0.062251	0.114238	0.220625	0	0.587461	0.294077	0	0.744458	0	0.259286	0.193954	0.926049	0.524826	0.439334	0.124175	0.002556	0.054153	0.785082	0.124777
gl-6.f	1000	1.91121	1.87326	1.87203	1.87393	1.85522	1.83253	1.88253	1.87526	1.8903	1.84948	1.82735	1.88757	1.84763	1.8802	1.87	1.88948	1000	1.85426	1000	1.86465	1.88592	1.87041	1.86365	1000	1.89385	1.85154	1.89938	1.87862	1.86886	1.86395	1.86582	5.30395	1.86984	1000	1.83367	1000	1.86038	1.86762	1.85942	1.84295	1.87648	1.88377	1.87	1.84747	1.87938	1.86884	1.85834	1.86736
gl-6.b	998.084	0	0	0	0	0	0	0	0	0	0	0	0	0	0	0	0	998.126	0	998.105	0	0	0	0	998.147	0	0	0	0	0	0	0	3.45429	0	998.155	0	998.143	0	0	0	0	0	0	0	0	0	0	0	0
gl-7.f	1000	1.91121	1000	1.87203	1.87393	1.85522	1.83253	1.88253	1.87526	1.8903	1.84948	1.82735	130.792	1000	1.8802	1.90773	7.13134	1.87398	1000	1000	1000	1000	1000	1.86365	1000	1000	1.85154	3.01195	1000	1.86886	1.86395	1.86582	1.84966	1.86984	1000	1000	1.85688	1000	1.86762	1.85942	1.84295	1.87648	1.88377	1.87	1000	2.81139	1000	1.85834	1.86736
gl-7.b	998.084	0	998.127	0	0	0	0	0	0	0	0	0	128.905	998.152	0	0.037729	5.24187	0	998.146	998.105	998.135	998.114	998.13	0	998.147	998.106	0	1.11257	998.121	0	0	0	0	0	998.155	998.166	0	998.14	0	0	0	0	0	0	998.153	0.932012	998.131	0	0
gl-8.f	1000	1000	1000	20.6781	1000	1000	1000	6.9283	1000	17.1861	5.78039	1000	7.98519	1000	1000	1.84388	11.9347	2.77128	2.85282	1000	1000	1000	1.84514	1000	1000	7.10199	1000	16.0426	1000	1000	5.46306	1000	1000	11.4557	1.82	1.809	2.24558	1.83485	9.40421	3.18629	3.38883	1.85128	1000	1000	1000	3.68195	1000	1000	2.82913
gl-8.b	998.109	998.114	998.152	18.8306	998.151	998.17	998.192	5.07131	998.15	15.3214	3.95647	998.199	6.12369	998.178	998.145	0	10.0703	0.922814	1.02386	998.131	998.161	998.139	0	998.162	998.173	5.23327	998.174	14.1683	998.147	998.157	3.62461	998.16	998.176	9.61142	0	0	0.414414	0	7.56177	1.3518	1.57179	0	998.142	998.156	998.179	1.82759	998.156	998.167	0.986675
gl-9	1.64092	1.76032	1.56826	1.64033	1.80297	1.66333	1.62906	1.81448	1.72588	1.84323	1.55352	1.68885	1.71321	1.61648	1.73378	1.79285	1.82538	1.74144	1.62079	1.53463	1.58139	1.54197	1.61472	1.79609	1.66283	1.84208	1.72231	1.73807	1.56162	1.63376	1.55819	1.6218	1.71704	1.59198	1.64262	1.69559	1.78702	1.79616	1.67559	1.79856	1.78221	1.72313	1.6772	1.76459	1.55398	1.63758	1.63502	1.65624	1.76723
pp-1	0.115452	0.149149	0.20945	0.238531	0.208283	0.258143	0.261117	0.193874	0.216923	0.188854	0.220153	0.253791	0.191708	0.252056	0.190256	0.213029	0.197611	0.187758	0.245349	0.180385	0.232599	0.171967	0.211832	0.260263	0.242504	0.17255	0.267462	0.184632	0.209253	0.23026	0.234768	0.224402	0.27709	0.239058	0.272043	0.243986	0.23911	0.223777	0.211062	0.23044	0.225015	0.193444	0.188188	0.225247	0.216095	0.205878	0.225294	0.256725	0.208243
pp-2	0.106034	0.149149	0.182672	0.224447	0.181937	0.228663	0.199076	0.173218	0.196894	0.177346	0.163055	0.180321	0.177524	0.20814	0.164291	0.183163	0.189241	0.151214	0.208021	0.170952	0.204489	0.145444	0.181968	0.244488	0.201981	0.158216	0.237109	0.184632	0.190427	0.207301	0.206694	0.19394	0.248744	0.221966	0.234857	0.1751	0.202589	0.184843	0.176638	0.193396	0.160554	0.163506	0.166552	0.201488	0.153958	0.186499	0.199819	0.231203	0.172024
pp-3.f	0.336723	0.509261	1000	19.6376	0.071431	1000	0.992085	0.068524	0.192797	1000	1000	1000	0.15786	0.772985	0.065549	0.235144	0.073865	0.06119	1.05947	0.167147	0.09683	0.351679	0.071441	0.092281	0.993546	1000	0.089821	0.213949	1000	1.17421	0.103372	0.075432	0.0937	2.88802	1000	1000	0.078315	0.229127	1000	0.07525	0.064303	0.065287	0.066302	0.078732	0.062104	0.127981	0.199242	0.488704	0.068126
pp-3.b	0.290593	0.44876	999.928	19.552	0	999.913	0.914941	0	0.11638	999.93	999.935	999.929	0.0879	0.69282	0	0.163304	0	0	0.979347	0.099378	0.017882	0.292413	0	0	0.915434	999.936	0	0.14162	999.926	1.09432	0.023689	0	0	2.80325	999.911	999.931	0	0.156727	999.93	0	0	0	0	0.000784	0	0.05503	0.12185	0.400851	0
pp-4.f	0.782465	15.3261	0.110996	0.138846	0.110506	0.141657	0.121932	0.104693	0.120478	0.360447	0.097919	0.109429	0.107564	0.127975	13.1909	0.111324	1000	0.090024	0.143878	0.103183	0.125541	0.086178	0.110527	0.152207	0.123869	0.164861	0.147287	0.218992	0.116166	0.127416	0.127011	0.118508	0.155044	0.137192	0.145786	0.608295	0.124275	0.455729	0.106974	0.486128	0.148598	1000	1000	0.12354	0.091854	0.113547	0.122428	0.14335	0.103898
pp-4.b	0.72256	15.2375	0	0	0	0	0	0	0	0.253001	0	0	0	0	13.0921	0	999.885	0	0.015982	0	0	0	0	0	0	0.070168	0	0.106689	0	0	0	0	0	0	0	0.502346	0	0.343285	0	0.367982	0.052347	999.902	999.9	0	0	0	0	0	0
pp-5.f	1000	1000	0.058206	0.133292	13.4885	1000	0.934292	5.45981	1.30773	0.05643	1.44735	2.33355	1.66123	0.066695	2.10396	0.951769	1000	0.323424	1000	0.483365	2.92422	0.477484	6.75681	2.29004	1.96972	0.186905	10.941	1.01658	0.399883	2.09067	1000	2.00971	1.66044	1000	8.04255	0.178102	0.462569	2.7311	1000	1000	0.304989	0.051817	2.41052	0.864521	0.518682	2.02569	3.02895	0.074383	0.054656
pp-5.b	999.967	999.953	0	0.061161	13.4305	999.926	0.870619	5.40475	1.24478	0	1.39568	2.27612	1.60474	0	2.05188	0.8934	999.94	0.275704	999.933	0.429066	2.85874	0.431688	6.69884	2.21123	1.90508	0.136851	10.8647	0.957723	0.339092	2.02425	999.934	1.94775	1.58021	999.929	7.96695	0.122421	0.397724	2.67218	999.944	999.938	0.254156	0	2.35769	0.800043	0.470048	1.96621	2.96503	0	0
pp-6.f	0.180163	0.047031	0.058206	0.072131	0.057961	0.073536	0.063674	0.055054	0.062946	0.05643	0.051667	0.057422	0.05649	0.076987	0.052079	0.058369	0.060395	0.04772	0.076553	0.054299	0.065478	0.10612	0.057971	0.078811	0.064642	0.050054	0.076351	0.058859	0.060791	0.066415	0.073155	0.061962	0.08023	0.101014	0.075601	0.055682	0.064845	0.067736	0.056194	0.06178	0.050833	0.051817	0.052832	0.064478	0.048634	0.059481	0.063921	0.074383	0.054656
pp-6.b	0.147503	0	0	0	0	0	0	0	0	0	0	0	0	0.010292	0	0	0	0	0.009898	0	0	0.060324	0	0	0	0	0	0	0	0	0.006942	0	0	0.029711	0	0	0	0.008806	0	0	0	0	0	0	0	0	0	0	0
pp-7.f	0.110109	0.141911	0.295042	0.141427	0.282761	0.183807	0.134387	0.376271	0.299012	0.202853	0.314883	0.282305	0.39173	0.21888	0.106897	0.542574	0.084188	1.86639	0.14834	0.338546	0.433425	1.82207	0.333737	0.194474	0.366527	0.603348	0.244035	0.149723	0.596153	0.137248	0.336673	0.195508	0.224105	0.09939	0.209029	0.236936	0.665792	0.24988	0.648836	0.13999	0.449873	0.327376	0.200279	0.270222	1.0636	0.329986	0.237297	0.109682	0.31077
pp-7.b	0.082864	0.100295	0.242251	0.074712	0.230216	0.115686	0.076129	0.326631	0.241481	0.151837	0.268632	0.230298	0.340656	0.1576	0.060233	0.48962	0.029208	1.82409	0.0871	0.289662	0.373362	1.78168	0.281181	0.121078	0.3073	0.558709	0.173099	0.096279	0.540778	0.076248	0.275875	0.138962	0.14929	0.033501	0.138843	0.186669	0.606362	0.196366	0.598057	0.083624	0.404455	0.280974	0.152862	0.211159	1.02038	0.27592	0.178791	0.040715	0.261528
ed-1	0.009418	0	0.026779	0.014084	0.026347	0.029479	0.062041	0.020657	0.020029	0.011508	0.057097	0.073469	0.014184	0.043916	0.025965	0.029866	0.00837	0.036544	0.037328	0.009433	0.028111	0.026523	0.029864	0.015775	0.040522	0.014333	0.030353	0	0.018826	0.02296	0.028074	0.030462	0.028346	0.017092	0.037186	0.068886	0.03652	0.038933	0.034424	0.037044	0.064461	0.029938	0.021636	0.023759	0.062137	0.01938	0.025474	0.025522	0.036219
ed-2	0.009418	0	0.026779	0.014084	0.026347	0.029479	0.062041	0.020657	0.020029	0.011508	0.057097	0.073469	0.014184	0.043916	0.025965	0.029866	0.00837	0.036544	0.037328	0.009433	0.028111	0.026523	0.029864	0.015775	0.040522	0.014333	0.030353	0	0.018826	0.02296	0.028074	0.030462	0.028346	0.017092	0.037186	0.068886	0.03652	0.038933	0.034424	0.037044	0.064461	0.029938	0.021636	0.023759	0.062137	0.01938	0.025474	0.025522	0.036219
pd	1.83571	1.82959	1.8092	1.79159	1.82258	1.78674	1.78645	1.82988	1.80872	1.81524	1.8266	1.79938	1.81229	1.78906	1.81757	1.80354	1.81698	1.83031	1.79002	1.82067	1.80286	1.83356	1.81802	1.77237	1.78763	1.81692	1.77536	1.83492	1.80808	1.82001	1.79109	1.82147	1.77432	1.8001	1.78844	1.79299	1.78405	1.7956	1.81572	1.79611	1.80718	1.80446	1.82795	1.81022	1.81797	1.81049	1.80481	1.77846	1.80735
tc-1	0.130721	0.203188	0.180743	0.139131	0.205363	0.103905	0.127227	0.208444	0.223593	0.142983	0.164538	0.100779	0.186845	0.098697	0.270425	0.222073	0.218987	0.230711	0.141785	0.20035	0.130929	0.169521	0.138172	0.089826	0.101419	0.214307	0.082356	0.252491	0.218328	0.215068	0.179184	0.17181	0.080793	0.150701	0.123705	0.058794	0.138832	0.09669	0.168753	0.108715	0.116364	0.135022	0.14629	0.198388	0.138107	0.141004	0.092324	0.117929	0.22298
tc-2	0.130721	0.203188	0.180743	0.139131	0.205363	0.103905	0.127227	0.208444	0.223593	0.142983	0.164538	0.100779	0.186845	0.098697	0.270425	0.222073	0.218987	0.230711	0.141785	0.20035	0.130929	0.169521	0.138172	0.089826	0.101419	0.214307	0.082356	0.252491	0.218328	0.215068	0.179184	0.17181	0.080793	0.150701	0.123705	0.058794	0.138832	0.09669	0.168753	0.108715	0.116364	0.135022	0.14629	0.198388	0.138107	0.141004	0.092324	0.117929	0.22298
tc-3	0.099183	0.163804	0.150405	0.111835	0.162137	0.080554	0.113994	0.160973	0.189022	0.108807	0.123762	0.08179	0.156063	0.080144	0.238022	0.19822	0.178664	0.190123	0.122344	0.162744	0.100644	0.127419	0.099381	0.07574	0.08674	0.184397	0.068283	0.195756	0.186947	0.166699	0.159312	0.125773	0.064106	0.11681	0.097045	0.046723	0.127581	0.079624	0.133944	0.087685	0.096189	0.115884	0.103169	0.161155	0.109554	0.107979	0.060791	0.102257	0.197813
tc-4	0.083013	0.147634	0.134235	0.095665	0.145967	0.064384	0.097824	0.144803	0.172852	0.092637	0.107592	0.06562	0.139893	0.063974	0.221852	0.18205	0.162494	0.173953	0.106174	0.146574	0.084474	0.111249	0.083211	0.05957	0.07057	0.168227	0.052113	0.179586	0.170777	0.150529	0.143142	0.109603	0.047936	0.10064	0.080875	0.030553	0.111411	0.063454	0.117774	0.071515	0.080019	0.099714	0.086999	0.144985	0.093384	0.091809	0.044621	0.086087	0.181643
tc-5	0.075933	0.140554	0.127155	0.088585	0.138887	0.057304	0.090744	0.137723	0.165772	0.085557	0.100512	0.05854	0.132813	0.056894	0.214772	0.17497	0.155414	0.166873	0.099094	0.139494	0.077394	0.104169	0.076131	0.05249	0.06349	0.161147	0.045033	0.172506	0.163697	0.143449	0.136062	0.102523	0.040856	0.09356	0.073795	0.023473	0.104331	0.056374	0.110694	0.064435	0.072939	0.092634	0.079919	0.137905	0.086304	0.084729	0.037541	0.079007	0.174563
tc-6.f	1000	1000	1000	9.96951	1000	1000	1000	1000	18.6465	1000	13.0354	1000	1000	1.7103	1000	1000	1000	1000	1000	1000	1000	24.4467	1000	1000	3.12471	4.06167	1000	15.7407	1000	5.27036	1000	1000	21.3334	1000	1000	1000	9.67613	6.53093	1000	1000	1000	1000	1000	1000	1000	1000	1.28083	1000	1000
tc-6.b	999.885	999.813	999.835	9.84654	999.811	999.912	999.889	999.808	18.4391	999.873	12.8871	999.915	999.829	1.62777	999.746	999.794	999.797	999.785	999.874	999.816	999.885	24.2933	999.878	999.926	3.03946	3.86353	999.934	15.5044	999.798	5.07146	999.837	999.844	21.2688	999.865	999.892	999.957	9.55347	6.45041	999.847	999.907	999.9	999.881	999.87	999.818	999.878	999.875	1.20467	999.898	999.793
tc-7.f	0.616173	0.984167	1.01992	0.824812	1.09272	0.4818	0.548627	1.21851	0.944751	0.962076	0.937723	0.598476	0.795117	0.44949	1.30238	1.05482	0.945502	1.14059	0.529592	1.00387	0.803858	0.963223	0.839707	0.531488	0.337799	0.975286	0.33437	1.56847	1.03292	1.16032	0.839464	0.922993	0.396016	0.931196	0.543388	0.217266	0.586993	0.431512	0.821868	0.493585	0.504652	0.544044	1.11184	0.909692	0.836217	0.935051	0.581691	0.463724	1.07669
tc-7.b	0.496056	0.791584	0.849784	0.696286	0.897964	0.3885	0.432005	1.02067	0.731762	0.829698	0.78379	0.508301	0.618876	0.361398	1.04256	0.843357	0.73712	0.920482	0.398412	0.814123	0.683534	0.804306	0.71214	0.452268	0.246985	0.771584	0.262618	1.32659	0.825201	0.95586	0.670885	0.761788	0.325828	0.7911	0.430288	0.169077	0.458766	0.345427	0.66372	0.395475	0.398893	0.419627	0.976159	0.721909	0.708716	0.804653	0.499972	0.356399	0.864316
tc-8.f	2.97641	7.36716	22.2343	1.84773	1000	7.22579	999.995	15.9764	13.4875	12.8718	6.24388	5.74065	1000	17.2555	10.4175	13.5882	96.2492	20.242	3.71369	4.49472	9.01927	2.28068	3.73857	2.64347	1.98488	6.08836	7.86852	25.217	8.529	1000	18.874	999.999	3.54121	3.37764	1.5283	1.30989	3.27285	1000	35.2541	8.38462	18.7179	1000	1000	26.8403	6.29624	2.92334	5.4154	13.6372	22.0891
tc-8.b	3.04962	7.24396	22.2875	1.86857	999.795	7.24257	1000	15.7653	13.3423	12.7053	6.30465	5.70805	999.917	17.317	10.2226	13.3732	96.0232	20.0731	3.73446	4.58347	9.10152	2.38421	3.78514	2.55017	2.00317	5.85474	7.84489	25.0547	8.55703	999.95	18.9299	1000	3.52276	3.43418	1.53666	1.31764	3.13338	999.897	35.2063	8.26548	18.592	999.947	999.99	26.6767	6.38153	2.95295	5.48596	13.6504	21.895
me	0.224865	0.108766	0.253654	0.176664	0.032761	0.133429	0.134842	0.034235	0.102309	0	0.255479	0.076554	0.124391	0.168158	0.097324	0.020312	0.022727	0.091827	0.171389	0.316104	0.232859	0.304556	0.212928	0	0.123779	0	0.062191	0.136338	0.267134	0.202781	0.24432	0.2087	0.068424	0.230524	0.148127	0.068006	0	0	0.145207	0	0	0.090889	0.168611	0.061363	0.241343	0.193031	0.183808	0.136194	0.043388
an.f	0.23874	0.412269	0.268271	0.195606	0.320386	0.210937	0.211085	0.378877	0.363968	0.303424	0.258804	0.16952	0.298707	0.194277	0.491748	0.390622	0.343627	0.392442	0.196567	0.322846	0.24555	0.307035	0.274451	0.195402	0.152989	0.391067	0.132622	0.417781	0.279851	0.342991	0.268664	0.253228	0.155	0.24068	0.165786	0.1043	0.284849	0.165341	0.2838	0.201402	0.192394	0.216139	0.329043	0.303	0.255766	0.293076	0.201432	0.253053	0.394987
an.b	0	0.298289	0	0	0.2864	0.055628	0.044173	0.347958	0.251336	0.293506	0	0.068499	0.162017	0	0.382237	0.351189	0.31625	0.297009	0	0	0	0	0.055633	0.164599	0	0.376026	0.0407	0.293177	0	0.145605	0	0.046272	0.059904	0	0	0.002487	0.252307	0.138245	0.12854	0.177078	0.169161	0.099587	0.159793	0.234721	0	0.087888	0.004467	0.087789	0.331358
ac	1.62411	1.53686	1.54831	1.57664	1.52369	1.60996	1.59654	1.52337	1.50069	1.58742	1.57063	1.62831	1.54299	1.62173	1.46458	1.50583	1.50789	1.50845	1.57865	1.53231	1.58987	1.57176	1.59098	1.61859	1.62067	1.5229	1.62798	1.47594	1.50771	1.50479	1.5415	1.55316	1.62544	1.5648	1.58764	1.67325	1.583	1.63125	1.56227	1.61697	1.61929	1.60035	1.58754	1.52399	1.59953	1.58689	1.63088	1.59484	1.50985
gx-1	0.031538	0.039384	0.030338	0.027297	0.043226	0.023351	0.013233	0.04747	0.034571	0.034175	0.040776	0.018989	0.030783	0.018553	0.032403	0.023853	0.040323	0.040588	0.019441	0.037606	0.030285	0.042102	0.038791	0.014085	0.014679	0.02991	0.014074	0.056735	0.03138	0.04837	0.019872	0.046037	0.016686	0.033891	0.02666	0.012071	0.011251	0.017067	0.034809	0.02103	0.020175	0.019138	0.04312	0.037233	0.028552	0.033025	0.031533	0.015672	0.025167
gx-2	0.031538	0.039384	0.030338	0.027297	0.043226	0.023351	0.013233	0.04747	0.034571	0.034175	0.040776	0.018989	0.030783	0.018553	0.032403	0.023853	0.040323	0.040588	0.019441	0.037606	0.030285	0.042102	0.038791	0.014085	0.014679	0.02991	0.014074	0.056735	0.03138	0.04837	0.019872	0.046037	0.016686	0.033891	0.02666	0.012071	0.011251	0.017067	0.034809	0.02103	0.020175	0.019138	0.04312	0.037233	0.028552	0.033025	0.031533	0.015672	0.025167
co2-in.f	0	0	0	0	0.236683	0.605273	0.355924	0.167608	0.001972	0.481808	0	0.645916	0	0.06739	0	0	0	0	0	0	0.324374	0	0.30145	0.872101	0.213596	0.13975	0.416599	0	0	0.375313	0.052535	0	0.958061	0	0.703913	0.139754	0.285747	0.61844	0	0.065297	0.075086	0.006326	0.36193	0.011813	0	0	0.036576	0.618297	0
co2-in.b	2.14111	2.31561	2.29271	2.23605	2.57864	2.77469	2.55219	2.51021	2.38992	2.69631	2.24807	2.77863	2.30335	2.21327	2.46018	2.37767	2.37356	2.37243	2.23203	2.32471	2.53398	2.24582	2.50882	3.02425	2.36159	2.48328	2.54997	2.43746	2.37391	2.75507	2.35888	2.28302	3.09651	2.25973	2.91797	2.18259	2.50907	2.74528	2.2648	2.2207	2.22584	2.19497	2.57618	2.35316	2.19027	2.21555	2.16414	2.81794	2.36963
acxt	1.63182	1.54458	1.55602	1.58435	1.5314	1.61767	1.60425	1.53107	1.5084	1.59513	1.57834	1.63602	1.5507	1.62944	1.47229	1.51354	1.5156	1.51616	1.58636	1.54002	1.59758	1.57947	1.59869	1.6263	1.62838	1.53061	1.63569	1.48365	1.51543	1.5125	1.54921	1.56087	1.63315	1.57251	1.59535	1.68096	1.59071	1.63896	1.56998	1.62468	1.627	1.60806	1.59525	1.5317	1.60724	1.5946	1.6386	1.60255	1.51756
glusyn	0.099161	0.098754	0.098932	0.099575	0.09868	0.099071	0.099107	0.098532	0.098902	0.098501	0.098505	0.098183	0.097996	0.09879	0.09875	0.097942	0.098941	0.098552	0.098764	0.098629	0.097942	0.098746	0.098796	0.098899	0.0984	0.09893	0.098358	0.098956	0.098503	0.097942	0.098563	0.098601	0.098134	0.098478	0.098615	0.099394	0.098351	0.098536	0.098886	0.099132	0.098159	0.098856	0.098335	0.098529	0.097943	0.099046	0.0988	0.098826	0.09916
glnsyn	0.010125	0.010125	0.010125	0.010125	0.010125	0.010125	0.010125	0.010125	0.010125	0.010125	0.010125	0.010125	0.010125	0.010125	0.010125	0.010125	0.010125	0.010125	0.010125	0.010125	0.010125	0.010125	0.010125	0.010125	0.010125	0.010125	0.010125	0.010125	0.010125	0.010125	0.010125	0.010125	0.010125	0.010125	0.010125	0.010125	0.010125	0.010125	0.010125	0.010125	0.010125	0.010125	0.010125	0.010125	0.010125	0.010125	0.010125	0.010125	0.010125
prosyn	0.00315	0.00315	0.00315	0.00315	0.00315	0.00315	0.00315	0.00315	0.00315	0.00315	0.00315	0.00315	0.00315	0.00315	0.00315	0.00315	0.00315	0.00315	0.00315	0.00315	0.00315	0.00315	0.00315	0.00315	0.00315	0.00315	0.00315	0.00315	0.00315	0.00315	0.00315	0.00315	0.00315	0.00315	0.00315	0.00315	0.00315	0.00315	0.00315	0.00315	0.00315	0.00315	0.00315	0.00315	0.00315	0.00315	0.00315	0.00315	0.00315
argsyn	0.004215	0.004215	0.004215	0.004215	0.004215	0.004215	0.004215	0.004215	0.004215	0.004215	0.004215	0.004215	0.004215	0.004215	0.004215	0.004215	0.004215	0.004215	0.004215	0.004215	0.004215	0.004215	0.004215	0.004215	0.004215	0.004215	0.004215	0.004215	0.004215	0.004215	0.004215	0.004215	0.004215	0.004215	0.004215	0.004215	0.004215	0.004215	0.004215	0.004215	0.004215	0.004215	0.004215	0.004215	0.004215	0.004215	0.004215	0.004215	0.004215
aspsyn	0.029708	0.028893	0.029249	0.030534	0.028746	0.029526	0.029598	0.02845	0.029188	0.028388	0.028396	0.027751	0.027376	0.028966	0.028885	0.02727	0.029268	0.02849	0.028914	0.028644	0.02727	0.028876	0.028977	0.029183	0.028184	0.029246	0.0281	0.029297	0.028392	0.02727	0.028511	0.028587	0.027654	0.028342	0.028614	0.030173	0.028087	0.028458	0.029157	0.02965	0.027703	0.029097	0.028054	0.028443	0.02727	0.029477	0.028986	0.029037	0.029704
asnsyn	0.003435	0.003435	0.003435	0.003435	0.003435	0.003435	0.003435	0.003435	0.003435	0.003435	0.003435	0.003435	0.003435	0.003435	0.003435	0.003435	0.003435	0.003435	0.003435	0.003435	0.003435	0.003435	0.003435	0.003435	0.003435	0.003435	0.003435	0.003435	0.003435	0.003435	0.003435	0.003435	0.003435	0.003435	0.003435	0.003435	0.003435	0.003435	0.003435	0.003435	0.003435	0.003435	0.003435	0.003435	0.003435	0.003435	0.003435	0.003435	0.003435
alasyn	0.00732	0.00732	0.00732	0.00732	0.00732	0.00732	0.00732	0.00732	0.00732	0.00732	0.00732	0.00732	0.00732	0.00732	0.00732	0.00732	0.00732	0.00732	0.00732	0.00732	0.00732	0.00732	0.00732	0.00732	0.00732	0.00732	0.00732	0.00732	0.00732	0.00732	0.00732	0.00732	0.00732	0.00732	0.00732	0.00732	0.00732	0.00732	0.00732	0.00732	0.00732	0.00732	0.00732	0.00732	0.00732	0.00732	0.00732	0.00732	0.00732
sersyn	0.015619	0.016026	0.015848	0.015205	0.0161	0.015709	0.015673	0.016248	0.015878	0.016279	0.016275	0.016597	0.016784	0.01599	0.01603	0.016837	0.015839	0.016228	0.016016	0.016151	0.016837	0.016034	0.015984	0.015881	0.01638	0.01585	0.016422	0.015824	0.016277	0.016837	0.016217	0.016179	0.016646	0.016302	0.016165	0.015386	0.016429	0.016244	0.015894	0.015648	0.016621	0.015924	0.016445	0.016251	0.016838	0.015734	0.01598	0.015954	0.01562
glysyn.f	0.01378	0.013163	0.01383	0.012569	0.012923	0.013061	0.013025	0.013623	0.012685	0.013091	0.014574	0.014166	0.014616	0.013336	0.012906	0.015601	0.01277	0.014714	0.013488	0.01501	0.014596	0.014519	0.014563	0.012131	0.014207	0.013169	0.013295	0.01318	0.014647	0.014515	0.014153	0.013956	0.013446	0.014061	0.013079	0.012396	0.013868	0.013557	0.013492	0.012734	0.014527	0.012999	0.013886	0.013118	0.015687	0.013736	0.013783	0.012949	0.013579
glysyn.b	0.005542	0.004517	0.005362	0.004743	0.004204	0.004732	0.004731	0.004755	0.004187	0.004192	0.005679	0.004949	0.005212	0.004726	0.004255	0.006144	0.004311	0.005867	0.004853	0.006239	0.005138	0.005864	0.005959	0.00363	0.005207	0.0047	0.004253	0.004735	0.005751	0.005058	0.005316	0.005157	0.00418	0.005139	0.004293	0.00439	0.004819	0.004693	0.004977	0.004466	0.005286	0.004455	0.00482	0.004247	0.006229	0.005382	0.005184	0.004375	0.005339
glydeg.f	0.001946	0.002712	0.002625	0.00236	0.002134	0.001973	0.001892	0.002044	0.002517	0.001665	0.00129	0.001468	0.001202	0.002068	0.002326	0.00083	0.001954	0.00179	0.001549	0.001893	0.001638	0.003285	0.002281	0.002292	0.003042	0.00214	0.001143	0.003064	0.001539	0.001929	0.002104	0.001386	0.001307	0.001389	0.0014	0.002208	0.002022	0.001386	0.002439	0.00236	0.000944	0.001956	0.001573	0.001314	0.000727	0.002518	0.003055	0.002353	0.003446
glydeg.b	0	0.001173	0.000908	0	0.000668	0.000117	0	0.000727	0.00083	0.000378	0	0.0005	0.000422	0.000493	0.000791	0.000102	0.000228	0.000453	0	0.000478	0.00091	0.001755	0.0007	0.000608	0.001857	0.000425	0	0.001323	0.00025	0.001202	0.000756	0	0.000388	0.000126	0	2.9e-05	0.000886	6.4e-05	0.000769	0.000443	0	0.000315	0.000453	0	0	0.000688	0.001469	0.000742	0.001502
thrdeg	0.002438	0.001623	0.001979	0.003264	0.001476	0.002256	0.002328	0.00118	0.001918	0.001118	0.001126	0.000481	0.000106	0.001696	0.001615	0	0.001998	0.00122	0.001644	0.001374	0	0.001606	0.001707	0.001913	0.000914	0.001976	0.00083	0.002027	0.001122	0	0.001241	0.001317	0.000384	0.001072	0.001344	0.002903	0.000817	0.001188	0.001887	0.00238	0.000433	0.001827	0.000784	0.001173	0	0.002207	0.001716	0.001767	0.002434
cyssyn	0.003495	0.003495	0.003495	0.003495	0.003495	0.003495	0.003495	0.003495	0.003495	0.003495	0.003495	0.003495	0.003495	0.003495	0.003495	0.003495	0.003495	0.003495	0.003495	0.003495	0.003495	0.003495	0.003495	0.003495	0.003495	0.003495	0.003495	0.003495	0.003495	0.003495	0.003495	0.003495	0.003495	0.003495	0.003495	0.003495	0.003495	0.003495	0.003495	0.003495	0.003495	0.003495	0.003495	0.003495	0.003495	0.003495	0.003495	0.003495	0.003495
lldapsyn	0.00489	0.00489	0.00489	0.00489	0.00489	0.00489	0.00489	0.00489	0.00489	0.00489	0.00489	0.00489	0.00489	0.00489	0.00489	0.00489	0.00489	0.00489	0.00489	0.00489	0.00489	0.00489	0.00489	0.00489	0.00489	0.00489	0.00489	0.00489	0.00489	0.00489	0.00489	0.00489	0.00489	0.00489	0.00489	0.00489	0.00489	0.00489	0.00489	0.00489	0.00489	0.00489	0.00489	0.00489	0.00489	0.00489	0.00489	0.00489	0.00489
lyssyn	0.00489	0.00489	0.00489	0.00489	0.00489	0.00489	0.00489	0.00489	0.00489	0.00489	0.00489	0.00489	0.00489	0.00489	0.00489	0.00489	0.00489	0.00489	0.00489	0.00489	0.00489	0.00489	0.00489	0.00489	0.00489	0.00489	0.00489	0.00489	0.00489	0.00489	0.00489	0.00489	0.00489	0.00489	0.00489	0.00489	0.00489	0.00489	0.00489	0.00489	0.00489	0.00489	0.00489	0.00489	0.00489	0.00489	0.00489	0.00489	0.00489
thrsyn	0.010193	0.009378	0.009734	0.011019	0.009231	0.010011	0.010083	0.008935	0.009673	0.008873	0.008881	0.008236	0.007861	0.009451	0.00937	0.007755	0.009753	0.008975	0.009399	0.009129	0.007755	0.009361	0.009462	0.009668	0.008669	0.009731	0.008585	0.009782	0.008877	0.007755	0.008996	0.009072	0.008139	0.008827	0.009099	0.010658	0.008572	0.008943	0.009642	0.010135	0.008188	0.009582	0.008539	0.008928	0.007755	0.009962	0.009471	0.009522	0.010189
metsyn	0.00219	0.00219	0.00219	0.00219	0.00219	0.00219	0.00219	0.00219	0.00219	0.00219	0.00219	0.00219	0.00219	0.00219	0.00219	0.00219	0.00219	0.00219	0.00219	0.00219	0.00219	0.00219	0.00219	0.00219	0.00219	0.00219	0.00219	0.00219	0.00219	0.00219	0.00219	0.00219	0.00219	0.00219	0.00219	0.00219	0.00219	0.00219	0.00219	0.00219	0.00219	0.00219	0.00219	0.00219	0.00219	0.00219	0.00219	0.00219	0.00219
valsyn	0.00603	0.00603	0.00603	0.00603	0.00603	0.00603	0.00603	0.00603	0.00603	0.00603	0.00603	0.00603	0.00603	0.00603	0.00603	0.00603	0.00603	0.00603	0.00603	0.00603	0.00603	0.00603	0.00603	0.00603	0.00603	0.00603	0.00603	0.00603	0.00603	0.00603	0.00603	0.00603	0.00603	0.00603	0.00603	0.00603	0.00603	0.00603	0.00603	0.00603	0.00603	0.00603	0.00603	0.00603	0.00603	0.00603	0.00603	0.00603	0.00603
leusynI	0.00642	0.00642	0.00642	0.00642	0.00642	0.00642	0.00642	0.00642	0.00642	0.00642	0.00642	0.00642	0.00642	0.00642	0.00642	0.00642	0.00642	0.00642	0.00642	0.00642	0.00642	0.00642	0.00642	0.00642	0.00642	0.00642	0.00642	0.00642	0.00642	0.00642	0.00642	0.00642	0.00642	0.00642	0.00642	0.00642	0.00642	0.00642	0.00642	0.00642	0.00642	0.00642	0.00642	0.00642	0.00642	0.00642	0.00642	0.00642	0.00642
leusynII	0.00642	0.00642	0.00642	0.00642	0.00642	0.00642	0.00642	0.00642	0.00642	0.00642	0.00642	0.00642	0.00642	0.00642	0.00642	0.00642	0.00642	0.00642	0.00642	0.00642	0.00642	0.00642	0.00642	0.00642	0.00642	0.00642	0.00642	0.00642	0.00642	0.00642	0.00642	0.00642	0.00642	0.00642	0.00642	0.00642	0.00642	0.00642	0.00642	0.00642	0.00642	0.00642	0.00642	0.00642	0.00642	0.00642	0.00642	0.00642	0.00642
ilesyn	0.00414	0.00414	0.00414	0.00414	0.00414	0.00414	0.00414	0.00414	0.00414	0.00414	0.00414	0.00414	0.00414	0.00414	0.00414	0.00414	0.00414	0.00414	0.00414	0.00414	0.00414	0.00414	0.00414	0.00414	0.00414	0.00414	0.00414	0.00414	0.00414	0.00414	0.00414	0.00414	0.00414	0.00414	0.00414	0.00414	0.00414	0.00414	0.00414	0.00414	0.00414	0.00414	0.00414	0.00414	0.00414	0.00414	0.00414	0.00414	0.00414
phesynI	0.00264	0.00264	0.00264	0.00264	0.00264	0.00264	0.00264	0.00264	0.00264	0.00264	0.00264	0.00264	0.00264	0.00264	0.00264	0.00264	0.00264	0.00264	0.00264	0.00264	0.00264	0.00264	0.00264	0.00264	0.00264	0.00264	0.00264	0.00264	0.00264	0.00264	0.00264	0.00264	0.00264	0.00264	0.00264	0.00264	0.00264	0.00264	0.00264	0.00264	0.00264	0.00264	0.00264	0.00264	0.00264	0.00264	0.00264	0.00264	0.00264
phesynII	0.00264	0.00264	0.00264	0.00264	0.00264	0.00264	0.00264	0.00264	0.00264	0.00264	0.00264	0.00264	0.00264	0.00264	0.00264	0.00264	0.00264	0.00264	0.00264	0.00264	0.00264	0.00264	0.00264	0.00264	0.00264	0.00264	0.00264	0.00264	0.00264	0.00264	0.00264	0.00264	0.00264	0.00264	0.00264	0.00264	0.00264	0.00264	0.00264	0.00264	0.00264	0.00264	0.00264	0.00264	0.00264	0.00264	0.00264	0.00264	0.00264
tyrsynI	0.001965	0.001965	0.001965	0.001965	0.001965	0.001965	0.001965	0.001965	0.001965	0.001965	0.001965	0.001965	0.001965	0.001965	0.001965	0.001965	0.001965	0.001965	0.001965	0.001965	0.001965	0.001965	0.001965	0.001965	0.001965	0.001965	0.001965	0.001965	0.001965	0.001965	0.001965	0.001965	0.001965	0.001965	0.001965	0.001965	0.001965	0.001965	0.001965	0.001965	0.001965	0.001965	0.001965	0.001965	0.001965	0.001965	0.001965	0.001965	0.001965
tyrsynII	0.001965	0.001965	0.001965	0.001965	0.001965	0.001965	0.001965	0.001965	0.001965	0.001965	0.001965	0.001965	0.001965	0.001965	0.001965	0.001965	0.001965	0.001965	0.001965	0.001965	0.001965	0.001965	0.001965	0.001965	0.001965	0.001965	0.001965	0.001965	0.001965	0.001965	0.001965	0.001965	0.001965	0.001965	0.001965	0.001965	0.001965	0.001965	0.001965	0.001965	0.001965	0.001965	0.001965	0.001965	0.001965	0.001965	0.001965	0.001965	0.001965
trpsynI	0.00081	0.00081	0.00081	0.00081	0.00081	0.00081	0.00081	0.00081	0.00081	0.00081	0.00081	0.00081	0.00081	0.00081	0.00081	0.00081	0.00081	0.00081	0.00081	0.00081	0.00081	0.00081	0.00081	0.00081	0.00081	0.00081	0.00081	0.00081	0.00081	0.00081	0.00081	0.00081	0.00081	0.00081	0.00081	0.00081	0.00081	0.00081	0.00081	0.00081	0.00081	0.00081	0.00081	0.00081	0.00081	0.00081	0.00081	0.00081	0.00081
trpsynII	0.00081	0.00081	0.00081	0.00081	0.00081	0.00081	0.00081	0.00081	0.00081	0.00081	0.00081	0.00081	0.00081	0.00081	0.00081	0.00081	0.00081	0.00081	0.00081	0.00081	0.00081	0.00081	0.00081	0.00081	0.00081	0.00081	0.00081	0.00081	0.00081	0.00081	0.00081	0.00081	0.00081	0.00081	0.00081	0.00081	0.00081	0.00081	0.00081	0.00081	0.00081	0.00081	0.00081	0.00081	0.00081	0.00081	0.00081	0.00081	0.00081
trpsynIII	0.00081	0.00081	0.00081	0.00081	0.00081	0.00081	0.00081	0.00081	0.00081	0.00081	0.00081	0.00081	0.00081	0.00081	0.00081	0.00081	0.00081	0.00081	0.00081	0.00081	0.00081	0.00081	0.00081	0.00081	0.00081	0.00081	0.00081	0.00081	0.00081	0.00081	0.00081	0.00081	0.00081	0.00081	0.00081	0.00081	0.00081	0.00081	0.00081	0.00081	0.00081	0.00081	0.00081	0.00081	0.00081	0.00081	0.00081	0.00081	0.00081
hissyn	0.00135	0.00135	0.00135	0.00135	0.00135	0.00135	0.00135	0.00135	0.00135	0.00135	0.00135	0.00135	0.00135	0.00135	0.00135	0.00135	0.00135	0.00135	0.00135	0.00135	0.00135	0.00135	0.00135	0.00135	0.00135	0.00135	0.00135	0.00135	0.00135	0.00135	0.00135	0.00135	0.00135	0.00135	0.00135	0.00135	0.00135	0.00135	0.00135	0.00135	0.00135	0.00135	0.00135	0.00135	0.00135	0.00135	0.00135	0.00135	0.00135
methfsyn	0.00219	0.00219	0.00219	0.00219	0.00219	0.00219	0.00219	0.00219	0.00219	0.00219	0.00219	0.00219	0.00219	0.00219	0.00219	0.00219	0.00219	0.00219	0.00219	0.00219	0.00219	0.00219	0.00219	0.00219	0.00219	0.00219	0.00219	0.00219	0.00219	0.00219	0.00219	0.00219	0.00219	0.00219	0.00219	0.00219	0.00219	0.00219	0.00219	0.00219	0.00219	0.00219	0.00219	0.00219	0.00219	0.00219	0.00219	0.00219	0.00219
fthfsyn	0.00135	0.00135	0.00135	0.00135	0.00135	0.00135	0.00135	0.00135	0.00135	0.00135	0.00135	0.00135	0.00135	0.00135	0.00135	0.00135	0.00135	0.00135	0.00135	0.00135	0.00135	0.00135	0.00135	0.00135	0.00135	0.00135	0.00135	0.00135	0.00135	0.00135	0.00135	0.00135	0.00135	0.00135	0.00135	0.00135	0.00135	0.00135	0.00135	0.00135	0.00135	0.00135	0.00135	0.00135	0.00135	0.00135	0.00135	0.00135	0.00135
Biomass	0.015	0.015	0.015	0.015	0.015	0.015	0.015	0.015	0.015	0.015	0.015	0.015	0.015	0.015	0.015	0.015	0.015	0.015	0.015	0.015	0.015	0.015	0.015	0.015	0.015	0.015	0.015	0.015	0.015	0.015	0.015	0.015	0.015	0.015	0.015	0.015	0.015	0.015	0.015	0.015	0.015	0.015	0.015	0.015	0.015	0.015	0.015	0.015	0.015
[truncated: 451 more columns]

## Sheet: Bootstrap_Pool_Sizes
Pool
Glc	3.09248	3.08925	3.09015	3.09015	3.09015	3.09015	3.09015	3.09015	3.09015	3.07689	3.09015	4.97578	3.09015	3.09015	3.09614	3.09015	3.09246	3.09693	3.09015	3.1086	3.09014	3.09015	3.09015	3.09015	3.09015	3.09015	3.18728	3.09015	3.09015	3.09015	3.09015	3.09015	3.09015	3.10629	3.09044	3.09015	3.02792	3.09015	0.688471	3.09015	2.46536	5.10345	3.09015	3.09015	3.09015	3.09015	2.49349	3.09015	0.606237
G6P	0.001	0.001	0.001	0.024269	0.001	0.001	0.001	0.001	0.001	0.001	0.001	0.001	0.001	0.001949	0.001	0.001	0.001	0.001	0.001	0.001	0.001	0.001	0.001	0.001	0.065829	0.001	0.0054	0.019288	0.001	0.001	0.001	0.039372	0.034346	0.001	0.012731	0.024743	0.001	0.001	0.012442	0.001	0.001	0.001	0.014622	0.001	0.001	0.001467	0.001	0.007677	0.028686
F6P	0.001	0.001	0.001	0.001	0.001	0.001	0.001	0.001	0.001	0.001	0.001	0.001	0.001	0.001	0.001	0.001	0.001	0.001	0.001	0.001	0.001	0.001	0.001	0.001	0.001	0.001	0.001	0.001	0.001	0.001	0.001	0.001	0.001	0.001	0.001	0.001	0.001	0.001	0.001	0.001	0.001	0.001	0.001	0.001	0.001	0.001	0.001	0.001	0.001
FBP	0.001	0.001	0.001	0.001	0.001	0.001	0.001	0.001	0.001	0.001	0.001	0.001	0.001	0.001	0.001	0.001	0.001	0.001	0.001	0.001	0.001	0.001	0.001	0.001	0.001	0.001	0.001	0.001	0.001	0.001	0.001	0.001	0.001	0.001	0.001	0.001	0.001	0.001	0.001	0.001	0.001	0.001	0.001	0.001	0.001	0.001	0.001	0.001	0.001
DHAP	0.001	0.001	0.019864	0.001	0.001	0.001	0.007188	0.020264	0.001	0.02759	0.001	0.056576	0.001	0.001	0.001	0.036037	0.001	0.001	0.001	0.017452	0.033954	0.001	0.001	0.001	0.001	0.001	0.001	0.001	0.001	0.001	0.001	0.001	0.001	0.001	0.001	0.001	0.001	0.001	0.001	0.001	0.001	0.001	0.457201	0.001	0.02518	0.001	0.027867	0.001	0.001
GAP	0.001	0.001	0.001	0.001	0.001	0.001	0.001	0.030574	0.074704	0.001	0.001	0.001	0.001	0.001	0.001	0.001	0.001	0.001	0.001	0.001	0.001	0.001	0.001	0.001	0.001	0.001	0.001	0.001	0.001	0.001	0.001	0.001	0.001	0.08907	0.001	0.001	0.001	0.001	0.001	0.001	0.001	0.001	0.001	0.001	0.001	0.35467	0.001	0.001	0.001
BPG	0.361576	0.417055	0.313554	0.003771	0.304373	0.323515	0.451398	0.001	0.202243	0.260176	0.535087	0.371633	0.271716	0.388773	0.330592	0.404411	0.499986	0.562043	0.356394	0.472325	0.305991	0.366789	0.365668	0.479811	0.329404	0.255001	0.001	0.456705	0.409852	0.283626	0.473403	0.057533	0.003642	0.001	0.097317	0.386268	0.001	0.401644	0.367926	0.193329	0.138359	0.265912	0.001	0.262089	0.155455	0.03338	0.001	0.34683	0.084463
3PG	0.001	0.001	0.001	0.001	0.001	0.001	0.001	0.001	0.02809	0.001	0.001	0.001	0.09245	0.001	0.001	0.001	0.001	0.001	0.001	0.001	0.001	0.001	0.001	0.001	0.001	0.001	0.001	0.001	0.001	0.001	0.001	0.057533	0.368692	0.001	0.296024	0.011155	0.001	0.001	0.001	0.001	0.001	0.001	0.001	0.001	0.175316	0.03272	0.001	0.001	0.191993
PEP	0.00432	0.001	0.001	0.499103	0.001	0.001	0.001	0.001	0.001	0.001	0.001	0.001	0.001	0.001	0.001	0.03671	0.001	0.001	0.001	0.001	0.083614	0.054181	0.001	0.001	0.001	0.001	0.001	0.001	0.021979	0.001	0.041904	0.204002	0.001	0.371049	0.001	0.001	0.318086	0.001	0.001	0.001	0.332444	0.001	0.016066	0.001	0.001	0.001	0.508465	0.001	0.206526
6PG	0.209352	0.001	0.104665	0.001176	0.046771	0.096972	0.1289	0.029829	0.079447	0.071874	0.140591	0.093249	0.10002	0.050502	0.042084	0.184245	0.071933	0.001	0.086898	0.022103	0.06962	0.092593	0.125311	0.211591	0.042708	0.075274	0.015784	0.014652	0.044549	0.176803	0.085184	0.046645	0.001	0.131111	0.170851	0.247198	0.071125	0.119216	0.049426	0.097565	0.028254	0.048061	0.045295	0.130762	0.080627	0.005935	0.012862	0.039973	0.05581
Ru5P	0.026163	0.001	0.004239	0.001	0.206062	0.110043	0.001	0.001	0.123655	0.195137	0.001	0.001	0.118002	0.001	0.11207	0.001	0.001	0.001	0.001	0.001	0.149928	0.055416	0.001	0.001	0.001	0.151575	0.001	0.001	0.001	0.117703	0.001	0.104881	0.001	0.001	0.001	0.011043	0.001	0.007206	0.210269	0.193381	0.229069	0.206019	0.255856	0.001	0.004585	0.221171	0.019512	0.001	0.174944
R5P	0.09614	0.088355	0.272895	0.145647	0.016405	0.006768	0.371137	0.263473	0.007215	0.053491	0.037301	0.001	0.016471	0.088496	0.130909	0.108047	0.214065	0.193191	0.208348	0.001	0.099276	0.127669	0.113225	0.077944	0.067966	0.001	0.251735	0.295566	0.001	0.001	0.001	0.020191	0.001	0.080687	0.001	0.001	0.186832	0.113276	0.070168	0.001	0.001	0.07028	0.001	0.107573	0.004882	0.018386	0.301893	0.283632	0.019564
X5P	0.101802	0.090793	0.097438	0.001	0.073336	0.07748	0.094812	0.193418	0.104969	0.115437	0.026881	0.039923	0.100508	0.001	0.169276	0.001	0.057486	0.001	0.110753	0.117513	0.113003	0.094763	0.194664	0.071215	0.079221	0.106618	0.146259	0.03304	0.001	0.102032	0.071043	0.007874	0.179342	0.081949	0.050356	0.074919	0.218708	0.095168	0.109758	0.129464	0.088624	0.162702	0.052959	0.118794	0.082423	0.099755	0.001	0.131157	0.015689
S7P	0.009844	0.001	0.001	0.081035	0.027841	0.001	0.001	0.001	0.013837	0.035372	0.001	0.092327	0.010952	0.194405	0.001	0.001	0.001	0.001	0.001	0.002448	0.001	0.001	0.001	0.066029	0.001	0.001	0.001	0.001	0.244359	0.001	0.19728	0.172927	0.001	0.001	0.08836	0.066079	0.018315	0.046154	0.001	0.001	0.05013	0.022191	0.009322	0.001	0.081038	0.001	0.001	0.001	0.086252
E4P	0.001	0.001	0.001	0.001	0.001	0.001	0.001	0.001	0.00442	0.001	0.001	0.001	0.001	0.041663	0.001	0.001	0.001	0.001	0.001	0.001	0.001	0.001	0.001	0.001	0.001	0.06113	0.0428	0.001	0.001	0.001	0.001	0.001	0.001	0.001	0.001	0.001	0.001	0.001	0.001	0.001	0.001	0.001	0.001	0.001	0.001	0.001	0.05564	0.001	0.001
KDPG	0.001	0.001	0.002737	0.022378	0.001	0.002724	0.001	0.008829	0.001	0.001	0.061636	0.055721	0.001	0.001	0.019439	0.001	0.018175	0.047797	0.007007	0.001	0.001	0.092199	0.001752	0.001	0.001	0.006686	0.015483	0.003676	0.008086	0.044965	0.001	0.0029	0.00316	0.001	0.001	0.001479	0.002007	0.001	0.050444	0.001	0.001	0.001	0.003109	0.019762	0.001	0.001385	0.003991	0.003291	0.003102
Pyr	0.001	0.023815	0.088846	0.006209	0.169794	0.065816	0.062017	0.249443	0.099077	0.151336	0.007416	0.054123	0.059643	0.187313	0.105872	0.049512	0.03054	0.133262	0.060687	0.086212	0.001	0.001	0.044786	0.060147	0.083152	0.051545	0.231237	0.092211	0.001	0.101321	0.001	0.01601	0.066884	0.001	0.042226	0.074675	0.050167	0.05035	0.030154	0.169401	0.001	0.073948	0.068721	0.10884	0.082554	0.043336	0.001	0.057197	0.001
OAA	0.143682	0.001	0.124146	0.001	0.001	0.001	0.001	0.001	0.133871	0.001	0.128142	0.147667	0.096138	0.139009	0.001	0.085782	0.001	0.001	0.001	0.001	0.001	0.001	0.158664	0.001	0.001	0.001	0.149366	0.001	0.168041	0.001	0.114403	0.056771	0.181968	0.001	0.112969	0.001	0.095666	0.001	0.093045	0.001	0.073502	0.001	0.150083	0.001	0.001	0.156458	0.046153	0.001	0.10328
AcCoA	0.099194	0.033954	0.016648	0.001	0.073385	0.020956	0.023243	0.055082	0.03944	0.001	0.10837	0.051975	0.031417	0.04899	0.001	0.035118	0.053832	0.04061	0.041823	0.028863	0.018466	0.092889	0.035319	0.001	0.001	0.067433	0.052761	0.109343	0.074958	0.095691	0.057892	0.026268	0.055477	0.053501	0.058569	0.004685	0.019791	0.037957	0.093346	0.001	0.02551	0.04442	0.082317	0.047655	0.029116	0.028292	0.0567	0.126648	0.063114
Cit	0.121352	0.262104	0.158621	0.171292	0.116993	0.200507	0.102591	0.108335	0.132948	0.083849	0.147326	0.150574	0.172166	0.108262	0.108502	0.197573	0.12634	0.123512	0.163011	0.205062	0.106065	0.121921	0.120751	0.112068	0.227074	0.19237	0.140614	0.150143	0.154512	0.098029	0.114688	0.166251	0.236893	0.16152	0.132796	0.137693	0.117779	0.164997	0.084018	0.141771	0.082254	0.10103	0.11683	0.167266	0.182279	0.153897	0.141164	0.125185	0.110412
iCit	0.066549	0.051906	0.053115	0.088745	0.023281	0.151414	0.090788	0.04816	0.117749	0.041175	0.031655	0.092035	0.098543	0.088022	0.066179	0.087374	0.082387	0.082511	0.05619	0.133605	0.099278	0.047657	0.052492	0.045535	0.092486	0.045349	0.084784	0.024932	0.028199	0.060112	0.074664	0.058829	0.144964	0.083631	0.063754	0.037516	0.041142	0.035044	0.051957	0.076869	0.080882	0.075317	0.068916	0.070721	0.056311	0.094567	0.109204	0.03502	0.041489
aKG	0.071565	0.242808	0.131881	0.098779	0.101049	0.105091	0.020559	0.078137	0.020547	0.031486	0.119825	0.069536	0.080678	0.027386	0.045218	0.138068	0.052295	0.050947	0.125719	0.103606	0.020323	0.062713	0.092092	0.098363	0.183066	0.161414	0.056073	0.159549	0.184517	0.04594	0.040958	0.152737	0.141242	0.077173	0.073564	0.132806	0.075115	0.167788	0.030826	0.067827	0.003345	0.03029	0.05667	0.097778	0.132604	0.073226	0.050332	0.131081	0.084858
SucCoA	0.112501	0.118974	0.079371	0.063623	0.092942	0.097439	0.082612	0.056257	0.387905	0.071825	0.149659	0.115208	0.134826	0.054906	0.122563	0.123421	0.19018	0.125754	0.082684	0.146177	0.041217	0.165339	0.068057	0.077014	0.205277	0.176371	0.023827	0.116559	0.116958	0.097488	0.175249	0.106872	0.143374	0.080835	0.11252	0.123687	0.126724	0.146086	0.046661	0.065554	0.037207	0.052574	0.092273	0.225803	0.408799	0.078008	0.05417	0.077089	0.056818
Suc	0.001	0.710015	0.001	0.001	0.182989	0.001	0.001	0.001	0.001	0.001	0.001	0.001	0.001	0.117748	0.001	0.001	0.029776	0.001	0.168694	0.001	0.001	0.011726	0.001	0.001	0.001	0.001	0.001	0.295142	0.117955	0.001	0.001	0.019852	0.001	0.25047	0.001	0.001	0.001	0.001	0.001	0.001	0.001	0.001	0.060241	0.001	0.001	0.001	0.13043	0.001	0.087655
Fum	0.251432	0.001	0.253825	0.306094	0.001	0.261894	0.155542	0.098348	0.222672	0.087725	0.376366	0.170851	0.258611	0.001	0.131171	0.216718	0.148892	0.194862	0.001	0.243601	0.161896	0.227065	0.115605	0.088983	0.225593	0.284627	0.386478	0.001	0.001	0.146999	0.108868	0.147363	0.296948	0.001	0.268874	0.103483	0.181958	0.101332	0.11826	0.114768	0.095354	0.07884	0.023911	0.001	0.349282	0.248505	0.001	0.124178	0.001
Mal	0.001	0.038084	0.001	0.132757	0.166003	0.268902	0.103183	0.239362	0.124255	0.112335	0.001	0.001	0.081577	0.001	0.125368	0.064962	0.169351	0.203473	0.114341	0.275013	0.101912	0.140007	0.001	0.113953	0.362733	0.24803	0.001	0.198019	0.001	0.148013	0.001	0.109226	0.155253	0.148549	0.001	0.182454	0.056187	0.256625	0.001	0.271609	0.001	0.13389	0.001	0.403247	0.2268	0.001	0.173579	0.138925	0.024052
CO2	0.129162	0.376642	0.001	0.255025	0.18222	0.103408	0.234232	0.369583	0.030657	0.543005	0.001	0.460139	0.001	0.433265	0.238687	0.096135	0.048177	0.505095	0.795625	0.726717	1.42149	0.001	0.062891	0.122483	0.4984	0.015539	0.765149	0.355089	0.509552	0.124557	0.238822	0.588584	0.687892	0.001	0.190844	0.032742	0.039183	0.001	0.256234	0.28588	0.671413	1.06306	0.60785	0.015185	0.001	0.888937	0.001	0.715183	0.7759
Gox	0.001	0.001	0.049047	0.001	0.001	0.001	0.003116	0.001	0.001	0.001	0.001	10	0.001	10	0.001	0.001	0.001	10	0.001	0.006654	0.001	10	0.001	0.001	0.001	0.001	0.001	0.001	0.001	10	0.001	0.001	0.001	0.001	0.001	0.001	0.001	0.001	10	0.001	0.001	10	0.001	0.001	0.001	0.001	0.001	0.001	0.001
Ac	9.19087	9.19087	9.19087	9.19087	9.19087	9.19087	9.19087	9.19087	9.19087	9.19087	9.19087	9.19087	9.19087	9.19087	9.19087	9.19087	9.19087	9.19087	9.19087	9.19087	9.19087	9.19087	9.19087	9.19087	9.19087	9.19087	9.19087	9.19087	9.19087	9.19087	9.19087	9.19087	9.19087	9.19087	9.19087	9.19087	9.19087	9.19087	9.19087	9.19087	9.19087	9.19087	9.19087	9.19087	9.19087	9.19087	9.19087	9.19087	9.19087
Glu	0.030559	0.039349	0.039135	0.037434	0.036351	0.039915	0.037104	0.040713	0.042651	0.04139	0.042017	0.040174	0.034645	0.03758	0.039331	0.042568	0.036276	0.036891	0.039713	0.039651	0.035868	0.043038	0.038223	0.031313	0.033067	0.039742	0.039251	0.036262	0.037931	0.034336	0.038322	0.041856	0.035148	0.037909	0.037136	0.035461	0.040335	0.037624	0.036482	0.033676	0.037202	0.03889	0.036474	0.042157	0.038903	0.038234	0.032445	0.038361	0.043281
Gln	0.045773	0.042478	0.046	0.033281	0.044848	0.045667	0.034902	0.027499	0.040328	0.050562	0.050492	0.057662	0.04503	0.035841	0.052057	0.041584	0.053997	0.034466	0.046296	0.045728	0.04138	0.04447	0.041361	0.040336	0.038384	0.062507	0.040528	0.033492	0.047789	0.049191	0.030566	0.036742	0.035391	0.030277	0.052274	0.033132	0.035109	0.050343	0.032584	0.052558	0.041182	0.034735	0.043001	0.031628	0.036567	0.037261	0.053486	0.045372	0.040109
Asp	0.033154	0.043766	0.037344	0.037132	0.036154	0.036343	0.034964	0.040063	0.035816	0.03669	0.036129	0.037808	0.04273	0.036609	0.038923	0.040666	0.036326	0.036522	0.035828	0.037579	0.038936	0.036926	0.033944	0.035865	0.035261	0.037617	0.035722	0.037831	0.036047	0.035165	0.035753	0.038863	0.037771	0.037054	0.036948	0.035583	0.035034	0.036136	0.035589	0.036933	0.036952	0.042285	0.035293	0.036896	0.03938	0.037588	0.039696	0.036927	0.038441
Ser	0.001	0.001	0.001178	0.001	0.002149	0.001	0.001	0.003444	0.001453	0.001767	0.001	0.001	0.001	0.002393	0.001	0.001	0.001	0.001623	0.001	0.001079	0.001	0.001	0.001	0.001	0.001	0.001	0.003632	0.001	0.001	0.001353	0.001	0.003364	0.001	0.001	0.001	0.001	0.001	0.001	0.001	0.00226	0.001	0.001	0.001	0.001902	0.001	0.001	0.001	0.001	0.001
Gly	0.030969	0.025253	0.026602	0.022612	0.026054	0.026743	0.025802	0.023003	0.027648	0.029478	0.027199	0.02131	0.023166	0.023935	0.023568	0.024094	0.028363	0.029705	0.02819	0.024393	0.026547	0.027487	0.028849	0.022321	0.027394	0.032409	0.032652	0.024487	0.026043	0.025954	0.023455	0.026398	0.02645	0.027815	0.024072	0.024619	0.028965	0.024391	0.027875	0.027135	0.026573	0.022842	0.026395	0.026195	0.022483	0.02157	0.021199	0.027375	0.020026
MEETHF	0.01936	0.015494	0.017904	0.020451	0.011294	0.014621	0.020239	0.007044	0.013005	0.012155	0.022665	0.010665	0.013144	0.016215	0.014448	0.02172	0.015128	0.022809	0.020394	0.014964	0.017067	0.021577	0.013535	0.015187	0.015263	0.024153	0.016255	0.019768	0.016847	0.016092	0.016326	0.015151	0.012111	0.0247	0.011847	0.011533	0.020488	0.017277	0.01502	0.009628	0.014064	0.01493	0.014419	0.017067	0.010327	0.011815	0.015952	0.016792	0.005671
Thr	0.082853	0.141149	0.151343	0.098797	0.097032	0.102961	0.095093	0.098339	0.135973	0.097745	0.12803	0.166109	0.104016	0.111824	0.128311	0.103484	0.084328	0.05722	0.092937	0.273121	0.162028	0.222627	0.073366	0.082213	0.071944	0.07547	0.094878	0.093507	0.133807	0.107753	0.14411	0.156354	0.18441	0.141149	0.103518	0.224135	0.098293	0.107309	0.058746	0.21722	0.141926	0.150531	0.136233	0.0749	0.214033	0.091914	0.118549	0.181232	0.104054
LLDAP	0.001377	0.004589	10	0.001809	10	10	0.001	10	10	10	10	10	0.002991	10	10	10	10	0.011013	10	0.001	0.015911	10	10	0.001633	10	10	0.001	10	10	10	0.001	10	0.019532	0.003657	0.001	10	10	10	10	10	10	10	10	10	0.00134	10	0.001	10	10
METHF	0.001	0.001	0.001	0.001	0.001	0.001	0.001	0.003237	0.001	0.001498	0.001	0.001	0.00893	0.001	0.001379	0.001	0.00958	0.001	0.001999	0.001	0.001	0.001	0.001	0.001	0.001	0.001005	0.001	0.002473	0.001	0.001	0.001	0.001	0.001	0.001	0.002574	0.001	0.001	0.001171	0.001	0.001	0.003946	0.001698	0.001	0.001	0.001	0.001	0.001	0.001191	0.009272
Cys	10	0.001	0.003653	0.001	0.005617	0.006001	10	0.003047	0.001924	10	0.008555	0.001	0.001	0.016453	0.001	0.001	0.001	0.009155	10	0.005306	0.003263	0.001	0.00473	10	0.037478	0.006397	0.002399	10	0.005723	0.001	0.001	0.005048	0.026465	10	0.004024	0.013087	0.001	0.013935	0.002649	0.006392	10	10	0.102972	0.002674	10	0.001	0.008267	0.001	10
Leu1	0.036905	0.034541	0.026392	0.024359	0.03638	0.022035	0.055956	0.022185	0.111668	0.024941	0.049208	0.031883	0.026835	0.030139	0.041249	0.05022	0.050362	0.033363	0.01777	0.034186	0.027219	0.109561	0.035801	0.03782	0.047707	0.048803	0.0566	0.095501	0.041403	0.031485	0.026645	0.030587	0.038651	0.028221	0.049371	0.039783	0.029459	0.025577	0.408145	0.02343	0.082136	0.026265	0.022095	0.078203	0.051999	0.055548	0.029868	0.056316	0.056048
Phe1	0.032687	0.041696	0.030975	0.027325	0.026758	0.065285	0.039413	0.04711	0.018876	0.027016	0.02605	0.025648	0.023626	0.049804	0.042697	0.023949	0.0164	0.036286	0.022686	0.034462	0.036661	0.031958	0.025546	0.034084	0.044654	0.039609	0.021429	0.017353	0.029312	0.022692	0.03241	0.026556	0.033602	0.032765	0.026126	0.018108	0.017517	0.023942	0.019649	0.031311	0.030634	0.026513	0.024106	0.037603	0.026736	0.02429	0.047336	0.02943	0.024299
Tyr1	8.47833	8.47833	8.47833	8.47833	8.47833	8.47833	8.47833	8.47833	8.47833	8.47833	8.47833	8.47833	8.47833	8.47833	8.47833	8.47833	8.47833	8.47833	8.47833	8.47833	8.47833	8.47833	8.47833	8.47833	8.47833	8.47833	8.47833	8.47833	8.47833	8.47833	8.47833	8.47833	8.47833	8.47833	8.47833	8.47833	8.47833	8.47833	8.47833	8.47833	8.47833	8.47833	8.47833	8.47833	8.47833	8.47833	8.47833	8.47833	8.47833
Trp1	5.91835	5.91835	5.91835	5.91835	5.91835	5.91835	5.91835	5.91835	5.91835	5.91835	5.91835	5.91835	5.91835	5.91835	5.91835	5.91835	5.91835	5.91835	5.91835	5.91835	5.91835	5.91835	5.91835	5.91835	5.91835	5.91835	5.91835	5.91835	5.91835	5.91835	5.91835	5.91835	5.91835	5.91835	5.91835	5.91835	5.91835	5.91835	5.91835	5.91835	5.91835	5.91835	5.91835	5.91835	5.91835	5.91835	5.91835	5.91835	5.91835
Trp2	6.37579	6.37579	6.37579	6.37579	6.37579	6.37579	6.37579	6.37579	6.37579	6.37579	6.37579	6.37579	6.37579	6.37579	6.37579	6.37579	6.37579	6.37579	6.37579	6.37579	6.37579	6.37579	6.37579	6.37579	6.37579	6.37579	6.37579	6.37579	6.37579	6.37579	6.37579	6.37579	6.37579	6.37579	6.37579	6.37579	6.37579	6.37579	6.37579	6.37579	6.37579	6.37579	6.37579	6.37579	6.37579	6.37579	6.37579	6.37579	6.37579
FTHF	1.56505	1.56505	1.56505	1.56505	1.56505	1.56505	1.56505	1.56505	1.56505	1.56505	1.56505	1.56505	1.56505	1.56505	1.56505	1.56505	1.56505	1.56505	1.56505	1.56505	1.56505	1.56505	1.56505	1.56505	1.56505	1.56505	1.56505	1.56505	1.56505	1.56505	1.56505	1.56505	1.56505	1.56505	1.56505	1.56505	1.56505	1.56505	1.56505	1.56505	1.56505	1.56505	1.56505	1.56505	1.56505	1.56505	1.56505	1.56505	1.56505
Ala	0.012207	0.012327	0.012278	0.012794	0.012597	0.01188	0.011931	0.012454	0.012328	0.012434	0.01264	0.012639	0.012355	0.012468	0.012138	0.012129	0.012308	0.012369	0.01241	0.012624	0.012295	0.012075	0.01234	0.012039	0.011764	0.012024	0.012528	0.012212	0.012806	0.012055	0.012625	0.012054	0.012026	0.012807	0.012013	0.011979	0.01257	0.012165	0.012347	0.012108	0.012713	0.01195	0.012271	0.012047	0.012101	0.012225	0.012539	0.012549	0.011968
Arg	4.71316	4.71316	4.71316	4.71316	4.71316	4.71316	4.71316	4.71316	4.71316	4.71316	4.71316	4.71316	4.71316	4.71316	4.71316	4.71316	4.71316	4.71316	4.71316	4.71316	4.71316	4.71316	4.71316	4.71316	4.71316	4.71316	4.71316	4.71316	4.71316	4.71316	4.71316	4.71316	4.71316	4.71316	4.71316	4.71316	4.71316	4.71316	4.71316	4.71316	4.71316	4.71316	4.71316	4.71316	4.71316	4.71316	4.71316	4.71316	4.71316
Asn	0.028822	0.085893	0.034282	0.056482	0.046143	0.149194	0.08246	0.045142	0.07715	0.241621	0.062804	0.042852	0.048734	0.717861	0.092097	0.055085	0.047605	0.04087	0.081366	0.077196	0.055733	0.068733	0.066923	0.063428	0.049974	0.040162	0.091535	0.029814	0.024533	0.039197	0.058561	0.076081	0.047353	0.040845	0.062389	0.06383	0.050456	0.071031	0.081436	0.101128	0.031354	0.038852	0.095033	0.045296	0.054427	0.085743	0.043246	0.026628	0.05079
His	6.37416	6.37416	6.37416	6.37416	6.37416	6.37416	6.37416	6.37416	6.37416	6.37416	6.37416	6.37416	6.37416	6.37416	6.37416	6.37416	6.37416	6.37416	6.37416	6.37416	6.37416	6.37416	6.37416	6.37416	6.37416	6.37416	6.37416	6.37416	6.37416	6.37416	6.37416	6.37416	6.37416	6.37416	6.37416	6.37416	6.37416	6.37416	6.37416	6.37416	6.37416	6.37416	6.37416	6.37416	6.37416	6.37416	6.37416	6.37416	6.37416
Ile	0.033226	0.034167	0.031973	0.03284	0.034047	0.030614	0.03154	0.030609	0.03166	0.033494	0.033157	0.033193	0.032285	0.036176	0.031533	0.033167	0.031463	0.033028	0.032873	0.032775	0.034373	0.030198	0.033909	0.03374	0.033453	0.032703	0.031785	0.033932	0.03387	0.029777	0.032086	0.03287	0.033936	0.035005	0.035424	0.031959	0.031563	0.030827	0.0323	0.032031	0.033487	0.032379	0.032719	0.033793	0.035317	0.034606	0.030826	0.034236	0.032705
Leu	0.075849	0.080649	0.086896	0.086177	0.076778	0.078504	0.092045	0.077406	0.08996	0.082858	0.083011	0.084969	0.077224	0.085174	0.078023	0.078235	0.078985	0.083441	0.074026	0.083867	0.086552	0.08981	0.077851	0.080534	0.091169	0.080224	0.085604	0.084453	0.080113	0.07863	0.079156	0.08728	0.076788	0.083458	0.076352	0.072189	0.077166	0.078755	0.10564	0.085207	0.09429	0.081266	0.078442	0.090093	0.090426	0.092471	0.083496	0.089728	0.088812
Lys	4.58909	4.58909	4.58909	4.58909	4.58909	4.58909	4.58909	4.58909	4.58909	4.58909	4.58909	4.58909	4.58909	4.58909	4.58909	4.58909	4.58909	4.58909	4.58909	4.58909	4.58909	4.58909	4.58909	4.58909	4.58909	4.58909	4.58909	4.58909	4.58909	4.58909	4.58909	4.58909	4.58909	4.58909	4.58909	4.58909	4.58909	4.58909	4.58909	4.58909	4.58909	4.58909	4.58909	4.58909	4.58909	4.58909	4.58909	4.58909	4.58909
Met	0.036935	0.063313	0.057598	0.04223	0.043178	0.037658	0.086659	0.041272	0.051385	0.044105	0.035734	0.077083	0.041487	0.060117	0.047077	0.052254	0.04485	0.087973	0.029072	0.048932	0.044794	0.050646	0.048783	0.045159	0.04932	0.042261	0.067164	0.031534	0.051016	0.044981	0.052275	0.049176	0.05861	0.086968	0.056501	0.049533	0.05242	0.036068	0.055838	0.065523	0.041694	0.043006	0.056926	0.141728	0.050103	0.044974	0.050672	0.044838	0.041088
Phe	0.011661	0.011103	0.011464	0.012019	0.011679	0.011244	0.012128	0.01181	0.01185	0.011683	0.011293	0.011525	0.011757	0.012452	0.011416	0.010871	0.011863	0.011843	0.011365	0.011733	0.011515	0.011385	0.011214	0.011362	0.011543	0.010957	0.012096	0.012082	0.011099	0.011936	0.01129	0.012001	0.010849	0.012445	0.01171	0.011557	0.012095	0.012053	0.011681	0.011949	0.011138	0.011754	0.011933	0.011833	0.011812	0.01122	0.012202	0.010951	0.011422
Pro	5.55025	5.55025	5.55025	5.55025	5.55025	5.55025	5.55025	5.55025	5.55025	5.55025	5.55025	5.55025	5.55025	5.55025	5.55025	5.55025	5.55025	5.55025	5.55025	5.55025	5.55025	5.55025	5.55025	5.55025	5.55025	5.55025	5.55025	5.55025	5.55025	5.55025	5.55025	5.55025	5.55025	5.55025	5.55025	5.55025	5.55025	5.55025	5.55025	5.55025	5.55025	5.55025	5.55025	5.55025	5.55025	5.55025	5.55025	5.55025	5.55025
Trp	8.84156	8.84156	8.84156	8.84156	8.84156	8.84156	8.84156	8.84156	8.84156	8.84156	8.84156	8.84156	8.84156	8.84156	8.84156	8.84156	8.84156	8.84156	8.84156	8.84156	8.84156	8.84156	8.84156	8.84156	8.84156	8.84156	8.84156	8.84156	8.84156	8.84156	8.84156	8.84156	8.84156	8.84156	8.84156	8.84156	8.84156	8.84156	8.84156	8.84156	8.84156	8.84156	8.84156	8.84156	8.84156	8.84156	8.84156	8.84156	8.84156
Tyr	0.030679	0.033725	0.034016	0.039857	0.030629	0.0279	0.032996	0.030602	0.030015	0.037342	0.030516	0.029665	0.032768	0.029228	0.030302	0.031395	0.033783	0.034387	0.029743	0.025747	0.030739	0.039461	0.027381	0.030367	0.033797	0.028723	0.033927	0.034636	0.036558	0.035757	0.028409	0.032529	0.031453	0.034025	0.037227	0.032225	0.042736	0.033886	0.030366	0.040109	0.029376	0.035387	0.03611	0.035488	0.032202	0.032504	0.045729	0.038652	0.026385
Val	0.008449	0.00851	0.008226	0.008509	0.0085	0.008228	0.008387	0.008387	0.008254	0.008439	0.008612	0.008394	0.008332	0.008437	0.00847	0.008315	0.008473	0.008326	0.008523	0.008475	0.008401	0.008473	0.008438	0.008334	0.008374	0.008232	0.008468	0.008164	0.00843	0.008196	0.008516	0.008158	0.008442	0.00853	0.008235	0.008136	0.008454	0.008518	0.008444	0.008276	0.008509	0.008376	0.008553	0.008564	0.008423	0.008343	0.008588	0.008599	0.008312
[truncated: 201 more columns]
