# Supplementary material for: Isotope-assisted metabolic flux analysis as an equality-constrained nonlinear program for improved scalability and robustness
Source: PLoS Comput Biol. 2022 Mar 24;18(3):e1009831. doi: 10.1371/journal.pcbi.1009831 (PMC8947808; doi:10.1371/journal.pcbi.1009831)
Supplement: S1 File — The text files in these folders are used as inputs to eiFlux. The text file modelfile.txt is used to specify which model to run. The GAMS scripts used by eiFlux, in the folder GAMS_Model. A demo version of eiFlux that specifically runs two models listed above, thus fully reproducing the results in this manuscript. This is a compiled Python file, eiFlux_Limited.pyc. This demo version only runs only the two models listed above. Users may change model parameters such as the time nodes, but not the models themselves. After following the instructions given in the Installation_Instructions.pdf file, users may run the eiFlux_Limited.pyc file to run the software. (ZIP) [file pcbi.1009831.s009.zip › EColi_SingleMS_Model/measurements.txt]

exp1	Ala	bc	0	0.9601	0.007		0.8897	0.008		0.7904	0.009		0.733	0.006		0.6507	0.013		0.5936	0.015		0.569	0.013
exp1	Ala	bc	1	0.0219	0.008		0.0281	0.009		0.0092	0.014		0.0393	0.006		0.0385	0.011		0.0433	0.009		0.0486	0.01
exp1	Ala	bc	2	0.0242	0.01		0.1229	0.013		0.176	0.01		0.2454	0.015		0.3112	0.013		0.3277	0.013		0.376	0.006
exp1	Ala	abc	0	0.9632	0.014		0.869	0.009		0.8015	0.006		0.7002	0.015		0.6611	0.011		0.5919	0.006		0.5614	0.009
exp1	Ala	abc	1	0.0279	0.011		0.0085	0.012		0.0388	0.012		0.0279	0.014		0.049	0.014		0.0443	0.007		0.0419	0.006
exp1	Ala	abc	2	0.0109	0.01		0.0785	0.012		0.1198	0.013		0.1445	0.007		0.1985	0.008		0.2238	0.005		0.2585	0.006
exp1	Ala	abc	3	0.0154	0.008		0.0523	0.014		0.0571	0.005		0.0881	0.013		0.1034	0.008		0.1209	0.015		0.1376	0.011
exp1	Asn	abcd	0	0.9333	0.014		0.954	0.009		0.9659	0.012		0.9505	0.006		0.9338	0.01		0.9475	0.007		0.9461	0.008
exp1	Asn	abcd	1	0.0491	0.006		0.0591	0.014		0.0414	0.007		0.0517	0.014		0.0486	0.008		0.0263	0.012		0.0354	0.015
exp1	Asn	abcd	2	0	0.007		0	0.009		0	0.007		0	0.014		0	0.006		0.0012	0.013		0.0135	0.011
exp1	Asn	abcd	3	0	0.009		0	0.012		0	0.014		0.0104	0.006		0.0016	0.01		0	0.011		0.0165	0.011
exp1	Asn	abcd	4	0	0.009		0.0216	0.012		0.0021	0.005		0.0002	0.009		0	0.006		0	0.006		0.0113	0.005
exp1	Asp	ab	0	0.9857	0.007		0.9521	0.013		0.8842	0.014		0.8627	0.014		0.809	0.009		0.7521	0.013		0.7102	0.012
exp1	Asp	ab	1	0.0312	0.009		0.0428	0.012		0.0888	0.013		0.1137	0.014		0.1468	0.005		0.1687	0.007		0.1809	0.01
exp1	Asp	ab	2	0	0.005		0.013	0.008		0.0204	0.012		0.0532	0.01		0.0791	0.012		0.0677	0.012		0.0935	0.006
exp1	Asp	bcd	0	0.9402	0.015		0.9221	0.014		0.8844	0.006		0.8089	0.005		0.7487	0.015		0.6914	0.01		0.6622	0.011
exp1	Asp	bcd	1	0.0439	0.012		0.0376	0.015		0.0345	0.01		0.0441	0.015		0.0647	0.008		0.0909	0.01		0.0864	0.009
exp1	Asp	bcd	2	0.0054	0.005		0.0336	0.006		0.0876	0.014		0.1038	0.009		0.1359	0.014		0.1582	0.013		0.2014	0.008
exp1	Asp	bcd	3	0.0113	0.007		0.0044	0.005		0.0174	0.006		0.0141	0.008		0.0302	0.006		0.0557	0.008		0.0434	0.011
exp1	Asp	abcd	0	0.9546	0.006		0.9612	0.015		0.8613	0.006		0.7891	0.009		0.7415	0.009		0.6951	0.013		0.635	0.006
exp1	Asp	abcd	1	0.051	0.006		0.0614	0.013		0.0426	0.009		0.0657	0.013		0.0504	0.014		0.0646	0.013		0.0963	0.013
exp1	Asp	abcd	2	0.0131	0.014		0.0132	0.008		0.0453	0.007		0.0844	0.007		0.1147	0.012		0.131	0.01		0.1369	0.014
exp1	Asp	abcd	3	0.0047	0.008		0.0144	0.009		0.0321	0.014		0.068	0.013		0.0842	0.014		0.0811	0.011		0.0836	0.014
exp1	Asp	abcd	4	0	0.013		0.0096	0.008		0	0.012		0	0.012		0.0293	0.014		0.0417	0.011		0.0253	0.009
exp1	Glu	bcde	0	0.9531	0.013		0.9801	0.011		0.9345	0.012		0.8689	0.007		0.7992	0.014		0.7134	0.01		0.6538	0.009
exp1	Glu	bcde	1	0.0419	0.007		0.0479	0.011		0.0514	0.009		0.0759	0.012		0.0387	0.013		0.032	0.013		0.0332	0.013
exp1	Glu	bcde	2	0	0.007		0	0.015		0.0356	0.005		0.0766	0.007		0.1438	0.009		0.1926	0.006		0.2433	0.013
exp1	Glu	bcde	3	0	0.014		0.0008	0.011		0	0.009		0	0.012		0.0135	0.009		0.0136	0.007		0.0268	0.007
exp1	Glu	bcde	4	0	0.012		0	0.007		0.0026	0.012		0.0209	0.012		0.0167	0.011		0.0402	0.01		0.0514	0.014
exp1	Glu	abcde	0	0.9443	0.009		0.9242	0.009		0.9281	0.013		0.8749	0.011		0.8	0.015		0.7096	0.01		0.6142	0.01
exp1	Glu	abcde	1	0.0541	0.006		0.0358	0.014		0.0461	0.01		0.07	0.013		0.0632	0.009		0.0444	0.012		0.0546	0.01
exp1	Glu	abcde	2	0.006	0.01		0.0055	0.007		0.0333	0.006		0.0459	0.008		0.1425	0.011		0.1703	0.01		0.2289	0.008
exp1	Glu	abcde	3	0.0018	0.014		0.0061	0.012		0.0057	0.008		0	0.008		0.0024	0.01		0.0201	0.01		0.0264	0.014
exp1	Glu	abcde	4	0.0019	0.01		0.0024	0.011		0.0145	0.011		0.0087	0.006		0.0044	0.009		0.0352	0.015		0.0515	0.013
exp1	Glu	abcde	5	0.0029	0.01		0.0106	0.011		0	0.01		0.0097	0.015		0.0236	0.015		0	0.013		0	0.008
exp1	Gln	abcde	0	0.9503	0.009		0.9414	0.007		0.9319	0.005		0.9429	0.006		0.9212	0.007		0.9016	0.008		0.8819	0.007
exp1	Gln	abcde	1	0.0508	0.007		0.0463	0.012		0.0627	0.014		0.0514	0.012		0.0431	0.006		0.072	0.01		0.0471	0.007
exp1	Gln	abcde	2	0	0.012		0.0118	0.008		0	0.013		0.0116	0.005		0.0219	0.011		0.0188	0.014		0.05	0.013
exp1	Gln	abcde	3	0	0.006		0	0.006		0	0.006		0.0027	0.014		0.0138	0.011		0.0004	0.006		0	0.01
exp1	Gln	abcde	4	0	0.006		0	0.014		0.0065	0.012		0.0136	0.008		0	0.012		0	0.014		0.0205	0.014
exp1	Gln	abcde	5	0	0.013		0.0156	0.012		0	0.014		0	0.007		0.0022	0.013		0	0.011		0.0006	0.014
exp1	Gly	b	0	0.9799	0.01		0.9217	0.011		0.8696	0.011		0.8121	0.011		0.7629	0.009		0.7133	0.013		0.6711	0.005
exp1	Gly	b	1	0.0222	0.009		0.0821	0.006		0.1574	0.014		0.2077	0.01		0.2443	0.012		0.3071	0.015		0.3165	0.007
exp1	Gly	ab	0	0.9744	0.006		0.9073	0.012		0.8529	0.007		0.7951	0.012		0.7435	0.013		0.6971	0.006		0.6631	0.011
exp1	Gly	ab	1	0.0202	0.007		0.07	0.014		0.0995	0.014		0.149	0.014		0.182	0.007		0.208	0.007		0.2421	0.014
exp1	Gly	ab	2	0.0084	0.007		0.0287	0.012		0.0346	0.007		0.0732	0.013		0.0809	0.01		0.1103	0.012		0.1232	0.015
exp1	Ile	bcdef	0	0.9541	0.014		0.9222	0.014		0.9059	0.008		0.8868	0.013		0.8547	0.01		0.8399	0.005		0.8124	0.012
exp1	Ile	bcdef	1	0.0515	0.013		0.0528	0.009		0.0501	0.007		0.0563	0.008		0.0482	0.006		0.0451	0.013		0.0566	0.008
exp1	Ile	bcdef	2	0.0115	0.007		0.0332	0.008		0.0447	0.006		0.0595	0.013		0.089	0.012		0.1181	0.013		0.1263	0.007
exp1	Ile	bcdef	3	0	0.008		0.0026	0.01		0.0043	0.01		0	0.014		0.0051	0.008		0.0092	0.005		0.0136	0.012
exp1	Ile	bcdef	4	0.0069	0.009		0	0.015		0.0051	0.007		0.0064	0.009		0.0211	0.012		0.0104	0.013		0	0.01
exp1	Ile	bcdef	5	0	0.013		0.0046	0.012		0.0092	0.008		0.0023	0.006		0.0033	0.007		0	0.013		0.0101	0.011
exp1	Leu	bcdef	0	0.9424	0.006		0.9338	0.009		0.9055	0.013		0.9014	0.007		0.8882	0.006		0.8611	0.01		0.8395	0.005
exp1	Leu	bcdef	1	0.0348	0.008		0.0603	0.005		0.0672	0.008		0.0872	0.013		0.0997	0.015		0.1155	0.015		0.1192	0.005
exp1	Leu	bcdef	2	0.0019	0.012		0	0.008		0.0039	0.005		0.0035	0.007		0	0.011		0.0043	0.014		0.0183	0.008
exp1	Leu	bcdef	3	0	0.012		0.0233	0.012		0.003	0.011		0.015	0.013		0.0071	0.012		0.0101	0.007		0.0057	0.01
exp1	Leu	bcdef	4	0	0.014		0	0.012		0.013	0.01		0	0.008		0.008	0.008		0.0028	0.005		0.0125	0.015
exp1	Leu	bcdef	5	0.0018	0.01		0.0112	0.009		0.0005	0.007		0.0033	0.012		0	0.009		0	0.005		0.004	0.015
exp1	Met	bcde	0	0.9558	0.008		0.953	0.006		0.9399	0.014		0.9506	0.011		0.943	0.01		0.9499	0.01		0.9463	0.005
exp1	Met	bcde	1	0.0475	0.014		0.0326	0.013		0.0417	0.011		0.0566	0.014		0.0615	0.009		0.0351	0.009		0.0726	0.014
exp1	Met	bcde	2	0.0186	0.014		0.0053	0.014		0	0.008		0	0.009		0	0.007		0.007	0.007		0	0.014
exp1	Met	bcde	3	0	0.005		0	0.011		0.0068	0.007		0.0152	0.011		0.005	0.007		0.0125	0.013		0.022	0.012
exp1	Met	bcde	4	0.0142	0.011		0	0.01		0.0013	0.012		0.0043	0.006		0.0055	0.009		0.0066	0.013		0.0009	0.006
exp1	Met	abcde	0	0.9492	0.008		0.9584	0.012		0.9316	0.01		0.9461	0.009		0.9414	0.008		0.9364	0.013		0.9255	0.011
exp1	Met	abcde	1	0.0544	0.01		0.053	0.007		0.0771	0.011		0.0601	0.006		0.0475	0.007		0.0712	0.014		0.0716	0.014
exp1	Met	abcde	2	0	0.01		0	0.012		0	0.013		0.004	0.013		0.0151	0.01		0.003	0.005		0.0042	0.013
exp1	Met	abcde	3	0.0046	0.01		0.0052	0.005		0.0238	0.015		0.0025	0.007		0.0051	0.011		0	0.015		0.0187	0.01
exp1	Met	abcde	4	0.012	0.006		0.012	0.014		0.0069	0.015		0	0.006		0.0144	0.014		0.0118	0.012		0.0142	0.013
exp1	Met	abcde	5	0.027	0.015		0	0.013		0.0039	0.008		0	0.01		0.0021	0.009		0	0.015		0.0059	0.013
exp1	Phe	bcdefghi	0	0.9089	0.008		0.868	0.007		0.8325	0.014		0.8012	0.008		0.7669	0.014		0.7319	0.011		0.6828	0.008
exp1	Phe	bcdefghi	1	0.0776	0.005		0.0661	0.005		0.0907	0.011		0.0734	0.009		0.0696	0.007		0.0506	0.01		0.0811	0.007
exp1	Phe	bcdefghi	2	0.0135	0.009		0.0537	0.01		0.09	0.014		0.1126	0.008		0.1548	0.01		0.1772	0.009		0.2026	0.006
exp1	Phe	bcdefghi	3	0.0058	0.014		0	0.009		0.0073	0.008		0.0119	0.014		0.0194	0.007		0.0224	0.008		0.0239	0.009
exp1	Phe	bcdefghi	4	0	0.006		0.0148	0.013		0.0038	0.011		0.0058	0.008		0.0053	0.007		0	0.013		0.0162	0.007
exp1	Phe	bcdefghi	5	0.0047	0.008		0.013	0.008		0.0075	0.007		0.0035	0.006		0.0015	0.01		0.0104	0.014		0	0.015
exp1	Phe	bcdefghi	6	0	0.008		0.0015	0.008		0.0108	0.011		0	0.008		0.0001	0.005		0.0011	0.007		0	0.005
exp1	Phe	bcdefghi	7	0.0068	0.014		0.0069	0.008		0	0.007		0.0207	0.011		0.0101	0.007		0.0097	0.006		0	0.009
exp1	Phe	bcdefghi	8	0.0114	0.009		0.0006	0.01		0	0.01		0	0.006		0.006	0.013		0	0.015		0	0.005
exp1	Phe	ab	0	0.9842	0.009		0.9211	0.01		0.8784	0.01		0.859	0.009		0.8293	0.006		0.7879	0.009		0.7481	0.007
exp1	Phe	ab	1	0.0179	0.013		0.0559	0.015		0.0753	0.011		0.1038	0.009		0.1403	0.015		0.1362	0.01		0.1657	0.008
exp1	Phe	ab	2	0.0124	0.006		0.019	0.005		0.0169	0.01		0.0455	0.007		0.0529	0.01		0.0755	0.013		0.0822	0.009
exp1	Phe	abcdefghi	0	0.8941	0.012		0.8791	0.012		0.8133	0.006		0.7789	0.006		0.7459	0.005		0.7077	0.011		0.6863	0.008
exp1	Phe	abcdefghi	1	0.096	0.015		0.0834	0.006		0.0998	0.012		0.0877	0.007		0.0802	0.008		0.0778	0.008		0.0575	0.011
exp1	Phe	abcdefghi	2	0.0112	0.006		0.0189	0.013		0.0556	0.008		0.0675	0.007		0.1163	0.014		0.1251	0.008		0.137	0.012
exp1	Phe	abcdefghi	3	0	0.006		0.011	0.011		0.0324	0.006		0.0466	0.009		0.0444	0.01		0.0569	0.013		0.0869	0.008
exp1	Phe	abcdefghi	4	0.009	0.006		0.0028	0.006		0.0096	0.008		0	0.01		0.0177	0.013		0.0038	0.012		0.0172	0.006
exp1	Phe	abcdefghi	5	0.0064	0.01		0	0.006		0	0.008		0	0.014		0.0041	0.005		0	0.011		0	0.007
exp1	Phe	abcdefghi	6	0.0255	0.014		0.0143	0.007		0.0005	0.011		0	0.013		0	0.007		0.0006	0.011		0	0.007
exp1	Phe	abcdefghi	7	0	0.012		0.0033	0.015		0.0103	0.009		0.0013	0.011		0.0016	0.008		0.0138	0.007		0.0143	0.012
exp1	Phe	abcdefghi	8	0	0.015		0	0.007		0	0.006		0.0038	0.012		0.0026	0.013		0.0043	0.008		0	0.011
exp1	Phe	abcdefghi	9	0	0.006		0	0.013		0.0034	0.006		0.0098	0.014		0.017	0.01		0	0.013		0	0.008
exp1	Ser	bc	0	0.7774	0.015		0.61	0.014		0.5172	0.011		0.4884	0.012		0.4415	0.012		0.4397	0.007		0.4213	0.012
exp1	Ser	bc	1	0.0263	0.012		0.0657	0.013		0.1003	0.014		0.1013	0.012		0.1154	0.009		0.1569	0.009		0.1574	0.005
exp1	Ser	bc	2	0.1882	0.006		0.3416	0.015		0.3724	0.009		0.3799	0.013		0.4186	0.013		0.4154	0.006		0.4162	0.013
exp1	Ser	ab	0	0.7678	0.012		0.629	0.006		0.5897	0.013		0.53	0.011		0.5132	0.006		0.5175	0.009		0.5005	0.006
exp1	Ser	ab	1	0.163	0.013		0.2436	0.007		0.2957	0.009		0.3	0.006		0.304	0.011		0.3089	0.013		0.3198	0.01
exp1	Ser	ab	2	0.0739	0.01		0.1263	0.009		0.149	0.014		0.159	0.007		0.1599	0.008		0.1743	0.006		0.1601	0.009
exp1	Ser	abc	0	0.777	0.005		0.5925	0.013		0.5221	0.011		0.4797	0.013		0.4374	0.005		0.4149	0.006		0.4089	0.005
exp1	Ser	abc	1	0.0412	0.005		0.0697	0.005		0.0674	0.014		0.0989	0.014		0.1135	0.011		0.1399	0.013		0.1326	0.005
exp1	Ser	abc	2	0.1247	0.01		0.196	0.015		0.2358	0.014		0.3007	0.014		0.2739	0.008		0.3076	0.012		0.2836	0.01
exp1	Ser	abc	3	0.0675	0.005		0.1214	0.005		0.1179	0.013		0.1445	0.007		0.1559	0.009		0.1738	0.014		0.1598	0.014
exp1	Thr	bcd	0	0.9698	0.012		0.9799	0.007		0.9618	0.013		0.9575	0.013		0.9635	0.01		0.9387	0.014		0.9258	0.005
exp1	Thr	bcd	1	0.0475	0.008		0.0186	0.012		0.0484	0.011		0.0484	0.011		0.054	0.012		0.0495	0.007		0.0556	0.012
exp1	Thr	bcd	2	0	0.012		0	0.01		0	0.008		0.0095	0.009		0.005	0.009		0.0251	0.015		0.0107	0.014
exp1	Thr	bcd	3	0	0.012		0.0039	0.01		0.0246	0.014		0.0171	0.008		0.0036	0.005		0.0077	0.012		0	0.007
exp1	Thr	abcd	0	0.9469	0.009		0.9396	0.009		0.9656	0.008		0.9491	0.008		0.9476	0.01		0.932	0.007		0.9288	0.012
exp1	Thr	abcd	1	0.0362	0.012		0.0756	0.015		0.0509	0.009		0.0505	0.008		0.0806	0.013		0.0357	0.01		0.0675	0.014
exp1	Thr	abcd	2	0.0149	0.013		0	0.009		0	0.014		0	0.011		0.0035	0.006		0.0022	0.01		0.0095	0.01
exp1	Thr	abcd	3	0.0044	0.006		0.0003	0.008		0	0.006		0.0176	0.007		0.0099	0.015		0.0125	0.01		0	0.012
exp1	Thr	abcd	4	0	0.011		0	0.014		0.0027	0.006		0	0.008		0	0.013		0.0066	0.01		0	0.008
exp1	Tyr	ab	0	0.9768	0.006		0.9728	0.009		0.9477	0.008		0.9475	0.008		0.9322	0.005		0.9232	0.007		0.9254	0.011
exp1	Tyr	ab	1	0.0232	0.013		0.0328	0.012		0.04	0.008		0.0339	0.009		0.0474	0.014		0.0769	0.013		0.0748	0.007
exp1	Tyr	ab	2	0.0101	0.008		0.0073	0.006		0.0307	0.013		0	0.014		0.003	0.01		0.0165	0.006		0.0288	0.015
exp1	Val	bcde	0	0.9257	0.007		0.7762	0.006		0.6532	0.013		0.524	0.014		0.4449	0.009		0.3843	0.01		0.3275	0.007
exp1	Val	bcde	1	0.0449	0.014		0.0408	0.008		0.0419	0.015		0.0334	0.009		0.0357	0.012		0.0654	0.014		0.0571	0.007
exp1	Val	bcde	2	0.0407	0.007		0.1313	0.013		0.2376	0.009		0.3148	0.013		0.3387	0.009		0.3434	0.012		0.3811	0.008
exp1	Val	bcde	3	0	0.013		0	0.011		0.0155	0.01		0.0094	0.013		0.0277	0.008		0.0425	0.007		0.0394	0.009
exp1	Val	bcde	4	0.0028	0.005		0.0336	0.014		0.0647	0.011		0.1159	0.014		0.1448	0.014		0.1757	0.011		0.1969	0.008
exp1	Val	abcde	0	0.9143	0.013		0.7778	0.015		0.6298	0.008		0.5067	0.013		0.4319	0.006		0.3591	0.008		0.3273	0.011
exp1	Val	abcde	1	0.0472	0.011		0.0497	0.014		0.0464	0.01		0.0349	0.014		0.0343	0.01		0.0421	0.009		0.0569	0.014
exp1	Val	abcde	2	0.0371	0.008		0.1215	0.005		0.1875	0.006		0.2457	0.007		0.2748	0.009		0.3112	0.01		0.3179	0.009
exp1	Val	abcde	3	0.0011	0.005		0.0373	0.006		0.0589	0.005		0.0548	0.012		0.0863	0.013		0.0952	0.007		0.1005	0.013
exp1	Val	abcde	4	0.0042	0.013		0.026	0.008		0.0637	0.008		0.0786	0.01		0.1046	0.01		0.1058	0.01		0.1384	0.013
exp1	Val	abcde	5	0.0054	0.012		0.0135	0.005		0.0272	0.011		0.0481	0.005		0.0353	0.014		0.0584	0.011		0.0693	0.006
exp1	aKG	abcde	0	0.9487	0.008		0.9207	0.01		0.9007	0.013		0.7954	0.006		0.7133	0.009		0.6222	0.014		0.5415	0.011
exp1	aKG	abcde	1	0.0594	0.012		0.035	0.009		0.0608	0.006		0.0401	0.006		0.0672	0.015		0.0549	0.005		0.061	0.009
exp1	aKG	abcde	2	0.0025	0.006		0.0076	0.007		0.0582	0.012		0.1175	0.012		0.1762	0.007		0.2406	0.012		0.2614	0.009
exp1	aKG	abcde	3	0	0.01		0.0056	0.006		0.0231	0.01		0.0212	0.012		0.0235	0.005		0.0256	0.015		0.0569	0.015
exp1	aKG	abcde	4	0	0.008		0.0029	0.014		0	0.007		0.0124	0.011		0.0183	0.011		0.0395	0.005		0.0402	0.011
exp1	aKG	abcde	5	0.004	0.012		0.0119	0.011		0.0142	0.013		0	0.01		0.0014	0.009		0	0.01		0.0223	0.012
exp1	Cit	abcdef	0	0.8956	0.011		0.7607	0.009		0.6203	0.015		0.5119	0.006		0.4133	0.005		0.3594	0.007		0.2983	0.01
exp1	Cit	abcdef	1	0.0473	0.013		0.0378	0.009		0.0686	0.008		0.0665	0.007		0.0635	0.008		0.0746	0.01		0.074	0.01
exp1	Cit	abcdef	2	0.0233	0.006		0.1513	0.006		0.2466	0.011		0.3097	0.013		0.3006	0.014		0.3356	0.007		0.3519	0.01
exp1	Cit	abcdef	3	0	0.012		0.0111	0.008		0.0256	0.007		0.0629	0.007		0.0852	0.011		0.0775	0.013		0.1091	0.005
exp1	Cit	abcdef	4	0	0.01		0.0099	0.008		0.0364	0.01		0.0533	0.014		0.0727	0.006		0.0899	0.006		0.1087	0.006
exp1	Cit	abcdef	5	0.0151	0.014		0	0.012		0.0136	0.006		0.032	0.007		0.0444	0.006		0.0375	0.009		0.0679	0.014
exp1	Cit	abcdef	6	0.0083	0.009		0.0148	0.014		0	0.012		0	0.01		0.0051	0.009		0.0127	0.006		0.0018	0.009
exp1	Fum	abcd	0	0.9465	0.009		0.8534	0.007		0.7831	0.01		0.6972	0.005		0.6467	0.01		0.5988	0.008		0.5501	0.006
exp1	Fum	abcd	1	0.0419	0.013		0.067	0.01		0.0607	0.013		0.0723	0.01		0.0751	0.006		0.0851	0.009		0.1002	0.009
exp1	Fum	abcd	2	0	0.011		0.0373	0.009		0.1013	0.006		0.1165	0.014		0.1599	0.011		0.1879	0.005		0.2224	0.012
exp1	Fum	abcd	3	0.0113	0.012		0.035	0.01		0.0628	0.015		0.0822	0.006		0.0871	0.007		0.1008	0.011		0.1193	0.01
exp1	Fum	abcd	4	0	0.006		0	0.013		0.0066	0.009		0.0211	0.009		0.0218	0.007		0.0185	0.013		0.0248	0.009
exp1	Mal	abcd	0	0.9304	0.015		0.8082	0.013		0.7038	0.015		0.6157	0.006		0.5828	0.008		0.5316	0.006		0.508	0.012
exp1	Mal	abcd	1	0.0497	0.006		0.0582	0.01		0.0733	0.01		0.094	0.01		0.099	0.012		0.1057	0.012		0.1055	0.006
exp1	Mal	abcd	2	0.0327	0.011		0.1003	0.006		0.1316	0.008		0.1591	0.007		0.1915	0.008		0.2112	0.008		0.2162	0.014
exp1	Mal	abcd	3	0.0047	0.006		0.0524	0.01		0.0726	0.006		0.1083	0.007		0.1183	0.007		0.1163	0.011		0.1515	0.014
exp1	Mal	abcd	4	0	0.011		0.0121	0.007		0.0195	0.01		0.0158	0.009		0.0191	0.011		0.0266	0.013		0.0212	0.011
exp1	Pyr	abc	0	0.7457	0.007		0.5466	0.013		0.5021	0.01		0.457	0.007		0.4525	0.01		0.4335	0.009		0.425	0.011
exp1	Pyr	abc	1	0.0363	0.012		0.0237	0.007		0.0499	0.009		0.031	0.015		0.0585	0.014		0.0508	0.007		0.0644	0.011
exp1	Pyr	abc	2	0.1586	0.013		0.2806	0.008		0.3109	0.014		0.3188	0.011		0.3252	0.007		0.3277	0.006		0.3396	0.007
exp1	Pyr	abc	3	0.0709	0.01		0.1416	0.01		0.1469	0.013		0.1652	0.005		0.1873	0.011		0.2012	0.015		0.1877	0.009
exp1	Suc	abcd	0	0.9474	0.011		0.8577	0.014		0.7763	0.006		0.7003	0.009		0.6332	0.011		0.5838	0.013		0.5421	0.014
exp1	Suc	abcd	1	0.0385	0.009		0.0477	0.009		0.0913	0.013		0.085	0.015		0.088	0.01		0.0899	0.012		0.0985	0.006
exp1	Suc	abcd	2	0.0139	0.006		0.0312	0.014		0.1201	0.013		0.112	0.013		0.151	0.011		0.2072	0.014		0.2027	0.014
exp1	Suc	abcd	3	0.0152	0.009		0.0354	0.008		0.0329	0.015		0.0645	0.011		0.0773	0.012		0.1019	0.013		0.1423	0.015
exp1	Suc	abcd	4	0.0141	0.01		0	0.014		0.0102	0.009		0.0151	0.006		0.0024	0.015		0.0271	0.009		0.0213	0.009
