# Supplementary material for: Isotope-assisted metabolic flux analysis as an equality-constrained nonlinear program for improved scalability and robustness
Source: PLoS Comput Biol. 2022 Mar 24;18(3):e1009831. doi: 10.1371/journal.pcbi.1009831 (PMC8947808; doi:10.1371/journal.pcbi.1009831)
Supplement: S1 File — The text files in these folders are used as inputs to eiFlux. The text file modelfile.txt is used to specify which model to run. The GAMS scripts used by eiFlux, in the folder GAMS_Model. A demo version of eiFlux that specifically runs two models listed above, thus fully reproducing the results in this manuscript. This is a compiled Python file, eiFlux_Limited.pyc. This demo version only runs only the two models listed above. Users may change model parameters such as the time nodes, but not the models themselves. After following the instructions given in the Installation_Instructions.pdf file, users may run the eiFlux_Limited.pyc file to run the software. (ZIP) [file pcbi.1009831.s009.zip › EColi_SingleMS_Model/poolbounds.txt]

3PG	0.001	10
6PG	0.001	10
Ac	0.001	10
AcCoA	0.001	10
Ala	0.001	10
Arg	0.001	10
Asn	0.001	10
Asp	0.001	10
BPG	0.001	10
CO2	0.001	10
Cit	0.001	10
Cys	0.001	10
DHAP	0.001	10
E4P	0.001	10
F6P	0.001	10
FBP	0.001	10
FTHF	0.001	10
Fum	0.001	10
G6P	0.001	10
GAP	0.001	10
Glc	0.001	10
Gln	0.001	10
Glu	0.001	10
Gly	0.001	10
Gox	0.001	10
His	0.001	10
Ile	0.001	10
KDPG	0.001	10
LLDAP	0.001	10
Leu	0.001	10
Leu1	0.001	10
Lys	0.001	10
MEETHF	0.001	10
METHF	0.001	10
Mal	0.001	10
Met	0.001	10
OAA	0.001	10
PEP	0.001	10
Phe	0.001	10
Phe1	0.001	10
Pro	0.001	10
Pyr	0.001	10
R5P	0.001	10
Ru5P	0.001	10
S7P	0.001	10
Ser	0.001	10
Suc	0.001	10
SucCoA	0.001	10
Thr	0.001	10
Trp	0.001	10
Trp1	0.001	10
Trp2	0.001	10
Tyr	0.001	10
Tyr1	0.001	10
Val	0.001	10
X5P	0.001	10
aKG	0.001	10
iCit	0.001	10
