# Supplementary material for: Isotope-assisted metabolic flux analysis as an equality-constrained nonlinear program for improved scalability and robustness
Source: PLoS Comput Biol. 2022 Mar 24;18(3):e1009831. doi: 10.1371/journal.pcbi.1009831 (PMC8947808; doi:10.1371/journal.pcbi.1009831)
Supplement: S1 File — The text files in these folders are used as inputs to eiFlux. The text file modelfile.txt is used to specify which model to run. The GAMS scripts used by eiFlux, in the folder GAMS_Model. A demo version of eiFlux that specifically runs two models listed above, thus fully reproducing the results in this manuscript. This is a compiled Python file, eiFlux_Limited.pyc. This demo version only runs only the two models listed above. Users may change model parameters such as the time nodes, but not the models themselves. After following the instructions given in the Installation_Instructions.pdf file, users may run the eiFlux_Limited.pyc file to run the software. (ZIP) [file pcbi.1009831.s009.zip › EColi_TandemMS_Model/measurements.txt]

exp1	G6P	abcdef	0	abcdef	0	-0.004896674	0.014689548		0.039029605	0.01792882		0.012636754	0.012496759		0.013828461	0.022535346		0.001916662	0.017846835		-0.027099526	0.017941276		0.008307008	0.01
exp1	G6P	abcdef	1	abcdef	1	0.00478251	0.010394651		0.015243442	0.013880829		-0.00120109	0.015935944		0.006641844	0.01		0.012917589	0.01		0.003282582	0.022801899		-0.011640047	0.010184602
exp1	G6P	abcdef	2	abcdef	2	-0.015312305	0.010431779		-0.007736373	0.023295879		-0.01469666	0.021595427		-0.016320085	0.019479427		0.02054601	0.021662991		0.005144908	0.01		-0.005629112	0.01
exp1	G6P	abcdef	3	abcdef	3	0.011379705	0.017414973		-0.012135302	0.012506926		-0.023872224	0.014348913		0.00621098	0.01		-0.013767331	0.014040666		-0.006960142	0.010414303		-0.006536778	0.01
exp1	G6P	abcdef	4	abcdef	4	0.001120666	0.013940191		-0.000466205	0.015888077		0.001403103	0.01		0.008455947	0.012247738		0.001266486	0.010669346		0.018473791	0.017129245		-0.004046128	0.01
exp1	G6P	abcdef	5	abcdef	5	0.008346664	0.01		-0.00504284	0.011832421		-0.006016769	0.021621514		-0.002422048	0.015432073		0.011672829	0.019033675		0.007482291	0.01		0.003237848	0.023986715
exp1	G6P	abcdef	6	abcdef	6	1.016817366	0.015067739		1.002275718	0.01		0.976320943	0.023137613		0.986753988	0.021521454		0.992201641	0.01		1.016233673	0.024005969		1.020868329	0.019866605
exp1	G6P	abcdef	0	cdef	0	0.014388717	0.01636741		0.007425324	0.01		-0.019063387	0.020052846		0.010424406	0.01152147		0.009457493	0.020642107		0.006790607	0.01		0.00547478	0.014335221
exp1	G6P	abcdef	1	cdef	0	-0.004390272	0.015922611		0.00958325	0.010835734		-0.007509941	0.014078536		0.006077754	0.01		0.007169639	0.014552393		0.002985654	0.016031972		-0.014321434	0.012994095
exp1	G6P	abcdef	1	cdef	1	-0.005656812	0.01		0.006395854	0.01		0.030640859	0.022319423		0.016476069	0.021167187		0.004453447	0.010704448		0.005857788	0.01		0.016065947	0.013126653
exp1	G6P	abcdef	2	cdef	0	0.022241703	0.013589112		-0.006087584	0.01		0.019737176	0.022723568		-0.006736984	0.022831155		-0.03015193	0.013186782		0.002431774	0.01572874		0.001344166	0.010973774
exp1	G6P	abcdef	2	cdef	1	7.64E-05	0.017516019		-0.01165581	0.022479069		-0.003688352	0.01		0.001354446	0.01		-0.005850872	0.012298236		-0.010113118	0.010755761		0.025323969	0.020470112
exp1	G6P	abcdef	2	cdef	2	-0.026116565	0.016413499		-0.001497726	0.01		0.006851832	0.01		-0.0226581	0.015678111		0.002516116	0.019757909		0.024534297	0.015473683		-0.045007393	0.021358639
exp1	G6P	abcdef	3	cdef	1	-0.000229376	0.0117145		0.001876656	0.01		-0.010031228	0.012868296		0.004470677	0.01		0.011705326	0.019944837		-0.001927192	0.01		0.023524611	0.016800762
exp1	G6P	abcdef	3	cdef	2	0.009255317	0.019345991		0.024343012	0.018454399		-0.010572836	0.01287128		-0.003937275	0.017072758		-0.001373682	0.01		-0.034287683	0.024526598		-0.01801907	0.024531051
exp1	G6P	abcdef	3	cdef	3	0.017071081	0.018833792		-0.004817116	0.01		-0.003133714	0.01		0.015418746	0.01521048		-0.032575344	0.024966316		-0.006643975	0.01		0.013094595	0.010838493
exp1	G6P	abcdef	4	cdef	2	0.00839483	0.015799134		-0.019942259	0.020551254		-0.029071968	0.021775138		0.005506677	0.02300862		0.031171417	0.019271368		-0.001571521	0.022077597		0.024447237	0.018959718
exp1	G6P	abcdef	4	cdef	3	-0.021106505	0.015165327		0.019238278	0.017585979		0.012278208	0.011594325		0.013783787	0.01		0.004041286	0.012161791		-0.019002173	0.015641522		-0.005811721	0.020777558
exp1	G6P	abcdef	4	cdef	4	0.006333372	0.01		-0.020968288	0.023728016		-0.017495143	0.022891897		0.001259561	0.010092391		0.007631963	0.021845461		-0.004522715	0.016710369		-0.009578964	0.01
exp1	G6P	abcdef	5	cdef	3	-0.00178344	0.012758067		0.006593321	0.010354704		-0.007093303	0.024295851		-0.015587131	0.01		-0.016664344	0.012055626		0.005819454	0.010697053		-0.013358978	0.01
exp1	G6P	abcdef	5	cdef	4	-0.065664185	0.022900563		0.012170338	0.01661264		0.021910177	0.021304851		-0.028277565	0.016293341		0.020113776	0.021415827		0.003313862	0.021369799		-0.012159238	0.015685559
exp1	G6P	abcdef	6	cdef	4	0.999526002	0.011501211		1.019211209	0.019904258		1.005889707	0.010151289		0.980387782	0.024226974		1.032086759	0.023063851		0.998405267	0.011510896		0.983982374	0.012054596
exp1	G6P	abcdef	0	def	0	-0.021668675	0.016810253		0.006424052	0.016585844		0.001341067	0.010451802		0.011493817	0.015974316		0.017592119	0.013122874		0.014928071	0.012192415		0.010916142	0.01
exp1	G6P	abcdef	1	def	0	0.013976918	0.011881685		-0.006991488	0.023812903		0.016718571	0.019317369		0.012345251	0.02249507		-0.010167269	0.022525948		-0.011646441	0.017134154		-0.005174731	0.017651504
exp1	G6P	abcdef	1	def	1	-0.001514388	0.011561954		0.002554004	0.017962425		0.001978145	0.01		0.015477273	0.01		-0.034214999	0.021856106		-0.011101582	0.01		-0.035403145	0.022315047
exp1	G6P	abcdef	2	def	0	-0.003361928	0.01		0.011909794	0.018135784		0.001325321	0.01		-0.049844312	0.023116115		-0.03023592	0.021276194		0.030312422	0.021854997		0.006324121	0.013893502
exp1	G6P	abcdef	2	def	1	0.000286852	0.01		-0.020289421	0.017018513		0.013497293	0.01		0.014280767	0.01		0.005189442	0.018115868		0.026736533	0.024128488		0.00742444	0.016153359
exp1	G6P	abcdef	2	def	2	0.019987739	0.013766312		0.00032644	0.011176902		-0.002217655	0.010368867		-0.016964721	0.013123115		-0.011350504	0.015834197		-0.00364174	0.016213976		0.003477909	0.021382575
exp1	G6P	abcdef	3	def	0	-0.001078489	0.019835718		-0.003278213	0.011117484		-0.007517226	0.01		-0.020203884	0.011381264		-0.018481476	0.01928414		0.005104913	0.01		0.043131575	0.015425386
exp1	G6P	abcdef	3	def	1	0.001130248	0.015234966		0.005309475	0.017706599		-0.000440441	0.01		0.011209732	0.010116872		0.014508593	0.01		-0.015547116	0.020798729		-0.0038723	0.01
exp1	G6P	abcdef	3	def	2	-0.002275944	0.016376889		0.001478589	0.019853518		-0.005946429	0.01		-0.0147992	0.019895857		-0.003513999	0.01		-0.010963925	0.022274584		0.001030065	0.017698807
exp1	G6P	abcdef	3	def	3	0.004919111	0.023966597		0.021829542	0.01		-0.016624214	0.019195642		0.004758834	0.01		-0.003396705	0.01899456		0.000593259	0.017672518		0.002756126	0.01
exp1	G6P	abcdef	4	def	1	-0.012541036	0.012364726		-0.008475704	0.01		-0.018197829	0.023038587		-0.005453846	0.023687278		-0.002501795	0.015952082		-0.011818361	0.019294674		0.007605862	0.01
exp1	G6P	abcdef	4	def	2	0.028925092	0.021979512		-0.019325587	0.023162737		-0.035061924	0.023456693		0.002706	0.01		0.000543615	0.01		-0.001960501	0.01		0.005789426	0.022318204
exp1	G6P	abcdef	4	def	3	0.017449928	0.020476472		0.011137451	0.015350099		-0.012128964	0.01880149		-0.003552085	0.014730086		-0.026804613	0.016413434		0.001562554	0.024977738		-0.004307292	0.01162958
exp1	G6P	abcdef	5	def	2	0.007407074	0.018770471		-0.046959366	0.024108953		-0.016612437	0.018445427		-0.023751644	0.013370436		0.025229375	0.018048733		-0.013183347	0.01		0.015115305	0.020594764
exp1	G6P	abcdef	5	def	3	0.008995613	0.01019969		0.008431104	0.015307002		0.00486334	0.021001514		-0.026364021	0.023230877		0.029798077	0.020801134		0.012361614	0.021353648		-0.009522948	0.011469936
exp1	G6P	abcdef	6	def	3	0.972320197	0.01		0.994997591	0.01		0.990062129	0.021018292		0.997931207	0.011080756		0.964969594	0.018435976		0.979751632	0.01		0.967509013	0.012804394
exp1	G6P	abcdef	0	ef	0	0.019745004	0.01		0.011566704	0.016800882		0.009357214	0.01		0.017692786	0.018203564		0.065400735	0.01873401		0.018657595	0.015429009		0.017184595	0.012515299
exp1	G6P	abcdef	1	ef	0	0.02074676	0.022412839		0.0067961	0.01		0.000347789	0.01		-0.004384818	0.018773556		-0.000503082	0.018249223		0.012043377	0.013191423		0.001752554	0.013275273
exp1	G6P	abcdef	1	ef	1	0.013340578	0.010196807		-0.003837146	0.011500152		0.000822442	0.02190903		-0.020745988	0.01		0.010838806	0.011084516		-0.010764362	0.014901168		0.006135453	0.021473306
exp1	G6P	abcdef	2	ef	0	-0.014993581	0.023601248		-0.029191536	0.024946631		-0.005162696	0.01		-0.019508957	0.020125504		0.052167699	0.024326046		0.000792667	0.01		0.015470061	0.019489418
exp1	G6P	abcdef	2	ef	1	0.025599609	0.019326742		-0.021328317	0.022166947		-0.004937045	0.018547924		-0.005576853	0.024166489		0.015184243	0.020205482		0.006280519	0.01280008		0.000466518	0.019496896
exp1	G6P	abcdef	2	ef	2	0.017928145	0.013717248		0.002869142	0.022630296		0.033801533	0.021951982		0.044973565	0.024671574		-0.004096172	0.010799932		0.000765884	0.010397637		-0.008538063	0.01350354
exp1	G6P	abcdef	3	ef	0	0.011970143	0.021433379		-0.014331765	0.01		-0.000242938	0.010977024		-0.003664018	0.015600833		-0.019319733	0.018992178		0.006452582	0.022097415		0.012852001	0.018937613
exp1	G6P	abcdef	3	ef	1	-0.010978721	0.010531001		-0.005215295	0.01		0.016751639	0.018081416		0.017449935	0.01		-0.013783031	0.014073484		-0.004550022	0.016185062		-0.024814565	0.020875007
exp1	G6P	abcdef	3	ef	2	-0.010408676	0.01		-0.010269404	0.01		-0.005373027	0.01		0.006475408	0.01		-0.033113473	0.016521475		0.051511349	0.020668009		0.007633895	0.019747888
exp1	G6P	abcdef	4	ef	0	0.008840194	0.01		0.002813971	0.01		-0.007401633	0.012745556		0.023999285	0.014879393		-0.012966051	0.022208992		0.012510208	0.021654094		-0.005969446	0.01
exp1	G6P	abcdef	4	ef	1	-0.041292106	0.024082175		-0.03177244	0.014397972		-0.00107684	0.017531963		0.017114062	0.011448106		0.00312639	0.011254832		-0.000166762	0.017274988		-0.001959082	0.01
exp1	G6P	abcdef	4	ef	2	-0.020988705	0.014913178		0.007432315	0.023681913		0.018268902	0.019687017		-0.008222226	0.01		0.02170067	0.019156747		-0.004382013	0.01		-0.006037519	0.018228935
exp1	G6P	abcdef	5	ef	1	-0.005945921	0.01		-0.000388917	0.01		0.001410224	0.021873324		0.015181542	0.021126636		-0.016442577	0.014279705		0.001500802	0.021569244		-0.032195968	0.023690769
exp1	G6P	abcdef	5	ef	2	-0.010756768	0.024850648		-0.034111017	0.022099069		0.006970466	0.01		0.016412749	0.01467607		0.007333056	0.013520096		-0.001375675	0.024638702		-0.019712973	0.016866371
exp1	G6P	abcdef	6	ef	2	1.011137632	0.015805076		0.990670695	0.017724968		0.988520575	0.017222311		0.994487548	0.017770491		1.002827535	0.020324211		1.038437211	0.019780392		0.970799769	0.012268379
exp1	6PG	abcdef	0	abcdef	0	0.450990273	0.02221014		0.116156606	0.01		0.019606489	0.014612927		0.032984714	0.017695706		-0.03272997	0.020317504		0.059984048	0.020764119		0.013293364	0.01
exp1	6PG	abcdef	1	abcdef	1	0.031177091	0.018234187		-0.000455481	0.01		-0.001303858	0.01		0.006649395	0.023109282		0.001299939	0.01		-0.003524366	0.01		0.00521332	0.01
exp1	6PG	abcdef	2	abcdef	2	0.002871478	0.010438655		-0.006250343	0.022110105		-0.004529615	0.01		0.010680547	0.011689945		-0.001724759	0.021551309		-0.014336313	0.013575487		0.005986555	0.01
exp1	6PG	abcdef	3	abcdef	3	0.007711335	0.021207373		-0.010496978	0.013525039		-0.010221627	0.01		-0.001321379	0.01		-0.015508399	0.01		-0.002365369	0.011355601		-0.021683112	0.019298374
exp1	6PG	abcdef	4	abcdef	4	-0.021341358	0.013904768		-0.002432927	0.01		-0.016661655	0.01		0.010278448	0.023563335		-0.005736288	0.01		0.005652015	0.014359611		-0.026218989	0.020344035
exp1	6PG	abcdef	5	abcdef	5	0.002363786	0.01		0.008111602	0.016735101		-0.010738222	0.01		-0.00741816	0.01819741		0.019881487	0.01		0.008618147	0.01		0.017502177	0.020616702
exp1	6PG	abcdef	6	abcdef	6	0.548179115	0.02289603		0.873531559	0.015441777		0.948149505	0.013526166		0.968780467	0.016784614		0.96710344	0.015189756		0.993700584	0.011992648		1.00989324	0.018827822
exp1	Ru5P	abcde	0	abcde	0	0.720145058	0.020207642		0.346400687	0.01		0.169041585	0.019081313		0.060248174	0.017865206		0.017287904	0.018167694		-0.002350894	0.016235826		-0.006691813	0.019293664
exp1	Ru5P	abcde	1	abcde	1	0.048118399	0.010977347		0.022296855	0.01		0.026919317	0.016192606		0.001277345	0.022239158		0.029766123	0.021099854		0.062196233	0.024507838		0.032082412	0.023925181
exp1	Ru5P	abcde	2	abcde	2	0.000465145	0.0151549		-0.003723258	0.020917067		0.041101329	0.015889935		0.041955372	0.017624944		0.038942465	0.019089442		0.03139641	0.019713639		0.00039015	0.010850722
exp1	Ru5P	abcde	3	abcde	3	0.094189227	0.01		0.267317501	0.023196807		0.250310271	0.013254852		0.22265373	0.021689008		0.173449003	0.024201888		0.143496034	0.01		0.106873559	0.010969777
exp1	Ru5P	abcde	4	abcde	4	-0.004255821	0.01		0.002125556	0.011927477		-0.000416968	0.01734222		0.011320349	0.012284286		0.012311557	0.01		0.002423309	0.01		0.006243083	0.01
exp1	Ru5P	abcde	5	abcde	5	0.12738987	0.010304775		0.345125635	0.01		0.519836526	0.01		0.648350844	0.01		0.741770305	0.012626357		0.836380443	0.01		0.863809384	0.021167317
exp1	Ru5P	abcde	0	cde	0	0.725448035	0.013555236		0.371950216	0.015546586		0.148249033	0.024820438		0.066814043	0.01		0.041591061	0.021475014		-0.010926956	0.016106558		0.029458229	0.019495677
exp1	Ru5P	abcde	1	cde	0	-0.018819512	0.017609184		0.022178786	0.011162317		0.02043994	0.011072054		-0.004237818	0.01		-0.002334369	0.01		-0.007560854	0.01		-0.027802915	0.024074623
exp1	Ru5P	abcde	1	cde	1	0.020832668	0.010217269		0.006186876	0.019469433		0.02854201	0.014012997		0.006631755	0.01117937		-0.034615393	0.023970569		-0.009357716	0.020392267		-0.007436316	0.013160106
exp1	Ru5P	abcde	2	cde	0	0.031184828	0.02340014		-0.006094157	0.022493637		0.013936186	0.014354228		0.059610505	0.023003832		-0.031081742	0.02405732		0.020247027	0.01		0.011673688	0.0215927
exp1	Ru5P	abcde	2	cde	1	-0.00930748	0.019200008		-0.011924209	0.01		0.012834127	0.018709143		0.015733129	0.012829471		-0.012468748	0.013908639		0.030188945	0.013253055		0.002566501	0.01
exp1	Ru5P	abcde	2	cde	2	-0.012915252	0.015688252		0.015847467	0.021933107		0.039150925	0.016084287		0.010690261	0.01		0.009352445	0.01		0.026063747	0.024738892		0.0013787	0.022282855
exp1	Ru5P	abcde	3	cde	1	-0.012270196	0.013470039		0.004862917	0.010425133		-0.002819341	0.013842753		-0.013293903	0.021734748		-0.007411582	0.011783164		0.008312829	0.01		-0.002884608	0.019875596
exp1	Ru5P	abcde	3	cde	2	0.017881101	0.023306891		-0.002401545	0.021709504		-0.015017525	0.014574656		0.009803507	0.017716791		-0.002144759	0.020993568		-0.011645208	0.013565872		-0.000383289	0.010972806
exp1	Ru5P	abcde	3	cde	3	0.099585035	0.01526461		0.244882753	0.01		0.280078289	0.013333808		0.232292241	0.014496558		0.189119815	0.010215807		0.156195808	0.019031506		0.084921943	0.01
exp1	Ru5P	abcde	4	cde	2	-0.022435255	0.015239228		0.01818058	0.01		0.027072709	0.011969216		-0.0123361	0.02425699		-0.01476212	0.021409891		0.009375705	0.01		0.01418761	0.01
exp1	Ru5P	abcde	4	cde	3	0.005887956	0.013705069		-0.037537604	0.01947472		0.004269293	0.014467615		-0.003272743	0.01		0.017649365	0.021791693		0.008384278	0.01		-0.000728678	0.015969311
exp1	Ru5P	abcde	5	cde	3	0.098749956	0.024833405		0.343812539	0.01745382		0.532346411	0.023648383		0.651991139	0.01		0.731153011	0.016200841		0.808344381	0.013293956		0.873898612	0.024465591
exp1	Ru5P	abcde	0	de	0	0.741421965	0.01		0.355856431	0.01		0.140381822	0.017581961		0.058700078	0.01004806		0.037421577	0.011202787		0.007161202	0.015566034		-0.012095445	0.01
exp1	Ru5P	abcde	1	de	0	0.051888958	0.022564023		0.034689743	0.016894962		0.00919696	0.012250565		0.009457528	0.016992243		0.003284993	0.01		-0.015280186	0.020047664		-0.0126113	0.012466851
exp1	Ru5P	abcde	1	de	1	0.020261589	0.012371774		0.010916671	0.01		-0.006047773	0.01		0.004950992	0.018306241		-0.011498828	0.016619411		0.003476972	0.023903896		-0.019540891	0.017898143
exp1	Ru5P	abcde	2	de	0	0.004347851	0.012137472		-0.000840984	0.011217488		0.016195181	0.023527275		0.032727349	0.020762974		0.025433982	0.01		0.010376822	0.01		0.023038677	0.011431017
exp1	Ru5P	abcde	2	de	1	-0.024505575	0.024555122		-0.007669023	0.012376323		-0.04796822	0.018553022		0.026111023	0.017809105		-0.004969419	0.01		-0.004103527	0.01		-0.035886092	0.020048053
exp1	Ru5P	abcde	2	de	2	0.000811467	0.01		0.052018452	0.024092035		0.001970485	0.015358639		-0.001498696	0.01828813		-0.002031297	0.014866771		-0.025507163	0.01480088		0.007421672	0.011838379
exp1	Ru5P	abcde	3	de	0	-0.007030819	0.01		0.007120169	0.014506401		0.017364053	0.016781476		0.002749976	0.01		0.026735028	0.018264838		-0.01071837	0.020942947		-0.009224256	0.024715774
exp1	Ru5P	abcde	3	de	1	0.017500922	0.01431913		-0.006581965	0.022886387		-0.011529682	0.0148638		0.001901328	0.019853597		0.004670176	0.01		0.034903003	0.019234156		0.021797903	0.017078531
exp1	Ru5P	abcde	3	de	2	0.09953404	0.02262781		0.232401267	0.015582968		0.263821629	0.020850563		0.227654247	0.01		0.178303134	0.01		0.140565522	0.01		0.068730882	0.020895444
exp1	Ru5P	abcde	4	de	1	0.015956594	0.018331392		-0.007187084	0.01		0.006758107	0.010514594		-0.001761062	0.021408326		-0.009493819	0.020015501		0.002682576	0.01		-0.009564668	0.012089146
exp1	Ru5P	abcde	4	de	2	0.032419942	0.016388565		-0.016998758	0.022692888		0.003351439	0.021398853		0.021992509	0.018570786		0.009376885	0.01		0.025860883	0.017642271		0.003036591	0.01
exp1	Ru5P	abcde	5	de	2	0.134666377	0.012879497		0.34344424	0.019673568		0.52657785	0.012200451		0.631114754	0.019473629		0.743982221	0.01		0.81273715	0.017322033		0.867091914	0.011920034
exp1	X5P	abcde	0	abcde	0	0.743793157	0.01056109		0.338245024	0.020416839		0.179396945	0.016794224		0.079298779	0.02136119		0.041576822	0.01		0.028652517	0.013044923		0.004672435	0.01
exp1	X5P	abcde	1	abcde	1	0.029991995	0.011200904		0.02834596	0.014607939		0.010150763	0.014796394		-0.044144177	0.01978143		0.000961492	0.020157429		0.011450655	0.016422686		0.012530474	0.01
exp1	X5P	abcde	2	abcde	2	-0.020204204	0.010754093		0.025310736	0.01		0.018481558	0.01		0.054076729	0.022846232		0.055431126	0.020793921		0.038065229	0.01		-0.002027723	0.020148326
exp1	X5P	abcde	3	abcde	3	0.140732915	0.020295757		0.298888192	0.010097859		0.338021664	0.01818902		0.260632747	0.019509045		0.259581255	0.023394679		0.157387889	0.022589794		0.118929894	0.01
exp1	X5P	abcde	4	abcde	4	0.01793336	0.019616718		-0.014953889	0.023521243		0.022582213	0.022358104		0.004350528	0.014370775		0.004019754	0.014552244		-0.001061942	0.018783262		0.003854754	0.010309714
exp1	X5P	abcde	5	abcde	5	0.077081304	0.01876036		0.332592536	0.016846419		0.471339161	0.013990298		0.607388694	0.019749562		0.674471979	0.018431821		0.783479526	0.023965391		0.886095225	0.022433761
exp1	X5P	abcde	0	cde	0	0.731623507	0.011251811		0.306084528	0.016883748		0.160047935	0.013164083		0.050787464	0.012982867		0.01901707	0.02322349		0.023777198	0.013684063		0.003401252	0.017167033
exp1	X5P	abcde	1	cde	0	0.028735423	0.016915954		0.010017605	0.01		0.019820315	0.01		-0.001185693	0.0121844		0.008734109	0.022662525		-0.003400659	0.01		0.002161028	0.01
exp1	X5P	abcde	1	cde	1	0.023649428	0.01		-0.000846514	0.016145931		-0.000236686	0.01		-0.037368852	0.022898231		-0.021120591	0.019446593		0.043055273	0.024831776		0.016569065	0.0167424
exp1	X5P	abcde	2	cde	0	0.004841022	0.01		0.014161216	0.01		0.026278023	0.018237479		0.035016612	0.01		0.025408253	0.015462348		0.022030302	0.020659192		0.012659586	0.022996913
exp1	X5P	abcde	2	cde	1	0.013636463	0.017461035		-0.000395301	0.010147317		0.003941206	0.010808144		0.022427072	0.023527756		0.004925445	0.01		1.22E-05	0.023556608		0.017269119	0.019015585
exp1	X5P	abcde	2	cde	2	0.018717105	0.024177986		0.006912078	0.010335685		0.009099889	0.018615245		0.033002209	0.021515092		-0.022277309	0.016775304		0.006617743	0.01		0.003260085	0.01937611
exp1	X5P	abcde	3	cde	1	0.003377302	0.023611305		-0.025960326	0.015442161		-0.009721957	0.019393842		-0.017939148	0.021323179		-0.012790104	0.019323159		0.004961164	0.01		0.013651782	0.013880097
exp1	X5P	abcde	3	cde	2	-0.010630929	0.023090887		0.03949056	0.024834527		0.00749444	0.010508073		-0.013442361	0.023411771		-0.00474103	0.017361545		0.00267006	0.022401506		-0.009289743	0.024876418
exp1	X5P	abcde	3	cde	3	0.117845758	0.01		0.321344381	0.011112849		0.327537788	0.022430533		0.2703891	0.01		0.195349845	0.01		0.154168899	0.01		0.100618479	0.019310384
exp1	X5P	abcde	4	cde	2	-0.005349958	0.01		0.011924059	0.015553279		-0.001398191	0.01		0.003409701	0.01		0.03090889	0.017933276		0.009533807	0.01		0.006148494	0.011800057
exp1	X5P	abcde	4	cde	3	0.020214022	0.011361703		0.019066944	0.01		0.011284579	0.01		-0.02272909	0.018732947		-0.017736312	0.014162166		0.035431516	0.024067692		-0.000722894	0.01
exp1	X5P	abcde	5	cde	3	0.100055273	0.021556615		0.285933537	0.01		0.456148739	0.014247897		0.602788962	0.01		0.731262946	0.01		0.796770191	0.01		0.847221886	0.01
exp1	X5P	abcde	0	de	0	0.714934986	0.01		0.320904225	0.01		0.141930013	0.01		0.049289381	0.011911605		0.031909141	0.022066065		0.039897745	0.023660668		0.004110744	0.012042835
exp1	X5P	abcde	1	de	0	0.026567383	0.01280133		0.00443884	0.010571384		0.003283821	0.019326765		-0.005209242	0.01793232		-0.00215855	0.01		0.03135501	0.024060125		0.006657579	0.01208657
exp1	X5P	abcde	1	de	1	0.023783407	0.01		-0.001313966	0.010415136		0.010651164	0.01		0.030612495	0.020720354		0.017862208	0.010327543		0.000102946	0.020847943		0.018237856	0.020149137
exp1	X5P	abcde	2	de	0	0.007423951	0.01		-0.001148562	0.019189605		0.046849556	0.018336131		0.054020553	0.012513082		0.034304533	0.018952982		0.015949967	0.01226608		0.013696695	0.018179244
exp1	X5P	abcde	2	de	1	0.010559688	0.01714294		0.046916615	0.018670892		-0.017692798	0.01		-0.007084315	0.019872316		0.013353498	0.024476859		-0.031691678	0.020717137		0.026570049	0.021114366
exp1	X5P	abcde	2	de	2	0.00745249	0.014176075		0.04412683	0.016055642		-0.011072079	0.014224638		-0.003282158	0.01		-0.006578967	0.019068136		0.008673612	0.021489517		0.018665603	0.022041061
exp1	X5P	abcde	3	de	0	-0.00884136	0.01		-0.014858814	0.023615097		-0.013458824	0.013204399		0.036870404	0.024540692		0.005965586	0.01005219		0.005074402	0.0121451		0.006296587	0.015566551
exp1	X5P	abcde	3	de	1	-0.00689148	0.011158965		0.001008702	0.013419864		0.006375078	0.015575328		0.000756009	0.01		0.009155179	0.012716851		-0.017092426	0.016532385		-0.012301696	0.024704548
exp1	X5P	abcde	3	de	2	0.141288516	0.01		0.316333303	0.01		0.296229264	0.01		0.282262323	0.020931064		0.212229019	0.011830422		0.154971159	0.022496904		0.092407677	0.019144679
exp1	X5P	abcde	4	de	1	0.020758664	0.019472947		-0.016591624	0.023878155		-0.007873451	0.01		-0.017865981	0.01939342		-0.060541295	0.024307496		-0.008581458	0.023249229		-0.005879417	0.020228822
exp1	X5P	abcde	4	de	2	-0.000735892	0.01		-0.001729053	0.022101516		0.012310922	0.01		0.011348454	0.016543062		0.036119432	0.018510869		0.036442529	0.013291011		-0.0144246	0.024421077
exp1	X5P	abcde	5	de	2	0.11470139	0.018465869		0.298669098	0.016679518		0.467804651	0.011800945		0.615745746	0.011460525		0.700215719	0.012317072		0.77908937	0.01		0.840948187	0.012833625
exp1	R5P	abcde	0	abcde	0	0.755008308	0.021473604		0.347202292	0.018923213		0.160939835	0.015825766		0.065176934	0.024385426		0.046272478	0.01		-0.019862647	0.024037343		-0.003559667	0.014516527
exp1	R5P	abcde	1	abcde	1	0.042930623	0.01		-0.001930399	0.022423392		0.014566699	0.01		0.036320961	0.021025484		0.002289874	0.017864345		0.019735147	0.018162907		0.011336677	0.012562647
exp1	R5P	abcde	2	abcde	2	-0.005403266	0.0147546		0.025833401	0.016734942		0.051018044	0.023592077		0.074870581	0.023703336		0.029902104	0.018361082		0.019417488	0.014081817		0.014957602	0.01
exp1	R5P	abcde	3	abcde	3	0.073496021	0.016404404		0.2524353	0.01		0.22752376	0.020359269		0.235234726	0.01		0.172750158	0.023843946		0.112220992	0.012931226		0.107722606	0.01
exp1	R5P	abcde	4	abcde	4	-0.009561777	0.020306398		0.019894636	0.011427631		-0.008879868	0.018226453		0.02983171	0.016190624		0.021196465	0.01		0.022781508	0.010946824		-0.003560397	0.021750804
exp1	R5P	abcde	5	abcde	5	0.123081595	0.015512371		0.307335539	0.021900376		0.483916743	0.024510563		0.626496485	0.01146368		0.694841322	0.02311025		0.803988474	0.01		0.840748457	0.012664245
exp1	R5P	abcde	0	cde	0	0.759563269	0.01		0.380081441	0.01		0.1734715	0.01		0.063542516	0.024751767		0.04419366	0.023097759		0.01167961	0.017136936		0.053182389	0.0213943
exp1	R5P	abcde	1	cde	0	0.035754053	0.018698944		0.014348601	0.017941521		-0.01163189	0.013436859		0.000123641	0.010050393		0.012626003	0.01108278		-0.003314891	0.011213812		0.002145713	0.011002678
exp1	R5P	abcde	1	cde	1	0.030979554	0.01		0.01505783	0.01		0.006918586	0.013497373		0.032703407	0.01846229		0.006395337	0.01		-0.025563774	0.018858391		-0.000451201	0.023673454
exp1	R5P	abcde	2	cde	0	0.039096393	0.023821495		0.017982977	0.019737874		0.027740135	0.01320157		0.013710175	0.02064802		0.017185822	0.019191713		0.021599374	0.01		0.004140188	0.013087604
exp1	R5P	abcde	2	cde	1	-0.049369305	0.022071218		-0.008561768	0.01		0.015895055	0.014497241		0.007608463	0.01		0.002779303	0.01		0.0076832	0.018197812		-0.003985954	0.018952632
exp1	R5P	abcde	2	cde	2	0.012102362	0.01		-0.016298308	0.018206851		0.006866833	0.01		0.030113552	0.022781648		0.00730867	0.018415918		0.049369319	0.024987837		0.058195308	0.023751409
exp1	R5P	abcde	3	cde	1	0.002353734	0.01738392		0.001852012	0.018466436		-0.007641203	0.01		0.021011404	0.013986029		0.020460692	0.02162871		0.007039342	0.01		-0.00475424	0.017087372
exp1	R5P	abcde	3	cde	2	-0.007852499	0.01		-0.002284037	0.01086365		0.008582023	0.018939108		0.010988688	0.024690704		0.01680233	0.020639895		-0.005447363	0.022634692		-0.003233052	0.01
exp1	R5P	abcde	3	cde	3	0.0913356	0.010436762		0.246188109	0.01		0.275073886	0.01		0.215017062	0.022026794		0.228699679	0.020624192		0.143600784	0.01		0.104080515	0.013520627
exp1	R5P	abcde	4	cde	2	0.006102167	0.010272659		0.010751332	0.01		0.007299752	0.01		0.011499164	0.016434726		-0.05606524	0.023171645		-0.027077635	0.024375374		0.024596843	0.021725036
exp1	R5P	abcde	4	cde	3	-0.006000813	0.02098409		-0.00925856	0.019195313		0.012409466	0.023563192		0.008414849	0.020132017		0.051983004	0.020844187		0.008923439	0.018245768		0.009882713	0.01
exp1	R5P	abcde	5	cde	3	0.16327979	0.023639575		0.323727927	0.01		0.51195861	0.01		0.643493193	0.01		0.710607733	0.020544211		0.803087749	0.01		0.832845609	0.023523229
exp1	R5P	abcde	0	de	0	0.753433408	0.014976888		0.359280061	0.017538117		0.143828368	0.01662595		0.031271668	0.023346196		0.04513243	0.011162986		0.006937071	0.012034289		0.051458351	0.018390599
exp1	R5P	abcde	1	de	0	0.029837175	0.021541326		-0.000120425	0.02354859		0.023548213	0.011215755		-0.00154114	0.015702618		-0.014601311	0.022275706		0.002086611	0.022548739		-0.006236547	0.01
exp1	R5P	abcde	1	de	1	0.026667616	0.019433713		0.018960043	0.011248725		0.011652872	0.01		-0.001297217	0.01		0.000984577	0.01		-0.000759462	0.012244475		-0.005604648	0.01
exp1	R5P	abcde	2	de	0	0.008793596	0.01		0.017200633	0.01		0.013180606	0.01		0.010064352	0.015503584		-0.001427322	0.01		0.000482157	0.024585189		0.009778817	0.012197534
exp1	R5P	abcde	2	de	1	-0.001438634	0.01		0.000701907	0.0119903		-0.006606538	0.01		0.011479427	0.020369234		-0.01114488	0.017543123		-0.007487712	0.01		0.00083793	0.017386057
exp1	R5P	abcde	2	de	2	0.012241078	0.022652356		-0.004033186	0.01		0.0260297	0.021457765		0.029662678	0.018477543		-0.00837871	0.020208576		0.009253156	0.021906132		-0.036302262	0.022375669
exp1	R5P	abcde	3	de	0	-0.003842175	0.021990215		0.004755911	0.013360971		-0.022216334	0.018491438		0.007960226	0.01		0.007288453	0.013289489		0.00554777	0.01		0.00620631	0.022435377
exp1	R5P	abcde	3	de	1	-0.010594421	0.011713845		0.037377931	0.015958994		0.002764901	0.022117753		0.012516448	0.011501541		0.002894802	0.011819897		-0.030821485	0.019119513		-0.029815041	0.016160912
exp1	R5P	abcde	3	de	2	0.126416454	0.018113549		0.249652036	0.01		0.263959384	0.01		0.272740887	0.019032021		0.195782155	0.023999449		0.141507337	0.01		0.116467276	0.018170778
exp1	R5P	abcde	4	de	1	-0.00495204	0.01		0.008078213	0.01		-0.031099683	0.024360266		0.013646798	0.015191795		-0.00128499	0.01		-0.00418797	0.011566382		0.015842498	0.010385416
exp1	R5P	abcde	4	de	2	0.006135241	0.01		0.028318279	0.021868032		0.050268079	0.022278356		0.016881819	0.01		0.013984539	0.01		0.010420616	0.01		0.027672695	0.010040771
exp1	R5P	abcde	5	de	2	0.105132309	0.024745545		0.337378156	0.01		0.515379547	0.019831558		0.648964674	0.019167924		0.742670344	0.011202874		0.77143656	0.017005684		0.877580766	0.012489677
exp1	F6P	abcdef	0	abcdef	0	0.131305726	0.020132421		0.083391653	0.019602131		0.039245274	0.01		0.046886474	0.018221101		0.014367519	0.01		-0.030566956	0.022240276		0.017547078	0.020890003
exp1	F6P	abcdef	1	abcdef	1	-0.020545021	0.022911532		0.015762436	0.013336881		0.01946875	0.020703626		0.035494209	0.024483944		0.009686514	0.01		-0.007316249	0.01		0.013504337	0.012102966
exp1	F6P	abcdef	2	abcdef	2	0.025316612	0.019103331		0.016718355	0.01		0.048647648	0.013409024		0.022990601	0.013724872		0.008907123	0.01		0.01466108	0.011084413		0.034364862	0.024439753
exp1	F6P	abcdef	3	abcdef	3	0.001381077	0.021354774		0.079870248	0.017179645		0.041440784	0.011279036		0.003675123	0.012496757		-0.003396967	0.02485512		-0.004750481	0.020449082		0.023022755	0.024926954
exp1	F6P	abcdef	4	abcdef	4	0.004110272	0.01		-0.016386222	0.017254364		0.023777959	0.017355478		0.005337677	0.023774476		0.022277104	0.024143423		0.033818366	0.01		0.031856925	0.011763721
exp1	F6P	abcdef	5	abcdef	5	-0.000702456	0.010159737		0.001187876	0.01		0.007259453	0.01299492		0.028531265	0.01123758		0.035399408	0.019750962		0.045063185	0.021324995		0.025572283	0.021122867
exp1	F6P	abcdef	6	abcdef	6	0.790019828	0.010157306		0.831183161	0.01		0.837414855	0.016273558		0.89784921	0.022813106		0.899388179	0.01		0.969692618	0.016680712		0.948271769	0.01
exp1	F6P	abcdef	0	def	0	0.167998342	0.0244647		0.070945922	0.011722712		0.042416458	0.011086923		0.021741343	0.013055109		0.016065833	0.01		0.036836484	0.015650903		-0.003728244	0.01
exp1	F6P	abcdef	1	def	0	0.00013665	0.01		-0.003156867	0.019509301		0.00585851	0.01		-0.002944296	0.020669824		-0.005026304	0.01		-0.002646602	0.01		0.007118367	0.014421664
exp1	F6P	abcdef	1	def	1	0.01625238	0.018331037		-0.005044146	0.023312178		-0.00182697	0.021359077		-0.015260449	0.011669007		0.020736441	0.01		0.002097572	0.01		0.004509322	0.01
exp1	F6P	abcdef	2	def	0	-0.009089851	0.011575452		0.016652644	0.020286523		0.022086022	0.018819093		0.040194302	0.015040044		0.020034412	0.01		0.016817325	0.01		0.001533481	0.019257564
exp1	F6P	abcdef	2	def	1	0.017420649	0.012251827		0.020722485	0.011005599		0.022928961	0.017512581		0.015099782	0.013182771		-0.003329099	0.01		-0.028199657	0.017739736		0.001654735	0.022619275
exp1	F6P	abcdef	2	def	2	-0.006493222	0.018139306		0.023868195	0.022413281		0.017515531	0.01		0.007013717	0.016281789		-0.008428875	0.013611298		-0.001183702	0.01		-0.010570206	0.011198397
exp1	F6P	abcdef	3	def	0	0.022820808	0.01859754		-0.007918445	0.023541308		0.010719731	0.01		-0.002052465	0.014502968		0.007865224	0.01		0.000749623	0.01		0.009298652	0.018752056
exp1	F6P	abcdef	3	def	1	-0.018036484	0.018139893		0.003885619	0.024134449		0.020894664	0.01688988		0.017477941	0.022571978		0.015565255	0.016065196		-0.024527322	0.019735044		-0.024055783	0.020593642
exp1	F6P	abcdef	3	def	2	-0.002075127	0.01		-0.012501954	0.01		0.020798178	0.016252649		0.008175634	0.01		-0.014770128	0.01		0.007918837	0.015440118		-0.00960775	0.01
exp1	F6P	abcdef	3	def	3	0.022042337	0.01		0.03501275	0.01		0.028128232	0.01		0.020013734	0.01669388		0.011823121	0.01		0.017081204	0.012115174		0.004451284	0.01
exp1	F6P	abcdef	4	def	1	0.006352173	0.01		0.017911386	0.019301031		0.001993174	0.01830675		-0.003444065	0.013086239		0.044099938	0.014506819		0.004623734	0.012153587		0.022012121	0.020900883
exp1	F6P	abcdef	4	def	2	0.000127503	0.013009864		0.001442525	0.0129181		-0.006012575	0.01		0.002405059	0.01		0.013068088	0.012254001		-0.022156517	0.015041191		0.005726539	0.01
exp1	F6P	abcdef	4	def	3	0.005410359	0.013639289		0.01826401	0.01		0.020538885	0.01792209		0.005293593	0.023576805		0.017198847	0.01668123		0.030361972	0.019961324		0.011138788	0.01
exp1	F6P	abcdef	5	def	2	0.006017878	0.013129359		0.002323778	0.016716459		0.003375158	0.01284659		0.010843266	0.018585884		-0.002911169	0.01		-0.009213179	0.019941385		0.025495548	0.024684946
exp1	F6P	abcdef	5	def	3	0.020842968	0.012088533		0.018566478	0.01041555		0.033084258	0.022593296		-0.006982468	0.023742062		0.030104968	0.01		0.016339642	0.01		-0.001434511	0.02374073
exp1	F6P	abcdef	6	def	3	0.785923971	0.01		0.859744265	0.016970628		0.838129978	0.01		0.865340168	0.01		0.887567273	0.020039209		0.917877672	0.01876222		0.937524658	0.010636336
exp1	F6P	abcdef	0	ef	0	0.140653747	0.011229578		0.081120964	0.013057263		0.043097024	0.023239984		0.014957972	0.017363355		0.004209747	0.01		0.006163492	0.01		0.012817064	0.01
exp1	F6P	abcdef	1	ef	0	0.014055261	0.018665396		0.083217776	0.023651327		0.036235015	0.013903104		-0.016672099	0.014389523		-0.01718097	0.02359878		-0.005734658	0.013348596		0.023754678	0.024994539
exp1	F6P	abcdef	1	ef	1	-0.003299799	0.018645209		-0.012221478	0.011133097		0.016548145	0.019468442		-0.001610662	0.021592899		0.032557038	0.01929328		0.005329892	0.02270513		-0.004222382	0.01
exp1	F6P	abcdef	2	ef	0	0.008230391	0.01		0.010895594	0.022718576		0.010680144	0.018453151		0.020018461	0.01		0.058765881	0.022933682		0.0294263	0.018273796		0.005142681	0.019795036
exp1	F6P	abcdef	2	ef	1	0.00777941	0.011623074		-0.007518104	0.018503223		0.006387859	0.01		0.0005875	0.01820168		-0.004196817	0.01		-0.020866759	0.012302528		-0.007478764	0.013768217
exp1	F6P	abcdef	2	ef	2	-0.022312217	0.013355722		-0.045054193	0.018670312		0.004320483	0.013647631		0.010044658	0.021321043		0.023963553	0.012508929		0.02113283	0.019214541		0.012425459	0.022471217
exp1	F6P	abcdef	3	ef	0	-0.004402315	0.01		0.013828664	0.016456464		-0.016976713	0.024442385		0.0046387	0.01		-0.001513163	0.012412434		0.054585841	0.020843484		0.03619288	0.014794394
exp1	F6P	abcdef	3	ef	1	-0.009869947	0.01		-0.022561921	0.016169912		-0.024481309	0.018718653		-0.023285464	0.018393638		-0.005357152	0.019272393		-0.01124183	0.01		-0.000346424	0.021916563
exp1	F6P	abcdef	3	ef	2	0.034818238	0.010106202		0.049656458	0.01		0.050908506	0.01		0.020508325	0.012810097		0.056352635	0.023122591		0.015520585	0.013281683		0.002139827	0.013399293
exp1	F6P	abcdef	4	ef	0	0.019843352	0.010600572		-0.00775593	0.01		-0.009824286	0.011325546		0.020712313	0.017695951		0.003247315	0.011217936		-0.012283196	0.015913727		0.004172773	0.01
exp1	F6P	abcdef	4	ef	1	-0.007587249	0.01		-0.005929058	0.014454776		0.012788184	0.01		0.009356467	0.024769742		-0.00375795	0.013547866		0.006680153	0.01102987		-0.006340097	0.010196722
exp1	F6P	abcdef	4	ef	2	0.007391423	0.01		0.00916714	0.0191385		0.027900841	0.01		0.055488412	0.023003453		0.042000062	0.020263765		0.01764919	0.01		-0.005780297	0.022712484
exp1	F6P	abcdef	5	ef	1	-0.01253489	0.01		-0.001596633	0.01		-0.023079052	0.013219551		-0.012612656	0.015278767		0.031534328	0.024643746		-0.000908388	0.017886704		-0.029049392	0.01
exp1	F6P	abcdef	5	ef	2	-0.014848273	0.017096473		0.016847174	0.020072446		0.024448234	0.021018781		0.009040522	0.020701978		0.014701061	0.010583724		0.024310541	0.013514957		-0.00764058	0.017411937
exp1	F6P	abcdef	6	ef	2	0.752729233	0.013511224		0.82038011	0.013540632		0.818624637	0.019566711		0.858942779	0.016443871		0.912839491	0.01		0.936026009	0.018752131		0.928300475	0.01
exp1	FBP	abcdef	0	abcdef	0	0.285370471	0.018583568		0.065039419	0.023889703		0.015790813	0.010196781		0.003813986	0.010691272		0.00700106	0.01		-0.005285996	0.01		-0.008754086	0.01
exp1	FBP	abcdef	1	abcdef	1	0.020519159	0.01		0.01064747	0.01		-0.004136613	0.016568927		-0.010701784	0.014898168		0.005382293	0.01		-0.000737491	0.012233562		0.004108411	0.0108994
exp1	FBP	abcdef	2	abcdef	2	-0.012342809	0.018164149		0.013205653	0.01		0.021539771	0.02440521		-0.000919783	0.01007053		-0.014207682	0.016485959		0.022253096	0.02470457		0.002296132	0.01
exp1	FBP	abcdef	3	abcdef	3	0.469995047	0.01028048		0.312243552	0.013505242		0.192264581	0.01		0.111275419	0.018919938		0.071311225	0.01431792		0.04804816	0.01		0.037358065	0.012318445
exp1	FBP	abcdef	4	abcdef	4	0.020509823	0.022666173		0.023852619	0.016939796		0.019865334	0.01		0.0304714	0.01		0.018657478	0.01		0.026066433	0.01		-0.003340078	0.021564313
exp1	FBP	abcdef	5	abcdef	5	0.045456627	0.022624101		0.003452729	0.024870469		0.031802063	0.01333986		0.030019879	0.01		0.042207735	0.01		0.045201452	0.01		0.041307876	0.019873581
exp1	FBP	abcdef	6	abcdef	6	0.211299059	0.01		0.566975717	0.01		0.701684823	0.024790952		0.793291342	0.01		0.856767072	0.014097014		0.882054459	0.01		0.898477583	0.015319031
exp1	DHAP	abc	0	abc	0	0.528575582	0.012908098		0.269666107	0.024338219		0.144093271	0.020125485		0.050973558	0.016242698		0.045937127	0.017382943		0.028225941	0.023547437		0.038120401	0.017407843
exp1	DHAP	abc	1	abc	1	0.009841241	0.023847046		0.030880088	0.012638654		0.038499106	0.01		0.015461448	0.01		-0.00190532	0.017918363		0.013099479	0.024231062		0.004292861	0.014698969
exp1	DHAP	abc	2	abc	2	0.002907067	0.020203892		0.013951137	0.01863438		-0.000998429	0.019805298		-0.015372245	0.022517511		-0.0080579	0.017725584		0.001278816	0.019419332		0.016580911	0.020277257
exp1	DHAP	abc	3	abc	3	0.461763207	0.013196716		0.791980504	0.024702794		0.830568141	0.010145222		0.897442788	0.014110081		0.913988946	0.016224289		0.950456585	0.021027492		0.958672105	0.011307378
exp1	BPG	abc	0	abc	0	0.500010291	0.01296672		0.232164031	0.0203917		0.137181474	0.024348122		0.07589997	0.020518038		0.024957434	0.021525724		0.03253021	0.01		0.024808777	0.023013033
exp1	BPG	abc	1	abc	1	0.016132837	0.01		0.033862547	0.01		0.012591485	0.015045722		0.009310156	0.01138888		0.016458104	0.01400689		0.036984568	0.017274545		0.010329697	0.01
exp1	BPG	abc	2	abc	2	0.004336144	0.012370385		0.001444767	0.020372586		0.00334982	0.012743172		0.02675474	0.01		0.005681009	0.011976402		0.023462819	0.01		-0.029838064	0.016972078
exp1	BPG	abc	3	abc	3	0.453759017	0.016421		0.76289699	0.01		0.842678214	0.021296802		0.899689747	0.01		0.930322874	0.012994158		0.920852636	0.016143392		0.958563606	0.013153283
exp1	3PG	abc	0	abc	0	0.530046079	0.02165835		0.206482233	0.01		0.146591507	0.020819682		0.095868569	0.018602417		0.053591952	0.018187008		0.011589945	0.012824087		0.036786784	0.021981113
exp1	3PG	abc	1	abc	1	0.025540765	0.01		0.014550861	0.020382532		-0.008721884	0.012843966		0.016023545	0.01		0.021186966	0.01		0.002786728	0.01		0.007735948	0.016998652
exp1	3PG	abc	2	abc	2	0.003636604	0.01107537		0.026925109	0.01953663		0.006140223	0.024374958		0.013804606	0.010827758		0.020764175	0.01		0.015364236	0.01		0.011719623	0.013287047
exp1	3PG	abc	3	abc	3	0.431985836	0.017951763		0.761387163	0.013612735		0.844570914	0.01675795		0.874547325	0.01		0.909829212	0.015889005		0.957606533	0.022444458		0.956651905	0.014680347
exp1	PEP	abc	0	abc	0	0.524619062	0.010594028		0.212054349	0.015324062		0.155881045	0.018722421		0.057230335	0.021201925		0.04832603	0.014965578		0.020765591	0.01		0.021755932	0.013631984
exp1	PEP	abc	1	abc	1	-0.003972523	0.018616817		0.01174258	0.01		0.016879103	0.017513465		-0.030271881	0.019154891		-0.002009625	0.013423499		-0.01001582	0.019571024		0.003804126	0.01
exp1	PEP	abc	2	abc	2	-0.006491183	0.01		0.02905915	0.019360475		0.025204311	0.01476411		0.040982906	0.018013391		0.013488487	0.011544299		-0.007340445	0.020714562		0.015297055	0.01
exp1	PEP	abc	3	abc	3	0.431324953	0.01813599		0.765970168	0.01		0.844628497	0.01		0.866233126	0.024057995		0.889344317	0.018912331		0.939721874	0.013324927		0.966229524	0.010642007
exp1	PEP	abc	0	bc	0	0.529065121	0.01		0.208430936	0.024457251		0.12088372	0.02307348		0.074512271	0.021905184		0.017738576	0.017803508		0.033165816	0.013885578		0.01743016	0.022873733
exp1	PEP	abc	1	bc	0	0.012832481	0.01		0.028837218	0.0191084		0.040773901	0.01281281		-0.008435729	0.02034728		0.008970048	0.01		0.017511039	0.01		-0.017040825	0.023340627
exp1	PEP	abc	1	bc	1	0.026797301	0.024000667		0.013208593	0.019756904		0.02118235	0.018604954		0.000729128	0.023940857		0.019064573	0.022099184		0.015579406	0.015680392		0.002033008	0.013159587
exp1	PEP	abc	2	bc	1	0.024865812	0.018846478		-0.05148653	0.014911528		-0.005186549	0.01		0.011496394	0.01		-0.001877387	0.01712539		-0.000482049	0.011351627		0.01427194	0.022798048
exp1	PEP	abc	2	bc	2	0.011336757	0.01		0.003982807	0.01219961		0.009554238	0.012330211		0.027183955	0.01		0.029990576	0.010556494		0.00490972	0.011129811		-0.013301833	0.015061528
exp1	PEP	abc	3	bc	2	0.440028382	0.01		0.738919637	0.017093136		0.834696692	0.017165507		0.897248484	0.017407626		0.923902179	0.020567941		0.935001346	0.023479566		0.924806108	0.021655517
exp1	Pyr	abc	0	abc	0	0.591126244	0.01		0.293993096	0.022772715		0.168465959	0.01292927		0.084651598	0.011526504		0.056264619	0.012238129		0.01635727	0.024317619		0.035337077	0.021613761
exp1	Pyr	abc	1	abc	1	0.014217386	0.02139447		0.015422998	0.010336004		0.012246834	0.01		0.025104969	0.024823033		0.009317167	0.020172776		0.015003189	0.01		0.01387097	0.021695552
exp1	Pyr	abc	2	abc	2	0.008574002	0.01		-0.013363442	0.01550646		0.010245657	0.019864708		0.012567842	0.014125943		0.007957256	0.01		0.011034409	0.012929288		0.017399814	0.011455184
exp1	Pyr	abc	3	abc	3	0.362946012	0.024337115		0.71354602	0.01		0.789948081	0.023808912		0.83015457	0.01		0.88061808	0.01		0.897862916	0.014674089		0.92614289	0.011606274
exp1	Pyr	abc	0	bc	0	0.563345257	0.013220228		0.259398513	0.013805748		0.174600265	0.022277848		0.11310586	0.01		0.064989583	0.015394202		0.076132892	0.023432577		0.016150774	0.020386163
exp1	Pyr	abc	1	bc	0	0.049388059	0.022077158		0.01658435	0.013198439		0.011276734	0.01		0.034022275	0.012097893		-0.003389742	0.012883149		0.019775563	0.011660621		-0.00076782	0.01451657
exp1	Pyr	abc	1	bc	1	0.029960649	0.022539806		0.02043568	0.017827339		-0.018615631	0.017786114		0.020037642	0.010252374		0.00691095	0.020439025		0.012818871	0.013072878		-0.066194201	0.021903535
exp1	Pyr	abc	2	bc	1	0.012411077	0.01		-0.025897953	0.018666809		-0.034736689	0.023289976		-0.005734584	0.01		-0.000820364	0.017708783		0.005527731	0.01		0.006416671	0.020066099
exp1	Pyr	abc	2	bc	2	0.007751479	0.023613995		0.001135223	0.018455549		-0.008738316	0.019868086		0.007914397	0.014724735		0.023289495	0.01		0.007159882	0.020910651		0.043527031	0.02155398
exp1	Pyr	abc	3	bc	2	0.381755975	0.01		0.719787816	0.015614378		0.820681753	0.014231133		0.86723981	0.011133206		0.886744088	0.018605302		0.906115616	0.01		0.908105884	0.02064999
exp1	Asp	abcd	0	abcd	0	0.940937824	0.019319089		0.909144772	0.015382575		0.814572887	0.016018074		0.689661651	0.022053961		0.621305947	0.01		0.507192747	0.018878204		0.444934892	0.015657441
exp1	Asp	abcd	1	abcd	1	0.025453002	0.020127804		0.034772558	0.017022321		0.055867573	0.01		0.114722216	0.020616933		0.066580824	0.010084125		0.047653653	0.010927857		0.056233754	0.01
exp1	Asp	abcd	2	abcd	2	0.023132232	0.016388401		0.002449653	0.01		0.06073751	0.019436909		0.01614891	0.021038832		0.039213501	0.012336961		0.077011761	0.017262233		0.069946893	0.01
exp1	Asp	abcd	3	abcd	3	-0.007127486	0.01		0.022859322	0.013579416		0.047860211	0.019158005		0.100872151	0.01		0.142159036	0.019569746		0.154287831	0.023930996		0.130528582	0.019509024
exp1	Asp	abcd	4	abcd	4	-0.016078326	0.014566036		0.007574645	0.015990646		0.0543928	0.01		0.114559693	0.01		0.152549229	0.01		0.219694011	0.011695269		0.257242302	0.015343299
exp1	Asp	abcd	0	bcd	0	0.969042512	0.017426091		0.892011954	0.015475565		0.796416366	0.014284798		0.710607347	0.020559329		0.590682424	0.01640241		0.541038264	0.012852163		0.433403037	0.014691798
exp1	Asp	abcd	1	bcd	0	0.013217084	0.01		0.008326578	0.01		0.006899534	0.017662016		0.010372669	0.010711705		0.015246088	0.016594643		0.056750827	0.020164755		0.024579007	0.01
exp1	Asp	abcd	1	bcd	1	0.020675749	0.014598808		0.097919259	0.022932265		0.026062821	0.013360768		0.056048996	0.012281079		0.026752067	0.014089178		0.040432151	0.01		0.038508673	0.023030856
exp1	Asp	abcd	2	bcd	1	0.011208884	0.019534082		0.003488835	0.01537444		0.016730788	0.015424163		0.003056578	0.01		0.018176782	0.018158597		0.031226655	0.023958256		0.030374302	0.016564281
exp1	Asp	abcd	2	bcd	2	-0.005981343	0.010802204		0.002376704	0.01		0.015580787	0.013324942		0.023957742	0.01		0.034939748	0.013872372		0.03759868	0.01		0.0488577	0.010352882
exp1	Asp	abcd	3	bcd	2	-0.017812734	0.019525535		0.065144083	0.020639562		0.060172415	0.01		0.087261285	0.023780821		0.091630769	0.013678119		0.090054352	0.010938827		0.115339432	0.01
exp1	Asp	abcd	3	bcd	3	-0.044067268	0.019628931		0.008435606	0.01		-0.015323918	0.016096175		0.051913285	0.022681863		0.0369828	0.022747393		0.041350723	0.01		0.03699051	0.015327188
exp1	Asp	abcd	4	bcd	3	0.018009178	0.019648072		0.028707684	0.015069704		0.056043368	0.024603		0.114161876	0.010180173		0.160668564	0.01		0.205467387	0.015317017		0.261167165	0.022384318
exp1	Cit	abcdef	0	abcdef	0	0.891214521	0.02460964		0.64477865	0.023554039		0.456678103	0.024079363		0.298375297	0.016433282		0.204809483	0.01		0.13462216	0.01		0.088855842	0.01
exp1	Cit	abcdef	1	abcdef	1	0.096912679	0.015483194		0.07095586	0.015675663		0.026692023	0.017241866		0.015810111	0.016832327		-0.009487133	0.023799509		0.006432464	0.01		0.02677287	0.013666715
exp1	Cit	abcdef	2	abcdef	2	0.005984617	0.01		0.186782218	0.01		0.318401493	0.024260203		0.343040852	0.01		0.360110144	0.01		0.303990871	0.022307295		0.334239207	0.015318829
exp1	Cit	abcdef	3	abcdef	3	0.022323171	0.010305618		0.031692118	0.01		0.064283972	0.024654394		0.078523644	0.021554503		0.04880729	0.014176648		0.066795532	0.01		0.03362622	0.023429384
exp1	Cit	abcdef	4	abcdef	4	0.03092963	0.024197798		0.013172894	0.01		0.023108867	0.021336871		0.02432556	0.023174547		0.070545478	0.012841196		0.086465889	0.01		0.11101554	0.01755379
exp1	Cit	abcdef	5	abcdef	5	-0.01276267	0.011296348		-0.003232935	0.015317846		0.065384521	0.01		0.086044023	0.014965334		0.103132541	0.023901531		0.112988139	0.024137703		0.149935348	0.01
exp1	Cit	abcdef	6	abcdef	6	0.021946811	0.02055404		0.007317378	0.01		0.054259152	0.013201492		0.106622622	0.011417611		0.177273493	0.014636893		0.199639081	0.017249599		0.261889275	0.01677643
exp1	Cit	abcdef	0	ab	0	0.885601891	0.017897454		0.678473672	0.01		0.432112462	0.015933632		0.347692125	0.016891582		0.212426436	0.012740637		0.175837013	0.023193741		0.079015288	0.016085284
exp1	Cit	abcdef	1	ab	0	0.034560448	0.017219193		0.017260339	0.01680741		0.025428964	0.01		0.021701028	0.01		0.019234563	0.01		-0.007931939	0.014215062		0.019853976	0.021016454
exp1	Cit	abcdef	1	ab	1	0.025188	0.024750617		0.024954125	0.01		0.026698877	0.01		0.001319993	0.023164298		0.016484257	0.01		-0.003316059	0.012132633		-0.005152409	0.022487947
exp1	Cit	abcdef	2	ab	0	0.045195898	0.024769061		0.182847868	0.018918487		0.291568163	0.013326099		0.348634421	0.01		0.335786426	0.01		0.323906458	0.018489652		0.309695621	0.023079238
exp1	Cit	abcdef	2	ab	1	0.001424549	0.01		-0.001356274	0.015438177		-0.000242773	0.01		-0.019282969	0.016293813		-0.001089375	0.014315841		0.002852342	0.01		0.006789894	0.01
exp1	Cit	abcdef	2	ab	2	-0.002746658	0.01		0.010188145	0.020221217		0.021740844	0.015153821		0.009783359	0.01		0.006993482	0.01		0.00428723	0.023079402		0.003594314	0.01
exp1	Cit	abcdef	3	ab	0	-0.002282846	0.010224977		-0.011151815	0.011865914		0.020718482	0.017898916		0.001988415	0.016443243		0.03900461	0.024109869		0.048959174	0.019638432		0.015909286	0.012914794
exp1	Cit	abcdef	3	ab	1	0.008938362	0.01		0.062729783	0.022602588		0.042864921	0.01		0.044768381	0.01		0.049464286	0.02197793		0.010620173	0.02126049		0.02250518	0.022954003
exp1	Cit	abcdef	3	ab	2	0.011591788	0.022396213		0.019958059	0.017514561		0.036981272	0.019652856		-0.011467149	0.024023523		-0.003442121	0.019002874		0.02321394	0.015394819		-0.00324161	0.024383884
exp1	Cit	abcdef	4	ab	0	0.00482944	0.020477115		-0.013879831	0.013399515		0.000589684	0.011078816		-0.007862325	0.01		0.007701108	0.01		0.042323448	0.015021667		0.005498891	0.022180709
exp1	Cit	abcdef	4	ab	1	-0.002422936	0.01		0.00510648	0.01		0.011869432	0.010990868		-0.024605426	0.018878027		-0.011475545	0.01		-0.001605082	0.010700658		0.028290142	0.01545872
exp1	Cit	abcdef	4	ab	2	-0.034246774	0.017312479		0.014750203	0.014054209		0.022711816	0.017479344		0.038638841	0.021256798		0.065008818	0.021073589		0.065459527	0.01		0.058474476	0.01
exp1	Cit	abcdef	5	ab	1	0.01733649	0.019203953		0.003981923	0.023020785		0.035913987	0.014443512		0.077008139	0.01		0.065688911	0.016048274		0.104733127	0.01142626		0.051414483	0.023015998
exp1	Cit	abcdef	5	ab	2	-0.007056803	0.012565509		-0.032020165	0.018090768		0.021370706	0.011942248		0.023880387	0.01		0.026605105	0.021120148		0.047145686	0.01		0.05279695	0.01
exp1	Cit	abcdef	6	ab	2	0.008466266	0.013162978		0.006450186	0.017664366		0.054092071	0.01639316		0.084628888	0.014746423		0.14624508	0.011061852		0.220615245	0.011955057		0.306419312	0.020193852
exp1	iCit	abcdef	0	abcdef	0	0.89451445	0.02026573		0.834788702	0.017915094		0.656533442	0.011907262		0.489226892	0.01		0.309249539	0.012464826		0.264077243	0.024080292		0.16018024	0.021870887
exp1	iCit	abcdef	1	abcdef	1	0.07243616	0.012923995		0.062204608	0.013217422		0.046088356	0.01		0.026858471	0.024126784		0.010347232	0.02209485		0.030382503	0.012836265		0.019389194	0.013958827
exp1	iCit	abcdef	2	abcdef	2	0.043615373	0.020789656		0.06273801	0.015848244		0.199138208	0.01		0.291649066	0.0244451		0.295018388	0.020372223		0.326352103	0.019803757		0.31113438	0.022660208
exp1	iCit	abcdef	3	abcdef	3	0.000787186	0.01		0.006255906	0.01		0.027042094	0.021846227		0.055119225	0.01151925		0.036276333	0.016999402		0.058326757	0.01		0.06436205	0.017487854
exp1	iCit	abcdef	4	abcdef	4	0.002392751	0.023786714		-0.002353797	0.024057488		-0.028442215	0.024388637		0.010379244	0.01		0.046383551	0.020111095		0.073642765	0.011513617		0.109947506	0.020916702
exp1	iCit	abcdef	5	abcdef	5	0.007303788	0.01		0.000555114	0.013889821		0.032897141	0.022093609		0.07611557	0.017774762		0.087832733	0.011518412		0.114439895	0.013090905		0.138434444	0.019705916
exp1	iCit	abcdef	6	abcdef	6	0.034345592	0.022134209		-0.003495665	0.01		0.004657187	0.013075155		0.088828863	0.012915454		0.130612907	0.011872411		0.171996646	0.015977685		0.21403276	0.01
exp1	iCit	abcdef	0	ab	0	0.926988855	0.01		0.858212552	0.019650401		0.658069534	0.020053698		0.478458386	0.01		0.364486296	0.018471165		0.238738389	0.013120935		0.152055903	0.01
exp1	iCit	abcdef	1	ab	0	0.042679624	0.01		0.013174757	0.024407783		0.016106282	0.01698445		0.013221852	0.019307225		0.044204555	0.018950976		0.005148382	0.012617291		0.012292271	0.01
exp1	iCit	abcdef	1	ab	1	0.036460751	0.021761376		0.023955434	0.013437183		-0.002870214	0.015833354		0.024764847	0.012898963		0.018023323	0.01676099		-0.027791805	0.024577286		0.014303449	0.011261602
exp1	iCit	abcdef	2	ab	0	0.016371778	0.01		0.074804903	0.022296612		0.197089207	0.018850766		0.264259402	0.019515999		0.314215455	0.01		0.347910143	0.023628955		0.354716512	0.019111171
exp1	iCit	abcdef	2	ab	1	-0.012261549	0.011028312		-0.001941763	0.01		0.005115066	0.012151839		-0.006760562	0.011363515		-0.018204633	0.014433528		0.011746029	0.012393209		0.009898	0.015413687
exp1	iCit	abcdef	2	ab	2	0.007276072	0.017592644		0.013572941	0.017363713		1.26E-05	0.01		-0.009754379	0.014024207		0.038805701	0.023694962		0.022364373	0.014641234		0.01008363	0.019661702
exp1	iCit	abcdef	3	ab	0	0.029523084	0.018358004		0.008053345	0.01257363		0.01742761	0.01		0.014068291	0.01		-0.003317218	0.019442117		0.012751374	0.014540821		0.020637025	0.011107792
exp1	iCit	abcdef	3	ab	1	-0.00398973	0.018721704		-0.002371704	0.02090802		0.041583371	0.019611012		0.022734588	0.01		0.04280471	0.01		0.054175055	0.017589864		0.012102533	0.014066477
exp1	iCit	abcdef	3	ab	2	0.003348346	0.0138487		-0.014371954	0.017133335		0.010776065	0.016693533		0.019500182	0.01		0.004951513	0.01		-0.000808185	0.01393437		0.016528234	0.016234061
exp1	iCit	abcdef	4	ab	0	-0.006152872	0.017588854		-0.005339151	0.0174777		0.01524076	0.012222989		0.01101906	0.012755156		-0.007109223	0.021333122		-0.012653998	0.023439855		-0.018335243	0.021030409
exp1	iCit	abcdef	4	ab	1	0.005540203	0.010535227		-0.007695542	0.01		0.00967659	0.015674443		0.001126382	0.014721318		-0.002808531	0.013727512		0.002854504	0.021273862		-0.00452009	0.013284354
exp1	iCit	abcdef	4	ab	2	0.00116852	0.01373833		0.017498178	0.012937938		0.014553913	0.01		-0.021161841	0.023150391		0.035413866	0.019251221		0.050984853	0.017742175		0.059341635	0.01
exp1	iCit	abcdef	5	ab	1	0.024979135	0.024058567		-0.007986151	0.011128959		0.017478598	0.017676508		0.040889265	0.015920652		0.045724473	0.015273739		0.082316489	0.01		0.088416663	0.01
exp1	iCit	abcdef	5	ab	2	-0.054402363	0.024290679		-0.020308189	0.012560107		0.035322617	0.020598356		0.023500629	0.024396499		0.047109907	0.024168761		0.043672516	0.019047537		0.03264828	0.01
exp1	iCit	abcdef	6	ab	2	-0.019058799	0.014588172		-0.014185875	0.023696526		0.018326598	0.01		0.080900593	0.02045851		0.108909498	0.01		0.142033054	0.011688273		0.212582288	0.02210377
exp1	aKG	abcde	0	abcde	0	0.948194749	0.015273595		0.915320355	0.01		0.843120794	0.016901761		0.703792104	0.01		0.596062004	0.014076844		0.485325122	0.014432436		0.375057525	0.011622957
exp1	aKG	abcde	1	abcde	1	0.048849739	0.01		0.082826663	0.021674193		0.114213715	0.021008426		0.032567168	0.01708295		-0.001206492	0.024489119		0.050222416	0.012480536		0.068095095	0.024761273
exp1	aKG	abcde	2	abcde	2	-0.033978883	0.023484096		0.050226408	0.018805942		0.083287883	0.01		0.158103616	0.017270894		0.211204306	0.014971496		0.270245888	0.010536134		0.307638011	0.018897409
exp1	aKG	abcde	3	abcde	3	0.003117367	0.012990048		-0.000888472	0.014705179		0.028615148	0.017727152		0.027863994	0.01		0.043263936	0.01		0.083849178	0.014665351		0.070018766	0.01
exp1	aKG	abcde	4	abcde	4	0.016904676	0.024019388		-0.007120634	0.010668342		0.007920125	0.01357722		0.011554721	0.02102836		0.029340352	0.023029382		0.081828974	0.010823152		0.087322568	0.012387555
exp1	aKG	abcde	5	abcde	5	0.004024194	0.01202035		0.01447871	0.01		0.009246219	0.016979921		0.039912972	0.02206065		0.081153287	0.015991258		0.101187701	0.010244488		0.163516383	0.0193857
exp1	aKG	abcde	0	bcd	0	0.947321675	0.011242369		0.927369523	0.023472545		0.828176666	0.013700267		0.728049203	0.013912679		0.593374777	0.01		0.465634265	0.019026756		0.35662149	0.021205251
exp1	aKG	abcde	1	bcd	0	0.056266913	0.01594914		0.033212777	0.024506952		0.010506351	0.021702996		0.006677166	0.019803247		0.01360306	0.019239011		0.022505997	0.01		0.022810484	0.012036256
exp1	aKG	abcde	1	bcd	1	0.039952925	0.013394503		0.038586035	0.01		0.026031524	0.017749674		0.054380887	0.024961959		-0.013375443	0.024265895		0.037458443	0.020408227		-0.000111007	0.011678816
exp1	aKG	abcde	2	bcd	0	-0.002511983	0.012114928		0.0022866	0.016177936		0.003037699	0.021037458		0.014041175	0.014346667		-0.005683707	0.01		-0.013156886	0.019202062		0.007147424	0.011404001
exp1	aKG	abcde	2	bcd	1	0.017546518	0.019353154		0.033692613	0.01		0.075352315	0.012313311		0.147176416	0.019699871		0.206486078	0.01		0.24592292	0.01837641		0.287619525	0.024232198
exp1	aKG	abcde	2	bcd	2	0.000604659	0.02017664		0.010756269	0.012945588		0.004960688	0.01		0.005658125	0.010065614		0.003159479	0.024792111		0.005491621	0.01		0.016643705	0.023671266
exp1	aKG	abcde	3	bcd	1	0.005773806	0.01		-0.005956142	0.01		0.003653922	0.016601003		0.024805331	0.01		0.01291362	0.01		0.011195836	0.012278123		0.038713935	0.01776962
exp1	aKG	abcde	3	bcd	2	-0.006597156	0.021105346		0.000778939	0.012521766		0.005635855	0.017620862		0.026281885	0.014373659		0.044243908	0.024929855		0.027165594	0.01		0.061922795	0.018589475
exp1	aKG	abcde	3	bcd	3	0.030260009	0.019726931		0.00147605	0.01		-0.010589786	0.01		0.005711677	0.01		-0.016290554	0.017488611		-0.016293814	0.01		0.01485399	0.01
exp1	aKG	abcde	4	bcd	2	0.017294941	0.012245707		0.003979739	0.019187562		0.009312367	0.01		0.013976609	0.01		0.017686714	0.02435116		0.023535843	0.015305019		0.024021384	0.01
exp1	aKG	abcde	4	bcd	3	-0.015617851	0.023844655		-0.018253595	0.010009723		0.029530161	0.024142464		0.020674052	0.01		0.046974995	0.01		0.044078788	0.011677252		0.06019444	0.021081875
exp1	aKG	abcde	5	bcd	3	0.019467138	0.011118824		-0.006889477	0.013732433		0.019371469	0.013986426		0.021269011	0.013251039		0.093176947	0.021366159		0.108523672	0.015102634		0.166723434	0.011278045
exp1	Glu	abcde	0	abcde	0	0.971755531	0.024935683		0.94669227	0.013735433		0.903441464	0.01		0.840695361	0.023951207		0.723789518	0.01		0.61497547	0.01		0.48679009	0.01
exp1	Glu	abcde	1	abcde	1	0.05705404	0.012791547		0.036993311	0.021600609		0.049025175	0.01284642		0.071621539	0.018927699		0.04496507	0.01		0.016681246	0.019845432		0.00972316	0.022062105
exp1	Glu	abcde	2	abcde	2	-0.004616746	0.016023918		0.015567562	0.01		0.059559506	0.019128232		0.082937685	0.01		0.192345586	0.024161845		0.263407969	0.024998229		0.251031881	0.020383327
exp1	Glu	abcde	3	abcde	3	0.002171009	0.02212428		-0.041807556	0.018193714		-0.000112486	0.01		3.35E-05	0.0182297		0.01480441	0.01		0.015770143	0.019129231		0.055971004	0.019094517
exp1	Glu	abcde	4	abcde	4	0.01109288	0.01		0.003152586	0.01		0.004318998	0.01		0.038236927	0.024849888		0.040753918	0.016161374		0.048662154	0.018610343		0.060667248	0.017473991
exp1	Glu	abcde	5	abcde	5	0.003347024	0.01		-0.003747287	0.01		-0.03074173	0.023610265		-0.008468899	0.01332174		0.042744585	0.017082275		0.049312642	0.012087494		0.112091143	0.011144859
exp1	Glu	abcde	0	bcde	0	0.931948035	0.01		0.942381158	0.01		0.89876234	0.0154117		0.805864248	0.01		0.734058455	0.022384287		0.602436698	0.01		0.502281273	0.01
exp1	Glu	abcde	1	bcde	0	-0.000905517	0.019315108		0.031065904	0.01424764		0.015777749	0.01148365		0.010321191	0.01		0.01471388	0.014866313		0.00807967	0.014226434		-0.009594628	0.023417205
exp1	Glu	abcde	1	bcde	1	0.067132038	0.013955269		0.032752203	0.017674918		0.037382262	0.019116005		0.043990914	0.01		0.028037535	0.024517021		0.008701192	0.022575069		0.026923663	0.013198886
exp1	Glu	abcde	2	bcde	1	0.009003167	0.01		0.007217047	0.012458934		-0.014126472	0.018978842		-0.000418356	0.021597312		0.018266874	0.012956797		0.026327069	0.013629116		0.00166454	0.01
exp1	Glu	abcde	2	bcde	2	0.012858829	0.01		0.003516533	0.01		0.033727194	0.012804538		0.10224566	0.015291056		0.17506161	0.023940064		0.222085139	0.021181739		0.2270357	0.018287815
exp1	Glu	abcde	3	bcde	2	-0.018351263	0.012884545		-0.002060536	0.020277053		0.025406656	0.010762824		0.028871615	0.022171726		0.026408902	0.021384082		0.013502361	0.02124642		0.045655447	0.021728864
exp1	Glu	abcde	3	bcde	3	-0.000173534	0.01		-0.009027034	0.012035521		-0.022714453	0.020908417		-0.005993033	0.015837484		0.018768056	0.010754454		-0.001186517	0.01		0.001384542	0.016228812
exp1	Glu	abcde	4	bcde	3	-0.038062751	0.016815931		-0.005557203	0.013984384		0.026924633	0.023071678		-0.003336335	0.01		0.006556211	0.01		0.021685353	0.019974418		0.009403592	0.013869353
exp1	Glu	abcde	4	bcde	4	-0.004423043	0.01		0.000670396	0.018682181		-0.018746599	0.024292676		0.013985693	0.01		0.027814754	0.01		0.064949972	0.016810238		0.033609855	0.022319788
exp1	Glu	abcde	5	bcde	4	0.04484032	0.020631273		0.008011286	0.01		0.00169964	0.011187655		0.001179778	0.011436379		0.040307498	0.01094452		0.066960345	0.016581231		0.110097104	0.014558245
exp1	Suc	abcd	0	abcd	0	0.925312264	0.013803312		0.79966916	0.014538649		0.648880142	0.01869153		0.546805763	0.016589716		0.473233858	0.016292419		0.402744009	0.01		0.329979584	0.012382423
exp1	Suc	abcd	1	abcd	1	0.058045895	0.015051678		0.058279557	0.010461625		0.046903634	0.014006425		0.059221455	0.01326318		0.05042015	0.014683645		0.045979136	0.014103705		0.043276514	0.011950112
exp1	Suc	abcd	2	abcd	2	-0.033433819	0.019789369		0.024692068	0.01988802		0.031633754	0.012134222		0.060614121	0.01		0.079430372	0.012436535		0.1306998	0.02412037		0.144315608	0.019209845
exp1	Suc	abcd	3	abcd	3	0.009043352	0.01		0.051805874	0.012593147		0.110904935	0.016963358		0.177104413	0.021020036		0.14944262	0.01		0.161619087	0.01		0.205506029	0.018506195
exp1	Suc	abcd	4	abcd	4	-0.010854955	0.016767247		0.015489871	0.023481765		0.120446552	0.024421929		0.193703481	0.01		0.199432547	0.022423276		0.306740921	0.014552468		0.332572703	0.01
exp1	Suc	abcd	0	bcd	0	0.921971342	0.01		0.77976235	0.010609905		0.645642982	0.013652371		0.54841447	0.01		0.465732293	0.024969871		0.375587408	0.01936776		0.368255647	0.019064005
exp1	Suc	abcd	1	bcd	0	0.037912094	0.024355443		0.014685998	0.010130421		0.01642908	0.016744989		0.048656573	0.010761924		0.028089302	0.017371248		0.001482236	0.017905405		0.003485022	0.020714773
exp1	Suc	abcd	1	bcd	1	0.058815831	0.012677437		0.077658388	0.020577352		0.020728556	0.012643956		0.040847356	0.018177007		0.005750906	0.015290308		0.025555451	0.012751773		-0.001318628	0.018746076
exp1	Suc	abcd	2	bcd	1	-0.005230859	0.010929688		0.000510577	0.01		0.00760537	0.023601303		0.048486357	0.018242381		0.037418356	0.021552404		0.054671175	0.024876225		0.069594687	0.013348881
exp1	Suc	abcd	2	bcd	2	5.01E-06	0.015865836		0.011588714	0.010224817		-0.002568201	0.023039407		0.012685638	0.017468458		0.032084416	0.020018179		0.026715326	0.022699821		0.019657523	0.024318152
exp1	Suc	abcd	3	bcd	2	0.029216657	0.020052804		0.029356266	0.01		0.04181016	0.012471205		0.06271863	0.020825203		0.086305758	0.01		0.090100028	0.01		0.07996661	0.01
exp1	Suc	abcd	3	bcd	3	0.004342367	0.018075738		0.031772851	0.021183532		0.059176796	0.01		0.062785751	0.014119871		0.10913426	0.015764121		0.087382825	0.022292698		0.073159484	0.017688338
exp1	Suc	abcd	4	bcd	3	0.0094696	0.018086199		0.055330844	0.016780535		0.151481336	0.018312629		0.173093646	0.01		0.250009009	0.019125058		0.302390427	0.020604238		0.359899272	0.022679587
exp1	Suc	abcd	0	abc	0	0.945532776	0.01		0.796741505	0.021740301		0.663766023	0.012241042		0.543708574	0.021524123		0.47712589	0.016409162		0.38717521	0.010220994		0.306172136	0.018645761
exp1	Suc	abcd	1	abc	0	0.027919378	0.01		0.021127191	0.015344197		-0.012194106	0.016000552		0.057400132	0.021788861		0.022141091	0.01		0.009698283	0.023953794		-0.010244736	0.017258069
exp1	Suc	abcd	1	abc	1	0.043425304	0.011178899		0.03261094	0.021973989		0.034337109	0.01296541		0.044827671	0.01		0.059756129	0.019542608		0.010941862	0.020000541		0.009410316	0.021536183
exp1	Suc	abcd	2	abc	1	-0.047003948	0.021025453		0.023462859	0.010556987		0.011706109	0.01		0.035365054	0.016167575		0.016164366	0.02243542		0.06166315	0.01576577		0.056640939	0.010659139
exp1	Suc	abcd	2	abc	2	-0.001353598	0.01		0.051115188	0.019943846		0.012263799	0.010426684		0.047195729	0.010871042		0.034965949	0.015639812		0.058597351	0.01		0.08287563	0.011511243
exp1	Suc	abcd	3	abc	2	0.029272297	0.022971887		0.022170241	0.012865525		0.079413992	0.016689528		0.099193674	0.020643358		0.075379975	0.018168337		0.095444631	0.024823989		0.084596266	0.012996278
exp1	Suc	abcd	3	abc	3	-0.026707726	0.018074558		0.034453557	0.021917576		0.04658766	0.01		0.070916313	0.020601212		0.079869702	0.023590095		0.072883672	0.01		0.10055025	0.01
exp1	Suc	abcd	4	abc	3	0.003979651	0.022624554		0.064982659	0.017232601		0.119871119	0.01		0.17077797	0.022956753		0.25364635	0.015100889		0.290167463	0.01		0.336175822	0.01
exp1	Mal	abcd	0	abcd	0	0.90560707	0.017563087		0.687946919	0.019289939		0.54558658	0.01		0.407933324	0.022176074		0.370500793	0.01		0.320043979	0.020361797		0.270175253	0.01
exp1	Mal	abcd	1	abcd	1	0.062365689	0.010983177		0.063494874	0.017454441		0.090331248	0.016674277		0.074221217	0.015785539		0.049347616	0.01		0.050693741	0.01		0.03162091	0.021605771
exp1	Mal	abcd	2	abcd	2	0.019397377	0.01		0.027101995	0.01		0.036199824	0.010860214		0.066245493	0.012647294		0.074760659	0.012812924		0.094690497	0.011372444		0.113810714	0.011143331
exp1	Mal	abcd	3	abcd	3	0.040370747	0.023338441		0.107325834	0.024679885		0.171613002	0.01		0.163228117	0.022467055		0.217446001	0.024092755		0.188912321	0.010276045		0.167091239	0.013707342
exp1	Mal	abcd	4	abcd	4	0.020505978	0.013618993		0.115103842	0.017173987		0.18600816	0.01368935		0.25182955	0.017939988		0.29129053	0.019548587		0.331987036	0.014858852		0.382049706	0.01
