# Supplementary material for: Isotope-assisted metabolic flux analysis as an equality-constrained nonlinear program for improved scalability and robustness
Source: PLoS Comput Biol. 2022 Mar 24;18(3):e1009831. doi: 10.1371/journal.pcbi.1009831 (PMC8947808; doi:10.1371/journal.pcbi.1009831)
Supplement: S1 File — The text files in these folders are used as inputs to eiFlux. The text file modelfile.txt is used to specify which model to run. The GAMS scripts used by eiFlux, in the folder GAMS_Model. A demo version of eiFlux that specifically runs two models listed above, thus fully reproducing the results in this manuscript. This is a compiled Python file, eiFlux_Limited.pyc. This demo version only runs only the two models listed above. Users may change model parameters such as the time nodes, but not the models themselves. After following the instructions given in the Installation_Instructions.pdf file, users may run the eiFlux_Limited.pyc file to run the software. (ZIP) [file pcbi.1009831.s009.zip › GAMS_Model/_gams_py_gjo0.lst]

GAMS 34.2.0  r6925a71 Released Feb  5, 2021 WEX-WEI x86 64bit/MS Windows - 11/25/21 11:32:07 Page 1
G e n e r a l   A l g e b r a i c   M o d e l i n g   S y s t e m
C o m p i l a t i o n


   1  option solveLink = 2
   2  option SOLPRINT = silent
   3   
   4  Sets
   5      i index of cumomers
   6      y(i) index of 0-order cumomers
   7      n(i) index of cumomers of nonzero order
   8      r index of reactions
   9      m index of measurements
  10      cidx index of restarts
  11      mets index of atom-containing metabolites
  12      metsall index of all metabolites
  13      t set of all time points
  14      te(t) set of grid time nodes
  15      tm(t) set of measured time points
  16      ra stages in collocation method
  17      mps index of pool size measurements
  18      mrs index of reaction measurements
  19      fn  index of net reaction inequality constraints
  20      sf index of fragment columns in scaling factor mapping matrix
  21      ;
  22   
  23  Alias(i,j,k,k2)
  24  Alias(n,n2)
  25  Alias (ra,ra1)
  26  Alias(r,r1)
  27  Alias(mets,mets2)
  28   
  29  Parameters
  30      Pc(r,i,i)
  31      Pinpc(r,i,i)
  32      Qc(r,k,i,i)
  33      Mapc(m,i)
  34      xi(i)
  35      midsc(m,tm)
  36      stdc(m,tm)
  37      vinitsc(cidx,r)
  38      fluxLBc(r)
  39      fluxUBc(r)
  40      Mapf(mrs,r)
  41      vmeas(mrs)
  42      vsd(mrs)
  43      bootflag scalar indicating to perform (1) or not to perform (0) bootstrap iterations
  44      poolLBc(mets)
  45      poolUBc(mets)
  46      Mpc(i,mets)
  47      times(t)
  48      rka(ra,ra)
  49      rkb(ra)
  50      rkc(ra)
  51      pinitsc(cidx,mets)
  52      S(metsall,r)
  53      Mpoolmap(mps,mets)
  54      pmeasvec(mps)
  55      psdvec(mps)
  56      Mfn(fn,r)
  57      Msf(m,sf)
  58      scflag scalar indicating to use (1) or not to use mass spec scaling factors
  59      fluxn(fn)
  60      ;
  61   
GDXIN   C:\Users\dluga\Dropbox (MetEngLabUoM)\NetFlux_Paper\eiFlux_Paper_Revision_2\Supplementary_File_5\GAMS_Model\input.gdx
--- LOAD  i = 1:i
--- LOAD  y = 2:y
--- LOAD  n = 3:n
--- LOAD  r = 4:r
--- LOAD  m = 5:m
--- LOAD  cidx = 11:cidx
--- LOAD  t = 30:t
--- LOAD  te = 31:te
--- LOAD  tm = 32:tm
--- LOAD  mets = 6:mets
--- LOAD  metsall = 7:metsall
--- LOAD  ra = 33:ra
--- LOAD  mps = 34:mps
--- LOAD  mrs = 8:mrs
--- LOAD  fn = 9:fn
--- LOAD  sf = 10:sf
--- LOAD  Pc = 12:Pc
--- LOAD  Pinpc = 13:Pinpc
--- LOAD  Qc = 14:Qc
--- LOAD  Mapc = 15:Mapc
--- LOAD  xi = 22:xi
--- LOAD  midsc = 36:midsc
--- LOAD  stdc = 37:stdc
--- LOAD  vinitsc = 23:vinitsc
--- LOAD  fluxLBc = 24:fluxLBc
--- LOAD  fluxUBc = 25:fluxUBc
--- LOAD  bootflag = 26:bootflag
--- LOAD  poolLBc = 38:poolLBc
--- LOAD  poolUBc = 39:poolUBc
--- LOAD  Mpc = 41:Mpc
--- LOAD  Mapf = 16:Mapf
--- LOAD  vmeas = 20:vmeas
--- LOAD  vsd = 21:vsd
--- LOAD  times = 35:times
--- LOAD  rka = 45:rka
--- LOAD  rkb = 46:rkb
--- LOAD  rkc = 47:rkc
--- LOAD  pinitsc = 40:pinitsc
--- LOAD  S = 29:S
--- LOAD  Mpoolmap = 44:Mpoolmap
--- LOAD  pmeasvec = 42:pmeasvec
--- LOAD  psdvec = 43:psdvec
--- LOAD  Mfn = 17:Mfn
--- LOAD  Msf = 18:Msf
--- LOAD  scflag = 27:scflag
--- LOAD  fluxn = 19:fluxn
  66   
  67  Variables
  68      z SSR Objective
  69      x(t,i) cumomers
  70      v(r) fluxes
  71      p(mets) pool sizes of metabolites
  72      p2(i) pool sizes of cumomers
  73      Kr(ra,te,i)
  74      ktemp(ra,te,i)
  75      residual1(m,tm)
  76      residualv(mrs)
  77      residualp(mps)
  78      scmeas(m,tm)
  79      scfrag(sf,tm)
  80      ;
  81   
  82  x.fx(t,y) = 1 ;
  83  Kr.fx(ra,te,y) = 0 ;
  84   
  85  x.fx(t,i)$(ord(t)<2) = xi(i);
  86   
  87  v.lo(r) = fluxLBc(r) ;
  88  v.up(r) = fluxUBc(r) ;
  89  p.lo(mets) = poolLBc(mets) ;
  90  p.up(mets) = poolUBc(mets) ;
  91  p2.lo(i) = sum(mets$Mpc(i,mets), Mpc(i,mets)*p.lo(mets)) ;
  92  p2.up(i) = sum(mets$Mpc(i,mets), Mpc(i,mets)*p.up(mets)) ;
  93   
  94  if(scflag = 0,
  95      scfrag.lo(sf,tm) = 1 ;
  96      scfrag.up(sf,tm) = 1 ;
  97      scmeas.lo(m,tm) = sum(sf$Msf(m,sf), Msf(m,sf)*scfrag.lo(sf,tm)) ;
  98      scmeas.up(m,tm) = sum(sf$Msf(m,sf), Msf(m,sf)*scfrag.up(sf,tm)) ;
  99      )
 100  if(scflag = 1,
 101      scfrag.lo(sf,tm) = 0.01 ;
 102      scfrag.up(sf,tm) = 10 ;
 103      scmeas.lo(m,tm) = sum(sf$Msf(m,sf), Msf(m,sf)*scfrag.lo(sf,tm)) ;
 104      scmeas.up(m,tm) = sum(sf$Msf(m,sf), Msf(m,sf)*scfrag.up(sf,tm)) ;
 105      )
 106   
 107  Parameter vconst(r), pconst(i), Mpm ;
 108  Parameters intL(ra,t,te), active(t,te) ;
 109   
 110  * Generate Basis Polynomials (intL)
 111  loop(t,
 112      loop(te,
 113          if(times(t) <= times(te) and times(t) > times(te-1),
 114              if(card(ra) = 2,
 115                  active(t,te) = 1 ;
 116                  intL(ra,t,te) = (1/(rkc(ra)-rkc(ra++1)))*(0.5*((times(t)-times(te-1))/(times(te)-times(te-1)))**2 - rkc(ra++1)*((times(t)-times(te-1))/(times(te)-times(te-1)))) ;
 117                  )
 118              if(card(ra) = 3,
 119  * Defining the set of basis functions for a 3-stage method
 120                  active(t,te) = 1 ;
 121                  intL(ra,t,te) = (1/(rkc(ra)-rkc(ra++1)))*(1/(rkc(ra)-rkc(ra++2)))*((1/3)*((times(t)-times(te-1))/(times(te)-times(te-1)))**3 - 0.5*(rkc(ra++1) + rkc(ra++2))*((times(t)-times(te-1))/(times(te)-times(te-1)))**2 + rkc(ra++1)*rkc(ra++2)*((times(t)-times(te-1))/(times(te)-times(te-1)))) ;
 122                  )
 123              if(card(ra) = 4,
 124                  active(t,te) = 1 ;
 125  * Defining the set of basis functions for a 4-stage method
 126                  intL(ra,t,te) = (1/(rkc(ra)-rkc(ra++1)))*(1/(rkc(ra)-rkc(ra++2)))*(1/(rkc(ra)-rkc(ra++3)))*(0.25*((times(t)-times(te-1))/(times(te)-times(te-1)))**4 - (1/3)*(rkc(ra++1)+rkc(ra++2)+rkc(ra++3))*((times(t)-times(te-1))/(times(te)-times(te-1)))**3 + 0.5*(rkc(ra++1)*rkc(ra++2) + rkc(ra++1)*rkc(ra++3) + rkc(ra++2)*rkc(ra++3))*((times(t)-times(te-1))/(times(te)-times(te-1)))**2 - rkc(ra++1)*rkc(ra++2)*rkc(ra++3)*((times(t)-times(te-1))/(times(te)-times(te-1)))) ;
 127                  )
 128              if(card(ra) = 5,
 129                  active(t,te) = 1 ;
 130  * Defining the set of basis functions for a 4-stage method
 131                  intL(ra,t,te) = (1/(rkc(ra)-rkc(ra++1)))*(1/(rkc(ra)-rkc(ra++2)))*(1/(rkc(ra)-rkc(ra++3)))*(1/(rkc(ra)-rkc(ra++4)))*((1/5)*((times(t)-times(te-1))/(times(te)-times(te-1)))**5 - (1/4)*(rkc(ra++1)+rkc(ra++2)+rkc(ra++3)+rkc(ra++4))*((times(t)-times(te-1))/(times(te)-times(te-1)))**4 + (1/3)*(rkc(ra++1)*rkc(ra++2)+rkc(ra++1)*rkc(ra++3)+rkc(ra++2)*rkc(ra++3)+rkc(ra++1)*rkc(ra++4)+rkc(ra++2)*rkc(ra++4)+rkc(ra++3)*rkc(ra++4))*((times(t)-times(te-1))/(times(te)-times(te-1)))**3 + 0.5*(-rkc(ra++1)*rkc(ra++2)*rkc(ra++3)-rkc(ra++1)*rkc(ra++2)*rkc(ra++4)-rkc(ra++1)*rkc(ra++3)*rkc(ra++4)-rkc(ra++2)*rkc(ra++3)*rkc(ra++4))*((times(t)-times(te-1))/(times(te)-times(te-1)))**2 + rkc(ra++1)*rkc(ra++2)*rkc(ra++3)*rkc(ra++4)*((times(t)-times(te-1))/(times(te)-times(te-1)))) ;
 132                  )
 133              )
 134          )
 135      )
 136  Equations
 137      stoicheqn
 138      pooleqn
 139      keqn
 140      cumomerbal
 141      cumomerbalcon
 142      instateqn
 143      instatconeqn
 144      reseqn1
 145      reseqnv
 146      reseqnp
 147      ssrobj
 148      x2eqn
 149      fluxneteqn
 150      sfeqn
 151      ;
 152   
 153  stoicheqn(metsall) .. sum(r$S(metsall,r), S(metsall,r)*v(r)) =e= 0 ;
 154   
 155  pooleqn(i) .. p2(i) =e= sum(mets$Mpc(i,mets),Mpc(i,mets)*p(mets)) ;
 156   
 157  keqn(ra,te,i)$(ord(te)>1) .. ktemp(ra,te,i) =e= x(te-1,i) + sum(ra1,rka(ra,ra1)*Kr(ra1,te,i)) ;
 158   
 159  cumomerbal(ra,te,k)$(ord(te)>1) .. p2(k)*Kr(ra,te,k) =e= (times(te)-times(te-1))*(0.5*sum((r,i,j)$Qc(r,k,i,j), v(r)*ktemp(ra,te,i)*Qc(r,k,i,j)*ktemp(ra,te,j))
 160                                                      + sum((r,j)$Pc(r,k,j), v(r)*Pc(r,k,j)*ktemp(ra,te,j))
 161                                                      + sum((r,j)$Pinpc(r,k,j), v(r)*Pinpc(r,k,j)*xi(j))) ;
 162   
 163  cumomerbalcon(ra,te,n)$(ord(te)>1) .. pconst(n)*Kr(ra,te,n) =e= (times(te)-times(te-1))*(0.5*sum((r,i,j)$Qc(r,n,i,j), vconst(r)*ktemp(ra,te,i)*Qc(r,n,i,j)*ktemp(ra,te,j))
 164                  + sum((r,j)$Pc(r,n,j), vconst(r)*Pc(r,n,j)*ktemp(ra,te,j))
 165                  + sum((r,j)$Pinpc(r,n,j), vconst(r)*Pinpc(r,n,j)*xi(j)))    ;
 166   
 167  instateqn(t,te,i)$(active(t,te)) .. x(t,i) =e= x(te-1,i) + sum(ra,intL(ra,t,te)*Kr(ra,te,i)) ;
 168  instatconeqn(t,te,n)$active(t,te) .. x(t,n) =e= x(te-1,n) + sum(ra,intL(ra,t,te)*Kr(ra,te,n)) ;
 169   
 170  fluxneteqn(fn) .. sum(r,Mfn(fn,r)*v(r)) =g= fluxn(fn) ;
 171   
 172  sfeqn(m,tm) .. scmeas(m,tm) =e= sum(sf$Msf(m,sf), Msf(m,sf)*scfrag(sf,tm)) ;
 173   
 174  reseqn1(m,tm) .. residual1(m,tm) =e= (scmeas(m,tm)*midsc(m,tm)-sum(i,Mapc(m,i)*x(tm,i)))/stdc(m,tm) ;
 175  reseqnv(mrs) .. residualv(mrs) =e= vmeas(mrs) - sum(r$Mapf(mrs,r),Mapf(mrs,r)*v(r)) ;
 176  reseqnp(mps) .. residualp(mps) =e= pmeasvec(mps) - sum(mets$Mpoolmap(mps,mets),Mpoolmap(mps,mets)*p(mets)) ;
 177   
 178  ssrobj .. z =e= sum(tm,sum(m,sqr(residual1(m,tm)))) + sum(mrs,sqr(residualv(mrs)/vsd(mrs))) + sum(mps, sqr(residualp(mps)/psdvec(mps)))   ;
 179   
 180  p2.scale(k) = smin(mets,poolLBc(mets)) ;
 181  p.scale(mets) = smin(mets2,poolLBc(mets2)) ;
 182   
 183  option nlp = conopt4  ;
 184  option CNS = conopt4  ;
 185  option reslim = 20000;
 186  option iterlim = 1000;
 187   
 188  Model initx /keqn, cumomerbalcon, instatconeqn/;
 189  Model mfa /stoicheqn, pooleqn, keqn, cumomerbal, instateqn, fluxneteqn, ssrobj, sfeqn, reseqn1, reseqnv, reseqnp/ ;
 190   
 199   
 200  mfa.scaleopt = 1 ;
 201  initx.scaleopt = 1 ;
 202  mfa.optfile = 1;
 203  initx.optfile = 1;
 204   
 205   
 206  Parameter MIDsim(m,tm), mError(m,tm), ziter(cidx), zbest, xbest(t,i), vbest(r), vbestmar(r), pbestmar(mets), pbest(mets),
 207              ktempbest(ra,t,i), p2best(i), res1best(m,tm), Krbest(ra,te,i), scmeasbest(m,tm), scfragbest(sf,tm), Krmeas(ra,te,m), MIDinit(m), MIDscale(m,tm) ;
 208      zbest = 10E12    ;
 209   
 210  loop(cidx,
 211  vconst(r) = vinitsc(cidx,r)   ;
 212  pconst(i) = sum(mets$Mpc(i,mets),Mpc(i,mets)*pinitsc(cidx,mets)) ;
 213  x.l(t,i) = xi(i) ;
 214   
 215  solve initx using CNS   ;
 216      v.l(r) = vconst(r)  ;
 217      p.l(mets) = pinitsc(cidx,mets) ;
 218      p2.l(i) = sum(mets$Mpc(i,mets),Mpc(i,mets)*p.l(mets)) ;
 219      residual1.l(m,tm) = (midsc(m,tm)-sum(i,Mapc(m,i)*x.l(tm,i)))/stdc(m,tm) ;
 220      residualv.l(mrs) = vmeas(mrs) - sum(r,Mapf(mrs,r)*v.l(r)) ;
 221      residualp.l(mps) = pmeasvec(mps) - sum(mets$Mpoolmap(mps,mets),Mpoolmap(mps,mets)*p.l(mets)) ;
 222      z.l = sum(tm,sum(m,sqr(residual1.l(m,tm)))) + sum(mrs,sqr(residualv.l(mrs)/vsd(mrs))) + sum(mps, sqr(residualp.l(mps)/psdvec(mps)))   ;
 223      Kr.l(ra1,te,y) = 0 ;
 224      ktemp.l(ra,te,i) = x.l(te-1,i) + sum(ra1,rka(ra,ra1)*Kr.l(ra1,te,i)) ;
 225      scmeas.l(m,tm) = 1 ;
 226      scfrag.l(sf,tm) = 1 ;
 227  Solve mfa using nlp minimizing z    ;
 228      if (z.l = 0,
 229  *       Accounts for GAMS bug that sets z.l = 0 in some situations
 230          z.l = 10E9
 231          ) ;
 232      ziter(cidx) = z.l;
 233      if (ziter(cidx) < zbest,
 234          zbest = ziter(cidx);
 235          xbest(t,i) = x.l(t,i);
 236          vbest(r) = v.l(r);
 237          vbestmar(r) = v.m(r);
 238          pbest(mets) = p.l(mets);
 239          pbestmar(mets) = p.m(mets) ;
 240          ktempbest(ra,te,i) = ktemp.l(ra,te,i);
 241          Krbest(ra,te,i) = Kr.l(ra,te,i);
 242          p2best(i) = p2.l(i);
 243          res1best(m,tm) = residual1.l(m,tm) ;
 244          Krbest(ra,te,i) = Kr.l(ra,te,i);
 245          scmeasbest(m,tm) = scmeas.l(m,tm) ;
 246          scfragbest(sf,tm) = scfrag.l(sf,tm) ;
 247          )
 248  *   These two statements are to ensure that in the (very unlikely) event that the previous optimal solution
 249  *   has an overflow value for Kr or ktemp, this value is not used as the initial starting point for the next optimization.
 250      if (smax((ra,te,i),Kr.l(ra,te,i)) > 1E14,
 251          Kr.l(ra,te,i) = Krbest(ra,te,i) ;
 252          ktemp.l(ra,te,i) = ktempbest(ra,te,i) ;
 253          )
 254      if (smax((ra,te,i),ktemp.l(ra,te,i)) > 1e14,
 255          Kr.l(ra,te,i) = Krbest(ra,te,i) ;
 256          ktemp.l(ra,te,i) = ktempbest(ra,te,i) ;
 257          )
 258      )   ;
 259   
 260  MIDsim(m,tm) = sum(i,Mapc(m,i)*xbest(tm,i))   ;
 261  mError(m,tm) = sqr((scmeasbest(m,tm)*midsc(m,tm)-MIDsim(m,tm))/stdc(m,tm))   ;
 262  Krmeas(ra,te,m) = sum(i,Mapc(m,i)*Krbest(ra,te,i)) ;
 263  MIDscale(m,tm) = scmeasbest(m,tm)*midsc(m,tm) ;
 264   
 265  * store entries of zero in Krmeas(ra,te,m) as eps for export to python
 266  Krmeas(ra,te,m)$(not Krmeas(ra,te,m) and ord(te)>1) = eps ;
 267  MIDinit(m) = sum(i,Mapc(m,i)*xi(i)) ;
 268  MIDinit(m)$(not MIDinit(m)) = eps ;
 269  option decimals = 4 ;
 270  Display zbest, ziter, vbest, vbestmar, pbest, pbestmar, MIDsim ;
 271   
 272  * BOOTSTRAPPING
 273   
 274  Set bidx number of bootstraps ;
 275  Parameter midsb(bidx,m,tm), vmeasb(bidx,mrs), pmeasb(bidx,mps), MIDsimb(bidx,m,tm), vb(bidx,r), zb(bidx), pb(bidx,mets)  ;
GDXIN   C:\Users\dluga\Dropbox (MetEngLabUoM)\NetFlux_Paper\eiFlux_Paper_Revision_2\Supplementary_File_5\GAMS_Model\input.gdx
--- LOAD  bidx = 28:bidx
 279   
 280  if(bootflag = 1,
 281      execseed = 1e8*(frac(jnow));
 282   
 283      loop(bidx,
 284          midsb(bidx,m,tm) = normal(midsc(m,tm),stdc(m,tm)) ;
 285          vmeasb(bidx,mrs) = normal(vmeas(mrs),vsd(mrs)) ;
 286          pmeasb(bidx,mps) = normal(pmeasvec(mps),psdvec(mps)) ;
 287   
 288  *       ensure that the bootstrap fluxes remain within the flux bounds
 289          vmeasb(bidx,mrs)$(vmeasb(bidx,mrs) > sum(r,Mapf(mrs,r)*fluxUBc(r))) = sum(r,Mapf(mrs,r)*fluxUBc(r)) ;
 290          vmeasb(bidx,mrs)$(vmeasb(bidx,mrs) < sum(r,Mapf(mrs,r)*fluxLBc(r))) = sum(r,Mapf(mrs,r)*fluxLBc(r)) ;
 291   
 292  *       ensure that the bootstrap pools remain within the pool bounds
 293          pmeasb(bidx,mps)$(pmeasb(bidx,mps) > sum(mets,Mpoolmap(mps,mets)*poolUBc(mets))) = sum(mets,Mpoolmap(mps,mets)*poolUBc(mets)) ;
 294          pmeasb(bidx,mps)$(pmeasb(bidx,mps) < sum(mets,Mpoolmap(mps,mets)*poolLBc(mets))) = sum(mets,Mpoolmap(mps,mets)*poolLBc(mets)) ;
 295          ) ;
 296   
 297      loop(bidx,
 298          midsc(m,tm) = midsb(bidx,m,tm) ;
 299          vmeas(mrs) = vmeasb(bidx,mrs) ;
 300          pmeasvec(mps) = pmeasb(bidx,mps) ;
 301   
 302          x.l(t,i) = xbest(t,i) ;
 303          v.l(r) = vbest(r) ;
 304          p.l(mets) = pbest(mets) ;
 305          p2.l(i) = p2best(i) ;
 306          ktemp.l(ra,te,i) = ktempbest(ra,te,i) ;
 307          Kr.l(ra,te,i) = Krbest(ra,te,i) ;
 308          scmeas.l(m,tm) = scmeasbest(m,tm) ;
 309          scfrag.l(sf,tm) = scfragbest(sf,tm) ;
 310          residual1.l(m,tm) = (midsb(bidx,m,tm)-sum(i,Mapc(m,i)*xbest(tm,i)))/stdc(m,tm) ;
 311          residualv.l(mrs) = vmeas(mrs) - sum(r,Mapf(mrs,r)*vbest(r)) ;
 312          residualp.l(mps) = pmeasvec(mps) - sum(mets$Mpoolmap(mps,mets),Mpoolmap(mps,mets)*pbest(mets)) ;
 313          z.l = zbest   ;
 314   
 315          solve mfa using nlp minimizing z ;
 316   
 317          vb(bidx,r) = v.l(r) ;
 318          zb(bidx) = z.l ;
 319          pb(bidx,mets) = p.l(mets)
 320      ) ;
 321   
 322      Display zbest, ziter, vbest, MIDsim, vb, zb, pb, vmeasb, pmeasb ;
 323   
 324      execute_unload 'Results.gdx', ziter, zbest, vbest, pbest, scmeasbest, scfragbest, MIDsim, mError, midsb, vb, zb, pb, Krmeas, MIDinit, MIDscale ;
 325   
 326   else
 327      Display zbest, ziter, vbest, MIDsim ;
 328      execute_unload 'Results.gdx', ziter, zbest, vbest, pbest, scmeasbest, scfragbest, MIDsim, mError, Krmeas, MIDinit, MIDscale ;
 329      )

**** LIST OF STRAY NAMES - CHECK DECLARATIONS FOR SPURIOUS COMMAS
**** STRAY NAME Mpm OF TYPE PARAM
GAMS 34.2.0  r6925a71 Released Feb  5, 2021 WEX-WEI x86 64bit/MS Windows - 11/25/21 11:32:07 Page 2
G e n e r a l   A l g e b r a i c   M o d e l i n g   S y s t e m
Include File Summary


   SEQ   GLOBAL TYPE      PARENT   LOCAL  FILENAME

     1        1 INPUT          0       0  C:\Users\dluga\Dropbox (MetEngLabUoM)\NetFlux_Paper\eiFlux_Paper_Revision_2\Supplementary_File_5\GAM
