# Supplementary material for: Isotope-assisted metabolic flux analysis as an equality-constrained nonlinear program for improved scalability and robustness
Source: PLoS Comput Biol. 2022 Mar 24;18(3):e1009831. doi: 10.1371/journal.pcbi.1009831 (PMC8947808; doi:10.1371/journal.pcbi.1009831)
Supplement: S1 File — The text files in these folders are used as inputs to eiFlux. The text file modelfile.txt is used to specify which model to run. The GAMS scripts used by eiFlux, in the folder GAMS_Model. A demo version of eiFlux that specifically runs two models listed above, thus fully reproducing the results in this manuscript. This is a compiled Python file, eiFlux_Limited.pyc. This demo version only runs only the two models listed above. Users may change model parameters such as the time nodes, but not the models themselves. After following the instructions given in the Installation_Instructions.pdf file, users may run the eiFlux_Limited.pyc file to run the software. (ZIP) [file pcbi.1009831.s009.zip › GAMS_Model/eiFlux_GAMS.gms]

option solveLink = 2
option SOLPRINT = silent

Sets
    i index of cumomers
    y(i) index of 0-order cumomers
    n(i) index of cumomers of nonzero order
    r index of reactions
    m index of measurements
    mrs index of reaction measurement
    fn index of net reaction inequality constraints
    sf index of fragment columns in scaling factor mapping matrix
    mets index of atom-containing metabolites
    metsall index of all metabolites
    cidx number of restarts
    ;

Alias(i,j,k,k2)
Alias(n,n2)
Alias(r,r1)
    
Parameters
    Pc(r,i,i)
    Pinpc(r,i,i)
    Qc(r,k,i,i)
    Mapc(m,i)
    xi(i)
    midsc(m)
    stdc(m)
    vinitsc(cidx,r)
    fluxLBc(r)
    fluxUBc(r)
    Mapf(mrs,r)
    vmeas(mrs)
    vsd(mrs)
    bootflag scalar indicating to perform (1) or not to perform (0) bootstrap iterations
    S(metsall,r)
    Mfn(fn,r)
    Msf(m,sf)
    scflag scalar indicating to use (1) or not to use mass spec scaling factors
    fluxn(fn)
    ;
  
$GDXIN input
$load i y n r m mrs mets metsall cidx fn sf
$load Pc Pinpc Qc Mapc xi midsc stdc vinitsc fluxLBc fluxUBc Mapf vmeas vsd bootflag S Mfn Msf scflag fluxn
$GDXIN

Variables
    z SSR Objective
    x(i) cumomers (decimal ordering)
    residual(m)
    residualv(mrs)
    v(r) fluxes
    scmeas(m)
    scfrag(sf)
    ;
x.lo(n) = 0 ;
x.up(n) = 1 ;
x.fx(y) = 1 ;
v.lo(r) = fluxLBc(r) ;
v.up(r) = fluxUBc(r) ;

if(scflag = 0,
    scfrag.lo(sf) = 1 ;
    scfrag.up(sf) = 1 ;
    scmeas.lo(m) = sum(sf$Msf(m,sf), Msf(m,sf)*scfrag.lo(sf)) ;
    scmeas.up(m) = sum(sf$Msf(m,sf), Msf(m,sf)*scfrag.up(sf)) ;
    )
if(scflag = 1,
    scfrag.lo(sf) = 0.01 ;
    scfrag.up(sf) = 10 ;
    scmeas.lo(m) = sum(sf$Msf(m,sf), Msf(m,sf)*scfrag.lo(sf)) ;
    scmeas.up(m) = sum(sf$Msf(m,sf), Msf(m,sf)*scfrag.up(sf)) ;
    )

Parameter vconst(r) ;

Equations
    stoicheqn
    cumomerbal
    reseqn
    reseqnv
    cumomerbalcon
    fluxneteqn
    ssrobj
    sfeqn
    ;
    
stoicheqn(metsall) .. sum(r$S(metsall,r), S(metsall,r)*v(r)) =e= 0 ;
    
cumomerbal(k) .. 0.5*sum((r,i,j)$Qc(r,k,i,j), v(r)*x(i)*Qc(r,k,i,j)*x(j))
                + sum((r,j)$Pc(r,k,j), v(r)*Pc(r,k,j)*x(j))
                + sum((r,j)$Pinpc(r,k,j), v(r)*Pinpc(r,k,j)*xi(j)) =e= 0    ;
                
cumomerbalcon(n) .. 0.5*sum((r,i,j)$Qc(r,n,i,j), vconst(r)*x(i)*Qc(r,n,i,j)*x(j))
                + sum((r,j)$Pc(r,n,j), vconst(r)*Pc(r,n,j)*x(j))
                + sum((r,j)$Pinpc(r,n,j), vconst(r)*Pinpc(r,n,j)*xi(j)) =e= 0    ;

fluxneteqn(fn) .. sum(r,Mfn(fn,r)*v(r)) =g= fluxn(fn) ;

sfeqn(m) .. scmeas(m) =e= sum(sf$Msf(m,sf), Msf(m,sf)*scfrag(sf)) ;

reseqn(m) .. residual(m) =e= scmeas(m)*midsc(m) - sum(i,Mapc(m,i)*x(i)) ;
reseqnv(mrs) .. residualv(mrs) =e= vmeas(mrs) - sum(r,Mapf(mrs,r)*v(r)) ;
ssrobj .. z =e= sum(m,sqr(residual(m)/stdc(m))) + sum(mrs,sqr(residualv(mrs)/vsd(mrs)))   ;

$onecho > conopt4.opt
LFILOG 10
LFILOS 10
LFNICR 1000
Lim_SlowPrg 500
$offecho

option nlp = conopt4  ;
option CNS = conopt4 ;
option reslim = 10000;
option iterlim = 1000;

Model initx /cumomerbalcon/;
Model mfa /stoicheqn, reseqn, reseqnv, cumomerbal, fluxneteqn, sfeqn, ssrobj/ ;

mfa.optfile = 1;
initx.optfile = 1;

Parameter MIDsim(m), mError(m), ziter(cidx), zbest, resbest(m), xbest(i), vbest(r), scmeasbest(m), scfragbest(sf), MIDscale(m) ;
    zbest = 10E9    ;

loop(cidx,
vconst(r) = vinitsc(cidx,r)   ;
v.l(r) = vinitsc(cidx,r)  ;
x.l(i) = xi(i) ;
solve initx using CNS   ;
residual.l(m) = midsc(m) - sum(i,Mapc(m,i)*x.l(i)) ;
residualv.l(mrs) = vmeas(mrs) - sum(r,Mapf(mrs,r)*v.l(r)) ;
scmeas.l(m) = 1 ;
scfrag.l(sf) = 1 ;
z.l = sum(m,sqr((midsc(m)-sum(i,Mapc(m,i)*x.l(i)))/stdc(m)))   ;
Solve mfa using nlp minimizing z    ;
option decimals = 4 ;
    ziter(cidx) = z.l;
    if (ziter(cidx)<zbest,
        zbest = ziter(cidx);
        resbest(m) = residual.l(m) ;
        xbest(i) = x.l(i);
        vbest(r) = v.l(r);
        scmeasbest(m) = scmeas.l(m) ;
        scfragbest(sf) = scfrag.l(sf) ;
        )
    )   ;

MIDsim(m) = sum(i,Mapc(m,i)*xbest(i))   ;
mError(m) = sqr((scmeasbest(m)*midsc(m)-sum(i,Mapc(m,i)*xbest(i)))/stdc(m))   ;
MIDscale(m) = scmeasbest(m)*midsc(m) ;

* BOOTSTRAPPING

Set bidx number of bootstraps ;
Parameter midsb(bidx,m), vmeasb(bidx,mrs), MIDsimb(bidx,m), vb(bidx,r), zb(bidx)  ;
$GDXIN input
$load bidx
$GDXIN

if(bootflag = 1,    
    execseed = 1e8*(frac(jnow));

    loop(bidx,
        midsb(bidx,m) = normal(midsc(m),stdc(m)) ;
        vmeasb(bidx,mrs) = normal(vmeas(mrs),vsd(mrs)) ;
*       ensure that the bootstrap fluxes remain within the flux bounds   
        vmeasb(bidx,mrs)$(vmeasb(bidx,mrs) > sum(r,Mapf(mrs,r)*fluxUBc(r))) = sum(r,Mapf(mrs,r)*fluxUBc(r)) ;
        vmeasb(bidx,mrs)$(vmeasb(bidx,mrs) < sum(r,Mapf(mrs,r)*fluxLBc(r))) = sum(r,Mapf(mrs,r)*fluxLBc(r)) ;
        ) ;
    
    loop(bidx,        
        
        midsc(m) = midsb(bidx,m) ;
        vmeas(mrs) = vmeasb(bidx,mrs) ;
        
        x.l(i) = xbest(i) ;
        v.l(r) = vbest(r) ;
        residual.l(m) = midsc(m) - sum(i,Mapc(m,i)*xbest(i)) ;
        residualv.l(mrs) = vmeas(mrs) - sum(r,Mapf(mrs,r)*vbest(r)) ;
        scmeas.l(m) = scmeasbest(m) ;
        scfrag.l(sf) = scfragbest(sf) ;
        z.l = zbest ;
            
        solve mfa using nlp minimizing z ;
        
        vb(bidx,r) = v.l(r) ;
        zb(bidx) = z.l ;

        ) ;
    
    Display zbest, ziter, vbest, MIDsim, vb, zb, vmeasb ;
    
    execute_unload 'Results.gdx', ziter, zbest, vbest, scmeasbest, scfragbest, MIDsim, mError, midsb, vb, zb, MIDscale ;
    
 else
    Display zbest, ziter, vbest, MIDsim, mError ;
    execute_unload 'Results.gdx', ziter, zbest, vbest, scmeasbest, scfragbest, MIDsim, mError, MIDscale ; 
)
