# Supplementary material for: Isotope-assisted metabolic flux analysis as an equality-constrained nonlinear program for improved scalability and robustness
Source: PLoS Comput Biol. 2022 Mar 24;18(3):e1009831. doi: 10.1371/journal.pcbi.1009831 (PMC8947808; doi:10.1371/journal.pcbi.1009831)
Supplement: S1 File — The text files in these folders are used as inputs to eiFlux. The text file modelfile.txt is used to specify which model to run. The GAMS scripts used by eiFlux, in the folder GAMS_Model. A demo version of eiFlux that specifically runs two models listed above, thus fully reproducing the results in this manuscript. This is a compiled Python file, eiFlux_Limited.pyc. This demo version only runs only the two models listed above. Users may change model parameters such as the time nodes, but not the models themselves. After following the instructions given in the Installation_Instructions.pdf file, users may run the eiFlux_Limited.pyc file to run the software. (ZIP) [file pcbi.1009831.s009.zip › GAMS_Model/eiFlux_GAMS_Instationary.gms]

option solveLink = 2
option SOLPRINT = silent

Sets
    i index of cumomers
    y(i) index of 0-order cumomers
    n(i) index of cumomers of nonzero order
    r index of reactions
    m index of measurements
    cidx index of restarts
    mets index of atom-containing metabolites
    metsall index of all metabolites
    t set of all time points
    te(t) set of grid time nodes
    tm(t) set of measured time points
    ra stages in collocation method
    mps index of pool size measurements
    mrs index of reaction measurements
    fn  index of net reaction inequality constraints
    sf index of fragment columns in scaling factor mapping matrix
    ;

Alias(i,j,k,k2)
Alias(n,n2)
Alias (ra,ra1)
Alias(r,r1)
Alias(mets,mets2)
    
Parameters
    Pc(r,i,i)
    Pinpc(r,i,i)
    Qc(r,k,i,i)
    Mapc(m,i)
    xi(i)
    midsc(m,tm)
    stdc(m,tm)
    vinitsc(cidx,r)
    fluxLBc(r)
    fluxUBc(r)
    Mapf(mrs,r)
    vmeas(mrs)
    vsd(mrs)
    bootflag scalar indicating to perform (1) or not to perform (0) bootstrap iterations
    poolLBc(mets)
    poolUBc(mets)
    Mpc(i,mets)
    times(t)
    rka(ra,ra)
    rkb(ra)
    rkc(ra)
    pinitsc(cidx,mets)
    S(metsall,r)
    Mpoolmap(mps,mets)
    pmeasvec(mps)
    psdvec(mps)
    Mfn(fn,r)
    Msf(m,sf)
    scflag scalar indicating to use (1) or not to use mass spec scaling factors
    fluxn(fn)
    ;
  
$GDXIN input
$load i y n r m cidx t te tm mets metsall ra mps mrs fn sf
$load Pc Pinpc Qc Mapc xi midsc stdc vinitsc fluxLBc fluxUBc bootflag poolLBc poolUBc Mpc Mapf vmeas vsd times rka rkb rkc pinitsc S Mpoolmap pmeasvec psdvec Mfn Msf scflag fluxn
$GDXIN

Variables
    z SSR Objective
    x(t,i) cumomers
    v(r) fluxes
    p(mets) pool sizes of metabolites
    p2(i) pool sizes of cumomers
    Kr(ra,te,i)
    ktemp(ra,te,i)
    residual1(m,tm)
    residualv(mrs)
    residualp(mps)
    scmeas(m,tm)
    scfrag(sf,tm)
    ;
    
x.fx(t,y) = 1 ;
Kr.fx(ra,te,y) = 0 ;

x.fx(t,i)$(ord(t)<2) = xi(i);

v.lo(r) = fluxLBc(r) ;
v.up(r) = fluxUBc(r) ;
p.lo(mets) = poolLBc(mets) ;
p.up(mets) = poolUBc(mets) ;
p2.lo(i) = sum(mets$Mpc(i,mets), Mpc(i,mets)*p.lo(mets)) ;
p2.up(i) = sum(mets$Mpc(i,mets), Mpc(i,mets)*p.up(mets)) ;

if(scflag = 0,
    scfrag.lo(sf,tm) = 1 ;
    scfrag.up(sf,tm) = 1 ;
    scmeas.lo(m,tm) = sum(sf$Msf(m,sf), Msf(m,sf)*scfrag.lo(sf,tm)) ;
    scmeas.up(m,tm) = sum(sf$Msf(m,sf), Msf(m,sf)*scfrag.up(sf,tm)) ;
    )
if(scflag = 1,
    scfrag.lo(sf,tm) = 0.01 ;
    scfrag.up(sf,tm) = 10 ;
    scmeas.lo(m,tm) = sum(sf$Msf(m,sf), Msf(m,sf)*scfrag.lo(sf,tm)) ;
    scmeas.up(m,tm) = sum(sf$Msf(m,sf), Msf(m,sf)*scfrag.up(sf,tm)) ;
    )

Parameter vconst(r), pconst(i), Mpm ;   
Parameters intL(ra,t,te), active(t,te) ;

* Generate Basis Polynomials (intL)
loop(t,
    loop(te,
        if(times(t) <= times(te) and times(t) > times(te-1),
            if(card(ra) = 2,
                active(t,te) = 1 ;
                intL(ra,t,te) = (1/(rkc(ra)-rkc(ra++1)))*(0.5*((times(t)-times(te-1))/(times(te)-times(te-1)))**2 - rkc(ra++1)*((times(t)-times(te-1))/(times(te)-times(te-1)))) ;
                )
            if(card(ra) = 3,
* Defining the set of basis functions for a 3-stage method
                active(t,te) = 1 ;   
                intL(ra,t,te) = (1/(rkc(ra)-rkc(ra++1)))*(1/(rkc(ra)-rkc(ra++2)))*((1/3)*((times(t)-times(te-1))/(times(te)-times(te-1)))**3 - 0.5*(rkc(ra++1) + rkc(ra++2))*((times(t)-times(te-1))/(times(te)-times(te-1)))**2 + rkc(ra++1)*rkc(ra++2)*((times(t)-times(te-1))/(times(te)-times(te-1)))) ;
                )
            if(card(ra) = 4,
                active(t,te) = 1 ;
* Defining the set of basis functions for a 4-stage method
                intL(ra,t,te) = (1/(rkc(ra)-rkc(ra++1)))*(1/(rkc(ra)-rkc(ra++2)))*(1/(rkc(ra)-rkc(ra++3)))*(0.25*((times(t)-times(te-1))/(times(te)-times(te-1)))**4 - (1/3)*(rkc(ra++1)+rkc(ra++2)+rkc(ra++3))*((times(t)-times(te-1))/(times(te)-times(te-1)))**3 + 0.5*(rkc(ra++1)*rkc(ra++2) + rkc(ra++1)*rkc(ra++3) + rkc(ra++2)*rkc(ra++3))*((times(t)-times(te-1))/(times(te)-times(te-1)))**2 - rkc(ra++1)*rkc(ra++2)*rkc(ra++3)*((times(t)-times(te-1))/(times(te)-times(te-1)))) ;
                )
            if(card(ra) = 5,
                active(t,te) = 1 ;
* Defining the set of basis functions for a 4-stage method
                intL(ra,t,te) = (1/(rkc(ra)-rkc(ra++1)))*(1/(rkc(ra)-rkc(ra++2)))*(1/(rkc(ra)-rkc(ra++3)))*(1/(rkc(ra)-rkc(ra++4)))*((1/5)*((times(t)-times(te-1))/(times(te)-times(te-1)))**5 - (1/4)*(rkc(ra++1)+rkc(ra++2)+rkc(ra++3)+rkc(ra++4))*((times(t)-times(te-1))/(times(te)-times(te-1)))**4 + (1/3)*(rkc(ra++1)*rkc(ra++2)+rkc(ra++1)*rkc(ra++3)+rkc(ra++2)*rkc(ra++3)+rkc(ra++1)*rkc(ra++4)+rkc(ra++2)*rkc(ra++4)+rkc(ra++3)*rkc(ra++4))*((times(t)-times(te-1))/(times(te)-times(te-1)))**3 + 0.5*(-rkc(ra++1)*rkc(ra++2)*rkc(ra++3)-rkc(ra++1)*rkc(ra++2)*rkc(ra++4)-rkc(ra++1)*rkc(ra++3)*rkc(ra++4)-rkc(ra++2)*rkc(ra++3)*rkc(ra++4))*((times(t)-times(te-1))/(times(te)-times(te-1)))**2 + rkc(ra++1)*rkc(ra++2)*rkc(ra++3)*rkc(ra++4)*((times(t)-times(te-1))/(times(te)-times(te-1)))) ;
                )
            )
        )
    )
Equations
    stoicheqn
    pooleqn
    keqn
    cumomerbal
    cumomerbalcon
    instateqn
    instatconeqn
    reseqn1
    reseqnv
    reseqnp
    ssrobj
    x2eqn
    fluxneteqn
    sfeqn
    ;

stoicheqn(metsall) .. sum(r$S(metsall,r), S(metsall,r)*v(r)) =e= 0 ;

pooleqn(i) .. p2(i) =e= sum(mets$Mpc(i,mets),Mpc(i,mets)*p(mets)) ;

keqn(ra,te,i)$(ord(te)>1) .. ktemp(ra,te,i) =e= x(te-1,i) + sum(ra1,rka(ra,ra1)*Kr(ra1,te,i)) ;

cumomerbal(ra,te,k)$(ord(te)>1) .. p2(k)*Kr(ra,te,k) =e= (times(te)-times(te-1))*(0.5*sum((r,i,j)$Qc(r,k,i,j), v(r)*ktemp(ra,te,i)*Qc(r,k,i,j)*ktemp(ra,te,j))
                                                    + sum((r,j)$Pc(r,k,j), v(r)*Pc(r,k,j)*ktemp(ra,te,j))
                                                    + sum((r,j)$Pinpc(r,k,j), v(r)*Pinpc(r,k,j)*xi(j))) ;
                
cumomerbalcon(ra,te,n)$(ord(te)>1) .. pconst(n)*Kr(ra,te,n) =e= (times(te)-times(te-1))*(0.5*sum((r,i,j)$Qc(r,n,i,j), vconst(r)*ktemp(ra,te,i)*Qc(r,n,i,j)*ktemp(ra,te,j))
                + sum((r,j)$Pc(r,n,j), vconst(r)*Pc(r,n,j)*ktemp(ra,te,j))
                + sum((r,j)$Pinpc(r,n,j), vconst(r)*Pinpc(r,n,j)*xi(j)))    ;
           
instateqn(t,te,i)$(active(t,te)) .. x(t,i) =e= x(te-1,i) + sum(ra,intL(ra,t,te)*Kr(ra,te,i)) ;
instatconeqn(t,te,n)$active(t,te) .. x(t,n) =e= x(te-1,n) + sum(ra,intL(ra,t,te)*Kr(ra,te,n)) ;

fluxneteqn(fn) .. sum(r,Mfn(fn,r)*v(r)) =g= fluxn(fn) ;

sfeqn(m,tm) .. scmeas(m,tm) =e= sum(sf$Msf(m,sf), Msf(m,sf)*scfrag(sf,tm)) ;

reseqn1(m,tm) .. residual1(m,tm) =e= (scmeas(m,tm)*midsc(m,tm)-sum(i,Mapc(m,i)*x(tm,i)))/stdc(m,tm) ;
reseqnv(mrs) .. residualv(mrs) =e= vmeas(mrs) - sum(r$Mapf(mrs,r),Mapf(mrs,r)*v(r)) ;
reseqnp(mps) .. residualp(mps) =e= pmeasvec(mps) - sum(mets$Mpoolmap(mps,mets),Mpoolmap(mps,mets)*p(mets)) ;
          
ssrobj .. z =e= sum(tm,sum(m,sqr(residual1(m,tm)))) + sum(mrs,sqr(residualv(mrs)/vsd(mrs))) + sum(mps, sqr(residualp(mps)/psdvec(mps)))   ;

p2.scale(k) = smin(mets,poolLBc(mets)) ;
p.scale(mets) = smin(mets2,poolLBc(mets2)) ;

option nlp = conopt4  ;
option CNS = conopt4  ;
option reslim = 20000;
option iterlim = 1000;

Model initx /keqn, cumomerbalcon, instatconeqn/;
Model mfa /stoicheqn, pooleqn, keqn, cumomerbal, instateqn, fluxneteqn, ssrobj, sfeqn, reseqn1, reseqnv, reseqnp/ ;

$onecho > conopt4.opt
LFILOG 10
LFILOS 10
LFNICR 20000
Lim_SlowPrg 1000
Frq_Rescale 1
Flg_2DDir 1
$offecho

mfa.scaleopt = 1 ;
initx.scaleopt = 1 ;
mfa.optfile = 1;
initx.optfile = 1;


Parameter MIDsim(m,tm), mError(m,tm), ziter(cidx), zbest, xbest(t,i), vbest(r), vbestmar(r), pbestmar(mets), pbest(mets),
            ktempbest(ra,t,i), p2best(i), res1best(m,tm), Krbest(ra,te,i), scmeasbest(m,tm), scfragbest(sf,tm), Krmeas(ra,te,m), MIDinit(m), MIDscale(m,tm) ;
    zbest = 10E12    ;

loop(cidx,
vconst(r) = vinitsc(cidx,r)   ;
pconst(i) = sum(mets$Mpc(i,mets),Mpc(i,mets)*pinitsc(cidx,mets)) ;
x.l(t,i) = xi(i) ;

solve initx using CNS   ;
    v.l(r) = vconst(r)  ;
    p.l(mets) = pinitsc(cidx,mets) ;
    p2.l(i) = sum(mets$Mpc(i,mets),Mpc(i,mets)*p.l(mets)) ;
    residual1.l(m,tm) = (midsc(m,tm)-sum(i,Mapc(m,i)*x.l(tm,i)))/stdc(m,tm) ;
    residualv.l(mrs) = vmeas(mrs) - sum(r,Mapf(mrs,r)*v.l(r)) ;
    residualp.l(mps) = pmeasvec(mps) - sum(mets$Mpoolmap(mps,mets),Mpoolmap(mps,mets)*p.l(mets)) ;
    z.l = sum(tm,sum(m,sqr(residual1.l(m,tm)))) + sum(mrs,sqr(residualv.l(mrs)/vsd(mrs))) + sum(mps, sqr(residualp.l(mps)/psdvec(mps)))   ;
    Kr.l(ra1,te,y) = 0 ;
    ktemp.l(ra,te,i) = x.l(te-1,i) + sum(ra1,rka(ra,ra1)*Kr.l(ra1,te,i)) ;
    scmeas.l(m,tm) = 1 ;
    scfrag.l(sf,tm) = 1 ;
Solve mfa using nlp minimizing z    ;
    if (z.l = 0,
*       Accounts for GAMS bug that sets z.l = 0 in some situations
        z.l = 10E9
        ) ;
    ziter(cidx) = z.l;
    if (ziter(cidx) < zbest,
        zbest = ziter(cidx);
        xbest(t,i) = x.l(t,i);
        vbest(r) = v.l(r);
        vbestmar(r) = v.m(r);
        pbest(mets) = p.l(mets);
        pbestmar(mets) = p.m(mets) ;
        ktempbest(ra,te,i) = ktemp.l(ra,te,i);
        Krbest(ra,te,i) = Kr.l(ra,te,i);
        p2best(i) = p2.l(i);
        res1best(m,tm) = residual1.l(m,tm) ;
        Krbest(ra,te,i) = Kr.l(ra,te,i);
        scmeasbest(m,tm) = scmeas.l(m,tm) ;
        scfragbest(sf,tm) = scfrag.l(sf,tm) ;
        )
*   These two statements are to ensure that in the (very unlikely) event that the previous optimal solution
*   has an overflow value for Kr or ktemp, this value is not used as the initial starting point for the next optimization.
    if (smax((ra,te,i),Kr.l(ra,te,i)) > 1E14,
        Kr.l(ra,te,i) = Krbest(ra,te,i) ;
        ktemp.l(ra,te,i) = ktempbest(ra,te,i) ;
        )
    if (smax((ra,te,i),ktemp.l(ra,te,i)) > 1e14,
        Kr.l(ra,te,i) = Krbest(ra,te,i) ;
        ktemp.l(ra,te,i) = ktempbest(ra,te,i) ;
        )
    )   ;

MIDsim(m,tm) = sum(i,Mapc(m,i)*xbest(tm,i))   ;
mError(m,tm) = sqr((scmeasbest(m,tm)*midsc(m,tm)-MIDsim(m,tm))/stdc(m,tm))   ;
Krmeas(ra,te,m) = sum(i,Mapc(m,i)*Krbest(ra,te,i)) ;
MIDscale(m,tm) = scmeasbest(m,tm)*midsc(m,tm) ;

* store entries of zero in Krmeas(ra,te,m) as eps for export to python
Krmeas(ra,te,m)$(not Krmeas(ra,te,m) and ord(te)>1) = eps ;
MIDinit(m) = sum(i,Mapc(m,i)*xi(i)) ;
MIDinit(m)$(not MIDinit(m)) = eps ;
option decimals = 4 ;
Display zbest, ziter, vbest, vbestmar, pbest, pbestmar, MIDsim ;

* BOOTSTRAPPING

Set bidx number of bootstraps ;
Parameter midsb(bidx,m,tm), vmeasb(bidx,mrs), pmeasb(bidx,mps), MIDsimb(bidx,m,tm), vb(bidx,r), zb(bidx), pb(bidx,mets)  ;
$GDXIN input
$load bidx
$GDXIN

if(bootflag = 1,
    execseed = 1e8*(frac(jnow));

    loop(bidx,
        midsb(bidx,m,tm) = normal(midsc(m,tm),stdc(m,tm)) ;
        vmeasb(bidx,mrs) = normal(vmeas(mrs),vsd(mrs)) ;
        pmeasb(bidx,mps) = normal(pmeasvec(mps),psdvec(mps)) ;
        
*       ensure that the bootstrap fluxes remain within the flux bounds        
        vmeasb(bidx,mrs)$(vmeasb(bidx,mrs) > sum(r,Mapf(mrs,r)*fluxUBc(r))) = sum(r,Mapf(mrs,r)*fluxUBc(r)) ;
        vmeasb(bidx,mrs)$(vmeasb(bidx,mrs) < sum(r,Mapf(mrs,r)*fluxLBc(r))) = sum(r,Mapf(mrs,r)*fluxLBc(r)) ;
        
*       ensure that the bootstrap pools remain within the pool bounds   
        pmeasb(bidx,mps)$(pmeasb(bidx,mps) > sum(mets,Mpoolmap(mps,mets)*poolUBc(mets))) = sum(mets,Mpoolmap(mps,mets)*poolUBc(mets)) ;
        pmeasb(bidx,mps)$(pmeasb(bidx,mps) < sum(mets,Mpoolmap(mps,mets)*poolLBc(mets))) = sum(mets,Mpoolmap(mps,mets)*poolLBc(mets)) ;
        ) ;
        
    loop(bidx, 
        midsc(m,tm) = midsb(bidx,m,tm) ;
        vmeas(mrs) = vmeasb(bidx,mrs) ;
        pmeasvec(mps) = pmeasb(bidx,mps) ;
        
        x.l(t,i) = xbest(t,i) ;
        v.l(r) = vbest(r) ;
        p.l(mets) = pbest(mets) ;
        p2.l(i) = p2best(i) ;
        ktemp.l(ra,te,i) = ktempbest(ra,te,i) ;
        Kr.l(ra,te,i) = Krbest(ra,te,i) ;
        scmeas.l(m,tm) = scmeasbest(m,tm) ;
        scfrag.l(sf,tm) = scfragbest(sf,tm) ;
        residual1.l(m,tm) = (midsb(bidx,m,tm)-sum(i,Mapc(m,i)*xbest(tm,i)))/stdc(m,tm) ;
        residualv.l(mrs) = vmeas(mrs) - sum(r,Mapf(mrs,r)*vbest(r)) ;
        residualp.l(mps) = pmeasvec(mps) - sum(mets$Mpoolmap(mps,mets),Mpoolmap(mps,mets)*pbest(mets)) ;
        z.l = zbest   ;
        
        solve mfa using nlp minimizing z ;
        
        vb(bidx,r) = v.l(r) ;
        zb(bidx) = z.l ;
        pb(bidx,mets) = p.l(mets)
    ) ;
    
    Display zbest, ziter, vbest, MIDsim, vb, zb, pb, vmeasb, pmeasb ;
    
    execute_unload 'Results.gdx', ziter, zbest, vbest, pbest, scmeasbest, scfragbest, MIDsim, mError, midsb, vb, zb, pb, Krmeas, MIDinit, MIDscale ;
    
 else
    Display zbest, ziter, vbest, MIDsim ;
    execute_unload 'Results.gdx', ziter, zbest, vbest, pbest, scmeasbest, scfragbest, MIDsim, mError, Krmeas, MIDinit, MIDscale ;
    )
