# Supplementary material for: Isotope-assisted metabolic flux analysis as an equality-constrained nonlinear program for improved scalability and robustness
Source: PLoS Comput Biol. 2022 Mar 24;18(3):e1009831. doi: 10.1371/journal.pcbi.1009831 (PMC8947808; doi:10.1371/journal.pcbi.1009831)
Supplement: S1 File — The text files in these folders are used as inputs to eiFlux. The text file modelfile.txt is used to specify which model to run. The GAMS scripts used by eiFlux, in the folder GAMS_Model. A demo version of eiFlux that specifically runs two models listed above, thus fully reproducing the results in this manuscript. This is a compiled Python file, eiFlux_Limited.pyc. This demo version only runs only the two models listed above. Users may change model parameters such as the time nodes, but not the models themselves. After following the instructions given in the Installation_Instructions.pdf file, users may run the eiFlux_Limited.pyc file to run the software. (ZIP) [file pcbi.1009831.s009.zip › Synechocystis_GSM_Model/Flux_Result_GSM.xlsx]

## Sheet: Net_Fluxes
Name	Value	SD
rxn00340	0.236786	0.184309
rxn00527	0.014068	2.98668e-06
rxn00293	0.0245069	5.20825e-06
rxn00461	0.00612673	1.28674e-06
rxn01485	0.0245069	5.20825e-06
rxn02285	0.00612673	1.28674e-06
rxn03638	0.0245069	5.20825e-06
rxn00395	0.545685	0.340493
rxn00467	0.038405	8.15095e-06
rxn00929	0.038405	8.15095e-06
rxn00346	0.000139892	4.47214e-08
Ec_biomass_SynAuto	0.242854	5.15519e-05
rxn01487	0.0013319	2.95972e-07
rxn03907	0.0139512	2.98685e-06
rxn03908	0.0139512	2.98685e-06
rxn03909	0.0139512	2.98685e-06
rxn03910	0.0139512	2.98685e-06
rxn03958	0.0139512	2.98685e-06
rxn04113	0.0139512	2.98685e-06
rxn05004	6.3929e-05	7.32569e-19
rxn07332	6.74451e-05	7.73043e-08
rxn07333	6.74451e-05	7.73043e-08
rxn07334	5.78572e-05	2.71322e-19
rxn07335	3.51e-06	4.57856e-20
rxn00194	8.66e-08	0.00150593
rxn01204	8.66e-08	0.00150593
rxn00509	9.15e-08	0.00154417
CA	9.92973	0.154228
rxn00018	9.92973	0.0254538
rxn01111	9.92983	0.0271574
rxn01334	-6.05018	0.540432
rxn01345	6.05018	1.60361
rxn00781	8.3e-08	0.40265
rxn00782	17.7198	0.404153
rxn01100	17.7198	0.0413438
rxn00248	0.709992	0.339931
rxn00747	7.24125	0.0221802
rxn00777	3.15674	0.00755837
ppp_hlf1	-6.65305	0.142308
ppp_hlf2	3.30534	631.822
ppp_hlf3	3.34771	0.139808
rxn01343	1.01e-07	1.44532
rxn00549	1.04777	0.273753
rxn00786	1.04777	0.539231
rxn01116	6.7038	0.0151209
rxn00148	25.4236	2.08848
rxn00251	0.420376	0.00688174
BCAROHX	0.000151123	4.47214e-08
BCAROHX2	0.000151123	4.47214e-08
PHYTEDH1	9.58e-08	0.000259222
PHYTEDH2	0.00101936	0.000259171
PHYTFDH1	9.58e-08	0.000255095
PHYTFDH2	0.00101936	0.00025506
rxn01489	0.00101946	2.67131e-07
rxn03646	0.00101936	2.59921e-07
rxn03648_mod	0.000156068	4.47214e-08
rxn06790	0.00101946	2.67131e-07
rxn06792	0.00101946	2.67131e-07
rxn11573	1e-07	0
rxn11574	0.000627344	1.66732e-07
rxn00154	1e-07	0.0575517
rxn00199	1e-07	3.21448e-06
rxn00203	1e-07	0.000360188
rxn00508	1e-07	0.00016804
rxn01387	1e-07	3.21448e-06
rxn01871	0.850532	0.414085
rxn01241	0.852475	0.4142
rxn01242	0.859384	0.40498
rxn00799	-0.710093	0.339462
rxn00647	0.00862224	0.0189551
rxn01416	0.00862224	0.0189551
rxn02230	0.00862224	0.0189551
rxn05733	0.00862224	0.0189551
rxn00423	0.0161153	0.018955
rxn00649	0.00749304	1.58339e-06
rxn00283	0.0122535	2.62781e-06
rxn00851	0.00612673	1.28674e-06
rxn00193	0.00612673	1.28674e-06
rxn00184	-1.64805	0.339141
rxn00189	1e-07	0
rxn02008	0.00612673	1.28674e-06
rxn02286	0.00612673	1.28674e-06
DM_5mdru1p	0.00163788	3.36973e-07
EX_2-Oxoglutarate	1e-07	4.47214e-08
EX_Acetate	1e-07	6.39515e-06
EX_Biomass	0.242854	5.15519e-05
EX_Calcium	0.00109576	2.32189e-07
EX_Citrate	1e-07	0
EX_CO2	1.19148	0.0247747
EX_Co2+	0.000789836	1.41336e-07
EX_Cu2+	0.000730506	1.34164e-07
EX_Fe2+	0.00181765	1.22488e-06
EX_Fe3+	0.0016555	1.23134e-06
EX_Fumarate	1e-07	0.0023035
EX_glycogen	9.87e-08	6.53956e-05
EX_H+	11.9969	0.0211695
EX_H2CO3	10.002	6.84242e-06
EX_H2O	4.33912	0.016381
EX_L-Glutamate	9.28e-08	9.99198e-08
EX_L-Malate	1e-07	0.00222648
EX_Mg	0.00264646	6.06111e-07
EX_Mn2+	0.000735606	1.41336e-07
EX_Molybdate	0.000735679	1.41336e-07
EX_Nitrate	1.57037	0.000333043
EX_O2	12.5332	0.019604
EX_PHLIM	145	0.543797
EX_PHO1	54.3895	1.48581
EX_PHO2	90.6105	1.59208
EX_Phosphate	0.16873	3.55055e-05
EX_Potassium	0.041091	8.735e-06
EX_Pyruvate	1e-07	0
EX_Sodium	0.00091969	1.84304e-07
EX_Succinate	1e-07	0.00193071
EX_Sulfate	0.0318838	6.75537e-06
EX_Zinc	0.000730506	1.34164e-07
Sink_rdmbzi	5.41565e-05	5.49427e-19
AG3P_OAT182	0.0068722	1.45992e-06
AG3P_OAT183	0.000453645	8.94427e-08
AGPAT181	0.00115752	2.27947e-07
AGPAT1836912	0.00635853	1.28674e-06
AGPAT184691215	0.000257843	4.47214e-08
CDGS_182	0.00125854	2.32189e-07
CDGS_183	0.000314424	1.33565e-07
DASYN181	0.000123916	5.69776e-19
DASYN1836912	2.42e-07	0
DASYN184691215	2.42e-07	0
DES_6	0.000515687	8.94427e-08
DES_6B	0.0127171	2.70893e-06
Desat12	0.0278844	5.95153e-06
Desat15	0.00142298	2.95972e-07
Desat9	9.9e-08	0.000910616
G3P_AT182	0.0068722	1.45992e-06
G3P_AT183	0.000453645	8.94427e-08
G3PAT181	0.00115752	2.27947e-07
G3PAT1836912	0.000257843	4.47214e-08
G3PAT184691215	0.00635853	1.28674e-06
PGP_Phos182	0.00125854	2.32189e-07
PGP_Phos183	0.000314424	1.33565e-07
PGPP181	0.000123916	5.69776e-19
PGPP1836912	2.42e-07	0
PGPP184691215	2.42e-07	0
PGPS_182	0.00125854	2.32189e-07
PGPS_183	0.000314424	1.33565e-07
PGSA181	0.000123916	5.69776e-19
PGSA1836912	2.42e-07	0
PGSA184691215	2.42e-07	0
rxn05322	0.100933	0.00916149
rxn05323	0.0409022	0.00450555
rxn05324	0.0654091	0.00689544
rxn05325	0.100933	0.011151
rxn05326	0.100933	0.00725146
rxn05327	0.0654091	0.00734573
rxn05328	0.0409022	0.00425161
rxn05329	0.100933	2.13599e-05
rxn05330	0.100933	2.13599e-05
rxn05331	0.0654092	0.000910672
rxn05332	0.0409023	0.000910626
rxn05333	0.100933	2.13599e-05
rxn05334	0.100933	2.13599e-05
rxn05335	0.0409023	0.000910626
rxn05336	0.0409023	0.000910626
rxn05337	0.100933	2.13599e-05
rxn05338	0.100933	2.13599e-05
rxn05339	0.100933	2.13599e-05
rxn05340	0.0654092	0.000910672
rxn05341	0.100933	2.13599e-05
rxn05342	0.0654092	0.000910672
rxn05343	0.100933	2.13599e-05
rxn05344	0.0409023	0.000910626
rxn05345	0.0654092	0.000910672
rxn05346	0.100933	2.13599e-05
rxn05347	1e-07	0.0133335
rxn05348	0.0654092	0.000910672
rxn05350	0.100933	2.13599e-05
rxn05351	9.75e-08	0.00446493
rxn05352	1e-07	0.0111506
rxn05353	9.65e-08	0.00916104
rxn05355	9.71e-08	0.00684297
rxn05356	9.71e-08	0.00729647
rxn05357	9.66e-08	0.00725093
rxn05465	0.715134	0.0133325
rxn07576	0.000598413	0.000910615
rxn07577	0.000598413	0.000910615
rxn07578	0.000598413	0.000910615
rxn07579	0.000598413	0.000910615
rxn07976	0.0355234	0.000910675
rxn07977	0.0355234	0.000910675
rxn07978	0.0355234	0.000910675
rxn07980	0.0325144	0.000910668
rxn07987	0.0355234	0.000910675
rxn07989	0.0355234	0.000910675
rxn07991	0.0355234	0.000910675
rxn07993	0.0325144	0.000910668
rxn07997	0.0355234	0.000910675
rxn07998	0.0355234	0.000910675
rxn08000	0.0355234	0.000910675
rxn08002	0.0325144	0.000910668
rxn08086	0.0201519	4.28988e-06
rxn08087	0.00150449	3.56312e-07
rxn08088_mod	0.000299157	6.31821e-08
rxn08089	0.00115752	2.27947e-07
rxn08309	0.00194199	4.28185e-07
rxn08310	3.31059e-05	5.42644e-20
rxn08311	6.6581e-05	2.30624e-19
rxn08312	0.000123916	5.69776e-19
rxn08386	0.0355233	0.00527473
rxn08387	9.97e-08	0.00520369
rxn08390	0.0355233	0.00526983
rxn08391	9.97e-08	0.00517696
rxn08393_mod	1e-07	0.00417245
rxn08394	0.0355233	0.00522932
rxn08395	9.97e-08	0.00508199
rxn08398	0.0325143	0.00544515
rxn08399	1e-07	0.00530929
rxn08549	0.0201519	4.28988e-06
rxn08550	0.00150449	3.56312e-07
rxn08551_mod	0.000299157	6.31821e-08
rxn08552	0.00115752	2.27947e-07
rxn08766	0.100933	0.0133337
rxn08861	1e-07	0.0133335
rxn09104	0.00194199	4.28185e-07
rxn09105	3.31059e-05	5.42644e-20
rxn09106	6.6581e-05	2.30624e-19
rxn09107	0.000123916	5.69776e-19
rxn09111	0.00194199	4.28185e-07
rxn09112	3.31059e-05	5.42644e-20
rxn09113	6.6581e-05	2.30624e-19
rxn09114	0.000123916	5.69776e-19
rxn09280	0.0355234	0.000910675
rxn00299	0.000216779	4.47214e-08
rxn01257	0.000216779	4.47214e-08
rxn01314	1e-07	0
rxn01603	0.000216779	4.47214e-08
rxn02201	0.000216779	4.47214e-08
rxn02503	0.000216779	4.47214e-08
rxn02504	0.000216779	4.47214e-08
rxn03168	0.000216779	4.47214e-08
rxn03173	0.000216779	4.47214e-08
rxn03841	0.000216779	4.47214e-08
rxn00686	0.00662862	1.38658e-06
rxn09498	0.00194298	0.003747
rxn00214	0.0341381	7.23681e-06
rxn06937	0.00819164	1.72526e-06
rxn00555	0.0245069	5.20825e-06
rxn00260	0.973014	0.338733
rxn00069	5.33e-08	0.0014702
rxn00187	0.261903	0.00225859
rxn00790	0.0786984	1.67113e-05
rxn00917	1e-07	0
rxn00414	9.83e-08	0
rxn00351	5.41565e-05	5.49427e-19
rxn00646	5.41565e-05	5.49427e-19
rxn01406	0.00163788	3.36973e-07
rxn01115	0.0696105	0.0179927
rxn00198	0.157254	0.00155907
rxn09499	0.00194298	0.003747
rxn00165	1e-07	0.000767217
rxn01069	0.0816533	1.73263e-05
rxn01300	0.0816533	1.73263e-05
rxn06377	0.00194298	0.00390429
rxn06493	0.00194298	0.00390429
rxn00459	1.89216	0.0327255
rxn01106	-1.89105	0.0328057
r_phresp	0.00121264	0.00217356
GAK	0.00111264	0.00217356
rxn00272	-0.000995855	0.00683962
rxn00325	9.47e-08	9.41956e-06
rxn00333	1e-07	1.14142e-05
rxn00373	9.47e-08	9.41956e-06
rxn00979	0.000216779	4.47214e-08
rxn00980	1e-07	0.00636281
rxn02251	1e-07	0.00636281
rxn11933	0.000216779	0.00636284
rxn11978	0.000542372	0.0040629
sersyn	0.248551	0.0191829
rxn00256	0.157354	0.00155905
rxn00973	0.157254	0.00155905
rxn00691	1e-07	0.00406294
rxn00907	0.168012	0.00406264
rxn01211	0.168012	0.00406264
rxn00789	0.0105613	2.26576e-06
rxn00859	0.00666613	0.000307727
rxn00863	0.00389512	0.00030778
rxn02159	0.00389512	0.00030778
rxn02160	0.0105613	2.26576e-06
rxn02320	0.0105613	2.26576e-06
rxn02473	0.0105613	2.26576e-06
rxn02834	0.0105613	2.26576e-06
rxn02835	0.0105613	2.26576e-06
rxn03135	0.0105613	2.26576e-06
rxn03175	0.0105613	2.26576e-06
DGaS_160	0.00504336	1.12308e-06
DGaS_161	0.00037249	1.59897e-07
DGaS_180	8.62619e-05	4.47214e-08
DGaS_181	0.000112728	5.29078e-19
DGaS_182	0.00128754	2.32189e-07
DGaS_183	3.67585e-05	1.35661e-20
DGDG181	0.000112728	5.29078e-19
DGDG1836912	0.0028006	5.64835e-07
DGDG184691215	0.000151937	4.47214e-08
GaT_160	0.0124089	2.60143e-06
GaT_161	0.000801201	2.04351e-07
GaT_180	0.000105238	4.47214e-08
GaT_181	0.000288431	1.33565e-07
GaT_182	0.00363284	7.65226e-07
GaT_183	5.43287e-05	4.47214e-08
MGDG181	0.000288431	1.33565e-07
MGDG1836912	0.00629697	1.35557e-06
MGDG184691215	0.000257358	1.08994e-07
P_Phos182	0.00561365	1.15437e-06
P_Phos183	0.000139221	4.47214e-08
PAPA181	0.00103361	1.84304e-07
PAPA1836912	0.00635828	1.36612e-06
PAPA184691215	0.000257601	4.47214e-08
rxn00612	0.0420758	8.92198e-06
rxn04027	0.0102162	2.18108e-06
rxn09065	0.01821	3.8517e-06
rxn09066	0.00147138	3.51031e-07
rxn09067	0.000232576	4.47214e-08
rxn09068	0.00103361	1.84304e-07
SQD2_181	0.000745175	1.66732e-07
SQD2_183	6.1311e-05	4.47214e-08
SQD2_184	2.42e-07	0
SQVT_160	0.00580106	1.24559e-06
SQVT_161	0.000670181	1.66732e-07
SQVT_180	0.000127338	4.47214e-08
SQVT_181	0.000745175	1.66732e-07
SQVT_182	0.00198082	4.21254e-07
SQVT_183	8.48922e-05	1.09885e-18
rxn03130	0.00612673	1.28674e-06
rxn03146	0.0122535	2.62781e-06
rxn03159	0.00612673	1.28674e-06
rxn06723	0.0122535	2.62781e-06
rxn06729	0.0122535	2.62781e-06
rxn00313	0.0255604	5.47022e-06
rxn01644	0.0316872	6.71402e-06
rxn01973	0.0316872	6.71402e-06
rxn01974	0.0316872	6.71402e-06
rxn02928	0.0316871	0.00479408
rxn02929	1e-07	0.00479394
rxn03087	0.0316872	6.71402e-06
rxn00337	0.126595	2.68834e-05
rxn01301	0.0949081	2.01281e-05
rxn01643	0.126595	2.68834e-05
rxn02011	0.00612673	1.28674e-06
rxn03164	0.00612673	1.28674e-06
rxn03031	0.0316872	6.71402e-06
rxn00126	0.00346678	7.2366e-07
rxn00141	0.00177474	3.78818e-07
rxn03057	0.00163788	3.36973e-07
rxn00693	0.0150296	3.16394e-06
rxn00127	0.00163788	3.36973e-07
rxn01022	0.00163788	3.36973e-07
rxn00001	1.59459	0.48437
rxn00006	0.0762934	2.19184e-05
rxn00106	5.41565e-05	5.49427e-19
ATPm	1.07e-07	0.201342
rxn00077	3.99891e-05	4.25595e-06
rxn00083	3.31e-08	0.0313279
rxn00138	0.000553131	1.48135e-07
rxn00190	1e-07	0
rxn00338	0.000553231	1.66732e-07
rxn02155	0.000553231	1.66732e-07
rxn02402	0.000553231	1.66732e-07
rxn02988	0.000553231	1.66732e-07
rxn00102	0	0.403181
rxn00908	0.00959831	0.00663258
rxn05893	1.57037	0.000333043
rxn05894	1.57037	0.000333043
rxn12822	1.06e-07	0.000804582
rxn00416	1e-07	0.000868527
rxn00342	0.210011	0.184325
rxn00137	0.0309641	6.56529e-06
rxn00442	0.00039935	1.33565e-07
rxn02374	0.038405	8.15095e-06
rxn02898	0.00039935	1.33565e-07
rxn03398	0.00039935	1.33565e-07
rxn05031	0.00101946	2.67131e-07
rxn05937	21.0054	0.643499
rxn01268	1e-07	0.0028075
rxn06600	0.00194298	0.00390429
rxn04954	0.0150837	3.16932e-06
rxn00692	-0.176218	0.00381276
rxn01520	0.00641184	1.34492e-06
FTR	6.1e-08	0.0120978
ATP_syn_l	22.411	0.49044
ATP_syn_p	0.940994	0.421603
CBFC2pp	5.5543e-05	0.245649
CBFCpp	1.24648	0.675586
CYO1b2pp_syn	1.24648	0.675586
CYO1bpp_syn	0.000597915	0.24605
CYTBDpp	1e-07	6.34595e-05
NDH1_1p	1e-07	0.001147
NDH1_1u	1e-07	0
NDH1_2p	0.41417	0.516613
NDH1_2u	0.633627	0.348092
NDH2_syn	1.01e-07	0.00327485
SUCDu_syn	-0.000123875	0.00433311
PPNCL	0.000139892	4.47214e-08
rxn00100	0.000139892	4.47214e-08
rxn00912	0.000139892	4.47214e-08
rxn01790	0.000139892	4.47214e-08
rxn02175	0.000139892	4.47214e-08
rxn02186	0.124343	2.63367e-05
rxn02341	0.000139892	4.47214e-08
rxn12510	0.000139892	4.47214e-08
rxn01791	0.000139892	4.47214e-08
rxn00003	0.124343	2.63367e-05
rxn00898	0.124343	2.63367e-05
rxn00903	0.0489206	1.03573e-05
rxn01333	2.71948	0.540417
rxn01476	0.0696105	0.0179927
rxn00545	7.1e-08	0.739858
rxn00604	0.0696105	0.0179927
rxn00770	0.173771	3.6855e-05
rxn03408	0.00612673	1.28674e-06
rxn03843	1.3e-05	6.78305e-21
rxn03901	0.00612673	1.28674e-06
rxn03904	0.00612673	1.28674e-06
PPTGF_Syn	0.00612673	1.28674e-06
PPTGS_Syn	0.00612673	1.28674e-06
rxn00474	0.0040057	0.00021461
rxn00726	0.00658004	1.40462e-06
rxn00727	1e-07	0
rxn00791	0.00658014	1.40714e-06
rxn01000	0.0210464	4.49277e-06
rxn01255	0.0424901	9.01863e-06
rxn01256	0.0352396	7.4172e-06
rxn01269	0.0141932	0.00280753
rxn01332	0.0424901	9.01863e-06
rxn01739	0.0424901	9.01863e-06
rxn01740	0.0424901	9.01863e-06
rxn01964	0.00257444	0.000214619
rxn02212	0.0424901	9.01863e-06
rxn02213	0.0424901	9.01863e-06
rxn02476	0.0424901	9.01863e-06
rxn02507	0.00658014	1.40714e-06
rxn02508	0.00658014	1.40714e-06
rxn00493	0.0210464	4.49277e-06
CBFC2	18.4661	3.17399
CBFCu	27.4726	2.94583
CYO1b_syn	16.9645	2.19024
CYO1b2_syn	1.77947	1.6806
CYTBDu	1e-07	0
FQR	1e-07	0
MEHLER	2.04e-07	0
PSI	25.6932	2.55402
PSI_2	1.50162	2.45368
PSII	45.3052	0.796042
SUCDpp_syn	1.02e-07	0.00426964
CYRDAR	2.70783e-05	2.74714e-19
MPOMC2	0.000807047	2.04351e-07
MPOMMM2	0.000807047	2.04351e-07
MPOMOR2	0.000807047	2.04351e-07
R05217	5.41565e-05	5.49427e-19
rxn00029	0.00409582	8.59722e-07
rxn00060a	0.00102395	2.04351e-07
rxn00060b	0.00102395	2.04351e-07
rxn00060c	0.00102395	2.04351e-07
rxn00060d	0.00102395	2.04351e-07
rxn00068	9.97e-08	5.83006e-07
rxn00224	0.00016255	4.61247e-19
rxn01629	0.00819164	1.72526e-06
rxn02264	0.00102395	2.04351e-07
rxn02287	-5.43452e-07	5.90944e-06
rxn02288	0.000969798	1.89546e-07
rxn02303	0.000969798	1.89546e-07
rxn02733	0.000807248	2.04351e-07
rxn02775	5.41565e-05	5.49427e-19
rxn02959	0.000807248	2.04351e-07
rxn03491	5.41565e-05	5.49427e-19
rxn03492	5.41565e-05	5.49427e-19
rxn03512	5.41565e-05	5.49427e-19
rxn03513	5.41565e-05	5.49427e-19
rxn03514	5.41565e-05	5.49427e-19
rxn03535	5.41565e-05	5.49427e-19
rxn03537	5.41565e-05	5.49427e-19
rxn03538	5.41565e-05	5.49427e-19
rxn03540	5.41565e-05	5.49427e-19
rxn03542_mod	5.41565e-05	5.49427e-19
rxn04049	5.41565e-05	5.49427e-19
rxn04152	1.01e-07	0
rxn04152_an	1e-07	0
rxn04153	1.01e-07	0
rxn04153_an	1e-07	0
rxn04154	1e-07	0
rxn04154_an	1.01e-07	0
rxn04159	0.000807248	2.04351e-07
rxn04161	0.000807248	2.04351e-07
rxn04162	0.000807248	2.04351e-07
rxn04384	5.41565e-05	5.49427e-19
rxn05005	5.47e-05	5.90224e-06
rxn05006	5.47e-05	5.90224e-06
rxn06591	0.00819164	1.72526e-06
rxn06887	5.41565e-05	5.49427e-19
rxn08707	0.000108313	4.47214e-08
rxn09179	0.000969798	1.89546e-07
rxn12825	5.41565e-05	5.49427e-19
THRPD	5.41565e-05	5.49427e-19
THRPS	5.41565e-05	5.49427e-19
rxn00285	0.031711	6.71402e-06
rxn00533	0.715142	0.0133324
rxn05229	0.0786984	1.67113e-05
rxn07456	0.11079	0.0477823
rxn00097	25.1674	1.9371
rxn00139	0.00163788	3.36973e-07
rxn00237	0.0834629	1.77037e-05
rxn00239	0.0384303	8.17333e-06
rxn00832	0.0892596	1.89072e-05
rxn00834	0.0383762	8.15357e-06
rxn00839	0.00638974	1.34492e-06
rxn00916	0.0383761	8.15287e-06
rxn01138	0.00177474	3.78818e-07
rxn01353	0.00585085	1.24494e-06
rxn02895	0.0786984	1.67113e-05
rxn02937	0.0786984	1.67113e-05
rxn03084	0.0786984	1.67113e-05
rxn03136	0.0786984	1.67113e-05
rxn03147	0.0786984	1.67113e-05
rxn05231	0.00638974	1.34492e-06
rxn05233	0.00585085	1.24494e-06
rxn10060	6.84867e-05	4.23822e-06
rxn00800	0.0508834	1.08155e-05
rxn00838	0.0508834	1.08155e-05
rxn03004	0.0786984	1.67113e-05
rxn03137	0.0892596	1.89072e-05
rxn00117	0.138189	2.9355e-05
rxn00119	0.0879935	1.86835e-05
rxn00364	0.0178142	3.76902e-06
rxn00409	0.0121202	2.56028e-06
rxn00412	0.0359721	7.61426e-06
rxn00710	0.07574	1.60702e-05
rxn01360	0.07574	1.60702e-05
rxn01362	0.07574	1.60702e-05
rxn01465	0.07574	1.60702e-05
rxn01512	0.00648033	4.45525e-06
rxn01513	0.00641184	1.34492e-06
rxn01517	0.00641184	1.34492e-06
rxn01673	0.00583385	1.20335e-06
rxn05289	0.0640725	0.0217204
rxn06075	0.00641184	1.34492e-06
rxn06076	0.00583385	1.20335e-06
rxn01018	0.07574	1.60702e-05
rxn00011	0.0257873	0.0144664
rxn00159	8.52e-08	1.84043e-07
rxn00161	1e-07	0.00313034
rxn00500	0.10057	0.0266248
rxn00748	0.10057	0.0266248
rxn01274	0.10057	0.0266248
rxn01834	0.10057	0.0266248
rxn02342	0.0088515	0.0183135
rxn05938	0.210446	0.39541
rxn00147	24.043	2.08997
rxn00173	-0.0416776	0.0189548
rxn00225	0.0416776	0.0189547
rxn00902	0.0752825	1.59881e-05
rxn00278	0.0990296	0.00683893
rxn00048	0.000108466	1.08994e-07
rxn00122	5.42294e-05	5.49427e-19
rxn00300	0.000108466	1.08994e-07
rxn00392	5.42294e-05	5.49427e-19
rxn02474	0.000108466	1.08994e-07
rxn02475	0.000108466	1.08994e-07
rxn03080	0.000216932	4.47214e-08
rxn05039	0.000108466	1.08994e-07
rxn05040	0.000216932	4.47214e-08
rxn00213	0.0443543	9.41746e-06
rxn00695	0.255374	0.000331306
rxn13643a	0.0510748	6.62362e-05
rxn13643b	0.0510748	6.62362e-05
rxn13643c	0.0510748	6.62362e-05
rxn00558	0.369439	0.0179982
rxn00704	0.299728	0.000332968
rxn00952	0.0132548	2.79167e-06
rxn01303	0.0132548	2.79167e-06
rxn05239	0.0309641	6.56529e-06
rxn05902	0.0207479	4.38298e-06
rxn00361	0.0309641	6.56529e-06
rxn00379	0.0309641	6.56529e-06
MECDPDH_syn	0.0139512	2.98685e-06
rxn04308a	1.3e-05	6.78305e-21
rxn04308b	1.3e-05	6.78305e-21
rxn04308c	1.3e-05	6.78305e-21
rxn00830	0.00349213	7.2366e-07
rxn01213	0.00349213	7.2366e-07
rxn01466	0.00349213	7.2366e-07
rxn01486	0.00337082	7.2366e-07
2pgctr	1e-07	0.00636281
3pgctr	19.8595	0.0522529
AKGtpp	1e-07	4.47214e-08
BIOMASStex	0.242854	5.15519e-05
Biomasstpp	0.242854	5.15519e-05
CITtpp	1e-07	0
COBALT2abcpp_syn	0.000789836	1.41336e-07
FUMtpp	1e-07	0.0023035
H+ctr	9.92973	0.157543
H+tex	11.9969	0.0211695
H2CO3_NAt_syn	10.002	0.163546
H2Oltr	26.5613	0.653587
HCO3ctr	9.92973	0.154228
HCO3tabc	1e-07	0.163546
HCO3tex	10.002	6.84242e-06
Kex	0.041091	8.735e-06
Ktpp	0.041091	8.735e-06
MALtpp	1e-07	0.00222648
Mgtr1	0.000514667	8.10861e-05
NDH1_3u	1e-07	0.278384
NDH1_4pp	0.832365	0.423993
NO3abcpp	1.57037	0.000333043
O2ctr	1e-07	0.00636281
O2ltr	13.2806	0.326793
O2tpp	13.1567	0.327192
PHOtex1	54.3895	1.48581
PHOtex2	90.6105	1.59208
PHOtpp1	54.3895	1.48581
PHOtpp2	90.6105	1.59208
PYRtpp	1e-07	0
Rubpctr	9.92973	0.0271574
rxn05195	0.0016555	1.23134e-06
rxn08061	1e-07	6.39515e-06
rxn08063	1e-07	6.39515e-06
rxn08096	1e-07	4.47214e-08
rxn08217	1e-07	0
rxn08237	1.19148	0.0247747
rxn08238	0.832365	0.412975
co2diff	0	0.153445
h2odiff	-3.80772e-16	0.153445
rxn08241	0.000789836	1.41336e-07
rxn08472	0.00181765	1.22488e-06
rxn08475	0.00181765	1.22488e-06
rxn08544	1e-07	0.0023035
rxn08632	9.28e-08	9.99198e-08
rxn08633	9.28e-08	9.99198e-08
rxn08686	4.33912	0.016381
rxn08687	-3.09204	0.654764
rxn08868	1e-07	0.00222648
rxn08922	0.00264646	6.06111e-07
rxn08923	0.00213179	8.11178e-05
rxn08951	0.000735606	1.41336e-07
rxn08952	0.000735606	1.41336e-07
rxn08955	0.000735679	1.41336e-07
rxn08956	0.000735679	1.41336e-07
rxn08984	10.0011	0.163546
rxn08985	0.00091969	1.84304e-07
rxn09005	1.57037	0.000333043
rxn09031	12.5332	0.019604
rxn09121	0.16873	3.55055e-05
rxn09122	0.16873	3.55055e-05
rxn09218	1e-07	0
rxn09261	0.0318838	6.75537e-06
rxn09271	1e-07	0.00193071
rxn09276	0.0318838	6.75537e-06
rxn09390	0.000730506	1.34164e-07
rxn09392	0.000730506	1.34164e-07
rxn10447	0.00109576	2.32189e-07
rxn10481	0.000730506	1.34164e-07
SUCCtpp	1e-07	0.00193071
rxn03236	1e-07	0
rxn04989	1e-07	0
rxn01827	0.000125302	4.47214e-08
rxn01682	0.0040057	0.00021461
rxn04673	0.00039935	1.33565e-07
rxn07331	0.000125302	4.47214e-08
rxn02831	0.00039935	1.33565e-07
rxn02832	0.00039935	1.33565e-07
rxn04674	0.00039935	1.33565e-07
rxn01258	0.00039935	1.33565e-07
rxn00405	0.00971765	2.02153e-06
rxn00858	0.00971765	2.02153e-06
rxn01636	0.0734548	1.55724e-05
rxn01637	0.0734548	1.55724e-05
rxn01917	0.0734548	1.55724e-05
rxn02465	0.0734548	1.55724e-05
rxn00394	1e-07	0.0477825
rxn01019	0.0350499	0.0477824
rxn00802	0.580735	0.33873
rxn01434	0.580735	0.33873
rxn00101	0.00971775	0.0477825
rxn08043	0.00700102	0.011259
rxn08764	0.0416398	8.81715e-06
rxn02789	0.0752825	1.59881e-05
rxn02811	0.0752825	1.59881e-05
rxn03062	9.98e-08	2.23607e-07
rxn03194	0.0346388	0.011259
rxn03437	0.0416398	8.81715e-06
rxn11245	0.0752824	1.59904e-05
rxn00737	0.0416398	8.81715e-06
rxn00806	0.0752825	1.59881e-05
rxn01208	9.98e-08	2.23607e-07
rxn01575	0.0416398	8.81715e-06
rxn00785	0.0254891	0.140257
rxn01200	0.0252662	0.00932264
rxn3pgmeas	0.0001	8.004e-19
rxndhapmeas	0.0001	8.004e-19
rxnf6pmeas	0.0001	8.004e-19
rxng6pmeas	0.0001	8.004e-19
rxng3pmeas	0.0001	8.004e-19
rxnpepmeas	0.0001	8.004e-19
rxnr5pmeas	0.0001	8.004e-19
rxnrb15bpmeas	0.0001	8.004e-19
rxns7pmeas	0.0001	8.004e-19
rxnru5pmeas	0.0001	8.004e-19
rxnsuccmeas	0.0001	8.004e-19
rxnfummeas	0.0001	8.004e-19
rxnmalmeas	0.0001	8.004e-19
rxncitmeas	0.0001	8.004e-19
rxnGAmeas	0.0001	8.004e-19
rxn3pgdil	2.82478e-06	3.87557e-07
rxndhapdil	8.38082e-06	8.31938e-07
rxnf6pdil	9.87871e-06	8.85745e-07
rxng6pdil	1.07168e-05	7.88301e-07
rxng3pdil	1.2282e-05	8.66393e-07
rxnpepdil	0	0
rxnr5pdil	1.01339e-05	8.8996e-07
rxnrb15bpdil	2.82934e-06	3.77073e-07
rxns7pdil	2.39324e-06	1.1365e-06
rxnru5pdil	2.72534e-06	6.30866e-07
rxnsuccdil	0	8.11553e-05
rxnfumdil	0.000228193	1.04579e-05
rxnmaldil	2.52439e-05	2.48289e-06
rxncitdil	0.000317057	1.10983e-05
rxnGAdil	2.57564e-05	1.95336e-06
rxn3pgmxt	0.000102825	3.87557e-07
rxndhapmxt	0.000108381	8.31938e-07
rxnf6pmxt	0.000109879	8.85745e-07
rxng6pmxt	0.000110717	7.88301e-07
rxng3pmxt	0.000112282	8.66393e-07
rxnpepmxt	0.0001	8.004e-19
rxnr5pmxt	0.000110134	8.8996e-07
rxnrb15bpmxt	0.000102829	3.77073e-07
rxns7pmxt	0.000102393	1.1365e-06
rxnru5pmxt	0.000102725	6.30866e-07
rxnsuccmxt	0.0001	8.11553e-05
rxnfummxt	0.000328193	1.04579e-05
rxnmalmxt	0.000125244	2.48289e-06
rxncitmxt	0.000417057	1.10983e-05
rxnGAmxt	0.000125756	1.95336e-06

## Sheet: Fluxes
Flux	Value	SD
rxn00340	0.236786	0.184309
rxn00527	0.014068	2.98668e-06
rxn00293	0.0245069	5.20825e-06
rxn00461	0.00612673	1.28674e-06
rxn01485.f	1.17164	0.000127014
rxn01485.b	1.14713	0.000127096
rxn02285	0.00612673	1.28674e-06
rxn03638	0.0245069	5.20825e-06
rxn00395	0.545685	0.340493
rxn00467	0.038405	8.15095e-06
rxn00929	0.038405	8.15095e-06
rxn00346	0.000139892	4.47214e-08
Ec_biomass_SynAuto	0.242854	5.15519e-05
rxn01487	0.0013319	2.95972e-07
rxn03907	0.0139512	2.98685e-06
rxn03908	0.0139512	2.98685e-06
rxn03909	0.0139512	2.98685e-06
rxn03910	0.0139512	2.98685e-06
rxn03958	0.0139512	2.98685e-06
rxn04113	0.0139512	2.98685e-06
rxn05004	6.3929e-05	7.32569e-19
rxn07332	6.74451e-05	7.73043e-08
rxn07333	6.74451e-05	7.73043e-08
rxn07334	5.78572e-05	2.71322e-19
rxn07335	3.51e-06	4.57856e-20
rxn00194	8.66e-08	0.00150593
rxn01204	8.66e-08	0.00150593
rxn00509	9.15e-08	0.00154417
CA	9.92973	0.154228
rxn00018	9.92973	0.0254538
rxn01111	9.92983	0.0271574
rxn01334.f	8066.36	2070.04
rxn01334.b	8072.41	2070.08
rxn01345	6.05018	1.60361
rxn00781	8.3e-08	0.40265
rxn00782	17.7198	0.404153
rxn01100.f	17.7198	1437.51
rxn01100.b	0	1437.52
rxn00248.f	0.709992	0.343907
rxn00248.b	0	0.0703494
rxn00747.f	7.24125	1.57688
rxn00747.b	0	1.57861
rxn00777.f	14.2433	446.64
rxn00777.b	11.0865	446.64
ppp_hlf1.f	9993.35	0.142308
ppp_hlf1.b	10000	0
ppp_hlf2.f	3.30534	0.0797697
ppp_hlf2.b	0	631.821
ppp_hlf3.f	3.34771	0.139808
ppp_hlf3.b	0	0
rxn01343	1.01e-07	1.44532
rxn00549	1.04777	0.273753
rxn00786.f	2.87583	0.851501
rxn00786.b	1.82807	0.63083
rxn01116.f	10000	0
rxn01116.b	9993.3	0.0151209
rxn00148	25.4236	2.08848
rxn00251	0.420376	0.00688174
BCAROHX	0.000151123	4.47214e-08
BCAROHX2	0.000151123	4.47214e-08
PHYTEDH1	9.58e-08	0.000259222
PHYTEDH2	0.00101936	0.000259171
PHYTFDH1	9.58e-08	0.000255095
PHYTFDH2	0.00101936	0.00025506
rxn01489	0.00101946	2.67131e-07
rxn03646	0.00101936	2.59921e-07
rxn03648_mod	0.000156068	4.47214e-08
rxn06790	0.00101946	2.67131e-07
rxn06792	0.00101946	2.67131e-07
rxn11573	1e-07	0
rxn11574	0.000627344	1.66732e-07
rxn00154	1e-07	0.0575517
rxn00199	1e-07	3.21448e-06
rxn00203	1e-07	0.000360188
rxn00508	1e-07	0.00016804
rxn01387	1e-07	3.21448e-06
rxn01871	0.850532	0.414085
rxn01241	0.852475	0.4142
rxn01242	0.859384	0.40498
rxn00799.f	0	447.206
rxn00799.b	0.710093	447.188
rxn00647	0.00862224	0.0189551
rxn01416	0.00862224	0.0189551
rxn02230	0.00862224	0.0189551
rxn05733	0.00862224	0.0189551
rxn00423	0.0161153	0.018955
rxn00649	0.00749304	1.58339e-06
rxn00283	0.0122535	2.62781e-06
rxn00851	0.00612673	1.28674e-06
rxn00193	0.00612673	1.28674e-06
rxn00184.f	2.1658e-07	1610.52
rxn00184.b	1.64805	1610.52
rxn00189	1e-07	0
rxn02008	0.00612673	1.28674e-06
rxn02286	0.00612673	1.28674e-06
DM_5mdru1p	0.00163788	3.36973e-07
EX_2-Oxoglutarate	1e-07	4.47214e-08
EX_Acetate	1e-07	6.39515e-06
EX_Biomass	0.242854	5.15519e-05
EX_Calcium	0.00109576	2.32189e-07
EX_Citrate	1e-07	0
EX_CO2	1.19148	0.0247747
EX_Co2+	0.000789836	1.41336e-07
EX_Cu2+	0.000730506	1.34164e-07
EX_Fe2+	0.00181765	1.22488e-06
EX_Fe3+	0.0016555	1.23134e-06
EX_Fumarate	1e-07	0.0023035
EX_glycogen	9.87e-08	6.53956e-05
EX_H+	11.9969	0.0211695
EX_H2CO3	10.002	6.84242e-06
EX_H2O	4.33912	0.016381
EX_L-Glutamate	9.28e-08	9.99198e-08
EX_L-Malate	1e-07	0.00222648
EX_Mg	0.00264646	6.06111e-07
EX_Mn2+	0.000735606	1.41336e-07
EX_Molybdate	0.000735679	1.41336e-07
EX_Nitrate	1.57037	0.000333043
EX_O2	12.5332	0.019604
EX_PHLIM	145	0.543797
EX_PHO1	54.3895	1.48581
EX_PHO2	90.6105	1.59208
EX_Phosphate	0.16873	3.55055e-05
EX_Potassium	0.041091	8.735e-06
EX_Pyruvate	1e-07	0
EX_Sodium	0.00091969	1.84304e-07
EX_Succinate	1e-07	0.00193071
EX_Sulfate	0.0318838	6.75537e-06
EX_Zinc	0.000730506	1.34164e-07
Sink_rdmbzi	5.41565e-05	5.49427e-19
AG3P_OAT182	0.0068722	1.45992e-06
AG3P_OAT183	0.000453645	8.94427e-08
AGPAT181	0.00115752	2.27947e-07
AGPAT1836912	0.00635853	1.28674e-06
AGPAT184691215	0.000257843	4.47214e-08
CDGS_182	0.00125854	2.32189e-07
CDGS_183	0.000314424	1.33565e-07
DASYN181	0.000123916	5.69776e-19
DASYN1836912	2.42e-07	0
DASYN184691215	2.42e-07	0
DES_6	0.000515687	8.94427e-08
DES_6B	0.0127171	2.70893e-06
Desat12	0.0278844	5.95153e-06
Desat15	0.00142298	2.95972e-07
Desat9	9.9e-08	0.000910616
G3P_AT182	0.0068722	1.45992e-06
G3P_AT183	0.000453645	8.94427e-08
G3PAT181	0.00115752	2.27947e-07
G3PAT1836912	0.000257843	4.47214e-08
G3PAT184691215	0.00635853	1.28674e-06
PGP_Phos182	0.00125854	2.32189e-07
PGP_Phos183	0.000314424	1.33565e-07
PGPP181	0.000123916	5.69776e-19
PGPP1836912	2.42e-07	0
PGPP184691215	2.42e-07	0
PGPS_182	0.00125854	2.32189e-07
PGPS_183	0.000314424	1.33565e-07
PGSA181	0.000123916	5.69776e-19
PGSA1836912	2.42e-07	0
PGSA184691215	2.42e-07	0
rxn05322	0.100933	0.00916149
rxn05323	0.0409022	0.00450555
rxn05324	0.0654091	0.00689544
rxn05325	0.100933	0.011151
rxn05326	0.100933	0.00725146
rxn05327	0.0654091	0.00734573
rxn05328	0.0409022	0.00425161
rxn05329	0.100933	2.13599e-05
rxn05330	0.100933	2.13599e-05
rxn05331	0.0654092	0.000910672
rxn05332	0.0409023	0.000910626
rxn05333	0.100933	2.13599e-05
rxn05334	0.100933	2.13599e-05
rxn05335	0.0409023	0.000910626
rxn05336	0.0409023	0.000910626
rxn05337	0.100933	2.13599e-05
rxn05338	0.100933	2.13599e-05
rxn05339	0.100933	2.13599e-05
rxn05340	0.0654092	0.000910672
rxn05341	0.100933	2.13599e-05
rxn05342	0.0654092	0.000910672
rxn05343	0.100933	2.13599e-05
rxn05344	0.0409023	0.000910626
rxn05345	0.0654092	0.000910672
rxn05346	0.100933	2.13599e-05
rxn05347	1e-07	0.0133335
rxn05348	0.0654092	0.000910672
rxn05350	0.100933	2.13599e-05
rxn05351	9.75e-08	0.00446493
rxn05352	1e-07	0.0111506
rxn05353	9.65e-08	0.00916104
rxn05355	9.71e-08	0.00684297
rxn05356	9.71e-08	0.00729647
rxn05357	9.66e-08	0.00725093
rxn05465	0.715134	0.0133325
rxn07576.f	5492.81	1784.5
rxn07576.b	5492.81	1784.5
rxn07577	0.000598413	0.000910615
rxn07578	0.000598413	0.000910615
rxn07579	0.000598413	0.000910615
rxn07976	0.0355234	0.000910675
rxn07977	0.0355234	0.000910675
rxn07978	0.0355234	0.000910675
rxn07980	0.0325144	0.000910668
rxn07987	0.0355234	0.000910675
rxn07989	0.0355234	0.000910675
rxn07991	0.0355234	0.000910675
rxn07993	0.0325144	0.000910668
rxn07997	0.0355234	0.000910675
rxn07998	0.0355234	0.000910675
rxn08000	0.0355234	0.000910675
rxn08002	0.0325144	0.000910668
rxn08086	0.0201519	4.28988e-06
rxn08087	0.00150449	3.56312e-07
rxn08088_mod	0.000299157	6.31821e-08
rxn08089	0.00115752	2.27947e-07
rxn08309	0.00194199	4.28185e-07
rxn08310	3.31059e-05	5.42644e-20
rxn08311	6.6581e-05	2.30624e-19
rxn08312	0.000123916	5.69776e-19
rxn08386	0.0355233	0.00527473
rxn08387	9.97e-08	0.00520369
rxn08390	0.0355233	0.00526983
rxn08391	9.97e-08	0.00517696
rxn08393_mod	1e-07	0.00417245
rxn08394	0.0355233	0.00522932
rxn08395	9.97e-08	0.00508199
rxn08398	0.0325143	0.00544515
rxn08399	1e-07	0.00530929
rxn08549	0.0201519	4.28988e-06
rxn08550	0.00150449	3.56312e-07
rxn08551_mod	0.000299157	6.31821e-08
rxn08552	0.00115752	2.27947e-07
rxn08766	0.100933	0.0133337
rxn08861	1e-07	0.0133335
rxn09104	0.00194199	4.28185e-07
rxn09105	3.31059e-05	5.42644e-20
rxn09106	6.6581e-05	2.30624e-19
rxn09107	0.000123916	5.69776e-19
rxn09111	0.00194199	4.28185e-07
rxn09112	3.31059e-05	5.42644e-20
rxn09113	6.6581e-05	2.30624e-19
rxn09114	0.000123916	5.69776e-19
rxn09280	0.0355234	0.000910675
rxn00299	0.000216779	4.47214e-08
rxn01257	0.000216779	4.47214e-08
rxn01314	1e-07	0
rxn01603	0.000216779	4.47214e-08
rxn02201	0.000216779	4.47214e-08
rxn02503	0.000216779	4.47214e-08
rxn02504	0.000216779	4.47214e-08
rxn03168	0.000216779	4.47214e-08
rxn03173	0.000216779	4.47214e-08
rxn03841	0.000216779	4.47214e-08
rxn00686	0.00662862	1.38658e-06
rxn09498	0.00194298	0.003747
rxn00214	0.0341381	7.23681e-06
rxn06937	0.00819164	1.72526e-06
rxn00555	0.0245069	5.20825e-06
rxn00260	0.973014	0.338733
rxn00069	5.33e-08	0.0014702
rxn00187	0.261903	0.00225859
rxn00790	0.0786984	1.67113e-05
rxn00917	1e-07	0
rxn00414	9.83e-08	0
rxn00351	5.41565e-05	5.49427e-19
rxn00646	5.41565e-05	5.49427e-19
rxn01406	0.00163788	3.36973e-07
rxn01115	0.0696105	0.0179927
rxn00198	0.157254	0.00155907
rxn09499	0.00194298	0.003747
rxn00165	1e-07	0.000767217
rxn01069	0.0816533	1.73263e-05
rxn01300	0.0816533	1.73263e-05
rxn06377	0.00194298	0.00390429
rxn06493.f	835.07	37.4055
rxn06493.b	835.068	37.4054
rxn00459.f	38.268	4148.87
rxn00459.b	36.3758	4148.88
rxn01106.f	9402.42	4099.74
rxn01106.b	9404.32	4099.75
r_phresp	0.00121264	0.00217356
GAK	0.00111264	0.00217356
rxn00272.f	0.123875	1792.07
rxn00272.b	0.124871	1792.07
rxn00325	9.47e-08	9.41956e-06
rxn00333	1e-07	1.14142e-05
rxn00373	9.47e-08	9.41956e-06
rxn00979	0.000216779	4.47214e-08
rxn00980	1e-07	0.00636281
rxn02251	1e-07	0.00636281
rxn11933	0.000216779	0.00636284
rxn11978	0.000542372	0.0040629
sersyn	0.248551	0.0191829
rxn00256	0.157354	0.00155905
rxn00973.f	1759.54	2344.14
rxn00973.b	1759.38	2344.14
rxn00691	1e-07	0.00406294
rxn00907	0.168012	0.00406264
rxn01211	0.168012	0.00406264
rxn00789	0.0105613	2.26576e-06
rxn00859	0.00666613	0.000307727
rxn00863	0.00389512	0.00030778
rxn02159	0.00389512	0.00030778
rxn02160	0.0105613	2.26576e-06
rxn02320	0.0105613	2.26576e-06
rxn02473	0.0105613	2.26576e-06
rxn02834	0.0105613	2.26576e-06
rxn02835	0.0105613	2.26576e-06
rxn03135	0.0105613	2.26576e-06
rxn03175	0.0105613	2.26576e-06
DGaS_160	0.00504336	1.12308e-06
DGaS_161	0.00037249	1.59897e-07
DGaS_180	8.62619e-05	4.47214e-08
DGaS_181	0.000112728	5.29078e-19
DGaS_182	0.00128754	2.32189e-07
DGaS_183	3.67585e-05	1.35661e-20
DGDG181	0.000112728	5.29078e-19
DGDG1836912	0.0028006	5.64835e-07
DGDG184691215	0.000151937	4.47214e-08
GaT_160	0.0124089	2.60143e-06
GaT_161	0.000801201	2.04351e-07
GaT_180	0.000105238	4.47214e-08
GaT_181	0.000288431	1.33565e-07
GaT_182	0.00363284	7.65226e-07
GaT_183	5.43287e-05	4.47214e-08
MGDG181	0.000288431	1.33565e-07
MGDG1836912	0.00629697	1.35557e-06
MGDG184691215	0.000257358	1.08994e-07
P_Phos182	0.00561365	1.15437e-06
P_Phos183	0.000139221	4.47214e-08
PAPA181	0.00103361	1.84304e-07
PAPA1836912	0.00635828	1.36612e-06
PAPA184691215	0.000257601	4.47214e-08
rxn00612	0.0420758	8.92198e-06
rxn04027	0.0102162	2.18108e-06
rxn09065	0.01821	3.8517e-06
rxn09066	0.00147138	3.51031e-07
rxn09067	0.000232576	4.47214e-08
rxn09068	0.00103361	1.84304e-07
SQD2_181	0.000745175	1.66732e-07
SQD2_183	6.1311e-05	4.47214e-08
SQD2_184	2.42e-07	0
SQVT_160	0.00580106	1.24559e-06
SQVT_161	0.000670181	1.66732e-07
SQVT_180	0.000127338	4.47214e-08
SQVT_181	0.000745175	1.66732e-07
SQVT_182	0.00198082	4.21254e-07
SQVT_183	8.48922e-05	1.09885e-18
rxn03130	0.00612673	1.28674e-06
rxn03146	0.0122535	2.62781e-06
rxn03159	0.00612673	1.28674e-06
rxn06723	0.0122535	2.62781e-06
rxn06729	0.0122535	2.62781e-06
rxn00313	0.0255604	5.47022e-06
rxn01644	0.0316872	6.71402e-06
rxn01973	0.0316872	6.71402e-06
rxn01974	0.0316872	6.71402e-06
rxn02928	0.0316871	0.00479408
rxn02929	1e-07	0.00479394
rxn03087	0.0316872	6.71402e-06
rxn00337	0.126595	2.68834e-05
rxn01301	0.0949081	2.01281e-05
rxn01643	0.126595	2.68834e-05
rxn02011	0.00612673	1.28674e-06
rxn03164	0.00612673	1.28674e-06
rxn03031	0.0316872	6.71402e-06
rxn00126	0.00346678	7.2366e-07
rxn00141	0.00177474	3.78818e-07
rxn03057	0.00163788	3.36973e-07
rxn00693	0.0150296	3.16394e-06
rxn00127	0.00163788	3.36973e-07
rxn01022	0.00163788	3.36973e-07
rxn00001	1.59459	0.48437
rxn00006	0.0762934	2.19184e-05
rxn00106	5.41565e-05	5.49427e-19
ATPm	1.07e-07	0.201342
rxn00077	3.99891e-05	4.25595e-06
rxn00083	3.31e-08	0.0313279
rxn00138	0.000553131	1.48135e-07
rxn00190	1e-07	0
rxn00338	0.000553231	1.66732e-07
rxn02155	0.000553231	1.66732e-07
rxn02402	0.000553231	1.66732e-07
rxn02988	0.000553231	1.66732e-07
rxn00102.f	0	0.457446
rxn00102.b	0	0.515724
rxn00908	0.00959831	0.00663258
rxn05893	1.57037	0.000333043
rxn05894	1.57037	0.000333043
rxn12822	1.06e-07	0.000804582
rxn00416	1e-07	0.000868527
rxn00342	0.210011	0.184325
rxn00137	0.0309641	6.56529e-06
rxn00442	0.00039935	1.33565e-07
rxn02374	0.038405	8.15095e-06
rxn02898	0.00039935	1.33565e-07
rxn03398	0.00039935	1.33565e-07
rxn05031	0.00101946	2.67131e-07
rxn05937.f	23.7433	96.5654
rxn05937.b	2.73787	96.566
rxn01268	1e-07	0.0028075
rxn06600	0.00194298	0.00390429
rxn04954	0.0150837	3.16932e-06
rxn00692.f	1.39356	4309.04
rxn00692.b	1.56978	4309.04
rxn01520	0.00641184	1.34492e-06
FTR	6.1e-08	0.0120978
ATP_syn_l	22.411	0.49044
ATP_syn_p	0.940994	0.421603
CBFC2pp	5.5543e-05	0.245649
CBFCpp	1.24648	0.675586
CYO1b2pp_syn	1.24648	0.675586
CYO1bpp_syn	0.000597915	0.24605
CYTBDpp	1e-07	6.34595e-05
NDH1_1p	1e-07	0.001147
NDH1_1u	1e-07	0
NDH1_2p	0.41417	0.516613
NDH1_2u	0.633627	0.348092
NDH2_syn	1.01e-07	0.00327485
SUCDu_syn.f	0	0.0017396
SUCDu_syn.b	0.000123875	0.00461701
PPNCL	0.000139892	4.47214e-08
rxn00100	0.000139892	4.47214e-08
rxn00912	0.000139892	4.47214e-08
rxn01790	0.000139892	4.47214e-08
rxn02175	0.000139892	4.47214e-08
rxn02186	0.124343	2.63367e-05
rxn02341	0.000139892	4.47214e-08
rxn12510	0.000139892	4.47214e-08
rxn01791	0.000139892	4.47214e-08
rxn00003	0.124343	2.63367e-05
rxn00898	0.124343	2.63367e-05
rxn00903	0.0489206	1.03573e-05
rxn01333.f	2.71948	0.540417
rxn01333.b	0	4.47214e-08
rxn01476	0.0696105	0.0179927
rxn00545	7.1e-08	0.739858
rxn00604	0.0696105	0.0179927
rxn00770	0.173771	3.6855e-05
rxn03408	0.00612673	1.28674e-06
rxn03843	1.3e-05	6.78305e-21
rxn03901	0.00612673	1.28674e-06
rxn03904	0.00612673	1.28674e-06
PPTGF_Syn	0.00612673	1.28674e-06
PPTGS_Syn	0.00612673	1.28674e-06
rxn00474	0.0040057	0.00021461
rxn00726	0.00658004	1.40462e-06
rxn00727	1e-07	0
rxn00791	0.00658014	1.40714e-06
rxn01000	0.0210464	4.49277e-06
rxn01255	0.0424901	9.01863e-06
rxn01256	0.0352396	7.4172e-06
rxn01269	0.0141932	0.00280753
rxn01332	0.0424901	9.01863e-06
rxn01739	0.0424901	9.01863e-06
rxn01740	0.0424901	9.01863e-06
rxn01964	0.00257444	0.000214619
rxn02212	0.0424901	9.01863e-06
rxn02213	0.0424901	9.01863e-06
rxn02476	0.0424901	9.01863e-06
rxn02507	0.00658014	1.40714e-06
rxn02508	0.00658014	1.40714e-06
rxn00493	0.0210464	4.49277e-06
CBFC2	18.4661	3.17399
CBFCu	27.4726	2.94583
CYO1b_syn	16.9645	2.19024
CYO1b2_syn	1.77947	1.6806
CYTBDu	1e-07	0
FQR	1e-07	0
MEHLER	2.04e-07	0
PSI	25.6932	2.55402
PSI_2	1.50162	2.45368
PSII	45.3052	0.796042
SUCDpp_syn	1.02e-07	0.00426964
CYRDAR	2.70783e-05	2.74714e-19
MPOMC2	0.000807047	2.04351e-07
MPOMMM2	0.000807047	2.04351e-07
MPOMOR2	0.000807047	2.04351e-07
R05217	5.41565e-05	5.49427e-19
rxn00029	0.00409582	8.59722e-07
rxn00060a	0.00102395	2.04351e-07
rxn00060b	0.00102395	2.04351e-07
rxn00060c	0.00102395	2.04351e-07
rxn00060d	0.00102395	2.04351e-07
rxn00068	9.97e-08	5.83006e-07
rxn00224	0.00016255	4.61247e-19
rxn01629	0.00819164	1.72526e-06
rxn02264	0.00102395	2.04351e-07
rxn02287	-5.43452e-07	5.90944e-06
rxn02288	0.000969798	1.89546e-07
rxn02303	0.000969798	1.89546e-07
rxn02733	0.000807248	2.04351e-07
rxn02775	5.41565e-05	5.49427e-19
rxn02959	0.000807248	2.04351e-07
rxn03491	5.41565e-05	5.49427e-19
rxn03492	5.41565e-05	5.49427e-19
rxn03512	5.41565e-05	5.49427e-19
rxn03513	5.41565e-05	5.49427e-19
rxn03514	5.41565e-05	5.49427e-19
rxn03535	5.41565e-05	5.49427e-19
rxn03537	5.41565e-05	5.49427e-19
rxn03538	5.41565e-05	5.49427e-19
rxn03540	5.41565e-05	5.49427e-19
rxn03542_mod	5.41565e-05	5.49427e-19
rxn04049	5.41565e-05	5.49427e-19
rxn04152	1.01e-07	0
rxn04152_an	1e-07	0
rxn04153	1.01e-07	0
rxn04153_an	1e-07	0
rxn04154	1e-07	0
rxn04154_an	1.01e-07	0
rxn04159	0.000807248	2.04351e-07
rxn04161	0.000807248	2.04351e-07
rxn04162	0.000807248	2.04351e-07
rxn04384	5.41565e-05	5.49427e-19
rxn05005	5.47e-05	5.90224e-06
rxn05006	5.47e-05	5.90224e-06
rxn06591	0.00819164	1.72526e-06
rxn06887	5.41565e-05	5.49427e-19
rxn08707	0.000108313	4.47214e-08
rxn09179	0.000969798	1.89546e-07
rxn12825	5.41565e-05	5.49427e-19
THRPD	5.41565e-05	5.49427e-19
THRPS	5.41565e-05	5.49427e-19
rxn00285	0.031711	6.71402e-06
rxn00533	0.715142	0.0133324
rxn05229	0.0786984	1.67113e-05
rxn07456	0.11079	0.0477823
rxn00097.f	25.1674	1.89985
rxn00097.b	0	0.618658
rxn00139	0.00163788	3.36973e-07
rxn00237	0.0834629	1.77037e-05
rxn00239	0.0384303	8.17333e-06
rxn00832	0.0892596	1.89072e-05
rxn00834	0.0383762	8.15357e-06
rxn00839	0.00638974	1.34492e-06
rxn00916	0.0383761	8.15287e-06
rxn01138	0.00177474	3.78818e-07
rxn01353	0.00585085	1.24494e-06
rxn02895	0.0786984	1.67113e-05
rxn02937	0.0786984	1.67113e-05
rxn03084	0.0786984	1.67113e-05
rxn03136	0.0786984	1.67113e-05
rxn03147	0.0786984	1.67113e-05
rxn05231	0.00638974	1.34492e-06
rxn05233	0.00585085	1.24494e-06
rxn10060	6.84867e-05	4.23822e-06
rxn00800	0.0508834	1.08155e-05
rxn00838	0.0508834	1.08155e-05
rxn03004	0.0786984	1.67113e-05
rxn03137	0.0892596	1.89072e-05
rxn00117	0.138189	2.9355e-05
rxn00119	0.0879935	1.86835e-05
rxn00364	0.0178142	3.76902e-06
rxn00409	0.0121202	2.56028e-06
rxn00412	0.0359721	7.61426e-06
rxn00710	0.07574	1.60702e-05
rxn01360	0.07574	1.60702e-05
rxn01362	0.07574	1.60702e-05
rxn01465	0.07574	1.60702e-05
rxn01512	0.00648033	4.45525e-06
rxn01513	0.00641184	1.34492e-06
rxn01517	0.00641184	1.34492e-06
rxn01673	0.00583385	1.20335e-06
rxn05289	0.0640725	0.0217204
rxn06075	0.00641184	1.34492e-06
rxn06076	0.00583385	1.20335e-06
rxn01018	0.07574	1.60702e-05
rxn00011	0.0257873	0.0144664
rxn00159	8.52e-08	1.84043e-07
rxn00161	1e-07	0.00313034
rxn00500	0.10057	0.0266248
rxn00748	0.10057	0.0266248
rxn01274	0.10057	0.0266248
rxn01834	0.10057	0.0266248
rxn02342	0.0088515	0.0183135
rxn05938	0.210446	0.39541
rxn00147	24.043	2.08997
rxn00173.f	5.84384	4404.92
rxn00173.b	5.88551	4404.92
rxn00225.f	10000	1525.65
rxn00225.b	9999.96	1525.65
rxn00902	0.0752825	1.59881e-05
rxn00278	0.0990296	0.00683893
rxn00048	0.000108466	1.08994e-07
rxn00122	5.42294e-05	5.49427e-19
rxn00300	0.000108466	1.08994e-07
rxn00392	5.42294e-05	5.49427e-19
rxn02474	0.000108466	1.08994e-07
rxn02475	0.000108466	1.08994e-07
rxn03080	0.000216932	4.47214e-08
rxn05039	0.000108466	1.08994e-07
rxn05040	0.000216932	4.47214e-08
rxn00213	0.0443543	9.41746e-06
rxn00695	0.255374	0.000331306
rxn13643a	0.0510748	6.62362e-05
rxn13643b	0.0510748	6.62362e-05
rxn13643c	0.0510748	6.62362e-05
rxn00558.f	0.369439	3541.79
rxn00558.b	0	3541.8
rxn00704	0.299728	0.000332968
rxn00952	0.0132548	2.79167e-06
rxn01303	0.0132548	2.79167e-06
rxn05239	0.0309641	6.56529e-06
rxn05902	0.0207479	4.38298e-06
rxn00361	0.0309641	6.56529e-06
rxn00379	0.0309641	6.56529e-06
MECDPDH_syn	0.0139512	2.98685e-06
rxn04308a	1.3e-05	6.78305e-21
rxn04308b	1.3e-05	6.78305e-21
rxn04308c	1.3e-05	6.78305e-21
rxn00830	0.00349213	7.2366e-07
rxn01213	0.00349213	7.2366e-07
rxn01466	0.00349213	7.2366e-07
rxn01486	0.00337082	7.2366e-07
2pgctr	1e-07	0.00636281
3pgctr	19.8595	0.0522529
AKGtpp	1e-07	4.47214e-08
BIOMASStex	0.242854	5.15519e-05
Biomasstpp	0.242854	5.15519e-05
CITtpp	1e-07	0
COBALT2abcpp_syn	0.000789836	1.41336e-07
FUMtpp	1e-07	0.0023035
H+ctr	9.92973	0.157543
H+tex	11.9969	0.0211695
H2CO3_NAt_syn	10.002	0.163546
H2Oltr	26.5613	0.653587
HCO3ctr	9.92973	0.154228
HCO3tabc	1e-07	0.163546
HCO3tex	10.002	6.84242e-06
Kex	0.041091	8.735e-06
Ktpp	0.041091	8.735e-06
MALtpp	1e-07	0.00222648
Mgtr1	0.000514667	8.10861e-05
NDH1_3u	1e-07	0.278384
NDH1_4pp	0.832365	0.423993
NO3abcpp	1.57037	0.000333043
O2ctr	1e-07	0.00636281
O2ltr	13.2806	0.326793
O2tpp	13.1567	0.327192
PHOtex1	54.3895	1.48581
PHOtex2	90.6105	1.59208
PHOtpp1	54.3895	1.48581
PHOtpp2	90.6105	1.59208
PYRtpp	1e-07	0
Rubpctr	9.92973	0.0271574
rxn05195	0.0016555	1.23134e-06
rxn08061	1e-07	6.39515e-06
rxn08063	1e-07	6.39515e-06
rxn08096	1e-07	4.47214e-08
rxn08217	1e-07	0
rxn08237	1.19148	0.0247747
rxn08238	0.832365	0.412975
co2diff.f	0	0.0359007
co2diff.b	0	0.14891
h2odiff.f	0.00239101	16.838
h2odiff.b	0.00239101	16.8377
rxn08241	0.000789836	1.41336e-07
rxn08472	0.00181765	1.22488e-06
rxn08475	0.00181765	1.22488e-06
rxn08544	1e-07	0.0023035
rxn08632	9.28e-08	9.99198e-08
rxn08633	9.28e-08	9.99198e-08
rxn08686	4.33912	0.016381
rxn08687.f	1.09782	355.028
rxn08687.b	4.18987	355.057
rxn08868	1e-07	0.00222648
rxn08922	0.00264646	6.06111e-07
rxn08923	0.00213179	8.11178e-05
rxn08951	0.000735606	1.41336e-07
rxn08952	0.000735606	1.41336e-07
rxn08955	0.000735679	1.41336e-07
rxn08956	0.000735679	1.41336e-07
rxn08984.f	13.7755	0.183428
rxn08984.b	3.77438	0.0827289
rxn08985	0.00091969	1.84304e-07
rxn09005	1.57037	0.000333043
rxn09031	12.5332	0.019604
rxn09121	0.16873	3.55055e-05
rxn09122	0.16873	3.55055e-05
rxn09218	1e-07	0
rxn09261	0.0318838	6.75537e-06
rxn09271	1e-07	0.00193071
rxn09276	0.0318838	6.75537e-06
rxn09390	0.000730506	1.34164e-07
rxn09392	0.000730506	1.34164e-07
rxn10447	0.00109576	2.32189e-07
rxn10481	0.000730506	1.34164e-07
SUCCtpp	1e-07	0.00193071
rxn03236	1e-07	0
rxn04989	1e-07	0
rxn01827	0.000125302	4.47214e-08
rxn01682	0.0040057	0.00021461
rxn04673	0.00039935	1.33565e-07
rxn07331	0.000125302	4.47214e-08
rxn02831	0.00039935	1.33565e-07
rxn02832	0.00039935	1.33565e-07
rxn04674	0.00039935	1.33565e-07
rxn01258	0.00039935	1.33565e-07
rxn00405	0.00971765	2.02153e-06
rxn00858	0.00971765	2.02153e-06
rxn01636	0.0734548	1.55724e-05
rxn01637	0.0734548	1.55724e-05
rxn01917	0.0734548	1.55724e-05
rxn02465	0.0734548	1.55724e-05
rxn00394	1e-07	0.0477825
rxn01019	0.0350499	0.0477824
rxn00802	0.580735	0.33873
rxn01434	0.580735	0.33873
rxn00101	0.00971775	0.0477825
rxn08043	0.00700102	0.011259
rxn08764	0.0416398	8.81715e-06
rxn02789	0.0752825	1.59881e-05
rxn02811	0.0752825	1.59881e-05
rxn03062	9.98e-08	2.23607e-07
rxn03194	0.0346388	0.011259
rxn03437	0.0416398	8.81715e-06
rxn11245	0.0752824	1.59904e-05
rxn00737	0.0416398	8.81715e-06
rxn00806	0.0752825	1.59881e-05
rxn01208	9.98e-08	2.23607e-07
rxn01575	0.0416398	8.81715e-06
rxn00785.f	0.0254891	0.354777
rxn00785.b	0	0.375623
rxn01200.f	0.0252662	0.0790629
rxn01200.b	0	0.0784836
rxn3pgmeas	0.0001	8.004e-19
rxndhapmeas	0.0001	8.004e-19
rxnf6pmeas	0.0001	8.004e-19
rxng6pmeas	0.0001	8.004e-19
rxng3pmeas	0.0001	8.004e-19
rxnpepmeas	0.0001	8.004e-19
rxnr5pmeas	0.0001	8.004e-19
rxnrb15bpmeas	0.0001	8.004e-19
rxns7pmeas	0.0001	8.004e-19
rxnru5pmeas	0.0001	8.004e-19
rxnsuccmeas	0.0001	8.004e-19
rxnfummeas	0.0001	8.004e-19
rxnmalmeas	0.0001	8.004e-19
rxncitmeas	0.0001	8.004e-19
rxnGAmeas	0.0001	8.004e-19
rxn3pgdil	2.82478e-06	3.87557e-07
rxndhapdil	8.38082e-06	8.31938e-07
rxnf6pdil	9.87871e-06	8.85745e-07
rxng6pdil	1.07168e-05	7.88301e-07
rxng3pdil	1.2282e-05	8.66393e-07
rxnpepdil	0	0
rxnr5pdil	1.01339e-05	8.8996e-07
rxnrb15bpdil	2.82934e-06	3.77073e-07
rxns7pdil	2.39324e-06	1.1365e-06
rxnru5pdil	2.72534e-06	6.30866e-07
rxnsuccdil	0	8.11553e-05
rxnfumdil	0.000228193	1.04579e-05
rxnmaldil	2.52439e-05	2.48289e-06
rxncitdil	0.000317057	1.10983e-05
rxnGAdil	2.57564e-05	1.95336e-06
rxn3pgmxt	0.000102825	3.87557e-07
rxndhapmxt	0.000108381	8.31938e-07
rxnf6pmxt	0.000109879	8.85745e-07
rxng6pmxt	0.000110717	7.88301e-07
rxng3pmxt	0.000112282	8.66393e-07
rxnpepmxt	0.0001	8.004e-19
rxnr5pmxt	0.000110134	8.8996e-07
rxnrb15bpmxt	0.000102829	3.77073e-07
rxns7pmxt	0.000102393	1.1365e-06
rxnru5pmxt	0.000102725	6.30866e-07
rxnsuccmxt	0.0001	8.11553e-05
rxnfummxt	0.000328193	1.04579e-05
rxnmalmxt	0.000125244	2.48289e-06
rxncitmxt	0.000417057	1.10983e-05
rxnGAmxt	0.000125756	1.95336e-06

## Sheet: Pool_Sizes
Pool	Value	SD
atp[c]	48.1445	1.90403
asp-L[c]	0.0001	0.0992335
glu-L[c]	0.0001	0.201382
34hpp[c]	0.0001	8.004e-19
utp[c]	95.3736	3.84077e-13
acgam1p[c]	100	32.2714
uacgam[c]	100	32.2718
pep[c]	70.7857	21.4108
gam6p[c]	16.3844	1.8137e-13
gam1p[c]	32.885	4.05415e-13
nadph[c]	9.26749	1.60032e-14
uaccg[c]	62.1242	7.11254e-15
accoa[c]	0.0001	0.948505
arg-L[c]	0.0001	0.0455837
akg[c]	0.0001	1.42342
orn[c]	0.0001	8.004e-19
nadh[c]	30.8559	1.67145e-13
1pyr5c[c]	38.763	2.63164e-13
cSQDG160[c]	31.6022	2.20489e-13
cSQDG161[c]	10.886	3.37846e-14
cSQDG180[c]	99.985	4.69428e-13
cSQDG181[c]	75.6505	2.84502e-13
cSQDG182[c]	5.30441	1.77814e-14
cSQDG183[c]	46.6934	3.6274e-13
nad[c]	63.8009	3.48515e-13
nadp[c]	32.9864	3.55627e-13
coa[c]	6.3041	3.9119e-14
fad[c]	36.587	2.84502e-13
amet[c]	0.0001	0.000639873
pheme[c]	12.1087	1.26248e-13
gly[c]	0.0001	0.9877
ala-L[c]	0.0001	3.35128
gtp[c]	0.0123774	0.000567808
lys-L[c]	37.6951	2.27601e-13
gthrd[c]	45.7573	3.84077e-13
ctp[c]	74.3134	2.98727e-13
gln-L[c]	0.0001	0.000147222
ser-L[c]	0.0001	0.0275059
met-L[c]	0.0001	8.004e-19
trp-L[c]	19.0619	6.40129e-14
phe-L[c]	85.374	5.97454e-13
tyr-L[c]	86.9177	3.98302e-13
malcoa[c]	0.0001	1.68291
succoa[c]	0.0001	0.558975
cys-L[c]	100	31.7663
thf[c]	60.9146	5.12103e-13
leu-L[c]	15.0292	1.36916e-13
datp[c]	29.9952	1.8137e-13
ptrc[c]	26.7428	2.3827e-13
his-L[c]	16.3773	8.89068e-14
mlthf[c]	0.0001	1.84699
pro-L[c]	59.2028	2.13376e-13
asn-L[c]	8.05319	17.152
glycogen[c]	28.8194	3.16508e-13
val-L[c]	78.3917	4.69428e-13
thr-L[c]	0.0001	7.18147e-07
adocbl[c]	58.5216	5.19216e-13
10fthf[c]	0.0503442	0.0412407
chor[c]	0.0001	0.040124
ribflv[c]	4.68785	1.77814e-14
dgtp[c]	6.44502	7.64598e-14
spmd[c]	46.8252	4.69428e-13
ile-L[c]	94.4315	4.69428e-13
5mthf[c]	4.49602	12.908
dctp[c]	88.6789	7.39705e-13
dttp[c]	23.6048	2.0982e-13
Vitamin_K1[c]	98.813	6.97029e-13
beta-Carotene[c]	95.7338	4.83653e-13
Vitamin_E[c]	43.9244	2.70277e-13
gamma-Tocopherol[c]	14.6022	1.13801e-13
udcpdp[c]	86.0113	1.00998e-12
lipidA[c]	12.1399	4.97878e-14
Chlorophyll_a[c]	87.8829	1.10956e-12
gamma-Carotene[c]	41.7857	3.69852e-13
Zeaxanthin[c]	16.4644	1.60032e-13
Echinenone[c]	14.0561	1.19135e-13
delta-Tocopherol[c]	7.81874	3.73409e-14
beta-Tocopherol[c]	88.577	4.69428e-13
hemeA[c]	14.6467	5.86785e-14
hemeO[c]	93.7167	5.69003e-13
pg160[c]	94.8699	3.98302e-13
pg161[c]	48.8932	2.27601e-13
pg180[c]	65.2456	7.8238e-13
pg181[c]	72.9474	4.26753e-14
cpdDG160[c]	2.14514	1.37806e-14
cpdDG161[c]	94.2042	0
cpdDG180[c]	33.6194	1.56476e-13
cpdDG181[c]	79.3675	6.97029e-13
cpdDG182[c]	96.5602	2.13376e-13
cpdDG183[c]	5.87888	4.71206e-14
cpdMG160[c]	29.0713	1.84926e-13
cpdMG161[c]	70.7695	4.83653e-13
cpdMG180[c]	55.1143	1.99151e-13
cpdMG181[c]	36.5968	2.20489e-13
cpdMG182[c]	55.5016	6.40129e-13
cpdMG183[c]	53.9158	5.26328e-13
cpdPG181[c]	68.8646	3.84077e-13
cpdPG182[c]	13.3825	3.55627e-14
cpdPG183[c]	96.4886	0
dgdg181[c]	36.3701	1.56476e-13
dgdg183_6_9_12[c]	97.4435	8.25055e-13
dgdg184_6_9_12_15[c]	33.8793	1.77814e-13
mgdg181[c]	90.8549	1.28026e-13
mgdg183_6_9_12[c]	85.8649	8.6773e-13
mgdg184_6_9_12_15[c]	52.0202	5.97454e-13
peptido_syn[p]	89.8689	4.83653e-13
sqdg181[c]	71.5469	1.56476e-13
sqdg183_6_9_12[c]	52.09	2.98727e-13
ggdp[c]	63.5928	4.05415e-13
2me4p[c]	3.17047	1.15579e-14
4c2me[c]	17.098	1.20913e-13
pyr[c]	0.0001	10.4184
g3p[c]	26.0104	18.1705
2p4c2me[c]	44.8267	8.53505e-14
dxyl5p[c]	15.5554	8.89068e-14
h2mb4p[c]	8.02116	1.10244e-13
2-Methyl-6-phytylquinol[c]	55.4021	2.91614e-13
2,3-Dimethyl-5-phytylquinol[c]	57.2762	3.12952e-13
4abut[c]	14.8757	14.5125
sucsal[c]	63.0168	19.7772
hco3[ca]	3.46087	4.32789
co2[ca]	3.46087	4.45399
rb15bp[ca]	18.406	13.7091
ru5p-D[c]	0.0001	0.658182
s17bp[c]	0.0001	1.19123
dhap[c]	0.0001	7.09456
e4p[c]	10.4905	6.16482
13dpg[c]	26.1991	20.1862
3pg[c]	0.0001	0.615274
adp[c]	1.57614	0.00344375
mal-L[c]	7.09584	2.67578
oaa[c]	0.0001	0.183785
r5p[c]	7.08076	8.59355
xu5p-D[c]	0.0001	0.936295
EC2[c]	0.0001	4.08512
s7p[c]	0.0001	0.675702
f6p[c]	0.0001	0.483406
fdp[c]	64.9428	8.51974
co2[c]	0.0001	1.13992
beta-Cryptoxanthin[c]	79.4856	7.8238e-13
Phytoene[c]	86.9941	1.56476e-13
Phytofluene[c]	22.1055	9.60193e-14
Lycopene[c]	44.5241	2.63164e-13
zeta-Carotene[c]	13.4268	2.13376e-14
Neurosporene[c]	97.4785	2.98727e-13
oxasucc[c]	17.8668	3.36518
icit[c]	0.0001	2.15232
adhlam[c]	10.3679	11.5557
dhlam[c]	43.6235	1.35138e-13
lpam[c]	23.7971	1.99151e-13
fum[c]	0.0001	0.130192
tcynt[c]	6.11899	4.08971e-14
cyan[c]	62.3417	8.53505e-14
mercppyr[c]	100	3.22478
acser[c]	100	47.5226
trdrd[c]	2.94065	8.89068e-15
ala-D[c]	6.17374	4.35643e-14
glu-D[c]	49.3473	4.90765e-13
uama[c]	87.1815	1.42251e-13
uamr[c]	12.6559	8.71287e-14
1odec9eg3p[c]	75.8932	8.9618e-13
octeACP[c]	73.0441	5.69003e-14
1odec6912eg3p[c]	86.1053	8.53505e-13
octe6912ACP[c]	85.4892	4.69428e-13
1odec691215eg3p[c]	85.1905	6.97029e-13
octe691215ACP[c]	93.0531	3.69852e-13
c_DLiG3P[c]	78.7439	6.11679e-13
c_DaLG3P[c]	18.7041	4.62315e-14
pa181_9[c]	94.3519	3.84077e-13
Linoleoyl-ACP[c]	98.2588	4.69428e-13
glyc3p[c]	78.3672	6.40129e-13
cpPGP182[c]	75.9479	1.70701e-13
cpPGP183[c]	39.9936	1.42251e-13
cpdPGP181_9[c]	10.6923	5.15659e-14
CDPDG182[c]	75.8499	2.13376e-13
CDPDG183[c]	98.0144	6.68579e-13
cdpdodec9eg[c]	84.4612	7.25479e-13
2beACP[c]	58.4758	3.55627e-13
tmrs2eACP[c]	47.979	1.06688e-13
2tddACP[c]	54.4073	3.20064e-13
2toceACP[c]	23.4322	8.89068e-14
2theACP[c]	90.8454	4.12528e-13
2tdeACP[c]	77.1596	3.98302e-13
tpalm2eACP[c]	77.3016	2.27601e-13
3hbACP[c]	63.5462	4.83653e-13
3hhACP[c]	16.8549	5.33441e-14
3hddACP[c]	80.4151	1.13801e-13
3hpaACP[c]	66.6453	2.98727e-13
3hdeACP[c]	44.4619	3.3429e-13
3hocACP[c]	75.0947	5.40553e-13
3htdACP[c]	81.7925	6.54354e-13
3oxhdACP[c]	43.4216	7.8238e-14
3oxhACP[c]	81.5866	3.69852e-13
3oxdeACP[c]	90.1924	2.13376e-13
actACP[c]	13.7523	1.03132e-13
3oxddACP[c]	14.1349	7.11254e-15
3oxocACP[c]	68.873	3.84077e-13
3oxtdACP[c]	15.5091	6.22348e-14
octACP[c]	10.5972	9.06849e-14
malACP[c]	0.0001	1.16368
myrsACP[c]	92.1155	5.83229e-13
ddcaACP[c]	28.6284	3.87634e-13
butACP[c]	78.5882	1.70701e-13
acACP[c]	3.13437	1.64478e-14
decACP[c]	34.6127	4.97878e-14
hexACP[c]	39.7327	7.8238e-14
ACP[c]	49.3064	2.34714e-13
hedacp[c]	37.4205	1.84926e-13
3oxocdacp[c]	14.1648	6.5791e-14
3hc18acp[c]	89.9585	6.11679e-13
tocdeenacp[c]	31.2835	2.52495e-13
3hcddec5eACP[c]	17.1215	5.69003e-14
3hcmrs7eACP[c]	53.8066	2.77389e-13
3hcpalm9eACP[c]	43.8246	1.06688e-13
3hcvac11eACP[c]	31.883	3.30733e-13
3ocddec5eACP[c]	44.9592	3.6274e-13
3ocmrs7eACP[c]	98.3859	2.13376e-13
3ocpalm9eACP[c]	67.5617	7.11254e-14
3ocvac11eACP[c]	91.0202	4.83653e-13
cdec3eACP[c]	52.4565	5.83229e-13
cddec5eACP[c]	73.0948	2.84502e-14
tdeACP[c]	36.6547	2.48939e-13
hdeACP[c]	83.803	7.96605e-13
1hdecg3p[c]	23.6909	2.77389e-13
1hdec9eg3p[c]	58.7746	6.11679e-13
1odec11eg3p[c]	71.2432	1.99151e-13
pa160[c]	94.9626	7.25479e-13
pa161[c]	31.6837	2.63164e-13
pa180[c]	73.3168	4.97878e-13
pa181[c]	46.0094	2.77389e-13
t3c5ddeceACP[c]	71.7681	1.99151e-13
t3c7mrseACP[c]	88.5567	3.12952e-13
t3c9palmeACP[c]	43.9533	9.95756e-14
t3c11vaceACP[c]	50.7776	1.13801e-13
pgp160[c]	41.797	2.84502e-13
pgp161[c]	59.0234	5.12103e-13
pgp180[c]	3.97615	2.17822e-14
pgp181[c]	85.2704	7.39705e-13
cdpdhdecg[c]	81.8524	1.99151e-13
cdpdhdec9eg[c]	86.9026	2.70277e-13
cdpdodecg[c]	92.3505	4.12528e-13
cdpdodec11eg[c]	87.2128	2.84502e-13
dhbpt[c]	87.0772	7.25479e-13
dhpt[c]	12.9231	1.42251e-14
4abz[c]	69.3208	2.70277e-13
6hmhptpp[c]	55.5515	3.41402e-13
6hmhpt[c]	72.9968	6.40129e-13
dhnpt[c]	0.406096	4.1597e-06
dhpmp[c]	1.61896	1.90521e-05
ahdt[c]	1.57425	1.8916e-05
4adcho[c]	0.00212974	12.5598
dhf[c]	45.5812	3.05839e-13
alpam[c]	100	14.1492
udpg[c]	58.8297	7.89492e-13
trnaglu[c]	51.118	3.3429e-13
prpp[c]	1.69589	4.44517
xmp[c]	18.0469	4.83439
hco3[c]	0.254671	4.49783
glucys[c]	30.0104	3.6274e-13
ametam[c]	0.00216506	2.98059e-06
6pgc[c]	100	0
phom[c]	0.0001	7.18147e-07
hom-L[c]	0.0001	8.004e-19
lpro[c]	22.7711	1.99151e-13
dhlpro[c]	93.8503	2.84502e-14
2pg[c]	0.0001	0.520279
glx[c]	3.99777	1.78209
GA[c]	0.0001	5.8738e-05
glyclt[c]	100	23.9022
oxa[c]	10.0284	3.82507
gcald[c]	0.855846	1.94425e-05
2pglyc[c]	100	23.9412
for[c]	0.0001	0.000200754
cit[c]	0.0001	0.419645
methf[c]	0.10699	0.0722191
histd[c]	87.7011	4.26753e-13
cbs_412[c]	56.1038	4.55203e-13
hisp[c]	49.2097	1.99151e-13
imacp[c]	83.4793	1.08111e-12
eig3p[c]	24.0572	7.8238e-14
prbatp[c]	1.37721	0.0177292
prbamp[c]	38.4374	0.0224687
prlp[c]	8.44283	0.00157349
prfp[c]	1.39434	6.21065e-05
udpgal[c]	27.0269	9.60193e-14
12dgr160[c]	36.4916	3.12952e-13
12dgr161[c]	72.5807	1.42251e-14
12dgr180[c]	51.0538	6.40129e-13
12dgr181[c]	31.7004	3.94746e-13
cp_DLiGl[c]	30.3683	1.42251e-13
cp_DaLGl[c]	56.1166	5.83229e-13
12dgr181_9[c]	73.5555	1.84926e-13
12dgr183_6_9_12[c]	53.6988	5.97454e-13
12dgr184_6_9_12_15[c]	12.0046	5.51222e-14
pa183_6_9_12[c]	19.4759	9.24631e-14
pa184_6_9_12_15[c]	97.7548	1.18068e-12
UDP-6-sulfoquinovose[c]	78.6808	8.9618e-13
u23ga[c]	36.4542	5.69003e-14
u3aga[c]	100	32.2821
lipidX[c]	64.5136	5.83229e-13
u3hga[c]	54.2441	2.77389e-13
26dap-M[c]	0.0001	0.0259285
aspsa[c]	0.0001	8.004e-19
sl26da[c]	0.0001	0.0616707
26dap-LL[c]	0.0001	0.0259285
23dhdp[c]	0.0001	0.0259284
sl2a6o[c]	0.0001	0.091809
4pasp[c]	0.0001	8.004e-19
uamag[c]	77.9151	9.67306e-13
alaala[c]	59.4152	3.05839e-13
ugmd[c]	78.8782	1.99151e-13
thdp[c]	0.0001	0.0259283
ahcys[c]	0.0001	0.000388986
5mdr1p[c]	22.5969	8.53505e-14
hcys-L[c]	0.0001	8.004e-19
5mta[c]	0.233554	0.000100984
dnad[c]	20.7927	1.56476e-13
nicrnt[c]	46.0573	4.26753e-13
quln[c]	0.0001	0.00146531
iasp[c]	0.0001	0.00146531
pap[c]	60.4353	0.00105014
thmpp[c]	84.4511	1.99151e-13
glu5sa[c]	66.0206	5.40553e-13
sbzcoa[c]	0.0001	5.17873e-05
ichor[c]	0.0039234	7.73016
ssaltpp[c]	0.0001	5.17873e-05
Prephytoene_diphosphate[c]	13.6351	2.6672e-14
pphn[c]	0.0001	0.0278458
alpro[c]	100	15.2037
dump[c]	69.0056	3.55627e-13
trdox[c]	46.1999	3.05839e-13
Plastoquinol-9[p]	39.0539	1.06688e-13
Plastoquinone_A[p]	82.0153	1.56476e-13
Plastoquinone_A[l]	98.9624	3.69852e-13
succ[c]	0.313915	9.78898
Plastoquinol-9[l]	83.9837	7.11254e-14
4ppan[c]	17.6703	2.48939e-14
dpcoa[c]	36.1896	1.35138e-13
3mob[c]	0.0001	0.0832028
2dhp[c]	21.1731	3.9119e-14
pan4p[c]	66.48	1.42251e-13
alac-S[c]	0.0001	0.0832036
4ppcys[c]	0.0001	8.004e-19
pnto-R[c]	97.8453	7.5393e-13
ala-B[c]	0.295779	2.77834e-16
pant-R[c]	26.2879	2.13376e-14
23dhmb[c]	0.0001	0.0832041
6pgl[c]	100	4.47214e-08
g6p[c]	0.00409266	0.374319
uagmda[c]	21.7849	3.55627e-14
ipdp[c]	22.1383	1.99151e-13
frdp[c]	21.7847	8.89068e-14
udcpp[c]	40.5371	1.99151e-13
ugmda[c]	30.4106	3.05839e-13
peptido_syn[c]	56.6913	2.77389e-13
uaagmda[c]	53.1417	4.1964e-13
indole[c]	38.4529	2.84502e-14
anth[c]	0.0001	0.0192935
3psme[c]	0.0001	0.040124
skm[c]	0.0001	0.0287858
3dhsk[c]	0.0001	0.0287859
3ig3p[c]	0.0642179	4.4698
2dda7p[c]	0.0001	0.0287857
3dhq[c]	0.0001	0.0287859
skm5p[c]	0.0001	0.0287854
2cpr5p[c]	0.0001	0.0145259
pran[c]	0.0001	0.0145259
phpyr[c]	0.929267	5.77894e-15
co2dam[c]	91.8039	3.12952e-13
Mg-Protoporphyrin_IX_13-monomethyl_ester[c]	62.6853	5.26328e-13
13_1_-Hydroxy-Mg-protoporphyrin_IX_13-monomethyl_ester[c]	31.2322	8.89068e-14
13_1_-Oxo-Mg-protoporphyrin_IX_13-monomethyl_ester[c]	68.0408	4.69428e-13
pre3a[c]	0.0422765	1.31212e-06
5aop[c]	96.603	0.158506
ppbng[c]	100	0.000691608
hmbil_a[c]	1e-05	7.1222e-20
hmbil_b[c]	1e-05	7.1222e-20
hmbil_c[c]	1e-05	7.1222e-20
ppp9[c]	2.91941	2.31158e-14
glu1sa[c]	100	0.000671877
hmbil[c]	100	0.000628576
uppg3[c]	0.0001	8.004e-19
cpppg3[c]	17.3715	0.14418
pre2[c]	0.353197	0.00249472
mppp9[c]	71.6028	5.40553e-13
pre6b[c]	0.0032961	3.57771e-07
pre6a[c]	0.00763579	1.34164e-07
pre8[c]	52.8073	4.1964e-13
pre3b[c]	100	0.000732585
pre4[c]	100	0.00264556
co1dam[c]	7.09383	6.75692e-14
adocbip[c]	31.5048	1.42251e-14
rdmbzi[c]	58.9593	2.63164e-13
agdpcbi[c]	0.00346984	6.31821e-08
adcobdam[c]	4.53526	1.68923e-14
hgbam[c]	23.3831	1.45807e-13
pre5[c]	0.176432	3.83661e-06
Divinyl_chlorophyllide_a[c]	84.5766	4.55203e-13
Chlorophyllide[c]	66.0161	3.69852e-13
Phytyl_diphosphate[c]	15.5048	4.44534e-14
Divinylprotochlorophyllide[c]	25.4943	1.8137e-13
applp[c]	68.0702	1.99151e-13
adcobhex[c]	68.566	4.55203e-13
Precorrin_1[c]	100	0.000656122
glutrna[c]	100	3.50285
hgbyr[c]	25.6675	5.69003e-14
pppg9[c]	73.3155	7.11254e-14
thrp[c]	0.0001	6.7809e-05
air[c]	19.3162	5.24295
amp[c]	20.5611	2.72147
ade[c]	0.197332	0.000101106
gdp[c]	43.3151	3.96436
gmp[c]	38.0691	4.3513
fprica[c]	5.74624	2.44025
imp[c]	49.9242	3.53149
dadp[c]	64.8515	3.12952e-13
adn[c]	0.206402	0.0018331
dgdp[c]	67.8594	7.68155e-13
pram[c]	27.7662	12.8072
fpram[c]	62.5313	7.64211
fgam[c]	100	6.20696
25aics[c]	3.2918	1.0468
5aizc[c]	61.4739	4.4734
dcamp[c]	2.12835	0.71324
gar[c]	40.735	9.39497
aicar[c]	62.7425	2.24633
udp[c]	86.0157	5.69003e-14
ump[c]	6.34155	1.68923e-14
cmp[c]	94.1387	9.67306e-13
cdp[c]	6.45449	5.69003e-14
orot5p[c]	0.0001	0.00131056
dhor-S[c]	0.0001	0.00131056
orot[c]	0.0001	0.00131056
cbasp[c]	0.0001	0.00131056
dtdp[c]	28.2659	2.31158e-13
dtmp[c]	8.39483	5.86785e-14
dudp[c]	64.6942	5.12103e-13
dcdp[c]	65.168	4.26753e-13
cbp[c]	0.0001	0.379455
lac-D[c]	100	0.00442076
lgt-S[c]	100	0.00442157
mthgxl[c]	100	3.05223
actp[c]	8.07793	6.32078
ac[c]	3.14395	3.18904
dmlz[c]	35.4514	2.70277e-13
fmn[c]	35.7666	3.20064e-13
5apru[c]	37.9693	3.41402e-13
25drapp[c]	40.7585	1.35138e-13
4r5au[c]	59.7704	4.83653e-13
db4p[c]	95.5032	1.02421e-12
5aprbu[c]	25.3814	2.02707e-13
g1p[c]	25.5829	1.88482e-13
adpglc[c]	58.2309	1.02808
glycogen[c]_a	0.0001	8.004e-19
glycogen[c]_b	0.0001	8.004e-19
glycogen[c]_d	0.0001	8.004e-19
glycogen[c]_c	0.0001	8.004e-19
achms[c]	0.0001	0.00461077
paps[c]	41.5673	0.0115467
aps[c]	23.866	0.118789
2mecdp[c]	70.9538	5.54778e-13
tcggrpp[c]	10.6078	9.60193e-14
udcpdp[c]_a	0.0001	8.004e-19
udcpdp[c]_b	0.0001	8.004e-19
udcpdp[c]_c	0.0001	8.004e-19
udcpdp[c]_d	0.0001	8.004e-19
udcpdp[c]_e	0.0001	8.004e-19
udcpdp[c]_f	0.0001	8.004e-19
dmpp[c]	7.77479	6.40129e-14
grdp[c]	17.5242	7.11254e-15
2pglyc[ca]	37.0508	27.7032
3pg[ca]	10.961	7.76342
hco3[p]	0.0001	4.37829
hco3[e]	59.125	0.400264
co2[p]	15.1883	8.3199
rb15bp[c]	0.0001	0.336028
ac[p]	2.95407	7.11254e-15
akg[p]	12.3862	6.22348e-14
cit[p]	8.83421	8.89068e-15
fum[p]	60.2816	4.33865e-13
glu-L[p]	7.79163	3.55627e-14
mal-L[p]	29.2308	1.5292e-13
pyr[p]	13.7178	2.84502e-14
succ[p]	74.5545	6.40129e-13
4hthb[c]	22.6779	7.46817e-14
thbpt[c]	26.7068	1.42251e-14
dhna[c]	0.0001	5.17873e-05
hgentis[c]	0.0001	5.93005e-05
sucbz[c]	0.0001	5.17873e-05
2shchc[c]	0.0001	5.17873e-05
Demethylphylloquinone[c]	79.6108	8.25055e-13
agm[c]	0.0001	0.0209428
acorn[c]	0.0001	8.004e-19
acg5sa[c]	0.0001	8.004e-19
acglu[c]	0.0001	8.004e-19
acg5p[c]	0.0001	8.004e-19
argsuc[c]	0.0001	0.0341998
citr-L[c]	0.0001	0.0455815
urea[c]	0.0001	0.251159
2obut[c]	88.9133	2.98727e-13
2ahbut[c]	21.7102	1.67145e-13
3c3hmp[c]	0.0001	0.0503803
2ippm[c]	0.0001	0.0503797
3c2hmp[c]	0.0001	0.0503798
2-Hydroxyethyl-ThPP[c]	56.4312	0
23dhmp[c]	9.89675	5.33441e-15
4mop[c]	74.5085	6.54354e-13
3c4mop[c]	43.6803	1.59089
3mop[c]	73.6571	8.25055e-13
3pg[meas]	1e-06	1.14464e-20
dhap[meas]	1e-06	1.14464e-20
f6p[meas]	1e-06	1.14464e-20
g6p[meas]	1e-06	1.14464e-20
g3p[meas]	1e-06	1.14464e-20
pep[meas]	1e-06	1.14464e-20
r5p[meas]	1e-06	1.14464e-20
rb15bp[meas]	1e-06	1.14464e-20
s7p[meas]	1e-06	1.14464e-20
ru5p-D[meas]	1e-06	1.14464e-20
succ[meas]	1e-06	1.14464e-20
fum[meas]	1e-06	1.14464e-20
mal-L[meas]	1e-06	1.14464e-20
cit[meas]	1e-06	1.14464e-20
GA[meas]	1e-06	1.14464e-20
alpha-Linolenoyl-ACP[c]	29.5518	9.60193e-14
cll_430[c]	64.2465	6.82804e-13
5mdru1p[c]	21.7873	1.10244e-13
ac[e]	43.6867	4.12528e-13
akg[e]	31.8419	3.05839e-13
cit[e]	27.5911	1.17357e-13
co2[e]	17.4067	2.16933e-13
fum[e]	35.3219	3.55627e-14
glu-L[e]	68.7426	4.55203e-13
mal-L[e]	97.0498	1.70701e-13
pyr[e]	80.5751	1.99151e-13
succ[e]	40.0372	2.56052e-13

## Sheet: Bootstrap_Net_Fluxes
Name
rxn00340	0.026775	0.433652	0.028822	0.026775	0.226565	0.074686	0.026775	0.066736	0.026775	0.026775	0.026775	1.21709	0.146137	0.055297	0.264031	0.1875	0.2368	0.489345	0.366223	0.026775	0.026775	0.026775	0.026775	0.035474	0.390198	0.236163	0.037448	0.403783	0.026775	0.026775	0.026775	0.236785	0.112733	0.026775	0.026775	0.779321	0.026775	0.026775	0.140168	0.026775	0.354078	0.026775	0.026775	0.026775	0.246412	0.394132	0.214721	0.026775	0.212434
rxn00527	0.014068	0.014068	0.014068	0.014068	0.014068	0.014068	0.014068	0.014068	0.014068	0.014068	0.014068	0.014068	0.014068	0.014068	0.014068	0.014068	0.014076	0.014068	0.014068	0.014068	0.014068	0.014068	0.014068	0.014068	0.014068	0.014068	0.014068	0.014068	0.014068	0.014068	0.014068	0.014068	0.014068	0.014068	0.014068	0.014068	0.014068	0.014068	0.014068	0.014068	0.014068	0.014068	0.014068	0.014068	0.014068	0.014068	0.014068	0.014068	0.014068
rxn00293	0.024507	0.024507	0.024507	0.024507	0.024507	0.024507	0.024507	0.024507	0.024507	0.024507	0.024507	0.024507	0.024507	0.024507	0.024507	0.024507	0.024521	0.024507	0.024507	0.024507	0.024507	0.024507	0.024507	0.024507	0.024507	0.024507	0.024507	0.024507	0.024507	0.024507	0.024507	0.024507	0.024507	0.024507	0.024507	0.024507	0.024507	0.024507	0.024507	0.024507	0.024507	0.024507	0.024507	0.024507	0.024507	0.024507	0.024507	0.024507	0.024507
rxn00461	0.006127	0.006127	0.006127	0.006127	0.006127	0.006127	0.006127	0.006127	0.006127	0.006127	0.006127	0.006127	0.006127	0.006127	0.006127	0.006127	0.00613	0.006127	0.006127	0.006127	0.006127	0.006127	0.006127	0.006127	0.006127	0.006127	0.006127	0.006127	0.006127	0.006127	0.006127	0.006127	0.006127	0.006127	0.006127	0.006127	0.006127	0.006127	0.006127	0.006127	0.006127	0.006127	0.006127	0.006127	0.006127	0.006127	0.006127	0.006127	0.006127
rxn01485	0.024507	0.024507	0.024507	0.024507	0.024507	0.024507	0.024507	0.024507	0.024507	0.024507	0.024507	0.024507	0.024507	0.024507	0.024507	0.024507	0.024521	0.024507	0.024507	0.024507	0.024507	0.024507	0.024507	0.024507	0.024507	0.024507	0.024507	0.024507	0.024507	0.024507	0.024507	0.024507	0.024507	0.024507	0.024507	0.024507	0.024507	0.024507	0.024507	0.024507	0.024507	0.024507	0.024507	0.024507	0.024507	0.024507	0.024507	0.024507	0.024507
rxn02285	0.006127	0.006127	0.006127	0.006127	0.006127	0.006127	0.006127	0.006127	0.006127	0.006127	0.006127	0.006127	0.006127	0.006127	0.006127	0.006127	0.00613	0.006127	0.006127	0.006127	0.006127	0.006127	0.006127	0.006127	0.006127	0.006127	0.006127	0.006127	0.006127	0.006127	0.006127	0.006127	0.006127	0.006127	0.006127	0.006127	0.006127	0.006127	0.006127	0.006127	0.006127	0.006127	0.006127	0.006127	0.006127	0.006127	0.006127	0.006127	0.006127
rxn03638	0.024507	0.024507	0.024507	0.024507	0.024507	0.024507	0.024507	0.024507	0.024507	0.024507	0.024507	0.024507	0.024507	0.024507	0.024507	0.024507	0.024521	0.024507	0.024507	0.024507	0.024507	0.024507	0.024507	0.024507	0.024507	0.024507	0.024507	0.024507	0.024507	0.024507	0.024507	0.024507	0.024507	0.024507	0.024507	0.024507	0.024507	0.024507	0.024507	0.024507	0.024507	0.024507	0.024507	0.024507	0.024507	0.024507	0.024507	0.024507	0.024507
rxn00395	0.090034	0.840263	0.071524	0.047956	0.387144	0.49801	0.370272	0.077754	0.09993	0.682206	0.150753	1.10006	0.204251	0.09786	0.539606	0.496407	0.547013	0.232484	0.679265	0.065765	0.120514	0.084868	0.156827	0.136657	0.500648	0.193112	0.101753	1.11101	0.114141	0.233057	0.089886	0.545689	0.459947	0.220399	0.080919	1.25791	0.107261	0.14186	0.406508	0.09476	0.59373	0.095651	0.146856	0.229285	0.627832	0.565778	0.478389	0.268109	0.62761
rxn00467	0.038405	0.038405	0.038405	0.038405	0.038405	0.038405	0.038405	0.038405	0.038405	0.038405	0.038405	0.038405	0.038405	0.038405	0.038405	0.038405	0.038427	0.038405	0.038405	0.038405	0.038405	0.038405	0.038405	0.038405	0.038405	0.038405	0.038405	0.038405	0.038405	0.038405	0.038405	0.038405	0.038405	0.038405	0.038405	0.038405	0.038405	0.038405	0.038405	0.038405	0.038405	0.038405	0.038405	0.038405	0.038405	0.038405	0.038405	0.038405	0.038405
rxn00929	0.038405	0.038405	0.038405	0.038405	0.038405	0.038405	0.038405	0.038405	0.038405	0.038405	0.038405	0.038405	0.038405	0.038405	0.038405	0.038405	0.038427	0.038405	0.038405	0.038405	0.038405	0.038405	0.038405	0.038405	0.038405	0.038405	0.038405	0.038405	0.038405	0.038405	0.038405	0.038405	0.038405	0.038405	0.038405	0.038405	0.038405	0.038405	0.038405	0.038405	0.038405	0.038405	0.038405	0.038405	0.038405	0.038405	0.038405	0.038405	0.038405
rxn00346	0.00014	0.00014	0.00014	0.00014	0.00014	0.00014	0.00014	0.00014	0.00014	0.00014	0.00014	0.00014	0.00014	0.00014	0.00014	0.00014	0.00014	0.00014	0.00014	0.00014	0.00014	0.00014	0.00014	0.00014	0.00014	0.00014	0.00014	0.00014	0.00014	0.00014	0.00014	0.00014	0.00014	0.00014	0.00014	0.00014	0.00014	0.00014	0.00014	0.00014	0.00014	0.00014	0.00014	0.00014	0.00014	0.00014	0.00014	0.00014	0.00014
Ec_biomass_SynAuto	0.242854	0.242854	0.242854	0.242854	0.242854	0.242854	0.242854	0.242854	0.242854	0.242854	0.242854	0.242854	0.242854	0.242854	0.242854	0.242854	0.242992	0.242854	0.242854	0.242854	0.242854	0.242854	0.242854	0.242854	0.242854	0.242854	0.242854	0.242854	0.242854	0.242854	0.242854	0.242854	0.242854	0.242854	0.242854	0.242854	0.242854	0.242854	0.242854	0.242854	0.242854	0.242854	0.242854	0.242854	0.242854	0.242854	0.242854	0.242854	0.242854
rxn01487	0.001332	0.001332	0.001332	0.001332	0.001332	0.001332	0.001332	0.001332	0.001332	0.001332	0.001332	0.001332	0.001332	0.001332	0.001332	0.001332	0.001333	0.001332	0.001332	0.001332	0.001332	0.001332	0.001332	0.001332	0.001332	0.001332	0.001332	0.001332	0.001332	0.001332	0.001332	0.001332	0.001332	0.001332	0.001332	0.001332	0.001332	0.001332	0.001332	0.001332	0.001332	0.001332	0.001332	0.001332	0.001332	0.001332	0.001332	0.001332	0.001332
rxn03907	0.013951	0.013951	0.013951	0.013951	0.013951	0.013951	0.013951	0.013951	0.013951	0.013951	0.013951	0.013951	0.013951	0.013951	0.013951	0.013951	0.013959	0.013951	0.013951	0.013951	0.013951	0.013951	0.013951	0.013951	0.013951	0.013951	0.013951	0.013951	0.013951	0.013951	0.013951	0.013951	0.013951	0.013951	0.013951	0.013951	0.013951	0.013951	0.013951	0.013951	0.013951	0.013951	0.013951	0.013951	0.013951	0.013951	0.013951	0.013951	0.013951
rxn03908	0.013951	0.013951	0.013951	0.013951	0.013951	0.013951	0.013951	0.013951	0.013951	0.013951	0.013951	0.013951	0.013951	0.013951	0.013951	0.013951	0.013959	0.013951	0.013951	0.013951	0.013951	0.013951	0.013951	0.013951	0.013951	0.013951	0.013951	0.013951	0.013951	0.013951	0.013951	0.013951	0.013951	0.013951	0.013951	0.013951	0.013951	0.013951	0.013951	0.013951	0.013951	0.013951	0.013951	0.013951	0.013951	0.013951	0.013951	0.013951	0.013951
rxn03909	0.013951	0.013951	0.013951	0.013951	0.013951	0.013951	0.013951	0.013951	0.013951	0.013951	0.013951	0.013951	0.013951	0.013951	0.013951	0.013951	0.013959	0.013951	0.013951	0.013951	0.013951	0.013951	0.013951	0.013951	0.013951	0.013951	0.013951	0.013951	0.013951	0.013951	0.013951	0.013951	0.013951	0.013951	0.013951	0.013951	0.013951	0.013951	0.013951	0.013951	0.013951	0.013951	0.013951	0.013951	0.013951	0.013951	0.013951	0.013951	0.013951
rxn03910	0.013951	0.013951	0.013951	0.013951	0.013951	0.013951	0.013951	0.013951	0.013951	0.013951	0.013951	0.013951	0.013951	0.013951	0.013951	0.013951	0.013959	0.013951	0.013951	0.013951	0.013951	0.013951	0.013951	0.013951	0.013951	0.013951	0.013951	0.013951	0.013951	0.013951	0.013951	0.013951	0.013951	0.013951	0.013951	0.013951	0.013951	0.013951	0.013951	0.013951	0.013951	0.013951	0.013951	0.013951	0.013951	0.013951	0.013951	0.013951	0.013951
rxn03958	0.013951	0.013951	0.013951	0.013951	0.013951	0.013951	0.013951	0.013951	0.013951	0.013951	0.013951	0.013951	0.013951	0.013951	0.013951	0.013951	0.013959	0.013951	0.013951	0.013951	0.013951	0.013951	0.013951	0.013951	0.013951	0.013951	0.013951	0.013951	0.013951	0.013951	0.013951	0.013951	0.013951	0.013951	0.013951	0.013951	0.013951	0.013951	0.013951	0.013951	0.013951	0.013951	0.013951	0.013951	0.013951	0.013951	0.013951	0.013951	0.013951
rxn04113	0.013951	0.013951	0.013951	0.013951	0.013951	0.013951	0.013951	0.013951	0.013951	0.013951	0.013951	0.013951	0.013951	0.013951	0.013951	0.013951	0.013959	0.013951	0.013951	0.013951	0.013951	0.013951	0.013951	0.013951	0.013951	0.013951	0.013951	0.013951	0.013951	0.013951	0.013951	0.013951	0.013951	0.013951	0.013951	0.013951	0.013951	0.013951	0.013951	0.013951	0.013951	0.013951	0.013951	0.013951	0.013951	0.013951	0.013951	0.013951	0.013951
rxn05004	6.4e-05	6.4e-05	6.4e-05	6.4e-05	6.4e-05	6.4e-05	6.4e-05	6.4e-05	6.4e-05	6.4e-05	6.4e-05	6.4e-05	6.4e-05	6.4e-05	6.4e-05	6.4e-05	6.4e-05	6.4e-05	6.4e-05	6.4e-05	6.4e-05	6.4e-05	6.4e-05	6.4e-05	6.4e-05	6.4e-05	6.4e-05	6.4e-05	6.4e-05	6.4e-05	6.4e-05	6.4e-05	6.4e-05	6.4e-05	6.4e-05	6.4e-05	6.4e-05	6.4e-05	6.4e-05	6.4e-05	6.4e-05	6.4e-05	6.4e-05	6.4e-05	6.4e-05	6.4e-05	6.4e-05	6.4e-05	6.4e-05
rxn07332	6.7e-05	6.7e-05	6.7e-05	6.7e-05	6.7e-05	6.7e-05	6.7e-05	6.7e-05	6.7e-05	6.7e-05	6.7e-05	6.7e-05	6.7e-05	6.7e-05	6.7e-05	6.7e-05	6.7e-05	6.7e-05	6.7e-05	6.7e-05	6.7e-05	6.7e-05	6.7e-05	6.7e-05	6.7e-05	6.7e-05	6.7e-05	6.7e-05	6.7e-05	6.7e-05	6.7e-05	6.7e-05	6.7e-05	6.7e-05	6.7e-05	6.7e-05	6.7e-05	6.7e-05	6.7e-05	6.7e-05	6.7e-05	6.7e-05	6.7e-05	6.7e-05	6.7e-05	6.7e-05	6.7e-05	6.7e-05	6.7e-05
rxn07333	6.7e-05	6.7e-05	6.7e-05	6.7e-05	6.7e-05	6.7e-05	6.7e-05	6.7e-05	6.7e-05	6.7e-05	6.7e-05	6.7e-05	6.7e-05	6.7e-05	6.7e-05	6.7e-05	6.7e-05	6.7e-05	6.7e-05	6.7e-05	6.7e-05	6.7e-05	6.7e-05	6.7e-05	6.7e-05	6.7e-05	6.7e-05	6.7e-05	6.7e-05	6.7e-05	6.7e-05	6.7e-05	6.7e-05	6.7e-05	6.7e-05	6.7e-05	6.7e-05	6.7e-05	6.7e-05	6.7e-05	6.7e-05	6.7e-05	6.7e-05	6.7e-05	6.7e-05	6.7e-05	6.7e-05	6.7e-05	6.7e-05
rxn07334	5.8e-05	5.8e-05	5.8e-05	5.8e-05	5.8e-05	5.8e-05	5.8e-05	5.8e-05	5.8e-05	5.8e-05	5.8e-05	5.8e-05	5.8e-05	5.8e-05	5.8e-05	5.8e-05	5.8e-05	5.8e-05	5.8e-05	5.8e-05	5.8e-05	5.8e-05	5.8e-05	5.8e-05	5.8e-05	5.8e-05	5.8e-05	5.8e-05	5.8e-05	5.8e-05	5.8e-05	5.8e-05	5.8e-05	5.8e-05	5.8e-05	5.8e-05	5.8e-05	5.8e-05	5.8e-05	5.8e-05	5.8e-05	5.8e-05	5.8e-05	5.8e-05	5.8e-05	5.8e-05	5.8e-05	5.8e-05	5.8e-05
rxn07335	4e-06	4e-06	4e-06	4e-06	4e-06	4e-06	4e-06	4e-06	4e-06	4e-06	4e-06	4e-06	4e-06	4e-06	4e-06	4e-06	4e-06	4e-06	4e-06	4e-06	4e-06	4e-06	4e-06	4e-06	4e-06	4e-06	4e-06	4e-06	4e-06	4e-06	4e-06	4e-06	4e-06	4e-06	4e-06	4e-06	4e-06	4e-06	4e-06	4e-06	4e-06	4e-06	4e-06	4e-06	4e-06	4e-06	4e-06	4e-06	4e-06
rxn00194	0	0.000113	0	0	0	0	0	0	0	0	0	0	0	0	0	0	0	0.001364	0	0	0	0	0	0	0	0	0	0	0	0	0	4e-06	0	0	0	0	0	0	0.000115	0	0	0	0	0	0	0	0	0	0
rxn01204	0	0.000113	0	0	0	0	0	0	0	0	0	0	0	0	0	0	0	0.001364	0	0	0	0	0	0	0	0	0	0	0	0	0	4e-06	0	0	0	0	0	0	0.000115	0	0	0	0	0	0	0	0	0	0
rxn00509	0	0.000124	0	0	0	0.006839	0	0	0	0	0	0	0	0	0	0	0	0.001364	0	0	0	0	0	0	0	0	0	0	4.8e-05	0	0	0	0	0	0	0	0	0	0.000124	0	0	0	0	0	0	0	0	0	0
CA	9.90629	9.95373	9.95181	9.94958	9.91974	9.95091	9.93112	9.94265	9.97227	9.90619	9.93304	9.95479	9.94947	9.92188	9.92763	9.94945	9.93226	9.96898	9.93762	10.0117	9.95475	9.95626	9.9414	9.92619	9.9292	9.944	9.92881	9.91742	9.94905	9.9426	9.91785	9.93009	9.90437	10.0171	9.92037	9.92713	9.95712	10.1646	9.95119	9.9203	10.8908	9.66218	9.93117	9.9025	9.91481	9.95248	9.91289	9.92334	10.0012
rxn00018	9.90629	9.95373	9.95181	9.94958	9.91974	9.95091	9.93112	9.94265	9.97227	9.90619	9.93304	9.95479	9.94947	9.92188	9.92763	9.94945	9.93226	9.96898	9.93762	9.93589	9.95475	9.95626	9.9414	9.92619	9.9292	9.944	9.92881	9.91742	9.94905	9.9426	9.91785	9.93009	9.90437	10.0171	9.92037	9.92713	9.95712	9.9637	9.95119	9.9203	9.92406	9.93645	9.93117	9.9025	9.91481	9.95248	9.91289	9.92334	9.92456
rxn01111	9.90639	9.95383	9.96832	9.96053	9.91984	9.95101	9.93122	9.94275	9.97307	9.90629	9.93475	9.95489	9.94957	9.92226	9.92883	9.95533	9.93236	9.97723	9.93772	9.93623	9.97055	9.95636	9.9415	9.92842	9.9293	9.9441	9.92891	9.91752	9.94915	9.94538	9.91795	9.93019	9.90447	10.0271	9.92047	9.93594	9.96169	9.9638	9.95309	9.9204	9.92416	9.93655	9.93196	9.9026	9.92335	9.96371	9.91299	9.92387	9.92466
rxn01334	-5.95107	-5.91024	-8.51586	-6.26732	-7.84237	-6.00001	-6.20256	-5.99478	-6.16249	-6.08835	-6.1761	-5.98647	-6.33377	-6.14128	-6.04889	-5.95243	-6.05111	-6.02495	-5.91237	-6.30417	-6.07299	-6.15206	-6.16281	-6.32332	-5.86644	-6.09379	-5.98981	-6.10909	-8.74102	-5.74052	-6.04736	-6.05042	-5.95438	-6.34727	-6.07139	-5.84361	-6.02133	-6.20385	-6.14416	-6.1692	-6.33231	-6.15095	-6.06189	-6.10255	-5.56677	-6.2086	-6.06194	-5.91902	-5.98329
rxn01345	5.95107	5.91024	8.51586	6.26732	9.23933	6.00001	6.20256	5.99478	6.16249	6.08835	6.1761	5.98647	6.33377	6.14128	6.04889	5.95243	6.05111	6.02495	5.91237	6.30417	6.07299	6.15206	6.22044	6.32332	5.86644	6.09379	5.98981	6.10909	21.0964	5.74052	6.04736	6.05042	5.95438	11.1532	6.07139	5.84361	6.02133	6.20385	6.14416	6.1692	6.33231	6.15095	6.06189	6.10255	5.56677	6.2086	6.06194	5.91902	5.98329
rxn00781	0	0	0	0	0	0	0	0.232098	0	0	0	0	0	0	0	0	0	0	0	0	0	0	0	0	0	0	0	0	0	0	0	0	0	0	0	0	0	0	0	0.230514	0	0	0	0	0	0	0	0	0
rxn00782	17.6886	17.7482	17.7493	17.7372	17.6981	17.7056	17.6915	17.9699	17.8019	17.67	17.7293	17.7266	17.7399	17.6879	17.7119	17.7258	17.7215	17.7458	17.7312	17.6984	17.7878	17.7266	17.6979	17.7177	17.7092	17.7392	17.7007	17.7039	17.6902	17.7114	17.6847	17.7204	17.6746	17.8804	17.7026	17.7087	17.7422	17.6937	17.7108	17.9482	17.7102	17.6919	17.7114	17.6858	17.6968	17.7411	17.7113	17.6927	17.6578
rxn01100	17.6886	17.7482	17.7493	17.7372	17.6981	17.7056	17.6915	17.7378	17.8019	17.67	17.7293	17.7266	17.7399	17.6879	17.7119	17.7258	17.7215	17.7458	17.7312	17.6984	17.7878	17.7266	17.6979	17.7177	17.7092	17.7392	17.7007	17.7039	17.6902	17.7114	17.6847	17.7204	17.6746	17.8804	17.7026	17.7087	17.7422	17.6937	17.7108	17.7177	17.7102	17.6919	17.7114	17.6858	17.6968	17.7411	17.7113	17.6927	17.6578
rxn00248	0.254342	1.00469	0.23507	0.212264	0.551451	0.669157	0.53458	0.241861	0.250238	0.846514	0.310935	1.26437	0.36804	0.484292	0.703914	0.660083	0.711414	0.398155	0.843573	0.230073	0.281506	0.249175	0.321135	0.300965	0.664956	0.35742	0.26606	1.27532	0.27857	0.397365	0.254193	0.709999	0.624255	0.354707	0.244867	1.42222	0.271568	0.306168	0.570939	0.25899	0.758037	0.259898	0.311057	0.393138	0.79214	0.730086	0.641618	0.432399	0.791918
rxn00747	7.23351	7.24569	7.23227	7.22795	7.22952	7.20588	7.21164	7.24639	7.28013	7.215	7.24587	7.22302	7.24169	7.21693	7.23437	7.22177	7.2401	7.21987	7.24477	7.21352	7.26861	7.22156	7.20772	7.24064	7.23123	7.24645	7.22313	7.23768	7.19233	7.21732	7.21809	7.24149	7.22144	7.30469	7.23346	7.2241	7.2318	7.1812	7.20904	7.24861	7.23734	7.2067	7.23072	7.23451	7.22475	7.22875	7.24965	7.22018	7.18441
rxn00777	3.15674	3.15686	3.1657	3.16216	3.15674	3.16357	3.15674	3.16594	3.17109	3.15674	3.16167	3.15674	3.15726	3.15687	3.15729	3.16026	3.15852	3.16217	3.16713	3.15686	3.1679	3.15674	3.15674	3.1578	3.15732	3.15674	3.15674	3.15841	3.15719	3.15807	3.15674	3.15686	3.15674	3.19168	3.1571	3.16109	3.15897	3.15674	3.15776	3.15681	3.15674	3.1568	3.15719	3.15719	3.16095	3.1623	3.15781	3.15697	3.15674
ppp_hlf1	-6.65305	-6.65305	-6.65305	-6.65305	-6.65305	-6.71748	-6.65305	-6.65305	-6.65305	-6.65305	-6.65305	-6.65305	-6.65305	-6.65305	-6.65305	-6.65305	-6.65305	-6.65305	-6.65305	-6.65305	-6.65305	-6.65305	-6.65305	-6.65305	-6.65305	-7.13275	-6.65305	-6.65305	-6.65305	-6.65305	-6.65305	-6.65306	-6.65305	-6.77369	-6.65305	-6.65305	-6.65305	-6.65305	-6.65305	-6.65305	-6.65305	-6.65305	-6.65305	-6.65305	-6.65305	-6.65305	-6.65305	-6.65305	-6.65305
ppp_hlf2	3.30534	3.30534	3.30534	3.30534	3.30534	3.33745	3.30534	3.30534	3.30534	3.30534	3.30534	3.30534	3.30534	3.30534	3.30534	3.30534	3.30534	3.30534	3.30534	3.30534	3.30534	3.30534	3.30534	3.30534	3.30534	3.30534	3.30534	3.30534	3.30534	3.30534	3.30534	3.30534	3.30534	3.36555	3.30534	3.30534	3.30534	3.30534	3.30534	3.30534	3.30534	3.30534	3.30534	3.30534	3.30534	3.30534	3.30534	3.30534	3.30534
ppp_hlf3	3.34771	3.34771	3.34771	3.34771	3.34771	3.38004	3.34771	3.34771	3.34771	3.34771	3.34771	3.34771	3.34771	3.34771	3.34771	3.34771	3.34771	3.34771	3.34771	3.34771	3.34771	3.34771	3.34771	3.34771	3.34771	3.82741	3.34771	3.34771	3.34771	3.34771	3.34771	3.34771	3.34771	3.40814	3.34771	3.34771	3.34771	3.34771	3.34771	3.34771	3.34771	3.34771	3.34771	3.34771	3.34771	3.34771	3.34771	3.34771	3.34771
rxn01343	0	0	0	0	1.39696	0	0	0	0	0	0	0	0	0	0	0	0	0	0	0	0	0	0.057636	0	0	0	0	0	12.3553	0	0	0	0	4.80597	0	0	0	0	0	0	0	0	0	0	0	0	0	0	0
rxn00549	1.12344	1.21158	1.94325	0.8559	2.06141	1.11228	0.896782	1.10688	0.964349	0.986049	0.92184	1.13654	0.783401	0.948957	1.0475	1.1675	1.04777	1.11496	1.18307	0.800062	1.05452	0.97242	0.946806	0.772151	1.23039	1.01842	1.10722	0.974873	2.92977	1.37164	1.03871	1.04777	1.11821	0.812966	1.01683	1.2561	1.10625	0.928062	0.976018	0.919244	0.759969	0.953657	1.03774	0.967714	1.52048	0.917663	1.01808	1.17273	1.10949
rxn00786	1.12344	1.21158	-1.38839	0.855899	-0.754409	1.11228	0.896782	1.10688	0.964349	0.986049	0.92184	1.13654	0.7834	0.948957	1.0475	1.1675	1.04777	1.11496	1.18307	0.800062	1.05452	0.97242	0.946806	0.772151	1.23039	1.01842	1.10722	0.974873	-1.62421	1.37164	1.03871	1.04777	1.11821	0.812966	1.01683	1.2561	1.10625	0.928062	0.976018	0.919243	0.759968	0.953657	1.03774	0.967714	1.52048	0.917663	1.01808	1.17273	1.10948
rxn01116	6.70381	6.70405	6.72174	6.71466	6.70381	6.71748	6.70381	6.72221	6.73251	6.70381	6.71366	6.70381	6.70484	6.70408	6.7049	6.71085	6.70759	6.71468	6.72459	6.70405	6.72613	6.70381	6.70381	6.70594	6.70497	6.70381	6.70381	6.70715	6.70472	6.70648	6.70381	6.70405	6.70381	6.77369	6.70452	6.71252	6.70828	6.70381	6.70585	6.70396	6.70381	6.70392	6.70471	6.70471	6.71224	6.71493	6.70596	6.70428	6.70381
rxn00148	26.9713	24.3619	23.4161	27.0117	21.6329	25.8831	26.3025	26.8008	26.6422	25.5966	26.675	22.4582	26.5154	25.9626	25.3918	25.8361	25.3806	25.5583	24.8104	26.8753	26.9016	27.0352	26.813	26.578	25.1336	26.4872	27.0601	23.8027	9.94243	26.6718	26.8512	25.4223	25.7821	21.1149	27.0782	22.6868	27.1455	26.9245	26.269	26.9373	24.8807	26.9895	26.5841	26.3652	25.2736	25.1588	25.6185	26.4133	25.4925
rxn00251	0.420376	0.420376	0.421138	0.420376	0.420376	0.420376	0.420376	0.420577	0.434376	0.420376	0.424502	0.420376	0.420894	0.420376	0.420376	0.421007	0.420614	0.420376	0.420376	0.420376	0.423691	0.420376	0.420376	0.420376	0.420376	0.420376	0.420376	0.420376	0.420543	0.420376	0.420376	0.420488	0.420376	0.450376	0.420735	0.420376	0.420376	0.420376	0.420376	0.420454	0.420376	0.420436	0.420483	0.42083	0.420376	0.420376	0.421455	0.420394	0.420376
BCAROHX	0.000151	0.000151	0.000151	0.000151	0.000151	0.000151	0.000151	0.000151	0.000151	0.000151	0.000151	0.000151	0.000151	0.000151	0.000151	0.000151	0.000151	0.000151	0.000151	0.000151	0.000151	0.000151	0.000151	0.000151	0.000151	0.000151	0.000151	0.000151	0.000151	0.000151	0.000151	0.000151	0.000151	0.000151	0.000151	0.000151	0.000151	0.000151	0.000151	0.000151	0.000151	0.000151	0.000151	0.000151	0.000151	0.000151	0.000151	0.000151	0.000151
BCAROHX2	0.000151	0.000151	0.000151	0.000151	0.000151	0.000151	0.000151	0.000151	0.000151	0.000151	0.000151	0.000151	0.000151	0.000151	0.000151	0.000151	0.000151	0.000151	0.000151	0.000151	0.000151	0.000151	0.000151	0.000151	0.000151	0.000151	0.000151	0.000151	0.000151	0.000151	0.000151	0.000151	0.000151	0.000151	0.000151	0.000151	0.000151	0.000151	0.000151	0.000151	0.000151	0.000151	0.000151	0.000151	0.000151	0.000151	0.000151	0.000151	0.000151
PHYTEDH1	0	0	0	1.5e-05	0	0	0	0	9.9e-05	0	0.000352	0	0	0	0	0	0	0	0	0	0.000983	0	0.000371	0	0	0.001019	0	0	0.00097	0	0	0	0	0.000176	0.000819	0	0	0	0	0	0	0	0	0	0	0	0	0	0
PHYTEDH2	0.001019	0.001019	0.001019	0.001005	0.001019	0.001019	0.001019	0.001019	0.000921	0.001019	0.000667	0.001019	0.001019	0.001019	0.001019	0.001019	0.00102	0.001019	0.001019	0.001019	3.6e-05	0.001019	0.000648	0.001019	0.001019	0	0.001019	0.001019	5e-05	0.001019	0.001019	0.001019	0.001019	0.000843	0.0002	0.001019	0.001019	0.001019	0.001019	0.001019	0.001019	0.001019	0.001019	0.001019	0.001019	0.001019	0.001019	0.001019	0.001019
PHYTFDH1	0	0	0	1.5e-05	0	0	0	0	9.9e-05	0	0.000352	0	0	0	0	0	0	0	0	0	0.000983	0	0.000371	0	0	0.001019	0	0	0.00097	0	0	0	0	0.000176	0.000943	0	0	0	0	0	0	0	0	0	0	0	0	0	0
PHYTFDH2	0.001019	0.001019	0.001019	0.001005	0.001019	0.001019	0.001019	0.001019	0.00092	0.001019	0.000667	0.001019	0.001019	0.001019	0.001019	0.001019	0.00102	0.001019	0.001019	0.001019	3.6e-05	0.001019	0.000648	0.001019	0.001019	0	0.001019	0.001019	5e-05	0.001019	0.001019	0.001019	0.001019	0.000843	7.6e-05	0.001019	0.001019	0.001019	0.001019	0.001019	0.001019	0.001019	0.001019	0.001019	0.001019	0.001019	0.001019	0.001019	0.001019
rxn01489	0.001019	0.001019	0.001019	0.001019	0.001019	0.001019	0.001019	0.001019	0.001019	0.001019	0.001019	0.001019	0.001019	0.001019	0.001019	0.001019	0.00102	0.001019	0.001019	0.001019	0.001019	0.001019	0.001019	0.001019	0.001019	0.001019	0.001019	0.001019	0.001019	0.001019	0.001019	0.001019	0.001019	0.001019	0.001019	0.001019	0.001019	0.001019	0.001019	0.001019	0.001019	0.001019	0.001019	0.001019	0.001019	0.001019	0.001019	0.001019	0.001019
rxn03646	0.001019	0.001019	0.001019	0.001019	0.001019	0.001019	0.001019	0.001019	0.001019	0.001019	0.001019	0.001019	0.001019	0.001019	0.001019	0.001019	0.00102	0.001019	0.001019	0.001019	0.001019	0.001019	0.001019	0.001019	0.001019	0.001019	0.001019	0.001019	0.001019	0.001019	0.001019	0.001019	0.001019	0.001019	0.001019	0.001019	0.001019	0.001019	0.001019	0.001019	0.001019	0.001019	0.001019	0.001019	0.001019	0.001019	0.001019	0.001019	0.001019
rxn03648_mod	0.000156	0.000156	0.000156	0.000156	0.000156	0.000156	0.000156	0.000156	0.000156	0.000156	0.000156	0.000156	0.000156	0.000156	0.000156	0.000156	0.000156	0.000156	0.000156	0.000156	0.000156	0.000156	0.000156	0.000156	0.000156	0.000156	0.000156	0.000156	0.000156	0.000156	0.000156	0.000156	0.000156	0.000156	0.000156	0.000156	0.000156	0.000156	0.000156	0.000156	0.000156	0.000156	0.000156	0.000156	0.000156	0.000156	0.000156	0.000156	0.000156
rxn06790	0.001019	0.001019	0.001019	0.001019	0.001019	0.001019	0.001019	0.001019	0.001019	0.001019	0.001019	0.001019	0.001019	0.001019	0.001019	0.001019	0.00102	0.001019	0.001019	0.001019	0.001019	0.001019	0.001019	0.001019	0.001019	0.001019	0.001019	0.001019	0.001019	0.001019	0.001019	0.001019	0.001019	0.001019	0.001019	0.001019	0.001019	0.001019	0.001019	0.001019	0.001019	0.001019	0.001019	0.001019	0.001019	0.001019	0.001019	0.001019	0.001019
rxn06792	0.001019	0.001019	0.001019	0.001019	0.001019	0.001019	0.001019	0.001019	0.001019	0.001019	0.001019	0.001019	0.001019	0.001019	0.001019	0.001019	0.00102	0.001019	0.001019	0.001019	0.001019	0.001019	0.001019	0.001019	0.001019	0.001019	0.001019	0.001019	0.001019	0.001019	0.001019	0.001019	0.001019	0.001019	0.001019	0.001019	0.001019	0.001019	0.001019	0.001019	0.001019	0.001019	0.001019	0.001019	0.001019	0.001019	0.001019	0.001019	0.001019
rxn11573	0	0	0	0	0	0	0	0	0	0	0	0	0	0	0	0	0	0	0	0	0	0	0	0	0	0	0	0	0	0	0	0	0	0	0	0	0	0	0	0	0	0	0	0	0	0	0	0	0
rxn11574	0.000627	0.000627	0.000627	0.000627	0.000627	0.000627	0.000627	0.000627	0.000627	0.000627	0.000627	0.000627	0.000627	0.000627	0.000627	0.000627	0.000628	0.000627	0.000627	0.000627	0.000627	0.000627	0.000627	0.000627	0.000627	0.000627	0.000627	0.000627	0.000627	0.000627	0.000627	0.000627	0.000627	0.000627	0.000627	0.000627	0.000627	0.000627	0.000627	0.000627	0.000627	0.000627	0.000627	0.000627	0.000627	0.000627	0.000627	0.000627	0.000627
rxn00154	0.204448	0	0	0.137631	0	0	0	0	0.05844	0	0	0	0	0	0	0	0	0	0	0	0.022877	0	0.203035	0	0	0.010662	0.110899	0	0	0	0	0	0	0.008214	0.186386	0	0	0.00498	0	0	0	0	0	0	0	0	0	0	0
rxn00199	0	0	0	0	0	0	0	0	0	0	0	0	0	0	0	0	0	0	0	0	0	0	0	0	0	0	0	0	0	0	0	0	0	0	0	0	0	0	0	0	0	0	0	0	0	0	0	0	0
rxn00203	0	1.1e-05	0	0	0	0.006839	0	0	0	0	0	0	0	0	0	0	0	0	0	0	0	0	0	0	0	0	0	0	0.000289	0	0	0.000109	0	0	0	0	0	0	1e-05	0	0	0	0	0	0	0	0	0	0
rxn00508	0	0	0	0	0	0	0	0	0	0	0	0	0	0	0	0	0	0	0	0	0	0	0	0	0	0	0	0	0.000241	0	0	0.000112	0	0	0	0	0	0	0	0	0	0	0	0	0	0	0	0	0
rxn01387	0	0	0	0	0	0	0	0	0	0	0	0	0	0	0	0	0	0	0	0	0	0	0	0	0	0	0	0	0	0	0	0	0	0	0	0	0	0	0	0	0	0	0	0	0	0	0	0	0
rxn01871	0	0.976552	1.06098	0	0.397683	0.09122	0.319643	0	0	0.416242	0	0	1.06098	0.125868	0.850514	0.685814	0.851114	1.06234	0.452454	1.06098	0.132228	1.06098	0	1.06098	1.06098	4.1e-05	0	0.458031	1.06127	0.163641	0.302063	0.850438	1.06098	0	0	1.06098	0	0	0.422846	0	0.888368	0.760569	1.06098	0.743822	1.06098	0.209185	0.149541	1.06098	0.055624
rxn01241	0	0.976552	1.06098	0.005331	0.404425	0.09122	0.319643	0.011243	0	0.422984	0.006113	0.006742	1.06772	0.138474	0.861684	0.685814	0.853069	1.06234	0.464392	1.06098	0.139603	1.06098	0	1.07553	1.06801	4.1e-05	0	0.469425	1.06801	0.171051	0.305621	0.852381	1.06098	0	0	1.0699	0	0	0.425575	0	0.889345	0.760569	1.06432	0.749475	1.06983	0.218709	0.149541	1.06783	0.055624
rxn01242	0.04164	1.01455	1.08601	0.04164	0.439322	0.13286	0.319643	0.04164	0.04164	0.422925	0.04164	0.04164	1.06098	0.1385	0.858789	0.685814	0.859389	1.06234	0.465359	1.10262	0.132962	1.10262	0.04164	1.07564	1.06305	0.032849	0.04164	0.485102	1.10291	0.164651	0.343703	0.858713	1.06098	0.04164	0	1.06098	0.04164	0.04164	0.422846	0.04164	0.888368	0.760569	1.06098	0.743822	1.06098	0.209185	0.149541	1.06098	0.055624
rxn00799	-0.254442	-1.00479	-0.23517	-0.212364	-0.551551	-0.669257	-0.53468	-0.241961	-0.258829	-0.846614	-0.311056	-1.26447	-0.368141	-0.484392	-0.704014	-0.660183	-0.711514	-0.398256	-0.843673	-0.230173	-0.281639	-0.249276	-0.321235	-0.301065	-0.665056	-0.35752	-0.266161	-1.27542	-0.278671	-0.397465	-0.254294	-0.710208	-0.624355	-0.364807	-0.244967	-1.42232	-0.271668	-0.306268	-0.57104	-0.259091	-0.758138	-0.259998	-0.311157	-0.393238	-0.79224	-0.730186	-0.641718	-0.432499	-0.792018
rxn00647	0.049086	0	0.017384	0.018792	0.036435	0.040616	0.054659	0.028396	0	0.049274	0.043673	0.014671	0	0.030139	0.007254	0.020392	0.008799	0.01875	0.032376	0.027067	0	0.01904	0.034534	0	0.030122	0	0.031941	0.048387	0.056288	0.033206	0.045649	0.008622	0.042846	0.040686	0.019119	0.02167	0.002206	0.037694	0.014891	0.012192	0.008887	0.020519	0.034999	0.052748	0.032031	0.016705	0.043248	0.030129	0.053558
rxn01416	0.049086	0	0.017384	0.018792	0.036435	0.040616	0.054659	0.028396	0	0.049274	0.043673	0.014671	0	0.030139	0.007254	0.020392	0.008799	0.01875	0.032376	0.027067	0	0.01904	0.034534	0	0.030122	0	0.031941	0.048387	0.056288	0.033206	0.045649	0.008622	0.042846	0.040686	0.019119	0.02167	0.002206	0.037694	0.014891	0.012192	0.008887	0.020519	0.034999	0.052748	0.032031	0.016705	0.043248	0.030129	0.053558
rxn02230	0.049086	0	0.017384	0.018792	0.036435	0.040616	0.054659	0.028396	0	0.049274	0.043673	0.014671	0	0.030139	0.007254	0.020392	0.008799	0.01875	0.032376	0.027067	0	0.01904	0.034534	0	0.030122	0	0.031941	0.048387	0.056288	0.033206	0.045649	0.008622	0.042846	0.040686	0.019119	0.02167	0.002206	0.037694	0.014891	0.012192	0.008887	0.020519	0.034999	0.052748	0.032031	0.016705	0.043248	0.030129	0.053558
rxn05733	0.049086	0	0.017384	0.018792	0.036435	0.040616	0.054659	0.028396	0	0.049274	0.043673	0.014671	0	0.030139	0.007254	0.020392	0.008799	0.01875	0.032376	0.027067	0	0.01904	0.034534	0	0.030122	0	0.031941	0.048387	0.056288	0.033206	0.045649	0.008622	0.042846	0.040686	0.019119	0.02167	0.002206	0.037694	0.014891	0.012192	0.008887	0.020519	0.034999	0.052748	0.032031	0.016705	0.043248	0.030129	0.053558
rxn00423	0.056579	0.007493	0.024877	0.026285	0.043928	0.048109	0.062153	0.035889	0.007493	0.056767	0.051166	0.022164	0.007493	0.037632	0.014748	0.027885	0.016297	0.026243	0.039869	0.03456	0.007493	0.026533	0.042027	0.007493	0.037615	0.007493	0.039434	0.055881	0.063781	0.040699	0.053142	0.016115	0.050339	0.048179	0.026612	0.029163	0.009699	0.045187	0.022384	0.019685	0.01638	0.028012	0.042492	0.060241	0.039524	0.024198	0.050741	0.037622	0.061051
rxn00649	0.007493	0.007493	0.007493	0.007493	0.007493	0.007493	0.007493	0.007493	0.007493	0.007493	0.007493	0.007493	0.007493	0.007493	0.007493	0.007493	0.007497	0.007493	0.007493	0.007493	0.007493	0.007493	0.007493	0.007493	0.007493	0.007493	0.007493	0.007493	0.007493	0.007493	0.007493	0.007493	0.007493	0.007493	0.007493	0.007493	0.007493	0.007493	0.007493	0.007493	0.007493	0.007493	0.007493	0.007493	0.007493	0.007493	0.007493	0.007493	0.007493
rxn00283	0.012253	0.012253	0.012253	0.012253	0.012253	0.012253	0.012253	0.012253	0.012253	0.012253	0.012253	0.012253	0.012253	0.012253	0.012253	0.012253	0.01226	0.012253	0.012253	0.012253	0.012253	0.012253	0.012253	0.012253	0.012253	0.012253	0.012253	0.012253	0.012253	0.012253	0.012253	0.012253	0.012253	0.012253	0.012253	0.012253	0.012253	0.012253	0.012253	0.012253	0.012253	0.012253	0.012253	0.012253	0.012253	0.012253	0.012253	0.012253	0.012253
rxn00851	0.006127	0.006127	0.006127	0.006127	0.006127	0.006127	0.006127	0.006127	0.006127	0.006127	0.006127	0.006127	0.006127	0.006127	0.006127	0.006127	0.00613	0.006127	0.006127	0.006127	0.006127	0.006127	0.006127	0.006127	0.006127	0.006127	0.006127	0.006127	0.006127	0.006127	0.006127	0.006127	0.006127	0.006127	0.006127	0.006127	0.006127	0.006127	0.006127	0.006127	0.006127	0.006127	0.006127	0.006127	0.006127	0.006127	0.006127	0.006127	0.006127
rxn00193	0.006127	0.006127	0.006127	0.006127	0.006127	0.006127	0.006127	0.006127	0.006127	0.006127	0.006127	0.006127	0.006127	0.006127	0.006127	0.006127	0.00613	0.006127	0.006127	0.006127	0.006127	0.006127	0.006127	0.006127	0.006127	0.006127	0.006127	0.006127	0.006127	0.006127	0.006127	0.006127	0.006127	0.006127	0.006127	0.006127	0.006127	0.006127	0.006127	0.006127	0.006127	0.006127	0.006127	0.006127	0.006127	0.006127	0.006127	0.006127	0.006127
rxn00184	-1.19129	-1.94274	-1.16566	-1.14562	-1.48997	-1.60087	-1.47287	-1.18891	-1.20288	-1.7847	-1.25227	-2.20241	-1.30593	-1.42174	-1.64836	-1.59551	-1.65013	-1.33206	-1.79234	-1.16954	-1.21476	-1.18704	-1.26033	-1.23828	-1.60506	-1.29562	-1.20478	-2.21619	-1.21717	-1.33432	-1.19175	-1.64805	-1.56276	-1.31806	-1.18386	-2.35552	-1.20735	-1.24436	-1.50767	-1.19852	-1.69498	-1.19849	-1.25078	-1.33219	-1.72621	-1.6627	-1.58072	-1.37054	-1.73013
rxn00189	0	0	0	0	0	0	0	0	0	0	0	0	0	0	0	0	0	0	0	0	0	0	0	0	0	0	0	0	0	0	0	0	0	0	0	0	0	0	0	0	0	0	0	0	0	0	0	0	0
rxn02008	0.006127	0.006127	0.006127	0.006127	0.006127	0.006127	0.006127	0.006127	0.006127	0.006127	0.006127	0.006127	0.006127	0.006127	0.006127	0.006127	0.00613	0.006127	0.006127	0.006127	0.006127	0.006127	0.006127	0.006127	0.006127	0.006127	0.006127	0.006127	0.006127	0.006127	0.006127	0.006127	0.006127	0.006127	0.006127	0.006127	0.006127	0.006127	0.006127	0.006127	0.006127	0.006127	0.006127	0.006127	0.006127	0.006127	0.006127	0.006127	0.006127
rxn02286	0.006127	0.006127	0.006127	0.006127	0.006127	0.006127	0.006127	0.006127	0.006127	0.006127	0.006127	0.006127	0.006127	0.006127	0.006127	0.006127	0.00613	0.006127	0.006127	0.006127	0.006127	0.006127	0.006127	0.006127	0.006127	0.006127	0.006127	0.006127	0.006127	0.006127	0.006127	0.006127	0.006127	0.006127	0.006127	0.006127	0.006127	0.006127	0.006127	0.006127	0.006127	0.006127	0.006127	0.006127	0.006127	0.006127	0.006127	0.006127	0.006127
DM_5mdru1p	0.001638	0.001638	0.001638	0.001638	0.001638	0.001638	0.001638	0.001638	0.001638	0.001638	0.001638	0.001638	0.001638	0.001638	0.001638	0.001638	0.001639	0.001638	0.001638	0.001638	0.001638	0.001638	0.001638	0.001638	0.001638	0.001638	0.001638	0.001638	0.001638	0.001638	0.001638	0.001638	0.001638	0.001638	0.001638	0.001638	0.001638	0.001638	0.001638	0.001638	0.001638	0.001638	0.001638	0.001638	0.001638	0.001638	0.001638	0.001638	0.001638
EX_2-Oxoglutarate	0	0	0	0	0	0	0	0	0	0	0	0	0	0	0	0	0	0	0	0	0	0	0	0	0	0	0	0	0	0	0	0	0	0	0	0	0	0	0	0	0	0	0	0	0	0	0	0	0
EX_Acetate	0	0	0	0	0	0	0	0	0	0	0	0	0	0	0	0	0	0	0	0	0	0	0	0	0	0	0	0	0	0	0	0	0	0	0	0	0	0	0	0	0	0	0	0	0	0	0	0	0
EX_Biomass	0.242854	0.242854	0.242854	0.242854	0.242854	0.242854	0.242854	0.242854	0.242854	0.242854	0.242854	0.242854	0.242854	0.242854	0.242854	0.242854	0.242992	0.242854	0.242854	0.242854	0.242854	0.242854	0.242854	0.242854	0.242854	0.242854	0.242854	0.242854	0.242854	0.242854	0.242854	0.242854	0.242854	0.242854	0.242854	0.242854	0.242854	0.242854	0.242854	0.242854	0.242854	0.242854	0.242854	0.242854	0.242854	0.242854	0.242854	0.242854	0.242854
EX_Calcium	0.001096	0.001096	0.001096	0.001096	0.001096	0.001096	0.001096	0.001096	0.001096	0.001096	0.001096	0.001096	0.001096	0.001096	0.001096	0.001096	0.001096	0.001096	0.001096	0.001096	0.001096	0.001096	0.001096	0.001096	0.001096	0.001096	0.001096	0.001096	0.001096	0.001096	0.001096	0.001096	0.001096	0.001096	0.001096	0.001096	0.001096	0.001096	0.001096	0.001096	0.001096	0.001096	0.001096	0.001096	0.001096	0.001096	0.001096	0.001096	0.001096
EX_Citrate	0	0	0	0	0	0	0	0	0	0	0	0	0	0	0	0	0	0	0	0	0	0	0	0	0	0	0	0	0	0	0	0	0	0	0	0	0	0	0	0	0	0	0	0	0	0	0	0	0
EX_CO2	1.19148	1.19148	1.18844	1.19148	1.19148	1.19148	1.19148	1.19068	1.13548	1.19148	1.17498	1.19148	1.18941	1.19148	1.19148	1.18896	1.1865	1.19148	1.19148	1.19148	1.17822	1.19148	1.19148	1.19148	1.19148	1.19148	1.19148	1.19148	1.19082	1.19148	1.19148	1.19146	1.19148	1.07148	1.19005	1.19148	1.19148	1.19148	1.19148	1.19117	1.19148	1.19124	1.19105	1.18967	1.19148	1.19148	1.18717	1.19141	1.19148
EX_Co2+	0.00079	0.00079	0.00079	0.00079	0.00079	0.00079	0.00079	0.00079	0.00079	0.00079	0.00079	0.00079	0.00079	0.00079	0.00079	0.00079	0.00079	0.00079	0.00079	0.00079	0.00079	0.00079	0.00079	0.00079	0.00079	0.00079	0.00079	0.00079	0.00079	0.00079	0.00079	0.00079	0.00079	0.00079	0.00079	0.00079	0.00079	0.00079	0.00079	0.00079	0.00079	0.00079	0.00079	0.00079	0.00079	0.00079	0.00079	0.00079	0.00079
EX_Cu2+	0.000731	0.000731	0.000731	0.000731	0.000731	0.000731	0.000731	0.000731	0.000731	0.000731	0.000731	0.000731	0.000731	0.000731	0.000731	0.000731	0.000731	0.000731	0.000731	0.000731	0.000731	0.000731	0.000731	0.000731	0.000731	0.000731	0.000731	0.000731	0.000731	0.000731	0.000731	0.000731	0.000731	0.000731	0.000731	0.000731	0.000731	0.000731	0.000731	0.000731	0.000731	0.000731	0.000731	0.000731	0.000731	0.000731	0.000731	0.000731	0.000731
EX_Fe2+	0.001818	0.001818	0.001818	0.001818	0.001818	0.001818	0.001818	0.001818	0.001818	0.001818	0.001818	0.001818	0.001818	0.001818	0.001818	0.001818	0.001819	0.001818	0.001818	0.001818	0.001818	0.001818	0.001818	0.001818	0.001818	0.001818	0.001818	0.001818	0.001818	0.001818	0.001818	0.001818	0.001818	0.001818	0.001818	0.001818	0.001818	0.001818	0.001818	0.001818	0.001818	0.001818	0.001818	0.001818	0.001818	0.001818	0.001818	0.001818	0.001818
EX_Fe3+	0.001655	0.001655	0.001655	0.001655	0.001655	0.001655	0.001655	0.001655	0.001655	0.001655	0.001655	0.001655	0.001655	0.001655	0.001655	0.001655	0.001656	0.001655	0.001655	0.001655	0.001655	0.001655	0.001655	0.001655	0.001655	0.001655	0.001655	0.001655	0.001655	0.001655	0.001655	0.001655	0.001655	0.001655	0.001655	0.001655	0.001655	0.001655	0.001655	0.001655	0.001655	0.001655	0.001655	0.001655	0.001655	0.001655	0.001655	0.001655	0.001655
EX_Fumarate	0	0	0	0	0	0	0	0	0.005509	0	0.004105	0	0	0	0	0	0	0	0	0	0.001067	0	0	0	0	0	0	0	0	0	0	1e-06	0	0.01	0	0	0	0	0	0	0	0	0	0	0	0	0	0	0
EX_glycogen	0	0	0	0	0	0	0	0	0	0	0	0	0	0	0	0	0	0	0	0	0	0	0	0	0	0	0	0	0	0	0	0	0	0	0	0	0	0	0	0	0	0	0	0	0	0	0	0	0
EX_H+	12.0374	11.9883	11.996	12.0017	12.0247	12.0289	12.043	12.0253	11.9599	12.0376	12.0229	12.003	11.9873	12.0183	11.9972	12.0045	11.9982	12.003	12.0311	12.0152	11.9738	12.0073	12.0228	11.9872	12.019	11.9883	12.0202	12.0384	12.0443	12.0202	12.0339	11.9969	12.0311	11.964	12.0067	12.0056	11.9883	12.026	12.0023	12.0003	11.9972	12.0087	12.0227	12.0401	12.0161	11.9994	12.0294	12.0182	12.0419
EX_H2CO3	10.002	10.002	10.002	10.002	10.002	10.002	10.002	10.002	10.002	10.002	10.002	10.002	10.002	10.002	10.002	10.002	10.002	10.002	10.002	10.002	10.002	10.002	10.002	10.002	10.002	10.002	10.002	10.002	10.002	10.002	10.002	10.002	10.002	10.002	10.002	10.002	10.002	10.002	10.002	10.002	10.002	10.002	10.002	10.002	10.002	10.002	10.002	10.002	10.002
EX_H2O	4.33912	4.33912	4.33683	4.33912	4.33912	4.33912	4.33912	4.33852	4.30263	4.33912	4.33085	4.33912	4.33756	4.33912	4.33912	4.33723	4.33592	4.33912	4.33912	4.33912	4.33024	4.33912	4.33912	4.33912	4.33912	4.33912	4.33912	4.33912	4.33862	4.33912	4.33912	4.3391	4.33912	4.25912	4.33804	4.33912	4.33912	4.33912	4.33912	4.33889	4.33912	4.33894	4.3388	4.33776	4.33912	4.33912	4.33588	4.33906	4.33912
EX_L-Glutamate	0	0	0	0	0	0	0	0	0	0	0	0	0	0	0	0	0	0	0	0	0	0	0	0	0	0	0	0	0	0	0	2e-06	0	0	0	0	0	0	0	0	0	0	0	0	0	0	0	0	0
EX_L-Malate	0	0	0	0	0	0	0	0	0.008491	0	2.1e-05	0	0	0	0	0	0	0	0	0	3.2e-05	0	0	0	0	0	0	0	0	0	0	1e-06	0	0.01	0	0	0	0	0	0	0	0	0	0	0	0	0	0	0
EX_Mg	0.002646	0.002646	0.002646	0.002646	0.002646	0.002646	0.002646	0.002646	0.002646	0.002646	0.002646	0.002646	0.002646	0.002646	0.002646	0.002646	0.002648	0.002646	0.002646	0.002646	0.002646	0.002646	0.002646	0.002646	0.002646	0.002646	0.002646	0.002646	0.002646	0.002646	0.002646	0.002646	0.002646	0.002646	0.002646	0.002646	0.002646	0.002646	0.002646	0.002646	0.002646	0.002646	0.002646	0.002646	0.002646	0.002646	0.002646	0.002646	0.002646
EX_Mn2+	0.000736	0.000736	0.000736	0.000736	0.000736	0.000736	0.000736	0.000736	0.000736	0.000736	0.000736	0.000736	0.000736	0.000736	0.000736	0.000736	0.000736	0.000736	0.000736	0.000736	0.000736	0.000736	0.000736	0.000736	0.000736	0.000736	0.000736	0.000736	0.000736	0.000736	0.000736	0.000736	0.000736	0.000736	0.000736	0.000736	0.000736	0.000736	0.000736	0.000736	0.000736	0.000736	0.000736	0.000736	0.000736	0.000736	0.000736	0.000736	0.000736
EX_Molybdate	0.000736	0.000736	0.000736	0.000736	0.000736	0.000736	0.000736	0.000736	0.000736	0.000736	0.000736	0.000736	0.000736	0.000736	0.000736	0.000736	0.000736	0.000736	0.000736	0.000736	0.000736	0.000736	0.000736	0.000736	0.000736	0.000736	0.000736	0.000736	0.000736	0.000736	0.000736	0.000736	0.000736	0.000736	0.000736	0.000736	0.000736	0.000736	0.000736	0.000736	0.000736	0.000736	0.000736	0.000736	0.000736	0.000736	0.000736	0.000736	0.000736
EX_Nitrate	1.57037	1.57037	1.57037	1.57037	1.57037	1.57037	1.57037	1.57037	1.57037	1.57037	1.57037	1.57037	1.57037	1.57037	1.57037	1.57037	1.57126	1.57037	1.57037	1.57037	1.57037	1.57037	1.57037	1.57037	1.57037	1.57037	1.57037	1.57037	1.57037	1.57037	1.57037	1.57037	1.57037	1.57037	1.57037	1.57037	1.57037	1.57037	1.57037	1.57037	1.57037	1.57037	1.57037	1.57037	1.57037	1.57037	1.57037	1.57037	1.57037
EX_O2	12.5332	12.5332	12.5359	12.5332	12.5332	12.5332	12.5332	12.5339	12.5752	12.5332	12.5456	12.5332	12.535	12.5332	12.5332	12.5354	12.5403	12.5332	12.5332	12.5332	12.5442	12.5332	12.5332	12.5332	12.5332	12.5332	12.5332	12.5332	12.5338	12.5332	12.5332	12.5332	12.5332	12.6282	12.5344	12.5332	12.5332	12.5332	12.5332	12.5335	12.5332	12.5334	12.5336	12.5348	12.5332	12.5332	12.537	12.5333	12.5332
EX_PHLIM	145	145	145	145	145	145	145	145	145	145	145	145	145	145	145	145	145	145	145	145	145	145	145	145	145	145	145	145	145	145	145	145	145	145	145	145	145	145	145	145	145	145	145	145	145	145	145	145	145
EX_PHO1	51.5449	55.2235	53.9204	52.377	53.2008	54.1299	53.0107	52.3582	52.5498	53.8233	52.3565	53.7728	52.4107	52.9264	54.3874	52.2654	54.4242	54.202	54.0203	53.9906	50.7318	52.1521	52.3173	55.1477	54.755	51.1329	51.0185	54.8289	53.1348	52.4007	53.1846	54.3906	54.6201	52.6907	51.432	56.2512	50.6471	52.7636	51.5586	52.276	56.4831	52.7403	54.4674	54.4005	53.5364	53.172	52.9518	54.2588	53.0937
EX_PHO2	93.4551	89.7765	91.0796	92.623	91.7992	90.8701	91.9893	92.6418	92.4502	91.1767	92.6435	91.2272	92.5893	92.0736	90.6126	92.7346	90.5758	90.798	90.9797	91.0094	94.2682	92.8479	92.6827	89.8523	90.245	93.8671	93.9815	90.1711	91.8652	92.5993	91.8154	90.6094	90.3799	92.3093	93.568	88.7488	94.3529	92.2364	93.4414	92.724	88.5169	92.2597	90.5326	90.5995	91.4636	91.828	92.0482	90.7412	91.9063
EX_Phosphate	0.16873	0.16873	0.16873	0.16873	0.16873	0.16873	0.16873	0.16873	0.16873	0.16873	0.16873	0.16873	0.16873	0.16873	0.16873	0.16873	0.168824	0.16873	0.16873	0.16873	0.16873	0.16873	0.16873	0.16873	0.16873	0.16873	0.16873	0.16873	0.16873	0.16873	0.16873	0.16873	0.16873	0.16873	0.16873	0.16873	0.16873	0.16873	0.16873	0.16873	0.16873	0.16873	0.16873	0.16873	0.16873	0.16873	0.16873	0.16873	0.16873
EX_Potassium	0.041091	0.041091	0.041091	0.041091	0.041091	0.041091	0.041091	0.041091	0.041091	0.041091	0.041091	0.041091	0.041091	0.041091	0.041091	0.041091	0.041114	0.041091	0.041091	0.041091	0.041091	0.041091	0.041091	0.041091	0.041091	0.041091	0.041091	0.041091	0.041091	0.041091	0.041091	0.041091	0.041091	0.041091	0.041091	0.041091	0.041091	0.041091	0.041091	0.041091	0.041091	0.041091	0.041091	0.041091	0.041091	0.041091	0.041091	0.041091	0.041091
EX_Pyruvate	0	0	0	0	0	0	0	0	0	0	0	0	0	0	0	0	0	0	0	0	0	0	0	0	0	0	0	0	0	0	0	0	0	0	0	0	0	0	0	0	0	0	0	0	0	0	0	0	0
EX_Sodium	0.00092	0.00092	0.00092	0.00092	0.00092	0.00092	0.00092	0.00092	0.00092	0.00092	0.00092	0.00092	0.00092	0.00092	0.00092	0.00092	0.00092	0.00092	0.00092	0.00092	0.00092	0.00092	0.00092	0.00092	0.00092	0.00092	0.00092	0.00092	0.00092	0.00092	0.00092	0.00092	0.00092	0.00092	0.00092	0.00092	0.00092	0.00092	0.00092	0.00092	0.00092	0.00092	0.00092	0.00092	0.00092	0.00092	0.00092	0.00092	0.00092
EX_Succinate	0	0	0.000762	0	0	0	0	0.000201	0	0	0	0	0.000518	0	0	0.000631	0	0	0	0	0.002216	0	0	0	0	0	0	0	0.000167	0	0	1e-06	0	0.01	0.000359	0	0	0	0	7.8e-05	0	6e-05	0.000107	0.000454	0	0	0.001079	1.8e-05	0
EX_Sulfate	0.031884	0.031884	0.031884	0.031884	0.031884	0.031884	0.031884	0.031884	0.031884	0.031884	0.031884	0.031884	0.031884	0.031884	0.031884	0.031884	0.031902	0.031884	0.031884	0.031884	0.031884	0.031884	0.031884	0.031884	0.031884	0.031884	0.031884	0.031884	0.031884	0.031884	0.031884	0.031884	0.031884	0.031884	0.031884	0.031884	0.031884	0.031884	0.031884	0.031884	0.031884	0.031884	0.031884	0.031884	0.031884	0.031884	0.031884	0.031884	0.031884
EX_Zinc	0.000731	0.000731	0.000731	0.000731	0.000731	0.000731	0.000731	0.000731	0.000731	0.000731	0.000731	0.000731	0.000731	0.000731	0.000731	0.000731	0.000731	0.000731	0.000731	0.000731	0.000731	0.000731	0.000731	0.000731	0.000731	0.000731	0.000731	0.000731	0.000731	0.000731	0.000731	0.000731	0.000731	0.000731	0.000731	0.000731	0.000731	0.000731	0.000731	0.000731	0.000731	0.000731	0.000731	0.000731	0.000731	0.000731	0.000731	0.000731	0.000731
Sink_rdmbzi	5.4e-05	5.4e-05	5.4e-05	5.4e-05	5.4e-05	5.4e-05	5.4e-05	5.4e-05	5.4e-05	5.4e-05	5.4e-05	5.4e-05	5.4e-05	5.4e-05	5.4e-05	5.4e-05	5.4e-05	5.4e-05	5.4e-05	5.4e-05	5.4e-05	5.4e-05	5.4e-05	5.4e-05	5.4e-05	5.4e-05	5.4e-05	5.4e-05	5.4e-05	5.4e-05	5.4e-05	5.4e-05	5.4e-05	5.4e-05	5.4e-05	5.4e-05	5.4e-05	5.4e-05	5.4e-05	5.4e-05	5.4e-05	5.4e-05	5.4e-05	5.4e-05	5.4e-05	5.4e-05	5.4e-05	5.4e-05	5.4e-05
AG3P_OAT182	0.006872	0.006872	0.006872	0.006872	0.006872	0.006872	0.006872	0.006872	0.006872	0.006872	0.006872	0.006872	0.006872	0.006872	0.006872	0.006872	0.006876	0.006872	0.006872	0.006872	0.006872	0.006872	0.006872	0.006872	0.006872	0.006872	0.006872	0.006872	0.006872	0.006872	0.006872	0.006872	0.006872	0.006872	0.006872	0.006872	0.006872	0.006872	0.006872	0.006872	0.006872	0.006872	0.006872	0.006872	0.006872	0.006872	0.006872	0.006872	0.006872
AG3P_OAT183	0.000454	0.000454	0.000454	0.000454	0.000454	0.000454	0.000454	0.000454	0.000454	0.000454	0.000454	0.000454	0.000454	0.000454	0.000454	0.000454	0.000454	0.000454	0.000454	0.000454	0.000454	0.000454	0.000454	0.000454	0.000454	0.000454	0.000454	0.000454	0.000454	0.000454	0.000454	0.000454	0.000454	0.000454	0.000454	0.000454	0.000454	0.000454	0.000454	0.000454	0.000454	0.000454	0.000454	0.000454	0.000454	0.000454	0.000454	0.000454	0.000454
AGPAT181	0.001158	0.001158	0.001158	0.001158	0.001158	0.001158	0.001158	0.001158	0.001158	0.001158	0.001158	0.001158	0.001158	0.001158	0.001158	0.001158	0.001158	0.001158	0.001158	0.001158	0.001158	0.001158	0.001158	0.001158	0.001158	0.001158	0.001158	0.001158	0.001158	0.001158	0.001158	0.001158	0.001158	0.001158	0.001158	0.001158	0.001158	0.001158	0.001158	0.001158	0.001158	0.001158	0.001158	0.001158	0.001158	0.001158	0.001158	0.001158	0.001158
AGPAT1836912	0.006359	0.006359	0.006359	0.006359	0.006359	0.006359	0.006359	0.006359	0.006359	0.006359	0.006359	0.006359	0.006359	0.006359	0.006359	0.006359	0.006362	0.006359	0.006359	0.006359	0.006359	0.006359	0.006359	0.006359	0.006359	0.006359	0.006359	0.006359	0.006359	0.006359	0.006359	0.006359	0.006359	0.006359	0.006359	0.006359	0.006359	0.006359	0.006359	0.006359	0.006359	0.006359	0.006359	0.006359	0.006359	0.006359	0.006359	0.006359	0.006359
AGPAT184691215	0.000258	0.000258	0.000258	0.000258	0.000258	0.000258	0.000258	0.000258	0.000258	0.000258	0.000258	0.000258	0.000258	0.000258	0.000258	0.000258	0.000258	0.000258	0.000258	0.000258	0.000258	0.000258	0.000258	0.000258	0.000258	0.000258	0.000258	0.000258	0.000258	0.000258	0.000258	0.000258	0.000258	0.000258	0.000258	0.000258	0.000258	0.000258	0.000258	0.000258	0.000258	0.000258	0.000258	0.000258	0.000258	0.000258	0.000258	0.000258	0.000258
CDGS_182	0.001259	0.001259	0.001259	0.001259	0.001259	0.001259	0.001259	0.001259	0.001259	0.001259	0.001259	0.001259	0.001259	0.001259	0.001259	0.001259	0.001259	0.001259	0.001259	0.001259	0.001259	0.001259	0.001259	0.001259	0.001259	0.001259	0.001259	0.001259	0.001259	0.001259	0.001259	0.001259	0.001259	0.001259	0.001259	0.001259	0.001259	0.001259	0.001259	0.001259	0.001259	0.001259	0.001259	0.001259	0.001259	0.001259	0.001259	0.001259	0.001259
CDGS_183	0.000314	0.000314	0.000314	0.000314	0.000314	0.000314	0.000314	0.000314	0.000314	0.000314	0.000314	0.000314	0.000314	0.000314	0.000314	0.000314	0.000315	0.000314	0.000314	0.000314	0.000314	0.000314	0.000314	0.000314	0.000314	0.000314	0.000314	0.000314	0.000314	0.000314	0.000314	0.000314	0.000314	0.000314	0.000314	0.000314	0.000314	0.000314	0.000314	0.000314	0.000314	0.000314	0.000314	0.000314	0.000314	0.000314	0.000314	0.000314	0.000314
DASYN181	0.000124	0.000124	0.000124	0.000124	0.000124	0.000124	0.000124	0.000124	0.000124	0.000124	0.000124	0.000124	0.000124	0.000124	0.000124	0.000124	0.000124	0.000124	0.000124	0.000124	0.000124	0.000124	0.000124	0.000124	0.000124	0.000124	0.000124	0.000124	0.000124	0.000124	0.000124	0.000124	0.000124	0.000124	0.000124	0.000124	0.000124	0.000124	0.000124	0.000124	0.000124	0.000124	0.000124	0.000124	0.000124	0.000124	0.000124	0.000124	0.000124
DASYN1836912	0	0	0	0	0	0	0	0	0	0	0	0	0	0	0	0	0	0	0	0	0	0	0	0	0	0	0	0	0	0	0	0	0	0	0	0	0	0	0	0	0	0	0	0	0	0	0	0	0
DASYN184691215	0	0	0	0	0	0	0	0	0	0	0	0	0	0	0	0	0	0	0	0	0	0	0	0	0	0	0	0	0	0	0	0	0	0	0	0	0	0	0	0	0	0	0	0	0	0	0	0	0
DES_6	0.000516	0.000516	0.000516	0.000516	0.000516	0.000516	0.000516	0.000516	0.000516	0.000516	0.000516	0.000516	0.000516	0.000516	0.000516	0.000516	0.000516	0.000516	0.000516	0.000516	0.000516	0.000516	0.000516	0.000516	0.000516	0.000516	0.000516	0.000516	0.000516	0.000516	0.000516	0.000516	0.000516	0.000516	0.000516	0.000516	0.000516	0.000516	0.000516	0.000516	0.000516	0.000516	0.000516	0.000516	0.000516	0.000516	0.000516	0.000516	0.000516
DES_6B	0.012717	0.012717	0.012717	0.012717	0.012717	0.012717	0.012717	0.012717	0.012717	0.012717	0.012717	0.012717	0.012717	0.012717	0.012717	0.012717	0.012724	0.012717	0.012717	0.012717	0.012717	0.012717	0.012717	0.012717	0.012717	0.012717	0.012717	0.012717	0.012717	0.012717	0.012717	0.012717	0.012717	0.012717	0.012717	0.012717	0.012717	0.012717	0.012717	0.012717	0.012717	0.012717	0.012717	0.012717	0.012717	0.012717	0.012717	0.012717	0.012717
Desat12	0.027884	0.027884	0.027884	0.027884	0.027884	0.027884	0.027884	0.027884	0.027884	0.027884	0.027884	0.027884	0.027884	0.027884	0.027884	0.027884	0.0279	0.027884	0.027884	0.027884	0.027884	0.027884	0.027884	0.027884	0.027884	0.027884	0.027884	0.027884	0.027884	0.027884	0.027884	0.027884	0.027884	0.027884	0.027884	0.027884	0.027884	0.027884	0.027884	0.027884	0.027884	0.027884	0.027884	0.027884	0.027884	0.027884	0.027884	0.027884	0.027884
Desat15	0.001423	0.001423	0.001423	0.001423	0.001423	0.001423	0.001423	0.001423	0.001423	0.001423	0.001423	0.001423	0.001423	0.001423	0.001423	0.001423	0.001424	0.001423	0.001423	0.001423	0.001423	0.001423	0.001423	0.001423	0.001423	0.001423	0.001423	0.001423	0.001423	0.001423	0.001423	0.001423	0.001423	0.001423	0.001423	0.001423	0.001423	0.001423	0.001423	0.001423	0.001423	0.001423	0.001423	0.001423	0.001423	0.001423	0.001423	0.001423	0.001423
Desat9	0	0	0	0	0	0	0	0	0	0	0	0	0	0	0	0	0	0	0	0	0	0	0	0	0	0	0	0	0	0	0	3e-06	0	0	0	0	0	0	0	0	0	0	0	0	0	0	0	0	0
G3P_AT182	0.006872	0.006872	0.006872	0.006872	0.006872	0.006872	0.006872	0.006872	0.006872	0.006872	0.006872	0.006872	0.006872	0.006872	0.006872	0.006872	0.006876	0.006872	0.006872	0.006872	0.006872	0.006872	0.006872	0.006872	0.006872	0.006872	0.006872	0.006872	0.006872	0.006872	0.006872	0.006872	0.006872	0.006872	0.006872	0.006872	0.006872	0.006872	0.006872	0.006872	0.006872	0.006872	0.006872	0.006872	0.006872	0.006872	0.006872	0.006872	0.006872
G3P_AT183	0.000454	0.000454	0.000454	0.000454	0.000454	0.000454	0.000454	0.000454	0.000454	0.000454	0.000454	0.000454	0.000454	0.000454	0.000454	0.000454	0.000454	0.000454	0.000454	0.000454	0.000454	0.000454	0.000454	0.000454	0.000454	0.000454	0.000454	0.000454	0.000454	0.000454	0.000454	0.000454	0.000454	0.000454	0.000454	0.000454	0.000454	0.000454	0.000454	0.000454	0.000454	0.000454	0.000454	0.000454	0.000454	0.000454	0.000454	0.000454	0.000454
G3PAT181	0.001158	0.001158	0.001158	0.001158	0.001158	0.001158	0.001158	0.001158	0.001158	0.001158	0.001158	0.001158	0.001158	0.001158	0.001158	0.001158	0.001158	0.001158	0.001158	0.001158	0.001158	0.001158	0.001158	0.001158	0.001158	0.001158	0.001158	0.001158	0.001158	0.001158	0.001158	0.001158	0.001158	0.001158	0.001158	0.001158	0.001158	0.001158	0.001158	0.001158	0.001158	0.001158	0.001158	0.001158	0.001158	0.001158	0.001158	0.001158	0.001158
G3PAT1836912	0.000258	0.000258	0.000258	0.000258	0.000258	0.000258	0.000258	0.000258	0.000258	0.000258	0.000258	0.000258	0.000258	0.000258	0.000258	0.000258	0.000258	0.000258	0.000258	0.000258	0.000258	0.000258	0.000258	0.000258	0.000258	0.000258	0.000258	0.000258	0.000258	0.000258	0.000258	0.000258	0.000258	0.000258	0.000258	0.000258	0.000258	0.000258	0.000258	0.000258	0.000258	0.000258	0.000258	0.000258	0.000258	0.000258	0.000258	0.000258	0.000258
G3PAT184691215	0.006359	0.006359	0.006359	0.006359	0.006359	0.006359	0.006359	0.006359	0.006359	0.006359	0.006359	0.006359	0.006359	0.006359	0.006359	0.006359	0.006362	0.006359	0.006359	0.006359	0.006359	0.006359	0.006359	0.006359	0.006359	0.006359	0.006359	0.006359	0.006359	0.006359	0.006359	0.006359	0.006359	0.006359	0.006359	0.006359	0.006359	0.006359	0.006359	0.006359	0.006359	0.006359	0.006359	0.006359	0.006359	0.006359	0.006359	0.006359	0.006359
PGP_Phos182	0.001259	0.001259	0.001259	0.001259	0.001259	0.001259	0.001259	0.001259	0.001259	0.001259	0.001259	0.001259	0.001259	0.001259	0.001259	0.001259	0.001259	0.001259	0.001259	0.001259	0.001259	0.001259	0.001259	0.001259	0.001259	0.001259	0.001259	0.001259	0.001259	0.001259	0.001259	0.001259	0.001259	0.001259	0.001259	0.001259	0.001259	0.001259	0.001259	0.001259	0.001259	0.001259	0.001259	0.001259	0.001259	0.001259	0.001259	0.001259	0.001259
PGP_Phos183	0.000314	0.000314	0.000314	0.000314	0.000314	0.000314	0.000314	0.000314	0.000314	0.000314	0.000314	0.000314	0.000314	0.000314	0.000314	0.000314	0.000315	0.000314	0.000314	0.000314	0.000314	0.000314	0.000314	0.000314	0.000314	0.000314	0.000314	0.000314	0.000314	0.000314	0.000314	0.000314	0.000314	0.000314	0.000314	0.000314	0.000314	0.000314	0.000314	0.000314	0.000314	0.000314	0.000314	0.000314	0.000314	0.000314	0.000314	0.000314	0.000314
PGPP181	0.000124	0.000124	0.000124	0.000124	0.000124	0.000124	0.000124	0.000124	0.000124	0.000124	0.000124	0.000124	0.000124	0.000124	0.000124	0.000124	0.000124	0.000124	0.000124	0.000124	0.000124	0.000124	0.000124	0.000124	0.000124	0.000124	0.000124	0.000124	0.000124	0.000124	0.000124	0.000124	0.000124	0.000124	0.000124	0.000124	0.000124	0.000124	0.000124	0.000124	0.000124	0.000124	0.000124	0.000124	0.000124	0.000124	0.000124	0.000124	0.000124
PGPP1836912	0	0	0	0	0	0	0	0	0	0	0	0	0	0	0	0	0	0	0	0	0	0	0	0	0	0	0	0	0	0	0	0	0	0	0	0	0	0	0	0	0	0	0	0	0	0	0	0	0
PGPP184691215	0	0	0	0	0	0	0	0	0	0	0	0	0	0	0	0	0	0	0	0	0	0	0	0	0	0	0	0	0	0	0	0	0	0	0	0	0	0	0	0	0	0	0	0	0	0	0	0	0
PGPS_182	0.001259	0.001259	0.001259	0.001259	0.001259	0.001259	0.001259	0.001259	0.001259	0.001259	0.001259	0.001259	0.001259	0.001259	0.001259	0.001259	0.001259	0.001259	0.001259	0.001259	0.001259	0.001259	0.001259	0.001259	0.001259	0.001259	0.001259	0.001259	0.001259	0.001259	0.001259	0.001259	0.001259	0.001259	0.001259	0.001259	0.001259	0.001259	0.001259	0.001259	0.001259	0.001259	0.001259	0.001259	0.001259	0.001259	0.001259	0.001259	0.001259
PGPS_183	0.000314	0.000314	0.000314	0.000314	0.000314	0.000314	0.000314	0.000314	0.000314	0.000314	0.000314	0.000314	0.000314	0.000314	0.000314	0.000314	0.000315	0.000314	0.000314	0.000314	0.000314	0.000314	0.000314	0.000314	0.000314	0.000314	0.000314	0.000314	0.000314	0.000314	0.000314	0.000314	0.000314	0.000314	0.000314	0.000314	0.000314	0.000314	0.000314	0.000314	0.000314	0.000314	0.000314	0.000314	0.000314	0.000314	0.000314	0.000314	0.000314
PGSA181	0.000124	0.000124	0.000124	0.000124	0.000124	0.000124	0.000124	0.000124	0.000124	0.000124	0.000124	0.000124	0.000124	0.000124	0.000124	0.000124	0.000124	0.000124	0.000124	0.000124	0.000124	0.000124	0.000124	0.000124	0.000124	0.000124	0.000124	0.000124	0.000124	0.000124	0.000124	0.000124	0.000124	0.000124	0.000124	0.000124	0.000124	0.000124	0.000124	0.000124	0.000124	0.000124	0.000124	0.000124	0.000124	0.000124	0.000124	0.000124	0.000124
PGSA1836912	0	0	0	0	0	0	0	0	0	0	0	0	0	0	0	0	0	0	0	0	0	0	0	0	0	0	0	0	0	0	0	0	0	0	0	0	0	0	0	0	0	0	0	0	0	0	0	0	0
PGSA184691215	0	0	0	0	0	0	0	0	0	0	0	0	0	0	0	0	0	0	0	0	0	0	0	0	0	0	0	0	0	0	0	0	0	0	0	0	0	0	0	0	0	0	0	0	0	0	0	0	0
rxn05322	0.100933	0.100933	0.100933	0.070245	0.100933	0.100933	0.100933	0.100933	0.079244	0.100933	0.088788	0.100933	0.100933	0.100933	0.100933	0.100933	0.10099	0.100933	0.100933	0.100933	0.095891	0.100933	0.100561	0.100933	0.100933	0.090004	0.093845	0.100933	0.097607	0.100933	0.100933	0.100932	0.100933	0.092718	0.095421	0.100933	0.100933	0.096394	0.100933	0.100933	0.100933	0.100933	0.100933	0.100933	0.100933	0.100933	0.100933	0.100933	0.100933
rxn05323	0.040902	0.040902	0.040902	0.033697	0.040902	0.040902	0.040902	0.040902	0.027153	0.040902	0.028758	0.040902	0.040902	0.040902	0.040902	0.040902	0.040925	0.040902	0.040902	0.040902	0.036194	0.040902	0.040531	0.040902	0.040902	0.02714	0.033815	0.040902	0.037577	0.040902	0.040902	0.040905	0.040902	0.032688	0.035391	0.040902	0.040902	0.033315	0.040902	0.040902	0.040902	0.040902	0.040902	0.040902	0.040902	0.040902	0.040902	0.040902	0.040902
rxn05324	0.065409	0.065409	0.065409	0.034721	0.065409	0.065409	0.065409	0.065409	0.052381	0.065409	0.053265	0.065409	0.065409	0.065409	0.065409	0.065409	0.065446	0.065409	0.065409	0.065409	0.060699	0.065409	0.065038	0.065409	0.065409	0.054464	0.058322	0.065409	0.062083	0.065409	0.065409	0.065412	0.065409	0.057195	0.059898	0.065409	0.065409	0.059425	0.065409	0.065409	0.065409	0.065409	0.065409	0.065409	0.065409	0.065409	0.065409	0.065409	0.065409
rxn05325	0.100933	0.100933	0.100933	0.070245	0.100933	0.100933	0.100933	0.100933	0.079349	0.100933	0.088788	0.100933	0.100933	0.100933	0.100933	0.100933	0.10099	0.100933	0.100933	0.100933	0.09585	0.100933	0.100561	0.100933	0.100933	0.089997	0.093845	0.100933	0.097607	0.100933	0.100933	0.100932	0.100933	0.092718	0.095421	0.100933	0.100933	0.095854	0.100933	0.100933	0.100933	0.100933	0.100933	0.100933	0.100933	0.100933	0.100933	0.100933	0.100933
rxn05326	0.100933	0.100933	0.100933	0.070245	0.100933	0.100933	0.100933	0.100933	0.079036	0.100933	0.088788	0.100933	0.100933	0.100933	0.100933	0.100933	0.10099	0.100933	0.100933	0.100933	0.095963	0.100933	0.100561	0.100933	0.100933	0.089993	0.093845	0.100933	0.097607	0.100933	0.100933	0.100932	0.100933	0.091947	0.095421	0.100933	0.100933	0.095831	0.100933	0.100933	0.100933	0.100933	0.100933	0.100933	0.100933	0.100933	0.100933	0.100933	0.100933
rxn05327	0.065409	0.065409	0.065409	0.034721	0.065409	0.065409	0.065409	0.065409	0.052458	0.065409	0.053265	0.065409	0.065409	0.065409	0.065409	0.065409	0.065446	0.065409	0.065409	0.065409	0.060701	0.065409	0.065038	0.065409	0.065409	0.051312	0.058322	0.065409	0.062083	0.065409	0.065409	0.065412	0.065409	0.057195	0.059898	0.065409	0.065409	0.060716	0.065409	0.065409	0.065409	0.065409	0.065409	0.065409	0.065409	0.065409	0.065409	0.065409	0.065409
rxn05328	0.040902	0.040902	0.040902	0.040888	0.040902	0.040902	0.040902	0.040902	0.026936	0.040902	0.028758	0.040902	0.040902	0.040902	0.040902	0.040902	0.040925	0.040902	0.040902	0.040902	0.03623	0.040902	0.040531	0.040902	0.040902	0.029965	0.033815	0.040902	0.037577	0.040902	0.040902	0.040905	0.040902	0.032688	0.035391	0.040902	0.040902	0.03602	0.040902	0.040902	0.040902	0.040902	0.040902	0.040902	0.040902	0.040902	0.040902	0.040902	0.040902
rxn05329	0.100933	0.100933	0.100933	0.100933	0.100933	0.100933	0.100933	0.100933	0.100933	0.100933	0.100933	0.100933	0.100933	0.100933	0.100933	0.100933	0.10099	0.100933	0.100933	0.100933	0.100933	0.100933	0.100933	0.100933	0.100933	0.100933	0.100933	0.100933	0.100933	0.100933	0.100933	0.100933	0.100933	0.100933	0.100933	0.100933	0.100933	0.100933	0.100933	0.100933	0.100933	0.100933	0.100933	0.100933	0.100933	0.100933	0.100933	0.100933	0.100933
rxn05330	0.100933	0.100933	0.100933	0.100933	0.100933	0.100933	0.100933	0.100933	0.100933	0.100933	0.100933	0.100933	0.100933	0.100933	0.100933	0.100933	0.10099	0.100933	0.100933	0.100933	0.100933	0.100933	0.100933	0.100933	0.100933	0.100933	0.100933	0.100933	0.100933	0.100933	0.100933	0.100933	0.100933	0.100933	0.100933	0.100933	0.100933	0.100933	0.100933	0.100933	0.100933	0.100933	0.100933	0.100933	0.100933	0.100933	0.100933	0.100933	0.100933
rxn05331	0.065409	0.065409	0.065409	0.065409	0.065409	0.065409	0.065409	0.065409	0.065409	0.065409	0.065409	0.065409	0.065409	0.065409	0.065409	0.065409	0.065446	0.065409	0.065409	0.065409	0.065409	0.065409	0.065409	0.065409	0.065409	0.065409	0.065409	0.065409	0.065409	0.065409	0.065409	0.065412	0.065409	0.065409	0.065409	0.065409	0.065409	0.065409	0.065409	0.065409	0.065409	0.065409	0.065409	0.065409	0.065409	0.065409	0.065409	0.065409	0.065409
rxn05332	0.040902	0.040902	0.040902	0.040902	0.040902	0.040902	0.040902	0.040902	0.040902	0.040902	0.040902	0.040902	0.040902	0.040902	0.040902	0.040902	0.040925	0.040902	0.040902	0.040902	0.040902	0.040902	0.040902	0.040902	0.040902	0.040902	0.040902	0.040902	0.040902	0.040902	0.040902	0.040905	0.040902	0.040902	0.040902	0.040902	0.040902	0.040902	0.040902	0.040902	0.040902	0.040902	0.040902	0.040902	0.040902	0.040902	0.040902	0.040902	0.040902
rxn05333	0.100933	0.100933	0.100933	0.100933	0.100933	0.100933	0.100933	0.100933	0.100933	0.100933	0.100933	0.100933	0.100933	0.100933	0.100933	0.100933	0.10099	0.100933	0.100933	0.100933	0.100933	0.100933	0.100933	0.100933	0.100933	0.100933	0.100933	0.100933	0.100933	0.100933	0.100933	0.100933	0.100933	0.100933	0.100933	0.100933	0.100933	0.100933	0.100933	0.100933	0.100933	0.100933	0.100933	0.100933	0.100933	0.100933	0.100933	0.100933	0.100933
rxn05334	0.100933	0.100933	0.100933	0.100933	0.100933	0.100933	0.100933	0.100933	0.100933	0.100933	0.100933	0.100933	0.100933	0.100933	0.100933	0.100933	0.10099	0.100933	0.100933	0.100933	0.100933	0.100933	0.100933	0.100933	0.100933	0.100933	0.100933	0.100933	0.100933	0.100933	0.100933	0.100933	0.100933	0.100933	0.100933	0.100933	0.100933	0.100933	0.100933	0.100933	0.100933	0.100933	0.100933	0.100933	0.100933	0.100933	0.100933	0.100933	0.100933
rxn05335	0.040902	0.040902	0.040902	0.040902	0.040902	0.040902	0.040902	0.040902	0.040902	0.040902	0.040902	0.040902	0.040902	0.040902	0.040902	0.040902	0.040925	0.040902	0.040902	0.040902	0.040902	0.040902	0.040902	0.040902	0.040902	0.040902	0.040902	0.040902	0.040902	0.040902	0.040902	0.040905	0.040902	0.040902	0.040902	0.040902	0.040902	0.040902	0.040902	0.040902	0.040902	0.040902	0.040902	0.040902	0.040902	0.040902	0.040902	0.040902	0.040902
rxn05336	0.040902	0.040902	0.040902	0.040902	0.040902	0.040902	0.040902	0.040902	0.040902	0.040902	0.040902	0.040902	0.040902	0.040902	0.040902	0.040902	0.040925	0.040902	0.040902	0.040902	0.040902	0.040902	0.040902	0.040902	0.040902	0.040902	0.040902	0.040902	0.040902	0.040902	0.040902	0.040905	0.040902	0.040902	0.040902	0.040902	0.040902	0.040902	0.040902	0.040902	0.040902	0.040902	0.040902	0.040902	0.040902	0.040902	0.040902	0.040902	0.040902
rxn05337	0.100933	0.100933	0.100933	0.100933	0.100933	0.100933	0.100933	0.100933	0.100933	0.100933	0.100933	0.100933	0.100933	0.100933	0.100933	0.100933	0.10099	0.100933	0.100933	0.100933	0.100933	0.100933	0.100933	0.100933	0.100933	0.100933	0.100933	0.100933	0.100933	0.100933	0.100933	0.100933	0.100933	0.100933	0.100933	0.100933	0.100933	0.100933	0.100933	0.100933	0.100933	0.100933	0.100933	0.100933	0.100933	0.100933	0.100933	0.100933	0.100933
rxn05338	0.100933	0.100933	0.100933	0.100933	0.100933	0.100933	0.100933	0.100933	0.100933	0.100933	0.100933	0.100933	0.100933	0.100933	0.100933	0.100933	0.10099	0.100933	0.100933	0.100933	0.100933	0.100933	0.100933	0.100933	0.100933	0.100933	0.100933	0.100933	0.100933	0.100933	0.100933	0.100933	0.100933	0.100933	0.100933	0.100933	0.100933	0.100933	0.100933	0.100933	0.100933	0.100933	0.100933	0.100933	0.100933	0.100933	0.100933	0.100933	0.100933
rxn05339	0.100933	0.100933	0.100933	0.100933	0.100933	0.100933	0.100933	0.100933	0.100933	0.100933	0.100933	0.100933	0.100933	0.100933	0.100933	0.100933	0.10099	0.100933	0.100933	0.100933	0.100933	0.100933	0.100933	0.100933	0.100933	0.100933	0.100933	0.100933	0.100933	0.100933	0.100933	0.100933	0.100933	0.100933	0.100933	0.100933	0.100933	0.100933	0.100933	0.100933	0.100933	0.100933	0.100933	0.100933	0.100933	0.100933	0.100933	0.100933	0.100933
rxn05340	0.065409	0.065409	0.065409	0.065409	0.065409	0.065409	0.065409	0.065409	0.065409	0.065409	0.065409	0.065409	0.065409	0.065409	0.065409	0.065409	0.065446	0.065409	0.065409	0.065409	0.065409	0.065409	0.065409	0.065409	0.065409	0.065409	0.065409	0.065409	0.065409	0.065409	0.065409	0.065412	0.065409	0.065409	0.065409	0.065409	0.065409	0.065409	0.065409	0.065409	0.065409	0.065409	0.065409	0.065409	0.065409	0.065409	0.065409	0.065409	0.065409
rxn05341	0.100933	0.100933	0.100933	0.100933	0.100933	0.100933	0.100933	0.100933	0.100933	0.100933	0.100933	0.100933	0.100933	0.100933	0.100933	0.100933	0.10099	0.100933	0.100933	0.100933	0.100933	0.100933	0.100933	0.100933	0.100933	0.100933	0.100933	0.100933	0.100933	0.100933	0.100933	0.100933	0.100933	0.100933	0.100933	0.100933	0.100933	0.100933	0.100933	0.100933	0.100933	0.100933	0.100933	0.100933	0.100933	0.100933	0.100933	0.100933	0.100933
rxn05342	0.065409	0.065409	0.065409	0.065409	0.065409	0.065409	0.065409	0.065409	0.065409	0.065409	0.065409	0.065409	0.065409	0.065409	0.065409	0.065409	0.065446	0.065409	0.065409	0.065409	0.065409	0.065409	0.065409	0.065409	0.065409	0.065409	0.065409	0.065409	0.065409	0.065409	0.065409	0.065412	0.065409	0.065409	0.065409	0.065409	0.065409	0.065409	0.065409	0.065409	0.065409	0.065409	0.065409	0.065409	0.065409	0.065409	0.065409	0.065409	0.065409
rxn05343	0.100933	0.100933	0.100933	0.100933	0.100933	0.100933	0.100933	0.100933	0.100933	0.100933	0.100933	0.100933	0.100933	0.100933	0.100933	0.100933	0.10099	0.100933	0.100933	0.100933	0.100933	0.100933	0.100933	0.100933	0.100933	0.100933	0.100933	0.100933	0.100933	0.100933	0.100933	0.100933	0.100933	0.100933	0.100933	0.100933	0.100933	0.100933	0.100933	0.100933	0.100933	0.100933	0.100933	0.100933	0.100933	0.100933	0.100933	0.100933	0.100933
rxn05344	0.040902	0.040902	0.040902	0.040902	0.040902	0.040902	0.040902	0.040902	0.040902	0.040902	0.040902	0.040902	0.040902	0.040902	0.040902	0.040902	0.040925	0.040902	0.040902	0.040902	0.040902	0.040902	0.040902	0.040902	0.040902	0.040902	0.040902	0.040902	0.040902	0.040902	0.040902	0.040905	0.040902	0.040902	0.040902	0.040902	0.040902	0.040902	0.040902	0.040902	0.040902	0.040902	0.040902	0.040902	0.040902	0.040902	0.040902	0.040902	0.040902
rxn05345	0.065409	0.065409	0.065409	0.065409	0.065409	0.065409	0.065409	0.065409	0.065409	0.065409	0.065409	0.065409	0.065409	0.065409	0.065409	0.065409	0.065446	0.065409	0.065409	0.065409	0.065409	0.065409	0.065409	0.065409	0.065409	0.065409	0.065409	0.065409	0.065409	0.065409	0.065409	0.065412	0.065409	0.065409	0.065409	0.065409	0.065409	0.065409	0.065409	0.065409	0.065409	0.065409	0.065409	0.065409	0.065409	0.065409	0.065409	0.065409	0.065409
rxn05346	0.100933	0.100933	0.100933	0.100933	0.100933	0.100933	0.100933	0.100933	0.100933	0.100933	0.100933	0.100933	0.100933	0.100933	0.100933	0.100933	0.10099	0.100933	0.100933	0.100933	0.100933	0.100933	0.100933	0.100933	0.100933	0.100933	0.100933	0.100933	0.100933	0.100933	0.100933	0.100933	0.100933	0.100933	0.100933	0.100933	0.100933	0.100933	0.100933	0.100933	0.100933	0.100933	0.100933	0.100933	0.100933	0.100933	0.100933	0.100933	0.100933
rxn05347	0	0	0	0	0	0	0	0	0	0	0	0	0	0	0	0	0	0	0	0	0	0	0	0	0	0	0	0	0	0	0	0	0	0	0	0	0	0	0	0	0	0	0	0	0	0	0	0	0
rxn05348	0.065409	0.065409	0.065409	0.065409	0.065409	0.065409	0.065409	0.065409	0.065409	0.065409	0.065409	0.065409	0.065409	0.065409	0.065409	0.065409	0.065446	0.065409	0.065409	0.065409	0.065409	0.065409	0.065409	0.065409	0.065409	0.065409	0.065409	0.065409	0.065409	0.065409	0.065409	0.065412	0.065409	0.065409	0.065409	0.065409	0.065409	0.065409	0.065409	0.065409	0.065409	0.065409	0.065409	0.065409	0.065409	0.065409	0.065409	0.065409	0.065409
rxn05350	0.100933	0.100933	0.100933	0.100933	0.100933	0.100933	0.100933	0.100933	0.100933	0.100933	0.100933	0.100933	0.100933	0.100933	0.100933	0.100933	0.10099	0.100933	0.100933	0.100933	0.100933	0.100933	0.100933	0.100933	0.100933	0.100933	0.100933	0.100933	0.100933	0.100933	0.100933	0.100933	0.100933	0.100933	0.100933	0.100933	0.100933	0.100933	0.100933	0.100933	0.100933	0.100933	0.100933	0.100933	0.100933	0.100933	0.100933	0.100933	0.100933
rxn05351	0	0	0	0.007205	0	0	0	0	0.013749	0	0.012144	0	0	0	0	0	0	0	0	0	0.004708	0	0.000371	0	0	0.013762	0.007087	0	0.003326	0	0	0	0	0.008214	0.005512	0	0	0.007587	0	0	0	0	0	0	0	0	0	0	0
rxn05352	0	0	0	0.030688	0	0	0	0	0.021583	0	0.012144	0	0	0	0	0	0	0	0	0	0.005083	0	0.000371	0	0	0.010936	0.007087	0	0.003326	0	0	0	0	0.008214	0.005512	0	0	0.005078	0	0	0	0	0	0	0	0	0	0	0
rxn05353	0	0	0	0.030688	0	0	0	0	0.021689	0	0.012144	0	0	0	0	0	0	0	0	0	0.005042	0	0.000371	0	0	0.010929	0.007087	0	0.003326	0	0	0	0	0.008214	0.005512	0	0	0.004539	0	0	0	0	0	0	0	0	0	0	0
rxn05355	0	0	0	0.030688	0	0	0	0	0.013028	0	0.012144	0	0	0	0	0	0	0	0	0	0.004711	0	0.000371	0	0	0.010946	0.007087	0	0.003326	0	0	0	0	0.008214	0.005512	0	0	0.005984	0	0	0	0	0	0	0	0	0	0	0
rxn05356	0	0	0	0.030688	0	0	0	0	0.012951	0	0.012144	0	0	0	0	0	0	0	0	0	0.004708	0	0.000371	0	0	0.014097	0.007087	0	0.003326	0	0	0	0	0.008214	0.005512	0	0	0.004694	0	0	0	0	0	0	0	0	0	0	0
rxn05357	0	0	0	0.030688	0	0	0	0	0.021897	0	0.012144	0	0	0	0	0	0	0	0	0	0.004969	0	0.000371	0	0	0.01094	0.007087	0	0.003326	0	0	0	0	0.008986	0.005512	0	0	0.005101	0	0	0	0	0	0	0	0	0	0	0
rxn05465	0.715134	0.715134	0.715134	0.715134	0.715134	0.715134	0.715134	0.715134	0.715134	0.715134	0.715134	0.715134	0.715134	0.715134	0.715134	0.715134	0.715539	0.715134	0.715134	0.715134	0.715134	0.715134	0.715134	0.715134	0.715134	0.715134	0.715134	0.715134	0.715134	0.715134	0.715134	0.715134	0.715134	0.715134	0.715134	0.715134	0.715134	0.715134	0.715134	0.715134	0.715134	0.715134	0.715134	0.715134	0.715134	0.715134	0.715134	0.715134	0.715134
rxn07576	0.000598	0.000598	0.000598	0.000598	0.000598	0.000598	0.000598	0.000598	0.000598	0.000598	0.000598	0.000598	0.000598	0.000598	0.000598	0.000598	0.000599	0.000598	0.000598	0.000598	0.000598	0.000598	0.000598	0.000598	0.000598	0.000598	0.000598	0.000598	0.000598	0.000598	0.000598	0.000601	0.000598	0.000598	0.000598	0.000598	0.000598	0.000598	0.000598	0.000598	0.000598	0.000598	0.000598	0.000598	0.000598	0.000598	0.000598	0.000598	0.000598
rxn07577	0.000598	0.000598	0.000598	0.000598	0.000598	0.000598	0.000598	0.000598	0.000598	0.000598	0.000598	0.000598	0.000598	0.000598	0.000598	0.000598	0.000599	0.000598	0.000598	0.000598	0.000598	0.000598	0.000598	0.000598	0.000598	0.000598	0.000598	0.000598	0.000598	0.000598	0.000598	0.000601	0.000598	0.000598	0.000598	0.000598	0.000598	0.000598	0.000598	0.000598	0.000598	0.000598	0.000598	0.000598	0.000598	0.000598	0.000598	0.000598	0.000598
rxn07578	0.000598	0.000598	0.000598	0.000598	0.000598	0.000598	0.000598	0.000598	0.000598	0.000598	0.000598	0.000598	0.000598	0.000598	0.000598	0.000598	0.000599	0.000598	0.000598	0.000598	0.000598	0.000598	0.000598	0.000598	0.000598	0.000598	0.000598	0.000598	0.000598	0.000598	0.000598	0.000601	0.000598	0.000598	0.000598	0.000598	0.000598	0.000598	0.000598	0.000598	0.000598	0.000598	0.000598	0.000598	0.000598	0.000598	0.000598	0.000598	0.000598
rxn07579	0.000598	0.000598	0.000598	0.000598	0.000598	0.000598	0.000598	0.000598	0.000598	0.000598	0.000598	0.000598	0.000598	0.000598	0.000598	0.000598	0.000599	0.000598	0.000598	0.000598	0.000598	0.000598	0.000598	0.000598	0.000598	0.000598	0.000598	0.000598	0.000598	0.000598	0.000598	0.000601	0.000598	0.000598	0.000598	0.000598	0.000598	0.000598	0.000598	0.000598	0.000598	0.000598	0.000598	0.000598	0.000598	0.000598	0.000598	0.000598	0.000598
rxn07976	0.035523	0.035523	0.035523	0.035523	0.035523	0.035523	0.035523	0.035523	0.035523	0.035523	0.035523	0.035523	0.035523	0.035523	0.035523	0.035523	0.035543	0.035523	0.035523	0.035523	0.035523	0.035523	0.035523	0.035523	0.035523	0.035523	0.035523	0.035523	0.035523	0.035523	0.035523	0.035521	0.035523	0.035523	0.035523	0.035523	0.035523	0.035523	0.035523	0.035523	0.035523	0.035523	0.035523	0.035523	0.035523	0.035523	0.035523	0.035523	0.035523
rxn07977	0.035523	0.035523	0.035523	0.035523	0.035523	0.035523	0.035523	0.035523	0.035523	0.035523	0.035523	0.035523	0.035523	0.035523	0.035523	0.035523	0.035543	0.035523	0.035523	0.035523	0.035523	0.035523	0.035523	0.035523	0.035523	0.035523	0.035523	0.035523	0.035523	0.035523	0.035523	0.035521	0.035523	0.035523	0.035523	0.035523	0.035523	0.035523	0.035523	0.035523	0.035523	0.035523	0.035523	0.035523	0.035523	0.035523	0.035523	0.035523	0.035523
rxn07978	0.035523	0.035523	0.035523	0.035523	0.035523	0.035523	0.035523	0.035523	0.035523	0.035523	0.035523	0.035523	0.035523	0.035523	0.035523	0.035523	0.035543	0.035523	0.035523	0.035523	0.035523	0.035523	0.035523	0.035523	0.035523	0.035523	0.035523	0.035523	0.035523	0.035523	0.035523	0.035521	0.035523	0.035523	0.035523	0.035523	0.035523	0.035523	0.035523	0.035523	0.035523	0.035523	0.035523	0.035523	0.035523	0.035523	0.035523	0.035523	0.035523
rxn07980	0.032514	0.032514	0.032514	0.032514	0.032514	0.032514	0.032514	0.032514	0.032514	0.032514	0.032514	0.032514	0.032514	0.032514	0.032514	0.032514	0.032533	0.032514	0.032514	0.032514	0.032514	0.032514	0.032514	0.032514	0.032514	0.032514	0.032514	0.032514	0.032514	0.032514	0.032514	0.032512	0.032514	0.032514	0.032514	0.032514	0.032514	0.032514	0.032514	0.032514	0.032514	0.032514	0.032514	0.032514	0.032514	0.032514	0.032514	0.032514	0.032514
rxn07987	0.035523	0.035523	0.035523	0.035523	0.035523	0.035523	0.035523	0.035523	0.035523	0.035523	0.035523	0.035523	0.035523	0.035523	0.035523	0.035523	0.035543	0.035523	0.035523	0.035523	0.035523	0.035523	0.035523	0.035523	0.035523	0.035523	0.035523	0.035523	0.035523	0.035523	0.035523	0.035521	0.035523	0.035523	0.035523	0.035523	0.035523	0.035523	0.035523	0.035523	0.035523	0.035523	0.035523	0.035523	0.035523	0.035523	0.035523	0.035523	0.035523
rxn07989	0.035523	0.035523	0.035523	0.035523	0.035523	0.035523	0.035523	0.035523	0.035523	0.035523	0.035523	0.035523	0.035523	0.035523	0.035523	0.035523	0.035543	0.035523	0.035523	0.035523	0.035523	0.035523	0.035523	0.035523	0.035523	0.035523	0.035523	0.035523	0.035523	0.035523	0.035523	0.035521	0.035523	0.035523	0.035523	0.035523	0.035523	0.035523	0.035523	0.035523	0.035523	0.035523	0.035523	0.035523	0.035523	0.035523	0.035523	0.035523	0.035523
rxn07991	0.035523	0.035523	0.035523	0.035523	0.035523	0.035523	0.035523	0.035523	0.035523	0.035523	0.035523	0.035523	0.035523	0.035523	0.035523	0.035523	0.035543	0.035523	0.035523	0.035523	0.035523	0.035523	0.035523	0.035523	0.035523	0.035523	0.035523	0.035523	0.035523	0.035523	0.035523	0.035521	0.035523	0.035523	0.035523	0.035523	0.035523	0.035523	0.035523	0.035523	0.035523	0.035523	0.035523	0.035523	0.035523	0.035523	0.035523	0.035523	0.035523
rxn07993	0.032514	0.032514	0.032514	0.032514	0.032514	0.032514	0.032514	0.032514	0.032514	0.032514	0.032514	0.032514	0.032514	0.032514	0.032514	0.032514	0.032533	0.032514	0.032514	0.032514	0.032514	0.032514	0.032514	0.032514	0.032514	0.032514	0.032514	0.032514	0.032514	0.032514	0.032514	0.032512	0.032514	0.032514	0.032514	0.032514	0.032514	0.032514	0.032514	0.032514	0.032514	0.032514	0.032514	0.032514	0.032514	0.032514	0.032514	0.032514	0.032514
rxn07997	0.035523	0.035523	0.035523	0.035523	0.035523	0.035523	0.035523	0.035523	0.035523	0.035523	0.035523	0.035523	0.035523	0.035523	0.035523	0.035523	0.035543	0.035523	0.035523	0.035523	0.035523	0.035523	0.035523	0.035523	0.035523	0.035523	0.035523	0.035523	0.035523	0.035523	0.035523	0.035521	0.035523	0.035523	0.035523	0.035523	0.035523	0.035523	0.035523	0.035523	0.035523	0.035523	0.035523	0.035523	0.035523	0.035523	0.035523	0.035523	0.035523
rxn07998	0.035523	0.035523	0.035523	0.035523	0.035523	0.035523	0.035523	0.035523	0.035523	0.035523	0.035523	0.035523	0.035523	0.035523	0.035523	0.035523	0.035543	0.035523	0.035523	0.035523	0.035523	0.035523	0.035523	0.035523	0.035523	0.035523	0.035523	0.035523	0.035523	0.035523	0.035523	0.035521	0.035523	0.035523	0.035523	0.035523	0.035523	0.035523	0.035523	0.035523	0.035523	0.035523	0.035523	0.035523	0.035523	0.035523	0.035523	0.035523	0.035523
rxn08000	0.035523	0.035523	0.035523	0.035523	0.035523	0.035523	0.035523	0.035523	0.035523	0.035523	0.035523	0.035523	0.035523	0.035523	0.035523	0.035523	0.035543	0.035523	0.035523	0.035523	0.035523	0.035523	0.035523	0.035523	0.035523	0.035523	0.035523	0.035523	0.035523	0.035523	0.035523	0.035521	0.035523	0.035523	0.035523	0.035523	0.035523	0.035523	0.035523	0.035523	0.035523	0.035523	0.035523	0.035523	0.035523	0.035523	0.035523	0.035523	0.035523
rxn08002	0.032514	0.032514	0.032514	0.032514	0.032514	0.032514	0.032514	0.032514	0.032514	0.032514	0.032514	0.032514	0.032514	0.032514	0.032514	0.032514	0.032533	0.032514	0.032514	0.032514	0.032514	0.032514	0.032514	0.032514	0.032514	0.032514	0.032514	0.032514	0.032514	0.032514	0.032514	0.032512	0.032514	0.032514	0.032514	0.032514	0.032514	0.032514	0.032514	0.032514	0.032514	0.032514	0.032514	0.032514	0.032514	0.032514	0.032514	0.032514	0.032514
rxn08086	0.020152	0.020152	0.020152	0.020152	0.020152	0.020152	0.020152	0.020152	0.020152	0.020152	0.020152	0.020152	0.020152	0.020152	0.020152	0.020152	0.020163	0.020152	0.020152	0.020152	0.020152	0.020152	0.020152	0.020152	0.020152	0.020152	0.020152	0.020152	0.020152	0.020152	0.020152	0.020152	0.020152	0.020152	0.020152	0.020152	0.020152	0.020152	0.020152	0.020152	0.020152	0.020152	0.020152	0.020152	0.020152	0.020152	0.020152	0.020152	0.020152
rxn08087	0.001504	0.001504	0.001504	0.001504	0.001504	0.001504	0.001504	0.001504	0.001504	0.001504	0.001504	0.001504	0.001504	0.001504	0.001504	0.001504	0.001505	0.001504	0.001504	0.001504	0.001504	0.001504	0.001504	0.001504	0.001504	0.001504	0.001504	0.001504	0.001504	0.001504	0.001504	0.001504	0.001504	0.001504	0.001504	0.001504	0.001504	0.001504	0.001504	0.001504	0.001504	0.001504	0.001504	0.001504	0.001504	0.001504	0.001504	0.001504	0.001504
rxn08088_mod	0.000299	0.000299	0.000299	0.000299	0.000299	0.000299	0.000299	0.000299	0.000299	0.000299	0.000299	0.000299	0.000299	0.000299	0.000299	0.000299	0.000299	0.000299	0.000299	0.000299	0.000299	0.000299	0.000299	0.000299	0.000299	0.000299	0.000299	0.000299	0.000299	0.000299	0.000299	0.000299	0.000299	0.000299	0.000299	0.000299	0.000299	0.000299	0.000299	0.000299	0.000299	0.000299	0.000299	0.000299	0.000299	0.000299	0.000299	0.000299	0.000299
rxn08089	0.001158	0.001158	0.001158	0.001158	0.001158	0.001158	0.001158	0.001158	0.001158	0.001158	0.001158	0.001158	0.001158	0.001158	0.001158	0.001158	0.001158	0.001158	0.001158	0.001158	0.001158	0.001158	0.001158	0.001158	0.001158	0.001158	0.001158	0.001158	0.001158	0.001158	0.001158	0.001158	0.001158	0.001158	0.001158	0.001158	0.001158	0.001158	0.001158	0.001158	0.001158	0.001158	0.001158	0.001158	0.001158	0.001158	0.001158	0.001158	0.001158
rxn08309	0.001942	0.001942	0.001942	0.001942	0.001942	0.001942	0.001942	0.001942	0.001942	0.001942	0.001942	0.001942	0.001942	0.001942	0.001942	0.001942	0.001943	0.001942	0.001942	0.001942	0.001942	0.001942	0.001942	0.001942	0.001942	0.001942	0.001942	0.001942	0.001942	0.001942	0.001942	0.001942	0.001942	0.001942	0.001942	0.001942	0.001942	0.001942	0.001942	0.001942	0.001942	0.001942	0.001942	0.001942	0.001942	0.001942	0.001942	0.001942	0.001942
rxn08310	3.3e-05	3.3e-05	3.3e-05	3.3e-05	3.3e-05	3.3e-05	3.3e-05	3.3e-05	3.3e-05	3.3e-05	3.3e-05	3.3e-05	3.3e-05	3.3e-05	3.3e-05	3.3e-05	3.3e-05	3.3e-05	3.3e-05	3.3e-05	3.3e-05	3.3e-05	3.3e-05	3.3e-05	3.3e-05	3.3e-05	3.3e-05	3.3e-05	3.3e-05	3.3e-05	3.3e-05	3.3e-05	3.3e-05	3.3e-05	3.3e-05	3.3e-05	3.3e-05	3.3e-05	3.3e-05	3.3e-05	3.3e-05	3.3e-05	3.3e-05	3.3e-05	3.3e-05	3.3e-05	3.3e-05	3.3e-05	3.3e-05
rxn08311	6.7e-05	6.7e-05	6.7e-05	6.7e-05	6.7e-05	6.7e-05	6.7e-05	6.7e-05	6.7e-05	6.7e-05	6.7e-05	6.7e-05	6.7e-05	6.7e-05	6.7e-05	6.7e-05	6.7e-05	6.7e-05	6.7e-05	6.7e-05	6.7e-05	6.7e-05	6.7e-05	6.7e-05	6.7e-05	6.7e-05	6.7e-05	6.7e-05	6.7e-05	6.7e-05	6.7e-05	6.7e-05	6.7e-05	6.7e-05	6.7e-05	6.7e-05	6.7e-05	6.7e-05	6.7e-05	6.7e-05	6.7e-05	6.7e-05	6.7e-05	6.7e-05	6.7e-05	6.7e-05	6.7e-05	6.7e-05	6.7e-05
rxn08312	0.000124	0.000124	0.000124	0.000124	0.000124	0.000124	0.000124	0.000124	0.000124	0.000124	0.000124	0.000124	0.000124	0.000124	0.000124	0.000124	0.000124	0.000124	0.000124	0.000124	0.000124	0.000124	0.000124	0.000124	0.000124	0.000124	0.000124	0.000124	0.000124	0.000124	0.000124	0.000124	0.000124	0.000124	0.000124	0.000124	0.000124	0.000124	0.000124	0.000124	0.000124	0.000124	0.000124	0.000124	0.000124	0.000124	0.000124	0.000124	0.000124
rxn08386	0.035523	0.035523	0.035523	0.035509	0.035523	0.035523	0.035523	0.035523	0.021642	0.035523	0.023379	0.035523	0.035523	0.035523	0.035523	0.035523	0.035543	0.035523	0.035523	0.035523	0.030815	0.035523	0.035152	0.035523	0.035523	0.024667	0.028436	0.035523	0.032198	0.035523	0.035523	0.03552	0.035523	0.027309	0.030012	0.035523	0.035523	0.02398	0.035523	0.035523	0.035523	0.035523	0.035523	0.035523	0.035523	0.035523	0.035523	0.035523	0.035523
rxn08387	0	0	0	1.5e-05	0	0	0	0	0.013881	0	0.012144	0	0	0	0	0	0	0	0	0	0.004708	0	0.000371	0	0	0.010857	0.007087	0	0.003326	0	0	0	0	0.008214	0.005512	0	0	0.011543	0	0	0	0	0	0	0	0	0	0	0
rxn08390	0.035523	0.035523	0.035523	0.035509	0.035523	0.035523	0.035523	0.035523	0.021958	0.035523	0.023379	0.035523	0.035523	0.035523	0.035523	0.035523	0.035543	0.035523	0.035523	0.035523	0.030815	0.035523	0.035152	0.035523	0.035523	0.024666	0.028436	0.035523	0.032198	0.035523	0.035523	0.03552	0.035523	0.027309	0.030012	0.035523	0.035523	0.00359	0.035523	0.035523	0.035523	0.035523	0.035523	0.035523	0.035523	0.035523	0.035523	0.035523	0.035523
rxn08391	0	0	0	1.5e-05	0	0	0	0	0.013565	0	0.012144	0	0	0	0	0	0	0	0	0	0.004708	0	0.000371	0	0	0.010857	0.007087	0	0.003326	0	0	0	0	0.008214	0.005512	0	0	0.031933	0	0	0	0	0	0	0	0	0	0	0
rxn08393_mod	0	0	0	1.5e-05	0	0	0	0	0.013966	0	0.012144	0	0	0	0	0	0	0	0	0	0.004673	0	0.000371	0	0	0.010937	0.007088	0	0.003326	0	0	0	0	0.008214	0.005512	0	0	0.004882	0	0	0	0	0	0	0	0	0	0	0
rxn08394	0.035523	0.035523	0.035523	0.035509	0.035523	0.035523	0.035523	0.035523	0.021878	0.035523	0.023379	0.035523	0.035523	0.035523	0.035523	0.035523	0.035543	0.035523	0.035523	0.035523	0.030521	0.035523	0.035152	0.035523	0.035523	0.024677	0.035523	0.035523	0.032198	0.035523	0.035523	0.03552	0.035523	0.027309	0.030012	0.035523	0.035523	0.030897	0.035523	0.035523	0.035523	0.035523	0.035523	0.035523	0.035523	0.035523	0.035523	0.035523	0.035523
rxn08395	0	0	0	1.5e-05	0	0	0	0	0.013645	0	0.012144	0	0	0	0	0	0	0	0	0	0.005002	0	0.000371	0	0	0.010847	0	0	0.003326	0	0	0	0	0.008214	0.005512	0	0	0.004626	0	0	0	0	0	0	0	0	0	0	0
rxn08398	0.032514	0.032514	0.032514	0.0325	0.032514	0.032514	0.032514	0.032514	0.0176	0.032514	0.02037	0.032514	0.032514	0.032514	0.032514	0.032514	0.032533	0.032514	0.032514	0.032514	0.02786	0.032514	0.032143	0.032514	0.032514	0.021691	0.032514	0.032514	0.029189	0.032514	0.032514	0.032511	0.032514	0.0243	0.027003	0.032514	0	0.031959	0.032514	0.032514	0.032514	0.032514	0.032514	0.032514	0.032514	0.032514	0.032514	0.032514	0.032514
rxn08399	0	0	0	1.5e-05	0	0	0	0	0.014915	0	0.012144	0	0	0	0	0	0	0	0	0	0.004654	0	0.000371	0	0	0.010823	0	0	0.003326	0	0	0	0	0.008214	0.005512	0	0.032514	0.000556	0	0	0	0	0	0	0	0	0	0	0
rxn08549	0.020152	0.020152	0.020152	0.020152	0.020152	0.020152	0.020152	0.020152	0.020152	0.020152	0.020152	0.020152	0.020152	0.020152	0.020152	0.020152	0.020163	0.020152	0.020152	0.020152	0.020152	0.020152	0.020152	0.020152	0.020152	0.020152	0.020152	0.020152	0.020152	0.020152	0.020152	0.020152	0.020152	0.020152	0.020152	0.020152	0.020152	0.020152	0.020152	0.020152	0.020152	0.020152	0.020152	0.020152	0.020152	0.020152	0.020152	0.020152	0.020152
rxn08550	0.001504	0.001504	0.001504	0.001504	0.001504	0.001504	0.001504	0.001504	0.001504	0.001504	0.001504	0.001504	0.001504	0.001504	0.001504	0.001504	0.001505	0.001504	0.001504	0.001504	0.001504	0.001504	0.001504	0.001504	0.001504	0.001504	0.001504	0.001504	0.001504	0.001504	0.001504	0.001504	0.001504	0.001504	0.001504	0.001504	0.001504	0.001504	0.001504	0.001504	0.001504	0.001504	0.001504	0.001504	0.001504	0.001504	0.001504	0.001504	0.001504
rxn08551_mod	0.000299	0.000299	0.000299	0.000299	0.000299	0.000299	0.000299	0.000299	0.000299	0.000299	0.000299	0.000299	0.000299	0.000299	0.000299	0.000299	0.000299	0.000299	0.000299	0.000299	0.000299	0.000299	0.000299	0.000299	0.000299	0.000299	0.000299	0.000299	0.000299	0.000299	0.000299	0.000299	0.000299	0.000299	0.000299	0.000299	0.000299	0.000299	0.000299	0.000299	0.000299	0.000299	0.000299	0.000299	0.000299	0.000299	0.000299	0.000299	0.000299
rxn08552	0.001158	0.001158	0.001158	0.001158	0.001158	0.001158	0.001158	0.001158	0.001158	0.001158	0.001158	0.001158	0.001158	0.001158	0.001158	0.001158	0.001158	0.001158	0.001158	0.001158	0.001158	0.001158	0.001158	0.001158	0.001158	0.001158	0.001158	0.001158	0.001158	0.001158	0.001158	0.001158	0.001158	0.001158	0.001158	0.001158	0.001158	0.001158	0.001158	0.001158	0.001158	0.001158	0.001158	0.001158	0.001158	0.001158	0.001158	0.001158	0.001158
rxn08766	0.100933	0.100933	0.100933	0.100933	0.100933	0.100933	0.100933	0.100933	0.100933	0.100933	0.100933	0.100933	0.100933	0.100933	0.100933	0.100933	0.10099	0.100933	0.100933	0.100933	0.100933	0.100933	0.100933	0.100933	0.100933	0.100933	0.100933	0.100933	0.100933	0.100933	0.100933	0.100933	0.100933	0.100933	0.100933	0.100933	0.100933	0.100933	0.100933	0.100933	0.100933	0.100933	0.100933	0.100933	0.100933	0.100933	0.100933	0.100933	0.100933
rxn08861	0	0	0	0	0	0	0	0	0	0	0	0	0	0	0	0	0	0	0	0	0	0	0	0	0	0	0	0	0	0	0	0	0	0	0	0	0	0	0	0	0	0	0	0	0	0	0	0	0
rxn09104	0.001942	0.001942	0.001942	0.001942	0.001942	0.001942	0.001942	0.001942	0.001942	0.001942	0.001942	0.001942	0.001942	0.001942	0.001942	0.001942	0.001943	0.001942	0.001942	0.001942	0.001942	0.001942	0.001942	0.001942	0.001942	0.001942	0.001942	0.001942	0.001942	0.001942	0.001942	0.001942	0.001942	0.001942	0.001942	0.001942	0.001942	0.001942	0.001942	0.001942	0.001942	0.001942	0.001942	0.001942	0.001942	0.001942	0.001942	0.001942	0.001942
rxn09105	3.3e-05	3.3e-05	3.3e-05	3.3e-05	3.3e-05	3.3e-05	3.3e-05	3.3e-05	3.3e-05	3.3e-05	3.3e-05	3.3e-05	3.3e-05	3.3e-05	3.3e-05	3.3e-05	3.3e-05	3.3e-05	3.3e-05	3.3e-05	3.3e-05	3.3e-05	3.3e-05	3.3e-05	3.3e-05	3.3e-05	3.3e-05	3.3e-05	3.3e-05	3.3e-05	3.3e-05	3.3e-05	3.3e-05	3.3e-05	3.3e-05	3.3e-05	3.3e-05	3.3e-05	3.3e-05	3.3e-05	3.3e-05	3.3e-05	3.3e-05	3.3e-05	3.3e-05	3.3e-05	3.3e-05	3.3e-05	3.3e-05
rxn09106	6.7e-05	6.7e-05	6.7e-05	6.7e-05	6.7e-05	6.7e-05	6.7e-05	6.7e-05	6.7e-05	6.7e-05	6.7e-05	6.7e-05	6.7e-05	6.7e-05	6.7e-05	6.7e-05	6.7e-05	6.7e-05	6.7e-05	6.7e-05	6.7e-05	6.7e-05	6.7e-05	6.7e-05	6.7e-05	6.7e-05	6.7e-05	6.7e-05	6.7e-05	6.7e-05	6.7e-05	6.7e-05	6.7e-05	6.7e-05	6.7e-05	6.7e-05	6.7e-05	6.7e-05	6.7e-05	6.7e-05	6.7e-05	6.7e-05	6.7e-05	6.7e-05	6.7e-05	6.7e-05	6.7e-05	6.7e-05	6.7e-05
rxn09107	0.000124	0.000124	0.000124	0.000124	0.000124	0.000124	0.000124	0.000124	0.000124	0.000124	0.000124	0.000124	0.000124	0.000124	0.000124	0.000124	0.000124	0.000124	0.000124	0.000124	0.000124	0.000124	0.000124	0.000124	0.000124	0.000124	0.000124	0.000124	0.000124	0.000124	0.000124	0.000124	0.000124	0.000124	0.000124	0.000124	0.000124	0.000124	0.000124	0.000124	0.000124	0.000124	0.000124	0.000124	0.000124	0.000124	0.000124	0.000124	0.000124
rxn09111	0.001942	0.001942	0.001942	0.001942	0.001942	0.001942	0.001942	0.001942	0.001942	0.001942	0.001942	0.001942	0.001942	0.001942	0.001942	0.001942	0.001943	0.001942	0.001942	0.001942	0.001942	0.001942	0.001942	0.001942	0.001942	0.001942	0.001942	0.001942	0.001942	0.001942	0.001942	0.001942	0.001942	0.001942	0.001942	0.001942	0.001942	0.001942	0.001942	0.001942	0.001942	0.001942	0.001942	0.001942	0.001942	0.001942	0.001942	0.001942	0.001942
rxn09112	3.3e-05	3.3e-05	3.3e-05	3.3e-05	3.3e-05	3.3e-05	3.3e-05	3.3e-05	3.3e-05	3.3e-05	3.3e-05	3.3e-05	3.3e-05	3.3e-05	3.3e-05	3.3e-05	3.3e-05	3.3e-05	3.3e-05	3.3e-05	3.3e-05	3.3e-05	3.3e-05	3.3e-05	3.3e-05	3.3e-05	3.3e-05	3.3e-05	3.3e-05	3.3e-05	3.3e-05	3.3e-05	3.3e-05	3.3e-05	3.3e-05	3.3e-05	3.3e-05	3.3e-05	3.3e-05	3.3e-05	3.3e-05	3.3e-05	3.3e-05	3.3e-05	3.3e-05	3.3e-05	3.3e-05	3.3e-05	3.3e-05
rxn09113	6.7e-05	6.7e-05	6.7e-05	6.7e-05	6.7e-05	6.7e-05	6.7e-05	6.7e-05	6.7e-05	6.7e-05	6.7e-05	6.7e-05	6.7e-05	6.7e-05	6.7e-05	6.7e-05	6.7e-05	6.7e-05	6.7e-05	6.7e-05	6.7e-05	6.7e-05	6.7e-05	6.7e-05	6.7e-05	6.7e-05	6.7e-05	6.7e-05	6.7e-05	6.7e-05	6.7e-05	6.7e-05	6.7e-05	6.7e-05	6.7e-05	6.7e-05	6.7e-05	6.7e-05	6.7e-05	6.7e-05	6.7e-05	6.7e-05	6.7e-05	6.7e-05	6.7e-05	6.7e-05	6.7e-05	6.7e-05	6.7e-05
rxn09114	0.000124	0.000124	0.000124	0.000124	0.000124	0.000124	0.000124	0.000124	0.000124	0.000124	0.000124	0.000124	0.000124	0.000124	0.000124	0.000124	0.000124	0.000124	0.000124	0.000124	0.000124	0.000124	0.000124	0.000124	0.000124	0.000124	0.000124	0.000124	0.000124	0.000124	0.000124	0.000124	0.000124	0.000124	0.000124	0.000124	0.000124	0.000124	0.000124	0.000124	0.000124	0.000124	0.000124	0.000124	0.000124	0.000124	0.000124	0.000124	0.000124
rxn09280	0.035523	0.035523	0.035523	0.035523	0.035523	0.035523	0.035523	0.035523	0.035523	0.035523	0.035523	0.035523	0.035523	0.035523	0.035523	0.035523	0.035543	0.035523	0.035523	0.035523	0.035523	0.035523	0.035523	0.035523	0.035523	0.035523	0.035523	0.035523	0.035523	0.035523	0.035523	0.035521	0.035523	0.035523	0.035523	0.035523	0.035523	0.035523	0.035523	0.035523	0.035523	0.035523	0.035523	0.035523	0.035523	0.035523	0.035523	0.035523	0.035523
rxn00299	0.000217	0.000217	0.000217	0.000217	0.000217	0.000217	0.000217	0.000217	0.000217	0.000217	0.000217	0.000217	0.000217	0.000217	0.000217	0.000217	0.000217	0.000217	0.000217	0.000217	0.000217	0.000217	0.000217	0.000217	0.000217	0.000217	0.000217	0.000217	0.000217	0.000217	0.000217	0.000217	0.000217	0.000217	0.000217	0.000217	0.000217	0.000217	0.000217	0.000217	0.000217	0.000217	0.000217	0.000217	0.000217	0.000217	0.000217	0.000217	0.000217
rxn01257	0.000217	0.000217	0.000217	0.000217	0.000217	0.000217	0.000217	0.000217	0.000217	0.000217	0.000217	0.000217	0.000217	0.000217	0.000217	0.000217	0.000217	0.000217	0.000217	0.000217	0.000217	0.000217	0.000217	0.000217	0.000217	0.000217	0.000217	0.000217	0.000217	0.000217	0.000217	0.000217	0.000217	0.000217	0.000217	0.000217	0.000217	0.000217	0.000217	0.000217	0.000217	0.000217	0.000217	0.000217	0.000217	0.000217	0.000217	0.000217	0.000217
rxn01314	0	0	0	0	0	0	0	0	0	0	0	0	0	0	0	0	0	0	0	0	0	0	0	0	0	0	0	0	0	0	0	0	0	0	0	0	0	0	0	0	0	0	0	0	0	0	0	0	0
rxn01603	0.000217	0.000217	0.000217	0.000217	0.000217	0.000217	0.000217	0.000217	0.000217	0.000217	0.000217	0.000217	0.000217	0.000217	0.000217	0.000217	0.000217	0.000217	0.000217	0.000217	0.000217	0.000217	0.000217	0.000217	0.000217	0.000217	0.000217	0.000217	0.000217	0.000217	0.000217	0.000217	0.000217	0.000217	0.000217	0.000217	0.000217	0.000217	0.000217	0.000217	0.000217	0.000217	0.000217	0.000217	0.000217	0.000217	0.000217	0.000217	0.000217
rxn02201	0.000217	0.000217	0.000217	0.000217	0.000217	0.000217	0.000217	0.000217	0.000217	0.000217	0.000217	0.000217	0.000217	0.000217	0.000217	0.000217	0.000217	0.000217	0.000217	0.000217	0.000217	0.000217	0.000217	0.000217	0.000217	0.000217	0.000217	0.000217	0.000217	0.000217	0.000217	0.000217	0.000217	0.000217	0.000217	0.000217	0.000217	0.000217	0.000217	0.000217	0.000217	0.000217	0.000217	0.000217	0.000217	0.000217	0.000217	0.000217	0.000217
rxn02503	0.000217	0.000217	0.000217	0.000217	0.000217	0.000217	0.000217	0.000217	0.000217	0.000217	0.000217	0.000217	0.000217	0.000217	0.000217	0.000217	0.000217	0.000217	0.000217	0.000217	0.000217	0.000217	0.000217	0.000217	0.000217	0.000217	0.000217	0.000217	0.000217	0.000217	0.000217	0.000217	0.000217	0.000217	0.000217	0.000217	0.000217	0.000217	0.000217	0.000217	0.000217	0.000217	0.000217	0.000217	0.000217	0.000217	0.000217	0.000217	0.000217
rxn02504	0.000217	0.000217	0.000217	0.000217	0.000217	0.000217	0.000217	0.000217	0.000217	0.000217	0.000217	0.000217	0.000217	0.000217	0.000217	0.000217	0.000217	0.000217	0.000217	0.000217	0.000217	0.000217	0.000217	0.000217	0.000217	0.000217	0.000217	0.000217	0.000217	0.000217	0.000217	0.000217	0.000217	0.000217	0.000217	0.000217	0.000217	0.000217	0.000217	0.000217	0.000217	0.000217	0.000217	0.000217	0.000217	0.000217	0.000217	0.000217	0.000217
rxn03168	0.000217	0.000217	0.000217	0.000217	0.000217	0.000217	0.000217	0.000217	0.000217	0.000217	0.000217	0.000217	0.000217	0.000217	0.000217	0.000217	0.000217	0.000217	0.000217	0.000217	0.000217	0.000217	0.000217	0.000217	0.000217	0.000217	0.000217	0.000217	0.000217	0.000217	0.000217	0.000217	0.000217	0.000217	0.000217	0.000217	0.000217	0.000217	0.000217	0.000217	0.000217	0.000217	0.000217	0.000217	0.000217	0.000217	0.000217	0.000217	0.000217
rxn03173	0.000217	0.000217	0.000217	0.000217	0.000217	0.000217	0.000217	0.000217	0.000217	0.000217	0.000217	0.000217	0.000217	0.000217	0.000217	0.000217	0.000217	0.000217	0.000217	0.000217	0.000217	0.000217	0.000217	0.000217	0.000217	0.000217	0.000217	0.000217	0.000217	0.000217	0.000217	0.000217	0.000217	0.000217	0.000217	0.000217	0.000217	0.000217	0.000217	0.000217	0.000217	0.000217	0.000217	0.000217	0.000217	0.000217	0.000217	0.000217	0.000217
rxn03841	0.000217	0.000217	0.000217	0.000217	0.000217	0.000217	0.000217	0.000217	0.000217	0.000217	0.000217	0.000217	0.000217	0.000217	0.000217	0.000217	0.000217	0.000217	0.000217	0.000217	0.000217	0.000217	0.000217	0.000217	0.000217	0.000217	0.000217	0.000217	0.000217	0.000217	0.000217	0.000217	0.000217	0.000217	0.000217	0.000217	0.000217	0.000217	0.000217	0.000217	0.000217	0.000217	0.000217	0.000217	0.000217	0.000217	0.000217	0.000217	0.000217
rxn00686	0.006629	0.006629	0.006629	0.006629	0.006629	0.006629	0.006629	0.006629	0.006629	0.006629	0.006629	0.006629	0.006629	0.006629	0.006629	0.006629	0.006632	0.006629	0.006629	0.006629	0.006629	0.006629	0.006629	0.006629	0.006629	0.006629	0.006629	0.006629	0.006629	0.006629	0.006629	0.006629	0.006629	0.006629	0.006629	0.006629	0.006629	0.006629	0.006629	0.006629	0.006629	0.006629	0.006629	0.006629	0.006629	0.006629	0.006629	0.006629	0.006629
rxn09498	0	0	0	0.005331	0.006742	0	0	0.011243	0	0.006742	0.006113	0.006742	0.006742	0.012606	0.01117	0	0.001955	0	0.011938	0	0.007375	0	0	0.014551	0.007034	0	0	0.011394	0.006742	0.00741	0.003559	0.001943	0	0	0	0.008921	0	0	0.002729	0	0.000977	0	0.003339	0.005653	0.008852	0.009524	0	0.006851	0
rxn00214	0.034138	0.034138	0.034138	0.034138	0.034138	0.034138	0.034138	0.034138	0.034138	0.034138	0.034138	0.034138	0.034138	0.034138	0.034138	0.034138	0.034157	0.034138	0.034138	0.034138	0.034138	0.034138	0.034138	0.034138	0.034138	0.034138	0.034138	0.034138	0.034138	0.034138	0.034138	0.034138	0.034138	0.034138	0.034138	0.034138	0.034138	0.034138	0.034138	0.034138	0.034138	0.034138	0.034138	0.034138	0.034138	0.034138	0.034138	0.034138	0.034138
rxn06937	0.008192	0.008192	0.008192	0.008192	0.008192	0.008192	0.008192	0.008192	0.008192	0.008192	0.008192	0.008192	0.008192	0.008192	0.008192	0.008192	0.008196	0.008192	0.008192	0.008192	0.008192	0.008192	0.008192	0.008192	0.008192	0.008192	0.008192	0.008192	0.008192	0.008192	0.008192	0.008192	0.008192	0.008192	0.008192	0.008192	0.008192	0.008192	0.008192	0.008192	0.008192	0.008192	0.008192	0.008192	0.008192	0.008192	0.008192	0.008192	0.008192
rxn00555	0.024507	0.024507	0.024507	0.024507	0.024507	0.024507	0.024507	0.024507	0.024507	0.024507	0.024507	0.024507	0.024507	0.024507	0.024507	0.024507	0.024521	0.024507	0.024507	0.024507	0.024507	0.024507	0.024507	0.024507	0.024507	0.024507	0.024507	0.024507	0.024507	0.024507	0.024507	0.024507	0.024507	0.024507	0.024507	0.024507	0.024507	0.024507	0.024507	0.024507	0.024507	0.024507	0.024507	0.024507	0.024507	0.024507	0.024507	0.024507	0.024507
rxn00260	0.517363	1.26759	0.498853	0.475286	0.814473	0.92534	0.797602	0.505083	0.52726	1.10953	0.578082	1.52739	0.631581	0.747313	0.966935	0.923736	0.974584	0.659814	1.10659	0.493095	0.547843	0.512197	0.584157	0.563987	0.927978	0.620442	0.529082	1.53834	0.54147	0.660387	0.517215	0.973019	0.887277	0.647729	0.508248	1.68524	0.53459	0.56919	0.833837	0.52209	1.02106	0.52298	0.574186	0.656614	1.05516	0.993108	0.905719	0.695439	1.05494
rxn00069	0	0	0	0	0	0	0	0	0	0	0	0	0	0	0	0	0	0	0	0	0	0	0	0	0	0	0	0	0	0	0	0	0	0	0	0	0	0	0	0	0	0	0	0	0	0	0	0	0
rxn00187	0.261903	0.261903	0.261903	0.261903	0.261903	0.261903	0.261903	0.261903	0.261903	0.261903	0.261903	0.261903	0.261903	0.261903	0.261903	0.261903	0.262051	0.261903	0.261903	0.261903	0.261903	0.261903	0.261903	0.261903	0.261903	0.261903	0.261903	0.261903	0.261903	0.261903	0.261903	0.261905	0.261903	0.261903	0.261903	0.261903	0.261903	0.261903	0.261903	0.261903	0.261903	0.261903	0.261903	0.261903	0.261903	0.261903	0.261903	0.261903	0.261903
rxn00790	0.078698	0.078698	0.078698	0.078698	0.078698	0.078698	0.078698	0.078698	0.078698	0.078698	0.078698	0.078698	0.078698	0.078698	0.078698	0.078698	0.078743	0.078698	0.078698	0.078698	0.078698	0.078698	0.078698	0.078698	0.078698	0.078698	0.078698	0.078698	0.078698	0.078698	0.078698	0.078698	0.078698	0.078698	0.078698	0.078698	0.078698	0.078698	0.078698	0.078698	0.078698	0.078698	0.078698	0.078698	0.078698	0.078698	0.078698	0.078698	0.078698
rxn00917	0	0	0	0	0	0	0	0	0	0	0	0	0	0	0	0	0	0	0	0	0	0	0	0	0	0	0	0	0	0	0	0	0	0	0	0	0	0	0	0	0	0	0	0	0	0	0	0	0
rxn00414	0	0	0	0	0	0	0	0	0	0	0	0	0	0	0	0	0	0	0	0	0	0	0	0	0	0	0	0	0	0	0	0	0	0	0	0	0	0	0	0	0	0	0	0	0	0	0	0	0
rxn00351	5.4e-05	5.4e-05	5.4e-05	5.4e-05	5.4e-05	5.4e-05	5.4e-05	5.4e-05	5.4e-05	5.4e-05	5.4e-05	5.4e-05	5.4e-05	5.4e-05	5.4e-05	5.4e-05	5.4e-05	5.4e-05	5.4e-05	5.4e-05	5.4e-05	5.4e-05	5.4e-05	5.4e-05	5.4e-05	5.4e-05	5.4e-05	5.4e-05	5.4e-05	5.4e-05	5.4e-05	5.4e-05	5.4e-05	5.4e-05	5.4e-05	5.4e-05	5.4e-05	5.4e-05	5.4e-05	5.4e-05	5.4e-05	5.4e-05	5.4e-05	5.4e-05	5.4e-05	5.4e-05	5.4e-05	5.4e-05	5.4e-05
rxn00646	5.4e-05	5.4e-05	5.4e-05	5.4e-05	5.4e-05	5.4e-05	5.4e-05	5.4e-05	5.4e-05	5.4e-05	5.4e-05	5.4e-05	5.4e-05	5.4e-05	5.4e-05	5.4e-05	5.4e-05	5.4e-05	5.4e-05	5.4e-05	5.4e-05	5.4e-05	5.4e-05	5.4e-05	5.4e-05	5.4e-05	5.4e-05	5.4e-05	5.4e-05	5.4e-05	5.4e-05	5.4e-05	5.4e-05	5.4e-05	5.4e-05	5.4e-05	5.4e-05	5.4e-05	5.4e-05	5.4e-05	5.4e-05	5.4e-05	5.4e-05	5.4e-05	5.4e-05	5.4e-05	5.4e-05	5.4e-05	5.4e-05
rxn01406	0.001638	0.001638	0.001638	0.001638	0.001638	0.001638	0.001638	0.001638	0.001638	0.001638	0.001638	0.001638	0.001638	0.001638	0.001638	0.001638	0.001639	0.001638	0.001638	0.001638	0.001638	0.001638	0.001638	0.001638	0.001638	0.001638	0.001638	0.001638	0.001638	0.001638	0.001638	0.001638	0.001638	0.001638	0.001638	0.001638	0.001638	0.001638	0.001638	0.001638	0.001638	0.001638	0.001638	0.001638	0.001638	0.001638	0.001638	0.001638	0.001638
rxn01115	0.046169	0.093232	0.081194	0.084027	0.059619	0.07027	0.070997	0.05492	0.069798	0.046061	0.05974	0.094668	0.087792	0.06162	0.066953	0.084546	0.066561	0.100696	0.046321	0.075645	0.076837	0.096138	0.081274	0.064996	0.067325	0.083872	0.068688	0.052275	0.08756	0.081144	0.057729	0.069601	0.044251	0.062017	0.059165	0.062646	0.094761	0.103573	0.089793	0.059948	0.063935	0.076147	0.070379	0.041013	0.050466	0.086796	0.049528	0.06294	0.064435
rxn00198	0.157254	0.157378	0.157254	0.157254	0.157254	0.164093	0.157254	0.157254	0.157254	0.157254	0.157254	0.157254	0.157254	0.157254	0.157254	0.157254	0.157343	0.158618	0.157254	0.157254	0.157254	0.157254	0.157254	0.157254	0.157254	0.157254	0.157254	0.157254	0.157543	0.157254	0.157254	0.157368	0.157254	0.157254	0.157254	0.157254	0.157254	0.157254	0.157378	0.157254	0.157254	0.157254	0.157254	0.157254	0.157254	0.157254	0.157254	0.157254	0.157254
rxn09499	0	0	0	0.005331	0.006742	0	0	0.011243	0	0.006742	0.006113	0.006742	0.006742	0.012606	0.01117	0	0.001955	0	0.011938	0	0.007375	0	0	0.014551	0.007034	0	0	0.011394	0.006742	0.00741	0.003559	0.001943	0	0	0	0.008921	0	0	0.002729	0	0.000977	0	0.003339	0.005653	0.008852	0.009524	0	0.006851	0
rxn00165	0	0	0	0	0	0	0	0	0	0	0	0	0	0	0.002234	0	0	0	0	0	0	0	0	0	0	0	0	0	0	0	0	0	0	0	0	0	0	0	0	0	0	0	0	0	0	0	0	0	0
rxn01069	0.081653	0.081653	0.081653	0.081653	0.081653	0.081653	0.081653	0.081653	0.081653	0.081653	0.081653	0.081653	0.081653	0.081653	0.081653	0.081653	0.081699	0.081653	0.081653	0.081653	0.081653	0.081653	0.081653	0.081653	0.081653	0.081653	0.081653	0.081653	0.081653	0.081653	0.081653	0.081653	0.081653	0.081653	0.081653	0.081653	0.081653	0.081653	0.081653	0.081653	0.081653	0.081653	0.081653	0.081653	0.081653	0.081653	0.081653	0.081653	0.081653
rxn01300	0.081653	0.081653	0.081653	0.081653	0.081653	0.081653	0.081653	0.081653	0.081653	0.081653	0.081653	0.081653	0.081653	0.081653	0.081653	0.081653	0.081699	0.081653	0.081653	0.081653	0.081653	0.081653	0.081653	0.081653	0.081653	0.081653	0.081653	0.081653	0.081653	0.081653	0.081653	0.081653	0.081653	0.081653	0.081653	0.081653	0.081653	0.081653	0.081653	0.081653	0.081653	0.081653	0.081653	0.081653	0.081653	0.081653	0.081653	0.081653	0.081653
rxn06377	0	0	0	0.005331	0.006742	0	0	0.011243	0	0.006742	0.006113	0.006742	0.006742	0	0.001019	0	0.001939	0	0.011938	0	0.007375	0	0	0	0.007034	0.009903	0	0.003765	0.006742	0.00741	0.003559	0.001943	0	0	0	0.008921	0.014364	0	0.002729	0	0.000977	0	0.003339	0.005653	0.008852	0.009524	0	0.006851	0
rxn06493	0	0	0	0.005331	0.006742	0	0	0.011243	0	0.006742	0.006113	0.006742	0.006742	0	0.001019	0	0.001939	0	0.011938	0	0.007375	0	0	0	0.007034	0.009903	0	0.003765	0.006742	0.00741	0.003559	0.001943	0	0	0	0.008921	0.014364	0	0.002729	0	0.000977	0	0.003339	0.005653	0.008852	0.009524	0	0.006851	0
rxn00459	1.836	1.92034	1.92266	1.92057	1.86608	1.91671	1.87712	1.87117	1.90479	1.85421	1.85661	1.9294	1.92008	1.88725	1.89662	1.92248	1.89521	1.94674	1.86239	1.90773	1.90629	1.92797	1.91144	1.89891	1.87957	1.90985	1.88604	1.84198	1.91273	1.90571	1.86642	1.89228	1.85239	1.88895	1.88009	1.89802	1.93765	1.9571	1.94046	1.8718	1.89013	1.92153	1.8781	1.82754	1.87454	1.92489	1.83229	1.88554	1.89889
rxn01106	-1.836	-1.91912	-1.92157	-1.91874	-1.86451	-1.91511	-1.87578	-1.87027	-1.90274	-1.85296	-1.85554	-1.9283	-1.91965	-1.88661	-1.89081	-1.92174	-1.89397	-1.94435	-1.86096	-1.90508	-1.90545	-1.92705	-1.9092	-1.89747	-1.87699	-1.9086	-1.88427	-1.83973	-1.91096	-1.90437	-1.86581	-1.89117	-1.85083	-1.8876	-1.87841	-1.89731	-1.93659	-1.95586	-1.93966	-1.86929	-1.89013	-1.91994	-1.87509	-1.82589	-1.87321	-1.92367	-1.83121	-1.88415	-1.89763
r_phresp	0.0001	0.001318	0.00119	0.001929	0.001675	0.0017	0.001441	0.000998	0.002149	0.001343	0.001163	0.001198	0.000527	0.000743	0.005916	0.00084	0.001337	0.002492	0.00153	0.002743	0.000938	0.001017	0.002347	0.001538	0.002678	0.001352	0.001872	0.002353	0.001869	0.001439	0.000704	0.001212	0.00166	0.001448	0.001783	0.000809	0.001167	0.00134	0.000901	0.002603	0.0001	0.001688	0.003112	0.001753	0.001439	0.001327	0.00118	0.001493	0.001363
GAK	0	0.001218	0.00109	0.001829	0.001575	0.0016	0.001341	0.000898	0.002049	0.001243	0.001063	0.001098	0.000427	0.000643	0.005816	0.00074	0.001237	0.002392	0.00143	0.002643	0.000838	0.000917	0.002247	0.001438	0.002578	0.001252	0.001772	0.002253	0.001769	0.001339	0.000604	0.001112	0.00156	0.001348	0.001683	0.000709	0.001067	0.00124	0.000801	0.002503	0	0.001588	0.003012	0.001653	0.001339	0.001227	0.00108	0.001393	0.001263
rxn00272	0.000117	-0.001101	0.01544	0.00914	-0.001458	-0.001483	-0.001224	-0.000782	-0.00123	-0.001126	0.000661	-0.000982	-0.00031	-0.000249	-0.0046	0.005157	-0.00112	0.005873	-0.001314	-0.002284	0.014976	-0.0008	-0.00213	0.000812	-0.002461	-0.001135	-0.001655	-0.002136	-0.001652	0.001449	-0.000487	-0.000988	-0.001443	0.008652	-0.001566	0.008124	0.003522	-0.001123	0.001115	-0.002386	0.000117	-0.001471	-0.002207	-0.001536	0.007216	0.010019	-0.000963	-0.000839	-0.001147
rxn00325	0	0	0	0	0	0	0	0	0	0	0	0	0	0	0	0	0	0	0	0	0	0	0	0	0	0	0	0	0	0	0	0	0	0	0	0	0	0	0	0	0	0	0	0	0	0	0	0	0
rxn00333	0	0	0	0	0	0	0	0	0	0	0	0	0	0	0	0	0	0	0	0	0	0	0	0	0	0	0	0	0	0	0	8e-06	0	0	0	0	0	0	0	0	0	0	0	0	0	0	0	0	0
rxn00373	0	0	0	0	0	0	0	0	0	0	0	0	0	0	0	0	0	0	0	0	0	0	0	0	0	0	0	0	0	0	0	0	0	0	0	0	0	0	0	0	0	0	0	0	0	0	0	0	0
rxn00979	0.000217	0.000217	0.000217	0.000217	0.000217	0.000217	0.000217	0.000217	0.000217	0.000217	0.000217	0.000217	0.000217	0.000217	0.000217	0.000217	0.000217	0.000217	0.000217	0.000217	0.000217	0.000217	0.000217	0.000217	0.000217	0.000217	0.000217	0.000217	0.000217	0.000217	0.000217	0.000217	0.000217	0.000217	0.000217	0.000217	0.000217	0.000217	0.000217	0.000217	0.000217	0.000217	0.000217	0.000217	0.000217	0.000217	0.000217	0.000217	0.000217
rxn00980	0	0	0.016412	0.010853	0	0	0	0	0.000702	0	0.001607	0	0	0.000277	0.001099	0.00578	0	0.008148	0	0.000243	0.015697	0	0	0.002134	0	0	0	0	0	0.002672	0	8e-06	0	0.009883	0	0.008716	0.004473	0	0.001799	0	0	0	0.000689	0	0.008438	0.011129	0	0.000437	0
rxn02251	0	0	0.016412	0.010853	0	0	0	0	0.000702	0	0.001607	0	0	0.000277	0.001099	0.00578	0	0.008148	0	0.000243	0.015697	0	0	0.002134	0	0	0	0	0	0.002672	0	8e-06	0	0.009883	0	0.008716	0.004473	0	0.001799	0	0	0	0.000689	0	0.008438	0.011129	0	0.000437	0
rxn11933	0.000217	0.000217	0.016629	0.011069	0.000217	0.000217	0.000217	0.000217	0.000919	0.000217	0.001824	0.000217	0.000217	0.000494	0.001316	0.005997	0.000217	0.008365	0.000217	0.00046	0.015914	0.000217	0.000217	0.00235	0.000217	0.000217	0.000217	0.000217	0.000217	0.002888	0.000217	0.000217	0.000217	0.0101	0.000217	0.008932	0.004689	0.000217	0.002016	0.000217	0.000217	0.000217	0.000906	0.000217	0.008655	0.011346	0.000217	0.000654	0.000217
rxn11978	0.000542	0.000542	0.000542	0.000542	0.000542	0.000542	0.000542	0.018544	0.000542	0.000542	0.000542	0.000542	0.000542	0.000542	0.000542	0.000542	0.000543	0.000542	0.021327	0.000542	0.000542	0.000542	0.000542	0.000542	0.001709	0.000542	0.000542	0.003892	0.000542	0.000542	0.000542	0.000542	0.000542	0.000542	0.000542	0.000542	0.000542	0.000542	0.000542	0.000542	0.000542	0.000542	0.000542	0.000542	0.000542	0.000542	0.000542	0.000542	0.000542
sersyn	0.287902	0.240034	0.249083	0.254011	0.276826	0.281032	0.294817	0.277111	0.240514	0.289334	0.282748	0.254586	0.239243	0.26946	0.253571	0.257058	0.248987	0.255884	0.283015	0.268405	0.231805	0.258773	0.275597	0.239188	0.272099	0.240068	0.27253	0.291131	0.296873	0.272025	0.285069	0.248547	0.283222	0.275908	0.259618	0.256837	0.239853	0.27775	0.253608	0.253511	0.247703	0.260923	0.276483	0.293217	0.267967	0.251183	0.283145	0.27012	0.293638
rxn00256	0.157354	0.157478	0.157354	0.157354	0.157354	0.164193	0.157354	0.157354	0.157354	0.157354	0.157354	0.157354	0.157354	0.157354	0.157354	0.157354	0.157443	0.158718	0.157354	0.157354	0.157354	0.157354	0.157354	0.157354	0.157354	0.157354	0.157354	0.157354	0.157643	0.157354	0.157354	0.157469	0.157354	0.157354	0.157354	0.157354	0.157354	0.157354	0.157478	0.157354	0.157354	0.157354	0.157354	0.157354	0.157354	0.157354	0.157354	0.157354	0.157354
rxn00973	0.157254	0.157378	0.157254	0.157254	0.157254	0.164093	0.157254	0.157254	0.157254	0.157254	0.157254	0.157254	0.157254	0.157254	0.157254	0.157254	0.157343	0.158618	0.157254	0.157254	0.157254	0.157254	0.157254	0.157254	0.157254	0.157254	0.157254	0.157254	0.157543	0.157254	0.157254	0.157368	0.157254	0.157254	0.157254	0.157254	0.157254	0.157254	0.157378	0.157254	0.157254	0.157254	0.157254	0.157254	0.157254	0.157254	0.157254	0.157254	0.157254
rxn00691	0	0	0	0	0	0	0	0.018002	0	0	0	0	0	0	0	0	0	0	0.020784	0	0	0	0	0	0.001167	0	0	0.00335	0	0	0	0	0	0	0	0	0	0	0	0	0	0	0	0	0	0	0	0	0
rxn00907	0.168012	0.168012	0.168012	0.168012	0.168012	0.168012	0.168012	0.186014	0.168012	0.168012	0.168012	0.168012	0.168012	0.168012	0.168012	0.168012	0.168107	0.168012	0.188797	0.168012	0.168012	0.168012	0.168012	0.168012	0.169179	0.168012	0.168012	0.171362	0.168012	0.168012	0.168012	0.168012	0.168012	0.168012	0.168012	0.168012	0.168012	0.168012	0.168012	0.168012	0.168012	0.168012	0.168012	0.168012	0.168012	0.168012	0.168012	0.168012	0.168012
rxn01211	0.168012	0.168012	0.168012	0.168012	0.168012	0.168012	0.168012	0.186014	0.168012	0.168012	0.168012	0.168012	0.168012	0.168012	0.168012	0.168012	0.168107	0.168012	0.188797	0.168012	0.168012	0.168012	0.168012	0.168012	0.169179	0.168012	0.168012	0.171362	0.168012	0.168012	0.168012	0.168012	0.168012	0.168012	0.168012	0.168012	0.168012	0.168012	0.168012	0.168012	0.168012	0.168012	0.168012	0.168012	0.168012	0.168012	0.168012	0.168012	0.168012
rxn00789	0.010561	0.010561	0.010561	0.010561	0.010561	0.010561	0.010561	0.010561	0.010561	0.010561	0.010561	0.010561	0.010561	0.010561	0.010561	0.010561	0.010567	0.010561	0.010561	0.010561	0.010561	0.010561	0.010561	0.010561	0.010561	0.010561	0.010561	0.010561	0.010561	0.010561	0.010561	0.010561	0.010561	0.010561	0.010561	0.010561	0.010561	0.010561	0.010561	0.010561	0.010561	0.010561	0.010561	0.010561	0.010561	0.010561	0.010561	0.010561	0.010561
rxn00859	0.006666	0.006666	0.006666	0.006666	0.006666	0.006666	0.006666	0.006666	0.006666	0.006666	0.006666	0.006666	0.006666	0.006666	0.006666	0.006666	0.006672	0.006666	0.006666	0.006666	0.006666	0.006666	0.006666	0.006666	0.006666	0.006666	0.006666	0.006666	0.006666	0.006666	0.006666	0.006666	0.006666	0.006666	0.006666	0.006666	0.006666	0.006666	0.006666	0.006666	0.006666	0.006666	0.006666	0.006666	0.006666	0.006666	0.006666	0.006666	0.006667
rxn00863	0.003895	0.003895	0.003895	0.003895	0.003895	0.003895	0.003895	0.003895	0.003895	0.003895	0.003895	0.003895	0.003895	0.003895	0.003895	0.003895	0.003895	0.003895	0.003895	0.003895	0.003895	0.003895	0.003895	0.003895	0.003895	0.003895	0.003895	0.003895	0.003895	0.003895	0.003895	0.003895	0.003895	0.003895	0.003895	0.003895	0.003895	0.003895	0.003895	0.003895	0.003895	0.003895	0.003895	0.003895	0.003895	0.003895	0.003895	0.003895	0.003895
rxn02159	0.003895	0.003895	0.003895	0.003895	0.003895	0.003895	0.003895	0.003895	0.003895	0.003895	0.003895	0.003895	0.003895	0.003895	0.003895	0.003895	0.003895	0.003895	0.003895	0.003895	0.003895	0.003895	0.003895	0.003895	0.003895	0.003895	0.003895	0.003895	0.003895	0.003895	0.003895	0.003895	0.003895	0.003895	0.003895	0.003895	0.003895	0.003895	0.003895	0.003895	0.003895	0.003895	0.003895	0.003895	0.003895	0.003895	0.003895	0.003895	0.003895
rxn02160	0.010561	0.010561	0.010561	0.010561	0.010561	0.010561	0.010561	0.010561	0.010561	0.010561	0.010561	0.010561	0.010561	0.010561	0.010561	0.010561	0.010567	0.010561	0.010561	0.010561	0.010561	0.010561	0.010561	0.010561	0.010561	0.010561	0.010561	0.010561	0.010561	0.010561	0.010561	0.010561	0.010561	0.010561	0.010561	0.010561	0.010561	0.010561	0.010561	0.010561	0.010561	0.010561	0.010561	0.010561	0.010561	0.010561	0.010561	0.010561	0.010561
rxn02320	0.010561	0.010561	0.010561	0.010561	0.010561	0.010561	0.010561	0.010561	0.010561	0.010561	0.010561	0.010561	0.010561	0.010561	0.010561	0.010561	0.010567	0.010561	0.010561	0.010561	0.010561	0.010561	0.010561	0.010561	0.010561	0.010561	0.010561	0.010561	0.010561	0.010561	0.010561	0.010561	0.010561	0.010561	0.010561	0.010561	0.010561	0.010561	0.010561	0.010561	0.010561	0.010561	0.010561	0.010561	0.010561	0.010561	0.010561	0.010561	0.010561
rxn02473	0.010561	0.010561	0.010561	0.010561	0.010561	0.010561	0.010561	0.010561	0.010561	0.010561	0.010561	0.010561	0.010561	0.010561	0.010561	0.010561	0.010567	0.010561	0.010561	0.010561	0.010561	0.010561	0.010561	0.010561	0.010561	0.010561	0.010561	0.010561	0.010561	0.010561	0.010561	0.010561	0.010561	0.010561	0.010561	0.010561	0.010561	0.010561	0.010561	0.010561	0.010561	0.010561	0.010561	0.010561	0.010561	0.010561	0.010561	0.010561	0.010561
rxn02834	0.010561	0.010561	0.010561	0.010561	0.010561	0.010561	0.010561	0.010561	0.010561	0.010561	0.010561	0.010561	0.010561	0.010561	0.010561	0.010561	0.010567	0.010561	0.010561	0.010561	0.010561	0.010561	0.010561	0.010561	0.010561	0.010561	0.010561	0.010561	0.010561	0.010561	0.010561	0.010561	0.010561	0.010561	0.010561	0.010561	0.010561	0.010561	0.010561	0.010561	0.010561	0.010561	0.010561	0.010561	0.010561	0.010561	0.010561	0.010561	0.010561
rxn02835	0.010561	0.010561	0.010561	0.010561	0.010561	0.010561	0.010561	0.010561	0.010561	0.010561	0.010561	0.010561	0.010561	0.010561	0.010561	0.010561	0.010567	0.010561	0.010561	0.010561	0.010561	0.010561	0.010561	0.010561	0.010561	0.010561	0.010561	0.010561	0.010561	0.010561	0.010561	0.010561	0.010561	0.010561	0.010561	0.010561	0.010561	0.010561	0.010561	0.010561	0.010561	0.010561	0.010561	0.010561	0.010561	0.010561	0.010561	0.010561	0.010561
rxn03135	0.010561	0.010561	0.010561	0.010561	0.010561	0.010561	0.010561	0.010561	0.010561	0.010561	0.010561	0.010561	0.010561	0.010561	0.010561	0.010561	0.010567	0.010561	0.010561	0.010561	0.010561	0.010561	0.010561	0.010561	0.010561	0.010561	0.010561	0.010561	0.010561	0.010561	0.010561	0.010561	0.010561	0.010561	0.010561	0.010561	0.010561	0.010561	0.010561	0.010561	0.010561	0.010561	0.010561	0.010561	0.010561	0.010561	0.010561	0.010561	0.010561
rxn03175	0.010561	0.010561	0.010561	0.010561	0.010561	0.010561	0.010561	0.010561	0.010561	0.010561	0.010561	0.010561	0.010561	0.010561	0.010561	0.010561	0.010567	0.010561	0.010561	0.010561	0.010561	0.010561	0.010561	0.010561	0.010561	0.010561	0.010561	0.010561	0.010561	0.010561	0.010561	0.010561	0.010561	0.010561	0.010561	0.010561	0.010561	0.010561	0.010561	0.010561	0.010561	0.010561	0.010561	0.010561	0.010561	0.010561	0.010561	0.010561	0.010561
DGaS_160	0.005043	0.005043	0.005043	0.005043	0.005043	0.005043	0.005043	0.005043	0.005043	0.005043	0.005043	0.005043	0.005043	0.005043	0.005043	0.005043	0.005046	0.005043	0.005043	0.005043	0.005043	0.005043	0.005043	0.005043	0.005043	0.005043	0.005043	0.005043	0.005043	0.005043	0.005043	0.005043	0.005043	0.005043	0.005043	0.005043	0.005043	0.005043	0.005043	0.005043	0.005043	0.005043	0.005043	0.005043	0.005043	0.005043	0.005043	0.005043	0.005043
DGaS_161	0.000372	0.000372	0.000372	0.000372	0.000372	0.000372	0.000372	0.000372	0.000372	0.000372	0.000372	0.000372	0.000372	0.000372	0.000372	0.000372	0.000373	0.000372	0.000372	0.000372	0.000372	0.000372	0.000372	0.000372	0.000372	0.000372	0.000372	0.000372	0.000372	0.000372	0.000372	0.000372	0.000372	0.000372	0.000372	0.000372	0.000372	0.000372	0.000372	0.000372	0.000372	0.000372	0.000372	0.000372	0.000372	0.000372	0.000372	0.000372	0.000372
DGaS_180	8.6e-05	8.6e-05	8.6e-05	8.6e-05	8.6e-05	8.6e-05	8.6e-05	8.6e-05	8.6e-05	8.6e-05	8.6e-05	8.6e-05	8.6e-05	8.6e-05	8.6e-05	8.6e-05	8.6e-05	8.6e-05	8.6e-05	8.6e-05	8.6e-05	8.6e-05	8.6e-05	8.6e-05	8.6e-05	8.6e-05	8.6e-05	8.6e-05	8.6e-05	8.6e-05	8.6e-05	8.6e-05	8.6e-05	8.6e-05	8.6e-05	8.6e-05	8.6e-05	8.6e-05	8.6e-05	8.6e-05	8.6e-05	8.6e-05	8.6e-05	8.6e-05	8.6e-05	8.6e-05	8.6e-05	8.6e-05	8.6e-05
DGaS_181	0.000113	0.000113	0.000113	0.000113	0.000113	0.000113	0.000113	0.000113	0.000113	0.000113	0.000113	0.000113	0.000113	0.000113	0.000113	0.000113	0.000113	0.000113	0.000113	0.000113	0.000113	0.000113	0.000113	0.000113	0.000113	0.000113	0.000113	0.000113	0.000113	0.000113	0.000113	0.000113	0.000113	0.000113	0.000113	0.000113	0.000113	0.000113	0.000113	0.000113	0.000113	0.000113	0.000113	0.000113	0.000113	0.000113	0.000113	0.000113	0.000113
DGaS_182	0.001288	0.001288	0.001288	0.001288	0.001288	0.001288	0.001288	0.001288	0.001288	0.001288	0.001288	0.001288	0.001288	0.001288	0.001288	0.001288	0.001288	0.001288	0.001288	0.001288	0.001288	0.001288	0.001288	0.001288	0.001288	0.001288	0.001288	0.001288	0.001288	0.001288	0.001288	0.001288	0.001288	0.001288	0.001288	0.001288	0.001288	0.001288	0.001288	0.001288	0.001288	0.001288	0.001288	0.001288	0.001288	0.001288	0.001288	0.001288	0.001288
DGaS_183	3.7e-05	3.7e-05	3.7e-05	3.7e-05	3.7e-05	3.7e-05	3.7e-05	3.7e-05	3.7e-05	3.7e-05	3.7e-05	3.7e-05	3.7e-05	3.7e-05	3.7e-05	3.7e-05	3.7e-05	3.7e-05	3.7e-05	3.7e-05	3.7e-05	3.7e-05	3.7e-05	3.7e-05	3.7e-05	3.7e-05	3.7e-05	3.7e-05	3.7e-05	3.7e-05	3.7e-05	3.7e-05	3.7e-05	3.7e-05	3.7e-05	3.7e-05	3.7e-05	3.7e-05	3.7e-05	3.7e-05	3.7e-05	3.7e-05	3.7e-05	3.7e-05	3.7e-05	3.7e-05	3.7e-05	3.7e-05	3.7e-05
DGDG181	0.000113	0.000113	0.000113	0.000113	0.000113	0.000113	0.000113	0.000113	0.000113	0.000113	0.000113	0.000113	0.000113	0.000113	0.000113	0.000113	0.000113	0.000113	0.000113	0.000113	0.000113	0.000113	0.000113	0.000113	0.000113	0.000113	0.000113	0.000113	0.000113	0.000113	0.000113	0.000113	0.000113	0.000113	0.000113	0.000113	0.000113	0.000113	0.000113	0.000113	0.000113	0.000113	0.000113	0.000113	0.000113	0.000113	0.000113	0.000113	0.000113
DGDG1836912	0.002801	0.002801	0.002801	0.002801	0.002801	0.002801	0.002801	0.002801	0.002801	0.002801	0.002801	0.002801	0.002801	0.002801	0.002801	0.002801	0.002802	0.002801	0.002801	0.002801	0.002801	0.002801	0.002801	0.002801	0.002801	0.002801	0.002801	0.002801	0.002801	0.002801	0.002801	0.002801	0.002801	0.002801	0.002801	0.002801	0.002801	0.002801	0.002801	0.002801	0.002801	0.002801	0.002801	0.002801	0.002801	0.002801	0.002801	0.002801	0.002801
DGDG184691215	0.000152	0.000152	0.000152	0.000152	0.000152	0.000152	0.000152	0.000152	0.000152	0.000152	0.000152	0.000152	0.000152	0.000152	0.000152	0.000152	0.000152	0.000152	0.000152	0.000152	0.000152	0.000152	0.000152	0.000152	0.000152	0.000152	0.000152	0.000152	0.000152	0.000152	0.000152	0.000152	0.000152	0.000152	0.000152	0.000152	0.000152	0.000152	0.000152	0.000152	0.000152	0.000152	0.000152	0.000152	0.000152	0.000152	0.000152	0.000152	0.000152
GaT_160	0.012409	0.012409	0.012409	0.012409	0.012409	0.012409	0.012409	0.012409	0.012409	0.012409	0.012409	0.012409	0.012409	0.012409	0.012409	0.012409	0.012416	0.012409	0.012409	0.012409	0.012409	0.012409	0.012409	0.012409	0.012409	0.012409	0.012409	0.012409	0.012409	0.012409	0.012409	0.012409	0.012409	0.012409	0.012409	0.012409	0.012409	0.012409	0.012409	0.012409	0.012409	0.012409	0.012409	0.012409	0.012409	0.012409	0.012409	0.012409	0.012409
GaT_161	0.000801	0.000801	0.000801	0.000801	0.000801	0.000801	0.000801	0.000801	0.000801	0.000801	0.000801	0.000801	0.000801	0.000801	0.000801	0.000801	0.000802	0.000801	0.000801	0.000801	0.000801	0.000801	0.000801	0.000801	0.000801	0.000801	0.000801	0.000801	0.000801	0.000801	0.000801	0.000801	0.000801	0.000801	0.000801	0.000801	0.000801	0.000801	0.000801	0.000801	0.000801	0.000801	0.000801	0.000801	0.000801	0.000801	0.000801	0.000801	0.000801
GaT_180	0.000105	0.000105	0.000105	0.000105	0.000105	0.000105	0.000105	0.000105	0.000105	0.000105	0.000105	0.000105	0.000105	0.000105	0.000105	0.000105	0.000105	0.000105	0.000105	0.000105	0.000105	0.000105	0.000105	0.000105	0.000105	0.000105	0.000105	0.000105	0.000105	0.000105	0.000105	0.000105	0.000105	0.000105	0.000105	0.000105	0.000105	0.000105	0.000105	0.000105	0.000105	0.000105	0.000105	0.000105	0.000105	0.000105	0.000105	0.000105	0.000105
GaT_181	0.000288	0.000288	0.000288	0.000288	0.000288	0.000288	0.000288	0.000288	0.000288	0.000288	0.000288	0.000288	0.000288	0.000288	0.000288	0.000288	0.000289	0.000288	0.000288	0.000288	0.000288	0.000288	0.000288	0.000288	0.000288	0.000288	0.000288	0.000288	0.000288	0.000288	0.000288	0.000288	0.000288	0.000288	0.000288	0.000288	0.000288	0.000288	0.000288	0.000288	0.000288	0.000288	0.000288	0.000288	0.000288	0.000288	0.000288	0.000288	0.000288
GaT_182	0.003633	0.003633	0.003633	0.003633	0.003633	0.003633	0.003633	0.003633	0.003633	0.003633	0.003633	0.003633	0.003633	0.003633	0.003633	0.003633	0.003635	0.003633	0.003633	0.003633	0.003633	0.003633	0.003633	0.003633	0.003633	0.003633	0.003633	0.003633	0.003633	0.003633	0.003633	0.003633	0.003633	0.003633	0.003633	0.003633	0.003633	0.003633	0.003633	0.003633	0.003633	0.003633	0.003633	0.003633	0.003633	0.003633	0.003633	0.003633	0.003633
GaT_183	5.4e-05	5.4e-05	5.4e-05	5.4e-05	5.4e-05	5.4e-05	5.4e-05	5.4e-05	5.4e-05	5.4e-05	5.4e-05	5.4e-05	5.4e-05	5.4e-05	5.4e-05	5.4e-05	5.4e-05	5.4e-05	5.4e-05	5.4e-05	5.4e-05	5.4e-05	5.4e-05	5.4e-05	5.4e-05	5.4e-05	5.4e-05	5.4e-05	5.4e-05	5.4e-05	5.4e-05	5.4e-05	5.4e-05	5.4e-05	5.4e-05	5.4e-05	5.4e-05	5.4e-05	5.4e-05	5.4e-05	5.4e-05	5.4e-05	5.4e-05	5.4e-05	5.4e-05	5.4e-05	5.4e-05	5.4e-05	5.4e-05
MGDG181	0.000288	0.000288	0.000288	0.000288	0.000288	0.000288	0.000288	0.000288	0.000288	0.000288	0.000288	0.000288	0.000288	0.000288	0.000288	0.000288	0.000289	0.000288	0.000288	0.000288	0.000288	0.000288	0.000288	0.000288	0.000288	0.000288	0.000288	0.000288	0.000288	0.000288	0.000288	0.000288	0.000288	0.000288	0.000288	0.000288	0.000288	0.000288	0.000288	0.000288	0.000288	0.000288	0.000288	0.000288	0.000288	0.000288	0.000288	0.000288	0.000288
MGDG1836912	0.006297	0.006297	0.006297	0.006297	0.006297	0.006297	0.006297	0.006297	0.006297	0.006297	0.006297	0.006297	0.006297	0.006297	0.006297	0.006297	0.006301	0.006297	0.006297	0.006297	0.006297	0.006297	0.006297	0.006297	0.006297	0.006297	0.006297	0.006297	0.006297	0.006297	0.006297	0.006297	0.006297	0.006297	0.006297	0.006297	0.006297	0.006297	0.006297	0.006297	0.006297	0.006297	0.006297	0.006297	0.006297	0.006297	0.006297	0.006297	0.006297
MGDG184691215	0.000257	0.000257	0.000257	0.000257	0.000257	0.000257	0.000257	0.000257	0.000257	0.000257	0.000257	0.000257	0.000257	0.000257	0.000257	0.000257	0.000258	0.000257	0.000257	0.000257	0.000257	0.000257	0.000257	0.000257	0.000257	0.000257	0.000257	0.000257	0.000257	0.000257	0.000257	0.000257	0.000257	0.000257	0.000257	0.000257	0.000257	0.000257	0.000257	0.000257	0.000257	0.000257	0.000257	0.000257	0.000257	0.000257	0.000257	0.000257	0.000257
P_Phos182	0.005614	0.005614	0.005614	0.005614	0.005614	0.005614	0.005614	0.005614	0.005614	0.005614	0.005614	0.005614	0.005614	0.005614	0.005614	0.005614	0.005617	0.005614	0.005614	0.005614	0.005614	0.005614	0.005614	0.005614	0.005614	0.005614	0.005614	0.005614	0.005614	0.005614	0.005614	0.005614	0.005614	0.005614	0.005614	0.005614	0.005614	0.005614	0.005614	0.005614	0.005614	0.005614	0.005614	0.005614	0.005614	0.005614	0.005614	0.005614	0.005614
P_Phos183	0.000139	0.000139	0.000139	0.000139	0.000139	0.000139	0.000139	0.000139	0.000139	0.000139	0.000139	0.000139	0.000139	0.000139	0.000139	0.000139	0.000139	0.000139	0.000139	0.000139	0.000139	0.000139	0.000139	0.000139	0.000139	0.000139	0.000139	0.000139	0.000139	0.000139	0.000139	0.000139	0.000139	0.000139	0.000139	0.000139	0.000139	0.000139	0.000139	0.000139	0.000139	0.000139	0.000139	0.000139	0.000139	0.000139	0.000139	0.000139	0.000139
PAPA181	0.001034	0.001034	0.001034	0.001034	0.001034	0.001034	0.001034	0.001034	0.001034	0.001034	0.001034	0.001034	0.001034	0.001034	0.001034	0.001034	0.001034	0.001034	0.001034	0.001034	0.001034	0.001034	0.001034	0.001034	0.001034	0.001034	0.001034	0.001034	0.001034	0.001034	0.001034	0.001034	0.001034	0.001034	0.001034	0.001034	0.001034	0.001034	0.001034	0.001034	0.001034	0.001034	0.001034	0.001034	0.001034	0.001034	0.001034	0.001034	0.001034
PAPA1836912	0.006358	0.006358	0.006358	0.006358	0.006358	0.006358	0.006358	0.006358	0.006358	0.006358	0.006358	0.006358	0.006358	0.006358	0.006358	0.006358	0.006362	0.006358	0.006358	0.006358	0.006358	0.006358	0.006358	0.006358	0.006358	0.006358	0.006358	0.006358	0.006358	0.006358	0.006358	0.006358	0.006358	0.006358	0.006358	0.006358	0.006358	0.006358	0.006358	0.006358	0.006358	0.006358	0.006358	0.006358	0.006358	0.006358	0.006358	0.006358	0.006358
PAPA184691215	0.000258	0.000258	0.000258	0.000258	0.000258	0.000258	0.000258	0.000258	0.000258	0.000258	0.000258	0.000258	0.000258	0.000258	0.000258	0.000258	0.000258	0.000258	0.000258	0.000258	0.000258	0.000258	0.000258	0.000258	0.000258	0.000258	0.000258	0.000258	0.000258	0.000258	0.000258	0.000258	0.000258	0.000258	0.000258	0.000258	0.000258	0.000258	0.000258	0.000258	0.000258	0.000258	0.000258	0.000258	0.000258	0.000258	0.000258	0.000258	0.000258
rxn00612	0.042076	0.042076	0.042076	0.042076	0.042076	0.042076	0.042076	0.042076	0.042076	0.042076	0.042076	0.042076	0.042076	0.042076	0.042076	0.042076	0.0421	0.042076	0.042076	0.042076	0.042076	0.042076	0.042076	0.042076	0.042076	0.042076	0.042076	0.042076	0.042076	0.042076	0.042076	0.042076	0.042076	0.042076	0.042076	0.042076	0.042076	0.042076	0.042076	0.042076	0.042076	0.042076	0.042076	0.042076	0.042076	0.042076	0.042076	0.042076	0.042076
rxn04027	0.010216	0.010216	0.010216	0.010216	0.010216	0.010216	0.010216	0.010216	0.010216	0.010216	0.010216	0.010216	0.010216	0.010216	0.010216	0.010216	0.010222	0.010216	0.010216	0.010216	0.010216	0.010216	0.010216	0.010216	0.010216	0.010216	0.010216	0.010216	0.010216	0.010216	0.010216	0.010216	0.010216	0.010216	0.010216	0.010216	0.010216	0.010216	0.010216	0.010216	0.010216	0.010216	0.010216	0.010216	0.010216	0.010216	0.010216	0.010216	0.010216
rxn09065	0.01821	0.01821	0.01821	0.01821	0.01821	0.01821	0.01821	0.01821	0.01821	0.01821	0.01821	0.01821	0.01821	0.01821	0.01821	0.01821	0.01822	0.01821	0.01821	0.01821	0.01821	0.01821	0.01821	0.01821	0.01821	0.01821	0.01821	0.01821	0.01821	0.01821	0.01821	0.01821	0.01821	0.01821	0.01821	0.01821	0.01821	0.01821	0.01821	0.01821	0.01821	0.01821	0.01821	0.01821	0.01821	0.01821	0.01821	0.01821	0.01821
rxn09066	0.001471	0.001471	0.001471	0.001471	0.001471	0.001471	0.001471	0.001471	0.001471	0.001471	0.001471	0.001471	0.001471	0.001471	0.001471	0.001471	0.001472	0.001471	0.001471	0.001471	0.001471	0.001471	0.001471	0.001471	0.001471	0.001471	0.001471	0.001471	0.001471	0.001471	0.001471	0.001471	0.001471	0.001471	0.001471	0.001471	0.001471	0.001471	0.001471	0.001471	0.001471	0.001471	0.001471	0.001471	0.001471	0.001471	0.001471	0.001471	0.001471
rxn09067	0.000233	0.000233	0.000233	0.000233	0.000233	0.000233	0.000233	0.000233	0.000233	0.000233	0.000233	0.000233	0.000233	0.000233	0.000233	0.000233	0.000233	0.000233	0.000233	0.000233	0.000233	0.000233	0.000233	0.000233	0.000233	0.000233	0.000233	0.000233	0.000233	0.000233	0.000233	0.000233	0.000233	0.000233	0.000233	0.000233	0.000233	0.000233	0.000233	0.000233	0.000233	0.000233	0.000233	0.000233	0.000233	0.000233	0.000233	0.000233	0.000233
rxn09068	0.001034	0.001034	0.001034	0.001034	0.001034	0.001034	0.001034	0.001034	0.001034	0.001034	0.001034	0.001034	0.001034	0.001034	0.001034	0.001034	0.001034	0.001034	0.001034	0.001034	0.001034	0.001034	0.001034	0.001034	0.001034	0.001034	0.001034	0.001034	0.001034	0.001034	0.001034	0.001034	0.001034	0.001034	0.001034	0.001034	0.001034	0.001034	0.001034	0.001034	0.001034	0.001034	0.001034	0.001034	0.001034	0.001034	0.001034	0.001034	0.001034
SQD2_181	0.000745	0.000745	0.000745	0.000745	0.000745	0.000745	0.000745	0.000745	0.000745	0.000745	0.000745	0.000745	0.000745	0.000745	0.000745	0.000745	0.000746	0.000745	0.000745	0.000745	0.000745	0.000745	0.000745	0.000745	0.000745	0.000745	0.000745	0.000745	0.000745	0.000745	0.000745	0.000745	0.000745	0.000745	0.000745	0.000745	0.000745	0.000745	0.000745	0.000745	0.000745	0.000745	0.000745	0.000745	0.000745	0.000745	0.000745	0.000745	0.000745
SQD2_183	6.1e-05	6.1e-05	6.1e-05	6.1e-05	6.1e-05	6.1e-05	6.1e-05	6.1e-05	6.1e-05	6.1e-05	6.1e-05	6.1e-05	6.1e-05	6.1e-05	6.1e-05	6.1e-05	6.1e-05	6.1e-05	6.1e-05	6.1e-05	6.1e-05	6.1e-05	6.1e-05	6.1e-05	6.1e-05	6.1e-05	6.1e-05	6.1e-05	6.1e-05	6.1e-05	6.1e-05	6.1e-05	6.1e-05	6.1e-05	6.1e-05	6.1e-05	6.1e-05	6.1e-05	6.1e-05	6.1e-05	6.1e-05	6.1e-05	6.1e-05	6.1e-05	6.1e-05	6.1e-05	6.1e-05	6.1e-05	6.1e-05
SQD2_184	0	0	0	0	0	0	0	0	0	0	0	0	0	0	0	0	0	0	0	0	0	0	0	0	0	0	0	0	0	0	0	0	0	0	0	0	0	0	0	0	0	0	0	0	0	0	0	0	0
SQVT_160	0.005801	0.005801	0.005801	0.005801	0.005801	0.005801	0.005801	0.005801	0.005801	0.005801	0.005801	0.005801	0.005801	0.005801	0.005801	0.005801	0.005804	0.005801	0.005801	0.005801	0.005801	0.005801	0.005801	0.005801	0.005801	0.005801	0.005801	0.005801	0.005801	0.005801	0.005801	0.005801	0.005801	0.005801	0.005801	0.005801	0.005801	0.005801	0.005801	0.005801	0.005801	0.005801	0.005801	0.005801	0.005801	0.005801	0.005801	0.005801	0.005801
SQVT_161	0.00067	0.00067	0.00067	0.00067	0.00067	0.00067	0.00067	0.00067	0.00067	0.00067	0.00067	0.00067	0.00067	0.00067	0.00067	0.00067	0.000671	0.00067	0.00067	0.00067	0.00067	0.00067	0.00067	0.00067	0.00067	0.00067	0.00067	0.00067	0.00067	0.00067	0.00067	0.00067	0.00067	0.00067	0.00067	0.00067	0.00067	0.00067	0.00067	0.00067	0.00067	0.00067	0.00067	0.00067	0.00067	0.00067	0.00067	0.00067	0.00067
SQVT_180	0.000127	0.000127	0.000127	0.000127	0.000127	0.000127	0.000127	0.000127	0.000127	0.000127	0.000127	0.000127	0.000127	0.000127	0.000127	0.000127	0.000127	0.000127	0.000127	0.000127	0.000127	0.000127	0.000127	0.000127	0.000127	0.000127	0.000127	0.000127	0.000127	0.000127	0.000127	0.000127	0.000127	0.000127	0.000127	0.000127	0.000127	0.000127	0.000127	0.000127	0.000127	0.000127	0.000127	0.000127	0.000127	0.000127	0.000127	0.000127	0.000127
SQVT_181	0.000745	0.000745	0.000745	0.000745	0.000745	0.000745	0.000745	0.000745	0.000745	0.000745	0.000745	0.000745	0.000745	0.000745	0.000745	0.000745	0.000746	0.000745	0.000745	0.000745	0.000745	0.000745	0.000745	0.000745	0.000745	0.000745	0.000745	0.000745	0.000745	0.000745	0.000745	0.000745	0.000745	0.000745	0.000745	0.000745	0.000745	0.000745	0.000745	0.000745	0.000745	0.000745	0.000745	0.000745	0.000745	0.000745	0.000745	0.000745	0.000745
SQVT_182	0.001981	0.001981	0.001981	0.001981	0.001981	0.001981	0.001981	0.001981	0.001981	0.001981	0.001981	0.001981	0.001981	0.001981	0.001981	0.001981	0.001982	0.001981	0.001981	0.001981	0.001981	0.001981	0.001981	0.001981	0.001981	0.001981	0.001981	0.001981	0.001981	0.001981	0.001981	0.001981	0.001981	0.001981	0.001981	0.001981	0.001981	0.001981	0.001981	0.001981	0.001981	0.001981	0.001981	0.001981	0.001981	0.001981	0.001981	0.001981	0.001981
SQVT_183	8.5e-05	8.5e-05	8.5e-05	8.5e-05	8.5e-05	8.5e-05	8.5e-05	8.5e-05	8.5e-05	8.5e-05	8.5e-05	8.5e-05	8.5e-05	8.5e-05	8.5e-05	8.5e-05	8.5e-05	8.5e-05	8.5e-05	8.5e-05	8.5e-05	8.5e-05	8.5e-05	8.5e-05	8.5e-05	8.5e-05	8.5e-05	8.5e-05	8.5e-05	8.5e-05	8.5e-05	8.5e-05	8.5e-05	8.5e-05	8.5e-05	8.5e-05	8.5e-05	8.5e-05	8.5e-05	8.5e-05	8.5e-05	8.5e-05	8.5e-05	8.5e-05	8.5e-05	8.5e-05	8.5e-05	8.5e-05	8.5e-05
rxn03130	0.006127	0.006127	0.006127	0.006127	0.006127	0.006127	0.006127	0.006127	0.006127	0.006127	0.006127	0.006127	0.006127	0.006127	0.006127	0.006127	0.00613	0.006127	0.006127	0.006127	0.006127	0.006127	0.006127	0.006127	0.006127	0.006127	0.006127	0.006127	0.006127	0.006127	0.006127	0.006127	0.006127	0.006127	0.006127	0.006127	0.006127	0.006127	0.006127	0.006127	0.006127	0.006127	0.006127	0.006127	0.006127	0.006127	0.006127	0.006127	0.006127
rxn03146	0.012253	0.012253	0.012253	0.012253	0.012253	0.012253	0.012253	0.012253	0.012253	0.012253	0.012253	0.012253	0.012253	0.012253	0.012253	0.012253	0.01226	0.012253	0.012253	0.012253	0.012253	0.012253	0.012253	0.012253	0.012253	0.012253	0.012253	0.012253	0.012253	0.012253	0.012253	0.012253	0.012253	0.012253	0.012253	0.012253	0.012253	0.012253	0.012253	0.012253	0.012253	0.012253	0.012253	0.012253	0.012253	0.012253	0.012253	0.012253	0.012253
rxn03159	0.006127	0.006127	0.006127	0.006127	0.006127	0.006127	0.006127	0.006127	0.006127	0.006127	0.006127	0.006127	0.006127	0.006127	0.006127	0.006127	0.00613	0.006127	0.006127	0.006127	0.006127	0.006127	0.006127	0.006127	0.006127	0.006127	0.006127	0.006127	0.006127	0.006127	0.006127	0.006127	0.006127	0.006127	0.006127	0.006127	0.006127	0.006127	0.006127	0.006127	0.006127	0.006127	0.006127	0.006127	0.006127	0.006127	0.006127	0.006127	0.006127
rxn06723	0.012253	0.012253	0.012253	0.012253	0.012253	0.012253	0.012253	0.012253	0.012253	0.012253	0.012253	0.012253	0.012253	0.012253	0.012253	0.012253	0.01226	0.012253	0.012253	0.012253	0.012253	0.012253	0.012253	0.012253	0.012253	0.012253	0.012253	0.012253	0.012253	0.012253	0.012253	0.012253	0.012253	0.012253	0.012253	0.012253	0.012253	0.012253	0.012253	0.012253	0.012253	0.012253	0.012253	0.012253	0.012253	0.012253	0.012253	0.012253	0.012253
rxn06729	0.012253	0.012253	0.012253	0.012253	0.012253	0.012253	0.012253	0.012253	0.012253	0.012253	0.012253	0.012253	0.012253	0.012253	0.012253	0.012253	0.01226	0.012253	0.012253	0.012253	0.012253	0.012253	0.012253	0.012253	0.012253	0.012253	0.012253	0.012253	0.012253	0.012253	0.012253	0.012253	0.012253	0.012253	0.012253	0.012253	0.012253	0.012253	0.012253	0.012253	0.012253	0.012253	0.012253	0.012253	0.012253	0.012253	0.012253	0.012253	0.012253
rxn00313	0.02556	0.02556	0.02556	0.02556	0.02556	0.02556	0.02556	0.02556	0.02556	0.02556	0.02556	0.02556	0.02556	0.02556	0.02556	0.02556	0.025575	0.02556	0.02556	0.02556	0.02556	0.02556	0.02556	0.02556	0.02556	0.02556	0.02556	0.02556	0.02556	0.02556	0.02556	0.02556	0.02556	0.02556	0.02556	0.02556	0.02556	0.02556	0.02556	0.02556	0.02556	0.02556	0.02556	0.02556	0.02556	0.02556	0.02556	0.02556	0.02556
rxn01644	0.031687	0.031687	0.031687	0.031687	0.031687	0.031687	0.031687	0.031687	0.031687	0.031687	0.031687	0.031687	0.031687	0.031687	0.031687	0.031687	0.031705	0.031687	0.031687	0.031687	0.031687	0.031687	0.031687	0.031687	0.031687	0.031687	0.031687	0.031687	0.031687	0.031687	0.031687	0.031687	0.031687	0.031687	0.031687	0.031687	0.031687	0.031687	0.031687	0.031687	0.031687	0.031687	0.031687	0.031687	0.031687	0.031687	0.031687	0.031687	0.031687
rxn01973	0.031687	0.031687	0.031687	0.031687	0.031687	0.031687	0.031687	0.031687	0.031687	0.031687	0.031687	0.031687	0.031687	0.031687	0.031687	0.031687	0.031705	0.031687	0.031687	0.031687	0.031687	0.031687	0.031687	0.031687	0.031687	0.031687	0.031687	0.031687	0.031687	0.031687	0.031687	0.031687	0.031687	0.031687	0.031687	0.031687	0.031687	0.031687	0.031687	0.031687	0.031687	0.031687	0.031687	0.031687	0.031687	0.031687	0.031687	0.031687	0.031687
rxn01974	0.031687	0.031687	0.031687	0.031687	0.031687	0.031687	0.031687	0.031687	0.031687	0.031687	0.031687	0.031687	0.031687	0.031687	0.031687	0.031687	0.031705	0.031687	0.031687	0.031687	0.031687	0.031687	0.031687	0.031687	0.031687	0.031687	0.031687	0.031687	0.031687	0.031687	0.031687	0.031687	0.031687	0.031687	0.031687	0.031687	0.031687	0.031687	0.031687	0.031687	0.031687	0.031687	0.031687	0.031687	0.031687	0.031687	0.031687	0.031687	0.031687
rxn02928	0.031687	0.031687	0.031687	0.031672	0.031687	0.031687	0.031687	0.031687	0.016607	0.031687	0.019543	0.031687	0.031687	0.031687	0.031687	0.031687	0.031705	0.031687	0.031687	0.031687	0.009175	0.031687	0.031316	0.031687	0.031687	0.018684	0.031687	0.031687	0.028361	0.031687	0.031687	0.031687	0.031687	0.023473	0.031687	0.031687	0	0.031149	0.031687	0.031687	0.031687	0.031687	0.031687	0.031687	0.031687	0.031687	0.031687	0.031687	0.031687
rxn02929	0	0	0	1.5e-05	0	0	0	0	0.01508	0	0.012144	0	0	0	0	0	0	0	0	0	0.022513	0	0.000371	0	0	0.013004	0	0	0.003326	0	0	0	0	0.008214	0	0	0.031687	0.000538	0	0	0	0	0	0	0	0	0	0	0
rxn03087	0.031687	0.031687	0.031687	0.031687	0.031687	0.031687	0.031687	0.031687	0.031687	0.031687	0.031687	0.031687	0.031687	0.031687	0.031687	0.031687	0.031705	0.031687	0.031687	0.031687	0.031687	0.031687	0.031687	0.031687	0.031687	0.031687	0.031687	0.031687	0.031687	0.031687	0.031687	0.031687	0.031687	0.031687	0.031687	0.031687	0.031687	0.031687	0.031687	0.031687	0.031687	0.031687	0.031687	0.031687	0.031687	0.031687	0.031687	0.031687	0.031687
rxn00337	0.126595	0.126595	0.126595	0.126595	0.126595	0.126595	0.126595	0.126595	0.126595	0.126595	0.126595	0.126595	0.126595	0.126595	0.126595	0.126595	0.126667	0.126595	0.126595	0.126595	0.126595	0.126595	0.126595	0.126595	0.126595	0.126595	0.126595	0.126595	0.126595	0.126595	0.126595	0.126595	0.126595	0.126595	0.126595	0.126595	0.126595	0.126595	0.126595	0.126595	0.126595	0.126595	0.126595	0.126595	0.126595	0.126595	0.126595	0.126595	0.126595
rxn01301	0.094908	0.094908	0.094908	0.094908	0.094908	0.094908	0.094908	0.094908	0.094908	0.094908	0.094908	0.094908	0.094908	0.094908	0.094908	0.094908	0.094962	0.094908	0.094908	0.094908	0.094908	0.094908	0.094908	0.094908	0.094908	0.094908	0.094908	0.094908	0.094908	0.094908	0.094908	0.094908	0.094908	0.094908	0.094908	0.094908	0.094908	0.094908	0.094908	0.094908	0.094908	0.094908	0.094908	0.094908	0.094908	0.094908	0.094908	0.094908	0.094908
rxn01643	0.126595	0.126595	0.126595	0.126595	0.126595	0.126595	0.126595	0.126595	0.126595	0.126595	0.126595	0.126595	0.126595	0.126595	0.126595	0.126595	0.126667	0.126595	0.126595	0.126595	0.126595	0.126595	0.126595	0.126595	0.126595	0.126595	0.126595	0.126595	0.126595	0.126595	0.126595	0.126595	0.126595	0.126595	0.126595	0.126595	0.126595	0.126595	0.126595	0.126595	0.126595	0.126595	0.126595	0.126595	0.126595	0.126595	0.126595	0.126595	0.126595
rxn02011	0.006127	0.006127	0.006127	0.006127	0.006127	0.006127	0.006127	0.006127	0.006127	0.006127	0.006127	0.006127	0.006127	0.006127	0.006127	0.006127	0.00613	0.006127	0.006127	0.006127	0.006127	0.006127	0.006127	0.006127	0.006127	0.006127	0.006127	0.006127	0.006127	0.006127	0.006127	0.006127	0.006127	0.006127	0.006127	0.006127	0.006127	0.006127	0.006127	0.006127	0.006127	0.006127	0.006127	0.006127	0.006127	0.006127	0.006127	0.006127	0.006127
rxn03164	0.006127	0.006127	0.006127	0.006127	0.006127	0.006127	0.006127	0.006127	0.006127	0.006127	0.006127	0.006127	0.006127	0.006127	0.006127	0.006127	0.00613	0.006127	0.006127	0.006127	0.006127	0.006127	0.006127	0.006127	0.006127	0.006127	0.006127	0.006127	0.006127	0.006127	0.006127	0.006127	0.006127	0.006127	0.006127	0.006127	0.006127	0.006127	0.006127	0.006127	0.006127	0.006127	0.006127	0.006127	0.006127	0.006127	0.006127	0.006127	0.006127
rxn03031	0.031687	0.031687	0.031687	0.031687	0.031687	0.031687	0.031687	0.031687	0.031687	0.031687	0.031687	0.031687	0.031687	0.031687	0.031687	0.031687	0.031705	0.031687	0.031687	0.031687	0.031687	0.031687	0.031687	0.031687	0.031687	0.031687	0.031687	0.031687	0.031687	0.031687	0.031687	0.031687	0.031687	0.031687	0.031687	0.031687	0.031687	0.031687	0.031687	0.031687	0.031687	0.031687	0.031687	0.031687	0.031687	0.031687	0.031687	0.031687	0.031687
rxn00126	0.003467	0.003467	0.003467	0.003467	0.003467	0.003467	0.003467	0.003467	0.003467	0.003467	0.003467	0.003467	0.003467	0.003467	0.003467	0.003467	0.003469	0.003467	0.003467	0.003467	0.003467	0.003467	0.003467	0.003467	0.003467	0.003467	0.003467	0.003467	0.003467	0.003467	0.003467	0.003467	0.003467	0.003467	0.003467	0.003467	0.003467	0.003467	0.003467	0.003467	0.003467	0.003467	0.003467	0.003467	0.003467	0.003467	0.003467	0.003467	0.003467
rxn00141	0.001775	0.001775	0.001775	0.001775	0.001775	0.001775	0.001775	0.001775	0.001775	0.001775	0.001775	0.001775	0.001775	0.001775	0.001775	0.001775	0.001776	0.001775	0.001775	0.001775	0.001775	0.001775	0.001775	0.001775	0.001775	0.001775	0.001775	0.001775	0.001775	0.001775	0.001775	0.001775	0.001775	0.001775	0.001775	0.001775	0.001775	0.001775	0.001775	0.001775	0.001775	0.001775	0.001775	0.001775	0.001775	0.001775	0.001775	0.001775	0.001775
rxn03057	0.001638	0.001638	0.001638	0.001638	0.001638	0.001638	0.001638	0.001638	0.001638	0.001638	0.001638	0.001638	0.001638	0.001638	0.001638	0.001638	0.001639	0.001638	0.001638	0.001638	0.001638	0.001638	0.001638	0.001638	0.001638	0.001638	0.001638	0.001638	0.001638	0.001638	0.001638	0.001638	0.001638	0.001638	0.001638	0.001638	0.001638	0.001638	0.001638	0.001638	0.001638	0.001638	0.001638	0.001638	0.001638	0.001638	0.001638	0.001638	0.001638
rxn00693	0.01503	0.01503	0.01503	0.01503	0.01503	0.01503	0.01503	0.01503	0.01503	0.01503	0.01503	0.01503	0.01503	0.01503	0.01503	0.01503	0.015038	0.01503	0.01503	0.01503	0.01503	0.01503	0.01503	0.01503	0.01503	0.01503	0.01503	0.01503	0.01503	0.01503	0.01503	0.01503	0.01503	0.01503	0.01503	0.01503	0.01503	0.01503	0.01503	0.01503	0.01503	0.01503	0.01503	0.01503	0.01503	0.01503	0.01503	0.01503	0.01503
rxn00127	0.001638	0.001638	0.001638	0.001638	0.001638	0.001638	0.001638	0.001638	0.001638	0.001638	0.001638	0.001638	0.001638	0.001638	0.001638	0.001638	0.001639	0.001638	0.001638	0.001638	0.001638	0.001638	0.001638	0.001638	0.001638	0.001638	0.001638	0.001638	0.001638	0.001638	0.001638	0.001638	0.001638	0.001638	0.001638	0.001638	0.001638	0.001638	0.001638	0.001638	0.001638	0.001638	0.001638	0.001638	0.001638	0.001638	0.001638	0.001638	0.001638
rxn01022	0.001638	0.001638	0.001638	0.001638	0.001638	0.001638	0.001638	0.001638	0.001638	0.001638	0.001638	0.001638	0.001638	0.001638	0.001638	0.001638	0.001639	0.001638	0.001638	0.001638	0.001638	0.001638	0.001638	0.001638	0.001638	0.001638	0.001638	0.001638	0.001638	0.001638	0.001638	0.001638	0.001638	0.001638	0.001638	0.001638	0.001638	0.001638	0.001638	0.001638	0.001638	0.001638	0.001638	0.001638	0.001638	0.001638	0.001638	0.001638	0.001638
rxn00001	0.928926	2.08603	0.912463	0.886848	1.42582	1.38481	1.20916	0.956607	0.938822	1.5211	0.989644	3.12927	1.1625	1.1874	1.61575	1.49602	1.59639	1.53395	1.8576	0.904657	0.959405	0.923759	0.995719	0.984248	1.70296	1.24139	0.951318	2.32691	0.953032	1.07195	0.928777	1.59459	1.3848	1.05929	0.91981	2.84935	0.946152	0.980752	1.35879	0.933652	1.75992	0.934542	0.985748	1.06818	1.68636	1.77203	1.50523	1.107	1.65216
rxn00006	0.076293	0.076293	0.076293	0.076293	0.076293	0.076293	0.076293	0.076293	0.076293	0.076293	0.076293	0.076293	0.076293	0.076293	0.076293	0.076293	0.076337	0.076293	0.076293	0.076293	0.076293	0.076293	0.076293	0.076293	0.076293	0.076293	0.076293	0.076293	0.076293	0.076293	0.076293	0.076301	0.076293	0.076293	0.076293	0.076293	0.076293	0.076293	0.076293	0.076293	0.076293	0.076293	0.076293	0.076293	0.076293	0.076293	0.076293	0.076293	0.076293
rxn00106	5.4e-05	5.4e-05	5.4e-05	5.4e-05	5.4e-05	5.4e-05	5.4e-05	5.4e-05	5.4e-05	5.4e-05	5.4e-05	5.4e-05	5.4e-05	5.4e-05	5.4e-05	5.4e-05	5.4e-05	5.4e-05	5.4e-05	5.4e-05	5.4e-05	5.4e-05	5.4e-05	5.4e-05	5.4e-05	5.4e-05	5.4e-05	5.4e-05	5.4e-05	5.4e-05	5.4e-05	5.4e-05	5.4e-05	5.4e-05	5.4e-05	5.4e-05	5.4e-05	5.4e-05	5.4e-05	5.4e-05	5.4e-05	5.4e-05	5.4e-05	5.4e-05	5.4e-05	5.4e-05	5.4e-05	5.4e-05	5.4e-05
ATPm	0	0	0	0	0	0	0	0	0	0	0	0	0	0	0	0	0	0	0	0	0	0	0	0	0	0	0	0	0	0	0	0	0	0	0	0	0	0	0	0	0	0	0	0	0	0	0	0	0
rxn00077	4e-05	4e-05	4e-05	4e-05	4e-05	4e-05	4e-05	4e-05	4e-05	4e-05	4e-05	4e-05	4e-05	4e-05	4e-05	4e-05	4e-05	4e-05	4e-05	4e-05	4e-05	4e-05	4e-05	4e-05	4e-05	4e-05	4e-05	4e-05	4e-05	4e-05	4e-05	4e-05	4e-05	4e-05	4e-05	4e-05	4e-05	4e-05	4e-05	4e-05	4e-05	4e-05	4e-05	4e-05	4e-05	4e-05	4e-05	4e-05	4e-05
rxn00083	0	0	0	0.029025	0	0	0	0	0.01056	0	0.003629	0	0	0	0	0	0	0	0	0	0.004976	0	0.000371	0	0	0.014122	0.057456	0	0.002888	0	0	0	0	0.008212	0.005512	0	0.208347	0.179207	0	0	0	0	0	0	0	0	0	0	0
rxn00138	0.000553	0.000553	0.000553	0.000553	0.000553	0.000553	0.000553	0.000553	0.000553	0.000553	0.000553	0.000553	0.000553	0.000553	0.000553	0.000553	0.000553	0.000553	0.000553	0.000553	0.000553	0.000553	0.000553	0.000553	0.000553	0.000553	0.000553	0.000553	0.000553	0.000553	0.000553	0.000553	0.000553	0.000553	0.000553	0.000553	0.000553	0.000553	0.000553	0.000553	0.000553	0.000553	0.000553	0.000553	0.000553	0.000553	0.000553	0.000553	0.000553
rxn00190	0	0	0	0	0	0	0	0	0	0	0	0	0	0	0	0	0	0	0	0	0	0	0	0	0	0	0	0	0	0	0	0	0	0	0	0	0	0	0	0	0	0	0	0	0	0	0	0	0
rxn00338	0.000553	0.000553	0.000553	0.000553	0.000553	0.000553	0.000553	0.000553	0.000553	0.000553	0.000553	0.000553	0.000553	0.000553	0.000553	0.000553	0.000554	0.000553	0.000553	0.000553	0.000553	0.000553	0.000553	0.000553	0.000553	0.000553	0.000553	0.000553	0.000553	0.000553	0.000553	0.000553	0.000553	0.000553	0.000553	0.000553	0.000553	0.000553	0.000553	0.000553	0.000553	0.000553	0.000553	0.000553	0.000553	0.000553	0.000553	0.000553	0.000553
rxn02155	0.000553	0.000553	0.000553	0.000553	0.000553	0.000553	0.000553	0.000553	0.000553	0.000553	0.000553	0.000553	0.000553	0.000553	0.000553	0.000553	0.000554	0.000553	0.000553	0.000553	0.000553	0.000553	0.000553	0.000553	0.000553	0.000553	0.000553	0.000553	0.000553	0.000553	0.000553	0.000553	0.000553	0.000553	0.000553	0.000553	0.000553	0.000553	0.000553	0.000553	0.000553	0.000553	0.000553	0.000553	0.000553	0.000553	0.000553	0.000553	0.000553
rxn02402	0.000553	0.000553	0.000553	0.000553	0.000553	0.000553	0.000553	0.000553	0.000553	0.000553	0.000553	0.000553	0.000553	0.000553	0.000553	0.000553	0.000554	0.000553	0.000553	0.000553	0.000553	0.000553	0.000553	0.000553	0.000553	0.000553	0.000553	0.000553	0.000553	0.000553	0.000553	0.000553	0.000553	0.000553	0.000553	0.000553	0.000553	0.000553	0.000553	0.000553	0.000553	0.000553	0.000553	0.000553	0.000553	0.000553	0.000553	0.000553	0.000553
rxn02988	0.000553	0.000553	0.000553	0.000553	0.000553	0.000553	0.000553	0.000553	0.000553	0.000553	0.000553	0.000553	0.000553	0.000553	0.000553	0.000553	0.000554	0.000553	0.000553	0.000553	0.000553	0.000553	0.000553	0.000553	0.000553	0.000553	0.000553	0.000553	0.000553	0.000553	0.000553	0.000553	0.000553	0.000553	0.000553	0.000553	0.000553	0.000553	0.000553	0.000553	0.000553	0.000553	0.000553	0.000553	0.000553	0.000553	0.000553	0.000553	0.000553
rxn00102	-0.351083	0	0.000218	0	0	0.65907	0	0	0	0	0	0	-0.852013	0	-7e-06	-0.852077	0	0	0	0	-0.857375	-0.858691	0	0.583051	0	-0.594779	-0.636796	0	-0.456804	0	0.388929	0	-0.024749	-0.088735	-0.423762	0	-0.859746	0	-0.825089	0	0	0.010967	0.205987	0.3874	-0.73921	0	0	0	0
rxn00908	0.013484	0.013484	0.02169	0.008249	0	0.013484	0.013484	0	0.013835	0	0.002061	0	0	0.001017	0.001844	0.016374	0.009598	0.017558	0	0.013605	0.006582	0.013484	0.013484	0	0	0.003581	0.013484	0	0	0	0.006367	0.009602	0.013484	0.018426	0.013484	0	0.001357	0.013484	0.008926	0.013484	0.01153	0.013484	0.007151	0.002178	0	0	0.013484	0	0.013484
rxn05893	1.57037	1.57037	1.57037	1.57037	1.57037	1.57037	1.57037	1.57037	1.57037	1.57037	1.57037	1.57037	1.57037	1.57037	1.57037	1.57037	1.57126	1.57037	1.57037	1.57037	1.57037	1.57037	1.57037	1.57037	1.57037	1.57037	1.57037	1.57037	1.57037	1.57037	1.57037	1.57037	1.57037	1.57037	1.57037	1.57037	1.57037	1.57037	1.57037	1.57037	1.57037	1.57037	1.57037	1.57037	1.57037	1.57037	1.57037	1.57037	1.57037
rxn05894	1.57037	1.57037	1.57037	1.57037	1.57037	1.57037	1.57037	1.57037	1.57037	1.57037	1.57037	1.57037	1.57037	1.57037	1.57037	1.57037	1.57126	1.57037	1.57037	1.57037	1.57037	1.57037	1.57037	1.57037	1.57037	1.57037	1.57037	1.57037	1.57037	1.57037	1.57037	1.57037	1.57037	1.57037	1.57037	1.57037	1.57037	1.57037	1.57037	1.57037	1.57037	1.57037	1.57037	1.57037	1.57037	1.57037	1.57037	1.57037	1.57037
rxn12822	0	0	0	0	0	0	0	0	0	0	0	0	0	0	0	0	0	0	0	0	0	0	0	0	0	0	0	0	0	0	0	2e-06	0	0	0	0	0	0	0	0	0	0	0	0	0	0	0	0	0
rxn00416	0	0	0	0	0	0	0	0	0	0	0	0	0	0	0	0	0	0	0	0	0	0	0	0	0	0	0	0	0	0	0	0	0	0	0	0	0	0	0	0	0	0	0	0	0	0	0	0	0
rxn00342	0	0.406877	0.002047	0	0.19979	0.047912	0	0.039961	0	0	0	1.19032	0.119363	0.028522	0.237256	0.160726	0.210011	0.46257	0.339448	0	0	0	0	0.008699	0.363423	0.209388	0.010674	0.377009	0	0	0	0.210011	0.085958	0	0	0.752546	0	0	0.113393	0	0.327303	0	0	0	0.219637	0.367357	0.187946	0	0.185659
rxn00137	0.030964	0.030964	0.030964	0.030964	0.030964	0.030964	0.030964	0.030964	0.030964	0.030964	0.030964	0.030964	0.030964	0.030964	0.030964	0.030964	0.030982	0.030964	0.030964	0.030964	0.030964	0.030964	0.030964	0.030964	0.030964	0.030964	0.030964	0.030964	0.030964	0.030964	0.030964	0.030964	0.030964	0.030964	0.030964	0.030964	0.030964	0.030964	0.030964	0.030964	0.030964	0.030964	0.030964	0.030964	0.030964	0.030964	0.030964	0.030964	0.030964
rxn00442	0.000399	0.000399	0.000399	0.000399	0.000399	0.000399	0.000399	0.000399	0.000399	0.000399	0.000399	0.000399	0.000399	0.000399	0.000399	0.000399	0.0004	0.000399	0.000399	0.000399	0.000399	0.000399	0.000399	0.000399	0.000399	0.000399	0.000399	0.000399	0.000399	0.000399	0.000399	0.000399	0.000399	0.000399	0.000399	0.000399	0.000399	0.000399	0.000399	0.000399	0.000399	0.000399	0.000399	0.000399	0.000399	0.000399	0.000399	0.000399	0.000399
rxn02374	0.038405	0.038405	0.038405	0.038405	0.038405	0.038405	0.038405	0.038405	0.038405	0.038405	0.038405	0.038405	0.038405	0.038405	0.038405	0.038405	0.038427	0.038405	0.038405	0.038405	0.038405	0.038405	0.038405	0.038405	0.038405	0.038405	0.038405	0.038405	0.038405	0.038405	0.038405	0.038405	0.038405	0.038405	0.038405	0.038405	0.038405	0.038405	0.038405	0.038405	0.038405	0.038405	0.038405	0.038405	0.038405	0.038405	0.038405	0.038405	0.038405
rxn02898	0.000399	0.000399	0.000399	0.000399	0.000399	0.000399	0.000399	0.000399	0.000399	0.000399	0.000399	0.000399	0.000399	0.000399	0.000399	0.000399	0.0004	0.000399	0.000399	0.000399	0.000399	0.000399	0.000399	0.000399	0.000399	0.000399	0.000399	0.000399	0.000399	0.000399	0.000399	0.000399	0.000399	0.000399	0.000399	0.000399	0.000399	0.000399	0.000399	0.000399	0.000399	0.000399	0.000399	0.000399	0.000399	0.000399	0.000399	0.000399	0.000399
rxn03398	0.000399	0.000399	0.000399	0.000399	0.000399	0.000399	0.000399	0.000399	0.000399	0.000399	0.000399	0.000399	0.000399	0.000399	0.000399	0.000399	0.0004	0.000399	0.000399	0.000399	0.000399	0.000399	0.000399	0.000399	0.000399	0.000399	0.000399	0.000399	0.000399	0.000399	0.000399	0.000399	0.000399	0.000399	0.000399	0.000399	0.000399	0.000399	0.000399	0.000399	0.000399	0.000399	0.000399	0.000399	0.000399	0.000399	0.000399	0.000399	0.000399
rxn05031	0.001019	0.001019	0.001019	0.001019	0.001019	0.001019	0.001019	0.001019	0.001019	0.001019	0.001019	0.001019	0.001019	0.001019	0.001019	0.001019	0.00102	0.001019	0.001019	0.001019	0.001019	0.001019	0.001019	0.001019	0.001019	0.001019	0.001019	0.001019	0.001019	0.001019	0.001019	0.001019	0.001019	0.001019	0.001019	0.001019	0.001019	0.001019	0.001019	0.001019	0.001019	0.001019	0.001019	0.001019	0.001019	0.001019	0.001019	0.001019	0.001019
rxn05937	20.2292	21.2965	20.5604	20.7121	20.8635	21.6418	20.8469	20.8403	20.8776	21.1566	20.8394	21.5475	19.8055	20.9919	21.0044	20.0386	21.0191	20.7012	21.2189	20.5955	19.872	19.6758	20.6165	21.1741	20.9777	20.2169	20.0595	21.6162	20.1676	20.6979	20.9514	21.0062	20.9102	20.9983	20.1908	21.7258	19.9847	20.9449	19.9474	20.7992	22.0143	20.2707	20.8339	21.1176	20.3684	21.038	20.975	20.7296	21.1501
rxn01268	0	0	0	1.5e-05	0	0	0	0	0.0001	0	0.012144	0	0	0	0	0	0	0	0	0	0.005057	0	0	0	0	0.006921	0.007088	0	0.003326	0	0	0	0	0.008214	0	0	0.014193	0	0	0	0	0	0	0	0	0	0	0	0
rxn06600	0	0	0	0.005331	0.006742	0	0	0.011243	0	0.006742	0.006113	0.006742	0.006742	0	0.001019	0	0.001939	0	0.011938	0	0.007375	0	0	0	0.007034	0.009903	0	0.003765	0.006742	0.00741	0.003559	0.001943	0	0	0	0.008921	0.014364	0	0.002729	0	0.000977	0	0.003339	0.005653	0.008852	0.009524	0	0.006851	0
rxn04954	0.015084	0.015084	0.015084	0.015084	0.015084	0.015084	0.015084	0.015084	0.015084	0.015084	0.015084	0.015084	0.015084	0.015084	0.015084	0.015084	0.015092	0.015084	0.015084	0.015084	0.015084	0.015084	0.015084	0.015084	0.015084	0.015084	0.015084	0.015084	0.015084	0.015084	0.015084	0.015084	0.015084	0.015084	0.015084	0.015084	0.015084	0.015084	0.015084	0.015084	0.015084	0.015084	0.015084	0.015084	0.015084	0.015084	0.015084	0.015084	0.015084
rxn00692	-0.176218	-0.176218	-0.168012	-0.170791	-0.176218	-0.176218	-0.176218	-0.185219	-0.175867	-0.176218	-0.175414	-0.176218	-0.176218	-0.176079	-0.175668	-0.173328	-0.176317	-0.172144	-0.18661	-0.176096	-0.168369	-0.176218	-0.176218	-0.175151	-0.176801	-0.176218	-0.176218	-0.177893	-0.176218	-0.174882	-0.176218	-0.176214	-0.176218	-0.171276	-0.176218	-0.17186	-0.173981	-0.176218	-0.175318	-0.176218	-0.176218	-0.176218	-0.175873	-0.176218	-0.171999	-0.170653	-0.176218	-0.175999	-0.176218
rxn01520	0.006412	0.006412	0.006412	0.006412	0.006412	0.006412	0.006412	0.006412	0.006412	0.006412	0.006412	0.006412	0.006412	0.006412	0.006412	0.006412	0.006415	0.006412	0.006412	0.006412	0.006412	0.006412	0.006412	0.006412	0.006412	0.006412	0.006412	0.006412	0.006412	0.006412	0.006412	0.006412	0.006412	0.006412	0.006412	0.006412	0.006412	0.006412	0.006412	0.006412	0.006412	0.006412	0.006412	0.006412	0.006412	0.006412	0.006412	0.006412	0.006412
FTR	0	0	0	0	0.000359	0	0	0	0	0	0	7.8e-05	0	0.006625	0	0.069462	0	0	0	0	0	0.000465	0.000245	0	0	0	0	0.001413	0	0	0	0	0	1.3e-05	0	0	0	0.093144	0.07034	0	0	0	0	0	0	0	0.012545	0	0.002297
ATP_syn_l	23.2148	22.2564	22.4761	22.7224	22.4282	22.11	22.6023	22.7974	22.6618	22.5269	22.7299	22.4952	23.0293	22.9993	22.4117	22.9872	22.3986	22.3703	22.6765	22.2767	23.3091	23.0946	22.7438	22.1121	22.3567	23.1668	23.2076	22.2787	22.6219	22.8393	23.2299	22.4106	21.9213	22.6068	23.0705	22.2615	23.3403	22.6773	23.0148	22.9212	22.043	23.2117	22.8897	22.4302	22.5712	22.4449	22.7348	22.4191	22.6475
ATP_syn_p	0.241731	1.06518	0.868238	0.687837	0.968212	1.25205	0.802232	0.619321	0.699397	0.848247	0.678911	0.879264	0.390539	0.40609	0.938994	0.431133	0.943102	0.978115	0.680729	1.09054	0.138243	0.33806	0.68409	1.20938	0.983248	0.300936	0.266446	1.05892	0.777576	0.581936	0.16783	0.941297	1.42487	0.673003	0.386346	1.01346	0.139032	0.734888	0.436384	0.506161	1.23429	0.199748	0.46004	0.922609	0.801817	0.936444	0.666308	0.938475	0.753946
CBFC2pp	0.154296	0.831429	0.127517	0	1.28578	0.032311	0.02665	0.484639	0.000527	0.023723	0	4e-06	0	0	0	0	0	0	0.82565	0	9e-06	3e-06	0	0.015669	0.072569	0	0	0.19035	0.000655	0.109274	0	0	0	0.000971	0.017184	0.079334	0	0.064731	0	0.56974	0.03988	0.09217	0.042611	0	0.003114	0	0	0	0.494905
CBFCpp	0	0.609247	1.00586	0.852208	0	1.69454	0.998918	0.25434	0.872744	1.07402	0.835504	1.14983	0.391287	0.412087	1.24339	0.452502	1.24967	1.30385	0.007615	1.47712	0	0.307478	0.844028	1.64943	1.23698	0.251848	0.194647	1.23428	0.986396	0.57885	0.039721	1.24701	1.99543	0.829009	0.365438	1.27896	0	0.857964	0.46099	0	1.66287	0	0.452894	1.21308	1.02479	1.23918	0.815519	1.24025	0.455674
CYO1b2pp_syn	0	0.609247	1.00586	0.852208	0	1.69454	0.998918	0.25434	0.872744	1.07402	0.835504	1.14983	0.391287	0.412087	1.24339	0.452502	1.24967	1.30385	0.007615	1.47712	0	0.307478	0.844028	1.64943	1.23698	0.251848	0.194647	1.23428	0.986396	0.57885	0.039721	1.24701	1.99543	0.829009	0.365438	1.27896	0	0.857964	0.46099	0	1.66287	0	0.452894	1.21308	1.02479	1.23918	0.815519	1.24025	0.455674
CYO1bpp_syn	0.154838	0.831971	0.12806	0.000542	1.28633	0.032854	0.027192	0.503183	0.001069	0.024266	0.000542	0.000546	0.000542	0.000542	0.000542	0.000542	0.000543	0.000542	0.846977	0.000542	0.000551	0.000545	0.000542	0.016212	0.074278	0.000542	0.000542	0.194242	0.001198	0.109817	0.000542	0.000543	0.000542	0.001513	0.017726	0.079877	0.000543	0.065273	0.000542	0.570282	0.040422	0.092712	0.043153	0.000542	0.003657	0.000542	0.000542	0.000543	0.495447
CYTBDpp	0	0	0	0	0	0	0	0	0	0	0	0	0	0	0	0	0	0	0	0	0	0	0	0	0	0	0	0	0	0	0	0	0	0	0	0	0	0	0	0	0	0	0	0	0	0	0	0	0
NDH1_1p	0	0	0	0	0	0	0	0	0	0	0	0	0	0	0	0	0	0	0	0	0	0	0	0	0	0	0	0	0	0	0	0	0	0	0	0	0	0	0	0	0	0	0	0	0	0	0	0	0
NDH1_1u	0	0	0	0	0	0	0	0	0	0	0	0	0	0	0	0	0	0	0	0	0	0	0	0	0	0	0	0	0	0	0	0	0	0	0	0	0	0	0	0	0	0	0	0	0	0	0	0	0
NDH1_2p	0	1.44067	0.405528	0	0.463411	0.228924	0.191817	0	0	0.326549	0	0.292422	0.391287	0.101405	0.413139	0.452502	0.414272	0.435264	0.826883	0.562742	0	0.30748	0	0.279416	0.552547	0	0	0.743928	0.592175	0.001161	0.012081	0.414272	1.21317	0	0	0.631543	0	0	0.43226	0	0.36284	0.09217	0.201664	0.020554	1.00639	0.394039	0	0.414286	0.046718
NDH1_2u	0	0	0.348014	0	0	0.001989	0.165175	0	0	0.461695	0	0.421951	0.496232	0	0.633508	0.350236	0.633507	0.461848	0.007611	0.203079	0	0.453751	0	0.563705	0.677352	0	0	0.532506	0.26444	0.034022	0.056178	0.633508	0	0	0	1.33227	0	0	0	0	0.770641	0.387214	0.675614	0.669832	0.352067	0	0.339318	0.573563	0.281671
NDH2_syn	0	0	0	0	0	0	0	0	0	0	0	0	0	0	0	0	0	0	0	0	0	0	0	0	0	0	0	0	0	0	0	2.5e-05	0	0	0	0	0	0	0	0	0	0	0	0	0	0	0	0	0
SUCDu_syn	-0.000124	0	-0.000886	-0.000124	-0.000124	0.006715	-0.000124	-0.000324	-0.000124	-0.000124	-0.000124	-0.000124	-0.000642	-0.000124	-0.000125	-0.000755	-0.000124	0.000495	-0.000124	-0.000124	-0.00234	-0.000124	-0.000124	-0.000124	-0.000124	-0.000124	-0.000124	-0.000124	-2e-06	-0.008243	-0.000124	-3.9e-05	-0.000124	-0.010124	-0.000483	-0.000124	-0.000124	-0.000124	0	-0.000201	-0.000124	-0.000184	-0.000231	-0.000578	-0.000124	-0.000124	-0.001203	-0.000142	-0.000124
PPNCL	0.00014	0.00014	0.00014	0.00014	0.00014	0.00014	0.00014	0.00014	0.00014	0.00014	0.00014	0.00014	0.00014	0.00014	0.00014	0.00014	0.00014	0.00014	0.00014	0.00014	0.00014	0.00014	0.00014	0.00014	0.00014	0.00014	0.00014	0.00014	0.00014	0.00014	0.00014	0.00014	0.00014	0.00014	0.00014	0.00014	0.00014	0.00014	0.00014	0.00014	0.00014	0.00014	0.00014	0.00014	0.00014	0.00014	0.00014	0.00014	0.00014
rxn00100	0.00014	0.00014	0.00014	0.00014	0.00014	0.00014	0.00014	0.00014	0.00014	0.00014	0.00014	0.00014	0.00014	0.00014	0.00014	0.00014	0.00014	0.00014	0.00014	0.00014	0.00014	0.00014	0.00014	0.00014	0.00014	0.00014	0.00014	0.00014	0.00014	0.00014	0.00014	0.00014	0.00014	0.00014	0.00014	0.00014	0.00014	0.00014	0.00014	0.00014	0.00014	0.00014	0.00014	0.00014	0.00014	0.00014	0.00014	0.00014	0.00014
rxn00912	0.00014	0.00014	0.00014	0.00014	0.00014	0.00014	0.00014	0.00014	0.00014	0.00014	0.00014	0.00014	0.00014	0.00014	0.00014	0.00014	0.00014	0.00014	0.00014	0.00014	0.00014	0.00014	0.00014	0.00014	0.00014	0.00014	0.00014	0.00014	0.00014	0.00014	0.00014	0.00014	0.00014	0.00014	0.00014	0.00014	0.00014	0.00014	0.00014	0.00014	0.00014	0.00014	0.00014	0.00014	0.00014	0.00014	0.00014	0.00014	0.00014
rxn01790	0.00014	0.00014	0.00014	0.00014	0.00014	0.00014	0.00014	0.00014	0.00014	0.00014	0.00014	0.00014	0.00014	0.00014	0.00014	0.00014	0.00014	0.00014	0.00014	0.00014	0.00014	0.00014	0.00014	0.00014	0.00014	0.00014	0.00014	0.00014	0.00014	0.00014	0.00014	0.00014	0.00014	0.00014	0.00014	0.00014	0.00014	0.00014	0.00014	0.00014	0.00014	0.00014	0.00014	0.00014	0.00014	0.00014	0.00014	0.00014	0.00014
rxn02175	0.00014	0.00014	0.00014	0.00014	0.00014	0.00014	0.00014	0.00014	0.00014	0.00014	0.00014	0.00014	0.00014	0.00014	0.00014	0.00014	0.00014	0.00014	0.00014	0.00014	0.00014	0.00014	0.00014	0.00014	0.00014	0.00014	0.00014	0.00014	0.00014	0.00014	0.00014	0.00014	0.00014	0.00014	0.00014	0.00014	0.00014	0.00014	0.00014	0.00014	0.00014	0.00014	0.00014	0.00014	0.00014	0.00014	0.00014	0.00014	0.00014
rxn02186	0.124343	0.124343	0.124343	0.124343	0.124343	0.124343	0.124343	0.124343	0.124343	0.124343	0.124343	0.124343	0.124343	0.124343	0.124343	0.124343	0.124413	0.124343	0.124343	0.124343	0.124343	0.124343	0.124343	0.124343	0.124343	0.124343	0.124343	0.124343	0.124343	0.124343	0.124343	0.124343	0.124343	0.124343	0.124343	0.124343	0.124343	0.124343	0.124343	0.124343	0.124343	0.124343	0.124343	0.124343	0.124343	0.124343	0.124343	0.124343	0.124343
rxn02341	0.00014	0.00014	0.00014	0.00014	0.00014	0.00014	0.00014	0.00014	0.00014	0.00014	0.00014	0.00014	0.00014	0.00014	0.00014	0.00014	0.00014	0.00014	0.00014	0.00014	0.00014	0.00014	0.00014	0.00014	0.00014	0.00014	0.00014	0.00014	0.00014	0.00014	0.00014	0.00014	0.00014	0.00014	0.00014	0.00014	0.00014	0.00014	0.00014	0.00014	0.00014	0.00014	0.00014	0.00014	0.00014	0.00014	0.00014	0.00014	0.00014
rxn12510	0.00014	0.00014	0.00014	0.00014	0.00014	0.00014	0.00014	0.00014	0.00014	0.00014	0.00014	0.00014	0.00014	0.00014	0.00014	0.00014	0.00014	0.00014	0.00014	0.00014	0.00014	0.00014	0.00014	0.00014	0.00014	0.00014	0.00014	0.00014	0.00014	0.00014	0.00014	0.00014	0.00014	0.00014	0.00014	0.00014	0.00014	0.00014	0.00014	0.00014	0.00014	0.00014	0.00014	0.00014	0.00014	0.00014	0.00014	0.00014	0.00014
rxn01791	0.00014	0.00014	0.00014	0.00014	0.00014	0.00014	0.00014	0.00014	0.00014	0.00014	0.00014	0.00014	0.00014	0.00014	0.00014	0.00014	0.00014	0.00014	0.00014	0.00014	0.00014	0.00014	0.00014	0.00014	0.00014	0.00014	0.00014	0.00014	0.00014	0.00014	0.00014	0.00014	0.00014	0.00014	0.00014	0.00014	0.00014	0.00014	0.00014	0.00014	0.00014	0.00014	0.00014	0.00014	0.00014	0.00014	0.00014	0.00014	0.00014
rxn00003	0.124343	0.124343	0.124343	0.124343	0.124343	0.124343	0.124343	0.124343	0.124343	0.124343	0.124343	0.124343	0.124343	0.124343	0.124343	0.124343	0.124413	0.124343	0.124343	0.124343	0.124343	0.124343	0.124343	0.124343	0.124343	0.124343	0.124343	0.124343	0.124343	0.124343	0.124343	0.124343	0.124343	0.124343	0.124343	0.124343	0.124343	0.124343	0.124343	0.124343	0.124343	0.124343	0.124343	0.124343	0.124343	0.124343	0.124343	0.124343	0.124343
rxn00898	0.124343	0.124343	0.124343	0.124343	0.124343	0.124343	0.124343	0.124343	0.124343	0.124343	0.124343	0.124343	0.124343	0.124343	0.124343	0.124343	0.124413	0.124343	0.124343	0.124343	0.124343	0.124343	0.124343	0.124343	0.124343	0.124343	0.124343	0.124343	0.124343	0.124343	0.124343	0.124343	0.124343	0.124343	0.124343	0.124343	0.124343	0.124343	0.124343	0.124343	0.124343	0.124343	0.124343	0.124343	0.124343	0.124343	0.124343	0.124343	0.124343
rxn00903	0.048921	0.048921	0.048921	0.048921	0.048921	0.048921	0.048921	0.048921	0.048921	0.048921	0.048921	0.048921	0.048921	0.048921	0.048921	0.048921	0.048948	0.048921	0.048921	0.048921	0.048921	0.048921	0.048921	0.048921	0.048921	0.048921	0.048921	0.048921	0.048921	0.048921	0.048921	0.048921	0.048921	0.048921	0.048921	0.048921	0.048921	0.048921	0.048921	0.048921	0.048921	0.048921	0.048921	0.048921	0.048921	0.048921	0.048921	0.048921	0.048921
rxn01333	2.62036	2.57941	5.17618	2.93119	4.51166	2.66247	2.87185	2.65488	2.81743	2.75765	2.84046	2.65577	3.00254	2.81043	2.71764	2.6182	2.71852	2.68881	2.57127	2.97334	2.73112	2.82135	2.8321	2.99154	2.53515	2.76308	2.6591	2.77671	5.40986	2.40848	2.71665	2.71959	2.62367	2.98162	2.74033	2.50854	2.68838	2.87314	2.81243	2.83841	3.0016	2.82018	2.73073	2.77139	2.23184	2.87233	2.73016	2.58808	2.65258
rxn01476	0.046169	0.093232	0.081194	0.084027	0.059619	0.07027	0.070997	0.05492	0.069798	0.046061	0.05974	0.094668	0.087792	0.06162	0.066953	0.084546	0.066561	0.100696	0.046321	0.075645	0.076837	0.096138	0.081274	0.064996	0.067325	0.083872	0.068688	0.052275	0.08756	0.081144	0.057729	0.069601	0.044251	0.062017	0.059165	0.062646	0.094761	0.103573	0.089793	0.059948	0.063935	0.076147	0.070379	0.041013	0.050466	0.086796	0.049528	0.06294	0.064435
rxn00545	0	0	3.33164	0	2.81582	0	0	0	0	0	0	0	0	0	0	0	0	0	0	0	0	0	0	0	0	0	0	0	4.55398	0	0	0	0	0	0	0	0	0	0	0	0	0	0	0	0	0	0	0	0
rxn00604	0.046169	0.093232	0.081194	0.084027	0.059619	0.07027	0.070997	0.05492	0.069798	0.046061	0.05974	0.094668	0.087792	0.06162	0.066953	0.084546	0.066561	0.100696	0.046321	0.075645	0.076837	0.096138	0.081274	0.064996	0.067325	0.083872	0.068688	0.052275	0.08756	0.081144	0.057729	0.069601	0.044251	0.062017	0.059165	0.062646	0.094761	0.103573	0.089793	0.059948	0.063935	0.076147	0.070379	0.041013	0.050466	0.086796	0.049528	0.06294	0.064435
rxn00770	0.173771	0.173771	0.173771	0.173771	0.173771	0.173771	0.173771	0.173771	0.173771	0.173771	0.173771	0.173771	0.173771	0.173771	0.173771	0.173771	0.173869	0.173771	0.173771	0.173771	0.173771	0.173771	0.173771	0.173771	0.173771	0.173771	0.173771	0.173771	0.173771	0.173771	0.173771	0.173771	0.173771	0.173771	0.173771	0.173771	0.173771	0.173771	0.173771	0.173771	0.173771	0.173771	0.173771	0.173771	0.173771	0.173771	0.173771	0.173771	0.173771
rxn03408	0.006127	0.006127	0.006127	0.006127	0.006127	0.006127	0.006127	0.006127	0.006127	0.006127	0.006127	0.006127	0.006127	0.006127	0.006127	0.006127	0.00613	0.006127	0.006127	0.006127	0.006127	0.006127	0.006127	0.006127	0.006127	0.006127	0.006127	0.006127	0.006127	0.006127	0.006127	0.006127	0.006127	0.006127	0.006127	0.006127	0.006127	0.006127	0.006127	0.006127	0.006127	0.006127	0.006127	0.006127	0.006127	0.006127	0.006127	0.006127	0.006127
rxn03843	1.3e-05	1.3e-05	1.3e-05	1.3e-05	1.3e-05	1.3e-05	1.3e-05	1.3e-05	1.3e-05	1.3e-05	1.3e-05	1.3e-05	1.3e-05	1.3e-05	1.3e-05	1.3e-05	1.3e-05	1.3e-05	1.3e-05	1.3e-05	1.3e-05	1.3e-05	1.3e-05	1.3e-05	1.3e-05	1.3e-05	1.3e-05	1.3e-05	1.3e-05	1.3e-05	1.3e-05	1.3e-05	1.3e-05	1.3e-05	1.3e-05	1.3e-05	1.3e-05	1.3e-05	1.3e-05	1.3e-05	1.3e-05	1.3e-05	1.3e-05	1.3e-05	1.3e-05	1.3e-05	1.3e-05	1.3e-05	1.3e-05
rxn03901	0.006127	0.006127	0.006127	0.006127	0.006127	0.006127	0.006127	0.006127	0.006127	0.006127	0.006127	0.006127	0.006127	0.006127	0.006127	0.006127	0.00613	0.006127	0.006127	0.006127	0.006127	0.006127	0.006127	0.006127	0.006127	0.006127	0.006127	0.006127	0.006127	0.006127	0.006127	0.006127	0.006127	0.006127	0.006127	0.006127	0.006127	0.006127	0.006127	0.006127	0.006127	0.006127	0.006127	0.006127	0.006127	0.006127	0.006127	0.006127	0.006127
rxn03904	0.006127	0.006127	0.006127	0.006127	0.006127	0.006127	0.006127	0.006127	0.006127	0.006127	0.006127	0.006127	0.006127	0.006127	0.006127	0.006127	0.00613	0.006127	0.006127	0.006127	0.006127	0.006127	0.006127	0.006127	0.006127	0.006127	0.006127	0.006127	0.006127	0.006127	0.006127	0.006127	0.006127	0.006127	0.006127	0.006127	0.006127	0.006127	0.006127	0.006127	0.006127	0.006127	0.006127	0.006127	0.006127	0.006127	0.006127	0.006127	0.006127
PPTGF_Syn	0.006127	0.006127	0.006127	0.006127	0.006127	0.006127	0.006127	0.006127	0.006127	0.006127	0.006127	0.006127	0.006127	0.006127	0.006127	0.006127	0.00613	0.006127	0.006127	0.006127	0.006127	0.006127	0.006127	0.006127	0.006127	0.006127	0.006127	0.006127	0.006127	0.006127	0.006127	0.006127	0.006127	0.006127	0.006127	0.006127	0.006127	0.006127	0.006127	0.006127	0.006127	0.006127	0.006127	0.006127	0.006127	0.006127	0.006127	0.006127	0.006127
PPTGS_Syn	0.006127	0.006127	0.006127	0.006127	0.006127	0.006127	0.006127	0.006127	0.006127	0.006127	0.006127	0.006127	0.006127	0.006127	0.006127	0.006127	0.00613	0.006127	0.006127	0.006127	0.006127	0.006127	0.006127	0.006127	0.006127	0.006127	0.006127	0.006127	0.006127	0.006127	0.006127	0.006127	0.006127	0.006127	0.006127	0.006127	0.006127	0.006127	0.006127	0.006127	0.006127	0.006127	0.006127	0.006127	0.006127	0.006127	0.006127	0.006127	0.006127
rxn00474	0.004006	0.004006	0.004006	0.004006	0.004006	0.004006	0.004006	0.004006	0.004006	0.004006	0.004006	0.004006	0.004006	0.004006	0.004006	0.004006	0.004006	0.004006	0.004006	0.004006	0.004006	0.004006	0.004006	0.004006	0.004006	0.004006	0.004006	0.004006	0.004006	0.004006	0.004006	0.004006	0.004006	0.004006	0.004006	0.004006	0.004006	0.004006	0.004006	0.004006	0.004006	0.004006	0.004006	0.004006	0.004006	0.004006	0.004006	0.004006	0.004006
rxn00726	0.00658	0.00658	0.00658	0.00658	0.00658	0.00658	0.00658	0.00658	0.00658	0.00658	0.00658	0.00658	0.00658	0.00658	0.00658	0.00658	0.006584	0.00658	0.00658	0.00658	0.00658	0.00658	0.00658	0.00658	0.00658	0.00658	0.00658	0.00658	0.00658	0.00658	0.00658	0.00658	0.00658	0.00658	0.00658	0.00658	0.00658	0.00658	0.00658	0.00658	0.00658	0.00658	0.00658	0.00658	0.00658	0.00658	0.00658	0.00658	0.00658
rxn00727	0	0	0	0	0	0	0	0	0	0	0	0	0	0	0	0	0	0	0	0	0	0	0	0	0	0	0	0	0	0	0	0	0	0	0	0	0	0	0	0	0	0	0	0	0	0	0	0	0
rxn00791	0.00658	0.00658	0.00658	0.00658	0.00658	0.00658	0.00658	0.00658	0.00658	0.00658	0.00658	0.00658	0.00658	0.00658	0.00658	0.00658	0.006584	0.00658	0.00658	0.00658	0.00658	0.00658	0.00658	0.00658	0.00658	0.00658	0.00658	0.00658	0.00658	0.00658	0.00658	0.00658	0.00658	0.00658	0.00658	0.00658	0.00658	0.00658	0.00658	0.00658	0.00658	0.00658	0.00658	0.00658	0.00658	0.00658	0.00658	0.00658	0.00658
rxn01000	0.021046	0.021046	0.021046	0.021046	0.021046	0.021046	0.021046	0.021046	0.021046	0.021046	0.021046	0.021046	0.021046	0.021046	0.021046	0.021046	0.021058	0.021046	0.021046	0.021046	0.021046	0.021046	0.021046	0.021046	0.021046	0.021046	0.021046	0.021046	0.021046	0.021046	0.021046	0.021046	0.021046	0.021046	0.021046	0.021046	0.021046	0.021046	0.021046	0.021046	0.021046	0.021046	0.021046	0.021046	0.021046	0.021046	0.021046	0.021046	0.021046
rxn01255	0.04249	0.04249	0.04249	0.04249	0.04249	0.04249	0.04249	0.04249	0.04249	0.04249	0.04249	0.04249	0.04249	0.04249	0.04249	0.04249	0.042514	0.04249	0.04249	0.04249	0.04249	0.04249	0.04249	0.04249	0.04249	0.04249	0.04249	0.04249	0.04249	0.04249	0.04249	0.04249	0.04249	0.04249	0.04249	0.04249	0.04249	0.04249	0.04249	0.04249	0.04249	0.04249	0.04249	0.04249	0.04249	0.04249	0.04249	0.04249	0.04249
rxn01256	0.03524	0.03524	0.03524	0.03524	0.03524	0.03524	0.03524	0.03524	0.03524	0.03524	0.03524	0.03524	0.03524	0.03524	0.03524	0.03524	0.03526	0.03524	0.03524	0.03524	0.03524	0.03524	0.03524	0.03524	0.03524	0.03524	0.03524	0.03524	0.03524	0.03524	0.03524	0.03524	0.03524	0.03524	0.03524	0.03524	0.03524	0.03524	0.03524	0.03524	0.03524	0.03524	0.03524	0.03524	0.03524	0.03524	0.03524	0.03524	0.03524
rxn01269	0.014193	0.014193	0.014193	0.014179	0.014193	0.014193	0.014193	0.014193	0.014094	0.014193	0.002049	0.014193	0.014193	0.014193	0.014193	0.014193	0.014201	0.014193	0.014193	0.014193	0.009136	0.014193	0.014193	0.014193	0.014193	0.007272	0.007106	0.014193	0.010868	0.014193	0.014193	0.014193	0.014193	0.005979	0.014193	0.014193	0	0.014193	0.014193	0.014193	0.014193	0.014193	0.014193	0.014193	0.014193	0.014193	0.014193	0.014193	0.014193
rxn01332	0.04249	0.04249	0.04249	0.04249	0.04249	0.04249	0.04249	0.04249	0.04249	0.04249	0.04249	0.04249	0.04249	0.04249	0.04249	0.04249	0.042514	0.04249	0.04249	0.04249	0.04249	0.04249	0.04249	0.04249	0.04249	0.04249	0.04249	0.04249	0.04249	0.04249	0.04249	0.04249	0.04249	0.04249	0.04249	0.04249	0.04249	0.04249	0.04249	0.04249	0.04249	0.04249	0.04249	0.04249	0.04249	0.04249	0.04249	0.04249	0.04249
rxn01739	0.04249	0.04249	0.04249	0.04249	0.04249	0.04249	0.04249	0.04249	0.04249	0.04249	0.04249	0.04249	0.04249	0.04249	0.04249	0.04249	0.042514	0.04249	0.04249	0.04249	0.04249	0.04249	0.04249	0.04249	0.04249	0.04249	0.04249	0.04249	0.04249	0.04249	0.04249	0.04249	0.04249	0.04249	0.04249	0.04249	0.04249	0.04249	0.04249	0.04249	0.04249	0.04249	0.04249	0.04249	0.04249	0.04249	0.04249	0.04249	0.04249
rxn01740	0.04249	0.04249	0.04249	0.04249	0.04249	0.04249	0.04249	0.04249	0.04249	0.04249	0.04249	0.04249	0.04249	0.04249	0.04249	0.04249	0.042514	0.04249	0.04249	0.04249	0.04249	0.04249	0.04249	0.04249	0.04249	0.04249	0.04249	0.04249	0.04249	0.04249	0.04249	0.04249	0.04249	0.04249	0.04249	0.04249	0.04249	0.04249	0.04249	0.04249	0.04249	0.04249	0.04249	0.04249	0.04249	0.04249	0.04249	0.04249	0.04249
rxn01964	0.002574	0.002574	0.002574	0.002574	0.002574	0.002574	0.002574	0.002574	0.002574	0.002574	0.002574	0.002574	0.002574	0.002574	0.002574	0.002574	0.002578	0.002574	0.002574	0.002574	0.002574	0.002574	0.002574	0.002574	0.002574	0.002574	0.002574	0.002574	0.002574	0.002574	0.002574	0.002574	0.002574	0.002574	0.002574	0.002574	0.002574	0.002574	0.002574	0.002574	0.002574	0.002574	0.002574	0.002574	0.002574	0.002574	0.002574	0.002574	0.002574
rxn02212	0.04249	0.04249	0.04249	0.04249	0.04249	0.04249	0.04249	0.04249	0.04249	0.04249	0.04249	0.04249	0.04249	0.04249	0.04249	0.04249	0.042514	0.04249	0.04249	0.04249	0.04249	0.04249	0.04249	0.04249	0.04249	0.04249	0.04249	0.04249	0.04249	0.04249	0.04249	0.04249	0.04249	0.04249	0.04249	0.04249	0.04249	0.04249	0.04249	0.04249	0.04249	0.04249	0.04249	0.04249	0.04249	0.04249	0.04249	0.04249	0.04249
rxn02213	0.04249	0.04249	0.04249	0.04249	0.04249	0.04249	0.04249	0.04249	0.04249	0.04249	0.04249	0.04249	0.04249	0.04249	0.04249	0.04249	0.042514	0.04249	0.04249	0.04249	0.04249	0.04249	0.04249	0.04249	0.04249	0.04249	0.04249	0.04249	0.04249	0.04249	0.04249	0.04249	0.04249	0.04249	0.04249	0.04249	0.04249	0.04249	0.04249	0.04249	0.04249	0.04249	0.04249	0.04249	0.04249	0.04249	0.04249	0.04249	0.04249
rxn02476	0.04249	0.04249	0.04249	0.04249	0.04249	0.04249	0.04249	0.04249	0.04249	0.04249	0.04249	0.04249	0.04249	0.04249	0.04249	0.04249	0.042514	0.04249	0.04249	0.04249	0.04249	0.04249	0.04249	0.04249	0.04249	0.04249	0.04249	0.04249	0.04249	0.04249	0.04249	0.04249	0.04249	0.04249	0.04249	0.04249	0.04249	0.04249	0.04249	0.04249	0.04249	0.04249	0.04249	0.04249	0.04249	0.04249	0.04249	0.04249	0.04249
rxn02507	0.00658	0.00658	0.00658	0.00658	0.00658	0.00658	0.00658	0.00658	0.00658	0.00658	0.00658	0.00658	0.00658	0.00658	0.00658	0.00658	0.006584	0.00658	0.00658	0.00658	0.00658	0.00658	0.00658	0.00658	0.00658	0.00658	0.00658	0.00658	0.00658	0.00658	0.00658	0.00658	0.00658	0.00658	0.00658	0.00658	0.00658	0.00658	0.00658	0.00658	0.00658	0.00658	0.00658	0.00658	0.00658	0.00658	0.00658	0.00658	0.00658
rxn02508	0.00658	0.00658	0.00658	0.00658	0.00658	0.00658	0.00658	0.00658	0.00658	0.00658	0.00658	0.00658	0.00658	0.00658	0.00658	0.00658	0.006584	0.00658	0.00658	0.00658	0.00658	0.00658	0.00658	0.00658	0.00658	0.00658	0.00658	0.00658	0.00658	0.00658	0.00658	0.00658	0.00658	0.00658	0.00658	0.00658	0.00658	0.00658	0.00658	0.00658	0.00658	0.00658	0.00658	0.00658	0.00658	0.00658	0.00658	0.00658	0.00658
rxn00493	0.021046	0.021046	0.021046	0.021046	0.021046	0.021046	0.021046	0.021046	0.021046	0.021046	0.021046	0.021046	0.021046	0.021046	0.021046	0.021046	0.021058	0.021046	0.021046	0.021046	0.021046	0.021046	0.021046	0.021046	0.021046	0.021046	0.021046	0.021046	0.021046	0.021046	0.021046	0.021046	0.021046	0.021046	0.021046	0.021046	0.021046	0.021046	0.021046	0.021046	0.021046	0.021046	0.021046	0.021046	0.021046	0.021046	0.021046	0.021046	0.021046
CBFC2	20.9791	17.9821	18.7757	19.845	19.0212	18.1156	19.3765	19.9701	19.6738	18.898	19.8657	18.8712	20.3072	22.6837	18.4681	20.3063	18.4313	18.4862	19.0432	18.4345	21.4808	20.5239	19.9048	17.6643	18.2192	21.0891	21.1849	18.0652	19.475	20.0135	18.3557	18.465	17.6019	19.5216	20.8889	17.4061	21.5749	17.8635	19.6655	0.315635	16.979	20.4173	19.1761	18.4909	19.0946	19.06	19.4519	18.5368	19.4148
CBFCu	26.0519	27.7625	27.2381	26.4664	26.8783	27.3428	26.7832	26.4568	26.5528	27.1895	26.4561	27.1643	26.4832	24.0889	27.4716	26.4105	27.4899	27.3789	27.288	27.2731	25.6509	26.3539	26.4365	27.8516	27.6554	25.8443	25.8057	27.6921	26.722	26.4783	28.7898	27.4732	27.5879	26.624	25.9113	28.4035	25.6014	28.399	27.0552	46.2993	28.5035	26.6753	27.5115	27.4781	27.0459	26.8639	26.9103	27.4073	26.8199
CYO1b_syn	19.4782	16.4805	17.2741	18.3434	17.5196	16.614	17.8749	18.4684	18.1722	17.3964	18.3641	17.3696	18.8056	18.3393	16.9665	18.8046	16.9297	16.9846	17.5416	16.9329	19.9824	19.0223	18.4031	16.1626	16.7176	19.5875	19.6915	16.5635	17.9323	18.5119	17.621	16.9634	16.1003	18.0203	19.3468	15.9045	20.0733	16.9355	18.2747	0.315635	15.4717	18.9382	17.6745	16.9893	17.593	17.5583	17.9392	17.0351	17.9082
CYO1b2_syn	1.78032	1.6523	1.77947	1.77947	1.77948	1.77947	1.77947	1.77934	1.77947	1.77947	1.77947	1.77947	1.77947	1.97009	1.77947	1.77946	1.77947	1.77949	1.77947	1.77947	1.78343	1.77947	1.77947	1.77943	1.77947	1.77948	1.78987	1.77934	1.69737	1.7795	2.93223	1.77947	1.77947	1.77984	1.7373	1.77947	1.77947	2.94525	2.66661	20.1613	1.76925	1.78432	1.77947	1.77947	1.77935	1.77947	1.94708	1.77947	1.77966
CYTBDu	0	0	0	0	0	0	0	0	0	0	0	0	0	0	0	0	0	0	0	0	0	0	0	0	0	0	0	0	0	0	0	0	0	0	0	0	0	0	0	0	0	0	0	0	0	0	0	0	0
FQR	0	0	0	0	0	0	0	0	0	0	0	0	0	0	0	0	0	0	0	0	0	0	0	0	0	0	0	0	0	0	0	0	0	0	0	0	0	0	0	0	0	0	0	0	0	0	0	0	0
MEHLER	0	0	0	0	0	0	0	0	0	0	0	0	0	0	0	0	0	0	0	0	0	0	0	0	0	0	0	0	0	0	0	0	0	0	0	0	0	0	0	0	0	0	0	0	0	0	0	0	0
PSI	24.2716	26.1101	25.4586	24.6869	25.0988	25.5634	25.0037	24.6774	24.7733	25.41	24.6766	25.3848	24.7037	22.1188	25.6921	24.6311	25.7105	25.5994	25.5085	25.4937	23.8675	24.5744	24.657	26.0722	25.8759	24.0648	24.0159	25.9127	25.0246	24.6988	25.8576	25.6937	25.8084	24.8441	24.174	26.624	23.8219	25.4538	24.3886	26.138	26.7342	24.891	25.7321	25.6986	25.2666	25.0844	24.9632	25.6278	25.0402
PSI_2	1.50088	1.50162	1.50162	1.50162	1.50162	1.50162	1.50162	1.50168	1.50162	1.50162	1.50162	1.50162	1.50162	4.34439	1.50162	1.50163	1.50162	1.5016	1.50162	1.50162	1.49839	1.50162	1.50162	1.50165	1.50162	1.50161	1.49337	1.50174	1.54275	1.50159	0.734663	1.50162	1.50162	1.50123	1.54202	1.50162	1.50162	0.928049	1.39071	0	1.5073	1.47911	1.50162	1.50162	1.50162	1.50162	1.51273	1.50162	1.50662
PSII	46.7275	44.8882	45.5398	46.3115	45.8996	45.435	45.9946	46.3209	46.2251	45.5883	46.3217	45.6136	46.2947	46.0368	45.3063	46.3673	45.2879	45.399	45.4899	45.5047	47.1341	46.424	46.3414	44.9261	45.1225	46.9335	46.9907	45.0856	45.9326	46.2996	45.9077	45.3047	45.19	46.1546	46.784	44.3744	47.1764	46.1182	46.7207	46.362	44.2585	46.1299	45.2663	45.2997	45.7318	45.914	46.0241	45.3706	45.9531
SUCDpp_syn	0	0	0	0	0	0	0	0	0	0	0	0	0	0	1e-06	0	0	0.000745	0	0	0	0	0	0	0	0	0	0	0	0.008119	0	2.7e-05	0	0	0	0	0	0	0	0	0	0	0	0	0	0	0	0	0
CYRDAR	2.7e-05	2.7e-05	2.7e-05	2.7e-05	2.7e-05	2.7e-05	2.7e-05	2.7e-05	2.7e-05	2.7e-05	2.7e-05	2.7e-05	2.7e-05	2.7e-05	2.7e-05	2.7e-05	2.7e-05	2.7e-05	2.7e-05	2.7e-05	2.7e-05	2.7e-05	2.7e-05	2.7e-05	2.7e-05	2.7e-05	2.7e-05	2.7e-05	2.7e-05	2.7e-05	2.7e-05	2.7e-05	2.7e-05	2.7e-05	2.7e-05	2.7e-05	2.7e-05	2.7e-05	2.7e-05	2.7e-05	2.7e-05	2.7e-05	2.7e-05	2.7e-05	2.7e-05	2.7e-05	2.7e-05	2.7e-05	2.7e-05
MPOMC2	0.000807	0.000807	0.000807	0.000807	0.000807	0.000807	0.000807	0.000807	0.000807	0.000807	0.000807	0.000807	0.000807	0.000807	0.000807	0.000807	0.000808	0.000807	0.000807	0.000807	0.000807	0.000807	0.000807	0.000807	0.000807	0.000807	0.000807	0.000807	0.000807	0.000807	0.000807	0.000807	0.000807	0.000807	0.000807	0.000807	0.000807	0.000807	0.000807	0.000807	0.000807	0.000807	0.000807	0.000807	0.000807	0.000807	0.000807	0.000807	0.000807
MPOMMM2	0.000807	0.000807	0.000807	0.000807	0.000807	0.000807	0.000807	0.000807	0.000807	0.000807	0.000807	0.000807	0.000807	0.000807	0.000807	0.000807	0.000808	0.000807	0.000807	0.000807	0.000807	0.000807	0.000807	0.000807	0.000807	0.000807	0.000807	0.000807	0.000807	0.000807	0.000807	0.000807	0.000807	0.000807	0.000807	0.000807	0.000807	0.000807	0.000807	0.000807	0.000807	0.000807	0.000807	0.000807	0.000807	0.000807	0.000807	0.000807	0.000807
MPOMOR2	0.000807	0.000807	0.000807	0.000807	0.000807	0.000807	0.000807	0.000807	0.000807	0.000807	0.000807	0.000807	0.000807	0.000807	0.000807	0.000807	0.000808	0.000807	0.000807	0.000807	0.000807	0.000807	0.000807	0.000807	0.000807	0.000807	0.000807	0.000807	0.000807	0.000807	0.000807	0.000807	0.000807	0.000807	0.000807	0.000807	0.000807	0.000807	0.000807	0.000807	0.000807	0.000807	0.000807	0.000807	0.000807	0.000807	0.000807	0.000807	0.000807
R05217	5.4e-05	5.4e-05	5.4e-05	5.4e-05	5.4e-05	5.4e-05	5.4e-05	5.4e-05	5.4e-05	5.4e-05	5.4e-05	5.4e-05	5.4e-05	5.4e-05	5.4e-05	5.4e-05	5.4e-05	5.4e-05	5.4e-05	5.4e-05	5.4e-05	5.4e-05	5.4e-05	5.4e-05	5.4e-05	5.4e-05	5.4e-05	5.4e-05	5.4e-05	5.4e-05	5.4e-05	5.4e-05	5.4e-05	5.4e-05	5.4e-05	5.4e-05	5.4e-05	5.4e-05	5.4e-05	5.4e-05	5.4e-05	5.4e-05	5.4e-05	5.4e-05	5.4e-05	5.4e-05	5.4e-05	5.4e-05	5.4e-05
rxn00029	0.004096	0.004096	0.004096	0.004096	0.004096	0.004096	0.004096	0.004096	0.004096	0.004096	0.004096	0.004096	0.004096	0.004096	0.004096	0.004096	0.004098	0.004096	0.004096	0.004096	0.004096	0.004096	0.004096	0.004096	0.004096	0.004096	0.004096	0.004096	0.004096	0.004096	0.004096	0.004096	0.004096	0.004096	0.004096	0.004096	0.004096	0.004096	0.004096	0.004096	0.004096	0.004096	0.004096	0.004096	0.004096	0.004096	0.004096	0.004096	0.004096
rxn00060a	0.001024	0.001024	0.001024	0.001024	0.001024	0.001024	0.001024	0.001024	0.001024	0.001024	0.001024	0.001024	0.001024	0.001024	0.001024	0.001024	0.001025	0.001024	0.001024	0.001024	0.001024	0.001024	0.001024	0.001024	0.001024	0.001024	0.001024	0.001024	0.001024	0.001024	0.001024	0.001024	0.001024	0.001024	0.001024	0.001024	0.001024	0.001024	0.001024	0.001024	0.001024	0.001024	0.001024	0.001024	0.001024	0.001024	0.001024	0.001024	0.001024
rxn00060b	0.001024	0.001024	0.001024	0.001024	0.001024	0.001024	0.001024	0.001024	0.001024	0.001024	0.001024	0.001024	0.001024	0.001024	0.001024	0.001024	0.001025	0.001024	0.001024	0.001024	0.001024	0.001024	0.001024	0.001024	0.001024	0.001024	0.001024	0.001024	0.001024	0.001024	0.001024	0.001024	0.001024	0.001024	0.001024	0.001024	0.001024	0.001024	0.001024	0.001024	0.001024	0.001024	0.001024	0.001024	0.001024	0.001024	0.001024	0.001024	0.001024
rxn00060c	0.001024	0.001024	0.001024	0.001024	0.001024	0.001024	0.001024	0.001024	0.001024	0.001024	0.001024	0.001024	0.001024	0.001024	0.001024	0.001024	0.001025	0.001024	0.001024	0.001024	0.001024	0.001024	0.001024	0.001024	0.001024	0.001024	0.001024	0.001024	0.001024	0.001024	0.001024	0.001024	0.001024	0.001024	0.001024	0.001024	0.001024	0.001024	0.001024	0.001024	0.001024	0.001024	0.001024	0.001024	0.001024	0.001024	0.001024	0.001024	0.001024
rxn00060d	0.001024	0.001024	0.001024	0.001024	0.001024	0.001024	0.001024	0.001024	0.001024	0.001024	0.001024	0.001024	0.001024	0.001024	0.001024	0.001024	0.001025	0.001024	0.001024	0.001024	0.001024	0.001024	0.001024	0.001024	0.001024	0.001024	0.001024	0.001024	0.001024	0.001024	0.001024	0.001024	0.001024	0.001024	0.001024	0.001024	0.001024	0.001024	0.001024	0.001024	0.001024	0.001024	0.001024	0.001024	0.001024	0.001024	0.001024	0.001024	0.001024
rxn00068	0	0	0	0	0	0	0	0	0	0	0	0	0	0	0	0	0	0	0	0	0	0	0	0	0	0	0	0	0	0	0	0	0	0	0	0	0	0	0	0	0	0	0	0	0	0	0	0	0
rxn00224	0.000163	0.000163	0.000163	0.000163	0.000163	0.000163	0.000163	0.000163	0.000163	0.000163	0.000163	0.000163	0.000163	0.000163	0.000163	0.000163	0.000163	0.000163	0.000163	0.000163	0.000163	0.000163	0.000163	0.000163	0.000163	0.000163	0.000163	0.000163	0.000163	0.000163	0.000163	0.000163	0.000163	0.000163	0.000163	0.000163	0.000163	0.000163	0.000163	0.000163	0.000163	0.000163	0.000163	0.000163	0.000163	0.000163	0.000163	0.000163	0.000163
rxn01629	0.008192	0.008192	0.008192	0.008192	0.008192	0.008192	0.008192	0.008192	0.008192	0.008192	0.008192	0.008192	0.008192	0.008192	0.008192	0.008192	0.008196	0.008192	0.008192	0.008192	0.008192	0.008192	0.008192	0.008192	0.008192	0.008192	0.008192	0.008192	0.008192	0.008192	0.008192	0.008192	0.008192	0.008192	0.008192	0.008192	0.008192	0.008192	0.008192	0.008192	0.008192	0.008192	0.008192	0.008192	0.008192	0.008192	0.008192	0.008192	0.008192
rxn02264	0.001024	0.001024	0.001024	0.001024	0.001024	0.001024	0.001024	0.001024	0.001024	0.001024	0.001024	0.001024	0.001024	0.001024	0.001024	0.001024	0.001025	0.001024	0.001024	0.001024	0.001024	0.001024	0.001024	0.001024	0.001024	0.001024	0.001024	0.001024	0.001024	0.001024	0.001024	0.001024	0.001024	0.001024	0.001024	0.001024	0.001024	0.001024	0.001024	0.001024	0.001024	0.001024	0.001024	0.001024	0.001024	0.001024	0.001024	0.001024	0.001024
rxn02287	-1e-06	-1e-06	-1e-06	-1e-06	-1e-06	-1e-06	-1e-06	-1e-06	-1e-06	-1e-06	-1e-06	-1e-06	-1e-06	-1e-06	-1e-06	9e-06	-1e-06	-1e-06	-1e-06	-1e-06	-1e-06	-1e-06	-1e-06	-1e-06	-1e-06	-1e-06	-1e-06	0	-1e-06	-1e-06	-1e-06	-1e-06	-1e-06	-1e-06	0	5.4e-05	-1e-06	-1e-06	3.7e-05	-1e-06	-1e-06	-1e-06	-1e-06	-1e-06	5.4e-05	-1e-06	-1e-06	-1e-06	2.3e-05
rxn02288	0.00097	0.00097	0.00097	0.00097	0.00097	0.00097	0.00097	0.00097	0.00097	0.00097	0.00097	0.00097	0.00097	0.00097	0.00097	0.00097	0.00097	0.00097	0.00097	0.00097	0.00097	0.00097	0.00097	0.00097	0.00097	0.00097	0.00097	0.00097	0.00097	0.00097	0.00097	0.00097	0.00097	0.00097	0.00097	0.00097	0.00097	0.00097	0.00097	0.00097	0.00097	0.00097	0.00097	0.00097	0.00097	0.00097	0.00097	0.00097	0.00097
rxn02303	0.00097	0.00097	0.00097	0.00097	0.00097	0.00097	0.00097	0.00097	0.00097	0.00097	0.00097	0.00097	0.00097	0.00097	0.00097	0.00097	0.00097	0.00097	0.00097	0.00097	0.00097	0.00097	0.00097	0.00097	0.00097	0.00097	0.00097	0.00097	0.00097	0.00097	0.00097	0.00097	0.00097	0.00097	0.00097	0.00097	0.00097	0.00097	0.00097	0.00097	0.00097	0.00097	0.00097	0.00097	0.00097	0.00097	0.00097	0.00097	0.00097
rxn02733	0.000807	0.000807	0.000807	0.000807	0.000807	0.000807	0.000807	0.000807	0.000807	0.000807	0.000807	0.000807	0.000807	0.000807	0.000807	0.000807	0.000808	0.000807	0.000807	0.000807	0.000807	0.000807	0.000807	0.000807	0.000807	0.000807	0.000807	0.000807	0.000807	0.000807	0.000807	0.000807	0.000807	0.000807	0.000807	0.000807	0.000807	0.000807	0.000807	0.000807	0.000807	0.000807	0.000807	0.000807	0.000807	0.000807	0.000807	0.000807	0.000807
rxn02775	5.4e-05	5.4e-05	5.4e-05	5.4e-05	5.4e-05	5.4e-05	5.4e-05	5.4e-05	5.4e-05	5.4e-05	5.4e-05	5.4e-05	5.4e-05	5.4e-05	5.4e-05	5.4e-05	5.4e-05	5.4e-05	5.4e-05	5.4e-05	5.4e-05	5.4e-05	5.4e-05	5.4e-05	5.4e-05	5.4e-05	5.4e-05	5.4e-05	5.4e-05	5.4e-05	5.4e-05	5.4e-05	5.4e-05	5.4e-05	5.4e-05	5.4e-05	5.4e-05	5.4e-05	5.4e-05	5.4e-05	5.4e-05	5.4e-05	5.4e-05	5.4e-05	5.4e-05	5.4e-05	5.4e-05	5.4e-05	5.4e-05
rxn02959	0.000807	0.000807	0.000807	0.000807	0.000807	0.000807	0.000807	0.000807	0.000807	0.000807	0.000807	0.000807	0.000807	0.000807	0.000807	0.000807	0.000808	0.000807	0.000807	0.000807	0.000807	0.000807	0.000807	0.000807	0.000807	0.000807	0.000807	0.000807	0.000807	0.000807	0.000807	0.000807	0.000807	0.000807	0.000807	0.000807	0.000807	0.000807	0.000807	0.000807	0.000807	0.000807	0.000807	0.000807	0.000807	0.000807	0.000807	0.000807	0.000807
rxn03491	5.4e-05	5.4e-05	5.4e-05	5.4e-05	5.4e-05	5.4e-05	5.4e-05	5.4e-05	5.4e-05	5.4e-05	5.4e-05	5.4e-05	5.4e-05	5.4e-05	5.4e-05	5.4e-05	5.4e-05	5.4e-05	5.4e-05	5.4e-05	5.4e-05	5.4e-05	5.4e-05	5.4e-05	5.4e-05	5.4e-05	5.4e-05	5.4e-05	5.4e-05	5.4e-05	5.4e-05	5.4e-05	5.4e-05	5.4e-05	5.4e-05	5.4e-05	5.4e-05	5.4e-05	5.4e-05	5.4e-05	5.4e-05	5.4e-05	5.4e-05	5.4e-05	5.4e-05	5.4e-05	5.4e-05	5.4e-05	5.4e-05
rxn03492	5.4e-05	5.4e-05	5.4e-05	5.4e-05	5.4e-05	5.4e-05	5.4e-05	5.4e-05	5.4e-05	5.4e-05	5.4e-05	5.4e-05	5.4e-05	5.4e-05	5.4e-05	5.4e-05	5.4e-05	5.4e-05	5.4e-05	5.4e-05	5.4e-05	5.4e-05	5.4e-05	5.4e-05	5.4e-05	5.4e-05	5.4e-05	5.4e-05	5.4e-05	5.4e-05	5.4e-05	5.4e-05	5.4e-05	5.4e-05	5.4e-05	5.4e-05	5.4e-05	5.4e-05	5.4e-05	5.4e-05	5.4e-05	5.4e-05	5.4e-05	5.4e-05	5.4e-05	5.4e-05	5.4e-05	5.4e-05	5.4e-05
rxn03512	5.4e-05	5.4e-05	5.4e-05	5.4e-05	5.4e-05	5.4e-05	5.4e-05	5.4e-05	5.4e-05	5.4e-05	5.4e-05	5.4e-05	5.4e-05	5.4e-05	5.4e-05	5.4e-05	5.4e-05	5.4e-05	5.4e-05	5.4e-05	5.4e-05	5.4e-05	5.4e-05	5.4e-05	5.4e-05	5.4e-05	5.4e-05	5.4e-05	5.4e-05	5.4e-05	5.4e-05	5.4e-05	5.4e-05	5.4e-05	5.4e-05	5.4e-05	5.4e-05	5.4e-05	5.4e-05	5.4e-05	5.4e-05	5.4e-05	5.4e-05	5.4e-05	5.4e-05	5.4e-05	5.4e-05	5.4e-05	5.4e-05
rxn03513	5.4e-05	5.4e-05	5.4e-05	5.4e-05	5.4e-05	5.4e-05	5.4e-05	5.4e-05	5.4e-05	5.4e-05	5.4e-05	5.4e-05	5.4e-05	5.4e-05	5.4e-05	5.4e-05	5.4e-05	5.4e-05	5.4e-05	5.4e-05	5.4e-05	5.4e-05	5.4e-05	5.4e-05	5.4e-05	5.4e-05	5.4e-05	5.4e-05	5.4e-05	5.4e-05	5.4e-05	5.4e-05	5.4e-05	5.4e-05	5.4e-05	5.4e-05	5.4e-05	5.4e-05	5.4e-05	5.4e-05	5.4e-05	5.4e-05	5.4e-05	5.4e-05	5.4e-05	5.4e-05	5.4e-05	5.4e-05	5.4e-05
rxn03514	5.4e-05	5.4e-05	5.4e-05	5.4e-05	5.4e-05	5.4e-05	5.4e-05	5.4e-05	5.4e-05	5.4e-05	5.4e-05	5.4e-05	5.4e-05	5.4e-05	5.4e-05	5.4e-05	5.4e-05	5.4e-05	5.4e-05	5.4e-05	5.4e-05	5.4e-05	5.4e-05	5.4e-05	5.4e-05	5.4e-05	5.4e-05	5.4e-05	5.4e-05	5.4e-05	5.4e-05	5.4e-05	5.4e-05	5.4e-05	5.4e-05	5.4e-05	5.4e-05	5.4e-05	5.4e-05	5.4e-05	5.4e-05	5.4e-05	5.4e-05	5.4e-05	5.4e-05	5.4e-05	5.4e-05	5.4e-05	5.4e-05
rxn03535	5.4e-05	5.4e-05	5.4e-05	5.4e-05	5.4e-05	5.4e-05	5.4e-05	5.4e-05	5.4e-05	5.4e-05	5.4e-05	5.4e-05	5.4e-05	5.4e-05	5.4e-05	5.4e-05	5.4e-05	5.4e-05	5.4e-05	5.4e-05	5.4e-05	5.4e-05	5.4e-05	5.4e-05	5.4e-05	5.4e-05	5.4e-05	5.4e-05	5.4e-05	5.4e-05	5.4e-05	5.4e-05	5.4e-05	5.4e-05	5.4e-05	5.4e-05	5.4e-05	5.4e-05	5.4e-05	5.4e-05	5.4e-05	5.4e-05	5.4e-05	5.4e-05	5.4e-05	5.4e-05	5.4e-05	5.4e-05	5.4e-05
rxn03537	5.4e-05	5.4e-05	5.4e-05	5.4e-05	5.4e-05	5.4e-05	5.4e-05	5.4e-05	5.4e-05	5.4e-05	5.4e-05	5.4e-05	5.4e-05	5.4e-05	5.4e-05	5.4e-05	5.4e-05	5.4e-05	5.4e-05	5.4e-05	5.4e-05	5.4e-05	5.4e-05	5.4e-05	5.4e-05	5.4e-05	5.4e-05	5.4e-05	5.4e-05	5.4e-05	5.4e-05	5.4e-05	5.4e-05	5.4e-05	5.4e-05	5.4e-05	5.4e-05	5.4e-05	5.4e-05	5.4e-05	5.4e-05	5.4e-05	5.4e-05	5.4e-05	5.4e-05	5.4e-05	5.4e-05	5.4e-05	5.4e-05
rxn03538	5.4e-05	5.4e-05	5.4e-05	5.4e-05	5.4e-05	5.4e-05	5.4e-05	5.4e-05	5.4e-05	5.4e-05	5.4e-05	5.4e-05	5.4e-05	5.4e-05	5.4e-05	5.4e-05	5.4e-05	5.4e-05	5.4e-05	5.4e-05	5.4e-05	5.4e-05	5.4e-05	5.4e-05	5.4e-05	5.4e-05	5.4e-05	5.4e-05	5.4e-05	5.4e-05	5.4e-05	5.4e-05	5.4e-05	5.4e-05	5.4e-05	5.4e-05	5.4e-05	5.4e-05	5.4e-05	5.4e-05	5.4e-05	5.4e-05	5.4e-05	5.4e-05	5.4e-05	5.4e-05	5.4e-05	5.4e-05	5.4e-05
rxn03540	5.4e-05	5.4e-05	5.4e-05	5.4e-05	5.4e-05	5.4e-05	5.4e-05	5.4e-05	5.4e-05	5.4e-05	5.4e-05	5.4e-05	5.4e-05	5.4e-05	5.4e-05	5.4e-05	5.4e-05	5.4e-05	5.4e-05	5.4e-05	5.4e-05	5.4e-05	5.4e-05	5.4e-05	5.4e-05	5.4e-05	5.4e-05	5.4e-05	5.4e-05	5.4e-05	5.4e-05	5.4e-05	5.4e-05	5.4e-05	5.4e-05	5.4e-05	5.4e-05	5.4e-05	5.4e-05	5.4e-05	5.4e-05	5.4e-05	5.4e-05	5.4e-05	5.4e-05	5.4e-05	5.4e-05	5.4e-05	5.4e-05
rxn03542_mod	5.4e-05	5.4e-05	5.4e-05	5.4e-05	5.4e-05	5.4e-05	5.4e-05	5.4e-05	5.4e-05	5.4e-05	5.4e-05	5.4e-05	5.4e-05	5.4e-05	5.4e-05	5.4e-05	5.4e-05	5.4e-05	5.4e-05	5.4e-05	5.4e-05	5.4e-05	5.4e-05	5.4e-05	5.4e-05	5.4e-05	5.4e-05	5.4e-05	5.4e-05	5.4e-05	5.4e-05	5.4e-05	5.4e-05	5.4e-05	5.4e-05	5.4e-05	5.4e-05	5.4e-05	5.4e-05	5.4e-05	5.4e-05	5.4e-05	5.4e-05	5.4e-05	5.4e-05	5.4e-05	5.4e-05	5.4e-05	5.4e-05
rxn04049	5.4e-05	5.4e-05	5.4e-05	5.4e-05	5.4e-05	5.4e-05	5.4e-05	5.4e-05	5.4e-05	5.4e-05	5.4e-05	5.4e-05	5.4e-05	5.4e-05	5.4e-05	5.4e-05	5.4e-05	5.4e-05	5.4e-05	5.4e-05	5.4e-05	5.4e-05	5.4e-05	5.4e-05	5.4e-05	5.4e-05	5.4e-05	5.4e-05	5.4e-05	5.4e-05	5.4e-05	5.4e-05	5.4e-05	5.4e-05	5.4e-05	5.4e-05	5.4e-05	5.4e-05	5.4e-05	5.4e-05	5.4e-05	5.4e-05	5.4e-05	5.4e-05	5.4e-05	5.4e-05	5.4e-05	5.4e-05	5.4e-05
rxn04152	0	0	0	0	0	0	0	0	0	0	0	0	0	0	0	0	0	0	0	0	0	0	0	0	0	0	0	0	0	0	0	0	0	0	0	0	0	0	0	0	0	0	0	0	0	0	0	0	0
rxn04152_an	0	0	0	0	0	0	0	0	0	0	0	0	0	0	0	0	0	0	0	0	0	0	0	0	0	0	0	0	0	0	0	0	0	0	0	0	0	0	0	0	0	0	0	0	0	0	0	0	0
rxn04153	0	0	0	0	0	0	0	0	0	0	0	0	0	0	0	0	0	0	0	0	0	0	0	0	0	0	0	0	0	0	0	0	0	0	0	0	0	0	0	0	0	0	0	0	0	0	0	0	0
rxn04153_an	0	0	0	0	0	0	0	0	0	0	0	0	0	0	0	0	0	0	0	0	0	0	0	0	0	0	0	0	0	0	0	0	0	0	0	0	0	0	0	0	0	0	0	0	0	0	0	0	0
rxn04154	0	0	0	0	0	0	0	0	0	0	0	0	0	0	0	0	0	0	0	0	0	0	0	0	0	0	0	0	0	0	0	0	0	0	0	0	0	0	0	0	0	0	0	0	0	0	0	0	0
rxn04154_an	0	0	0	0	0	0	0	0	0	0	0	0	0	0	0	0	0	0	0	0	0	0	0	0	0	0	0	0	0	0	0	0	0	0	0	0	0	0	0	0	0	0	0	0	0	0	0	0	0
rxn04159	0.000807	0.000807	0.000807	0.000807	0.000807	0.000807	0.000807	0.000807	0.000807	0.000807	0.000807	0.000807	0.000807	0.000807	0.000807	0.000807	0.000808	0.000807	0.000807	0.000807	0.000807	0.000807	0.000807	0.000807	0.000807	0.000807	0.000807	0.000807	0.000807	0.000807	0.000807	0.000807	0.000807	0.000807	0.000807	0.000807	0.000807	0.000807	0.000807	0.000807	0.000807	0.000807	0.000807	0.000807	0.000807	0.000807	0.000807	0.000807	0.000807
rxn04161	0.000807	0.000807	0.000807	0.000807	0.000807	0.000807	0.000807	0.000807	0.000807	0.000807	0.000807	0.000807	0.000807	0.000807	0.000807	0.000807	0.000808	0.000807	0.000807	0.000807	0.000807	0.000807	0.000807	0.000807	0.000807	0.000807	0.000807	0.000807	0.000807	0.000807	0.000807	0.000807	0.000807	0.000807	0.000807	0.000807	0.000807	0.000807	0.000807	0.000807	0.000807	0.000807	0.000807	0.000807	0.000807	0.000807	0.000807	0.000807	0.000807
rxn04162	0.000807	0.000807	0.000807	0.000807	0.000807	0.000807	0.000807	0.000807	0.000807	0.000807	0.000807	0.000807	0.000807	0.000807	0.000807	0.000807	0.000808	0.000807	0.000807	0.000807	0.000807	0.000807	0.000807	0.000807	0.000807	0.000807	0.000807	0.000807	0.000807	0.000807	0.000807	0.000807	0.000807	0.000807	0.000807	0.000807	0.000807	0.000807	0.000807	0.000807	0.000807	0.000807	0.000807	0.000807	0.000807	0.000807	0.000807	0.000807	0.000807
rxn04384	5.4e-05	5.4e-05	5.4e-05	5.4e-05	5.4e-05	5.4e-05	5.4e-05	5.4e-05	5.4e-05	5.4e-05	5.4e-05	5.4e-05	5.4e-05	5.4e-05	5.4e-05	5.4e-05	5.4e-05	5.4e-05	5.4e-05	5.4e-05	5.4e-05	5.4e-05	5.4e-05	5.4e-05	5.4e-05	5.4e-05	5.4e-05	5.4e-05	5.4e-05	5.4e-05	5.4e-05	5.4e-05	5.4e-05	5.4e-05	5.4e-05	5.4e-05	5.4e-05	5.4e-05	5.4e-05	5.4e-05	5.4e-05	5.4e-05	5.4e-05	5.4e-05	5.4e-05	5.4e-05	5.4e-05	5.4e-05	5.4e-05
rxn05005	5.5e-05	5.5e-05	5.5e-05	5.5e-05	5.5e-05	5.5e-05	5.5e-05	5.5e-05	5.5e-05	5.5e-05	5.5e-05	5.5e-05	5.5e-05	5.5e-05	5.5e-05	4.5e-05	5.5e-05	5.5e-05	5.5e-05	5.5e-05	5.5e-05	5.5e-05	5.5e-05	5.5e-05	5.5e-05	5.5e-05	5.5e-05	5.4e-05	5.5e-05	5.5e-05	5.5e-05	5.5e-05	5.5e-05	5.5e-05	5.4e-05	0	5.5e-05	5.5e-05	1.7e-05	5.5e-05	5.5e-05	5.5e-05	5.5e-05	5.5e-05	0	5.5e-05	5.5e-05	5.5e-05	3.1e-05
rxn05006	5.5e-05	5.5e-05	5.5e-05	5.5e-05	5.5e-05	5.5e-05	5.5e-05	5.5e-05	5.5e-05	5.5e-05	5.5e-05	5.5e-05	5.5e-05	5.5e-05	5.5e-05	4.5e-05	5.5e-05	5.5e-05	5.5e-05	5.5e-05	5.5e-05	5.5e-05	5.5e-05	5.5e-05	5.5e-05	5.5e-05	5.5e-05	5.4e-05	5.5e-05	5.5e-05	5.5e-05	5.5e-05	5.5e-05	5.5e-05	5.4e-05	0	5.5e-05	5.5e-05	1.7e-05	5.5e-05	5.5e-05	5.5e-05	5.5e-05	5.5e-05	0	5.5e-05	5.5e-05	5.5e-05	3.1e-05
rxn06591	0.008192	0.008192	0.008192	0.008192	0.008192	0.008192	0.008192	0.008192	0.008192	0.008192	0.008192	0.008192	0.008192	0.008192	0.008192	0.008192	0.008196	0.008192	0.008192	0.008192	0.008192	0.008192	0.008192	0.008192	0.008192	0.008192	0.008192	0.008192	0.008192	0.008192	0.008192	0.008192	0.008192	0.008192	0.008192	0.008192	0.008192	0.008192	0.008192	0.008192	0.008192	0.008192	0.008192	0.008192	0.008192	0.008192	0.008192	0.008192	0.008192
rxn06887	5.4e-05	5.4e-05	5.4e-05	5.4e-05	5.4e-05	5.4e-05	5.4e-05	5.4e-05	5.4e-05	5.4e-05	5.4e-05	5.4e-05	5.4e-05	5.4e-05	5.4e-05	5.4e-05	5.4e-05	5.4e-05	5.4e-05	5.4e-05	5.4e-05	5.4e-05	5.4e-05	5.4e-05	5.4e-05	5.4e-05	5.4e-05	5.4e-05	5.4e-05	5.4e-05	5.4e-05	5.4e-05	5.4e-05	5.4e-05	5.4e-05	5.4e-05	5.4e-05	5.4e-05	5.4e-05	5.4e-05	5.4e-05	5.4e-05	5.4e-05	5.4e-05	5.4e-05	5.4e-05	5.4e-05	5.4e-05	5.4e-05
rxn08707	0.000108	0.000108	0.000108	0.000108	0.000108	0.000108	0.000108	0.000108	0.000108	0.000108	0.000108	0.000108	0.000108	0.000108	0.000108	0.000108	0.000108	0.000108	0.000108	0.000108	0.000108	0.000108	0.000108	0.000108	0.000108	0.000108	0.000108	0.000108	0.000108	0.000108	0.000108	0.000108	0.000108	0.000108	0.000108	0.000108	0.000108	0.000108	0.000108	0.000108	0.000108	0.000108	0.000108	0.000108	0.000108	0.000108	0.000108	0.000108	0.000108
rxn09179	0.00097	0.00097	0.00097	0.00097	0.00097	0.00097	0.00097	0.00097	0.00097	0.00097	0.00097	0.00097	0.00097	0.00097	0.00097	0.00097	0.00097	0.00097	0.00097	0.00097	0.00097	0.00097	0.00097	0.00097	0.00097	0.00097	0.00097	0.00097	0.00097	0.00097	0.00097	0.00097	0.00097	0.00097	0.00097	0.00097	0.00097	0.00097	0.00097	0.00097	0.00097	0.00097	0.00097	0.00097	0.00097	0.00097	0.00097	0.00097	0.00097
rxn12825	5.4e-05	5.4e-05	5.4e-05	5.4e-05	5.4e-05	5.4e-05	5.4e-05	5.4e-05	5.4e-05	5.4e-05	5.4e-05	5.4e-05	5.4e-05	5.4e-05	5.4e-05	5.4e-05	5.4e-05	5.4e-05	5.4e-05	5.4e-05	5.4e-05	5.4e-05	5.4e-05	5.4e-05	5.4e-05	5.4e-05	5.4e-05	5.4e-05	5.4e-05	5.4e-05	5.4e-05	5.4e-05	5.4e-05	5.4e-05	5.4e-05	5.4e-05	5.4e-05	5.4e-05	5.4e-05	5.4e-05	5.4e-05	5.4e-05	5.4e-05	5.4e-05	5.4e-05	5.4e-05	5.4e-05	5.4e-05	5.4e-05
THRPD	5.4e-05	5.4e-05	5.4e-05	5.4e-05	5.4e-05	5.4e-05	5.4e-05	5.4e-05	5.4e-05	5.4e-05	5.4e-05	5.4e-05	5.4e-05	5.4e-05	5.4e-05	5.4e-05	5.4e-05	5.4e-05	5.4e-05	5.4e-05	5.4e-05	5.4e-05	5.4e-05	5.4e-05	5.4e-05	5.4e-05	5.4e-05	5.4e-05	5.4e-05	5.4e-05	5.4e-05	5.4e-05	5.4e-05	5.4e-05	5.4e-05	5.4e-05	5.4e-05	5.4e-05	5.4e-05	5.4e-05	5.4e-05	5.4e-05	5.4e-05	5.4e-05	5.4e-05	5.4e-05	5.4e-05	5.4e-05	5.4e-05
THRPS	5.4e-05	5.4e-05	5.4e-05	5.4e-05	5.4e-05	5.4e-05	5.4e-05	5.4e-05	5.4e-05	5.4e-05	5.4e-05	5.4e-05	5.4e-05	5.4e-05	5.4e-05	5.4e-05	5.4e-05	5.4e-05	5.4e-05	5.4e-05	5.4e-05	5.4e-05	5.4e-05	5.4e-05	5.4e-05	5.4e-05	5.4e-05	5.4e-05	5.4e-05	5.4e-05	5.4e-05	5.4e-05	5.4e-05	5.4e-05	5.4e-05	5.4e-05	5.4e-05	5.4e-05	5.4e-05	5.4e-05	5.4e-05	5.4e-05	5.4e-05	5.4e-05	5.4e-05	5.4e-05	5.4e-05	5.4e-05	5.4e-05
rxn00285	0.031711	0.031711	0.031711	0.031711	0.031711	0.031711	0.031711	0.031711	0.031711	0.031711	0.031711	0.031711	0.031711	0.031711	0.031711	0.031711	0.031729	0.031711	0.031711	0.031711	0.031711	0.031711	0.031711	0.031711	0.031711	0.031711	0.031711	0.031711	0.031711	0.031711	0.031711	0.031711	0.031711	0.031711	0.031711	0.031711	0.031711	0.031711	0.031711	0.031711	0.031711	0.031711	0.031711	0.031711	0.031711	0.031711	0.031711	0.031711	0.031711
rxn00533	0.715142	0.715142	0.715142	0.715142	0.715142	0.715142	0.715142	0.715142	0.715142	0.715142	0.715142	0.715142	0.715142	0.715142	0.715142	0.715142	0.715546	0.715142	0.715142	0.715142	0.715142	0.715142	0.715142	0.715142	0.715142	0.715142	0.715142	0.715142	0.715142	0.715142	0.715142	0.715142	0.715142	0.715142	0.715142	0.715142	0.715142	0.715142	0.715142	0.715142	0.715142	0.715142	0.715142	0.715142	0.715142	0.715142	0.715142	0.715142	0.715142
rxn05229	0.078698	0.078698	0.078698	0.078698	0.078698	0.078698	0.078698	0.078698	0.078698	0.078698	0.078698	0.078698	0.078698	0.078698	0.078698	0.078698	0.078743	0.078698	0.078698	0.078698	0.078698	0.078698	0.078698	0.078698	0.078698	0.078698	0.078698	0.078698	0.078698	0.078698	0.078698	0.078698	0.078698	0.078698	0.078698	0.078698	0.078698	0.078698	0.078698	0.078698	0.078698	0.078698	0.078698	0.078698	0.078698	0.078698	0.078698	0.078698	0.078698
rxn07456	0.11079	0.11079	0.11079	0.11079	0.11079	0.11079	0.11079	0.11079	0.11079	0.11079	0.11079	0.11079	0.11079	0.332914	0.11079	0.11079	0.110852	0.11079	0.11079	0.11079	0.11079	0.11079	0.11079	0.11079	0.11079	0.11079	0.11079	0.11079	0.11079	0.11079	0.11079	0.11079	0.11079	0.11079	0.11079	0.11079	0.11079	0.11079	0.11079	0.11079	0.11079	0.11079	0.11079	0.11079	0.11079	0.11079	0.11079	0.11079	0.11079
rxn00097	26.1057	24.569	22.448	26.0194	21.2341	25.3926	25.676	25.9279	25.7316	25.3049	25.8536	23.6995	25.7997	25.3042	25.1524	25.4517	25.1232	25.1869	24.847	25.9136	25.9994	26.0725	25.9387	25.7047	24.9984	25.8602	26.1668	24.329	9.02433	25.8794	25.955	25.1661	25.3559	20.3566	26.1597	23.6796	26.1954	25.9896	25.7287	26.0407	24.7919	26.044	25.7333	25.6477	25.1269	25.0473	25.3339	25.6762	25.2872
rxn00139	0.001638	0.001638	0.001638	0.001638	0.001638	0.001638	0.001638	0.001638	0.001638	0.001638	0.001638	0.001638	0.001638	0.001638	0.001638	0.001638	0.001639	0.001638	0.001638	0.001638	0.001638	0.001638	0.001638	0.001638	0.001638	0.001638	0.001638	0.001638	0.001638	0.001638	0.001638	0.001638	0.001638	0.001638	0.001638	0.001638	0.001638	0.001638	0.001638	0.001638	0.001638	0.001638	0.001638	0.001638	0.001638	0.001638	0.001638	0.001638	0.001638
rxn00237	0.083463	0.083463	0.083463	0.083463	0.083463	0.083463	0.083463	0.083463	0.083463	0.083463	0.083463	0.083463	0.083463	0.083463	0.083463	0.083463	0.08351	0.083463	0.083463	0.083463	0.083463	0.083463	0.083463	0.083463	0.083463	0.083463	0.083463	0.083463	0.083463	0.083463	0.083463	0.083463	0.083463	0.083463	0.083463	0.083463	0.083463	0.083463	0.083463	0.083463	0.083463	0.083463	0.083463	0.083463	0.083463	0.083463	0.083463	0.083463	0.083463
rxn00239	0.03843	0.03843	0.03843	0.03843	0.03843	0.03843	0.03843	0.03843	0.03843	0.03843	0.03843	0.03843	0.03843	0.03843	0.03843	0.03843	0.038452	0.03843	0.03843	0.03843	0.03843	0.03843	0.03843	0.03843	0.03843	0.03843	0.03843	0.03843	0.03843	0.03843	0.03843	0.03843	0.03843	0.03843	0.03843	0.03843	0.03843	0.03843	0.03843	0.03843	0.03843	0.03843	0.03843	0.03843	0.03843	0.03843	0.03843	0.03843	0.03843
rxn00832	0.08926	0.08926	0.08926	0.08926	0.08926	0.08926	0.08926	0.08926	0.08926	0.08926	0.08926	0.08926	0.08926	0.08926	0.08926	0.08926	0.08931	0.08926	0.08926	0.08926	0.08926	0.08926	0.08926	0.08926	0.08926	0.08926	0.08926	0.08926	0.08926	0.08926	0.08926	0.08926	0.08926	0.08926	0.08926	0.08926	0.08926	0.08926	0.08926	0.08926	0.08926	0.08926	0.08926	0.08926	0.08926	0.08926	0.08926	0.08926	0.08926
rxn00834	0.038376	0.038376	0.038376	0.038376	0.038376	0.038376	0.038376	0.038376	0.038376	0.038376	0.038376	0.038376	0.038376	0.038376	0.038376	0.038376	0.038398	0.038376	0.038376	0.038376	0.038376	0.038376	0.038376	0.038376	0.038376	0.038376	0.038376	0.038376	0.038376	0.038376	0.038376	0.038376	0.038376	0.038376	0.038376	0.038376	0.038376	0.038376	0.038376	0.038376	0.038376	0.038376	0.038376	0.038376	0.038376	0.038376	0.038376	0.038376	0.038376
rxn00839	0.00639	0.00639	0.00639	0.00639	0.00639	0.00639	0.00639	0.00639	0.00639	0.00639	0.00639	0.00639	0.00639	0.00639	0.00639	0.00639	0.006393	0.00639	0.00639	0.00639	0.00639	0.00639	0.00639	0.00639	0.00639	0.00639	0.00639	0.00639	0.00639	0.00639	0.00639	0.00639	0.00639	0.00639	0.00639	0.00639	0.00639	0.00639	0.00639	0.00639	0.00639	0.00639	0.00639	0.00639	0.00639	0.00639	0.00639	0.00639	0.00639
rxn00916	0.038376	0.038376	0.038376	0.038376	0.038376	0.038376	0.038376	0.038376	0.038376	0.038376	0.038376	0.038376	0.038376	0.038376	0.038376	0.038376	0.038398	0.038376	0.038376	0.038376	0.038376	0.038376	0.038376	0.038376	0.038376	0.038376	0.038376	0.038376	0.038376	0.038376	0.038376	0.038376	0.038376	0.038376	0.038376	0.038376	0.038376	0.038376	0.038376	0.038376	0.038376	0.038376	0.038376	0.038376	0.038376	0.038376	0.038376	0.038376	0.038376
rxn01138	0.001775	0.001775	0.001775	0.001775	0.001775	0.001775	0.001775	0.001775	0.001775	0.001775	0.001775	0.001775	0.001775	0.001775	0.001775	0.001775	0.001776	0.001775	0.001775	0.001775	0.001775	0.001775	0.001775	0.001775	0.001775	0.001775	0.001775	0.001775	0.001775	0.001775	0.001775	0.001775	0.001775	0.001775	0.001775	0.001775	0.001775	0.001775	0.001775	0.001775	0.001775	0.001775	0.001775	0.001775	0.001775	0.001775	0.001775	0.001775	0.001775
rxn01353	0.005851	0.005851	0.005851	0.005851	0.005851	0.005851	0.005851	0.005851	0.005851	0.005851	0.005851	0.005851	0.005851	0.005851	0.005851	0.005851	0.005854	0.005851	0.005851	0.005851	0.005851	0.005851	0.005851	0.005851	0.005851	0.005851	0.005851	0.005851	0.005851	0.005851	0.005851	0.005851	0.005851	0.005851	0.005851	0.005851	0.005851	0.005851	0.005851	0.005851	0.005851	0.005851	0.005851	0.005851	0.005851	0.005851	0.005851	0.005851	0.005851
rxn02895	0.078698	0.078698	0.078698	0.078698	0.078698	0.078698	0.078698	0.078698	0.078698	0.078698	0.078698	0.078698	0.078698	0.078698	0.078698	0.078698	0.078743	0.078698	0.078698	0.078698	0.078698	0.078698	0.078698	0.078698	0.078698	0.078698	0.078698	0.078698	0.078698	0.078698	0.078698	0.078698	0.078698	0.078698	0.078698	0.078698	0.078698	0.078698	0.078698	0.078698	0.078698	0.078698	0.078698	0.078698	0.078698	0.078698	0.078698	0.078698	0.078698
rxn02937	0.078698	0.078698	0.078698	0.078698	0.078698	0.078698	0.078698	0.078698	0.078698	0.078698	0.078698	0.078698	0.078698	0.078698	0.078698	0.078698	0.078743	0.078698	0.078698	0.078698	0.078698	0.078698	0.078698	0.078698	0.078698	0.078698	0.078698	0.078698	0.078698	0.078698	0.078698	0.078698	0.078698	0.078698	0.078698	0.078698	0.078698	0.078698	0.078698	0.078698	0.078698	0.078698	0.078698	0.078698	0.078698	0.078698	0.078698	0.078698	0.078698
rxn03084	0.078698	0.078698	0.078698	0.078698	0.078698	0.078698	0.078698	0.078698	0.078698	0.078698	0.078698	0.078698	0.078698	0.078698	0.078698	0.078698	0.078743	0.078698	0.078698	0.078698	0.078698	0.078698	0.078698	0.078698	0.078698	0.078698	0.078698	0.078698	0.078698	0.078698	0.078698	0.078698	0.078698	0.078698	0.078698	0.078698	0.078698	0.078698	0.078698	0.078698	0.078698	0.078698	0.078698	0.078698	0.078698	0.078698	0.078698	0.078698	0.078698
rxn03136	0.078698	0.078698	0.078698	0.078698	0.078698	0.078698	0.078698	0.078698	0.078698	0.078698	0.078698	0.078698	0.078698	0.078698	0.078698	0.078698	0.078743	0.078698	0.078698	0.078698	0.078698	0.078698	0.078698	0.078698	0.078698	0.078698	0.078698	0.078698	0.078698	0.078698	0.078698	0.078698	0.078698	0.078698	0.078698	0.078698	0.078698	0.078698	0.078698	0.078698	0.078698	0.078698	0.078698	0.078698	0.078698	0.078698	0.078698	0.078698	0.078698
rxn03147	0.078698	0.078698	0.078698	0.078698	0.078698	0.078698	0.078698	0.078698	0.078698	0.078698	0.078698	0.078698	0.078698	0.078698	0.078698	0.078698	0.078743	0.078698	0.078698	0.078698	0.078698	0.078698	0.078698	0.078698	0.078698	0.078698	0.078698	0.078698	0.078698	0.078698	0.078698	0.078698	0.078698	0.078698	0.078698	0.078698	0.078698	0.078698	0.078698	0.078698	0.078698	0.078698	0.078698	0.078698	0.078698	0.078698	0.078698	0.078698	0.078698
rxn05231	0.00639	0.00639	0.00639	0.00639	0.00639	0.00639	0.00639	0.00639	0.00639	0.00639	0.00639	0.00639	0.00639	0.00639	0.00639	0.00639	0.006393	0.00639	0.00639	0.00639	0.00639	0.00639	0.00639	0.00639	0.00639	0.00639	0.00639	0.00639	0.00639	0.00639	0.00639	0.00639	0.00639	0.00639	0.00639	0.00639	0.00639	0.00639	0.00639	0.00639	0.00639	0.00639	0.00639	0.00639	0.00639	0.00639	0.00639	0.00639	0.00639
rxn05233	0.005851	0.005851	0.005851	0.005851	0.005851	0.005851	0.005851	0.005851	0.005851	0.005851	0.005851	0.005851	0.005851	0.005851	0.005851	0.005851	0.005854	0.005851	0.005851	0.005851	0.005851	0.005851	0.005851	0.005851	0.005851	0.005851	0.005851	0.005851	0.005851	0.005851	0.005851	0.005851	0.005851	0.005851	0.005851	0.005851	0.005851	0.005851	0.005851	0.005851	0.005851	0.005851	0.005851	0.005851	0.005851	0.005851	0.005851	0.005851	0.005851
rxn10060	6.8e-05	6.8e-05	6.8e-05	6.8e-05	6.8e-05	6.8e-05	6.8e-05	6.8e-05	6.8e-05	6.8e-05	6.8e-05	6.8e-05	6.8e-05	6.8e-05	6.8e-05	6.8e-05	6.9e-05	6.8e-05	6.8e-05	6.8e-05	6.8e-05	6.8e-05	6.8e-05	6.8e-05	6.8e-05	6.8e-05	6.8e-05	6.8e-05	6.8e-05	6.8e-05	6.8e-05	6.8e-05	6.8e-05	6.8e-05	6.8e-05	6.8e-05	6.8e-05	6.8e-05	6.8e-05	6.8e-05	6.9e-05	6.8e-05	6.8e-05	6.8e-05	6.8e-05	6.8e-05	6.8e-05	6.8e-05	6.8e-05
rxn00800	0.050883	0.050883	0.050883	0.050883	0.050883	0.050883	0.050883	0.050883	0.050883	0.050883	0.050883	0.050883	0.050883	0.050883	0.050883	0.050883	0.050912	0.050883	0.050883	0.050883	0.050883	0.050883	0.050883	0.050883	0.050883	0.050883	0.050883	0.050883	0.050883	0.050883	0.050883	0.050883	0.050883	0.050883	0.050883	0.050883	0.050883	0.050883	0.050883	0.050883	0.050883	0.050883	0.050883	0.050883	0.050883	0.050883	0.050883	0.050883	0.050883
rxn00838	0.050883	0.050883	0.050883	0.050883	0.050883	0.050883	0.050883	0.050883	0.050883	0.050883	0.050883	0.050883	0.050883	0.050883	0.050883	0.050883	0.050912	0.050883	0.050883	0.050883	0.050883	0.050883	0.050883	0.050883	0.050883	0.050883	0.050883	0.050883	0.050883	0.050883	0.050883	0.050883	0.050883	0.050883	0.050883	0.050883	0.050883	0.050883	0.050883	0.050883	0.050883	0.050883	0.050883	0.050883	0.050883	0.050883	0.050883	0.050883	0.050883
rxn03004	0.078698	0.078698	0.078698	0.078698	0.078698	0.078698	0.078698	0.078698	0.078698	0.078698	0.078698	0.078698	0.078698	0.078698	0.078698	0.078698	0.078743	0.078698	0.078698	0.078698	0.078698	0.078698	0.078698	0.078698	0.078698	0.078698	0.078698	0.078698	0.078698	0.078698	0.078698	0.078698	0.078698	0.078698	0.078698	0.078698	0.078698	0.078698	0.078698	0.078698	0.078698	0.078698	0.078698	0.078698	0.078698	0.078698	0.078698	0.078698	0.078698
rxn03137	0.08926	0.08926	0.08926	0.08926	0.08926	0.08926	0.08926	0.08926	0.08926	0.08926	0.08926	0.08926	0.08926	0.08926	0.08926	0.08926	0.08931	0.08926	0.08926	0.08926	0.08926	0.08926	0.08926	0.08926	0.08926	0.08926	0.08926	0.08926	0.08926	0.08926	0.08926	0.08926	0.08926	0.08926	0.08926	0.08926	0.08926	0.08926	0.08926	0.08926	0.08926	0.08926	0.08926	0.08926	0.08926	0.08926	0.08926	0.08926	0.08926
rxn00117	0.138189	0.138189	0.138189	0.138189	0.138189	0.138189	0.138189	0.138189	0.138189	0.138189	0.138189	0.138189	0.138189	0.138189	0.138189	0.138189	0.138268	0.138189	0.138189	0.138189	0.138189	0.138189	0.138189	0.138189	0.138189	0.138189	0.138189	0.138189	0.138189	0.138189	0.138189	0.138189	0.138189	0.138189	0.138189	0.138189	0.138189	0.138189	0.138189	0.138189	0.138189	0.138189	0.138189	0.138189	0.138189	0.138189	0.138189	0.138189	0.138189
rxn00119	0.087993	0.087993	0.087993	0.087993	0.087993	0.087993	0.087993	0.087993	0.087993	0.087993	0.087993	0.087993	0.087993	0.087993	0.087993	0.087993	0.088043	0.087993	0.087993	0.087993	0.087993	0.087993	0.087993	0.087993	0.087993	0.087993	0.087993	0.087993	0.087993	0.087993	0.087993	0.087993	0.087993	0.087993	0.087993	0.087993	0.087993	0.087993	0.087993	0.087993	0.087993	0.087993	0.087993	0.087993	0.087993	0.087993	0.087993	0.087993	0.087993
rxn00364	0.017814	0.017814	0.017814	0.017814	0.017814	0.017814	0.017814	0.017814	0.017814	0.017814	0.017814	0.017814	0.017814	0.017814	0.017814	0.017814	0.017824	0.017814	0.017814	0.017814	0.017814	0.017814	0.017814	0.017814	0.017814	0.017814	0.017814	0.017814	0.017814	0.017814	0.017814	0.017814	0.017814	0.017814	0.017814	0.017814	0.017814	0.017814	0.017814	0.017814	0.017814	0.017814	0.017814	0.017814	0.017814	0.017814	0.017814	0.017814	0.017814
rxn00409	0.01212	0.01212	0.01212	0.01212	0.01212	0.01212	0.01212	0.01212	0.01212	0.01212	0.01212	0.01212	0.01212	0.01212	0.01212	0.01212	0.012127	0.01212	0.01212	0.01212	0.01212	0.01212	0.01212	0.01212	0.01212	0.01212	0.01212	0.01212	0.01212	0.01212	0.01212	0.01212	0.01212	0.01212	0.01212	0.01212	0.01212	0.01212	0.01212	0.01212	0.01212	0.01212	0.01212	0.01212	0.01212	0.01212	0.01212	0.01212	0.01212
rxn00412	0.035972	0.035972	0.035972	0.035972	0.035972	0.035972	0.035972	0.035972	0.035972	0.035972	0.035972	0.035972	0.035972	0.035972	0.035972	0.035972	0.035992	0.035972	0.035972	0.035972	0.035972	0.035972	0.035972	0.035972	0.035972	0.035972	0.035972	0.035972	0.035972	0.035972	0.035972	0.035972	0.035972	0.035972	0.035972	0.035972	0.035972	0.035972	0.035972	0.035972	0.035972	0.035972	0.035972	0.035972	0.035972	0.035972	0.035972	0.035972	0.035972
rxn00710	0.07574	0.07574	0.07574	0.07574	0.07574	0.07574	0.07574	0.07574	0.07574	0.07574	0.07574	0.07574	0.07574	0.07574	0.07574	0.07574	0.075783	0.07574	0.07574	0.07574	0.07574	0.07574	0.07574	0.07574	0.07574	0.07574	0.07574	0.07574	0.07574	0.07574	0.07574	0.07574	0.07574	0.07574	0.07574	0.07574	0.07574	0.07574	0.07574	0.07574	0.07574	0.07574	0.07574	0.07574	0.07574	0.07574	0.07574	0.07574	0.07574
rxn01360	0.07574	0.07574	0.07574	0.07574	0.07574	0.07574	0.07574	0.07574	0.07574	0.07574	0.07574	0.07574	0.07574	0.07574	0.07574	0.07574	0.075783	0.07574	0.07574	0.07574	0.07574	0.07574	0.07574	0.07574	0.07574	0.07574	0.07574	0.07574	0.07574	0.07574	0.07574	0.07574	0.07574	0.07574	0.07574	0.07574	0.07574	0.07574	0.07574	0.07574	0.07574	0.07574	0.07574	0.07574	0.07574	0.07574	0.07574	0.07574	0.07574
rxn01362	0.07574	0.07574	0.07574	0.07574	0.07574	0.07574	0.07574	0.07574	0.07574	0.07574	0.07574	0.07574	0.07574	0.07574	0.07574	0.07574	0.075783	0.07574	0.07574	0.07574	0.07574	0.07574	0.07574	0.07574	0.07574	0.07574	0.07574	0.07574	0.07574	0.07574	0.07574	0.07574	0.07574	0.07574	0.07574	0.07574	0.07574	0.07574	0.07574	0.07574	0.07574	0.07574	0.07574	0.07574	0.07574	0.07574	0.07574	0.07574	0.07574
rxn01465	0.07574	0.07574	0.07574	0.07574	0.07574	0.07574	0.07574	0.07574	0.07574	0.07574	0.07574	0.07574	0.07574	0.07574	0.07574	0.07574	0.075783	0.07574	0.07574	0.07574	0.07574	0.07574	0.07574	0.07574	0.07574	0.07574	0.07574	0.07574	0.07574	0.07574	0.07574	0.07574	0.07574	0.07574	0.07574	0.07574	0.07574	0.07574	0.07574	0.07574	0.07574	0.07574	0.07574	0.07574	0.07574	0.07574	0.07574	0.07574	0.07574
rxn01512	0.00648	0.00648	0.00648	0.00648	0.00648	0.00648	0.00648	0.00648	0.00648	0.00648	0.00648	0.00648	0.00648	0.00648	0.00648	0.00648	0.006484	0.00648	0.00648	0.00648	0.00648	0.00648	0.00648	0.00648	0.00648	0.00648	0.00648	0.00648	0.00648	0.00648	0.00648	0.00648	0.00648	0.00648	0.00648	0.00648	0.00648	0.00648	0.00648	0.00648	0.00648	0.00648	0.00648	0.00648	0.00648	0.00648	0.00648	0.00648	0.00648
rxn01513	0.006412	0.006412	0.006412	0.006412	0.006412	0.006412	0.006412	0.006412	0.006412	0.006412	0.006412	0.006412	0.006412	0.006412	0.006412	0.006412	0.006415	0.006412	0.006412	0.006412	0.006412	0.006412	0.006412	0.006412	0.006412	0.006412	0.006412	0.006412	0.006412	0.006412	0.006412	0.006412	0.006412	0.006412	0.006412	0.006412	0.006412	0.006412	0.006412	0.006412	0.006412	0.006412	0.006412	0.006412	0.006412	0.006412	0.006412	0.006412	0.006412
rxn01517	0.006412	0.006412	0.006412	0.006412	0.006412	0.006412	0.006412	0.006412	0.006412	0.006412	0.006412	0.006412	0.006412	0.006412	0.006412	0.006412	0.006415	0.006412	0.006412	0.006412	0.006412	0.006412	0.006412	0.006412	0.006412	0.006412	0.006412	0.006412	0.006412	0.006412	0.006412	0.006412	0.006412	0.006412	0.006412	0.006412	0.006412	0.006412	0.006412	0.006412	0.006412	0.006412	0.006412	0.006412	0.006412	0.006412	0.006412	0.006412	0.006412
rxn01673	0.005834	0.005834	0.005834	0.005834	0.005834	0.005834	0.005834	0.005834	0.005834	0.005834	0.005834	0.005834	0.005834	0.005834	0.005834	0.005834	0.005837	0.005834	0.005834	0.005834	0.005834	0.005834	0.005834	0.005834	0.005834	0.005834	0.005834	0.005834	0.005834	0.005834	0.005834	0.005834	0.005834	0.005834	0.005834	0.005834	0.005834	0.005834	0.005834	0.005834	0.005834	0.005834	0.005834	0.005834	0.005834	0.005834	0.005834	0.005834	0.005834
rxn05289	0.104536	0.05545	0.072834	0.074242	0.091527	0.096066	0.11011	0.083846	0.05545	0.104725	0.099123	0.070043	0.05545	0.078965	0.062705	0.006381	0.064281	0.0742	0.087827	0.082517	0.05545	0.074026	0.089739	0.05545	0.085573	0.05545	0.087392	0.102425	0.111738	0.088656	0.101099	0.064073	0.098296	0.096123	0.074569	0.077121	0.057656	0	2e-06	0.067642	0.064337	0.075969	0.090449	0.108198	0.087481	0.072155	0.086153	0.085579	0.106711
rxn06075	0.006412	0.006412	0.006412	0.006412	0.006412	0.006412	0.006412	0.006412	0.006412	0.006412	0.006412	0.006412	0.006412	0.006412	0.006412	0.006412	0.006415	0.006412	0.006412	0.006412	0.006412	0.006412	0.006412	0.006412	0.006412	0.006412	0.006412	0.006412	0.006412	0.006412	0.006412	0.006412	0.006412	0.006412	0.006412	0.006412	0.006412	0.006412	0.006412	0.006412	0.006412	0.006412	0.006412	0.006412	0.006412	0.006412	0.006412	0.006412	0.006412
rxn06076	0.005834	0.005834	0.005834	0.005834	0.005834	0.005834	0.005834	0.005834	0.005834	0.005834	0.005834	0.005834	0.005834	0.005834	0.005834	0.005834	0.005837	0.005834	0.005834	0.005834	0.005834	0.005834	0.005834	0.005834	0.005834	0.005834	0.005834	0.005834	0.005834	0.005834	0.005834	0.005834	0.005834	0.005834	0.005834	0.005834	0.005834	0.005834	0.005834	0.005834	0.005834	0.005834	0.005834	0.005834	0.005834	0.005834	0.005834	0.005834	0.005834
rxn01018	0.07574	0.07574	0.07574	0.07574	0.07574	0.07574	0.07574	0.07574	0.07574	0.07574	0.07574	0.07574	0.07574	0.07574	0.07574	0.07574	0.075783	0.07574	0.07574	0.07574	0.07574	0.07574	0.07574	0.07574	0.07574	0.07574	0.07574	0.07574	0.07574	0.07574	0.07574	0.07574	0.07574	0.07574	0.07574	0.07574	0.07574	0.07574	0.07574	0.07574	0.07574	0.07574	0.07574	0.07574	0.07574	0.07574	0.07574	0.07574	0.07574
rxn00011	0	0.001582	0.008311	0	0	0	0.041639	0	0	0.020818	0	0	0.04164	0.008151	0.026538	0.04164	0.026561	0	0.028735	0	0.020148	0	0	0.018171	0.011649	0	0	0.014568	0	0.040629	0	0.026538	0.032509	0	0.006273	0	0	0	1e-05	0	0.039178	0	0.035088	0.004079	0.02082	0.02082	0.027065	0.025215	0.025939
rxn00159	0	0	0	0	0	0	0	0	0	0	0	0	0	0	0	0	0	0	0	0	0	0	0	0	0	0	0	0	0	0	0	0	0	0	0	0	0	0	0	0	0	0	0	0	0	0	0	0	0
rxn00161	0	0	0	0	0	0	0	0	0	0	0	0	0	0	0	0	0	0	0	0	0	0	0	0	0	0	0	0	0	0	0	0.000108	0	0	0	0	0	0	0	0	0	0	0	0	0	0	0	0	0
rxn00500	0.116269	0.081139	0.062076	0.061998	0.098837	0.050864	0.069573	0.101993	0.110563	0.097873	0.105202	0.057282	0.081792	0.083965	0.095244	0.059113	0.098477	0.037225	0.10659	0.066561	0.098382	0.054348	0.055378	0.102445	0.091666	0.091505	0.083371	0.110986	0.032795	0.062438	0.08929	0.100569	0.10612	0.10172	0.102507	0.081669	0.061495	0.006556	0.046127	0.117443	0.102334	0.059367	0.088364	0.121517	0.09478	0.059755	0.126895	0.085702	0.048907
rxn00748	0.116269	0.081139	0.062076	0.061998	0.098837	0.050864	0.069573	0.101993	0.110563	0.097873	0.105202	0.057282	0.081792	0.083965	0.095244	0.059113	0.098477	0.037225	0.10659	0.066561	0.098382	0.054348	0.055378	0.102445	0.091666	0.091505	0.083371	0.110986	0.032795	0.062438	0.08929	0.100569	0.10612	0.10172	0.102507	0.081669	0.061495	0.006556	0.046127	0.117443	0.102334	0.059367	0.088364	0.121517	0.09478	0.059755	0.126895	0.085702	0.048907
rxn01274	0.116269	0.081139	0.062076	0.061998	0.098837	0.050864	0.069573	0.101993	0.110563	0.097873	0.105202	0.057282	0.081792	0.083965	0.095244	0.059113	0.098477	0.037225	0.10659	0.066561	0.098382	0.054348	0.055378	0.102445	0.091666	0.091505	0.083371	0.110986	0.032795	0.062438	0.08929	0.100569	0.10612	0.10172	0.102507	0.081669	0.061495	0.006556	0.046127	0.117443	0.102334	0.059367	0.088364	0.121517	0.09478	0.059755	0.126895	0.085702	0.048907
rxn01834	0.116269	0.081139	0.062076	0.061998	0.098837	0.050864	0.069573	0.101993	0.110563	0.097873	0.105202	0.057282	0.081792	0.083965	0.095244	0.059113	0.098477	0.037225	0.10659	0.066561	0.098382	0.054348	0.055378	0.102445	0.091666	0.091505	0.083371	0.110986	0.032795	0.062438	0.08929	0.100569	0.10612	0.10172	0.102507	0.081669	0.061495	0.006556	0.046127	0.117443	0.102334	0.059367	0.088364	0.121517	0.09478	0.059755	0.126895	0.085702	0.048907
rxn02342	0.04164	0.038001	0.025032	0.04164	0.04164	0.04164	0	0.04164	0.04164	0.006683	0.04164	0.04164	0	0.012632	0.008275	0	0.008275	0	0.012904	0.04164	0.000734	0.04164	0.04164	0.014659	0.002074	0.032808	0.04164	0.027071	0.04164	0.00101	0.04164	0.008275	0	0.04164	0	0	0.04164	0.04164	0	0.04164	0	0	0	0	0	0	0	0	0
rxn05938	0.85653	0.08455	0	0.923347	0.663296	0.976597	0.741336	1.06098	1.00254	0.644736	1.06098	1.06098	0	0.935111	0.210464	0.375164	0.210464	0	0.608524	0	0.905873	0	0.857943	0	0	1.05028	0.950079	0.602947	0	0.897337	0.758915	0.210654	0	1.05276	0.874592	0	1.06098	1.056	0.638256	1.06098	0.172611	0.30041	0	0.317156	0	0.851794	0.911437	0	1.00535
rxn00147	25.6469	22.9531	22.0057	25.6027	20.2784	24.4779	24.937	25.4414	25.263	24.254	25.3341	21.0403	25.1074	24.5869	24.0068	24.4259	23.9973	24.1231	23.4595	25.4791	25.5102	25.6189	25.4131	25.1906	23.7656	25.0889	25.6856	22.4723	8.54146	25.2776	25.4963	24.0417	24.4413	19.7675	25.71	21.3004	25.7194	25.479	24.8401	25.5772	23.5022	25.5796	25.2177	25.0497	23.9107	23.7455	24.2988	25.0394	24.1052
rxn00173	-0.082142	-0.033055	-0.050439	-0.051847	-0.06949	-0.073672	-0.087715	-0.061451	-0.033055	-0.08233	-0.076728	-0.047727	-0.033055	-0.063194	-0.04031	-0.053448	-0.041873	-0.051805	-0.065432	-0.060122	-0.033055	-0.052096	-0.067589	-0.033055	-0.063178	-0.033055	-0.064997	-0.081443	-0.089344	-0.066261	-0.078704	-0.041678	-0.075901	-0.073741	-0.052174	-0.054726	-0.035261	-0.070749	-0.047946	-0.045247	-0.041942	-0.053574	-0.068054	-0.085803	-0.065086	-0.04976	-0.076304	-0.063184	-0.086614
rxn00225	0.082142	0.033055	0.050439	0.051847	0.06949	0.073688	0.087715	0.061451	0.033056	0.08233	0.076728	0.047727	0.033055	0.063194	0.04031	0.053448	0.041873	0.051805	0.065432	0.060122	0.033055	0.052096	0.067589	0.033055	0.063178	0.033055	0.064997	0.081443	0.089344	0.066261	0.078704	0.041699	0.075901	0.073741	0.052174	0.054726	0.035261	0.070749	0.047946	0.045247	0.041942	0.053574	0.068054	0.085803	0.065086	0.04976	0.076304	0.063184	0.086614
rxn00902	0.075282	0.075282	0.075282	0.075282	0.075282	0.075282	0.075282	0.075282	0.075282	0.075282	0.075282	0.075282	0.075282	0.075282	0.075282	0.075282	0.075325	0.075282	0.075282	0.075282	0.075282	0.075282	0.075282	0.075282	0.075282	0.075282	0.075282	0.075282	0.075282	0.075282	0.075282	0.075282	0.075282	0.075282	0.075282	0.075282	0.075282	0.075282	0.075282	0.075282	0.075282	0.075282	0.075282	0.075282	0.075282	0.075282	0.075282	0.075282	0.075282
rxn00278	0.100142	0.098925	0.115465	0.109165	0.098567	0.098542	0.098801	0.099244	0.098796	0.098899	0.100686	0.099044	0.099716	0.099776	0.095425	0.105182	0.098962	0.105898	0.098712	0.097742	0.115002	0.099225	0.097895	0.100837	0.097565	0.09889	0.09837	0.09789	0.098373	0.101475	0.099538	0.099037	0.098583	0.108678	0.09846	0.108149	0.103548	0.098902	0.101141	0.097639	0.100142	0.098554	0.097819	0.09849	0.107241	0.110044	0.099062	0.099186	0.098879
rxn00048	0.000108	0.000108	0.000108	0.000108	0.000108	0.000108	0.000108	0.000108	0.000108	0.000108	0.000108	0.000108	0.000108	0.000108	0.000108	0.000108	0.000109	0.000108	0.000108	0.000108	0.000108	0.000108	0.000108	0.000108	0.000108	0.000108	0.000108	0.000108	0.000108	0.000108	0.000108	0.000108	0.000108	0.000108	0.000108	0.000108	0.000108	0.000108	0.000108	0.000108	0.000108	0.000108	0.000108	0.000108	0.000108	0.000108	0.000108	0.000108	0.000108
rxn00122	5.4e-05	5.4e-05	5.4e-05	5.4e-05	5.4e-05	5.4e-05	5.4e-05	5.4e-05	5.4e-05	5.4e-05	5.4e-05	5.4e-05	5.4e-05	5.4e-05	5.4e-05	5.4e-05	5.4e-05	5.4e-05	5.4e-05	5.4e-05	5.4e-05	5.4e-05	5.4e-05	5.4e-05	5.4e-05	5.4e-05	5.4e-05	5.4e-05	5.4e-05	5.4e-05	5.4e-05	5.4e-05	5.4e-05	5.4e-05	5.4e-05	5.4e-05	5.4e-05	5.4e-05	5.4e-05	5.4e-05	5.4e-05	5.4e-05	5.4e-05	5.4e-05	5.4e-05	5.4e-05	5.4e-05	5.4e-05	5.4e-05
rxn00300	0.000108	0.000108	0.000108	0.000108	0.000108	0.000108	0.000108	0.000108	0.000108	0.000108	0.000108	0.000108	0.000108	0.000108	0.000108	0.000108	0.000109	0.000108	0.000108	0.000108	0.000108	0.000108	0.000108	0.000108	0.000108	0.000108	0.000108	0.000108	0.000108	0.000108	0.000108	0.000108	0.000108	0.000108	0.000108	0.000108	0.000108	0.000108	0.000108	0.000108	0.000108	0.000108	0.000108	0.000108	0.000108	0.000108	0.000108	0.000108	0.000108
rxn00392	5.4e-05	5.4e-05	5.4e-05	5.4e-05	5.4e-05	5.4e-05	5.4e-05	5.4e-05	5.4e-05	5.4e-05	5.4e-05	5.4e-05	5.4e-05	5.4e-05	5.4e-05	5.4e-05	5.4e-05	5.4e-05	5.4e-05	5.4e-05	5.4e-05	5.4e-05	5.4e-05	5.4e-05	5.4e-05	5.4e-05	5.4e-05	5.4e-05	5.4e-05	5.4e-05	5.4e-05	5.4e-05	5.4e-05	5.4e-05	5.4e-05	5.4e-05	5.4e-05	5.4e-05	5.4e-05	5.4e-05	5.4e-05	5.4e-05	5.4e-05	5.4e-05	5.4e-05	5.4e-05	5.4e-05	5.4e-05	5.4e-05
rxn02474	0.000108	0.000108	0.000108	0.000108	0.000108	0.000108	0.000108	0.000108	0.000108	0.000108	0.000108	0.000108	0.000108	0.000108	0.000108	0.000108	0.000109	0.000108	0.000108	0.000108	0.000108	0.000108	0.000108	0.000108	0.000108	0.000108	0.000108	0.000108	0.000108	0.000108	0.000108	0.000108	0.000108	0.000108	0.000108	0.000108	0.000108	0.000108	0.000108	0.000108	0.000108	0.000108	0.000108	0.000108	0.000108	0.000108	0.000108	0.000108	0.000108
rxn02475	0.000108	0.000108	0.000108	0.000108	0.000108	0.000108	0.000108	0.000108	0.000108	0.000108	0.000108	0.000108	0.000108	0.000108	0.000108	0.000108	0.000109	0.000108	0.000108	0.000108	0.000108	0.000108	0.000108	0.000108	0.000108	0.000108	0.000108	0.000108	0.000108	0.000108	0.000108	0.000108	0.000108	0.000108	0.000108	0.000108	0.000108	0.000108	0.000108	0.000108	0.000108	0.000108	0.000108	0.000108	0.000108	0.000108	0.000108	0.000108	0.000108
rxn03080	0.000217	0.000217	0.000217	0.000217	0.000217	0.000217	0.000217	0.000217	0.000217	0.000217	0.000217	0.000217	0.000217	0.000217	0.000217	0.000217	0.000217	0.000217	0.000217	0.000217	0.000217	0.000217	0.000217	0.000217	0.000217	0.000217	0.000217	0.000217	0.000217	0.000217	0.000217	0.000217	0.000217	0.000217	0.000217	0.000217	0.000217	0.000217	0.000217	0.000217	0.000217	0.000217	0.000217	0.000217	0.000217	0.000217	0.000217	0.000217	0.000217
rxn05039	0.000108	0.000108	0.000108	0.000108	0.000108	0.000108	0.000108	0.000108	0.000108	0.000108	0.000108	0.000108	0.000108	0.000108	0.000108	0.000108	0.000109	0.000108	0.000108	0.000108	0.000108	0.000108	0.000108	0.000108	0.000108	0.000108	0.000108	0.000108	0.000108	0.000108	0.000108	0.000108	0.000108	0.000108	0.000108	0.000108	0.000108	0.000108	0.000108	0.000108	0.000108	0.000108	0.000108	0.000108	0.000108	0.000108	0.000108	0.000108	0.000108
rxn05040	0.000217	0.000217	0.000217	0.000217	0.000217	0.000217	0.000217	0.000217	0.000217	0.000217	0.000217	0.000217	0.000217	0.000217	0.000217	0.000217	0.000217	0.000217	0.000217	0.000217	0.000217	0.000217	0.000217	0.000217	0.000217	0.000217	0.000217	0.000217	0.000217	0.000217	0.000217	0.000217	0.000217	0.000217	0.000217	0.000217	0.000217	0.000217	0.000217	0.000217	0.000217	0.000217	0.000217	0.000217	0.000217	0.000217	0.000217	0.000217	0.000217
rxn00213	0.044354	0.044354	0.044354	0.044354	0.044354	0.044354	0.044354	0.044354	0.044354	0.044354	0.044354	0.044354	0.044354	0.044354	0.044354	0.044354	0.044379	0.044354	0.044354	0.044354	0.044354	0.044354	0.044354	0.044354	0.044354	0.044354	0.044354	0.044354	0.044354	0.044354	0.044354	0.044354	0.044354	0.044354	0.044354	0.044354	0.044354	0.044354	0.044354	0.044354	0.044354	0.044354	0.044354	0.044354	0.044354	0.044354	0.044354	0.044354	0.044354
rxn00695	0.255374	0.255374	0.255374	0.255374	0.255374	0.255374	0.255374	0.255374	0.255374	0.255374	0.255374	0.255374	0.255374	0.255374	0.255374	0.255374	0.255519	0.255374	0.255374	0.255374	0.255374	0.255374	0.255374	0.255374	0.255374	0.255374	0.255374	0.255374	0.255374	0.255374	0.255374	0.255374	0.255374	0.255374	0.255374	0.255374	0.255374	0.255374	0.255374	0.255374	0.255374	0.255374	0.255374	0.255374	0.255374	0.255374	0.255374	0.255374	0.255374
rxn13643a	0.051075	0.051075	0.051075	0.051075	0.051075	0.051075	0.051075	0.051075	0.051075	0.051075	0.051075	0.051075	0.051075	0.051075	0.051075	0.051075	0.051104	0.051075	0.051075	0.051075	0.051075	0.051075	0.051075	0.051075	0.051075	0.051075	0.051075	0.051075	0.051075	0.051075	0.051075	0.051075	0.051075	0.051075	0.051075	0.051075	0.051075	0.051075	0.051075	0.051075	0.051075	0.051075	0.051075	0.051075	0.051075	0.051075	0.051075	0.051075	0.051075
rxn13643b	0.051075	0.051075	0.051075	0.051075	0.051075	0.051075	0.051075	0.051075	0.051075	0.051075	0.051075	0.051075	0.051075	0.051075	0.051075	0.051075	0.051104	0.051075	0.051075	0.051075	0.051075	0.051075	0.051075	0.051075	0.051075	0.051075	0.051075	0.051075	0.051075	0.051075	0.051075	0.051075	0.051075	0.051075	0.051075	0.051075	0.051075	0.051075	0.051075	0.051075	0.051075	0.051075	0.051075	0.051075	0.051075	0.051075	0.051075	0.051075	0.051075
rxn13643c	0.051075	0.051075	0.051075	0.051075	0.051075	0.051075	0.051075	0.051075	0.051075	0.051075	0.051075	0.051075	0.051075	0.051075	0.051075	0.051075	0.051104	0.051075	0.051075	0.051075	0.051075	0.051075	0.051075	0.051075	0.051075	0.051075	0.051075	0.051075	0.051075	0.051075	0.051075	0.051075	0.051075	0.051075	0.051075	0.051075	0.051075	0.051075	0.051075	0.051075	0.051075	0.051075	0.051075	0.051075	0.051075	0.051075	0.051075	0.051075	0.051075
rxn00558	0.345997	0.393061	0.381022	0.383856	0.359447	0.370099	0.370826	0.354749	0.369626	0.34589	0.359569	0.394496	0.387621	0.361448	0.366781	0.384375	0.366559	0.400525	0.34615	0.375473	0.376665	0.395967	0.381102	0.364824	0.367154	0.3837	0.368517	0.352104	0.387389	0.380973	0.357557	0.36943	0.34408	0.361845	0.358993	0.362474	0.39459	0.403402	0.389622	0.359776	0.363763	0.375975	0.370207	0.340841	0.350294	0.386624	0.349357	0.362768	0.364264
rxn00704	0.299728	0.299728	0.299728	0.299728	0.299728	0.299728	0.299728	0.299728	0.299728	0.299728	0.299728	0.299728	0.299728	0.299728	0.299728	0.299728	0.299898	0.299728	0.299728	0.299728	0.299728	0.299728	0.299728	0.299728	0.299728	0.299728	0.299728	0.299728	0.299728	0.299728	0.299728	0.299729	0.299728	0.299728	0.299728	0.299728	0.299728	0.299728	0.299728	0.299728	0.299728	0.299728	0.299728	0.299728	0.299728	0.299728	0.299728	0.299728	0.299728
rxn00952	0.013255	0.013255	0.013255	0.013255	0.013255	0.013255	0.013255	0.013255	0.013255	0.013255	0.013255	0.013255	0.013255	0.013255	0.013255	0.013255	0.013262	0.013255	0.013255	0.013255	0.013255	0.013255	0.013255	0.013255	0.013255	0.013255	0.013255	0.013255	0.013255	0.013255	0.013255	0.013255	0.013255	0.013255	0.013255	0.013255	0.013255	0.013255	0.013255	0.013255	0.013255	0.013255	0.013255	0.013255	0.013255	0.013255	0.013255	0.013255	0.013255
rxn01303	0.013255	0.013255	0.013255	0.013255	0.013255	0.013255	0.013255	0.013255	0.013255	0.013255	0.013255	0.013255	0.013255	0.013255	0.013255	0.013255	0.013262	0.013255	0.013255	0.013255	0.013255	0.013255	0.013255	0.013255	0.013255	0.013255	0.013255	0.013255	0.013255	0.013255	0.013255	0.013255	0.013255	0.013255	0.013255	0.013255	0.013255	0.013255	0.013255	0.013255	0.013255	0.013255	0.013255	0.013255	0.013255	0.013255	0.013255	0.013255	0.013255
rxn05239	0.030964	0.030964	0.030964	0.030964	0.030964	0.030964	0.030964	0.030964	0.030964	0.030964	0.030964	0.030964	0.030964	0.030964	0.030964	0.030964	0.030982	0.030964	0.030964	0.030964	0.030964	0.030964	0.030964	0.030964	0.030964	0.030964	0.030964	0.030964	0.030964	0.030964	0.030964	0.030964	0.030964	0.030964	0.030964	0.030964	0.030964	0.030964	0.030964	0.030964	0.030964	0.030964	0.030964	0.030964	0.030964	0.030964	0.030964	0.030964	0.030964
rxn05902	0.020748	0.020748	0.020748	0.020748	0.020748	0.020748	0.020748	0.020748	0.020748	0.020748	0.020748	0.020748	0.020748	0.020748	0.020748	0.020748	0.02076	0.020748	0.020748	0.020748	0.020748	0.020748	0.020748	0.020748	0.020748	0.020748	0.020748	0.020748	0.020748	0.020748	0.020748	0.020748	0.020748	0.020748	0.020748	0.020748	0.020748	0.020748	0.020748	0.020748	0.020748	0.020748	0.020748	0.020748	0.020748	0.020748	0.020748	0.020748	0.020748
rxn00361	0.030964	0.030964	0.030964	0.030964	0.030964	0.030964	0.030964	0.030964	0.030964	0.030964	0.030964	0.030964	0.030964	0.030964	0.030964	0.030964	0.030982	0.030964	0.030964	0.030964	0.030964	0.030964	0.030964	0.030964	0.030964	0.030964	0.030964	0.030964	0.030964	0.030964	0.030964	0.030964	0.030964	0.030964	0.030964	0.030964	0.030964	0.030964	0.030964	0.030964	0.030964	0.030964	0.030964	0.030964	0.030964	0.030964	0.030964	0.030964	0.030964
rxn00379	0.030964	0.030964	0.030964	0.030964	0.030964	0.030964	0.030964	0.030964	0.030964	0.030964	0.030964	0.030964	0.030964	0.030964	0.030964	0.030964	0.030982	0.030964	0.030964	0.030964	0.030964	0.030964	0.030964	0.030964	0.030964	0.030964	0.030964	0.030964	0.030964	0.030964	0.030964	0.030964	0.030964	0.030964	0.030964	0.030964	0.030964	0.030964	0.030964	0.030964	0.030964	0.030964	0.030964	0.030964	0.030964	0.030964	0.030964	0.030964	0.030964
MECDPDH_syn	0.013951	0.013951	0.013951	0.013951	0.013951	0.013951	0.013951	0.013951	0.013951	0.013951	0.013951	0.013951	0.013951	0.013951	0.013951	0.013951	0.013959	0.013951	0.013951	0.013951	0.013951	0.013951	0.013951	0.013951	0.013951	0.013951	0.013951	0.013951	0.013951	0.013951	0.013951	0.013951	0.013951	0.013951	0.013951	0.013951	0.013951	0.013951	0.013951	0.013951	0.013951	0.013951	0.013951	0.013951	0.013951	0.013951	0.013951	0.013951	0.013951
rxn04308a	1.3e-05	1.3e-05	1.3e-05	1.3e-05	1.3e-05	1.3e-05	1.3e-05	1.3e-05	1.3e-05	1.3e-05	1.3e-05	1.3e-05	1.3e-05	1.3e-05	1.3e-05	1.3e-05	1.3e-05	1.3e-05	1.3e-05	1.3e-05	1.3e-05	1.3e-05	1.3e-05	1.3e-05	1.3e-05	1.3e-05	1.3e-05	1.3e-05	1.3e-05	1.3e-05	1.3e-05	1.3e-05	1.3e-05	1.3e-05	1.3e-05	1.3e-05	1.3e-05	1.3e-05	1.3e-05	1.3e-05	1.3e-05	1.3e-05	1.3e-05	1.3e-05	1.3e-05	1.3e-05	1.3e-05	1.3e-05	1.3e-05
rxn04308b	1.3e-05	1.3e-05	1.3e-05	1.3e-05	1.3e-05	1.3e-05	1.3e-05	1.3e-05	1.3e-05	1.3e-05	1.3e-05	1.3e-05	1.3e-05	1.3e-05	1.3e-05	1.3e-05	1.3e-05	1.3e-05	1.3e-05	1.3e-05	1.3e-05	1.3e-05	1.3e-05	1.3e-05	1.3e-05	1.3e-05	1.3e-05	1.3e-05	1.3e-05	1.3e-05	1.3e-05	1.3e-05	1.3e-05	1.3e-05	1.3e-05	1.3e-05	1.3e-05	1.3e-05	1.3e-05	1.3e-05	1.3e-05	1.3e-05	1.3e-05	1.3e-05	1.3e-05	1.3e-05	1.3e-05	1.3e-05	1.3e-05
rxn04308c	1.3e-05	1.3e-05	1.3e-05	1.3e-05	1.3e-05	1.3e-05	1.3e-05	1.3e-05	1.3e-05	1.3e-05	1.3e-05	1.3e-05	1.3e-05	1.3e-05	1.3e-05	1.3e-05	1.3e-05	1.3e-05	1.3e-05	1.3e-05	1.3e-05	1.3e-05	1.3e-05	1.3e-05	1.3e-05	1.3e-05	1.3e-05	1.3e-05	1.3e-05	1.3e-05	1.3e-05	1.3e-05	1.3e-05	1.3e-05	1.3e-05	1.3e-05	1.3e-05	1.3e-05	1.3e-05	1.3e-05	1.3e-05	1.3e-05	1.3e-05	1.3e-05	1.3e-05	1.3e-05	1.3e-05	1.3e-05	1.3e-05
rxn00830	0.003492	0.003492	0.003492	0.003492	0.003492	0.003492	0.003492	0.003492	0.003492	0.003492	0.003492	0.003492	0.003492	0.003492	0.003492	0.003492	0.003494	0.003492	0.003492	0.003492	0.003492	0.003492	0.003492	0.003492	0.003492	0.003492	0.003492	0.003492	0.003492	0.003492	0.003492	0.003492	0.003492	0.003492	0.003492	0.003492	0.003492	0.003492	0.003492	0.003492	0.003492	0.003492	0.003492	0.003492	0.003492	0.003492	0.003492	0.003492	0.003492
rxn01213	0.003492	0.003492	0.003492	0.003492	0.003492	0.003492	0.003492	0.003492	0.003492	0.003492	0.003492	0.003492	0.003492	0.003492	0.003492	0.003492	0.003494	0.003492	0.003492	0.003492	0.003492	0.003492	0.003492	0.003492	0.003492	0.003492	0.003492	0.003492	0.003492	0.003492	0.003492	0.003492	0.003492	0.003492	0.003492	0.003492	0.003492	0.003492	0.003492	0.003492	0.003492	0.003492	0.003492	0.003492	0.003492	0.003492	0.003492	0.003492	0.003492
rxn01466	0.003492	0.003492	0.003492	0.003492	0.003492	0.003492	0.003492	0.003492	0.003492	0.003492	0.003492	0.003492	0.003492	0.003492	0.003492	0.003492	0.003494	0.003492	0.003492	0.003492	0.003492	0.003492	0.003492	0.003492	0.003492	0.003492	0.003492	0.003492	0.003492	0.003492	0.003492	0.003492	0.003492	0.003492	0.003492	0.003492	0.003492	0.003492	0.003492	0.003492	0.003492	0.003492	0.003492	0.003492	0.003492	0.003492	0.003492	0.003492	0.003492
rxn01486	0.003371	0.003371	0.003371	0.003371	0.003371	0.003371	0.003371	0.003371	0.003371	0.003371	0.003371	0.003371	0.003371	0.003371	0.003371	0.003371	0.003373	0.003371	0.003371	0.003371	0.003371	0.003371	0.003371	0.003371	0.003371	0.003371	0.003371	0.003371	0.003371	0.003371	0.003371	0.003371	0.003371	0.003371	0.003371	0.003371	0.003371	0.003371	0.003371	0.003371	0.003371	0.003371	0.003371	0.003371	0.003371	0.003371	0.003371	0.003371	0.003371
2pgctr	0	0	0.016412	0.010853	0	0	0	0	0.000702	0	0.001607	0	0	0.000277	0.001099	0.00578	0	0.008148	0	0.000243	0.015697	0	0	0.002134	0	0	0	0	0	0.002672	0	8e-06	0	0.009883	0	0.008716	0.004473	0	0.001799	0	0	0	0.000689	0	0.008438	0.011129	0	0.000437	0
3pgctr	19.8126	19.9075	19.92	19.91	19.8395	19.9018	19.8622	19.8853	19.9452	19.8124	19.8677	19.9096	19.8989	19.844	19.8564	19.9047	19.8645	19.9461	19.8752	19.872	19.9252	19.9125	19.8828	19.8545	19.8584	19.888	19.8576	19.8348	19.8981	19.8879	19.8357	19.8602	19.8088	20.044	19.8407	19.863	19.9187	19.9274	19.9042	19.8406	19.8481	19.8729	19.863	19.805	19.8381	19.9161	19.8258	19.8471	19.8491
AKGtpp	0	0	0	0	0	0	0	0	0	0	0	0	0	0	0	0	0	0	0	0	0	0	0	0	0	0	0	0	0	0	0	0	0	0	0	0	0	0	0	0	0	0	0	0	0	0	0	0	0
BIOMASStex	0.242854	0.242854	0.242854	0.242854	0.242854	0.242854	0.242854	0.242854	0.242854	0.242854	0.242854	0.242854	0.242854	0.242854	0.242854	0.242854	0.242992	0.242854	0.242854	0.242854	0.242854	0.242854	0.242854	0.242854	0.242854	0.242854	0.242854	0.242854	0.242854	0.242854	0.242854	0.242854	0.242854	0.242854	0.242854	0.242854	0.242854	0.242854	0.242854	0.242854	0.242854	0.242854	0.242854	0.242854	0.242854	0.242854	0.242854	0.242854	0.242854
Biomasstpp	0.242854	0.242854	0.242854	0.242854	0.242854	0.242854	0.242854	0.242854	0.242854	0.242854	0.242854	0.242854	0.242854	0.242854	0.242854	0.242854	0.242992	0.242854	0.242854	0.242854	0.242854	0.242854	0.242854	0.242854	0.242854	0.242854	0.242854	0.242854	0.242854	0.242854	0.242854	0.242854	0.242854	0.242854	0.242854	0.242854	0.242854	0.242854	0.242854	0.242854	0.242854	0.242854	0.242854	0.242854	0.242854	0.242854	0.242854	0.242854	0.242854
CITtpp	0	0	0	0	0	0	0	0	0	0	0	0	0	0	0	0	0	0	0	0	0	0	0	0	0	0	0	0	0	0	0	0	0	0	0	0	0	0	0	0	0	0	0	0	0	0	0	0	0
COBALT2abcpp_syn	0.00079	0.00079	0.00079	0.00079	0.00079	0.00079	0.00079	0.00079	0.00079	0.00079	0.00079	0.00079	0.00079	0.00079	0.00079	0.00079	0.00079	0.00079	0.00079	0.00079	0.00079	0.00079	0.00079	0.00079	0.00079	0.00079	0.00079	0.00079	0.00079	0.00079	0.00079	0.00079	0.00079	0.00079	0.00079	0.00079	0.00079	0.00079	0.00079	0.00079	0.00079	0.00079	0.00079	0.00079	0.00079	0.00079	0.00079	0.00079	0.00079
FUMtpp	0	0	0	0	0	0	0	0	0.005509	0	0.004105	0	0	0	0	0	0	0	0	0	0.001067	0	0	0	0	0	0	0	0	0	0	1e-06	0	0.01	0	0	0	0	0	0	0	0	0	0	0	0	0	0	0
H+ctr	9.90629	9.95373	9.98463	9.97128	9.91974	9.95091	9.93112	9.94265	9.97368	9.90619	9.93626	9.95479	9.94947	9.92244	9.92982	9.96101	9.93226	9.98528	9.93762	9.86052	9.98615	9.95626	9.9414	9.93045	9.9292	9.944	9.92881	9.91742	9.94905	9.94795	9.91785	9.9301	9.90438	10.0368	9.92037	9.94456	9.96607	9.76281	9.95479	9.9203	8.9573	10.2107	9.93255	9.9025	9.93168	9.97474	9.91289	9.92421	9.84789
H+tex	12.0374	11.9883	11.996	12.0017	12.0247	12.0289	12.043	12.0253	11.9599	12.0376	12.0229	12.003	11.9873	12.0183	11.9972	12.0045	11.9982	12.003	12.0311	12.0152	11.9738	12.0073	12.0228	11.9872	12.019	11.9883	12.0202	12.0384	12.0443	12.0202	12.0339	11.9969	12.0311	11.964	12.0067	12.0056	11.9883	12.026	12.0023	12.0003	11.9972	12.0087	12.0227	12.0401	12.0161	11.9994	12.0294	12.0182	12.0419
H2CO3_NAt_syn	10.002	10.002	10.002	10.002	10.002	10.002	10.002	10.002	10.002	10.002	10.002	10.002	10.002	10.002	10.002	10.002	10.002	10.002	10.002	10.002	10.002	10.002	10.002	10.002	10.002	10.002	10.002	10.002	10.002	10.002	10.002	10.002	10.002	10.002	10.002	10.002	10.002	10.002	10.002	10.002	10.002	10.002	10.002	10.002	10.002	10.002	10.002	10.002	10.002
H2Oltr	25.469	26.7554	26.4863	26.1886	26.6005	27.0416	26.3403	26.0731	26.2734	26.4125	26.1782	26.4646	25.7096	25.7274	26.5603	25.7832	26.5787	26.6349	26.1688	26.7923	25.3682	25.6222	26.1588	26.9841	26.6255	25.5666	25.5094	26.7427	26.303	26.0082	25.3545	26.5618	27.3102	26.3545	25.6999	26.6905	25.3237	26.2374	25.7793	25.885	27.0175	25.4073	25.8124	26.531	26.3595	26.5762	26.1378	26.556	26.2653
HCO3ctr	9.90629	9.95373	9.95181	9.94958	9.91974	9.95091	9.93112	9.94265	9.97227	9.90619	9.93304	9.95479	9.94947	9.92188	9.92763	9.94945	9.93226	9.96898	9.93762	10.0117	9.95475	9.95626	9.9414	9.92619	9.9292	9.944	9.92881	9.91742	9.94905	9.9426	9.91785	9.93009	9.90437	10.0171	9.92037	9.92713	9.95712	10.1646	9.95119	9.9203	10.8908	9.66218	9.93117	9.9025	9.91481	9.95248	9.91289	9.92334	10.0012
HCO3tabc	0	0	0	0	0	0	0	0	0	0	0	0	0	0	0	0	0	0	0	0	0	0	0	0	0	0	0	0	0	0	0	0	0	0	0	0	0	0	0	0	0	0	0	0	0	0	0	0	0
HCO3tex	10.002	10.002	10.002	10.002	10.002	10.002	10.002	10.002	10.002	10.002	10.002	10.002	10.002	10.002	10.002	10.002	10.002	10.002	10.002	10.002	10.002	10.002	10.002	10.002	10.002	10.002	10.002	10.002	10.002	10.002	10.002	10.002	10.002	10.002	10.002	10.002	10.002	10.002	10.002	10.002	10.002	10.002	10.002	10.002	10.002	10.002	10.002	10.002	10.002
Kex	0.041091	0.041091	0.041091	0.041091	0.041091	0.041091	0.041091	0.041091	0.041091	0.041091	0.041091	0.041091	0.041091	0.041091	0.041091	0.041091	0.041114	0.041091	0.041091	0.041091	0.041091	0.041091	0.041091	0.041091	0.041091	0.041091	0.041091	0.041091	0.041091	0.041091	0.041091	0.041091	0.041091	0.041091	0.041091	0.041091	0.041091	0.041091	0.041091	0.041091	0.041091	0.041091	0.041091	0.041091	0.041091	0.041091	0.041091	0.041091	0.041091
Ktpp	0.041091	0.041091	0.041091	0.041091	0.041091	0.041091	0.041091	0.041091	0.041091	0.041091	0.041091	0.041091	0.041091	0.041091	0.041091	0.041091	0.041114	0.041091	0.041091	0.041091	0.041091	0.041091	0.041091	0.041091	0.041091	0.041091	0.041091	0.041091	0.041091	0.041091	0.041091	0.041091	0.041091	0.041091	0.041091	0.041091	0.041091	0.041091	0.041091	0.041091	0.041091	0.041091	0.041091	0.041091	0.041091	0.041091	0.041091	0.041091	0.041091
MALtpp	0	0	0	0	0	0	0	0	0.008491	0	2.1e-05	0	0	0	0	0	0	0	0	0	3.2e-05	0	0	0	0	0	0	0	0	0	0	1e-06	0	0.01	0	0	0	0	0	0	0	0	0	0	0	0	0	0	0
Mgtr1	0.000515	0.000515	0.000515	0.000515	0.000515	0.000515	0.000515	0.000515	0.000515	0.000515	0.000515	0.000515	0.000515	0.000515	0.000515	0.000515	0.000516	0.000515	0.000515	0.000515	0.000515	0.000515	0.000515	0.000515	0.000515	0.000515	0.000515	0.000515	0.000515	0.000515	0.000515	0.000515	0.000515	0.000515	0.000515	0.000515	0.000515	0.000515	0.000515	0.000515	0.000515	0.000515	0.000515	0.000515	0.000515	0.000515	0.000515	0.000515	0.000515
NDH1_3u	0.303544	0.856358	0.126804	0	0	0.014685	0	0.1063	0.001632	0.03762	0.000171	5e-06	8.8e-05	0.735954	0	7e-06	0	0.003771	0.83387	0	0	0.000201	0	0.026187	0.074825	0	0	0.139353	0	0.16639	1.18177	0	0	0.000996	0.016613	0.103011	6e-06	0.144516	0	0.253194	0.453541	0.575772	0.745945	0	0.056719	0.009977	0	0	0
NDH1_4pp	0.154296	0	0.727853	0.852208	0.822373	1.49793	0.833751	0.738979	0.87327	0.771196	0.835504	0.857416	0	0.310683	0.830249	0	0.8354	0.867845	0.006383	0.914378	9e-06	0	0.844028	1.38568	0.757004	0.251848	0.194647	0.680702	0.394876	0.678844	0.027639	0.832717	0.782257	0.82998	0.382622	0.726747	0	0.922695	0.02873	0.56974	1.33991	0	0.29384	1.19253	0.02151	0.845138	0.815519	0.825966	0.903861
NO3abcpp	1.57037	1.57037	1.57037	1.57037	1.57037	1.57037	1.57037	1.57037	1.57037	1.57037	1.57037	1.57037	1.57037	1.57037	1.57037	1.57037	1.57126	1.57037	1.57037	1.57037	1.57037	1.57037	1.57037	1.57037	1.57037	1.57037	1.57037	1.57037	1.57037	1.57037	1.57037	1.57037	1.57037	1.57037	1.57037	1.57037	1.57037	1.57037	1.57037	1.57037	1.57037	1.57037	1.57037	1.57037	1.57037	1.57037	1.57037	1.57037	1.57037
O2ctr	0	0	0.016412	0.010853	0	0	0	0	0.000702	0	0.001607	0	0	0.000277	0.001099	0.00578	0	0.008148	0	0.000243	0.015697	0	0	0.002134	0	0	0	0	0	0.002672	0	8e-06	0	0.009883	0	0.008716	0.004473	0	0.001799	0	0	0	0.000689	0	0.008438	0.011129	0	0.000437	0
O2ltr	12.7345	13.3777	13.2431	13.0943	13.3003	13.5208	13.1702	13.0366	13.1367	13.2062	13.0891	13.2323	12.8548	12.8637	13.2802	12.8916	13.2894	13.3174	13.0844	13.3962	12.6841	12.8111	13.0794	13.492	13.3127	12.7833	12.7547	13.3714	13.1515	13.0041	12.6772	13.2809	13.6551	13.1772	12.8499	13.3452	12.6618	13.1187	12.8897	12.9425	13.5087	12.7037	12.9062	13.2655	13.1798	13.2881	13.0689	13.278	13.1327
O2tpp	12.6106	13.2538	13.1028	12.9596	13.1764	13.3969	13.0462	12.9127	13.0121	13.0823	12.9636	13.1084	12.7309	12.7395	13.1552	12.7619	13.1654	13.1854	12.9605	13.272	12.5445	12.6872	12.9555	13.366	13.1888	12.6594	12.6308	13.2474	13.0276	12.8775	12.5533	13.157	13.5312	13.0434	12.726	13.2126	12.5335	12.9948	12.764	12.8186	13.3848	12.5798	12.7816	13.1416	13.0474	13.153	12.945	13.1536	13.0087
PHOtex1	51.5449	55.2235	53.9204	52.377	53.2008	54.1299	53.0107	52.3582	52.5498	53.8233	52.3565	53.7728	52.4107	52.9264	54.3874	52.2654	54.4242	54.202	54.0203	53.9906	50.7318	52.1521	52.3173	55.1477	54.755	51.1329	51.0185	54.8289	53.1348	52.4007	53.1846	54.3906	54.6201	52.6907	51.432	56.2512	50.6471	52.7636	51.5586	52.276	56.4831	52.7403	54.4674	54.4005	53.5364	53.172	52.9518	54.2588	53.0937
PHOtex2	93.4551	89.7765	91.0796	92.623	91.7992	90.8701	91.9893	92.6418	92.4502	91.1767	92.6435	91.2272	92.5893	92.0736	90.6126	92.7346	90.5758	90.798	90.9797	91.0094	94.2682	92.8479	92.6827	89.8523	90.245	93.8671	93.9815	90.1711	91.8652	92.5993	91.8154	90.6094	90.3799	92.3093	93.568	88.7488	94.3529	92.2364	93.4414	92.724	88.5169	92.2597	90.5326	90.5995	91.4636	91.828	92.0482	90.7412	91.9063
PHOtpp1	51.5449	55.2235	53.9204	52.377	53.2008	54.1299	53.0107	52.3582	52.5498	53.8233	52.3565	53.7728	52.4107	52.9264	54.3874	52.2654	54.4242	54.202	54.0203	53.9906	50.7318	52.1521	52.3173	55.1477	54.755	51.1329	51.0185	54.8289	53.1348	52.4007	53.1846	54.3906	54.6201	52.6907	51.432	56.2512	50.6471	52.7636	51.5586	52.276	56.4831	52.7403	54.4674	54.4005	53.5364	53.172	52.9518	54.2588	53.0937
PHOtpp2	93.4551	89.7765	91.0796	92.623	91.7992	90.8701	91.9893	92.6418	92.4502	91.1767	92.6435	91.2272	92.5893	92.0736	90.6126	92.7346	90.5758	90.798	90.9797	91.0094	94.2682	92.8479	92.6827	89.8523	90.245	93.8671	93.9815	90.1711	91.8652	92.5993	91.8154	90.6094	90.3799	92.3093	93.568	88.7488	94.3529	92.2364	93.4414	92.724	88.5169	92.2597	90.5326	90.5995	91.4636	91.828	92.0482	90.7412	91.9063
PYRtpp	0	0	0	0	0	0	0	0	0	0	0	0	0	0	0	0	0	0	0	0	0	0	0	0	0	0	0	0	0	0	0	0	0	0	0	0	0	0	0	0	0	0	0	0	0	0	0	0	0
Rubpctr	9.90629	9.95373	9.96822	9.96043	9.91974	9.95091	9.93112	9.94265	9.97297	9.90619	9.93465	9.95479	9.94947	9.92216	9.92873	9.95523	9.93226	9.97713	9.93762	9.93613	9.97045	9.95626	9.9414	9.92832	9.9292	9.944	9.92881	9.91742	9.94905	9.94528	9.91785	9.93009	9.90437	10.027	9.92037	9.93584	9.96159	9.9637	9.95299	9.9203	9.92406	9.93645	9.93186	9.9025	9.92325	9.96361	9.91289	9.92377	9.92456
rxn05195	0.001655	0.001655	0.001655	0.001655	0.001655	0.001655	0.001655	0.001655	0.001655	0.001655	0.001655	0.001655	0.001655	0.001655	0.001655	0.001655	0.001656	0.001655	0.001655	0.001655	0.001655	0.001655	0.001655	0.001655	0.001655	0.001655	0.001655	0.001655	0.001655	0.001655	0.001655	0.001655	0.001655	0.001655	0.001655	0.001655	0.001655	0.001655	0.001655	0.001655	0.001655	0.001655	0.001655	0.001655	0.001655	0.001655	0.001655	0.001655	0.001655
rxn08061	0	0	0	0	0	0	0	0	0	0	0	0	0	0	0	0	0	0	0	0	0	0	0	0	0	0	0	0	0	0	0	0	0	0	0	0	0	0	0	0	0	0	0	0	0	0	0	0	0
rxn08063	0	0	0	0	0	0	0	0	0	0	0	0	0	0	0	0	0	0	0	0	0	0	0	0	0	0	0	0	0	0	0	0	0	0	0	0	0	0	0	0	0	0	0	0	0	0	0	0	0
rxn08096	0	0	0	0	0	0	0	0	0	0	0	0	0	0	0	0	0	0	0	0	0	0	0	0	0	0	0	0	0	0	0	0	0	0	0	0	0	0	0	0	0	0	0	0	0	0	0	0	0
rxn08217	0	0	0	0	0	0	0	0	0	0	0	0	0	0	0	0	0	0	0	0	0	0	0	0	0	0	0	0	0	0	0	0	0	0	0	0	0	0	0	0	0	0	0	0	0	0	0	0	0
rxn08237	1.19148	1.19148	1.18844	1.19148	1.19148	1.19148	1.19148	1.19068	1.13548	1.19148	1.17498	1.19148	1.18941	1.19148	1.19148	1.18896	1.1865	1.19148	1.19148	1.19148	1.17822	1.19148	1.19148	1.19148	1.19148	1.19148	1.19148	1.19148	1.19082	1.19148	1.19148	1.19146	1.19148	1.07148	1.19005	1.19148	1.19148	1.19148	1.19148	1.19117	1.19148	1.19124	1.19105	1.18967	1.19148	1.19148	1.18717	1.19141	1.19148
rxn08238	0.457839	0.856358	0.854657	0.852208	0.822373	1.51261	0.833751	0.845279	0.874903	0.808815	0.835675	0.857422	8.8e-05	1.04664	0.830249	7e-06	0.8354	0.871616	0.840252	0.914378	9e-06	0.000201	0.844028	1.41187	0.831829	0.251848	0.194647	0.820054	0.394876	0.845234	1.20941	0.832717	0.782257	0.830976	0.399234	0.829758	6e-06	1.06721	0.02873	0.822934	1.79345	0.575772	1.03978	1.19253	0.078229	0.855115	0.815519	0.825966	0.903861
co2diff	0	0	0	0	0	0	0	0	0	0	0	0	0	0	0	0	0	0	0	-0.075857	0	0	0	0	0	0	0	0	0	0	0	0	0	0	0	0	0	-0.200884	0	0	-0.966759	0.274276	0	0	0	0	0	0	-0.076671
h2odiff	0	0	0	0	0	0	0	0	0	0	0	0	0	0	0	0	0	0	0	-0.075857	0	0	0	0	0	0	0	0	0	0	0	0	0	0	0	0	0	-0.200884	0	0	-0.966759	0.274276	0	0	0	0	0	0	-0.076671
rxn08241	0.00079	0.00079	0.00079	0.00079	0.00079	0.00079	0.00079	0.00079	0.00079	0.00079	0.00079	0.00079	0.00079	0.00079	0.00079	0.00079	0.00079	0.00079	0.00079	0.00079	0.00079	0.00079	0.00079	0.00079	0.00079	0.00079	0.00079	0.00079	0.00079	0.00079	0.00079	0.00079	0.00079	0.00079	0.00079	0.00079	0.00079	0.00079	0.00079	0.00079	0.00079	0.00079	0.00079	0.00079	0.00079	0.00079	0.00079	0.00079	0.00079
rxn08472	0.001818	0.001818	0.001818	0.001818	0.001818	0.001818	0.001818	0.001818	0.001818	0.001818	0.001818	0.001818	0.001818	0.001818	0.001818	0.001818	0.001819	0.001818	0.001818	0.001818	0.001818	0.001818	0.001818	0.001818	0.001818	0.001818	0.001818	0.001818	0.001818	0.001818	0.001818	0.001818	0.001818	0.001818	0.001818	0.001818	0.001818	0.001818	0.001818	0.001818	0.001818	0.001818	0.001818	0.001818	0.001818	0.001818	0.001818	0.001818	0.001818
rxn08475	0.001818	0.001818	0.001818	0.001818	0.001818	0.001818	0.001818	0.001818	0.001818	0.001818	0.001818	0.001818	0.001818	0.001818	0.001818	0.001818	0.001819	0.001818	0.001818	0.001818	0.001818	0.001818	0.001818	0.001818	0.001818	0.001818	0.001818	0.001818	0.001818	0.001818	0.001818	0.001818	0.001818	0.001818	0.001818	0.001818	0.001818	0.001818	0.001818	0.001818	0.001818	0.001818	0.001818	0.001818	0.001818	0.001818	0.001818	0.001818	0.001818
rxn08544	0	0	0	0	0	0	0	0	0.005509	0	0.004105	0	0	0	0	0	0	0	0	0	0.001067	0	0	0	0	0	0	0	0	0	0	1e-06	0	0.01	0	0	0	0	0	0	0	0	0	0	0	0	0	0	0
rxn08632	0	0	0	0	0	0	0	0	0	0	0	0	0	0	0	0	0	0	0	0	0	0	0	0	0	0	0	0	0	0	0	2e-06	0	0	0	0	0	0	0	0	0	0	0	0	0	0	0	0	0
rxn08633	0	0	0	0	0	0	0	0	0	0	0	0	0	0	0	0	0	0	0	0	0	0	0	0	0	0	0	0	0	0	0	2e-06	0	0	0	0	0	0	0	0	0	0	0	0	0	0	0	0	0
rxn08686	4.33912	4.33912	4.33683	4.33912	4.33912	4.33912	4.33912	4.33852	4.30263	4.33912	4.33085	4.33912	4.33756	4.33912	4.33912	4.33723	4.33592	4.33912	4.33912	4.33912	4.33024	4.33912	4.33912	4.33912	4.33912	4.33912	4.33912	4.33912	4.33862	4.33912	4.33912	4.3391	4.33912	4.25912	4.33804	4.33912	4.33912	4.33912	4.33912	4.33889	4.33912	4.33894	4.3388	4.33776	4.33912	4.33912	4.33588	4.33906	4.33912
rxn08687	-4.18428	-2.8979	-3.20291	-3.48637	-3.05279	-2.61173	-3.31301	-3.58099	-3.42882	-3.24083	-3.4948	-3.18874	-3.94573	-3.92649	-3.09519	-3.88418	-3.0857	-3.03472	-3.48453	-2.86146	-4.32969	-4.0311	-3.49455	-2.67348	-3.02786	-4.08673	-4.14393	-2.9106	-3.35103	-3.65045	-4.29886	-3.09155	-2.34315	-3.4286	-3.95488	-2.98029	-4.33858	-3.41588	-3.87759	-3.7686	-2.63583	-4.24623	-3.84275	-3.12413	-3.31067	-3.0994	-3.51982	-3.09827	-3.388
rxn08868	0	0	0	0	0	0	0	0	0.008491	0	2.1e-05	0	0	0	0	0	0	0	0	0	3.2e-05	0	0	0	0	0	0	0	0	0	0	1e-06	0	0.01	0	0	0	0	0	0	0	0	0	0	0	0	0	0	0
rxn08922	0.002646	0.002646	0.002646	0.002646	0.002646	0.002646	0.002646	0.002646	0.002646	0.002646	0.002646	0.002646	0.002646	0.002646	0.002646	0.002646	0.002648	0.002646	0.002646	0.002646	0.002646	0.002646	0.002646	0.002646	0.002646	0.002646	0.002646	0.002646	0.002646	0.002646	0.002646	0.002646	0.002646	0.002646	0.002646	0.002646	0.002646	0.002646	0.002646	0.002646	0.002646	0.002646	0.002646	0.002646	0.002646	0.002646	0.002646	0.002646	0.002646
rxn08923	0.002132	0.002132	0.002132	0.002132	0.002132	0.002132	0.002132	0.002132	0.002132	0.002132	0.002132	0.002132	0.002132	0.002132	0.002132	0.002132	0.002132	0.002132	0.002132	0.002132	0.002132	0.002132	0.002132	0.002132	0.002132	0.002132	0.002132	0.002132	0.002132	0.002132	0.002132	0.002132	0.002132	0.002132	0.002132	0.002132	0.002132	0.002132	0.002132	0.002132	0.002132	0.002132	0.002132	0.002132	0.002132	0.002132	0.002132	0.002132	0.002132
rxn08951	0.000736	0.000736	0.000736	0.000736	0.000736	0.000736	0.000736	0.000736	0.000736	0.000736	0.000736	0.000736	0.000736	0.000736	0.000736	0.000736	0.000736	0.000736	0.000736	0.000736	0.000736	0.000736	0.000736	0.000736	0.000736	0.000736	0.000736	0.000736	0.000736	0.000736	0.000736	0.000736	0.000736	0.000736	0.000736	0.000736	0.000736	0.000736	0.000736	0.000736	0.000736	0.000736	0.000736	0.000736	0.000736	0.000736	0.000736	0.000736	0.000736
rxn08952	0.000736	0.000736	0.000736	0.000736	0.000736	0.000736	0.000736	0.000736	0.000736	0.000736	0.000736	0.000736	0.000736	0.000736	0.000736	0.000736	0.000736	0.000736	0.000736	0.000736	0.000736	0.000736	0.000736	0.000736	0.000736	0.000736	0.000736	0.000736	0.000736	0.000736	0.000736	0.000736	0.000736	0.000736	0.000736	0.000736	0.000736	0.000736	0.000736	0.000736	0.000736	0.000736	0.000736	0.000736	0.000736	0.000736	0.000736	0.000736	0.000736
rxn08955	0.000736	0.000736	0.000736	0.000736	0.000736	0.000736	0.000736	0.000736	0.000736	0.000736	0.000736	0.000736	0.000736	0.000736	0.000736	0.000736	0.000736	0.000736	0.000736	0.000736	0.000736	0.000736	0.000736	0.000736	0.000736	0.000736	0.000736	0.000736	0.000736	0.000736	0.000736	0.000736	0.000736	0.000736	0.000736	0.000736	0.000736	0.000736	0.000736	0.000736	0.000736	0.000736	0.000736	0.000736	0.000736	0.000736	0.000736	0.000736	0.000736
rxn08956	0.000736	0.000736	0.000736	0.000736	0.000736	0.000736	0.000736	0.000736	0.000736	0.000736	0.000736	0.000736	0.000736	0.000736	0.000736	0.000736	0.000736	0.000736	0.000736	0.000736	0.000736	0.000736	0.000736	0.000736	0.000736	0.000736	0.000736	0.000736	0.000736	0.000736	0.000736	0.000736	0.000736	0.000736	0.000736	0.000736	0.000736	0.000736	0.000736	0.000736	0.000736	0.000736	0.000736	0.000736	0.000736	0.000736	0.000736	0.000736	0.000736
rxn08984	10.0011	10.0011	10.0011	10.0011	10.0011	10.0011	10.0011	10.0011	10.0011	10.0011	10.0011	10.0011	10.0011	10.0011	10.0011	10.0011	10.0011	10.0011	10.0011	10.0011	10.0011	10.0011	10.0011	10.0011	10.0011	10.0011	10.0011	10.0011	10.0011	10.0011	10.0011	10.0011	10.0011	10.0011	10.0011	10.0011	10.0011	10.0011	10.0011	10.0011	10.0011	10.0011	10.0011	10.0011	10.0011	10.0011	10.0011	10.0011	10.0011
rxn08985	0.00092	0.00092	0.00092	0.00092	0.00092	0.00092	0.00092	0.00092	0.00092	0.00092	0.00092	0.00092	0.00092	0.00092	0.00092	0.00092	0.00092	0.00092	0.00092	0.00092	0.00092	0.00092	0.00092	0.00092	0.00092	0.00092	0.00092	0.00092	0.00092	0.00092	0.00092	0.00092	0.00092	0.00092	0.00092	0.00092	0.00092	0.00092	0.00092	0.00092	0.00092	0.00092	0.00092	0.00092	0.00092	0.00092	0.00092	0.00092	0.00092
rxn09005	1.57037	1.57037	1.57037	1.57037	1.57037	1.57037	1.57037	1.57037	1.57037	1.57037	1.57037	1.57037	1.57037	1.57037	1.57037	1.57037	1.57126	1.57037	1.57037	1.57037	1.57037	1.57037	1.57037	1.57037	1.57037	1.57037	1.57037	1.57037	1.57037	1.57037	1.57037	1.57037	1.57037	1.57037	1.57037	1.57037	1.57037	1.57037	1.57037	1.57037	1.57037	1.57037	1.57037	1.57037	1.57037	1.57037	1.57037	1.57037	1.57037
rxn09031	12.5332	12.5332	12.5359	12.5332	12.5332	12.5332	12.5332	12.5339	12.5752	12.5332	12.5456	12.5332	12.535	12.5332	12.5332	12.5354	12.5403	12.5332	12.5332	12.5332	12.5442	12.5332	12.5332	12.5332	12.5332	12.5332	12.5332	12.5332	12.5338	12.5332	12.5332	12.5332	12.5332	12.6282	12.5344	12.5332	12.5332	12.5332	12.5332	12.5335	12.5332	12.5334	12.5336	12.5348	12.5332	12.5332	12.537	12.5333	12.5332
rxn09121	0.16873	0.16873	0.16873	0.16873	0.16873	0.16873	0.16873	0.16873	0.16873	0.16873	0.16873	0.16873	0.16873	0.16873	0.16873	0.16873	0.168824	0.16873	0.16873	0.16873	0.16873	0.16873	0.16873	0.16873	0.16873	0.16873	0.16873	0.16873	0.16873	0.16873	0.16873	0.16873	0.16873	0.16873	0.16873	0.16873	0.16873	0.16873	0.16873	0.16873	0.16873	0.16873	0.16873	0.16873	0.16873	0.16873	0.16873	0.16873	0.16873
rxn09122	0.16873	0.16873	0.16873	0.16873	0.16873	0.16873	0.16873	0.16873	0.16873	0.16873	0.16873	0.16873	0.16873	0.16873	0.16873	0.16873	0.168824	0.16873	0.16873	0.16873	0.16873	0.16873	0.16873	0.16873	0.16873	0.16873	0.16873	0.16873	0.16873	0.16873	0.16873	0.16873	0.16873	0.16873	0.16873	0.16873	0.16873	0.16873	0.16873	0.16873	0.16873	0.16873	0.16873	0.16873	0.16873	0.16873	0.16873	0.16873	0.16873
rxn09218	0	0	0	0	0	0	0	0	0	0	0	0	0	0	0	0	0	0	0	0	0	0	0	0	0	0	0	0	0	0	0	0	0	0	0	0	0	0	0	0	0	0	0	0	0	0	0	0	0
rxn09261	0.031884	0.031884	0.031884	0.031884	0.031884	0.031884	0.031884	0.031884	0.031884	0.031884	0.031884	0.031884	0.031884	0.031884	0.031884	0.031884	0.031902	0.031884	0.031884	0.031884	0.031884	0.031884	0.031884	0.031884	0.031884	0.031884	0.031884	0.031884	0.031884	0.031884	0.031884	0.031884	0.031884	0.031884	0.031884	0.031884	0.031884	0.031884	0.031884	0.031884	0.031884	0.031884	0.031884	0.031884	0.031884	0.031884	0.031884	0.031884	0.031884
rxn09271	0	0	0.000762	0	0	0	0	0.000201	0	0	0	0	0.000518	0	0	0.000631	0	0	0	0	0.002216	0	0	0	0	0	0	0	0.000167	0	0	1e-06	0	0.01	0.000359	0	0	0	0	7.8e-05	0	6e-05	0.000107	0.000454	0	0	0.001079	1.8e-05	0
rxn09276	0.031884	0.031884	0.031884	0.031884	0.031884	0.031884	0.031884	0.031884	0.031884	0.031884	0.031884	0.031884	0.031884	0.031884	0.031884	0.031884	0.031902	0.031884	0.031884	0.031884	0.031884	0.031884	0.031884	0.031884	0.031884	0.031884	0.031884	0.031884	0.031884	0.031884	0.031884	0.031884	0.031884	0.031884	0.031884	0.031884	0.031884	0.031884	0.031884	0.031884	0.031884	0.031884	0.031884	0.031884	0.031884	0.031884	0.031884	0.031884	0.031884
rxn09390	0.000731	0.000731	0.000731	0.000731	0.000731	0.000731	0.000731	0.000731	0.000731	0.000731	0.000731	0.000731	0.000731	0.000731	0.000731	0.000731	0.000731	0.000731	0.000731	0.000731	0.000731	0.000731	0.000731	0.000731	0.000731	0.000731	0.000731	0.000731	0.000731	0.000731	0.000731	0.000731	0.000731	0.000731	0.000731	0.000731	0.000731	0.000731	0.000731	0.000731	0.000731	0.000731	0.000731	0.000731	0.000731	0.000731	0.000731	0.000731	0.000731
rxn09392	0.000731	0.000731	0.000731	0.000731	0.000731	0.000731	0.000731	0.000731	0.000731	0.000731	0.000731	0.000731	0.000731	0.000731	0.000731	0.000731	0.000731	0.000731	0.000731	0.000731	0.000731	0.000731	0.000731	0.000731	0.000731	0.000731	0.000731	0.000731	0.000731	0.000731	0.000731	0.000731	0.000731	0.000731	0.000731	0.000731	0.000731	0.000731	0.000731	0.000731	0.000731	0.000731	0.000731	0.000731	0.000731	0.000731	0.000731	0.000731	0.000731
rxn10447	0.001096	0.001096	0.001096	0.001096	0.001096	0.001096	0.001096	0.001096	0.001096	0.001096	0.001096	0.001096	0.001096	0.001096	0.001096	0.001096	0.001096	0.001096	0.001096	0.001096	0.001096	0.001096	0.001096	0.001096	0.001096	0.001096	0.001096	0.001096	0.001096	0.001096	0.001096	0.001096	0.001096	0.001096	0.001096	0.001096	0.001096	0.001096	0.001096	0.001096	0.001096	0.001096	0.001096	0.001096	0.001096	0.001096	0.001096	0.001096	0.001096
rxn10481	0.000731	0.000731	0.000731	0.000731	0.000731	0.000731	0.000731	0.000731	0.000731	0.000731	0.000731	0.000731	0.000731	0.000731	0.000731	0.000731	0.000731	0.000731	0.000731	0.000731	0.000731	0.000731	0.000731	0.000731	0.000731	0.000731	0.000731	0.000731	0.000731	0.000731	0.000731	0.000731	0.000731	0.000731	0.000731	0.000731	0.000731	0.000731	0.000731	0.000731	0.000731	0.000731	0.000731	0.000731	0.000731	0.000731	0.000731	0.000731	0.000731
SUCCtpp	0	0	0.000762	0	0	0	0	0.000201	0	0	0	0	0.000518	0	0	0.000631	0	0	0	0	0.002216	0	0	0	0	0	0	0	0.000167	0	0	1e-06	0	0.01	0.000359	0	0	0	0	7.8e-05	0	6e-05	0.000107	0.000454	0	0	0.001079	1.8e-05	0
rxn03236	0	0	0	0	0	0	0	0	0	0	0	0	0	0	0	0	0	0	0	0	0	0	0	0	0	0	0	0	0	0	0	0	0	0	0	0	0	0	0	0	0	0	0	0	0	0	0	0	0
rxn04989	0	0	0	0	0	0	0	0	0	0	0	0	0	0	0	0	0	0	0	0	0	0	0	0	0	0	0	0	0	0	0	0	0	0	0	0	0	0	0	0	0	0	0	0	0	0	0	0	0
rxn01827	0.000125	0.000125	0.000125	0.000125	0.000125	0.000125	0.000125	0.000125	0.000125	0.000125	0.000125	0.000125	0.000125	0.000125	0.000125	0.000125	0.000125	0.000125	0.000125	0.000125	0.000125	0.000125	0.000125	0.000125	0.000125	0.000125	0.000125	0.000125	0.000125	0.000125	0.000125	0.000125	0.000125	0.000125	0.000125	0.000125	0.000125	0.000125	0.000125	0.000125	0.000125	0.000125	0.000125	0.000125	0.000125	0.000125	0.000125	0.000125	0.000125
rxn01682	0.004006	0.004006	0.004006	0.004006	0.004006	0.004006	0.004006	0.004006	0.004006	0.004006	0.004006	0.004006	0.004006	0.004006	0.004006	0.004006	0.004006	0.004006	0.004006	0.004006	0.004006	0.004006	0.004006	0.004006	0.004006	0.004006	0.004006	0.004006	0.004006	0.004006	0.004006	0.004006	0.004006	0.004006	0.004006	0.004006	0.004006	0.004006	0.004006	0.004006	0.004006	0.004006	0.004006	0.004006	0.004006	0.004006	0.004006	0.004006	0.004006
rxn04673	0.000399	0.000399	0.000399	0.000399	0.000399	0.000399	0.000399	0.000399	0.000399	0.000399	0.000399	0.000399	0.000399	0.000399	0.000399	0.000399	0.0004	0.000399	0.000399	0.000399	0.000399	0.000399	0.000399	0.000399	0.000399	0.000399	0.000399	0.000399	0.000399	0.000399	0.000399	0.000399	0.000399	0.000399	0.000399	0.000399	0.000399	0.000399	0.000399	0.000399	0.000399	0.000399	0.000399	0.000399	0.000399	0.000399	0.000399	0.000399	0.000399
rxn07331	0.000125	0.000125	0.000125	0.000125	0.000125	0.000125	0.000125	0.000125	0.000125	0.000125	0.000125	0.000125	0.000125	0.000125	0.000125	0.000125	0.000125	0.000125	0.000125	0.000125	0.000125	0.000125	0.000125	0.000125	0.000125	0.000125	0.000125	0.000125	0.000125	0.000125	0.000125	0.000125	0.000125	0.000125	0.000125	0.000125	0.000125	0.000125	0.000125	0.000125	0.000125	0.000125	0.000125	0.000125	0.000125	0.000125	0.000125	0.000125	0.000125
rxn02831	0.000399	0.000399	0.000399	0.000399	0.000399	0.000399	0.000399	0.000399	0.000399	0.000399	0.000399	0.000399	0.000399	0.000399	0.000399	0.000399	0.0004	0.000399	0.000399	0.000399	0.000399	0.000399	0.000399	0.000399	0.000399	0.000399	0.000399	0.000399	0.000399	0.000399	0.000399	0.000399	0.000399	0.000399	0.000399	0.000399	0.000399	0.000399	0.000399	0.000399	0.000399	0.000399	0.000399	0.000399	0.000399	0.000399	0.000399	0.000399	0.000399
rxn02832	0.000399	0.000399	0.000399	0.000399	0.000399	0.000399	0.000399	0.000399	0.000399	0.000399	0.000399	0.000399	0.000399	0.000399	0.000399	0.000399	0.0004	0.000399	0.000399	0.000399	0.000399	0.000399	0.000399	0.000399	0.000399	0.000399	0.000399	0.000399	0.000399	0.000399	0.000399	0.000399	0.000399	0.000399	0.000399	0.000399	0.000399	0.000399	0.000399	0.000399	0.000399	0.000399	0.000399	0.000399	0.000399	0.000399	0.000399	0.000399	0.000399
rxn04674	0.000399	0.000399	0.000399	0.000399	0.000399	0.000399	0.000399	0.000399	0.000399	0.000399	0.000399	0.000399	0.000399	0.000399	0.000399	0.000399	0.0004	0.000399	0.000399	0.000399	0.000399	0.000399	0.000399	0.000399	0.000399	0.000399	0.000399	0.000399	0.000399	0.000399	0.000399	0.000399	0.000399	0.000399	0.000399	0.000399	0.000399	0.000399	0.000399	0.000399	0.000399	0.000399	0.000399	0.000399	0.000399	0.000399	0.000399	0.000399	0.000399
rxn01258	0.000399	0.000399	0.000399	0.000399	0.000399	0.000399	0.000399	0.000399	0.000399	0.000399	0.000399	0.000399	0.000399	0.000399	0.000399	0.000399	0.0004	0.000399	0.000399	0.000399	0.000399	0.000399	0.000399	0.000399	0.000399	0.000399	0.000399	0.000399	0.000399	0.000399	0.000399	0.000399	0.000399	0.000399	0.000399	0.000399	0.000399	0.000399	0.000399	0.000399	0.000399	0.000399	0.000399	0.000399	0.000399	0.000399	0.000399	0.000399	0.000399
rxn00405	0.009718	0.009718	0.009718	0.009718	0.009718	0.009718	0.009718	0.009718	0.009718	0.009718	0.009718	0.009718	0.009718	0.009718	0.009718	0.009718	0.009723	0.009718	0.009718	0.009718	0.009718	0.009718	0.009718	0.009718	0.009718	0.009718	0.009718	0.009718	0.009718	0.009718	0.009718	0.009718	0.009718	0.009718	0.009718	0.009718	0.009718	0.009718	0.009718	0.009718	0.009718	0.009718	0.009718	0.009718	0.009718	0.009718	0.009718	0.009718	0.009718
rxn00858	0.009718	0.009718	0.009718	0.009718	0.009718	0.009718	0.009718	0.009718	0.009718	0.009718	0.009718	0.009718	0.009718	0.009718	0.009718	0.009718	0.009723	0.009718	0.009718	0.009718	0.009718	0.009718	0.009718	0.009718	0.009718	0.009718	0.009718	0.009718	0.009718	0.009718	0.009718	0.009718	0.009718	0.009718	0.009718	0.009718	0.009718	0.009718	0.009718	0.009718	0.009718	0.009718	0.009718	0.009718	0.009718	0.009718	0.009718	0.009718	0.009718
rxn01636	0.073455	0.073455	0.073455	0.073455	0.073455	0.073455	0.073455	0.073455	0.073455	0.073455	0.073455	0.073455	0.073455	0.073455	0.073455	0.073455	0.073496	0.073455	0.073455	0.073455	0.073455	0.073455	0.073455	0.073455	0.073455	0.073455	0.073455	0.073455	0.073455	0.073455	0.073455	0.073455	0.073455	0.073455	0.073455	0.073455	0.073455	0.073455	0.073455	0.073455	0.073455	0.073455	0.073455	0.073455	0.073455	0.073455	0.073455	0.073455	0.073455
rxn01637	0.073455	0.073455	0.073455	0.073455	0.073455	0.073455	0.073455	0.073455	0.073455	0.073455	0.073455	0.073455	0.073455	0.073455	0.073455	0.073455	0.073496	0.073455	0.073455	0.073455	0.073455	0.073455	0.073455	0.073455	0.073455	0.073455	0.073455	0.073455	0.073455	0.073455	0.073455	0.073455	0.073455	0.073455	0.073455	0.073455	0.073455	0.073455	0.073455	0.073455	0.073455	0.073455	0.073455	0.073455	0.073455	0.073455	0.073455	0.073455	0.073455
rxn01917	0.073455	0.073455	0.073455	0.073455	0.073455	0.073455	0.073455	0.073455	0.073455	0.073455	0.073455	0.073455	0.073455	0.073455	0.073455	0.073455	0.073496	0.073455	0.073455	0.073455	0.073455	0.073455	0.073455	0.073455	0.073455	0.073455	0.073455	0.073455	0.073455	0.073455	0.073455	0.073455	0.073455	0.073455	0.073455	0.073455	0.073455	0.073455	0.073455	0.073455	0.073455	0.073455	0.073455	0.073455	0.073455	0.073455	0.073455	0.073455	0.073455
rxn02465	0.073455	0.073455	0.073455	0.073455	0.073455	0.073455	0.073455	0.073455	0.073455	0.073455	0.073455	0.073455	0.073455	0.073455	0.073455	0.073455	0.073496	0.073455	0.073455	0.073455	0.073455	0.073455	0.073455	0.073455	0.073455	0.073455	0.073455	0.073455	0.073455	0.073455	0.073455	0.073455	0.073455	0.073455	0.073455	0.073455	0.073455	0.073455	0.073455	0.073455	0.073455	0.073455	0.073455	0.073455	0.073455	0.073455	0.073455	0.073455	0.073455
rxn00394	0	0	0	0	0	0	0	0	0	0	0	0	0	0.222124	0	0	0	0	0	0	0	0	0	0	0	0	0	0	0	0	0	0	0	0	0	0	0	0	0	0	0	0	0	0	0	0	0	0	0
rxn01019	0.03505	0.03505	0.03505	0.03505	0.03505	0.03505	0.03505	0.03505	0.03505	0.03505	0.03505	0.03505	0.03505	0.257174	0.03505	0.03505	0.03507	0.03505	0.03505	0.03505	0.03505	0.03505	0.03505	0.03505	0.03505	0.03505	0.03505	0.03505	0.03505	0.03505	0.03505	0.03505	0.03505	0.03505	0.03505	0.03505	0.03505	0.03505	0.03505	0.03505	0.03505	0.03505	0.03505	0.03505	0.03505	0.03505	0.03505	0.03505	0.03505
rxn00802	0.125084	0.875312	0.106574	0.083006	0.422194	0.53306	0.405322	0.112804	0.13498	0.717256	0.185803	1.13511	0.239301	0.355034	0.574656	0.531457	0.582083	0.267534	0.714315	0.100815	0.155564	0.119918	0.191877	0.171707	0.535698	0.228162	0.136803	1.14606	0.149191	0.268107	0.124936	0.580739	0.494997	0.255449	0.115969	1.29296	0.14231	0.17691	0.441558	0.12981	0.62878	0.130701	0.181906	0.264335	0.662882	0.600828	0.513439	0.303159	0.66266
rxn01434	0.125084	0.875312	0.106574	0.083006	0.422194	0.53306	0.405322	0.112804	0.13498	0.717256	0.185803	1.13511	0.239301	0.355034	0.574656	0.531457	0.582083	0.267534	0.714315	0.100815	0.155564	0.119918	0.191877	0.171707	0.535698	0.228162	0.136803	1.14606	0.149191	0.268107	0.124936	0.580739	0.494997	0.255449	0.115969	1.29296	0.14231	0.17691	0.441558	0.12981	0.62878	0.130701	0.181906	0.264335	0.662882	0.600828	0.513439	0.303159	0.66266
rxn00101	0.009718	0.009718	0.009718	0.009718	0.009718	0.009718	0.009718	0.009718	0.009718	0.009718	0.009718	0.009718	0.009718	0.231841	0.009718	0.009718	0.009723	0.009718	0.009718	0.009718	0.009718	0.009718	0.009718	0.009718	0.009718	0.009718	0.009718	0.009718	0.009718	0.009718	0.009718	0.009718	0.009718	0.009718	0.009718	0.009718	0.009718	0.009718	0.009718	0.009718	0.009718	0.009718	0.009718	0.009718	0.009718	0.009718	0.009718	0.009718	0.009718
rxn08043	0	0.002056	0.008298	0	0	0	0	0	0	0.014138	0	0	0	0.020857	0.006828	0	0.006828	0.04164	0	0	0.020758	0	0	0.008809	0.027917	0.008831	0	0	0	0	0	0.006828	0.00913	0	0.035367	0.04164	0	0	0.04163	0	0.002461	0.04164	0.006551	0.037561	0.02082	0.02082	0.014575	0.016425	0.015701
rxn08764	0.04164	0.04164	0.04164	0.04164	0.04164	0.04164	0.04164	0.04164	0.04164	0.04164	0.04164	0.04164	0.04164	0.04164	0.04164	0.04164	0.041663	0.04164	0.04164	0.04164	0.04164	0.04164	0.04164	0.04164	0.04164	0.04164	0.04164	0.04164	0.04164	0.04164	0.04164	0.04164	0.04164	0.04164	0.04164	0.04164	0.04164	0.04164	0.04164	0.04164	0.04164	0.04164	0.04164	0.04164	0.04164	0.04164	0.04164	0.04164	0.04164
rxn02789	0.075282	0.075282	0.075282	0.075282	0.075282	0.075282	0.075282	0.075282	0.075282	0.075282	0.075282	0.075282	0.075282	0.075282	0.075282	0.075282	0.075325	0.075282	0.075282	0.075282	0.075282	0.075282	0.075282	0.075282	0.075282	0.075282	0.075282	0.075282	0.075282	0.075282	0.075282	0.075282	0.075282	0.075282	0.075282	0.075282	0.075282	0.075282	0.075282	0.075282	0.075282	0.075282	0.075282	0.075282	0.075282	0.075282	0.075282	0.075282	0.075282
rxn02811	0.075282	0.075282	0.075282	0.075282	0.075282	0.075282	0.075282	0.075282	0.075282	0.075282	0.075282	0.075282	0.075282	0.075282	0.075282	0.075282	0.075325	0.075282	0.075282	0.075282	0.075282	0.075282	0.075282	0.075282	0.075282	0.075282	0.075282	0.075282	0.075282	0.075282	0.075282	0.075282	0.075282	0.075282	0.075282	0.075282	0.075282	0.075282	0.075282	0.075282	0.075282	0.075282	0.075282	0.075282	0.075282	0.075282	0.075282	0.075282	0.075282
rxn03062	0	0	0	0	0	0	0	0	0	0	0	0	0	0	0	0	0	0	0	0	0	0	0	0	0	0	0	0	0	0	0	0	0	0	0	0	0	0	0	0	0	0	0	0	0	0	0	0	0
rxn03194	0.04164	0.039584	0.033342	0.04164	0.04164	0.04164	0.04164	0.04164	0.04164	0.027501	0.04164	0.04164	0.04164	0.020783	0.034812	0.04164	0.034836	0	0.04164	0.04164	0.020882	0.04164	0.04164	0.032831	0.013723	0.032808	0.04164	0.04164	0.04164	0.04164	0.04164	0.034812	0.032509	0.04164	0.006273	0	0.04164	0.04164	1e-05	0.04164	0.039178	0	0.035088	0.004079	0.02082	0.02082	0.027065	0.025215	0.025939
rxn03437	0.04164	0.04164	0.04164	0.04164	0.04164	0.04164	0.04164	0.04164	0.04164	0.04164	0.04164	0.04164	0.04164	0.04164	0.04164	0.04164	0.041663	0.04164	0.04164	0.04164	0.04164	0.04164	0.04164	0.04164	0.04164	0.04164	0.04164	0.04164	0.04164	0.04164	0.04164	0.04164	0.04164	0.04164	0.04164	0.04164	0.04164	0.04164	0.04164	0.04164	0.04164	0.04164	0.04164	0.04164	0.04164	0.04164	0.04164	0.04164	0.04164
rxn11245	0.075282	0.075282	0.075282	0.075282	0.075282	0.075282	0.075282	0.075282	0.075282	0.075282	0.075282	0.075282	0.075282	0.075282	0.075282	0.075282	0.075325	0.075282	0.075282	0.075282	0.075282	0.075282	0.075282	0.075282	0.075282	0.075282	0.075282	0.075282	0.075282	0.075282	0.075282	0.075282	0.075282	0.075282	0.075282	0.075282	0.075282	0.075282	0.075282	0.075282	0.075282	0.075282	0.075282	0.075282	0.075282	0.075282	0.075282	0.075282	0.075282
rxn00737	0.04164	0.04164	0.04164	0.04164	0.04164	0.04164	0.04164	0.04164	0.04164	0.04164	0.04164	0.04164	0.04164	0.04164	0.04164	0.04164	0.041663	0.04164	0.04164	0.04164	0.04164	0.04164	0.04164	0.04164	0.04164	0.04164	0.04164	0.04164	0.04164	0.04164	0.04164	0.04164	0.04164	0.04164	0.04164	0.04164	0.04164	0.04164	0.04164	0.04164	0.04164	0.04164	0.04164	0.04164	0.04164	0.04164	0.04164	0.04164	0.04164
rxn00806	0.075282	0.075282	0.075282	0.075282	0.075282	0.075282	0.075282	0.075282	0.075282	0.075282	0.075282	0.075282	0.075282	0.075282	0.075282	0.075282	0.075325	0.075282	0.075282	0.075282	0.075282	0.075282	0.075282	0.075282	0.075282	0.075282	0.075282	0.075282	0.075282	0.075282	0.075282	0.075282	0.075282	0.075282	0.075282	0.075282	0.075282	0.075282	0.075282	0.075282	0.075282	0.075282	0.075282	0.075282	0.075282	0.075282	0.075282	0.075282	0.075282
rxn01208	0	0	0	0	0	0	0	0	0	0	0	0	0	0	0	0	0	0	0	0	0	0	0	0	0	0	0	0	0	0	0	0	0	0	0	0	0	0	0	0	0	0	0	0	0	0	0	0	0
rxn01575	0.04164	0.04164	0.04164	0.04164	0.04164	0.04164	0.04164	0.04164	0.04164	0.04164	0.04164	0.04164	0.04164	0.04164	0.04164	0.04164	0.041663	0.04164	0.04164	0.04164	0.04164	0.04164	0.04164	0.04164	0.04164	0.04164	0.04164	0.04164	0.04164	0.04164	0.04164	0.04164	0.04164	0.04164	0.04164	0.04164	0.04164	0.04164	0.04164	0.04164	0.04164	0.04164	0.04164	0.04164	0.04164	0.04164	0.04164	0.04164	0.04164
rxn00785	0.025489	0.025613	0.034457	0.030915	0.025489	0	0.025489	0.034691	0.03984	0.025489	0.030418	0.025489	0.026007	0.025628	0.026039	0.02901	0.027396	0.030927	0.035881	0.02561	0.036652	0.025489	0.025489	0.026556	0.026072	-0.454207	0.025489	0.027164	0.025944	0.026825	0.025489	0.025609	0.025489	0	0.025848	0.029847	0.027725	0.025489	0.026513	0.025566	0.025489	0.025549	0.025941	0.025943	0.029708	0.031054	0.026568	0.025725	0.025489
rxn01200	0.025266	0.02539	0.034234	0.030692	0.025266	0	0.025266	0.034468	0.039617	0.025266	0.030195	0.025266	0.025785	0.025405	0.025816	0.028787	0.027149	0.030704	0.035658	0.025388	0.036429	0.025266	0.025266	0.026333	0.025849	0.025266	0.025266	0.026941	0.025721	0.026602	0.025266	0.025385	0.025266	0	0.025625	0.029624	0.027503	0.025266	0.02629	0.025344	0.025266	0.025326	0.025718	0.02572	0.029485	0.030831	0.026345	0.025503	0.025266
rxn3pgmeas	0.0001	0.0001	0.0001	0.0001	0.0001	0.0001	0.0001	0.0001	0.0001	0.0001	0.0001	0.0001	0.0001	0.0001	0.0001	0.0001	0.0001	0.0001	0.0001	0.0001	0.0001	0.0001	0.0001	0.0001	0.0001	0.0001	0.0001	0.0001	0.0001	0.0001	0.0001	0.0001	0.0001	0.0001	0.0001	0.0001	0.0001	0.0001	0.0001	0.0001	0.0001	0.0001	0.0001	0.0001	0.0001	0.0001	0.0001	0.0001	0.0001
rxndhapmeas	0.0001	0.0001	0.0001	0.0001	0.0001	0.0001	0.0001	0.0001	0.0001	0.0001	0.0001	0.0001	0.0001	0.0001	0.0001	0.0001	0.0001	0.0001	0.0001	0.0001	0.0001	0.0001	0.0001	0.0001	0.0001	0.0001	0.0001	0.0001	0.0001	0.0001	0.0001	0.0001	0.0001	0.0001	0.0001	0.0001	0.0001	0.0001	0.0001	0.0001	0.0001	0.0001	0.0001	0.0001	0.0001	0.0001	0.0001	0.0001	0.0001
rxnf6pmeas	0.0001	0.0001	0.0001	0.0001	0.0001	0.0001	0.0001	0.0001	0.0001	0.0001	0.0001	0.0001	0.0001	0.0001	0.0001	0.0001	0.0001	0.0001	0.0001	0.0001	0.0001	0.0001	0.0001	0.0001	0.0001	0.0001	0.0001	0.0001	0.0001	0.0001	0.0001	0.0001	0.0001	0.0001	0.0001	0.0001	0.0001	0.0001	0.0001	0.0001	0.0001	0.0001	0.0001	0.0001	0.0001	0.0001	0.0001	0.0001	0.0001
rxng6pmeas	0.0001	0.0001	0.0001	0.0001	0.0001	0.0001	0.0001	0.0001	0.0001	0.0001	0.0001	0.0001	0.0001	0.0001	0.0001	0.0001	0.0001	0.0001	0.0001	0.0001	0.0001	0.0001	0.0001	0.0001	0.0001	0.0001	0.0001	0.0001	0.0001	0.0001	0.0001	0.0001	0.0001	0.0001	0.0001	0.0001	0.0001	0.0001	0.0001	0.0001	0.0001	0.0001	0.0001	0.0001	0.0001	0.0001	0.0001	0.0001	0.0001
rxng3pmeas	0.0001	0.0001	0.0001	0.0001	0.0001	0.0001	0.0001	0.0001	0.0001	0.0001	0.0001	0.0001	0.0001	0.0001	0.0001	0.0001	0.0001	0.0001	0.0001	0.0001	0.0001	0.0001	0.0001	0.0001	0.0001	0.0001	0.0001	0.0001	0.0001	0.0001	0.0001	0.0001	0.0001	0.0001	0.0001	0.0001	0.0001	0.0001	0.0001	0.0001	0.0001	0.0001	0.0001	0.0001	0.0001	0.0001	0.0001	0.0001	0.0001
rxnpepmeas	0.0001	0.0001	0.0001	0.0001	0.0001	0.0001	0.0001	0.0001	0.0001	0.0001	0.0001	0.0001	0.0001	0.0001	0.0001	0.0001	0.0001	0.0001	0.0001	0.0001	0.0001	0.0001	0.0001	0.0001	0.0001	0.0001	0.0001	0.0001	0.0001	0.0001	0.0001	0.0001	0.0001	0.0001	0.0001	0.0001	0.0001	0.0001	0.0001	0.0001	0.0001	0.0001	0.0001	0.0001	0.0001	0.0001	0.0001	0.0001	0.0001
rxnr5pmeas	0.0001	0.0001	0.0001	0.0001	0.0001	0.0001	0.0001	0.0001	0.0001	0.0001	0.0001	0.0001	0.0001	0.0001	0.0001	0.0001	0.0001	0.0001	0.0001	0.0001	0.0001	0.0001	0.0001	0.0001	0.0001	0.0001	0.0001	0.0001	0.0001	0.0001	0.0001	0.0001	0.0001	0.0001	0.0001	0.0001	0.0001	0.0001	0.0001	0.0001	0.0001	0.0001	0.0001	0.0001	0.0001	0.0001	0.0001	0.0001	0.0001
rxnrb15bpmeas	0.0001	0.0001	0.0001	0.0001	0.0001	0.0001	0.0001	0.0001	0.0001	0.0001	0.0001	0.0001	0.0001	0.0001	0.0001	0.0001	0.0001	0.0001	0.0001	0.0001	0.0001	0.0001	0.0001	0.0001	0.0001	0.0001	0.0001	0.0001	0.0001	0.0001	0.0001	0.0001	0.0001	0.0001	0.0001	0.0001	0.0001	0.0001	0.0001	0.0001	0.0001	0.0001	0.0001	0.0001	0.0001	0.0001	0.0001	0.0001	0.0001
rxns7pmeas	0.0001	0.0001	0.0001	0.0001	0.0001	0.0001	0.0001	0.0001	0.0001	0.0001	0.0001	0.0001	0.0001	0.0001	0.0001	0.0001	0.0001	0.0001	0.0001	0.0001	0.0001	0.0001	0.0001	0.0001	0.0001	0.0001	0.0001	0.0001	0.0001	0.0001	0.0001	0.0001	0.0001	0.0001	0.0001	0.0001	0.0001	0.0001	0.0001	0.0001	0.0001	0.0001	0.0001	0.0001	0.0001	0.0001	0.0001	0.0001	0.0001
rxnru5pmeas	0.0001	0.0001	0.0001	0.0001	0.0001	0.0001	0.0001	0.0001	0.0001	0.0001	0.0001	0.0001	0.0001	0.0001	0.0001	0.0001	0.0001	0.0001	0.0001	0.0001	0.0001	0.0001	0.0001	0.0001	0.0001	0.0001	0.0001	0.0001	0.0001	0.0001	0.0001	0.0001	0.0001	0.0001	0.0001	0.0001	0.0001	0.0001	0.0001	0.0001	0.0001	0.0001	0.0001	0.0001	0.0001	0.0001	0.0001	0.0001	0.0001
rxnsuccmeas	0.0001	0.0001	0.0001	0.0001	0.0001	0.0001	0.0001	0.0001	0.0001	0.0001	0.0001	0.0001	0.0001	0.0001	0.0001	0.0001	0.0001	0.0001	0.0001	0.0001	0.0001	0.0001	0.0001	0.0001	0.0001	0.0001	0.0001	0.0001	0.0001	0.0001	0.0001	0.0001	0.0001	0.0001	0.0001	0.0001	0.0001	0.0001	0.0001	0.0001	0.0001	0.0001	0.0001	0.0001	0.0001	0.0001	0.0001	0.0001	0.0001
rxnfummeas	0.0001	0.0001	0.0001	0.0001	0.0001	0.0001	0.0001	0.0001	0.0001	0.0001	0.0001	0.0001	0.0001	0.0001	0.0001	0.0001	0.0001	0.0001	0.0001	0.0001	0.0001	0.0001	0.0001	0.0001	0.0001	0.0001	0.0001	0.0001	0.0001	0.0001	0.0001	0.0001	0.0001	0.0001	0.0001	0.0001	0.0001	0.0001	0.0001	0.0001	0.0001	0.0001	0.0001	0.0001	0.0001	0.0001	0.0001	0.0001	0.0001
rxnmalmeas	0.0001	0.0001	0.0001	0.0001	0.0001	0.0001	0.0001	0.0001	0.0001	0.0001	0.0001	0.0001	0.0001	0.0001	0.0001	0.0001	0.0001	0.0001	0.0001	0.0001	0.0001	0.0001	0.0001	0.0001	0.0001	0.0001	0.0001	0.0001	0.0001	0.0001	0.0001	0.0001	0.0001	0.0001	0.0001	0.0001	0.0001	0.0001	0.0001	0.0001	0.0001	0.0001	0.0001	0.0001	0.0001	0.0001	0.0001	0.0001	0.0001
rxncitmeas	0.0001	0.0001	0.0001	0.0001	0.0001	0.0001	0.0001	0.0001	0.0001	0.0001	0.0001	0.0001	0.0001	0.0001	0.0001	0.0001	0.0001	0.0001	0.0001	0.0001	0.0001	0.0001	0.0001	0.0001	0.0001	0.0001	0.0001	0.0001	0.0001	0.0001	0.0001	0.0001	0.0001	0.0001	0.0001	0.0001	0.0001	0.0001	0.0001	0.0001	0.0001	0.0001	0.0001	0.0001	0.0001	0.0001	0.0001	0.0001	0.0001
rxnGAmeas	0.0001	0.0001	0.0001	0.0001	0.0001	0.0001	0.0001	0.0001	0.0001	0.0001	0.0001	0.0001	0.0001	0.0001	0.0001	0.0001	0.0001	0.0001	0.0001	0.0001	0.0001	0.0001	0.0001	0.0001	0.0001	0.0001	0.0001	0.0001	0.0001	0.0001	0.0001	0.0001	0.0001	0.0001	0.0001	0.0001	0.0001	0.0001	0.0001	0.0001	0.0001	0.0001	0.0001	0.0001	0.0001	0.0001	0.0001	0.0001	0.0001
rxn3pgdil	3e-06	3e-06	4e-06	3e-06	2e-06	3e-06	3e-06	3e-06	3e-06	2e-06	2e-06	2e-06	3e-06	3e-06	3e-06	3e-06	3e-06	2e-06	3e-06	3e-06	4e-06	3e-06	3e-06	3e-06	2e-06	3e-06	2e-06	3e-06	3e-06	3e-06	3e-06	3e-06	3e-06	2e-06	3e-06	3e-06	3e-06	3e-06	3e-06	2e-06	3e-06	3e-06	3e-06	3e-06	3e-06	3e-06	2e-06	3e-06	3e-06
rxndhapdil	9e-06	8e-06	8e-06	9e-06	9e-06	9e-06	8e-06	8e-06	8e-06	8e-06	8e-06	8e-06	8e-06	8e-06	8e-06	9e-06	8e-06	7e-06	1e-05	8e-06	8e-06	7e-06	9e-06	8e-06	8e-06	9e-06	8e-06	8e-06	8e-06	8e-06	7e-06	8e-06	7e-06	7e-06	7e-06	9e-06	9e-06	8e-06	8e-06	8e-06	9e-06	1e-05	8e-06	9e-06	9e-06	9e-06	9e-06	8e-06	1e-05
rxnf6pdil	1e-05	9e-06	1.3e-05	1.2e-05	1e-05	1.1e-05	7e-06	9e-06	1e-05	1e-05	1e-05	1e-05	1e-05	1e-05	1.1e-05	1e-05	1e-05	8e-06	9e-06	9e-06	9e-06	9e-06	1.1e-05	1.1e-05	9e-06	1.3e-05	9e-06	8e-06	1e-05	1.1e-05	9e-06	1e-05	1.1e-05	1e-05	1.1e-05	9e-06	1e-05	9e-06	1.1e-05	1.1e-05	1.1e-05	1e-05	9e-06	1e-05	1.1e-05	9e-06	1e-05	9e-06	9e-06
rxng6pdil	9e-06	1e-05	1.1e-05	1.2e-05	1e-05	1e-05	1e-05	1.1e-05	1.1e-05	1e-05	1.1e-05	1e-05	1e-05	1e-05	1.1e-05	1.1e-05	1.1e-05	1e-05	1.1e-05	1.1e-05	1.1e-05	1.1e-05	1e-05	1e-05	9e-06	1.1e-05	1.2e-05	1.1e-05	1e-05	1.1e-05	1.1e-05	1.1e-05	1.1e-05	1.2e-05	1e-05	1e-05	1e-05	1.1e-05	1.1e-05	1e-05	1.1e-05	1e-05	1e-05	1e-05	1e-05	1.2e-05	1.1e-05	1e-05	1e-05
rxng3pdil	1.3e-05	1.2e-05	1.3e-05	1.3e-05	1.2e-05	1.3e-05	1.2e-05	1.3e-05	1.4e-05	1.2e-05	1.2e-05	1.2e-05	1e-05	1.4e-05	1.2e-05	1.4e-05	1.2e-05	1.2e-05	1.3e-05	1.2e-05	1.4e-05	1.1e-05	1e-05	1.1e-05	1.2e-05	1.1e-05	1.3e-05	1.2e-05	1e-05	1.3e-05	1.2e-05	1.2e-05	1.2e-05	1.3e-05	1.2e-05	1.3e-05	1.3e-05	1.1e-05	1e-05	1.2e-05	1.3e-05	1.4e-05	1.2e-05	1.3e-05	1.1e-05	1.2e-05	1.3e-05	1.2e-05	1.3e-05
rxnpepdil	0	0	0	0	0	0	0	0	0	0	0	0	0	0	0	0	0	0	0	0	0	0	0	0	0	0	0	0	0	0	0	0	0	0	0	0	0	0	0	0	0	0	0	0	0	0	0	0	0
rxnr5pdil	1e-05	1.2e-05	1.2e-05	9e-06	9e-06	9e-06	1e-05	1e-05	8e-06	1e-05	1e-05	9e-06	1e-05	1e-05	9e-06	9e-06	1e-05	1e-05	1.1e-05	9e-06	1.1e-05	9e-06	1.1e-05	9e-06	1.1e-05	1.2e-05	1.1e-05	1.1e-05	1.1e-05	1e-05	1e-05	1e-05	9e-06	1.1e-05	1e-05	1.1e-05	1e-05	1e-05	1.1e-05	1.1e-05	1.1e-05	1.1e-05	1.1e-05	1e-05	1e-05	1e-05	1e-05	1.1e-05	1e-05
rxnrb15bpdil	3e-06	3e-06	3e-06	3e-06	3e-06	2e-06	3e-06	3e-06	3e-06	3e-06	3e-06	2e-06	3e-06	2e-06	3e-06	3e-06	3e-06	2e-06	4e-06	3e-06	3e-06	3e-06	3e-06	3e-06	3e-06	2e-06	3e-06	3e-06	2e-06	3e-06	3e-06	2e-06	3e-06	3e-06	3e-06	3e-06	3e-06	2e-06	3e-06	3e-06	3e-06	3e-06	3e-06	3e-06	3e-06	3e-06	3e-06	3e-06	3e-06
rxns7pdil	3e-06	4e-06	3e-06	2e-06	2e-06	4e-06	0	4e-06	4e-06	3e-06	2e-06	2e-06	2e-06	3e-06	2e-06	2e-06	2e-06	2e-06	2e-06	2e-06	4e-06	3e-06	4e-06	3e-06	5e-06	3e-06	3e-06	2e-06	4e-06	3e-06	2e-06	2e-06	2e-06	4e-06	2e-06	2e-06	3e-06	3e-06	3e-06	4e-06	4e-06	2e-06	3e-06	3e-06	3e-06	2e-06	3e-06	3e-06	4e-06
rxnru5pdil	3e-06	3e-06	2e-06	1e-06	3e-06	2e-06	3e-06	3e-06	3e-06	3e-06	3e-06	2e-06	2e-06	2e-06	4e-06	3e-06	3e-06	2e-06	3e-06	3e-06	2e-06	2e-06	3e-06	3e-06	2e-06	4e-06	3e-06	3e-06	3e-06	3e-06	3e-06	3e-06	4e-06	3e-06	2e-06	3e-06	3e-06	4e-06	2e-06	4e-06	2e-06	2e-06	3e-06	3e-06	4e-06	3e-06	3e-06	3e-06	4e-06
rxnsuccdil	0.000121	1.5e-05	0	0	0.00022	0	0	0	7.3e-05	0	0.000281	2.4e-05	0	0	0	0	0	0	0	0.00016	0	0	0	0	0	0	0	0.000144	0.000387	0	0	3.8e-05	0	7.6e-05	0	0	0	0.00017	0	0	0.000204	0	0	0	0.00017	3e-05	0	0	0.000137
rxnfumdil	0.000212	0.000229	0.000236	0.000237	0.000227	0.000242	0.000227	0.000212	0.000236	0.000206	0.00023	0.000221	0.000234	0.000245	0.000223	0.000225	0.000228	0.000222	0.000225	0.000212	0.00023	0.000232	0.000234	0.000215	0.000221	0.000215	0.000227	0.000231	0.000224	0.000213	0.000231	0.000232	0.00022	0.000228	0.000217	0.000224	0.000215	0.000232	0.000219	0.000239	0.000227	0.000228	0.000227	0.000252	0.000223	0.000237	0.000217	0.000231	0.000235
rxnmaldil	2.4e-05	2.6e-05	2.5e-05	2.6e-05	2.5e-05	2.2e-05	2.6e-05	2.4e-05	2.4e-05	2.5e-05	2.3e-05	2.7e-05	2.6e-05	2.4e-05	2.7e-05	2.6e-05	2.5e-05	2.3e-05	2.5e-05	2.5e-05	2.4e-05	2.6e-05	2.4e-05	2.4e-05	2.7e-05	2.7e-05	2.4e-05	2.6e-05	2.5e-05	2.2e-05	2.5e-05	2.6e-05	2.6e-05	2.3e-05	2.4e-05	2.7e-05	2.3e-05	2.5e-05	2.5e-05	2.5e-05	2.7e-05	2.4e-05	2.5e-05	2.3e-05	2.4e-05	2.4e-05	2.1e-05	2.3e-05	2.7e-05
rxncitdil	0.000321	0.000295	0.000296	0.0003	0.000336	0.00032	0.000311	0.000291	0.000327	0.000317	0.000301	0.000316	0.00033	0.000313	0.0003	0.000306	0.000313	0.000312	0.0003	0.000325	0.000303	0.000317	0.000296	0.000321	0.000313	0.000333	0.000322	0.000326	0.000316	0.000308	0.000304	0.000321	0.000313	0.000296	0.000321	0.000308	0.000295	0.000308	0.000339	0.000318	0.000287	0.000321	0.00031	0.000326	0.00032	0.000323	0.000319	0.000326	0.000307
rxnGAdil	2.4e-05	2.6e-05	2.5e-05	2.4e-05	2.5e-05	2.6e-05	2.8e-05	2.6e-05	2.7e-05	2.5e-05	2.4e-05	2.4e-05	2.7e-05	2.5e-05	2.5e-05	2.4e-05	2.5e-05	2.4e-05	2.4e-05	2.7e-05	2.2e-05	2.7e-05	2.6e-05	2.7e-05	2.6e-05	2.5e-05	2.4e-05	2.4e-05	2.4e-05	2.5e-05	2.5e-05	2.6e-05	2.6e-05	2.2e-05	2.4e-05	2.2e-05	2.4e-05	2.4e-05	2.7e-05	2.4e-05	3e-05	2.6e-05	2.6e-05	2.6e-05	2.2e-05	2.6e-05	2.5e-05	2.6e-05	2.2e-05
rxn3pgmxt	0.000103	0.000103	0.000104	0.000103	0.000102	0.000103	0.000103	0.000103	0.000103	0.000102	0.000102	0.000102	0.000103	0.000103	0.000103	0.000103	0.000103	0.000102	0.000103	0.000103	0.000104	0.000103	0.000103	0.000103	0.000102	0.000103	0.000102	0.000103	0.000103	0.000103	0.000103	0.000103	0.000103	0.000102	0.000103	0.000103	0.000103	0.000103	0.000103	0.000102	0.000103	0.000103	0.000103	0.000103	0.000103	0.000103	0.000102	0.000103	0.000103
rxndhapmxt	0.000109	0.000108	0.000108	0.000109	0.000109	0.000109	0.000108	0.000108	0.000108	0.000108	0.000108	0.000108	0.000108	0.000108	0.000108	0.000109	0.000108	0.000107	0.00011	0.000108	0.000108	0.000107	0.000109	0.000108	0.000108	0.000109	0.000108	0.000108	0.000108	0.000108	0.000107	0.000108	0.000107	0.000107	0.000107	0.000109	0.000109	0.000108	0.000108	0.000108	0.000109	0.00011	0.000108	0.000109	0.000109	0.000109	0.000109	0.000108	0.00011
rxnf6pmxt	0.00011	0.000109	0.000113	0.000112	0.00011	0.000111	0.000107	0.000109	0.00011	0.00011	0.00011	0.00011	0.00011	0.00011	0.000111	0.00011	0.00011	0.000108	0.000109	0.000109	0.000109	0.000109	0.000111	0.000111	0.000109	0.000113	0.000109	0.000108	0.00011	0.000111	0.000109	0.00011	0.000111	0.00011	0.000111	0.000109	0.00011	0.000109	0.000111	0.000111	0.000111	0.00011	0.000109	0.00011	0.000111	0.000109	0.00011	0.000109	0.000109
rxng6pmxt	0.000109	0.00011	0.000111	0.000112	0.00011	0.00011	0.00011	0.000111	0.000111	0.00011	0.000111	0.00011	0.00011	0.00011	0.000111	0.000111	0.000111	0.00011	0.000111	0.000111	0.000111	0.000111	0.00011	0.00011	0.000109	0.000111	0.000112	0.000111	0.00011	0.000111	0.000111	0.000111	0.000111	0.000112	0.00011	0.00011	0.00011	0.000111	0.000111	0.00011	0.000111	0.00011	0.00011	0.00011	0.00011	0.000112	0.000111	0.00011	0.00011
rxng3pmxt	0.000113	0.000112	0.000113	0.000113	0.000112	0.000113	0.000112	0.000113	0.000114	0.000112	0.000112	0.000112	0.00011	0.000114	0.000112	0.000114	0.000112	0.000112	0.000113	0.000112	0.000114	0.000111	0.00011	0.000111	0.000112	0.000111	0.000113	0.000112	0.00011	0.000113	0.000112	0.000112	0.000112	0.000113	0.000112	0.000113	0.000113	0.000111	0.00011	0.000112	0.000113	0.000114	0.000112	0.000113	0.000111	0.000112	0.000113	0.000112	0.000113
rxnpepmxt	0.0001	0.0001	0.0001	0.0001	0.0001	0.0001	0.0001	0.0001	0.0001	0.0001	0.0001	0.0001	0.0001	0.0001	0.0001	0.0001	0.0001	0.0001	0.0001	0.0001	0.0001	0.0001	0.0001	0.0001	0.0001	0.0001	0.0001	0.0001	0.0001	0.0001	0.0001	0.0001	0.0001	0.0001	0.0001	0.0001	0.0001	0.0001	0.0001	0.0001	0.0001	0.0001	0.0001	0.0001	0.0001	0.0001	0.0001	0.0001	0.0001
rxnr5pmxt	0.00011	0.000112	0.000112	0.000109	0.000109	0.000109	0.00011	0.00011	0.000108	0.00011	0.00011	0.000109	0.00011	0.00011	0.000109	0.000109	0.00011	0.00011	0.000111	0.000109	0.000111	0.000109	0.000111	0.000109	0.000111	0.000112	0.000111	0.000111	0.000111	0.00011	0.00011	0.00011	0.000109	0.000111	0.00011	0.000111	0.00011	0.00011	0.000111	0.000111	0.000111	0.000111	0.000111	0.00011	0.00011	0.00011	0.00011	0.000111	0.00011
rxnrb15bpmxt	0.000103	0.000103	0.000103	0.000103	0.000103	0.000102	0.000103	0.000103	0.000103	0.000103	0.000103	0.000102	0.000103	0.000102	0.000103	0.000103	0.000103	0.000102	0.000104	0.000103	0.000103	0.000103	0.000103	0.000103	0.000103	0.000102	0.000103	0.000103	0.000102	0.000103	0.000103	0.000102	0.000103	0.000103	0.000103	0.000103	0.000103	0.000102	0.000103	0.000103	0.000103	0.000103	0.000103	0.000103	0.000103	0.000103	0.000103	0.000103	0.000103
rxns7pmxt	0.000103	0.000104	0.000103	0.000102	0.000102	0.000104	0.0001	0.000104	0.000104	0.000103	0.000102	0.000102	0.000102	0.000103	0.000102	0.000102	0.000102	0.000102	0.000102	0.000102	0.000104	0.000103	0.000104	0.000103	0.000105	0.000103	0.000103	0.000102	0.000104	0.000103	0.000102	0.000102	0.000102	0.000104	0.000102	0.000102	0.000103	0.000103	0.000103	0.000104	0.000104	0.000102	0.000103	0.000103	0.000103	0.000102	0.000103	0.000103	0.000104
rxnru5pmxt	0.000103	0.000103	0.000102	0.000101	0.000103	0.000102	0.000103	0.000103	0.000103	0.000103	0.000103	0.000102	0.000102	0.000102	0.000104	0.000103	0.000103	0.000102	0.000103	0.000103	0.000102	0.000102	0.000103	0.000103	0.000102	0.000104	0.000103	0.000103	0.000103	0.000103	0.000103	0.000103	0.000104	0.000103	0.000102	0.000103	0.000103	0.000104	0.000102	0.000104	0.000102	0.000102	0.000103	0.000103	0.000104	0.000103	0.000103	0.000103	0.000104
rxnsuccmxt	0.000221	0.000115	0.0001	0.0001	0.00032	0.0001	0.0001	0.0001	0.000173	0.0001	0.000381	0.000124	0.0001	0.0001	0.0001	0.0001	0.0001	0.0001	0.0001	0.00026	0.0001	0.0001	0.0001	0.0001	0.0001	0.0001	0.0001	0.000244	0.000487	0.0001	0.0001	0.000138	0.0001	0.000176	0.0001	0.0001	0.0001	0.00027	0.0001	0.0001	0.000304	0.0001	0.0001	0.0001	0.00027	0.00013	0.0001	0.0001	0.000237
rxnfummxt	0.000312	0.000329	0.000336	0.000337	0.000327	0.000342	0.000327	0.000312	0.000336	0.000306	0.00033	0.000321	0.000334	0.000345	0.000323	0.000325	0.000328	0.000322	0.000325	0.000312	0.00033	0.000332	0.000334	0.000315	0.000321	0.000315	0.000327	0.000331	0.000324	0.000313	0.000331	0.000332	0.00032	0.000328	0.000317	0.000324	0.000315	0.000332	0.000319	0.000339	0.000327	0.000328	0.000327	0.000352	0.000323	0.000337	0.000317	0.000331	0.000335
rxnmalmxt	0.000124	0.000126	0.000125	0.000126	0.000125	0.000122	0.000126	0.000124	0.000124	0.000125	0.000123	0.000127	0.000126	0.000124	0.000127	0.000126	0.000125	0.000123	0.000125	0.000125	0.000124	0.000126	0.000124	0.000124	0.000127	0.000127	0.000124	0.000126	0.000125	0.000122	0.000125	0.000126	0.000126	0.000123	0.000124	0.000127	0.000123	0.000125	0.000125	0.000125	0.000127	0.000124	0.000125	0.000123	0.000124	0.000124	0.000121	0.000123	0.000127
rxncitmxt	0.000421	0.000395	0.000396	0.0004	0.000436	0.00042	0.000411	0.000391	0.000427	0.000417	0.000401	0.000416	0.00043	0.000413	0.0004	0.000406	0.000413	0.000412	0.0004	0.000425	0.000403	0.000417	0.000396	0.000421	0.000413	0.000433	0.000422	0.000426	0.000416	0.000408	0.000404	0.000421	0.000413	0.000396	0.000421	0.000408	0.000395	0.000408	0.000439	0.000418	0.000387	0.000421	0.00041	0.000426	0.00042	0.000423	0.000419	0.000426	0.000407
rxnGAmxt	0.000124	0.000126	0.000125	0.000124	0.000125	0.000126	0.000128	0.000126	0.000127	0.000125	0.000124	0.000124	0.000127	0.000125	0.000125	0.000124	0.000125	0.000124	0.000124	0.000127	0.000122	0.000127	0.000126	0.000127	0.000126	0.000125	0.000124	0.000124	0.000124	0.000125	0.000125	0.000126	0.000126	0.000122	0.000124	0.000122	0.000124	0.000124	0.000127	0.000124	0.00013	0.000126	0.000126	0.000126	0.000122	0.000126	0.000125	0.000126	0.000122
[truncated: 451 more columns]

## Sheet: Bootstrap_Fluxes
Flux
rxn00340	0.026775	0.433652	0.028822	0.026775	0.226565	0.074686	0.026775	0.066736	0.026775	0.026775	0.026775	1.21709	0.146137	0.055297	0.264031	0.1875	0.2368	0.489345	0.366223	0.026775	0.026775	0.026775	0.026775	0.035474	0.390198	0.236163	0.037448	0.403783	0.026775	0.026775	0.026775	0.236785	0.112733	0.026775	0.026775	0.779321	0.026775	0.026775	0.140168	0.026775	0.354078	0.026775	0.026775	0.026775	0.246412	0.394132	0.214721	0.026775	0.212434
rxn00527	0.014068	0.014068	0.014068	0.014068	0.014068	0.014068	0.014068	0.014068	0.014068	0.014068	0.014068	0.014068	0.014068	0.014068	0.014068	0.014068	0.014076	0.014068	0.014068	0.014068	0.014068	0.014068	0.014068	0.014068	0.014068	0.014068	0.014068	0.014068	0.014068	0.014068	0.014068	0.014068	0.014068	0.014068	0.014068	0.014068	0.014068	0.014068	0.014068	0.014068	0.014068	0.014068	0.014068	0.014068	0.014068	0.014068	0.014068	0.014068	0.014068
rxn00293	0.024507	0.024507	0.024507	0.024507	0.024507	0.024507	0.024507	0.024507	0.024507	0.024507	0.024507	0.024507	0.024507	0.024507	0.024507	0.024507	0.024521	0.024507	0.024507	0.024507	0.024507	0.024507	0.024507	0.024507	0.024507	0.024507	0.024507	0.024507	0.024507	0.024507	0.024507	0.024507	0.024507	0.024507	0.024507	0.024507	0.024507	0.024507	0.024507	0.024507	0.024507	0.024507	0.024507	0.024507	0.024507	0.024507	0.024507	0.024507	0.024507
rxn00461	0.006127	0.006127	0.006127	0.006127	0.006127	0.006127	0.006127	0.006127	0.006127	0.006127	0.006127	0.006127	0.006127	0.006127	0.006127	0.006127	0.00613	0.006127	0.006127	0.006127	0.006127	0.006127	0.006127	0.006127	0.006127	0.006127	0.006127	0.006127	0.006127	0.006127	0.006127	0.006127	0.006127	0.006127	0.006127	0.006127	0.006127	0.006127	0.006127	0.006127	0.006127	0.006127	0.006127	0.006127	0.006127	0.006127	0.006127	0.006127	0.006127
rxn01485.f	1.17164	1.17164	1.17164	1.17164	1.17164	1.17164	1.17164	1.17164	1.17164	1.17164	1.17164	1.17164	1.17164	1.17164	1.17164	1.17164	1.17164	1.17164	1.17164	1.17164	1.17164	1.17164	1.17164	1.17164	1.17164	1.17164	1.17164	1.17164	1.17164	1.17164	1.17164	1.17164	1.17164	1.17164	1.17164	1.17164	1.17164	1.17164	1.17164	1.17164	1.17164	1.17164	1.17164	1.17164	1.17164	1.17164	1.17164	1.17164	1.17164
rxn01485.b	1.14713	1.14713	1.14713	1.14713	1.14713	1.14713	1.14713	1.14713	1.14713	1.14713	1.14713	1.14713	1.14713	1.14713	1.14713	1.14713	1.14712	1.14713	1.14713	1.14713	1.14713	1.14713	1.14713	1.14713	1.14713	1.14713	1.14713	1.14713	1.14713	1.14713	1.14713	1.14713	1.14713	1.14713	1.14713	1.14713	1.14713	1.14713	1.14713	1.14713	1.14713	1.14713	1.14713	1.14713	1.14713	1.14713	1.14713	1.14713	1.14713
rxn02285	0.006127	0.006127	0.006127	0.006127	0.006127	0.006127	0.006127	0.006127	0.006127	0.006127	0.006127	0.006127	0.006127	0.006127	0.006127	0.006127	0.00613	0.006127	0.006127	0.006127	0.006127	0.006127	0.006127	0.006127	0.006127	0.006127	0.006127	0.006127	0.006127	0.006127	0.006127	0.006127	0.006127	0.006127	0.006127	0.006127	0.006127	0.006127	0.006127	0.006127	0.006127	0.006127	0.006127	0.006127	0.006127	0.006127	0.006127	0.006127	0.006127
rxn03638	0.024507	0.024507	0.024507	0.024507	0.024507	0.024507	0.024507	0.024507	0.024507	0.024507	0.024507	0.024507	0.024507	0.024507	0.024507	0.024507	0.024521	0.024507	0.024507	0.024507	0.024507	0.024507	0.024507	0.024507	0.024507	0.024507	0.024507	0.024507	0.024507	0.024507	0.024507	0.024507	0.024507	0.024507	0.024507	0.024507	0.024507	0.024507	0.024507	0.024507	0.024507	0.024507	0.024507	0.024507	0.024507	0.024507	0.024507	0.024507	0.024507
rxn00395	0.090034	0.840263	0.071524	0.047956	0.387144	0.49801	0.370272	0.077754	0.09993	0.682206	0.150753	1.10006	0.204251	0.09786	0.539606	0.496407	0.547013	0.232484	0.679265	0.065765	0.120514	0.084868	0.156827	0.136657	0.500648	0.193112	0.101753	1.11101	0.114141	0.233057	0.089886	0.545689	0.459947	0.220399	0.080919	1.25791	0.107261	0.14186	0.406508	0.09476	0.59373	0.095651	0.146856	0.229285	0.627832	0.565778	0.478389	0.268109	0.62761
rxn00467	0.038405	0.038405	0.038405	0.038405	0.038405	0.038405	0.038405	0.038405	0.038405	0.038405	0.038405	0.038405	0.038405	0.038405	0.038405	0.038405	0.038427	0.038405	0.038405	0.038405	0.038405	0.038405	0.038405	0.038405	0.038405	0.038405	0.038405	0.038405	0.038405	0.038405	0.038405	0.038405	0.038405	0.038405	0.038405	0.038405	0.038405	0.038405	0.038405	0.038405	0.038405	0.038405	0.038405	0.038405	0.038405	0.038405	0.038405	0.038405	0.038405
rxn00929	0.038405	0.038405	0.038405	0.038405	0.038405	0.038405	0.038405	0.038405	0.038405	0.038405	0.038405	0.038405	0.038405	0.038405	0.038405	0.038405	0.038427	0.038405	0.038405	0.038405	0.038405	0.038405	0.038405	0.038405	0.038405	0.038405	0.038405	0.038405	0.038405	0.038405	0.038405	0.038405	0.038405	0.038405	0.038405	0.038405	0.038405	0.038405	0.038405	0.038405	0.038405	0.038405	0.038405	0.038405	0.038405	0.038405	0.038405	0.038405	0.038405
rxn00346	0.00014	0.00014	0.00014	0.00014	0.00014	0.00014	0.00014	0.00014	0.00014	0.00014	0.00014	0.00014	0.00014	0.00014	0.00014	0.00014	0.00014	0.00014	0.00014	0.00014	0.00014	0.00014	0.00014	0.00014	0.00014	0.00014	0.00014	0.00014	0.00014	0.00014	0.00014	0.00014	0.00014	0.00014	0.00014	0.00014	0.00014	0.00014	0.00014	0.00014	0.00014	0.00014	0.00014	0.00014	0.00014	0.00014	0.00014	0.00014	0.00014
Ec_biomass_SynAuto	0.242854	0.242854	0.242854	0.242854	0.242854	0.242854	0.242854	0.242854	0.242854	0.242854	0.242854	0.242854	0.242854	0.242854	0.242854	0.242854	0.242992	0.242854	0.242854	0.242854	0.242854	0.242854	0.242854	0.242854	0.242854	0.242854	0.242854	0.242854	0.242854	0.242854	0.242854	0.242854	0.242854	0.242854	0.242854	0.242854	0.242854	0.242854	0.242854	0.242854	0.242854	0.242854	0.242854	0.242854	0.242854	0.242854	0.242854	0.242854	0.242854
rxn01487	0.001332	0.001332	0.001332	0.001332	0.001332	0.001332	0.001332	0.001332	0.001332	0.001332	0.001332	0.001332	0.001332	0.001332	0.001332	0.001332	0.001333	0.001332	0.001332	0.001332	0.001332	0.001332	0.001332	0.001332	0.001332	0.001332	0.001332	0.001332	0.001332	0.001332	0.001332	0.001332	0.001332	0.001332	0.001332	0.001332	0.001332	0.001332	0.001332	0.001332	0.001332	0.001332	0.001332	0.001332	0.001332	0.001332	0.001332	0.001332	0.001332
rxn03907	0.013951	0.013951	0.013951	0.013951	0.013951	0.013951	0.013951	0.013951	0.013951	0.013951	0.013951	0.013951	0.013951	0.013951	0.013951	0.013951	0.013959	0.013951	0.013951	0.013951	0.013951	0.013951	0.013951	0.013951	0.013951	0.013951	0.013951	0.013951	0.013951	0.013951	0.013951	0.013951	0.013951	0.013951	0.013951	0.013951	0.013951	0.013951	0.013951	0.013951	0.013951	0.013951	0.013951	0.013951	0.013951	0.013951	0.013951	0.013951	0.013951
rxn03908	0.013951	0.013951	0.013951	0.013951	0.013951	0.013951	0.013951	0.013951	0.013951	0.013951	0.013951	0.013951	0.013951	0.013951	0.013951	0.013951	0.013959	0.013951	0.013951	0.013951	0.013951	0.013951	0.013951	0.013951	0.013951	0.013951	0.013951	0.013951	0.013951	0.013951	0.013951	0.013951	0.013951	0.013951	0.013951	0.013951	0.013951	0.013951	0.013951	0.013951	0.013951	0.013951	0.013951	0.013951	0.013951	0.013951	0.013951	0.013951	0.013951
rxn03909	0.013951	0.013951	0.013951	0.013951	0.013951	0.013951	0.013951	0.013951	0.013951	0.013951	0.013951	0.013951	0.013951	0.013951	0.013951	0.013951	0.013959	0.013951	0.013951	0.013951	0.013951	0.013951	0.013951	0.013951	0.013951	0.013951	0.013951	0.013951	0.013951	0.013951	0.013951	0.013951	0.013951	0.013951	0.013951	0.013951	0.013951	0.013951	0.013951	0.013951	0.013951	0.013951	0.013951	0.013951	0.013951	0.013951	0.013951	0.013951	0.013951
rxn03910	0.013951	0.013951	0.013951	0.013951	0.013951	0.013951	0.013951	0.013951	0.013951	0.013951	0.013951	0.013951	0.013951	0.013951	0.013951	0.013951	0.013959	0.013951	0.013951	0.013951	0.013951	0.013951	0.013951	0.013951	0.013951	0.013951	0.013951	0.013951	0.013951	0.013951	0.013951	0.013951	0.013951	0.013951	0.013951	0.013951	0.013951	0.013951	0.013951	0.013951	0.013951	0.013951	0.013951	0.013951	0.013951	0.013951	0.013951	0.013951	0.013951
rxn03958	0.013951	0.013951	0.013951	0.013951	0.013951	0.013951	0.013951	0.013951	0.013951	0.013951	0.013951	0.013951	0.013951	0.013951	0.013951	0.013951	0.013959	0.013951	0.013951	0.013951	0.013951	0.013951	0.013951	0.013951	0.013951	0.013951	0.013951	0.013951	0.013951	0.013951	0.013951	0.013951	0.013951	0.013951	0.013951	0.013951	0.013951	0.013951	0.013951	0.013951	0.013951	0.013951	0.013951	0.013951	0.013951	0.013951	0.013951	0.013951	0.013951
rxn04113	0.013951	0.013951	0.013951	0.013951	0.013951	0.013951	0.013951	0.013951	0.013951	0.013951	0.013951	0.013951	0.013951	0.013951	0.013951	0.013951	0.013959	0.013951	0.013951	0.013951	0.013951	0.013951	0.013951	0.013951	0.013951	0.013951	0.013951	0.013951	0.013951	0.013951	0.013951	0.013951	0.013951	0.013951	0.013951	0.013951	0.013951	0.013951	0.013951	0.013951	0.013951	0.013951	0.013951	0.013951	0.013951	0.013951	0.013951	0.013951	0.013951
rxn05004	6.4e-05	6.4e-05	6.4e-05	6.4e-05	6.4e-05	6.4e-05	6.4e-05	6.4e-05	6.4e-05	6.4e-05	6.4e-05	6.4e-05	6.4e-05	6.4e-05	6.4e-05	6.4e-05	6.4e-05	6.4e-05	6.4e-05	6.4e-05	6.4e-05	6.4e-05	6.4e-05	6.4e-05	6.4e-05	6.4e-05	6.4e-05	6.4e-05	6.4e-05	6.4e-05	6.4e-05	6.4e-05	6.4e-05	6.4e-05	6.4e-05	6.4e-05	6.4e-05	6.4e-05	6.4e-05	6.4e-05	6.4e-05	6.4e-05	6.4e-05	6.4e-05	6.4e-05	6.4e-05	6.4e-05	6.4e-05	6.4e-05
rxn07332	6.7e-05	6.7e-05	6.7e-05	6.7e-05	6.7e-05	6.7e-05	6.7e-05	6.7e-05	6.7e-05	6.7e-05	6.7e-05	6.7e-05	6.7e-05	6.7e-05	6.7e-05	6.7e-05	6.7e-05	6.7e-05	6.7e-05	6.7e-05	6.7e-05	6.7e-05	6.7e-05	6.7e-05	6.7e-05	6.7e-05	6.7e-05	6.7e-05	6.7e-05	6.7e-05	6.7e-05	6.7e-05	6.7e-05	6.7e-05	6.7e-05	6.7e-05	6.7e-05	6.7e-05	6.7e-05	6.7e-05	6.7e-05	6.7e-05	6.7e-05	6.7e-05	6.7e-05	6.7e-05	6.7e-05	6.7e-05	6.7e-05
rxn07333	6.7e-05	6.7e-05	6.7e-05	6.7e-05	6.7e-05	6.7e-05	6.7e-05	6.7e-05	6.7e-05	6.7e-05	6.7e-05	6.7e-05	6.7e-05	6.7e-05	6.7e-05	6.7e-05	6.7e-05	6.7e-05	6.7e-05	6.7e-05	6.7e-05	6.7e-05	6.7e-05	6.7e-05	6.7e-05	6.7e-05	6.7e-05	6.7e-05	6.7e-05	6.7e-05	6.7e-05	6.7e-05	6.7e-05	6.7e-05	6.7e-05	6.7e-05	6.7e-05	6.7e-05	6.7e-05	6.7e-05	6.7e-05	6.7e-05	6.7e-05	6.7e-05	6.7e-05	6.7e-05	6.7e-05	6.7e-05	6.7e-05
rxn07334	5.8e-05	5.8e-05	5.8e-05	5.8e-05	5.8e-05	5.8e-05	5.8e-05	5.8e-05	5.8e-05	5.8e-05	5.8e-05	5.8e-05	5.8e-05	5.8e-05	5.8e-05	5.8e-05	5.8e-05	5.8e-05	5.8e-05	5.8e-05	5.8e-05	5.8e-05	5.8e-05	5.8e-05	5.8e-05	5.8e-05	5.8e-05	5.8e-05	5.8e-05	5.8e-05	5.8e-05	5.8e-05	5.8e-05	5.8e-05	5.8e-05	5.8e-05	5.8e-05	5.8e-05	5.8e-05	5.8e-05	5.8e-05	5.8e-05	5.8e-05	5.8e-05	5.8e-05	5.8e-05	5.8e-05	5.8e-05	5.8e-05
rxn07335	4e-06	4e-06	4e-06	4e-06	4e-06	4e-06	4e-06	4e-06	4e-06	4e-06	4e-06	4e-06	4e-06	4e-06	4e-06	4e-06	4e-06	4e-06	4e-06	4e-06	4e-06	4e-06	4e-06	4e-06	4e-06	4e-06	4e-06	4e-06	4e-06	4e-06	4e-06	4e-06	4e-06	4e-06	4e-06	4e-06	4e-06	4e-06	4e-06	4e-06	4e-06	4e-06	4e-06	4e-06	4e-06	4e-06	4e-06	4e-06	4e-06
rxn00194	0	0.000113	0	0	0	0	0	0	0	0	0	0	0	0	0	0	0	0.001364	0	0	0	0	0	0	0	0	0	0	0	0	0	4e-06	0	0	0	0	0	0	0.000115	0	0	0	0	0	0	0	0	0	0
rxn01204	0	0.000113	0	0	0	0	0	0	0	0	0	0	0	0	0	0	0	0.001364	0	0	0	0	0	0	0	0	0	0	0	0	0	4e-06	0	0	0	0	0	0	0.000115	0	0	0	0	0	0	0	0	0	0
rxn00509	0	0.000124	0	0	0	0.006839	0	0	0	0	0	0	0	0	0	0	0	0.001364	0	0	0	0	0	0	0	0	0	0	4.8e-05	0	0	0	0	0	0	0	0	0	0.000124	0	0	0	0	0	0	0	0	0	0
CA	9.90629	9.95373	9.95181	9.94958	9.91974	9.95091	9.93112	9.94265	9.97227	9.90619	9.93304	9.95479	9.94947	9.92188	9.92763	9.94945	9.93226	9.96898	9.93762	10.0117	9.95475	9.95626	9.9414	9.92619	9.9292	9.944	9.92881	9.91742	9.94905	9.9426	9.91785	9.93009	9.90437	10.0171	9.92037	9.92713	9.95712	10.1646	9.95119	9.9203	10.8908	9.66218	9.93117	9.9025	9.91481	9.95248	9.91289	9.92334	10.0012
rxn00018	9.90629	9.95373	9.95181	9.94958	9.91974	9.95091	9.93112	9.94265	9.97227	9.90619	9.93304	9.95479	9.94947	9.92188	9.92763	9.94945	9.93226	9.96898	9.93762	9.93589	9.95475	9.95626	9.9414	9.92619	9.9292	9.944	9.92881	9.91742	9.94905	9.9426	9.91785	9.93009	9.90437	10.0171	9.92037	9.92713	9.95712	9.9637	9.95119	9.9203	9.92406	9.93645	9.93117	9.9025	9.91481	9.95248	9.91289	9.92334	9.92456
rxn01111	9.90639	9.95383	9.96832	9.96053	9.91984	9.95101	9.93122	9.94275	9.97307	9.90629	9.93475	9.95489	9.94957	9.92226	9.92883	9.95533	9.93236	9.97723	9.93772	9.93623	9.97055	9.95636	9.9415	9.92842	9.9293	9.9441	9.92891	9.91752	9.94915	9.94538	9.91795	9.93019	9.90447	10.0271	9.92047	9.93594	9.96169	9.9638	9.95309	9.9204	9.92416	9.93655	9.93196	9.9026	9.92335	9.96371	9.91299	9.92387	9.92466
rxn01334.f	8066.46	8066.5	8123.48	3237.09	9992.16	9931.07	9993.8	8066.42	9993.53	8066.32	8066.24	8067.39	9993.67	9993.85	8066.36	8066.46	8066.36	8066.39	9609.13	8066.11	8195.8	8129.5	9993.84	9993.68	8066.55	8066.31	8996.07	9993.89	8106.19	8399.16	9993.95	8066.36	8066.46	9993.65	9993.93	8066.57	9993.98	3797.95	9993.76	8066.24	8065.91	9993.85	9993.94	9993.9	8066.84	8066.2	9993.94	8521.38	9994.02
rxn01334.b	8072.41	8072.41	8132	3243.35	10000	9937.07	10000	8072.41	9999.69	8072.41	8072.41	8073.37	10000	9999.99	8072.41	8072.41	8072.41	8072.41	9615.04	8072.41	8201.87	8135.65	10000	10000	8072.41	8072.4	9002.06	10000	8114.93	8404.9	10000	8072.41	8072.41	10000	10000	8072.41	10000	3804.16	9999.9	8072.41	8072.24	10000	10000	10000	8072.41	8072.41	10000	8527.3	10000
rxn01345	5.95107	5.91024	8.51586	6.26732	9.23933	6.00001	6.20256	5.99478	6.16249	6.08835	6.1761	5.98647	6.33377	6.14128	6.04889	5.95243	6.05111	6.02495	5.91237	6.30417	6.07299	6.15206	6.22044	6.32332	5.86644	6.09379	5.98981	6.10909	21.0964	5.74052	6.04736	6.05042	5.95438	11.1532	6.07139	5.84361	6.02133	6.20385	6.14416	6.1692	6.33231	6.15095	6.06189	6.10255	5.56677	6.2086	6.06194	5.91902	5.98329
rxn00781	0	0	0	0	0	0	0	0.232098	0	0	0	0	0	0	0	0	0	0	0	0	0	0	0	0	0	0	0	0	0	0	0	0	0	0	0	0	0	0	0	0.230514	0	0	0	0	0	0	0	0	0
rxn00782	17.6886	17.7482	17.7493	17.7372	17.6981	17.7056	17.6915	17.9699	17.8019	17.67	17.7293	17.7266	17.7399	17.6879	17.7119	17.7258	17.7215	17.7458	17.7312	17.6984	17.7878	17.7266	17.6979	17.7177	17.7092	17.7392	17.7007	17.7039	17.6902	17.7114	17.6847	17.7204	17.6746	17.8804	17.7026	17.7087	17.7422	17.6937	17.7108	17.9482	17.7102	17.6919	17.7114	17.6858	17.6968	17.7411	17.7113	17.6927	17.6578
rxn01100.f	17.6886	17.7482	17.7493	17.7384	17.6981	17.7056	17.6915	17.7378	17.8019	27.7049	17.7293	17.7266	17.7399	17.6879	17.7119	17.7258	17.7215	17.7458	17.7312	17.6984	17.7878	17.7266	17.6979	17.7177	17.7092	17.7392	17.7007	17.7039	17.6902	17.7114	17.6847	17.7204	10000	17.8804	17.7026	17.7087	17.7422	17.6937	17.7108	17.7177	9033.41	17.6919	17.7114	17.6858	17.6968	17.7411	17.7113	17.6927	17.6578
rxn01100.b	0	0	1e-06	0.001217	0	0	0	0	0	10.0349	0	0	0	0	0	0	0	0	0	0	0	0	0	0	0	0	0	0	0	0	0	0	9982.33	0	0	0	0	0	0	0	9015.7	0	0	0	0	0	0	0	0
rxn00248.f	0.254342	1.00469	0.23507	0.212264	0.551451	0.669157	0.53458	0.241861	0.250238	0.846514	0.310935	1.26437	0.36804	0.484292	0.703914	0.660083	0.711414	0.398155	0.843573	0.230073	0.281506	0.249175	0.321135	0.300965	0.664956	0.35742	0.26606	1.27532	0.27857	0.397365	0.254193	0.709999	0.624255	0.354707	0.244867	1.42222	0.271568	0.306168	0.570939	0.25899	0.758037	0.259898	0.311057	0.393138	0.79214	0.730086	0.641618	0.432399	0.791918
rxn00248.b	0	0	0	0	0	0	0	0	0	0	0	0	0	0	0	0	0	0	0	0	0	0	0	0	0	0	0	0	0	0	0	0	0	0	0	0	0	0	0	0	0	0	0	0	0	0	0	0	0
rxn00747.f	9.03561	7.24569	7.23227	9.94358	7.22952	7.20588	7.21164	7.31672	7.28013	7.215	7.24587	15.8047	7.24169	7.21693	7.23437	7.22177	7.2401	12.6093	7.24477	7.21352	8.86672	11.2881	7.20772	7.24064	7.23123	7.24645	7.22313	7.23768	7.19233	7.21732	9.81117	7.24149	7.22144	7.30469	7.23346	7.2241	7.64159	7.1812	7.20904	7.24861	7.23734	7.2067	7.23072	7.60166	8.50617	7.22875	7.24965	7.22018	7.18441
rxn00747.b	1.8021	0	0	2.71563	0	0	0	0.070334	0	0	0	8.58173	0	0	0	0	0	5.38944	0	0	1.59811	4.06653	0	0	0	0	0	0	0	0	2.59308	0	0	0	0	0	0.409792	0	0	0	0	0	0	0.367149	1.28141	0	0	0	0
rxn00777.f	10.8378	12.7603	8.44391	18.1752	11.629	14.7397	18.1721	7.69891	94.4926	10.1487	14.9709	9.37462	13.8895	17.7952	14.2433	14.6507	14.2451	40.4401	12.712	17.9968	9.15089	20.2276	14.3846	15.3052	7.07569	9.34948	21.7543	18.1133	5.87593	9.18377	60.7712	14.2434	13.1198	16.8976	19.387	7.89717	48.7245	30.9053	9.62594	16.4182	7.68381	11.46	10.2918	12.0718	15.776	33.5639	33.7737	10.9693	21.2072
rxn00777.b	7.68102	9.60344	5.27821	15.013	8.47228	11.5762	15.0154	4.53297	91.3215	6.99195	11.8093	6.21789	10.7323	14.6384	11.086	11.4905	11.0865	37.2779	9.54492	14.8399	5.98299	17.0708	11.2278	12.1474	3.91837	6.19274	18.5975	14.9549	2.71874	6.0257	57.6144	11.0865	9.96308	13.7059	16.2299	4.73608	45.5655	27.7486	6.46818	13.2613	4.52707	8.30321	7.13464	8.91459	12.615	30.4016	30.6159	7.81231	18.0505
ppp_hlf1.f	9993.35	9993.35	9993.35	9993.35	9993.35	9993.28	9993.35	9993.35	9993.35	9993.35	9993.35	9993.35	9993.35	9993.35	9993.35	9993.35	9993.35	9993.35	9993.35	9993.35	9993.35	9993.35	9993.35	9993.35	9993.35	9992.87	9993.35	9993.35	9993.35	9993.35	9993.35	9993.35	9993.35	9993.23	9993.35	9993.35	9993.35	9993.35	9993.35	9993.35	9993.35	9993.35	9993.35	9993.35	9993.35	9993.35	9993.35	9993.35	9993.35
ppp_hlf1.b	10000	10000	10000	10000	10000	10000	10000	10000	10000	10000	10000	10000	10000	10000	10000	10000	10000	10000	10000	10000	10000	10000	10000	10000	10000	10000	10000	10000	10000	10000	10000	10000	10000	10000	10000	10000	10000	10000	10000	10000	10000	10000	10000	10000	10000	10000	10000	10000	10000
ppp_hlf2.f	3.30534	3.30534	3.30534	3.30534	3.30534	3.38354	3.30534	3.30534	3.30534	3.30534	3.30534	3.30534	3.30534	3.30534	3.30534	3.30534	3.30534	3.30534	3.30534	3.30534	3.30534	3.30534	3.30534	3.30534	3.30534	3.30534	3.30534	3.30534	3.30534	3.30534	3.30534	3.30534	3.30534	3.66162	3.30534	3.30534	3.30534	3.30534	3.30534	3.30534	3.30534	3.30534	3.30534	3.30534	3.30534	3.30534	3.30534	3.30534	3.30534
ppp_hlf2.b	0	0	0	0	0	0.046095	0	0	0	0	0	0	0	0	0	0	0	0	0	0	0	0	0	0	0	0	0	0	0	0	0	0	0	0.29607	0	0	0	0	0	0	0	0	0	0	0	0	0	0	0
ppp_hlf3.f	3.34771	3.34771	3.34771	3.34771	3.34771	3.38004	3.34771	3.34771	3.34771	3.34771	3.34771	3.34771	3.34771	3.34771	3.34771	3.34771	3.34771	3.34771	3.34771	3.34771	3.34771	3.34771	3.34771	3.34771	3.34771	3.82741	3.34771	3.34771	3.34771	3.34771	3.34771	3.34771	3.34771	3.40814	3.34771	3.34771	3.34771	3.34771	3.34771	3.34771	3.34771	3.34771	3.34771	3.34771	3.34771	3.34771	3.34771	3.34771	3.34771
ppp_hlf3.b	0	0	0	0	0	0	0	0	0	0	0	0	0	0	0	0	0	0	0	0	0	0	0	0	0	0	0	0	0	0	0	0	0	0	0	0	0	0	0	0	0	0	0	0	0	0	0	0	0
rxn01343	0	0	0	0	1.39696	0	0	0	0	0	0	0	0	0	0	0	0	0	0	0	0	0	0.057636	0	0	0	0	0	12.3553	0	0	0	0	4.80597	0	0	0	0	0	0	0	0	0	0	0	0	0	0	0
rxn00549	1.12344	1.21158	1.94325	0.8559	2.06141	1.11228	0.896782	1.10688	0.964349	0.986049	0.92184	1.13654	0.783401	0.948957	1.0475	1.1675	1.04777	1.11496	1.18307	0.800062	1.05452	0.97242	0.946806	0.772151	1.23039	1.01842	1.10722	0.974873	2.92977	1.37164	1.03871	1.04777	1.11821	0.812966	1.01683	1.2561	1.10625	0.928062	0.976018	0.919244	0.759969	0.953657	1.03774	0.967714	1.52048	0.917663	1.01808	1.17273	1.10949
rxn00786.f	4.09648	2.65302	0.907941	4.16061	0	2.61444	2.13964	3.76354	1.97254	2.63292	2.4088	4.18557	2.18208	1.45319	2.8755	2.35366	2.87583	3.86585	2.3892	3.78343	4.06975	4.68379	2.47061	2.13077	2.83532	2.94054	2.14125	2.96863	0	3.93268	3.1737	2.87583	3.72676	3.26734	2.50352	3.28787	2.53913	2.08063	1.88658	3.07459	3.97284	2.49215	3.05752	3.03553	3.55159	2.23337	2.92957	3.23425	2.01088
rxn00786.b	2.97304	1.44145	2.29633	3.30471	0.754409	1.50216	1.24286	2.65666	1.00819	1.64687	1.48696	3.04903	1.39868	0.504236	1.82801	1.18616	1.82807	2.75089	1.20613	2.98337	3.01523	3.71137	1.5238	1.35862	1.60492	1.92212	1.03403	1.99376	1.62421	2.56104	2.13499	1.82807	2.60855	2.45437	1.48669	2.03178	1.43288	1.15257	0.910566	2.15534	3.21287	1.53849	2.01978	2.06782	2.03111	1.31571	1.91149	2.06151	0.901398
rxn01116.f	10000	10000	10000	10000	10000	10000	10000	10000	10000	10000	10000	10000	10000	10000	10000	10000	10000	10000	10000	10000	10000	10000	10000	10000	10000	10000	10000	10000	10000	10000	10000	10000	10000	10000	10000	10000	10000	10000	10000	10000	10000	10000	10000	10000	10000	10000	10000	10000	10000
rxn01116.b	9993.3	9993.3	9993.28	9993.29	9993.3	9993.28	9993.3	9993.28	9993.27	9993.3	9993.29	9993.3	9993.3	9993.3	9993.3	9993.29	9993.29	9993.29	9993.28	9993.3	9993.27	9993.3	9993.3	9993.29	9993.3	9993.3	9993.3	9993.29	9993.3	9993.29	9993.3	9993.3	9993.3	9993.23	9993.3	9993.29	9993.29	9993.3	9993.29	9993.3	9993.3	9993.3	9993.3	9993.3	9993.29	9993.29	9993.29	9993.3	9993.3
rxn00148	26.9713	24.3619	23.4161	27.0117	21.6329	25.8831	26.3025	26.8008	26.6422	25.5966	26.675	22.4582	26.5154	25.9626	25.3918	25.8361	25.3806	25.5583	24.8104	26.8753	26.9016	27.0352	26.813	26.578	25.1336	26.4872	27.0601	23.8027	9.94243	26.6718	26.8512	25.4223	25.7821	21.1149	27.0782	22.6868	27.1455	26.9245	26.269	26.9373	24.8807	26.9895	26.5841	26.3652	25.2736	25.1588	25.6185	26.4133	25.4925
rxn00251	0.420376	0.420376	0.421138	0.420376	0.420376	0.420376	0.420376	0.420577	0.434376	0.420376	0.424502	0.420376	0.420894	0.420376	0.420376	0.421007	0.420614	0.420376	0.420376	0.420376	0.423691	0.420376	0.420376	0.420376	0.420376	0.420376	0.420376	0.420376	0.420543	0.420376	0.420376	0.420488	0.420376	0.450376	0.420735	0.420376	0.420376	0.420376	0.420376	0.420454	0.420376	0.420436	0.420483	0.42083	0.420376	0.420376	0.421455	0.420394	0.420376
BCAROHX	0.000151	0.000151	0.000151	0.000151	0.000151	0.000151	0.000151	0.000151	0.000151	0.000151	0.000151	0.000151	0.000151	0.000151	0.000151	0.000151	0.000151	0.000151	0.000151	0.000151	0.000151	0.000151	0.000151	0.000151	0.000151	0.000151	0.000151	0.000151	0.000151	0.000151	0.000151	0.000151	0.000151	0.000151	0.000151	0.000151	0.000151	0.000151	0.000151	0.000151	0.000151	0.000151	0.000151	0.000151	0.000151	0.000151	0.000151	0.000151	0.000151
BCAROHX2	0.000151	0.000151	0.000151	0.000151	0.000151	0.000151	0.000151	0.000151	0.000151	0.000151	0.000151	0.000151	0.000151	0.000151	0.000151	0.000151	0.000151	0.000151	0.000151	0.000151	0.000151	0.000151	0.000151	0.000151	0.000151	0.000151	0.000151	0.000151	0.000151	0.000151	0.000151	0.000151	0.000151	0.000151	0.000151	0.000151	0.000151	0.000151	0.000151	0.000151	0.000151	0.000151	0.000151	0.000151	0.000151	0.000151	0.000151	0.000151	0.000151
PHYTEDH1	0	0	0	1.5e-05	0	0	0	0	9.9e-05	0	0.000352	0	0	0	0	0	0	0	0	0	0.000983	0	0.000371	0	0	0.001019	0	0	0.00097	0	0	0	0	0.000176	0.000819	0	0	0	0	0	0	0	0	0	0	0	0	0	0
PHYTEDH2	0.001019	0.001019	0.001019	0.001005	0.001019	0.001019	0.001019	0.001019	0.000921	0.001019	0.000667	0.001019	0.001019	0.001019	0.001019	0.001019	0.00102	0.001019	0.001019	0.001019	3.6e-05	0.001019	0.000648	0.001019	0.001019	0	0.001019	0.001019	5e-05	0.001019	0.001019	0.001019	0.001019	0.000843	0.0002	0.001019	0.001019	0.001019	0.001019	0.001019	0.001019	0.001019	0.001019	0.001019	0.001019	0.001019	0.001019	0.001019	0.001019
PHYTFDH1	0	0	0	1.5e-05	0	0	0	0	9.9e-05	0	0.000352	0	0	0	0	0	0	0	0	0	0.000983	0	0.000371	0	0	0.001019	0	0	0.00097	0	0	0	0	0.000176	0.000943	0	0	0	0	0	0	0	0	0	0	0	0	0	0
PHYTFDH2	0.001019	0.001019	0.001019	0.001005	0.001019	0.001019	0.001019	0.001019	0.00092	0.001019	0.000667	0.001019	0.001019	0.001019	0.001019	0.001019	0.00102	0.001019	0.001019	0.001019	3.6e-05	0.001019	0.000648	0.001019	0.001019	0	0.001019	0.001019	5e-05	0.001019	0.001019	0.001019	0.001019	0.000843	7.6e-05	0.001019	0.001019	0.001019	0.001019	0.001019	0.001019	0.001019	0.001019	0.001019	0.001019	0.001019	0.001019	0.001019	0.001019
rxn01489	0.001019	0.001019	0.001019	0.001019	0.001019	0.001019	0.001019	0.001019	0.001019	0.001019	0.001019	0.001019	0.001019	0.001019	0.001019	0.001019	0.00102	0.001019	0.001019	0.001019	0.001019	0.001019	0.001019	0.001019	0.001019	0.001019	0.001019	0.001019	0.001019	0.001019	0.001019	0.001019	0.001019	0.001019	0.001019	0.001019	0.001019	0.001019	0.001019	0.001019	0.001019	0.001019	0.001019	0.001019	0.001019	0.001019	0.001019	0.001019	0.001019
rxn03646	0.001019	0.001019	0.001019	0.001019	0.001019	0.001019	0.001019	0.001019	0.001019	0.001019	0.001019	0.001019	0.001019	0.001019	0.001019	0.001019	0.00102	0.001019	0.001019	0.001019	0.001019	0.001019	0.001019	0.001019	0.001019	0.001019	0.001019	0.001019	0.001019	0.001019	0.001019	0.001019	0.001019	0.001019	0.001019	0.001019	0.001019	0.001019	0.001019	0.001019	0.001019	0.001019	0.001019	0.001019	0.001019	0.001019	0.001019	0.001019	0.001019
rxn03648_mod	0.000156	0.000156	0.000156	0.000156	0.000156	0.000156	0.000156	0.000156	0.000156	0.000156	0.000156	0.000156	0.000156	0.000156	0.000156	0.000156	0.000156	0.000156	0.000156	0.000156	0.000156	0.000156	0.000156	0.000156	0.000156	0.000156	0.000156	0.000156	0.000156	0.000156	0.000156	0.000156	0.000156	0.000156	0.000156	0.000156	0.000156	0.000156	0.000156	0.000156	0.000156	0.000156	0.000156	0.000156	0.000156	0.000156	0.000156	0.000156	0.000156
rxn06790	0.001019	0.001019	0.001019	0.001019	0.001019	0.001019	0.001019	0.001019	0.001019	0.001019	0.001019	0.001019	0.001019	0.001019	0.001019	0.001019	0.00102	0.001019	0.001019	0.001019	0.001019	0.001019	0.001019	0.001019	0.001019	0.001019	0.001019	0.001019	0.001019	0.001019	0.001019	0.001019	0.001019	0.001019	0.001019	0.001019	0.001019	0.001019	0.001019	0.001019	0.001019	0.001019	0.001019	0.001019	0.001019	0.001019	0.001019	0.001019	0.001019
rxn06792	0.001019	0.001019	0.001019	0.001019	0.001019	0.001019	0.001019	0.001019	0.001019	0.001019	0.001019	0.001019	0.001019	0.001019	0.001019	0.001019	0.00102	0.001019	0.001019	0.001019	0.001019	0.001019	0.001019	0.001019	0.001019	0.001019	0.001019	0.001019	0.001019	0.001019	0.001019	0.001019	0.001019	0.001019	0.001019	0.001019	0.001019	0.001019	0.001019	0.001019	0.001019	0.001019	0.001019	0.001019	0.001019	0.001019	0.001019	0.001019	0.001019
rxn11573	0	0	0	0	0	0	0	0	0	0	0	0	0	0	0	0	0	0	0	0	0	0	0	0	0	0	0	0	0	0	0	0	0	0	0	0	0	0	0	0	0	0	0	0	0	0	0	0	0
rxn11574	0.000627	0.000627	0.000627	0.000627	0.000627	0.000627	0.000627	0.000627	0.000627	0.000627	0.000627	0.000627	0.000627	0.000627	0.000627	0.000627	0.000628	0.000627	0.000627	0.000627	0.000627	0.000627	0.000627	0.000627	0.000627	0.000627	0.000627	0.000627	0.000627	0.000627	0.000627	0.000627	0.000627	0.000627	0.000627	0.000627	0.000627	0.000627	0.000627	0.000627	0.000627	0.000627	0.000627	0.000627	0.000627	0.000627	0.000627	0.000627	0.000627
rxn00154	0.204448	0	0	0.137631	0	0	0	0	0.05844	0	0	0	0	0	0	0	0	0	0	0	0.022877	0	0.203035	0	0	0.010662	0.110899	0	0	0	0	0	0	0.008214	0.186386	0	0	0.00498	0	0	0	0	0	0	0	0	0	0	0
rxn00199	0	0	0	0	0	0	0	0	0	0	0	0	0	0	0	0	0	0	0	0	0	0	0	0	0	0	0	0	0	0	0	0	0	0	0	0	0	0	0	0	0	0	0	0	0	0	0	0	0
rxn00203	0	1.1e-05	0	0	0	0.006839	0	0	0	0	0	0	0	0	0	0	0	0	0	0	0	0	0	0	0	0	0	0	0.000289	0	0	0.000109	0	0	0	0	0	0	1e-05	0	0	0	0	0	0	0	0	0	0
rxn00508	0	0	0	0	0	0	0	0	0	0	0	0	0	0	0	0	0	0	0	0	0	0	0	0	0	0	0	0	0.000241	0	0	0.000112	0	0	0	0	0	0	0	0	0	0	0	0	0	0	0	0	0
rxn01387	0	0	0	0	0	0	0	0	0	0	0	0	0	0	0	0	0	0	0	0	0	0	0	0	0	0	0	0	0	0	0	0	0	0	0	0	0	0	0	0	0	0	0	0	0	0	0	0	0
rxn01871	0	0.976552	1.06098	0	0.397683	0.09122	0.319643	0	0	0.416242	0	0	1.06098	0.125868	0.850514	0.685814	0.851114	1.06234	0.452454	1.06098	0.132228	1.06098	0	1.06098	1.06098	4.1e-05	0	0.458031	1.06127	0.163641	0.302063	0.850438	1.06098	0	0	1.06098	0	0	0.422846	0	0.888368	0.760569	1.06098	0.743822	1.06098	0.209185	0.149541	1.06098	0.055624
rxn01241	0	0.976552	1.06098	0.005331	0.404425	0.09122	0.319643	0.011243	0	0.422984	0.006113	0.006742	1.06772	0.138474	0.861684	0.685814	0.853069	1.06234	0.464392	1.06098	0.139603	1.06098	0	1.07553	1.06801	4.1e-05	0	0.469425	1.06801	0.171051	0.305621	0.852381	1.06098	0	0	1.0699	0	0	0.425575	0	0.889345	0.760569	1.06432	0.749475	1.06983	0.218709	0.149541	1.06783	0.055624
rxn01242	0.04164	1.01455	1.08601	0.04164	0.439322	0.13286	0.319643	0.04164	0.04164	0.422925	0.04164	0.04164	1.06098	0.1385	0.858789	0.685814	0.859389	1.06234	0.465359	1.10262	0.132962	1.10262	0.04164	1.07564	1.06305	0.032849	0.04164	0.485102	1.10291	0.164651	0.343703	0.858713	1.06098	0.04164	0	1.06098	0.04164	0.04164	0.422846	0.04164	0.888368	0.760569	1.06098	0.743822	1.06098	0.209185	0.149541	1.06098	0.055624
rxn00799.f	0	0	0	0	0	0	0	0	0	0	0	0	0	0	0	0	0	0	0	0	0	0	0	0	0	0	0	0	0	0	0	0	0	0	0	0	0	0	0	0	0	0	0	0	0	0	0	0	0
rxn00799.b	0.254442	1.00479	0.23517	0.212364	0.551551	0.669257	0.53468	0.241961	0.258829	0.846614	0.311056	1.26447	0.368141	0.484392	0.704014	0.660183	0.711514	0.398256	0.843673	0.230173	0.281639	0.249276	0.321235	0.301065	0.665056	0.35752	0.266161	1.27542	0.278671	0.397465	0.254294	0.710208	0.624355	0.364807	0.244967	1.42232	0.271668	0.306268	0.57104	0.259091	0.758138	0.259998	0.311157	0.393238	0.79224	0.730186	0.641718	0.432499	0.792018
rxn00647	0.049086	0	0.017384	0.018792	0.036435	0.040616	0.054659	0.028396	0	0.049274	0.043673	0.014671	0	0.030139	0.007254	0.020392	0.008799	0.01875	0.032376	0.027067	0	0.01904	0.034534	0	0.030122	0	0.031941	0.048387	0.056288	0.033206	0.045649	0.008622	0.042846	0.040686	0.019119	0.02167	0.002206	0.037694	0.014891	0.012192	0.008887	0.020519	0.034999	0.052748	0.032031	0.016705	0.043248	0.030129	0.053558
rxn01416	0.049086	0	0.017384	0.018792	0.036435	0.040616	0.054659	0.028396	0	0.049274	0.043673	0.014671	0	0.030139	0.007254	0.020392	0.008799	0.01875	0.032376	0.027067	0	0.01904	0.034534	0	0.030122	0	0.031941	0.048387	0.056288	0.033206	0.045649	0.008622	0.042846	0.040686	0.019119	0.02167	0.002206	0.037694	0.014891	0.012192	0.008887	0.020519	0.034999	0.052748	0.032031	0.016705	0.043248	0.030129	0.053558
rxn02230	0.049086	0	0.017384	0.018792	0.036435	0.040616	0.054659	0.028396	0	0.049274	0.043673	0.014671	0	0.030139	0.007254	0.020392	0.008799	0.01875	0.032376	0.027067	0	0.01904	0.034534	0	0.030122	0	0.031941	0.048387	0.056288	0.033206	0.045649	0.008622	0.042846	0.040686	0.019119	0.02167	0.002206	0.037694	0.014891	0.012192	0.008887	0.020519	0.034999	0.052748	0.032031	0.016705	0.043248	0.030129	0.053558
rxn05733	0.049086	0	0.017384	0.018792	0.036435	0.040616	0.054659	0.028396	0	0.049274	0.043673	0.014671	0	0.030139	0.007254	0.020392	0.008799	0.01875	0.032376	0.027067	0	0.01904	0.034534	0	0.030122	0	0.031941	0.048387	0.056288	0.033206	0.045649	0.008622	0.042846	0.040686	0.019119	0.02167	0.002206	0.037694	0.014891	0.012192	0.008887	0.020519	0.034999	0.052748	0.032031	0.016705	0.043248	0.030129	0.053558
rxn00423	0.056579	0.007493	0.024877	0.026285	0.043928	0.048109	0.062153	0.035889	0.007493	0.056767	0.051166	0.022164	0.007493	0.037632	0.014748	0.027885	0.016297	0.026243	0.039869	0.03456	0.007493	0.026533	0.042027	0.007493	0.037615	0.007493	0.039434	0.055881	0.063781	0.040699	0.053142	0.016115	0.050339	0.048179	0.026612	0.029163	0.009699	0.045187	0.022384	0.019685	0.01638	0.028012	0.042492	0.060241	0.039524	0.024198	0.050741	0.037622	0.061051
rxn00649	0.007493	0.007493	0.007493	0.007493	0.007493	0.007493	0.007493	0.007493	0.007493	0.007493	0.007493	0.007493	0.007493	0.007493	0.007493	0.007493	0.007497	0.007493	0.007493	0.007493	0.007493	0.007493	0.007493	0.007493	0.007493	0.007493	0.007493	0.007493	0.007493	0.007493	0.007493	0.007493	0.007493	0.007493	0.007493	0.007493	0.007493	0.007493	0.007493	0.007493	0.007493	0.007493	0.007493	0.007493	0.007493	0.007493	0.007493	0.007493	0.007493
rxn00283	0.012253	0.012253	0.012253	0.012253	0.012253	0.012253	0.012253	0.012253	0.012253	0.012253	0.012253	0.012253	0.012253	0.012253	0.012253	0.012253	0.01226	0.012253	0.012253	0.012253	0.012253	0.012253	0.012253	0.012253	0.012253	0.012253	0.012253	0.012253	0.012253	0.012253	0.012253	0.012253	0.012253	0.012253	0.012253	0.012253	0.012253	0.012253	0.012253	0.012253	0.012253	0.012253	0.012253	0.012253	0.012253	0.012253	0.012253	0.012253	0.012253
rxn00851	0.006127	0.006127	0.006127	0.006127	0.006127	0.006127	0.006127	0.006127	0.006127	0.006127	0.006127	0.006127	0.006127	0.006127	0.006127	0.006127	0.00613	0.006127	0.006127	0.006127	0.006127	0.006127	0.006127	0.006127	0.006127	0.006127	0.006127	0.006127	0.006127	0.006127	0.006127	0.006127	0.006127	0.006127	0.006127	0.006127	0.006127	0.006127	0.006127	0.006127	0.006127	0.006127	0.006127	0.006127	0.006127	0.006127	0.006127	0.006127	0.006127
rxn00193	0.006127	0.006127	0.006127	0.006127	0.006127	0.006127	0.006127	0.006127	0.006127	0.006127	0.006127	0.006127	0.006127	0.006127	0.006127	0.006127	0.00613	0.006127	0.006127	0.006127	0.006127	0.006127	0.006127	0.006127	0.006127	0.006127	0.006127	0.006127	0.006127	0.006127	0.006127	0.006127	0.006127	0.006127	0.006127	0.006127	0.006127	0.006127	0.006127	0.006127	0.006127	0.006127	0.006127	0.006127	0.006127	0.006127	0.006127	0.006127	0.006127
rxn00184.f	0.012481	365.44	0	0	0	0	0	1.38291	0	0	0.12337	4e-06	8e-05	0	0	0	0	0.000653	0.086573	0	0.009568	0.000866	0	0	0	0.083294	0	2e-06	0	1.44542	0.005546	0	0	0.231584	0	0	0	1.4e-05	80.3515	0	0	0.083107	4e-06	0	0.148981	0	0	5e-06	0
rxn00184.b	1.20377	367.383	1.16566	1.14562	1.48997	1.60087	1.47287	2.57181	1.20288	1.7847	1.37564	2.20242	1.30601	1.42174	1.64836	1.59551	1.65013	1.33271	1.87892	1.16954	1.22433	1.18791	1.26033	1.23828	1.60506	1.37891	1.20478	2.2162	1.21717	2.77974	1.19729	1.64805	1.56276	1.54964	1.18386	2.35552	1.20735	1.24437	81.8591	1.19852	1.69498	1.2816	1.25078	1.33219	1.87519	1.6627	1.58072	1.37054	1.73013
rxn00189	0	0	0	0	0	0	0	0	0	0	0	0	0	0	0	0	0	0	0	0	0	0	0	0	0	0	0	0	0	0	0	0	0	0	0	0	0	0	0	0	0	0	0	0	0	0	0	0	0
rxn02008	0.006127	0.006127	0.006127	0.006127	0.006127	0.006127	0.006127	0.006127	0.006127	0.006127	0.006127	0.006127	0.006127	0.006127	0.006127	0.006127	0.00613	0.006127	0.006127	0.006127	0.006127	0.006127	0.006127	0.006127	0.006127	0.006127	0.006127	0.006127	0.006127	0.006127	0.006127	0.006127	0.006127	0.006127	0.006127	0.006127	0.006127	0.006127	0.006127	0.006127	0.006127	0.006127	0.006127	0.006127	0.006127	0.006127	0.006127	0.006127	0.006127
rxn02286	0.006127	0.006127	0.006127	0.006127	0.006127	0.006127	0.006127	0.006127	0.006127	0.006127	0.006127	0.006127	0.006127	0.006127	0.006127	0.006127	0.00613	0.006127	0.006127	0.006127	0.006127	0.006127	0.006127	0.006127	0.006127	0.006127	0.006127	0.006127	0.006127	0.006127	0.006127	0.006127	0.006127	0.006127	0.006127	0.006127	0.006127	0.006127	0.006127	0.006127	0.006127	0.006127	0.006127	0.006127	0.006127	0.006127	0.006127	0.006127	0.006127
DM_5mdru1p	0.001638	0.001638	0.001638	0.001638	0.001638	0.001638	0.001638	0.001638	0.001638	0.001638	0.001638	0.001638	0.001638	0.001638	0.001638	0.001638	0.001639	0.001638	0.001638	0.001638	0.001638	0.001638	0.001638	0.001638	0.001638	0.001638	0.001638	0.001638	0.001638	0.001638	0.001638	0.001638	0.001638	0.001638	0.001638	0.001638	0.001638	0.001638	0.001638	0.001638	0.001638	0.001638	0.001638	0.001638	0.001638	0.001638	0.001638	0.001638	0.001638
EX_2-Oxoglutarate	0	0	0	0	0	0	0	0	0	0	0	0	0	0	0	0	0	0	0	0	0	0	0	0	0	0	0	0	0	0	0	0	0	0	0	0	0	0	0	0	0	0	0	0	0	0	0	0	0
EX_Acetate	0	0	0	0	0	0	0	0	0	0	0	0	0	0	0	0	0	0	0	0	0	0	0	0	0	0	0	0	0	0	0	0	0	0	0	0	0	0	0	0	0	0	0	0	0	0	0	0	0
EX_Biomass	0.242854	0.242854	0.242854	0.242854	0.242854	0.242854	0.242854	0.242854	0.242854	0.242854	0.242854	0.242854	0.242854	0.242854	0.242854	0.242854	0.242992	0.242854	0.242854	0.242854	0.242854	0.242854	0.242854	0.242854	0.242854	0.242854	0.242854	0.242854	0.242854	0.242854	0.242854	0.242854	0.242854	0.242854	0.242854	0.242854	0.242854	0.242854	0.242854	0.242854	0.242854	0.242854	0.242854	0.242854	0.242854	0.242854	0.242854	0.242854	0.242854
EX_Calcium	0.001096	0.001096	0.001096	0.001096	0.001096	0.001096	0.001096	0.001096	0.001096	0.001096	0.001096	0.001096	0.001096	0.001096	0.001096	0.001096	0.001096	0.001096	0.001096	0.001096	0.001096	0.001096	0.001096	0.001096	0.001096	0.001096	0.001096	0.001096	0.001096	0.001096	0.001096	0.001096	0.001096	0.001096	0.001096	0.001096	0.001096	0.001096	0.001096	0.001096	0.001096	0.001096	0.001096	0.001096	0.001096	0.001096	0.001096	0.001096	0.001096
EX_Citrate	0	0	0	0	0	0	0	0	0	0	0	0	0	0	0	0	0	0	0	0	0	0	0	0	0	0	0	0	0	0	0	0	0	0	0	0	0	0	0	0	0	0	0	0	0	0	0	0	0
EX_CO2	1.19148	1.19148	1.18844	1.19148	1.19148	1.19148	1.19148	1.19068	1.13548	1.19148	1.17498	1.19148	1.18941	1.19148	1.19148	1.18896	1.1865	1.19148	1.19148	1.19148	1.17822	1.19148	1.19148	1.19148	1.19148	1.19148	1.19148	1.19148	1.19082	1.19148	1.19148	1.19146	1.19148	1.07148	1.19005	1.19148	1.19148	1.19148	1.19148	1.19117	1.19148	1.19124	1.19105	1.18967	1.19148	1.19148	1.18717	1.19141	1.19148
EX_Co2+	0.00079	0.00079	0.00079	0.00079	0.00079	0.00079	0.00079	0.00079	0.00079	0.00079	0.00079	0.00079	0.00079	0.00079	0.00079	0.00079	0.00079	0.00079	0.00079	0.00079	0.00079	0.00079	0.00079	0.00079	0.00079	0.00079	0.00079	0.00079	0.00079	0.00079	0.00079	0.00079	0.00079	0.00079	0.00079	0.00079	0.00079	0.00079	0.00079	0.00079	0.00079	0.00079	0.00079	0.00079	0.00079	0.00079	0.00079	0.00079	0.00079
EX_Cu2+	0.000731	0.000731	0.000731	0.000731	0.000731	0.000731	0.000731	0.000731	0.000731	0.000731	0.000731	0.000731	0.000731	0.000731	0.000731	0.000731	0.000731	0.000731	0.000731	0.000731	0.000731	0.000731	0.000731	0.000731	0.000731	0.000731	0.000731	0.000731	0.000731	0.000731	0.000731	0.000731	0.000731	0.000731	0.000731	0.000731	0.000731	0.000731	0.000731	0.000731	0.000731	0.000731	0.000731	0.000731	0.000731	0.000731	0.000731	0.000731	0.000731
EX_Fe2+	0.001818	0.001818	0.001818	0.001818	0.001818	0.001818	0.001818	0.001818	0.001818	0.001818	0.001818	0.001818	0.001818	0.001818	0.001818	0.001818	0.001819	0.001818	0.001818	0.001818	0.001818	0.001818	0.001818	0.001818	0.001818	0.001818	0.001818	0.001818	0.001818	0.001818	0.001818	0.001818	0.001818	0.001818	0.001818	0.001818	0.001818	0.001818	0.001818	0.001818	0.001818	0.001818	0.001818	0.001818	0.001818	0.001818	0.001818	0.001818	0.001818
EX_Fe3+	0.001655	0.001655	0.001655	0.001655	0.001655	0.001655	0.001655	0.001655	0.001655	0.001655	0.001655	0.001655	0.001655	0.001655	0.001655	0.001655	0.001656	0.001655	0.001655	0.001655	0.001655	0.001655	0.001655	0.001655	0.001655	0.001655	0.001655	0.001655	0.001655	0.001655	0.001655	0.001655	0.001655	0.001655	0.001655	0.001655	0.001655	0.001655	0.001655	0.001655	0.001655	0.001655	0.001655	0.001655	0.001655	0.001655	0.001655	0.001655	0.001655
EX_Fumarate	0	0	0	0	0	0	0	0	0.005509	0	0.004105	0	0	0	0	0	0	0	0	0	0.001067	0	0	0	0	0	0	0	0	0	0	1e-06	0	0.01	0	0	0	0	0	0	0	0	0	0	0	0	0	0	0
EX_glycogen	0	0	0	0	0	0	0	0	0	0	0	0	0	0	0	0	0	0	0	0	0	0	0	0	0	0	0	0	0	0	0	0	0	0	0	0	0	0	0	0	0	0	0	0	0	0	0	0	0
EX_H+	12.0374	11.9883	11.996	12.0017	12.0247	12.0289	12.043	12.0253	11.9599	12.0376	12.0229	12.003	11.9873	12.0183	11.9972	12.0045	11.9982	12.003	12.0311	12.0152	11.9738	12.0073	12.0228	11.9872	12.019	11.9883	12.0202	12.0384	12.0443	12.0202	12.0339	11.9969	12.0311	11.964	12.0067	12.0056	11.9883	12.026	12.0023	12.0003	11.9972	12.0087	12.0227	12.0401	12.0161	11.9994	12.0294	12.0182	12.0419
EX_H2CO3	10.002	10.002	10.002	10.002	10.002	10.002	10.002	10.002	10.002	10.002	10.002	10.002	10.002	10.002	10.002	10.002	10.002	10.002	10.002	10.002	10.002	10.002	10.002	10.002	10.002	10.002	10.002	10.002	10.002	10.002	10.002	10.002	10.002	10.002	10.002	10.002	10.002	10.002	10.002	10.002	10.002	10.002	10.002	10.002	10.002	10.002	10.002	10.002	10.002
EX_H2O	4.33912	4.33912	4.33683	4.33912	4.33912	4.33912	4.33912	4.33852	4.30263	4.33912	4.33085	4.33912	4.33756	4.33912	4.33912	4.33723	4.33592	4.33912	4.33912	4.33912	4.33024	4.33912	4.33912	4.33912	4.33912	4.33912	4.33912	4.33912	4.33862	4.33912	4.33912	4.3391	4.33912	4.25912	4.33804	4.33912	4.33912	4.33912	4.33912	4.33889	4.33912	4.33894	4.3388	4.33776	4.33912	4.33912	4.33588	4.33906	4.33912
EX_L-Glutamate	0	0	0	0	0	0	0	0	0	0	0	0	0	0	0	0	0	0	0	0	0	0	0	0	0	0	0	0	0	0	0	2e-06	0	0	0	0	0	0	0	0	0	0	0	0	0	0	0	0	0
EX_L-Malate	0	0	0	0	0	0	0	0	0.008491	0	2.1e-05	0	0	0	0	0	0	0	0	0	3.2e-05	0	0	0	0	0	0	0	0	0	0	1e-06	0	0.01	0	0	0	0	0	0	0	0	0	0	0	0	0	0	0
EX_Mg	0.002646	0.002646	0.002646	0.002646	0.002646	0.002646	0.002646	0.002646	0.002646	0.002646	0.002646	0.002646	0.002646	0.002646	0.002646	0.002646	0.002648	0.002646	0.002646	0.002646	0.002646	0.002646	0.002646	0.002646	0.002646	0.002646	0.002646	0.002646	0.002646	0.002646	0.002646	0.002646	0.002646	0.002646	0.002646	0.002646	0.002646	0.002646	0.002646	0.002646	0.002646	0.002646	0.002646	0.002646	0.002646	0.002646	0.002646	0.002646	0.002646
EX_Mn2+	0.000736	0.000736	0.000736	0.000736	0.000736	0.000736	0.000736	0.000736	0.000736	0.000736	0.000736	0.000736	0.000736	0.000736	0.000736	0.000736	0.000736	0.000736	0.000736	0.000736	0.000736	0.000736	0.000736	0.000736	0.000736	0.000736	0.000736	0.000736	0.000736	0.000736	0.000736	0.000736	0.000736	0.000736	0.000736	0.000736	0.000736	0.000736	0.000736	0.000736	0.000736	0.000736	0.000736	0.000736	0.000736	0.000736	0.000736	0.000736	0.000736
EX_Molybdate	0.000736	0.000736	0.000736	0.000736	0.000736	0.000736	0.000736	0.000736	0.000736	0.000736	0.000736	0.000736	0.000736	0.000736	0.000736	0.000736	0.000736	0.000736	0.000736	0.000736	0.000736	0.000736	0.000736	0.000736	0.000736	0.000736	0.000736	0.000736	0.000736	0.000736	0.000736	0.000736	0.000736	0.000736	0.000736	0.000736	0.000736	0.000736	0.000736	0.000736	0.000736	0.000736	0.000736	0.000736	0.000736	0.000736	0.000736	0.000736	0.000736
EX_Nitrate	1.57037	1.57037	1.57037	1.57037	1.57037	1.57037	1.57037	1.57037	1.57037	1.57037	1.57037	1.57037	1.57037	1.57037	1.57037	1.57037	1.57126	1.57037	1.57037	1.57037	1.57037	1.57037	1.57037	1.57037	1.57037	1.57037	1.57037	1.57037	1.57037	1.57037	1.57037	1.57037	1.57037	1.57037	1.57037	1.57037	1.57037	1.57037	1.57037	1.57037	1.57037	1.57037	1.57037	1.57037	1.57037	1.57037	1.57037	1.57037	1.57037
EX_O2	12.5332	12.5332	12.5359	12.5332	12.5332	12.5332	12.5332	12.5339	12.5752	12.5332	12.5456	12.5332	12.535	12.5332	12.5332	12.5354	12.5403	12.5332	12.5332	12.5332	12.5442	12.5332	12.5332	12.5332	12.5332	12.5332	12.5332	12.5332	12.5338	12.5332	12.5332	12.5332	12.5332	12.6282	12.5344	12.5332	12.5332	12.5332	12.5332	12.5335	12.5332	12.5334	12.5336	12.5348	12.5332	12.5332	12.537	12.5333	12.5332
EX_PHLIM	145	145	145	145	145	145	145	145	145	145	145	145	145	145	145	145	145	145	145	145	145	145	145	145	145	145	145	145	145	145	145	145	145	145	145	145	145	145	145	145	145	145	145	145	145	145	145	145	145
EX_PHO1	51.5449	55.2235	53.9204	52.377	53.2008	54.1299	53.0107	52.3582	52.5498	53.8233	52.3565	53.7728	52.4107	52.9264	54.3874	52.2654	54.4242	54.202	54.0203	53.9906	50.7318	52.1521	52.3173	55.1477	54.755	51.1329	51.0185	54.8289	53.1348	52.4007	53.1846	54.3906	54.6201	52.6907	51.432	56.2512	50.6471	52.7636	51.5586	52.276	56.4831	52.7403	54.4674	54.4005	53.5364	53.172	52.9518	54.2588	53.0937
EX_PHO2	93.4551	89.7765	91.0796	92.623	91.7992	90.8701	91.9893	92.6418	92.4502	91.1767	92.6435	91.2272	92.5893	92.0736	90.6126	92.7346	90.5758	90.798	90.9797	91.0094	94.2682	92.8479	92.6827	89.8523	90.245	93.8671	93.9815	90.1711	91.8652	92.5993	91.8154	90.6094	90.3799	92.3093	93.568	88.7488	94.3529	92.2364	93.4414	92.724	88.5169	92.2597	90.5326	90.5995	91.4636	91.828	92.0482	90.7412	91.9063
EX_Phosphate	0.16873	0.16873	0.16873	0.16873	0.16873	0.16873	0.16873	0.16873	0.16873	0.16873	0.16873	0.16873	0.16873	0.16873	0.16873	0.16873	0.168824	0.16873	0.16873	0.16873	0.16873	0.16873	0.16873	0.16873	0.16873	0.16873	0.16873	0.16873	0.16873	0.16873	0.16873	0.16873	0.16873	0.16873	0.16873	0.16873	0.16873	0.16873	0.16873	0.16873	0.16873	0.16873	0.16873	0.16873	0.16873	0.16873	0.16873	0.16873	0.16873
EX_Potassium	0.041091	0.041091	0.041091	0.041091	0.041091	0.041091	0.041091	0.041091	0.041091	0.041091	0.041091	0.041091	0.041091	0.041091	0.041091	0.041091	0.041114	0.041091	0.041091	0.041091	0.041091	0.041091	0.041091	0.041091	0.041091	0.041091	0.041091	0.041091	0.041091	0.041091	0.041091	0.041091	0.041091	0.041091	0.041091	0.041091	0.041091	0.041091	0.041091	0.041091	0.041091	0.041091	0.041091	0.041091	0.041091	0.041091	0.041091	0.041091	0.041091
EX_Pyruvate	0	0	0	0	0	0	0	0	0	0	0	0	0	0	0	0	0	0	0	0	0	0	0	0	0	0	0	0	0	0	0	0	0	0	0	0	0	0	0	0	0	0	0	0	0	0	0	0	0
EX_Sodium	0.00092	0.00092	0.00092	0.00092	0.00092	0.00092	0.00092	0.00092	0.00092	0.00092	0.00092	0.00092	0.00092	0.00092	0.00092	0.00092	0.00092	0.00092	0.00092	0.00092	0.00092	0.00092	0.00092	0.00092	0.00092	0.00092	0.00092	0.00092	0.00092	0.00092	0.00092	0.00092	0.00092	0.00092	0.00092	0.00092	0.00092	0.00092	0.00092	0.00092	0.00092	0.00092	0.00092	0.00092	0.00092	0.00092	0.00092	0.00092	0.00092
EX_Succinate	0	0	0.000762	0	0	0	0	0.000201	0	0	0	0	0.000518	0	0	0.000631	0	0	0	0	0.002216	0	0	0	0	0	0	0	0.000167	0	0	1e-06	0	0.01	0.000359	0	0	0	0	7.8e-05	0	6e-05	0.000107	0.000454	0	0	0.001079	1.8e-05	0
EX_Sulfate	0.031884	0.031884	0.031884	0.031884	0.031884	0.031884	0.031884	0.031884	0.031884	0.031884	0.031884	0.031884	0.031884	0.031884	0.031884	0.031884	0.031902	0.031884	0.031884	0.031884	0.031884	0.031884	0.031884	0.031884	0.031884	0.031884	0.031884	0.031884	0.031884	0.031884	0.031884	0.031884	0.031884	0.031884	0.031884	0.031884	0.031884	0.031884	0.031884	0.031884	0.031884	0.031884	0.031884	0.031884	0.031884	0.031884	0.031884	0.031884	0.031884
EX_Zinc	0.000731	0.000731	0.000731	0.000731	0.000731	0.000731	0.000731	0.000731	0.000731	0.000731	0.000731	0.000731	0.000731	0.000731	0.000731	0.000731	0.000731	0.000731	0.000731	0.000731	0.000731	0.000731	0.000731	0.000731	0.000731	0.000731	0.000731	0.000731	0.000731	0.000731	0.000731	0.000731	0.000731	0.000731	0.000731	0.000731	0.000731	0.000731	0.000731	0.000731	0.000731	0.000731	0.000731	0.000731	0.000731	0.000731	0.000731	0.000731	0.000731
Sink_rdmbzi	5.4e-05	5.4e-05	5.4e-05	5.4e-05	5.4e-05	5.4e-05	5.4e-05	5.4e-05	5.4e-05	5.4e-05	5.4e-05	5.4e-05	5.4e-05	5.4e-05	5.4e-05	5.4e-05	5.4e-05	5.4e-05	5.4e-05	5.4e-05	5.4e-05	5.4e-05	5.4e-05	5.4e-05	5.4e-05	5.4e-05	5.4e-05	5.4e-05	5.4e-05	5.4e-05	5.4e-05	5.4e-05	5.4e-05	5.4e-05	5.4e-05	5.4e-05	5.4e-05	5.4e-05	5.4e-05	5.4e-05	5.4e-05	5.4e-05	5.4e-05	5.4e-05	5.4e-05	5.4e-05	5.4e-05	5.4e-05	5.4e-05
AG3P_OAT182	0.006872	0.006872	0.006872	0.006872	0.006872	0.006872	0.006872	0.006872	0.006872	0.006872	0.006872	0.006872	0.006872	0.006872	0.006872	0.006872	0.006876	0.006872	0.006872	0.006872	0.006872	0.006872	0.006872	0.006872	0.006872	0.006872	0.006872	0.006872	0.006872	0.006872	0.006872	0.006872	0.006872	0.006872	0.006872	0.006872	0.006872	0.006872	0.006872	0.006872	0.006872	0.006872	0.006872	0.006872	0.006872	0.006872	0.006872	0.006872	0.006872
AG3P_OAT183	0.000454	0.000454	0.000454	0.000454	0.000454	0.000454	0.000454	0.000454	0.000454	0.000454	0.000454	0.000454	0.000454	0.000454	0.000454	0.000454	0.000454	0.000454	0.000454	0.000454	0.000454	0.000454	0.000454	0.000454	0.000454	0.000454	0.000454	0.000454	0.000454	0.000454	0.000454	0.000454	0.000454	0.000454	0.000454	0.000454	0.000454	0.000454	0.000454	0.000454	0.000454	0.000454	0.000454	0.000454	0.000454	0.000454	0.000454	0.000454	0.000454
AGPAT181	0.001158	0.001158	0.001158	0.001158	0.001158	0.001158	0.001158	0.001158	0.001158	0.001158	0.001158	0.001158	0.001158	0.001158	0.001158	0.001158	0.001158	0.001158	0.001158	0.001158	0.001158	0.001158	0.001158	0.001158	0.001158	0.001158	0.001158	0.001158	0.001158	0.001158	0.001158	0.001158	0.001158	0.001158	0.001158	0.001158	0.001158	0.001158	0.001158	0.001158	0.001158	0.001158	0.001158	0.001158	0.001158	0.001158	0.001158	0.001158	0.001158
AGPAT1836912	0.006359	0.006359	0.006359	0.006359	0.006359	0.006359	0.006359	0.006359	0.006359	0.006359	0.006359	0.006359	0.006359	0.006359	0.006359	0.006359	0.006362	0.006359	0.006359	0.006359	0.006359	0.006359	0.006359	0.006359	0.006359	0.006359	0.006359	0.006359	0.006359	0.006359	0.006359	0.006359	0.006359	0.006359	0.006359	0.006359	0.006359	0.006359	0.006359	0.006359	0.006359	0.006359	0.006359	0.006359	0.006359	0.006359	0.006359	0.006359	0.006359
AGPAT184691215	0.000258	0.000258	0.000258	0.000258	0.000258	0.000258	0.000258	0.000258	0.000258	0.000258	0.000258	0.000258	0.000258	0.000258	0.000258	0.000258	0.000258	0.000258	0.000258	0.000258	0.000258	0.000258	0.000258	0.000258	0.000258	0.000258	0.000258	0.000258	0.000258	0.000258	0.000258	0.000258	0.000258	0.000258	0.000258	0.000258	0.000258	0.000258	0.000258	0.000258	0.000258	0.000258	0.000258	0.000258	0.000258	0.000258	0.000258	0.000258	0.000258
CDGS_182	0.001259	0.001259	0.001259	0.001259	0.001259	0.001259	0.001259	0.001259	0.001259	0.001259	0.001259	0.001259	0.001259	0.001259	0.001259	0.001259	0.001259	0.001259	0.001259	0.001259	0.001259	0.001259	0.001259	0.001259	0.001259	0.001259	0.001259	0.001259	0.001259	0.001259	0.001259	0.001259	0.001259	0.001259	0.001259	0.001259	0.001259	0.001259	0.001259	0.001259	0.001259	0.001259	0.001259	0.001259	0.001259	0.001259	0.001259	0.001259	0.001259
CDGS_183	0.000314	0.000314	0.000314	0.000314	0.000314	0.000314	0.000314	0.000314	0.000314	0.000314	0.000314	0.000314	0.000314	0.000314	0.000314	0.000314	0.000315	0.000314	0.000314	0.000314	0.000314	0.000314	0.000314	0.000314	0.000314	0.000314	0.000314	0.000314	0.000314	0.000314	0.000314	0.000314	0.000314	0.000314	0.000314	0.000314	0.000314	0.000314	0.000314	0.000314	0.000314	0.000314	0.000314	0.000314	0.000314	0.000314	0.000314	0.000314	0.000314
DASYN181	0.000124	0.000124	0.000124	0.000124	0.000124	0.000124	0.000124	0.000124	0.000124	0.000124	0.000124	0.000124	0.000124	0.000124	0.000124	0.000124	0.000124	0.000124	0.000124	0.000124	0.000124	0.000124	0.000124	0.000124	0.000124	0.000124	0.000124	0.000124	0.000124	0.000124	0.000124	0.000124	0.000124	0.000124	0.000124	0.000124	0.000124	0.000124	0.000124	0.000124	0.000124	0.000124	0.000124	0.000124	0.000124	0.000124	0.000124	0.000124	0.000124
DASYN1836912	0	0	0	0	0	0	0	0	0	0	0	0	0	0	0	0	0	0	0	0	0	0	0	0	0	0	0	0	0	0	0	0	0	0	0	0	0	0	0	0	0	0	0	0	0	0	0	0	0
DASYN184691215	0	0	0	0	0	0	0	0	0	0	0	0	0	0	0	0	0	0	0	0	0	0	0	0	0	0	0	0	0	0	0	0	0	0	0	0	0	0	0	0	0	0	0	0	0	0	0	0	0
DES_6	0.000516	0.000516	0.000516	0.000516	0.000516	0.000516	0.000516	0.000516	0.000516	0.000516	0.000516	0.000516	0.000516	0.000516	0.000516	0.000516	0.000516	0.000516	0.000516	0.000516	0.000516	0.000516	0.000516	0.000516	0.000516	0.000516	0.000516	0.000516	0.000516	0.000516	0.000516	0.000516	0.000516	0.000516	0.000516	0.000516	0.000516	0.000516	0.000516	0.000516	0.000516	0.000516	0.000516	0.000516	0.000516	0.000516	0.000516	0.000516	0.000516
DES_6B	0.012717	0.012717	0.012717	0.012717	0.012717	0.012717	0.012717	0.012717	0.012717	0.012717	0.012717	0.012717	0.012717	0.012717	0.012717	0.012717	0.012724	0.012717	0.012717	0.012717	0.012717	0.012717	0.012717	0.012717	0.012717	0.012717	0.012717	0.012717	0.012717	0.012717	0.012717	0.012717	0.012717	0.012717	0.012717	0.012717	0.012717	0.012717	0.012717	0.012717	0.012717	0.012717	0.012717	0.012717	0.012717	0.012717	0.012717	0.012717	0.012717
Desat12	0.027884	0.027884	0.027884	0.027884	0.027884	0.027884	0.027884	0.027884	0.027884	0.027884	0.027884	0.027884	0.027884	0.027884	0.027884	0.027884	0.0279	0.027884	0.027884	0.027884	0.027884	0.027884	0.027884	0.027884	0.027884	0.027884	0.027884	0.027884	0.027884	0.027884	0.027884	0.027884	0.027884	0.027884	0.027884	0.027884	0.027884	0.027884	0.027884	0.027884	0.027884	0.027884	0.027884	0.027884	0.027884	0.027884	0.027884	0.027884	0.027884
Desat15	0.001423	0.001423	0.001423	0.001423	0.001423	0.001423	0.001423	0.001423	0.001423	0.001423	0.001423	0.001423	0.001423	0.001423	0.001423	0.001423	0.001424	0.001423	0.001423	0.001423	0.001423	0.001423	0.001423	0.001423	0.001423	0.001423	0.001423	0.001423	0.001423	0.001423	0.001423	0.001423	0.001423	0.001423	0.001423	0.001423	0.001423	0.001423	0.001423	0.001423	0.001423	0.001423	0.001423	0.001423	0.001423	0.001423	0.001423	0.001423	0.001423
Desat9	0	0	0	0	0	0	0	0	0	0	0	0	0	0	0	0	0	0	0	0	0	0	0	0	0	0	0	0	0	0	0	3e-06	0	0	0	0	0	0	0	0	0	0	0	0	0	0	0	0	0
G3P_AT182	0.006872	0.006872	0.006872	0.006872	0.006872	0.006872	0.006872	0.006872	0.006872	0.006872	0.006872	0.006872	0.006872	0.006872	0.006872	0.006872	0.006876	0.006872	0.006872	0.006872	0.006872	0.006872	0.006872	0.006872	0.006872	0.006872	0.006872	0.006872	0.006872	0.006872	0.006872	0.006872	0.006872	0.006872	0.006872	0.006872	0.006872	0.006872	0.006872	0.006872	0.006872	0.006872	0.006872	0.006872	0.006872	0.006872	0.006872	0.006872	0.006872
G3P_AT183	0.000454	0.000454	0.000454	0.000454	0.000454	0.000454	0.000454	0.000454	0.000454	0.000454	0.000454	0.000454	0.000454	0.000454	0.000454	0.000454	0.000454	0.000454	0.000454	0.000454	0.000454	0.000454	0.000454	0.000454	0.000454	0.000454	0.000454	0.000454	0.000454	0.000454	0.000454	0.000454	0.000454	0.000454	0.000454	0.000454	0.000454	0.000454	0.000454	0.000454	0.000454	0.000454	0.000454	0.000454	0.000454	0.000454	0.000454	0.000454	0.000454
G3PAT181	0.001158	0.001158	0.001158	0.001158	0.001158	0.001158	0.001158	0.001158	0.001158	0.001158	0.001158	0.001158	0.001158	0.001158	0.001158	0.001158	0.001158	0.001158	0.001158	0.001158	0.001158	0.001158	0.001158	0.001158	0.001158	0.001158	0.001158	0.001158	0.001158	0.001158	0.001158	0.001158	0.001158	0.001158	0.001158	0.001158	0.001158	0.001158	0.001158	0.001158	0.001158	0.001158	0.001158	0.001158	0.001158	0.001158	0.001158	0.001158	0.001158
G3PAT1836912	0.000258	0.000258	0.000258	0.000258	0.000258	0.000258	0.000258	0.000258	0.000258	0.000258	0.000258	0.000258	0.000258	0.000258	0.000258	0.000258	0.000258	0.000258	0.000258	0.000258	0.000258	0.000258	0.000258	0.000258	0.000258	0.000258	0.000258	0.000258	0.000258	0.000258	0.000258	0.000258	0.000258	0.000258	0.000258	0.000258	0.000258	0.000258	0.000258	0.000258	0.000258	0.000258	0.000258	0.000258	0.000258	0.000258	0.000258	0.000258	0.000258
G3PAT184691215	0.006359	0.006359	0.006359	0.006359	0.006359	0.006359	0.006359	0.006359	0.006359	0.006359	0.006359	0.006359	0.006359	0.006359	0.006359	0.006359	0.006362	0.006359	0.006359	0.006359	0.006359	0.006359	0.006359	0.006359	0.006359	0.006359	0.006359	0.006359	0.006359	0.006359	0.006359	0.006359	0.006359	0.006359	0.006359	0.006359	0.006359	0.006359	0.006359	0.006359	0.006359	0.006359	0.006359	0.006359	0.006359	0.006359	0.006359	0.006359	0.006359
[truncated: 622 more rows]
[truncated: 451 more columns]

## Sheet: Bootstrap_Pool_Sizes
Pool
[truncated: 536 more rows]
[truncated: 451 more columns]
