# Supplementary material for: Isotope-assisted metabolic flux analysis as an equality-constrained nonlinear program for improved scalability and robustness
Source: PLoS Comput Biol. 2022 Mar 24;18(3):e1009831. doi: 10.1371/journal.pcbi.1009831 (PMC8947808; doi:10.1371/journal.pcbi.1009831)
Supplement: S1 File — The text files in these folders are used as inputs to eiFlux. The text file modelfile.txt is used to specify which model to run. The GAMS scripts used by eiFlux, in the folder GAMS_Model. A demo version of eiFlux that specifically runs two models listed above, thus fully reproducing the results in this manuscript. This is a compiled Python file, eiFlux_Limited.pyc. This demo version only runs only the two models listed above. Users may change model parameters such as the time nodes, but not the models themselves. After following the instructions given in the Installation_Instructions.pdf file, users may run the eiFlux_Limited.pyc file to run the software. (ZIP) [file pcbi.1009831.s009.zip › Synechocystis_GSM_Model/fluxbounds.txt]

rxn00340: 7.17E-08   13.42469347
rxn00527: 9.98E-08   0.014224281
rxn00293: 0.02443609   0.024779221
rxn00461: 0.006109022   0.006194805
rxn01485.f: 0.0 10000.0
rxn01485.b: 0.0 10000.0
rxn01485.n: 0.02443609   0.024779221
rxn02285: 0.006109022   0.006194805
rxn03638: 0.02443609   0.024779221
rxn00395: 9.93E-08   12.14577717
rxn00467: 0.038293991   0.038831715
rxn00929: 0.038293991   0.038831715
rxn00346: 0.000139488   0.000141447
Ec_biomass_SynAuto: 0.242152466   0.245552767
rxn01487: 0.00132805   0.001346699
rxn03907: 0.013910888   0.014106224
rxn03908: 0.013910888   0.014106224
rxn03909: 0.013910888   0.014106224
rxn03910: 0.013910888   0.014106224
rxn03958: 0.013910888   0.014106224
rxn04113: 0.013910888   0.014106224
rxn05004: 6.37E-05   6.46E-05
rxn07332: 6.73E-05   6.82E-05
rxn07333: 6.73E-05   6.82E-05
rxn07334: 5.77E-05   5.85E-05
rxn07335: 3.51E-06   3.56E-06
rxn00194: 8.66E-08   3.33202769
rxn01204: 8.66E-08   3.33202769
rxn00509: 9.15E-08   3.33202769
CA: 0.0000001   39.61870475
rxn00018: 8.75398319   19.80935101
rxn01111: 9.784905591   19.80935243
rxn01334.f:  0  10000
rxn01334.b:  0  10000
rxn01334.n:  -33.77233982    26.79599235
rxn01345: 0.0000001   33.77234364
rxn00781: 8.30E-08   44.57267156
rxn00782: 17.35025903   61.92293604
rxn01100.f:  0  10000
rxn01100.b:  0  10000
rxn01100.n:  17.35025895    35.2494735
rxn00248.f:  0  10000
rxn00248.b:  0  10000
rxn00248.n:  -13.96310237    12.30990985
rxn00747.f:  0  10000
rxn00747.b:  0  10000
rxn00747.n:  7.018853412    16.38416431
rxn00777.f:  0  10000
rxn00777.b:  0  10000
rxn00777.n:  3.132072477    6.473554322
ppp_hlf1.f:  0  10000
ppp_hlf1.b:  0  10000
ppp_hlf1.n:  -13.33601387    -6.653049313
ppp_hlf2.f:  0  10000
ppp_hlf2.b:  0  10000
ppp_hlf2.n:  3.30534104    6.646823319
ppp_hlf3.f:  0  10000
ppp_hlf3.b:  0  10000
ppp_hlf3.n:  3.347708274    6.689190114
rxn01343: 1.01E-07   26.79599617
rxn00549: 0.0000001   33.77234364
rxn00786.f:  0  10000
rxn00786.b:  0  10000
rxn00786.n:  -26.79599232    33.77233988
rxn01116.f:  0  10000
rxn01116.b:  0  10000
rxn01116.n:  6.653049313    13.33601387
rxn00148: 0.0000001   28.25447221
rxn00251: 0.418762208   14.5459964
BCAROHX: 0.000150687   0.000152803
BCAROHX2: 0.000150687   0.000152803
PHYTEDH1: 9.58E-08   0.001030686
PHYTEDH2: 0.0000001   0.001030691
PHYTFDH1: 9.58E-08   0.001030686
PHYTFDH2: 0.0000001   0.001030691
rxn01489: 0.001016512   0.001030786
rxn03646: 0.000390981   0.001030686
rxn03648_mod: 0.000155617   0.000157802
rxn06790: 0.001016512   0.001030786
rxn06792: 0.001016512   0.001030786
rxn11573: 0.0000001   0.000634317
rxn11574: 9.81E-08   0.000634315
rxn00154: 0.0000001   6.074243453
rxn00199: 1.00E-07   3.488827606
rxn00203: 0.0000001   3.332027704
rxn00508: 0.0000001   3.245854571
rxn01387: 0.0000001   3.488827605
rxn01871: 0.0000001   6.074243453
rxn01241: 0.0000002   8.595903082
rxn01242: 0.0000002   6.115761193
rxn00799.f:  0  10000
rxn00799.b:  0  10000
rxn00799.n:  -12.30991014    -0.14413231
rxn00647: 0.0000001   9.450898737
rxn01416: 0.0000001   9.450898737
rxn02230: 0.0000001   9.450898737
rxn05733: 0.0000001   9.450898737
rxn00423: 0.00747148   9.458372278
rxn00649: 0.00747138   0.007576293
rxn00283: 0.012218045   0.01238961
rxn00851: 0.006109022   0.006194805
rxn00193: 0.006109022   0.006194805
rxn00184.f:  0  10000
rxn00184.b:  0  10000
rxn00184.n:  -15.32703313    25.68457564
rxn00189: 0.0000001   0.0000002
rxn02008: 0.006109022   0.006194805
rxn02286: 0.006109022   0.006194805
DM_5mdru1p: 0.001633149   0.001656082
EX_2-Oxoglutarate: 0.0000001   0.01
EX_Acetate: 0.0000001   0.01
EX_Biomass: 0.242152466   0.245552767
EX_Calcium: 0.001092592   0.001107934
EX_Citrate: 0.0000001   0.01
EX_CO2: 1.06E-07   1.223631874
EX_Co2+: 0.000787552   0.000798611
EX_Cu2+: 0.000728395   0.000738623
EX_Fe2+: 0.0000001   0.001837844
EX_Fe3+: 0.001650711   0.003511631
EX_Fumarate: 0.0000001   0.01
EX_glycogen: 9.87E-08   0.040787824
EX_H+: 11.60892128   26.21171903
EX_H2CO3: 9.9981   10.002
EX_H2O: 3.29580077   4.360374421
EX_L-Glutamate: 9.28E-08   0.01
EX_L-Malate: 0.0000001   0.01
EX_Mg: 0.002638808   0.002675862
EX_Mn2+: 0.00073348   0.000743779
EX_Molybdate: 0.000733552   0.000743853
EX_Nitrate: 1.565829895   1.597817154
EX_O2: 12.49082627   13.78204761
EX_PHLIM: 113.7380046   145
EX_PHO1: 50.45853789   94.5414151
EX_PHO2: 50.4585849   94.54146211
EX_Phosphate: 0.167145083   0.169492131
EX_Potassium: 0.040972197   0.041547528
EX_Pyruvate: 0.0000001   0.01
EX_Sodium: 0.000917031   0.000929908
EX_Succinate: 0.0000001   0.01
EX_Sulfate: 0.03179159   0.032238007
EX_Zinc: 0.000728395   0.000738623
Sink_rdmbzi: 5.40E-05   5.48E-05
AG3P_OAT182: 0.006852334   0.006948554
AG3P_OAT183: 0.000452333   0.000458685
AGPAT181: 0.001154176   0.001170383
AGPAT1836912: 0.006340147   0.006429175
AGPAT184691215: 0.000257098   0.000260708
CDGS_182: 0.001254907   0.001272528
CDGS_183: 0.000313515   0.000317917
DASYN181: 0.000123558   0.000125293
DASYN1836912: 2.42E-07   2.46E-07
DASYN184691215: 2.42E-07   2.46E-07
DES_6: 0.000514196   0.000521417
DES_6B: 0.012680295   0.012858351
Desat12: 0.027803825   0.028194245
Desat15: 0.001418863   0.001438786
Desat9: 9.90E-08   0.032875578
G3P_AT182: 0.006852334   0.006948554
G3P_AT183: 0.000452333   0.000458685
G3PAT181: 0.001154176   0.001170383
G3PAT1836912: 0.000257098   0.000260708
G3PAT184691215: 0.006340147   0.006429175
PGP_Phos182: 0.001254907   0.001272528
PGP_Phos183: 0.000313515   0.000317917
PGPP181: 0.000123558   0.000125293
PGPP1836912: 2.42E-07   2.46E-07
PGPP184691215: 2.42E-07   2.46E-07
PGPS_182: 0.001254907   0.001272528
PGPS_183: 0.000313515   0.000317917
PGSA181: 0.000123558   0.000125293
PGSA1836912: 2.42E-07   2.46E-07
PGSA184691215: 2.42E-07   2.46E-07
rxn05322: 0.0000001   0.102053964
rxn05323: 0.0000001   0.074232134
rxn05324: 0.0000001   0.099011355
rxn05325: 9.60E-08   0.102053961
rxn05326: 0.0000001   0.102053964
rxn05327: 0.0000001   0.099011355
rxn05328: 9.79E-08   0.074232131
rxn05329: 0.100640864   0.102054061
rxn05330: 0.100640864   0.102054061
rxn05331: 0.065220155   0.099011452
rxn05332: 0.040784065   0.074232231
rxn05333: 0.100640864   0.102054061
rxn05334: 0.100640864   0.102054061
rxn05335: 0.040784065   0.074232231
rxn05336: 0.040784065   0.074232231
rxn05337: 0.100640864   0.102054061
rxn05338: 0.100640864   0.102054061
rxn05339: 0.100640864   0.102054061
rxn05340: 0.065220155   0.099011452
rxn05341: 0.100640864   0.102054061
rxn05342: 0.065220155   0.099011452
rxn05343: 0.100640864   0.102054061
rxn05344: 0.040784065   0.074232231
rxn05345: 0.065220155   0.099011452
rxn05346: 0.100640864   0.102054061
rxn05347: 0.0000001   0.102053964
rxn05348: 0.065220155   0.099011452
rxn05350: 0.100640864   0.102054061
rxn05351: 9.75E-08   0.074232131
rxn05352: 0.0000001   0.102053965
rxn05353: 9.65E-08   0.102053961
rxn05355: 9.71E-08   0.099011352
rxn05356: 9.71E-08   0.099011352
rxn05357: 9.66E-08   0.102053961
rxn05465: 0.713067169   0.825133906
rxn07576.f: 0.0 10000.0
rxn07576.b: 0.0 10000.0
rxn07576.n: 0.000596684   0.03348054
rxn07577: 0.000596684   0.03348054
rxn07578: 0.000596684   0.03348054
rxn07579: 0.000596684   0.03348054
rxn07976: 0.003000479   0.035918087
rxn07977: 0.003000479   0.035918087
rxn07978: 0.003000479   0.035918087
rxn07980: 0.0000002   0.032875679
rxn07987: 0.003000479   0.035918087
rxn07989: 0.003000479   0.035918087
rxn07991: 0.003000479   0.035918087
rxn07993: 0.0000002   0.032875679
rxn07997: 0.003000479   0.035918087
rxn07998: 0.003000479   0.035918087
rxn08000: 0.003000479   0.035918087
rxn08002: 2.00E-07   0.032875679
rxn08086: 0.020093691   0.020375846
rxn08087: 0.001500139   0.001521204
rxn08088_mod: 0.000298292   0.000302481
rxn08089: 0.001154176   0.001170383
rxn08309: 0.001936372   0.001963563
rxn08310: 3.30E-05   3.35E-05
rxn08311: 6.64E-05   6.73E-05
rxn08312: 0.000123558   0.000125293
rxn08386: 0.0000001   0.035917988
rxn08387: 9.97E-08   0.035917987
rxn08390: 0.0000001   0.035917988
rxn08391: 9.97E-08   0.035917987
rxn08393_mod: 0.0000001   0.074232133
rxn08394: 0.0000001   0.035917988
rxn08395: 9.97E-08   0.035917987
rxn08398: 0.0000001   0.032875579
rxn08399: 0.0000001   0.032875579
rxn08549: 0.020093691   0.020375846
rxn08550: 0.001500139   0.001521204
rxn08551_mod: 0.000298292   0.000302481
rxn08552: 0.001154176   0.001170383
rxn08766: 9.70E-08   0.102053961
rxn08861: 0.0000001   0.102053964
rxn09104: 0.001936372   0.001963563
rxn09105: 3.30E-05   3.35E-05
rxn09106: 6.64E-05   6.73E-05
rxn09107: 0.000123558   0.000125293
rxn09111: 0.001936372   0.001963563
rxn09112: 3.30E-05   3.35E-05
rxn09113: 6.64E-05   6.73E-05
rxn09114: 0.000123558   0.000125293
rxn09280: 0.003000479   0.035918087
rxn00299: 0.000216153   0.000219188
rxn01257: 0.000216153   0.000219188
rxn01314: 0.0000001   0.014224281
rxn01603: 0.000216153   0.000219188
rxn02201: 0.000216153   0.000219188
rxn02503: 0.000216153   0.000219188
rxn02504: 0.000216153   0.000219188
rxn03168: 0.000216153   0.000219188
rxn03173: 0.000216153   0.000219188
rxn03841: 0.000216153   0.000219188
rxn00686: 0.006609462   0.006702272
rxn09498: 0.0000001   2.649092303
rxn00214: 0.03403941   0.034517391
rxn06937: 0.008167958   0.008282652
rxn00555: 0.02443609   0.024779221
rxn00260: 0.426094264   12.57187229
rxn00069: 5.33E-08   26.7959924
rxn00187: 0.261146186   27.05713657
rxn00790: 0.07847087   0.079572757
rxn00917: 0.0000001   0.038802459
rxn00414: 9.83E-08   5.247080042
rxn00351: 5.40E-05   5.48E-05
rxn00646: 5.40E-05   5.48E-05
rxn01406: 0.001633149   0.001656082
rxn01115: 0.0000001   8.93199879
rxn00198: 1.00E-07   3.488827608
rxn09499: 0.0000001   2.649092303
rxn00165: 0.0000001   14.17635128
rxn01069: 0.081417229   0.082560488
rxn01300: 0.081417229   0.082560488
rxn06377: 0.0000001   2.649091957
rxn06493.f:  0  10000
rxn06493.b:  0  10000
rxn06493.n:  0.0000001    2.649091957
rxn00459.f:  0  10000
rxn00459.b:  0  10000
rxn00459.n:  -12.20826764    5.350653195
rxn01106.f:  0  10000
rxn01106.b:  0  10000
rxn01106.n:  -5.350653094    12.24753471
r_phresp: 0.0000001   3.220138517
GAK: 0.0000001   3.220138517
rxn00272.f:  0  10000
rxn00272.b:  0  10000
rxn00272.n:  -0.101136714    3.413326889
rxn00325: 9.47E-08   1.492562696
rxn00333: 0.0000001   2.341266952
rxn00373: 9.47E-08   1.492562696
rxn00979: 0.000216153   0.000219188
rxn00980: 0.0000001   3.45781586
rxn02251: 0.0000001   3.45781586
rxn11933: 1.02E-07   3.458031519
rxn11978: 0.000540021   5.17065399
sersyn: 8.31E-08   14.46708684
rxn00256: 0.156799769   3.488827367
rxn00973.f:  0  10000
rxn00973.b:  0  10000
rxn00973.n:  0.156799669    3.488827267
rxn00691: 1.00E-07   5.170112678
rxn00907: 0.167526567   5.337639145
rxn01211: 0.167526567   5.337639145
rxn00789: 0.010530726   0.010678599
rxn00859: 1.00E-07   0.010678499
rxn00863: 0.0000001   0.010678499
rxn02159: 0.0000001   0.010678499
rxn02160: 0.010530726   0.010678599
rxn02320: 0.010530726   0.010678599
rxn02473: 0.010530726   0.010678599
rxn02834: 0.010530726   0.010678599
rxn02835: 0.010530726   0.010678599
rxn03135: 0.010530726   0.010678599
rxn03175: 0.010530726   0.010678599
DGaS_160: 0.00502878   0.005099394
DGaS_161: 0.000371413   0.000376629
DGaS_180: 8.60E-05   8.72E-05
DGaS_181: 0.000112402   0.000113981
DGaS_182: 0.00128382   0.001301847
DGaS_183: 3.67E-05   3.72E-05
DGDG181: 0.000112402   0.000113981
DGDG1836912: 0.002792502   0.002831715
DGDG184691215: 0.000151498   0.000153625
GaT_160: 0.012373022   0.012546764
GaT_161: 0.000798885   0.000810103
GaT_180: 0.000104934   0.000106407
GaT_181: 0.000287597   0.000291636
GaT_182: 0.003622335   0.003673199
GaT_183: 5.42E-05   5.49E-05
MGDG181: 0.000287597   0.000291636
MGDG1836912: 0.006278771   0.006366938
MGDG184691215: 0.000256614   0.000260217
P_Phos182: 0.005597427   0.005676026
P_Phos183: 0.000138819   0.000140768
PAPA181: 0.001030618   0.00104509
PAPA1836912: 0.006339905   0.00642893
PAPA184691215: 0.000256856   0.000260463
rxn00612: 0.04195418   0.0425433
rxn04027: 0.010186667   0.010329708
rxn09065: 0.018157318   0.018412283
rxn09066: 0.001467129   0.001487731
rxn09067: 0.000231904   0.00023516
rxn09068: 0.001030618   0.00104509
SQD2_181: 0.000743021   0.000753454
SQD2_183: 6.11E-05   6.20E-05
SQD2_184: 2.42E-07   2.46E-07
SQVT_160: 0.005784296   0.005865519
SQVT_161: 0.000668244   0.000677627
SQVT_180: 0.00012697   0.000128753
SQVT_181: 0.000743021   0.000753454
SQVT_182: 0.001975092   0.002002827
SQVT_183: 8.46E-05   8.58E-05
rxn03130: 0.006109022   0.006194805
rxn03146: 0.012218045   0.01238961
rxn03159: 0.006109022   0.006194805
rxn06723: 0.012218045   0.01238961
rxn06729: 0.012218045   0.01238961
rxn00313: 0.025486547   0.025844429
rxn01644: 0.03159557   0.032039234
rxn01973: 0.03159557   0.032039234
rxn01974: 0.03159557   0.032039234
rxn02928: 9.77E-08   0.032039134
rxn02929: 0.0000001   0.032039136
rxn03087: 0.03159557   0.032039234
rxn00337: 0.12622931   0.12800182
rxn01301: 0.094633741   0.095962586
rxn01643: 0.12622931   0.12800182
rxn02011: 0.006109022   0.006194805
rxn03164: 0.006109022   0.006194805
rxn03031: 0.03159557   0.032039234
rxn00126: 0.003456759   0.003505299
rxn00141: 0.001769611   0.001794459
rxn03057: 0.001633149   0.001656082
rxn00693: 0.014986123   0.015196557
rxn00127: 0.001633149   0.001656082
rxn01022: 0.001633149   0.001656082
rxn00001: 0.836466693   14.23446473
rxn00006: 0.076072885   2.607130827
rxn00106: 5.40E-05   5.48E-05
ATPm: 1.07E-07   26.79599245
rxn00077: 1.00E-07   0.000109581
rxn00083: 3.31E-08   44.57267153
rxn00138: 0.0000001   0.000559278
rxn00190: 1.00E-07   0.000559278
rxn00338: 0.000551632   0.000559378
rxn02155: 0.000551632   0.000559378
rxn02402: 0.000551632   0.000559378
rxn02988: 0.000551632   0.000559378
rxn00102.f:  0  10000
rxn00102.b:  0  10000
rxn00102.n:  -30.54844531    31.14142335
rxn00908: 1.17E-07   2.649091976
rxn05893: 1.565829895   1.597817154
rxn05894: 1.565829895   1.597817154
rxn12822: 1.06E-07   25.57532843
rxn00416: 0.0000001   8.949796938
rxn00342: 8.63E-08   13.39799626
rxn00137: 0.030874559   0.031308099
rxn00442: 0.000398196   0.000403787
rxn02374: 0.038293991   0.038831715
rxn02898: 0.000398196   0.000403787
rxn03398: 0.000398196   0.000403787
rxn05031: 0.001016512   0.001030786
rxn05937.f:  0  10000
rxn05937.b:  0  10000
rxn05937.n:  0.0000001    46.46154202
rxn01268: 0.0000001   0.014350875
rxn06600: 0.0000001   2.649091957
rxn04954: 0.015040123   0.015251316
rxn00692.f:  0  10000
rxn00692.b:  0  10000
rxn00692.n:  -3.454141459    2.4599394
rxn01520: 0.006393309   0.006483084
FTR: 6.10E-08   9.533078843
ATP_syn_l: 11.72832517   23.40765507
ATP_syn_p: 0.117222497   10.83507981
CBFC2pp: 0.0000001   22.04143713
CBFCpp: 0.0000001   22.0414387
CYO1b2pp_syn: 0.0000001   22.0414387
CYO1bpp_syn: 0.000540121   22.04197525
CYTBDpp: 0.0000001   20.84132748
NDH1_1p: 0.0000001   11.02071857
NDH1_1u: 0.0000001   22.04143523
NDH1_2p: 9.84E-08   11.02071683
NDH1_2u: 0.0000001   22.04143513
NDH2_syn: 1.01E-07   22.04143523
SUCDu_syn.f:  0  10000
SUCDu_syn.b:  0  10000
SUCDu_syn.n:  -22.04145884    3.332003529
PPNCL: 0.000139488   0.000141447
rxn00100: 0.000139488   0.000141447
rxn00912: 0.000139488   0.000141447
rxn01790: 0.000139488   0.000141447
rxn02175: 0.000139488   0.000141447
rxn02186: 0.123983524   0.125724498
rxn02341: 0.000139488   0.000141447
rxn12510: 0.000139488   0.000141447
rxn01791: 0.000139488   0.000141447
rxn00003: 0.123983524   0.125724498
rxn00898: 0.123983524   0.125724498
rxn00903: 0.048779193   0.049464149
rxn01333.f:  0  10000
rxn01333.b:  0  10000
rxn01333.n:  -30.10133338    30.46699878
rxn01476: 0.0000001   8.93199879
rxn00545: 7.10E-08   26.79599242
rxn00604: 0.0000001   8.93199879
rxn00770: 0.173268557   0.175701591
rxn03408: 0.006109022   0.006194805
rxn03843: 1.30E-05   1.31E-05
rxn03901: 0.006109022   0.006194805
rxn03904: 0.006109022   0.006194805
PPTGF_Syn: 0.006109022   0.006194805
PPTGS_Syn: 0.006109022   0.006194805
rxn00474: 0.0000001   0.006653152
rxn00726: 9.99E-08   0.006653152
rxn00727: 0.0000001   0.006653152
rxn00791: 0.006561121   0.006653252
rxn01000: 0.020985517   0.035504375
rxn01255: 0.042367234   0.042962154
rxn01256: 0.035137765   0.035631169
rxn01269: 1.00E-07   0.014350875
rxn01332: 0.042367234   0.042962154
rxn01739: 0.042367234   0.042962154
rxn01740: 0.042367234   0.042962154
rxn01964: 9.99E-08   0.006653152
rxn02212: 0.042367234   0.042962154
rxn02213: 0.042367234   0.042962154
rxn02476: 0.042367234   0.042962154
rxn02507: 0.006561121   0.006653252
rxn02508: 0.006561121   0.006653252
rxn00493: 0.020985517   0.035504375
CBFC2: 2.00E-07   47.27070581
CBFCu: 0.0000002   47.27070581
CYO1b_syn: 0.0000001   22.04143523
CYO1b2_syn: 0.0000001   22.04143523
CYTBDu: 0.0000001   20.84132748
FQR: 0.0000001   22.04143523
MEHLER: 2.04E-07   11.02071699
PSI: 0.0000001   47.27070745
PSI_2: 1.00E-07   47.27070745
PSII: 25.22929245   47.27073105
SUCDpp_syn: 1.02E-07   22.04143704
CYRDAR: 2.70E-05   2.74E-05
MPOMC2: 0.0000001   0.000816016
MPOMMM2: 0.0000001   0.000816016
MPOMOR2: 0.0000001   0.000816016
R05217: 5.40E-05   5.48E-05
rxn00029: 0.004083979   0.004141326
rxn00060: 0.001020995   0.001035331
rxn00060a: 0.001020995   0.001035331
rxn00060b: 0.001020995   0.001035331
rxn00060c: 0.001020995   0.001035331
rxn00060d: 0.001020995   0.001035331
rxn00068: 9.97E-08   0.000918972
rxn00224: 0.00016208   0.000164356
rxn01629: 0.008167958   0.008282652
rxn02264: 0.001020995   0.001035331
rxn02287: -7.00E-07   5.47E-05
rxn02288: 0.000966995   0.000980573
rxn02303: 0.000966995   0.000980573
rxn02733: 0.000804915   0.000816217
rxn02775: 5.40E-05   5.48E-05
rxn02959: 0.000804915   0.000816217
rxn03491: 5.40E-05   5.48E-05
rxn03492: 5.40E-05   5.48E-05
rxn03512: 5.40E-05   5.48E-05
rxn03513: 5.40E-05   5.48E-05
rxn03514: 5.40E-05   5.48E-05
rxn03535: 5.40E-05   5.48E-05
rxn03537: 5.40E-05   5.48E-05
rxn03538: 5.40E-05   5.48E-05
rxn03540: 5.40E-05   5.48E-05
rxn03542_mod: 5.40E-05   5.48E-05
rxn04049: 5.40E-05   5.48E-05
rxn04152: 1.01E-07   0.000816017
rxn04152_an: 0.0000001   0.000816016
rxn04153: 1.01E-07   0.000816017
rxn04153_an: 0.0000001   0.000816016
rxn04154: 0.0000001   0.000816016
rxn04154_an: 1.01E-07   0.000816017
rxn04159: 0.000804915   0.000816217
rxn04161: 0.000804915   0.000816217
rxn04162: 0.000804915   0.000816217
rxn04384: 5.40E-05   5.48E-05
rxn05005: 0.0000001   0.0000547
rxn05006: 0.0000001   0.0000547
rxn06591: 0.008167958   0.008282652
rxn06887: 5.40E-05   5.48E-05
rxn08707: 0.000108   0.000109517
rxn09179: 0.000966995   0.000980573
rxn12825: 5.40E-05   5.48E-05
THRPD: 5.40E-05   5.48E-05
THRPS: 5.40E-05   5.48E-05
rxn00285: 0.031619365   0.032063364
rxn00533: 0.71307474   0.825141584
rxn05229: 0.07847087   0.079572757
rxn07456: 0.0000001   6.492149527
rxn00097.f:  0  10000
rxn00097.b:  0  10000
rxn00097.n:  0.367667054    27.1636594
rxn00139: 0.001633149   0.001656082
rxn00237: 0.08322166   0.084390256
rxn00239: 0.038319238   0.038857316
rxn00832: 0.089001597   0.090251355
rxn00834: 0.038265238   0.038802558
rxn00839: 0.006371274   0.006460739
rxn00916: 9.86E-08   0.038802458
rxn01138: 0.001769611   0.001794459
rxn01353: 0.005833937   0.005915857
rxn02895: 0.07847087   0.079572757
rxn02937: 0.07847087   0.079572757
rxn03084: 0.07847087   0.079572757
rxn03136: 0.07847087   0.079572757
rxn03147: 0.07847087   0.079572757
rxn05231: 0.006371274   0.006460739
rxn05233: 0.005833937   0.005915857
rxn10060: 1.00E-07   0.000109581
rxn00800: 0.050736359   0.051448798
rxn00838: 0.050736359   0.051448798
rxn03004: 0.07847087   0.079572757
rxn03137: 0.089001597   0.090251355
rxn00117: 0.137789915   0.139724758
rxn00119: 0.087739103   0.088971134
rxn00364: 0.017762681   0.018012104
rxn00409: 0.012085183   0.012254882
rxn00412: 0.035868108   0.036371767
rxn00710: 0.075521058   0.076581524
rxn01360: 0.075521058   0.076581524
rxn01362: 0.075521058   0.076581524
rxn01465: 0.075521058   0.076581524
rxn01512: 0.006393409   0.006592665
rxn01513: 0.006393309   0.006483084
rxn01517: 0.006393309   0.006483084
rxn01673:  0.005816987    0.005898669
rxn05289: 0.0000001   9.533078881
rxn06075: 0.006393309   0.006483084
rxn06076: 0.005816987   0.005898669
rxn01018: 0.075521058   0.076581524
rxn00011: 0.0000001   0.042102277
rxn00159: 8.52E-08   14.12723428
rxn00161: 0.0000001   14.12723616
rxn00500: 0.0000001   8.820840834
rxn00748: 0.0000001   8.820840834
rxn01274: 0.0000001   8.820840834
rxn01834: 0.0000001   8.820840834
rxn02342: 0.0000001   0.042102277
rxn05938: 1.51E-07   6.329106166
rxn00147: 7.57E-08   26.79599243
rxn00173.f:  0  10000
rxn00173.b:  0  10000
rxn00173.n:  -9.510748529    0.032643527
rxn00225.f:  0  10000
rxn00225.b:  0  10000
rxn00225.n:  0.022960037    9.483858577
rxn00902: 0.075064843   0.076118902
rxn00278: 8.61E-08   3.513063194
rxn00048: 0.000108153   0.000109671
rxn00122: 5.41E-05   5.48E-05
rxn00300: 0.000108153   0.000109671
rxn00392: 5.41E-05   5.48E-05
rxn02474: 0.000108153   0.000109671
rxn02475: 0.000108153   0.000109671
rxn03080: 0.000216305   0.000219342
rxn05039: 0.000108153   0.000109671
rxn05040: 0.000216305   0.000219342
rxn00213: 0.044226077   0.044847098
rxn00695: 0.25463592   0.458574547
rxn13643: 0.050927184   0.091714909
rxn13643a: 0.050927184   0.091714909
rxn13643b: 0.050927184   0.091714909
rxn13643c: 0.050927184   0.091714909 
rxn00558.f:  0  10000
rxn00558.b:  0  10000
rxn00558.n:  0.298862096    9.230859545
rxn00704: 0.298861996   0.502800624
rxn00952: 0.013216512   0.013402098
rxn01303: 0.013216512   0.013402098
rxn05239: 0.030874559   0.031308099
rxn05902: 0.020687893   0.020978392
rxn00361: 0.030874559   0.031308099
rxn00379: 0.030874559   0.031308099
MECDPDH_syn: 0.013910888   0.014106224
rxn04308: 1.30E-05   1.31E-05
rxn04308a: 1.30E-05   1.31E-05
rxn04308b: 1.30E-05   1.31E-05
rxn04308c: 1.30E-05   1.31E-05
rxn00830: 0.003482038   0.003530932
rxn01213: 0.003482038   0.003530932
rxn01466: 0.003482038   0.003530932
rxn01486: 0.003361075   0.003408271
2pgctr: 0.0000001   3.45781586
3pgctr: 18.53888878   39.61870212
AKGtpp: 0.0000001   0.01
BIOMASStex: 0.242152466   0.245552767
Biomasstpp: 0.242152466   0.245552767
CITtpp: 0.0000001   0.01
COBALT2abcpp_syn: 0.000787552   0.000798611
FUMtpp: 0.0000001   0.01
H+ctr: 9.97E-08   39.61870475
H+tex: 11.60892128   26.21171903
H2CO3_NAt_syn: 0.0000001   10.0019999
H2Oltr: 25.22929399   47.27072823
HCO3ctr: 0.0000001   39.61870475
HCO3tabc: 0.0000001   10.0019999
HCO3tex: 9.9981   10.002
Kex: 0.040972197   0.041547528
Ktpp: 0.040972197   0.041547528
MALtpp: 0.0000001   0.01
Mgtr1: 1.01E-07   0.002675762
NDH1_3u: 0.0000001   22.04143513
NDH1_4pp: 0.0000001   11.02071935
NO3abcpp: 1.565829895   1.597817154
O2ctr: 0.0000001   3.45781586
O2ltr: 12.61464694   23.63536412
O2tpp: 12.49109644   23.51181361
PHOtex1: 50.45853789   94.5414151
PHOtex2: 50.4585849   94.54146211
PHOtpp1: 50.45853789   94.5414151
PHOtpp2: 50.4585849   94.54146211
PYRtpp: 0.0000001   0.01
Rubpctr: 9.784905591   19.80935243
rxn05195: 0.001650711   0.003511631
rxn08061: 0.0000001   0.01
rxn08063: 0.0000001   0.01
rxn08096: 0.0000001   0.01
rxn08217: 0.0000001   0.01
rxn08237: 1.06E-07   1.223631874
rxn08238: 0.0000002   22.04143523
co2diff.f:  0  10000
co2diff.b:  0  10000
co2diff.n:  -19.80935111    19.80935091
h2odiff.f:  0  10000
h2odiff.b:  0  10000
h2odiff.n:  -19.80935111    19.80935091
rxn08241: 0.000787552   0.000798611
rxn08472: 0.0000001   0.001837844
rxn08475: 0.0000001   0.001837844
rxn08544: 0.0000001   0.01
rxn08632: 9.28E-08   0.01
rxn08633: 9.28E-08   0.01
rxn08686: 3.29580077   4.360374421
rxn08687.f:  0  10000
rxn08687.b:  0  10000
rxn08687.n:  -4.3598341    17.6855045
rxn08868: 0.0000001   0.01
rxn08922: 0.002638808   0.002675862
rxn08923: 0.0000001   0.002675761
rxn08951: 0.00073348   0.000743779
rxn08952: 0.00073348   0.000743779
rxn08955: 0.000733552   0.000743853
rxn08956: 0.000733552   0.000743853
rxn08984.f:  0  10000
rxn08984.b:  0  10000
rxn08984.n:  -0.010929808    10.00108278
rxn08985: 0.000917031   0.000929908
rxn09005: 1.565829895   1.597817154
rxn09031: 12.49082627   13.78204761
rxn09121: 0.167145083   0.169492131
rxn09122: 0.167145083   0.169492131
rxn09218: 0.0000001   0.01
rxn09261: 0.03179159   0.032238007
rxn09271: 0.0000001   0.01
rxn09276: 0.03179159   0.032238007
rxn09390: 0.000728395   0.000738623
rxn09392: 0.000728395   0.000738623
rxn10447: 0.001092592   0.001107934
rxn10481: 0.000728395   0.000738623
SUCCtpp: 1.00E-07   0.01
rxn03236: 0.0000001   0.014224281
rxn04989: 0.0000001   0.014224281
rxn01827: 0.00012494   0.000126694
rxn01682: 0.0000001   0.006653152
rxn04673: 0.000398196   0.000403787
rxn07331: 0.00012494   0.000126694
rxn02831: 0.000398196   0.000403787
rxn02832: 0.000398196   0.000403787
rxn04674: 0.000398196   0.000403787
rxn01258: 0.000398196   0.000403787
rxn00405: 0.009689561   0.009825622
rxn00858: 0.009689561   0.009825622
rxn01636: 0.073242476   0.074270946
rxn01637: 0.073242476   0.074270946
rxn01917: 0.073242476   0.074270946
rxn02465: 0.073242476   0.074270946
rxn00394: 1.00E-07   6.381680921
rxn01019: 0.034948585   6.416628071
rxn00802: 0.034948685   12.18072831
rxn01434: 0.034948685   12.18072671
rxn00101: 0.009689661   6.391369977
rxn08043: 9.99E-08   0.042102277
rxn08764: 0.041519462   0.042102477
rxn02789: 0.075064843   0.076118902
rxn02811: 0.075064843   0.076118902
rxn03062: 9.98E-08   0.076118802
rxn03194: 0.0000002   0.042102377
rxn03437: 0.041519462   0.042102477
rxn11245: 0.0000001   0.076118802
rxn00737: 0.041519462   0.042102477
rxn00806: 0.075064843   0.076118902
rxn01208: 9.98E-08   0.076118802
rxn01575: 0.041519462   0.042102477
rxn00785.f: 0.0 10000.0
rxn00785.b: 0.0 10000.0
rxn00785.n: -1000   1000
rxn01200.f: 0.0 10000.0
rxn01200.b: 0.0 10000.0
rxn01200.n: -1000   1000

rxn3pgmeas:	0.0001 0.0001
rxndhapmeas:	0.0001 0.0001
rxnf6pmeas:	0.0001 0.0001
rxng6pmeas:	0.0001 0.0001
rxng3pmeas:	0.0001 0.0001
rxnpepmeas:	0.0001 0.0001
rxnr5pmeas:	0.0001 0.0001
rxnrb15bpmeas:	0.0001 0.0001
rxns7pmeas:	0.0001 0.0001
rxnru5pmeas:	0.0001 0.0001
rxnsuccmeas:	0.0001 0.0001
rxnfummeas:	0.0001 0.0001
rxnmalmeas:	0.0001 0.0001
rxncitmeas:	0.0001 0.0001
rxnGAmeas:	0.0001 0.0001

rxn3pgdil:	0.0 0.01
rxndhapdil:	0.0 0.01
rxnf6pdil:	0.0 0.01
rxng6pdil:	0.0 0.01
rxng3pdil:	0.0 0.01
rxnpepdil:	0.0 0.01
rxnr5pdil:	0.0 0.01
rxnrb15bpdil:	0.0 0.01
rxns7pdil:	0.0 0.01
rxnru5pdil:	0.0 0.01
rxnsuccdil:	0.0 0.01
rxnfumdil:	0.0 0.01
rxnmaldil:	0.0 0.01
rxncitdil:	0.0 0.01
rxnGAdil:	0.0 0.01

rxn3pgmxt:	0.0 0.01
rxndhapmxt:	0.0 0.01
rxnf6pmxt:	0.0 0.01
rxng6pmxt:	0.0 0.01
rxng3pmxt:	0.0 0.01
rxnpepmxt:	0.0 0.01
rxnr5pmxt:	0.0 0.01
rxnrb15bpmxt:	0.0 0.01
rxns7pmxt:	0.0 0.01
rxnru5pmxt:	0.0 0.01
rxnsuccmxt:	0.0 0.01
rxnfummxt:	0.0 0.01
rxnmalmxt:	0.0 0.01
rxncitmxt:	0.0 0.01
rxnGAmxt:	0.0 0.01
