# Supplementary material for: Isotope-assisted metabolic flux analysis as an equality-constrained nonlinear program for improved scalability and robustness
Source: PLoS Comput Biol. 2022 Mar 24;18(3):e1009831. doi: 10.1371/journal.pcbi.1009831 (PMC8947808; doi:10.1371/journal.pcbi.1009831)
Supplement: S1 File — The text files in these folders are used as inputs to eiFlux. The text file modelfile.txt is used to specify which model to run. The GAMS scripts used by eiFlux, in the folder GAMS_Model. A demo version of eiFlux that specifically runs two models listed above, thus fully reproducing the results in this manuscript. This is a compiled Python file, eiFlux_Limited.pyc. This demo version only runs only the two models listed above. Users may change model parameters such as the time nodes, but not the models themselves. After following the instructions given in the Installation_Instructions.pdf file, users may run the eiFlux_Limited.pyc file to run the software. (ZIP) [file pcbi.1009831.s009.zip › Synechocystis_GSM_Model/label.txt]

expt1 hco3[e] 1 0.5
