# Supplementary material for: Isotope-assisted metabolic flux analysis as an equality-constrained nonlinear program for improved scalability and robustness
Source: PLoS Comput Biol. 2022 Mar 24;18(3):e1009831. doi: 10.1371/journal.pcbi.1009831 (PMC8947808; doi:10.1371/journal.pcbi.1009831)
Supplement: S1 File — The text files in these folders are used as inputs to eiFlux. The text file modelfile.txt is used to specify which model to run. The GAMS scripts used by eiFlux, in the folder GAMS_Model. A demo version of eiFlux that specifically runs two models listed above, thus fully reproducing the results in this manuscript. This is a compiled Python file, eiFlux_Limited.pyc. This demo version only runs only the two models listed above. Users may change model parameters such as the time nodes, but not the models themselves. After following the instructions given in the Installation_Instructions.pdf file, users may run the eiFlux_Limited.pyc file to run the software. (ZIP) [file pcbi.1009831.s009.zip › Synechocystis_GSM_Model/measurements.txt]

expt1	3pg[meas]	0,1,2	0	0.6064	0.005		0.4916	0.005		0.4115	0.005		0.348	0.005		0.283	0.005		0.1992	0.005		0.1734	0.005		0.1781	0.005
expt1	3pg[meas]	0,1,2	1	0.3453	0.005		0.4041	0.005		0.4231	0.005		0.4191	0.005		0.4097	0.005		0.3791	0.005		0.3605	0.005		0.3565	0.005
expt1	3pg[meas]	0,1,2	2	0.0417	0.005		0.0876	0.005		0.1344	0.005		0.1839	0.005		0.2368	0.005		0.3153	0.005		0.345	0.005		0.3438	0.005
expt1	3pg[meas]	0,1,2	3	0.0066	0.005		0.0167	0.005		0.031	0.005		0.049	0.005		0.0705	0.005		0.1065	0.005		0.1211	0.005		0.1217	0.005
expt1	dhap[meas]	0,1,2	0	0.7253	0.013		0.6115	0.013		0.5323	0.013		0.4334	0.013		0.3474	0.013		0.2587	0.013		0.2094	0.013		0.2108	0.013
expt1	dhap[meas]	0,1,2	1	0.2476	0.013		0.3238	0.013		0.3565	0.013		0.4	0.013		0.3781	0.013		0.3613	0.013		0.3419	0.013		0.3425	0.013
expt1	dhap[meas]	0,1,2	2	0.0271	0.013		0.0647	0.013		0.0926	0.013		0.1278	0.013		0.209	0.013		0.2801	0.013		0.3331	0.013		0.3359	0.013
expt1	dhap[meas]	0,1,2	3	-1	10000		-1	10000		0.0186	0.013		0.0389	0.013		0.0656	0.013		0.0999	0.013		0.1156	0.013		0.1108	0.013
expt1	f6p[meas]	0,1,2,3,4,5	0	0.5853	0.017		0.438	0.017		0.2956	0.017		-1	10000		0.1651	0.017		0.1099	0.017		0.1338	0.017		0.0897	0.017
expt1	f6p[meas]	0,1,2,3,4,5	1	0.3272	0.017		0.3438	0.017		0.3339	0.017		-1	10000		0.2348	0.017		0.1503	0.017		0.1161	0.017		0.1253	0.017
expt1	f6p[meas]	0,1,2,3,4,5	2	0.0707	0.017		0.1561	0.017		0.2498	0.017		-1	10000		0.2795	0.017		0.2623	0.017		0.2253	0.017		0.2253	0.017
expt1	f6p[meas]	0,1,2,3,4,5	3	0.0124	0.017		0.0472	0.017		0.0872	0.017		-1	10000		0.1962	0.017		0.2475	0.017		0.2533	0.017		0.2677	0.017
expt1	f6p[meas]	0,1,2,3,4,5	4	0.0029	0.017		0.0115	0.017		0.0261	0.017		-1	10000		0.0917	0.017		0.1605	0.017		0.182	0.017		0.195	0.017
expt1	f6p[meas]	0,1,2,3,4,5	5	0.0012	0.017		0.0029	0.017		0.0062	0.017		-1	10000		0.0274	0.017		0.0591	0.017		0.0745	0.017		0.08	0.017
expt1	f6p[meas]	0,1,2,3,4,5	6	-1	10000		-1	10000		0.0011	0.017		-1	10000		0.0049	0.017		0.0104	0.017		0.015	0.017		0.0169	0.017
expt1	g6p[meas]	0,1,2,3,4,5	0	0.5883	0.014		0.4241	0.014		0.3348	0.014		-1	10000		0.2076	0.014		0.0956	0.014		0.1105	0.014		0.0865	0.014
expt1	g6p[meas]	0,1,2,3,4,5	1	0.2971	0.014		0.331	0.014		0.3178	0.014		-1	10000		0.2222	0.014		0.1489	0.014		0.1175	0.014		0.1195	0.014
expt1	g6p[meas]	0,1,2,3,4,5	2	0.0995	0.014		0.1879	0.014		0.2371	0.014		-1	10000		0.285	0.014		0.2646	0.014		0.2422	0.014		0.2414	0.014
expt1	g6p[meas]	0,1,2,3,4,5	3	0.0135	0.014		0.0454	0.014		0.0818	0.014		-1	10000		0.1752	0.014		0.2533	0.014		0.2524	0.014		0.2615	0.014
expt1	g6p[meas]	0,1,2,3,4,5	4	0.0016	0.014		0.0099	0.014		0.0236	0.014		-1	10000		0.0819	0.014		0.1638	0.014		0.1843	0.014		0.1945	0.014
expt1	g6p[meas]	0,1,2,3,4,5	5	-1	10000		0.0018	0.014		0.0044	0.014		-1	10000		0.024	0.014		0.0622	0.014		0.078	0.014		0.081	0.014
expt1	g6p[meas]	0,1,2,3,4,5	6	-1	10000		-1	10000		-1	10000		-1	10000		0.0041	0.014		0.0115	0.014		0.0152	0.014		0.0156	0.014
expt1	g3p[meas]	0,1,2	0	0.7405	0.013		0.5991	0.013		0.53	0.013		-1	10000		0.3678	0.013		0.2452	0.013		0.242	0.013		0.249	0.013
expt1	g3p[meas]	0,1,2	1	0.2595	0.013		0.3143	0.013		0.3787	0.013		-1	10000		0.3826	0.013		0.3597	0.013		0.333	0.013		0.338	0.013
expt1	g3p[meas]	0,1,2	2	-1	10000		0.0789	0.013		0.0777	0.013		-1	10000		0.1975	0.013		0.3101	0.013		0.3182	0.013		0.3167	0.013
expt1	g3p[meas]	0,1,2	3	-1	10000		0.0076	0.013		0.0136	0.013		-1	10000		0.0522	0.013		0.085	0.013		0.1068	0.013		0.0963	0.013
expt1	pep[meas]	0,1,2	0	0.6312	0.005		0.4959	0.005		0.4112	0.005		0.3411	0.005		0.2813	0.005		0.1863	0.005		0.1578	0.005		0.1648	0.005
expt1	pep[meas]	0,1,2	1	0.3328	0.005		0.4148	0.005		0.4407	0.005		0.4393	0.005		0.4284	0.005		0.3848	0.005		0.3668	0.005		0.365	0.005
expt1	pep[meas]	0,1,2	2	0.0335	0.005		0.0823	0.005		0.1315	0.005		0.1868	0.005		0.2391	0.005		0.3194	0.005		0.349	0.005		0.3575	0.005
expt1	pep[meas]	0,1,2	3	0.0045	0.005		0.0149	0.005		0.0298	0.005		0.0508	0.005		0.0721	0.005		0.1095	0.005		0.1264	0.005		0.1127	0.005
expt1	r5p[meas]	0,1,2,3,4	0	0.5886	0.015		0.4182	0.015		0.3299	0.015		0.2485	0.015		0.2107	0.015		0.1527	0.015		0.1424	0.015		0.1283	0.015
expt1	r5p[meas]	0,1,2,3,4	1	0.3083	0.015		0.3476	0.015		0.354	0.015		0.3319	0.015		0.2895	0.015		0.2285	0.015		0.2053	0.015		0.2005	0.015
expt1	r5p[meas]	0,1,2,3,4	2	0.0871	0.015		0.1848	0.015		0.2368	0.015		0.2752	0.015		0.3157	0.015		0.3303	0.015		0.3284	0.015		0.3348	0.015
expt1	r5p[meas]	0,1,2,3,4	3	0.016	0.015		0.0452	0.015		0.0711	0.015		0.1237	0.015		0.1535	0.015		0.2224	0.015		0.2428	0.015		0.2509	0.015
expt1	r5p[meas]	0,1,2,3,4	4	-1	10000		0.009	0.015		0.0157	0.015		0.0264	0.015		0.0539	0.015		0.0984	0.015		0.1184	0.015		0.1228	0.015
expt1	r5p[meas]	0,1,2,3,4	5	-1	10000		0.0013	0.015		0.0024	0.015		0.0062	0.015		0.0117	0.015		0.0242	0.015		0.0313	0.015		0.031	0.015
expt1	rb15bp[meas]	0,1,2,3,4	0	0.5684	0.007		0.398	0.007		0.3013	0.007		0.2101	0.007		0.1602	0.007		0.1019	0.007		0.0827	0.007		0.0758	0.007
expt1	rb15bp[meas]	0,1,2,3,4	1	0.3384	0.007		0.3927	0.007		0.391	0.007		0.3535	0.007		0.313	0.007		0.2405	0.007		0.206	0.007		0.1913	0.007
expt1	rb15bp[meas]	0,1,2,3,4	2	0.0744	0.007		0.1566	0.007		0.2115	0.007		0.2702	0.007		0.2934	0.007		0.3125	0.007		0.3082	0.007		0.3	0.007
expt1	rb15bp[meas]	0,1,2,3,4	3	0.016	0.007		0.0448	0.007		0.0802	0.007		0.1288	0.007		0.1717	0.007		0.2401	0.007		0.2723	0.007		0.2717	0.007
expt1	rb15bp[meas]	0,1,2,3,4	4	0.0027	0.007		0.0083	0.007		0.017	0.007		0.0377	0.007		0.0604	0.007		0.1073	0.007		0.1338	0.007		0.1328	0.007
expt1	rb15bp[meas]	0,1,2,3,4	5	-1	10000		0.0015	0.007		0.0026	0.007		0.007	0.007		0.0126	0.007		0.0209	0.007		0.03	0.007		0.0284	0.007
expt1	s7p[meas]	0,1,2,3,4,5,6	0	0.4491	0.028		0.2655	0.028		0.1738	0.028		0.0977	0.028		0.0693	0.028		0.035	0.028		0.0254	0.028		0.0247	0.028
expt1	s7p[meas]	0,1,2,3,4,5,6	1	0.3672	0.028		0.362	0.028		0.3152	0.028		0.2485	0.028		0.1912	0.028		0.1131	0.028		0.0896	0.028		0.0924	0.028
expt1	s7p[meas]	0,1,2,3,4,5,6	2	0.1404	0.028		0.2375	0.028		0.2774	0.028		0.2928	0.028		0.2673	0.028		0.2115	0.028		0.1861	0.028		0.1882	0.028
expt1	s7p[meas]	0,1,2,3,4,5,6	3	0.0352	0.028		0.1006	0.028		0.1572	0.028		0.2172	0.028		0.247	0.028		0.265	0.028		0.262	0.028		0.2595	0.028
expt1	s7p[meas]	0,1,2,3,4,5,6	4	0.0064	0.028		0.0273	0.028		0.0579	0.028		0.1012	0.028		0.1467	0.028		0.2131	0.028		0.2376	0.028		0.2345	0.028
expt1	s7p[meas]	0,1,2,3,4,5,6	5	0.0013	0.028		0.0058	0.028		0.0151	0.028		0.0343	0.028		0.0605	0.028		0.1167	0.028		0.1404	0.028		0.1406	0.028
expt1	s7p[meas]	0,1,2,3,4,5,6	6	-1	10000		0.0011	0.028		0.003	0.028		0.0072	0.028		0.0155	0.028		0.0391	0.028		0.0504	0.028		0.0509	0.028
expt1	s7p[meas]	0,1,2,3,4,5,6	7	-1	10000		-1	10000		-1	10000		0.0011	0.028		0.0027	0.028		0.0071	0.028		0.0089	0.028		0.0091	0.028
expt1	ru5p-D[meas]	0,1,2,3,4	0	0.5894	0.013		0.4105	0.013		0.3083	0.013		0.2005	0.013		0.1534	0.013		0.0974	0.013		0.0723	0.013		0.0939	0.013
expt1	ru5p-D[meas]	0,1,2,3,4	1	0.3252	0.013		0.3875	0.013		0.3814	0.013		0.3688	0.013		0.3032	0.013		0.2266	0.013		0.1997	0.013		0.1884	0.013
expt1	ru5p-D[meas]	0,1,2,3,4	2	0.0743	0.013		0.1585	0.013		0.2262	0.013		0.2714	0.013		0.3222	0.013		0.33	0.013		0.3303	0.013		0.3214	0.013
expt1	ru5p-D[meas]	0,1,2,3,4	3	0.0107	0.013		0.0385	0.013		0.0723	0.013		0.1274	0.013		0.1723	0.013		0.2457	0.013		0.2732	0.013		0.2708	0.013
expt1	ru5p-D[meas]	0,1,2,3,4	4	-1	10000		0.0065	0.013		0.0148	0.013		0.0304	0.013		0.0559	0.013		0.1058	0.013		0.1291	0.013		0.1297	0.013
expt1	ru5p-D[meas]	0,1,2,3,4	5	-1	10000		-1	10000		0.0017	0.013		0.0056	0.013		0.0096	0.013		0.0232	0.013		0.0286	0.013		0.0276	0.013
expt1	succ[meas]	0,1,2,3	0	0.769	0.01		0.7596	0.01		0.7525	0.01		0.7686	0.01		0.7485	0.01		0.7192	0.01		0.6644	0.01		0.6367	0.01
expt1	succ[meas]	0,1,2,3	1	0.1463	0.01		0.1542	0.01		0.162	0.01		0.1489	0.01		0.164	0.01		0.1694	0.01		0.1777	0.01		0.1791	0.01
expt1	succ[meas]	0,1,2,3	2	0.0721	0.01		0.0718	0.01		0.0738	0.01		0.0681	0.01		0.0736	0.01		0.0868	0.01		0.1073	0.01		0.119	0.01
expt1	succ[meas]	0,1,2,3	3	0.0113	0.01		0.0114	0.01		0.0098	0.01		0.013	0.01		0.012	0.01		0.0196	0.01		0.035	0.01		0.0423	0.01
expt1	succ[meas]	0,1,2,3	4	0.001	0.01		0.0029	0.01		0.0019	0.01		0.0013	0.01		0.0018	0.01		0.0044	0.01		0.0127	0.01		0.0176	0.01
expt1	succ[meas]	0,1,2,3	5	-1	10000		-1	10000		-1	10000		-1	10000		-1	10000		-1	10000		0.0026	0.01		0.0038	0.01
expt1	succ[meas]	0,1,2,3	6	-1	10000		-1	10000		-1	10000		-1	10000		-1	10000		-1	10000		-1	10000		0.0014	0.01
expt1	fum[meas]	0,1,2,3	0	0.7014	0.01		0.6845	0.01		0.6711	0.01		0.6215	0.01		0.5995	0.01		0.6042	0.01		0.5591	0.01		0.5459	0.01
expt1	fum[meas]	0,1,2,3	1	0.1926	0.01		0.1896	0.01		0.1897	0.01		0.221	0.01		0.2125	0.01		0.1758	0.01		0.1702	0.01		0.1686	0.01
expt1	fum[meas]	0,1,2,3	2	0.0871	0.01		0.1062	0.01		0.1214	0.01		0.1198	0.01		0.1309	0.01		0.1384	0.01		0.138	0.01		0.1564	0.01
expt1	fum[meas]	0,1,2,3	3	0.0189	0.01		0.0186	0.01		0.0178	0.01		0.0284	0.01		0.0422	0.01		0.0582	0.01		0.0889	0.01		0.0998	0.01
expt1	fum[meas]	0,1,2,3	4	-1	10000		-1	10000		-1	10000		0.0092	0.01		0.0147	0.01		0.0189	0.01		0.0362	0.01		0.0285	0.01
expt1	fum[meas]	0,1,2,3	5	-1	10000		-1	10000		-1	10000		-1	10000		-1	10000		0.0044	0.01		0.0062	0.01		-1	10000
expt1	fum[meas]	0,1,2,3	6	-1	10000		-1	10000		-1	10000		-1	10000		-1	10000		-1	10000		0.0014	0.01		-1	10000
expt1	mal-L[meas]	1,2,3	0	0.7019	0.01		0.652	0.01		0.5798	0.01		0.5129	0.01		0.4661	0.01		0.3023	0.01		0.2627	0.01		0.2565	0.01
expt1	mal-L[meas]	1,2,3	1	0.2043	0.01		0.253	0.01		0.2644	0.01		0.2951	0.01		0.298	0.01		0.3158	0.01		0.2828	0.01		0.2762	0.01
expt1	mal-L[meas]	1,2,3	2	0.0788	0.01		0.0777	0.01		0.122	0.01		0.1407	0.01		0.1522	0.01		0.2383	0.01		0.2866	0.01		0.2907	0.01
expt1	mal-L[meas]	1,2,3	3	0.0147	0.01		0.0108	0.01		0.02	0.01		0.0449	0.01		0.0608	0.01		0.1076	0.01		0.1188	0.01		0.1275	0.01
expt1	mal-L[meas]	1,2,3	4	-1	10000		0.0054	0.01		0.0047	0.01		0.0063	0.01		0.0221	0.01		0.0279	0.01		0.0375	0.01		0.0381	0.01
expt1	mal-L[meas]	1,2,3	5	-1	10000		-1	10000		0.0091	0.01		-1	10000		-1	10000		0.0074	0.01		0.011	0.01		0.0109	0.01
expt1	3pg[meas]	1,2	0	0.6601	0.01		0.5961	0.01		0.5374	0.01		0.4679	0.01		0.4057	0.01		0.2889	0.01		0.2553	0.01		0.2483	0.01
expt1	3pg[meas]	1,2	1	0.2027	0.01		0.2409	0.01		0.2674	0.01		0.2959	0.01		0.32	0.01		0.3509	0.01		0.3635	0.01		0.3627	0.01
expt1	3pg[meas]	1,2	2	0.1083	0.01		0.1197	0.01		0.1403	0.01		0.1645	0.01		0.1871	0.01		0.2461	0.01		0.2589	0.01		0.2636	0.01
expt1	3pg[meas]	1,2	3	0.0227	0.01		0.0334	0.01		0.04	0.01		0.0523	0.01		0.0617	0.01		0.0793	0.01		0.0852	0.01		0.0875	0.01
expt1	3pg[meas]	1,2	4	0.0059	0.01		0.0085	0.01		0.0126	0.01		0.0151	0.01		0.022	0.01		0.0279	0.01		0.0307	0.01		0.0313	0.01
expt1	3pg[meas]	1,2	5	-1	10000		0.0013	0.01		0.0023	0.01		0.0043	0.01		0.0034	0.01		0.0068	0.01		0.0063	0.01		0.0066	0.01
expt1	3pg[meas]	0,1,2	0	0.4193	0.01		0.3467	0.01		0.2828	0.01		0.2498	0.01		0.2081	0.01		0.155	0.01		0.122	0.01		0.1298	0.01
expt1	3pg[meas]	0,1,2	1	0.3349	0.01		0.3459	0.01		0.3522	0.01		0.3384	0.01		0.3113	0.01		0.2825	0.01		0.2686	0.01		0.2643	0.01
expt1	3pg[meas]	0,1,2	2	0.1566	0.01		0.1899	0.01		0.2115	0.01		0.2333	0.01		0.2652	0.01		0.2898	0.01		0.312	0.01		0.3074	0.01
expt1	3pg[meas]	0,1,2	3	0.0669	0.01		0.0828	0.01		0.1048	0.01		0.121	0.01		0.1433	0.01		0.1771	0.01		0.1922	0.01		0.1945	0.01
expt1	3pg[meas]	0,1,2	4	0.0173	0.01		0.0287	0.01		0.0375	0.01		0.043	0.01		0.0545	0.01		0.072	0.01		0.0786	0.01		0.0753	0.01
expt1	3pg[meas]	0,1,2	5	0.005	0.01		0.006	0.01		0.0112	0.01		0.0146	0.01		0.0176	0.01		0.0236	0.01		0.0266	0.01		0.0288	0.01
expt1	cit[meas]	0,1,2,3,4	0	0.7048	0.01		0.6934	0.01		0.6576	0.01		0.6518	0.01		0.6121	0.01		0.5594	0.01		-1	10000		0.5938	0.01
expt1	cit[meas]	0,1,2,3,4	1	0.195	0.01		0.1963	0.01		0.2107	0.01		0.1933	0.01		0.1974	0.01		0.1682	0.01		-1	10000		0.1704	0.01
expt1	cit[meas]	0,1,2,3,4	2	0.0781	0.01		0.0843	0.01		0.0969	0.01		0.1088	0.01		0.1215	0.01		0.1262	0.01		-1	10000		0.1155	0.01
expt1	cit[meas]	0,1,2,3,4	3	0.0167	0.01		0.0191	0.01		0.0256	0.01		0.0329	0.01		0.0457	0.01		0.0786	0.01		-1	10000		0.0654	0.01
expt1	cit[meas]	0,1,2,3,4	4	0.0045	0.01		0.0046	0.01		0.0073	0.01		0.0096	0.01		0.0151	0.01		0.0421	0.01		-1	10000		0.035	0.01
expt1	cit[meas]	0,1,2,3,4	5	-1	10000		0.0007	0.01		0.0014	0.01		0.0034	0.01		0.0052	0.01		0.0166	0.01		-1	10000		0.0135	0.01
expt1	cit[meas]	0,1,2,3,4	6	-1	10000		0.0011	0.01		-1	10000		-1	10000		0.0024	0.01		0.0063	0.01		-1	10000		0.0048	0.01
expt1	cit[meas]	0,1,2,3,4	7	-1	10000		-1	10000		-1	10000		-1	10000		-1	10000		0.0026	0.01		-1	10000		0.0016	0.01
expt1	cit[meas]	0,1,2,3,4	0	0.6229	0.01		0.602	0.01		0.5861	0.01		0.5599	0.01		0.5463	0.01		-1	10000		0.4985	0.01		0.5301	0.01
expt1	cit[meas]	0,1,2,3,4	1	0.2225	0.01		0.2447	0.01		0.2356	0.01		0.2356	0.01		0.235	0.01		-1	10000		0.1878	0.01		0.1907	0.01
expt1	cit[meas]	0,1,2,3,4	2	0.1168	0.01		0.111	0.01		0.1206	0.01		0.1343	0.01		0.1393	0.01		-1	10000		0.1456	0.01		0.1366	0.01
expt1	cit[meas]	0,1,2,3,4	3	0.0272	0.01		0.0293	0.01		0.041	0.01		0.051	0.01		0.052	0.01		-1	10000		0.0892	0.01		0.0739	0.01
expt1	cit[meas]	0,1,2,3,4	4	0.0084	0.01		0.0097	0.01		0.011	0.01		0.0138	0.01		0.0226	0.01		-1	10000		0.0512	0.01		0.0447	0.01
expt1	cit[meas]	0,1,2,3,4	5	0.0018	0.01		0.0007	0.01		0.0036	0.01		0.0031	0.01		0.0036	0.01		-1	10000		0.0213	0.01		0.0163	0.01
expt1	cit[meas]	0,1,2,3,4	6	-1	10000		0.0025	0.01		0.002	0.01		0.0022	0.01		0.0013	0.01		-1	10000		0.0062	0.01		0.0064	0.01
expt1	cit[meas]	0,1,2,3,4	7	-1	10000		-1	10000		-1	10000		-1	10000		-1	10000		-1	10000		-1	10000		0.0013	0.01
expt1	cit[meas]	0,1,2,3,4,5	0	0.6043	0.016		0.574	0.016		0.5525	0.016		0.5542	0.016		0.5121	0.016		-1	10000		0.4734	0.016		0.5076	0.016
expt1	cit[meas]	0,1,2,3,4,5	1	0.2126	0.016		0.2246	0.016		0.2289	0.016		0.2189	0.016		0.2097	0.016		-1	10000		0.1772	0.016		0.1899	0.016
expt1	cit[meas]	0,1,2,3,4,5	2	0.1355	0.016		0.1423	0.016		0.1485	0.016		0.1311	0.016		0.1453	0.016		-1	10000		0.1349	0.016		0.1301	0.016
expt1	cit[meas]	0,1,2,3,4,5	3	0.035	0.016		0.0398	0.016		0.0434	0.016		0.0588	0.016		0.0712	0.016		-1	10000		0.0949	0.016		0.0742	0.016
expt1	cit[meas]	0,1,2,3,4,5	4	0.0105	0.016		0.0141	0.016		0.0197	0.016		0.0237	0.016		0.0386	0.016		-1	10000		0.0639	0.016		0.0534	0.016
expt1	cit[meas]	0,1,2,3,4,5	5	0.0015	0.016		0.0029	0.016		0.0057	0.016		0.0084	0.016		0.0153	0.016		-1	10000		0.0375	0.016		0.0303	0.016
expt1	cit[meas]	0,1,2,3,4,5	6	-1	10000		0.0023	0.016		0.0011	0.016		0.0033	0.016		0.0072	0.016		-1	10000		0.0124	0.016		0.0105	0.016
expt1	cit[meas]	0,1,2,3,4,5	7	-1	10000		-1	10000		-1	10000		0.0016	0.016		-1	10000		-1	10000		0.0058	0.016		0.004	0.016
expt1	cit[meas]	0,1,2,3,4,5	0	0.5591	0.011		0.5335	0.011		0.526	0.011		0.4918	0.011		0.4693	0.011		-1	10000		0.4524	0.011		0.4598	0.011
expt1	cit[meas]	0,1,2,3,4,5	1	0.2488	0.011		0.2478	0.011		0.2328	0.011		0.241	0.011		0.2274	0.011		-1	10000		0.1928	0.011		0.2121	0.011
expt1	cit[meas]	0,1,2,3,4,5	2	0.13	0.011		0.1484	0.011		0.1665	0.011		0.1605	0.011		0.1638	0.011		-1	10000		0.1459	0.011		0.1424	0.011
expt1	cit[meas]	0,1,2,3,4,5	3	0.0381	0.011		0.0475	0.011		0.0501	0.011		0.0689	0.011		0.0881	0.011		-1	10000		0.0895	0.011		0.0794	0.011
expt1	cit[meas]	0,1,2,3,4,5	4	0.0171	0.011		0.0182	0.011		0.0196	0.011		0.0257	0.011		0.0322	0.011		-1	10000		0.0646	0.011		0.0547	0.011
expt1	cit[meas]	0,1,2,3,4,5	5	0.0052	0.011		0.0039	0.011		0.004	0.011		0.0072	0.011		0.0148	0.011		-1	10000		0.0344	0.011		0.0313	0.011
expt1	cit[meas]	0,1,2,3,4,5	6	0.0017	0.011		-1	10000		-1	10000		0.0044	0.011		0.0037	0.011		-1	10000		0.0162	0.011		0.0138	0.011
expt1	cit[meas]	0,1,2,3,4,5	7	-1	10000		-1	10000		-1	10000		-1	10000		-1	10000		-1	10000		0.0039	0.011		0.0048	0.011
expt1	cit[meas]	0,1,2,3,4,5	8	-1	10000		-1	10000		-1	10000		-1	10000		-1	10000		-1	10000		-1	10000		0.0016	0.011
expt1	GA[meas]	0,1	0	0.5504	0.01		0.4762	0.01		0.426	0.01		0.408	0.01		0.36	0.01		0.2927	0.01		0.3138	0.01		0.2882	0.01
expt1	GA[meas]	0,1	1	0.2851	0.01		0.3262	0.01		0.3376	0.01		0.3359	0.01		0.3542	0.01		0.3633	0.01		0.343	0.01		0.359	0.01
expt1	GA[meas]	0,1	2	0.1184	0.01		0.133	0.01		0.1634	0.01		0.1681	0.01		0.2011	0.01		0.2322	0.01		0.2375	0.01		0.2402	0.01
expt1	GA[meas]	0,1	3	0.033	0.01		0.0481	0.01		0.0531	0.01		0.066	0.01		0.0626	0.01		0.0797	0.01		0.0764	0.01		0.0792	0.01
expt1	GA[meas]	0,1	4	0.0069	0.01		0.0128	0.01		0.0186	0.01		0.0156	0.01		0.0209	0.01		0.0254	0.01		0.0249	0.01		0.0286	0.01
expt1	GA[meas]	0,1	5	-1	10000		0.0037	0.01		-1	10000		0.0029	0.01		0.0012	0.01		0.0067	0.01		0.0044	0.01		0.0048	0.01
expt1	GA[meas]	0,1,2	0	0.5068	0.013		0.4567	0.013		0.4101	0.013		0.3586	0.013		0.2835	0.013		0.2341	0.013		0.2622	0.013		0.2112	0.013
expt1	GA[meas]	0,1,2	1	0.3035	0.013		0.3316	0.013		0.356	0.013		0.3482	0.013		0.3314	0.013		0.2928	0.013		0.2766	0.013		0.2885	0.013
expt1	GA[meas]	0,1,2	2	0.1403	0.013		0.1305	0.013		0.1826	0.013		0.1966	0.013		0.2458	0.013		0.2668	0.013		0.2612	0.013		0.2832	0.013
expt1	GA[meas]	0,1,2	3	0.0474	0.013		0.0602	0.013		0.0381	0.013		0.0796	0.013		0.1042	0.013		0.1382	0.013		0.1456	0.013		0.1474	0.013
expt1	GA[meas]	0,1,2	4	0.002	0.013		0.0186	0.013		0.0117	0.013		0.0151	0.013		0.0337	0.013		0.0482	0.013		0.0475	0.013		0.0588	0.013
expt1	GA[meas]	0,1,2	5	-1	10000		0.0024	0.013		0.0015	0.013		0.0019	0.013		0.0014	0.013		0.0199	0.013		0.0069	0.013		0.0109	0.013
