# Supplementary material for: Isotope-assisted metabolic flux analysis as an equality-constrained nonlinear program for improved scalability and robustness
Source: PLoS Comput Biol. 2022 Mar 24;18(3):e1009831. doi: 10.1371/journal.pcbi.1009831 (PMC8947808; doi:10.1371/journal.pcbi.1009831)
Supplement: S1 File — The text files in these folders are used as inputs to eiFlux. The text file modelfile.txt is used to specify which model to run. The GAMS scripts used by eiFlux, in the folder GAMS_Model. A demo version of eiFlux that specifically runs two models listed above, thus fully reproducing the results in this manuscript. This is a compiled Python file, eiFlux_Limited.pyc. This demo version only runs only the two models listed above. Users may change model parameters such as the time nodes, but not the models themselves. After following the instructions given in the Installation_Instructions.pdf file, users may run the eiFlux_Limited.pyc file to run the software. (ZIP) [file pcbi.1009831.s009.zip › Synechocystis_GSM_Model/poolbounds.txt]

10fthf[c]	0.0001	100
12dgr160[c]	0.0001	100
12dgr161[c]	0.0001	100
12dgr180[c]	0.0001	100
12dgr181[c]	0.0001	100
12dgr181_9[c]	0.0001	100
12dgr183_6_9_12[c]	0.0001	100
12dgr184_6_9_12_15[c]	0.0001	100
13_1_-Hydroxy-Mg-protoporphyrin_IX_13-monomethyl_ester[c]	0.0001	100
13_1_-Oxo-Mg-protoporphyrin_IX_13-monomethyl_ester[c]	0.0001	100
13dpg[c]	0.0001	100
1hdec9eg3p[c]	0.0001	100
1hdecg3p[c]	0.0001	100
1odec11eg3p[c]	0.0001	100
1odec691215eg3p[c]	0.0001	100
1odec6912eg3p[c]	0.0001	100
1odec9eg3p[c]	0.0001	100
1pyr5c[c]	0.0001	100
2,3-Dimethyl-5-phytylquinol[c]	0.0001	100
2-Hydroxyethyl-ThPP[c]	0.0001	100
2-Methyl-6-phytylquinol[c]	0.0001	100
23dhdp[c]	0.0001	100
23dhmb[c]	0.0001	100
23dhmp[c]	0.0001	100
25aics[c]	0.0001	100
25drapp[c]	0.0001	100
26dap-LL[c]	0.0001	100
26dap-M[c]	0.0001	100
2ahbut[c]	0.0001	100
2beACP[c]	0.0001	100
2cpr5p[c]	0.0001	100
2dda7p[c]	0.0001	100
2dhp[c]	0.0001	100
2ippm[c]	0.0001	100
2me4p[c]	0.0001	100
2mecdp[c]	0.0001	100
2obut[c]	0.0001	100
2p4c2me[c]	0.0001	100
2pg[c]	0.0001	100
2pglyc[c]	0.0001	100
2pglyc[ca]	0.0001	100
2shchc[c]	0.0001	100
2tddACP[c]	0.0001	100
2tdeACP[c]	0.0001	100
2theACP[c]	0.0001	100
2toceACP[c]	0.0001	100
34hpp[c]	0.0001	100
3c2hmp[c]	0.0001	100
3c3hmp[c]	0.0001	100
3c4mop[c]	0.0001	100
3dhq[c]	0.0001	100
3dhsk[c]	0.0001	100
3hbACP[c]	0.0001	100
3hc18acp[c]	0.0001	100
3hcddec5eACP[c]	0.0001	100
3hcmrs7eACP[c]	0.0001	100
3hcpalm9eACP[c]	0.0001	100
3hcvac11eACP[c]	0.0001	100
3hddACP[c]	0.0001	100
3hdeACP[c]	0.0001	100
3hhACP[c]	0.0001	100
3hocACP[c]	0.0001	100
3hpaACP[c]	0.0001	100
3htdACP[c]	0.0001	100
3ig3p[c]	0.0001	100
3mob[c]	0.0001	100
3mop[c]	0.0001	100
3ocddec5eACP[c]	0.0001	100
3ocmrs7eACP[c]	0.0001	100
3ocpalm9eACP[c]	0.0001	100
3ocvac11eACP[c]	0.0001	100
3oxddACP[c]	0.0001	100
3oxdeACP[c]	0.0001	100
3oxhACP[c]	0.0001	100
3oxhdACP[c]	0.0001	100
3oxocACP[c]	0.0001	100
3oxocdacp[c]	0.0001	100
3oxtdACP[c]	0.0001	100
3pg[c]	0.0001	100
3pg[ca]	0.0001	100
3psme[c]	0.0001	100
4abut[c]	0.0001	100
4abz[c]	0.0001	100
4adcho[c]	0.0001	100
4c2me[c]	0.0001	100
4hthb[c]	0.0001	100
4mop[c]	0.0001	100
4pasp[c]	0.0001	100
4ppan[c]	0.0001	100
4ppcys[c]	0.0001	100
4r5au[c]	0.0001	100
5aizc[c]	0.0001	100
5aop[c]	0.0001	100
5aprbu[c]	0.0001	100
5apru[c]	0.0001	100
5mdr1p[c]	0.0001	100
5mdru1p[c]	0.0001	100
5mta[c]	0.0001	100
5mthf[c]	0.0001	100
6hmhpt[c]	0.0001	100
6hmhptpp[c]	0.0001	100
6pgc[c]	0.0001	100
6pgl[c]	0.0001	100
ACP[c]	0.0001	100
CDPDG182[c]	0.0001	100
CDPDG183[c]	0.0001	100
Chlorophyll_a[c]	0.0001	100
Chlorophyllide[c]	0.0001	100
Demethylphylloquinone[c]	0.0001	100
Divinyl_chlorophyllide_a[c]	0.0001	100
Divinylprotochlorophyllide[c]	0.0001	100
EC2[c]	0.0001	100
Echinenone[c]	0.0001	100
GA[c]	0.0001	100
Linoleoyl-ACP[c]	0.0001	100
Lycopene[c]	0.0001	100
Mg-Protoporphyrin_IX_13-monomethyl_ester[c]	0.0001	100
Neurosporene[c]	0.0001	100
Phytoene[c]	0.0001	100
Phytofluene[c]	0.0001	100
Phytyl_diphosphate[c]	0.0001	100
Plastoquinol-9[l]	0.0001	100
Plastoquinol-9[p]	0.0001	100
Plastoquinone_A[l]	0.0001	100
Plastoquinone_A[p]	0.0001	100
Precorrin_1[c]	0.0001	100
Prephytoene_diphosphate[c]	0.0001	100
UDP-6-sulfoquinovose[c]	0.0001	100
Vitamin_E[c]	0.0001	100
Vitamin_K1[c]	0.0001	100
Zeaxanthin[c]	0.0001	100
acACP[c]	0.0001	100
ac[c]	0.0001	100
ac[e]	0.0001	100
ac[p]	0.0001	100
accoa[c]	0.0001	100
acg5p[c]	0.0001	100
acg5sa[c]	0.0001	100
acgam1p[c]	0.0001	100
acglu[c]	0.0001	100
achms[c]	0.0001	100
acorn[c]	0.0001	100
acser[c]	0.0001	100
actACP[c]	0.0001	100
actp[c]	0.0001	100
adcobdam[c]	0.0001	100
adcobhex[c]	0.0001	100
ade[c]	0.0001	100
adhlam[c]	0.0001	100
adn[c]	0.0001	100
adocbip[c]	0.0001	100
adocbl[c]	0.0001	100
adp[c]	0.0001	100
adpglc[c]	0.0001	100
agdpcbi[c]	0.0001	100
agm[c]	0.0001	100
ahcys[c]	0.0001	100
ahdt[c]	0.0001	100
aicar[c]	0.0001	100
air[c]	0.0001	100
akg[c]	0.0001	100
akg[e]	0.0001	100
akg[p]	0.0001	100
ala-B[c]	0.0001	100
ala-D[c]	0.0001	100
ala-L[c]	0.0001	100
alaala[c]	0.0001	100
alac-S[c]	0.0001	100
alpam[c]	0.0001	100
alpha-Linolenoyl-ACP[c]	0.0001	100
alpro[c]	0.0001	100
amet[c]	0.0001	100
ametam[c]	0.0001	100
amp[c]	0.0001	100
anth[c]	0.0001	100
applp[c]	0.0001	100
aps[c]	0.0001	100
arg-L[c]	0.0001	100
argsuc[c]	0.0001	100
asn-L[c]	0.0001	100
asp-L[c]	0.0001	100
aspsa[c]	0.0001	100
atp[c]	0.0001	100
beta-Carotene[c]	0.0001	100
beta-Cryptoxanthin[c]	0.0001	100
beta-Tocopherol[c]	0.0001	100
butACP[c]	0.0001	100
cSQDG160[c]	0.0001	100
cSQDG161[c]	0.0001	100
cSQDG180[c]	0.0001	100
cSQDG181[c]	0.0001	100
cSQDG182[c]	0.0001	100
cSQDG183[c]	0.0001	100
c_DLiG3P[c]	0.0001	100
c_DaLG3P[c]	0.0001	100
cbasp[c]	0.0001	100
cbp[c]	0.0001	100
cbs_412[c]	0.0001	100
cddec5eACP[c]	0.0001	100
cdec3eACP[c]	0.0001	100
cdp[c]	0.0001	100
cdpdhdec9eg[c]	0.0001	100
cdpdhdecg[c]	0.0001	100
cdpdodec11eg[c]	0.0001	100
cdpdodec9eg[c]	0.0001	100
cdpdodecg[c]	0.0001	100
chor[c]	0.0001	100
cit[c]	0.0001	100
cit[e]	0.0001	100
cit[p]	0.0001	100
citr-L[c]	0.0001	100
cll_430[c]	0.0001	100
cmp[c]	0.0001	100
co1dam[c]	0.0001	100
co2[c]	0.0001	100
co2[ca]	0.0001	100
co2[e]	0.0001	100
co2[p]	0.0001	100
co2dam[c]	0.0001	100
coa[c]	0.0001	100
cpPGP182[c]	0.0001	100
cpPGP183[c]	0.0001	100
cp_DLiGl[c]	0.0001	100
cp_DaLGl[c]	0.0001	100
cpdDG160[c]	0.0001	100
cpdDG161[c]	0.0001	100
cpdDG180[c]	0.0001	100
cpdDG181[c]	0.0001	100
cpdDG182[c]	0.0001	100
cpdDG183[c]	0.0001	100
cpdMG160[c]	0.0001	100
cpdMG161[c]	0.0001	100
cpdMG180[c]	0.0001	100
cpdMG181[c]	0.0001	100
cpdMG182[c]	0.0001	100
cpdMG183[c]	0.0001	100
cpdPG181[c]	0.0001	100
cpdPG182[c]	0.0001	100
cpdPG183[c]	0.0001	100
cpdPGP181_9[c]	0.0001	100
cpppg3[c]	0.0001	100
ctp[c]	0.0001	100
cyan[c]	0.0001	100
cys-L[c]	0.0001	100
dadp[c]	0.0001	100
datp[c]	0.0001	100
db4p[c]	0.0001	100
dcamp[c]	0.0001	100
dcdp[c]	0.0001	100
dctp[c]	0.0001	100
ddcaACP[c]	0.0001	100
decACP[c]	0.0001	100
delta-Tocopherol[c]	0.0001	100
dgdg181[c]	0.0001	100
dgdg183_6_9_12[c]	0.0001	100
dgdg184_6_9_12_15[c]	0.0001	100
dgdp[c]	0.0001	100
dgtp[c]	0.0001	100
dhap[c]	0.0001	100
dhbpt[c]	0.0001	100
dhf[c]	0.0001	100
dhlam[c]	0.0001	100
dhlpro[c]	0.0001	100
dhna[c]	0.0001	100
dhnpt[c]	0.0001	100
dhor-S[c]	0.0001	100
dhpmp[c]	0.0001	100
dhpt[c]	0.0001	100
dmlz[c]	0.0001	100
dmpp[c]	0.0001	100
dnad[c]	0.0001	100
dpcoa[c]	0.0001	100
dtdp[c]	0.0001	100
dtmp[c]	0.0001	100
dttp[c]	0.0001	100
dudp[c]	0.0001	100
dump[c]	0.0001	100
dxyl5p[c]	0.0001	100
e4p[c]	0.0001	100
eig3p[c]	0.0001	100
f6p[c]	0.0001	100
fad[c]	0.0001	100
fdp[c]	0.0001	100
fgam[c]	0.0001	100
fmn[c]	0.0001	100
for[c]	0.0001	100
fpram[c]	0.0001	100
fprica[c]	0.0001	100
frdp[c]	0.0001	100
fum[c]	0.0001	100
fum[e]	0.0001	100
fum[p]	0.0001	100
g1p[c]	0.0001	100
g3p[c]	0.0001	100
g6p[c]	0.0001	100
gam1p[c]	0.0001	100
gam6p[c]	0.0001	100
gamma-Carotene[c]	0.0001	100
gamma-Tocopherol[c]	0.0001	100
gar[c]	0.0001	100
gcald[c]	0.0001	100
gdp[c]	0.0001	100
ggdp[c]	0.0001	100
gln-L[c]	0.0001	100
glu-D[c]	0.0001	100
glu-L[c]	0.0001	100
glu-L[e]	0.0001	100
glu-L[p]	0.0001	100
glu1sa[c]	0.0001	100
glu5sa[c]	0.0001	100
glucys[c]	0.0001	100
glutrna[c]	0.0001	100
glx[c]	0.0001	100
gly[c]	0.0001	100
glyc3p[c]	0.0001	100
glyclt[c]	0.0001	100
glycogen[c]	0.0001	100
glycogen[c]_a	0.0001 0.0001
glycogen[c]_b	0.0001 0.0001
glycogen[c]_c	0.0001 0.0001
glycogen[c]_d		0.0001 0.0001
gmp[c]	0.0001	100
grdp[c]	0.0001	100
gthrd[c]	0.0001	100
gtp[c]	0.0001	100
h2mb4p[c]	0.0001	100
hco3[c]	0.0001	100
hco3[ca]	0.0001	100
hco3[e]	0.0001	100
hco3[out]	0.0001	100
hco3[p]	0.0001	100
hcys-L[c]	0.0001	100
hdeACP[c]	0.0001	100
hedacp[c]	0.0001	100
hemeA[c]	0.0001	100
hemeO[c]	0.0001	100
hexACP[c]	0.0001	100
hgbam[c]	0.0001	100
hgbyr[c]	0.0001	100
hgentis[c]	0.0001	100
his-L[c]	0.0001	100
hisp[c]	0.0001	100
histd[c]	0.0001	100
hmbil[c]	0.0001	100
hmbil_a[c]	0.00001 0.00001
hmbil_b[c]	0.00001 0.00001
hmbil_c[c]	0.00001 0.00001
hom-L[c]	0.0001	100
iasp[c]	0.0001	100
ichor[c]	0.0001	100
icit[c]	0.0001	100
ile-L[c]	0.0001	100
imacp[c]	0.0001	100
imp[c]	0.0001	100
indole[c]	0.0001	100
ipdp[c]	0.0001	100
lac-D[c]	0.0001	100
leu-L[c]	0.0001	100
lgt-S[c]	0.0001	100
lipidA[c]	0.0001	100
lipidX[c]	0.0001	100
lpam[c]	0.0001	100
lpro[c]	0.0001	100
lys-L[c]	0.0001	100
mal-L[c]	0.0001	100
mal-L[e]	0.0001	100
mal-L[p]	0.0001	100
malACP[c]	0.0001	100
malcoa[c]	0.0001	100
mercppyr[c]	0.0001	100
met-L[c]	0.0001	100
methf[c]	0.0001	100
mgdg181[c]	0.0001	100
mgdg183_6_9_12[c]	0.0001	100
mgdg184_6_9_12_15[c]	0.0001	100
mlthf[c]	0.0001	100
mppp9[c]	0.0001	100
mthgxl[c]	0.0001	100
myrsACP[c]	0.0001	100
nad[c]	0.0001	100
nadh[c]	0.0001	100
nadp[c]	0.0001	100
nadph[c]	0.0001	100
nicrnt[c]	0.0001	100
oaa[c]	0.0001	100
octACP[c]	0.0001	100
octe691215ACP[c]	0.0001	100
octe6912ACP[c]	0.0001	100
octeACP[c]	0.0001	100
orn[c]	0.0001	100
orot5p[c]	0.0001	100
orot[c]	0.0001	100
oxa[c]	0.0001	100
oxasucc[c]	0.0001	100
pa160[c]	0.0001	100
pa161[c]	0.0001	100
pa180[c]	0.0001	100
pa181[c]	0.0001	100
pa181_9[c]	0.0001	100
pa183_6_9_12[c]	0.0001	100
pa184_6_9_12_15[c]	0.0001	100
pan4p[c]	0.0001	100
pant-R[c]	0.0001	100
pap[c]	0.0001	100
paps[c]	0.0001	100
pep[c]	0.0001	100
peptido_syn[c]	0.0001	100
peptido_syn[p]	0.0001	100
pg160[c]	0.0001	100
pg161[c]	0.0001	100
pg180[c]	0.0001	100
pg181[c]	0.0001	100
pgp160[c]	0.0001	100
pgp161[c]	0.0001	100
pgp180[c]	0.0001	100
pgp181[c]	0.0001	100
phe-L[c]	0.0001	100
pheme[c]	0.0001	100
phom[c]	0.0001	100
phpyr[c]	0.0001	100
pnto-R[c]	0.0001	100
ppbng[c]	0.0001	100
pphn[c]	0.0001	100
ppp9[c]	0.0001	100
pppg9[c]	0.0001	100
pram[c]	0.0001	100
pran[c]	0.0001	100
prbamp[c]	0.0001	100
prbatp[c]	0.0001	100
pre2[c]	0.0001	100
pre3a[c]	0.0001	100
pre3b[c]	0.0001	100
pre4[c]	0.0001	100
pre5[c]	0.0001	100
pre6a[c]	0.0001	100
pre6b[c]	0.0001	100
pre8[c]	0.0001	100
prfp[c]	0.0001	100
prlp[c]	0.0001	100
pro-L[c]	0.0001	100
prpp[c]	0.0001	100
ptrc[c]	0.0001	100
pyr[c]	0.0001	100
pyr[e]	0.0001	100
pyr[p]	0.0001	100
quln[c]	0.0001	100
r5p[c]	0.0001	100
rb15bp[c]	0.0001	100
rb15bp[ca]	0.0001	100
rdmbzi[c]	0.0001	100
ribflv[c]	0.0001	100
ru5p-D[c]	0.0001	100
s17bp[c]	0.0001	100
s7p[c]	0.0001	100
sbzcoa[c]	0.0001	100
ser-L[c]	0.0001	100
skm5p[c]	0.0001	100
skm[c]	0.0001	100
sl26da[c]	0.0001	100
sl2a6o[c]	0.0001	100
spmd[c]	0.0001	100
sqdg181[c]	0.0001	100
sqdg183_6_9_12[c]	0.0001	100
ssaltpp[c]	0.0001	100
sucbz[c]	0.0001	100
succ[c]	0.0001	100
succ[e]	0.0001	100
succ[p]	0.0001	100
succoa[c]	0.0001	100
sucsal[c]	0.0001	100
t3c11vaceACP[c]	0.0001	100
t3c5ddeceACP[c]	0.0001	100
t3c7mrseACP[c]	0.0001	100
t3c9palmeACP[c]	0.0001	100
tcggrpp[c]	0.0001	100
tcynt[c]	0.0001	100
tdeACP[c]	0.0001	100
thbpt[c]	0.0001	100
thdp[c]	0.0001	100
thf[c]	0.0001	100
thmpp[c]	0.0001	100
thr-L[c]	0.0001	100
thrp[c]	0.0001	100
tmrs2eACP[c]	0.0001	100
tocdeenacp[c]	0.0001	100
tpalm2eACP[c]	0.0001	100
trdox[c]	0.0001	100
trdrd[c]	0.0001	100
trnaglu[c]	0.0001	100
trp-L[c]	0.0001	100
tyr-L[c]	0.0001	100
u23ga[c]	0.0001	100
u3aga[c]	0.0001	100
u3hga[c]	0.0001	100
uaagmda[c]	0.0001	100
uaccg[c]	0.0001	100
uacgam[c]	0.0001	100
uagmda[c]	0.0001	100
uama[c]	0.0001	100
uamag[c]	0.0001	100
uamr[c]	0.0001	100
udcpdp[c]	0.0001	100
udcpdp[c]_a	0.0001 0.0001
udcpdp[c]_b	0.0001 0.0001
udcpdp[c]_c	0.0001 0.0001
udcpdp[c]_d	0.0001 0.0001
udcpdp[c]_e	0.0001 0.0001
udcpdp[c]_f	0.0001 0.0001
udcpp[c]	0.0001	100
udp[c]	0.0001	100
udpg[c]	0.0001	100
udpgal[c]	0.0001	100
ugmd[c]	0.0001	100
ugmda[c]	0.0001	100
ump[c]	0.0001	100
uppg3[c]	0.0001	100
urea[c]	0.0001	100
utp[c]	0.0001	100
val-L[c]	0.0001	100
xmp[c]	0.0001	100
xu5p-D[c]	0.0001	100
zeta-Carotene[c]	0.0001	100
3pg[meas] 0.000001 0.000001
dhap[meas] 0.000001 0.000001
f6p[meas] 0.000001 0.000001
g6p[meas] 0.000001 0.000001
g3p[meas] 0.000001 0.000001
pep[meas] 0.000001 0.000001
r5p[meas] 0.000001 0.000001
rb15bp[meas] 0.000001 0.000001
s7p[meas] 0.000001 0.000001
ru5p-D[meas] 0.000001 0.000001
succ[meas] 0.000001 0.000001
fum[meas] 0.000001 0.000001
mal-L[meas] 0.000001 0.000001
cit[meas] 0.000001 0.000001
GA[meas] 0.000001 0.000001
