# Supplementary material for: Isotope-assisted metabolic flux analysis as an equality-constrained nonlinear program for improved scalability and robustness
Source: PLoS Comput Biol. 2022 Mar 24;18(3):e1009831. doi: 10.1371/journal.pcbi.1009831 (PMC8947808; doi:10.1371/journal.pcbi.1009831)
Supplement: S1 File — The text files in these folders are used as inputs to eiFlux. The text file modelfile.txt is used to specify which model to run. The GAMS scripts used by eiFlux, in the folder GAMS_Model. A demo version of eiFlux that specifically runs two models listed above, thus fully reproducing the results in this manuscript. This is a compiled Python file, eiFlux_Limited.pyc. This demo version only runs only the two models listed above. Users may change model parameters such as the time nodes, but not the models themselves. After following the instructions given in the Installation_Instructions.pdf file, users may run the eiFlux_Limited.pyc file to run the software. (ZIP) [file pcbi.1009831.s009.zip › Synechocystis_GSM_Model/reactions.txt]

rxn00340:  1 atp[c] (1,2,3,4,5,6,7,8,9,10) + 1 nh4[c]  + 1 asp-L[c] (11,12,13,14) ->  1 ppi[c]  + 1 amp[c] (1,2,3,4,5,6,7,8,9,10) + 1 asn-L[c] (11,12,13,14)
rxn00527:  1 glu-L[c] (1,2,3,4,5) + 1 34hpp[c] (6,7,8,9,10,11,12,13,14) ->  1 akg[c] (1,2,3,4,5) + 1 tyr-L[c] (6,7,8,9,10,11,12,13,14)
rxn00293:  1 utp[c] (1,2,3,4,5,6,7,8,9) + 1 acgam1p[c] (10,11,12,13,14,15,16,17) ->  1 ppi[c]  + 1 uacgam[c] (1,2,3,4,5,6,7,8,9,10,11,12,13,14,15,16,17)
rxn00461:  1 uacgam[c] (1,2,3,4,5,6,7,8,9,10,11,12,13,14,15,16,17) + 1 pep[c] (18,19,20) ->  1 pi[c]  + 1 h[c]  + 1 uaccg[c] (1,2,3,4,5,6,7,8,9,10,11,12,13,14,15,16,17,18,19,20)
rxn01485.f:  1 gam6p[c] (1,2,3,4,5,6) ->  1 gam1p[c] (1,2,3,4,5,6)
rxn01485.b:  1 gam1p[c] (1,2,3,4,5,6) ->  1 gam6p[c] (1,2,3,4,5,6)
rxn02285:  1 nadph[c] (1,2,3,4,5,6,7,8,9,10,11,12,13,14,15,16,17,18,19,20,21) + 1 h[c]  + 1 uaccg[c] (22,23,24,25,26,27,28,29,30,31,32,33,34,35,36,37,38,39,40,41) ->  1 nadp[c] (1,2,3,4,5,6,7,8,9,10,11,12,13,14,15,16,17,18,19,20,21) + 1 uamr[c] (22,23,24,25,26,27,28,29,30,31,32,33,34,35,36,37,38,39,40,41)
rxn03638:  1 accoa[c] (1,2,3,4,5,6,7,8,9,10,11,12,13,14,15,16,17,18,19,20,21,22,23) + 1 gam1p[c] (24,25,26,27,28,29) ->  1 coa[c] (3,4,5,6,7,8,9,10,11,12,13,14,15,16,17,18,19,20,21,22,23) + 1 h[c]  + 1 acgam1p[c] (24,25,26,27,28,29,1,2)
rxn00395:  1 h2o[c]  + 1 arg-L[c] (1,2,3,4,5,6) ->  1 nh4[c]  + 1 citr-L[c] (1,2,3,4,5,6)
rxn00467:  1 akg[c] (1,2,3,4,5) + 1 orn[c] (6,7,8,9,10) ->  1 glu-L[c] (1,2,3,4,5) + 1 glu5sa[c] (6,7,8,9,10)
rxn00929:  1 nadh[c] (1,2,3,4,5,6,7,8,9,10,11,12,13,14,15,16,17,18,19,20,21) + 1 h[c]  + 1 1pyr5c[c] (22,23,24,25,26) ->  1 nad[c] (1,2,3,4,5,6,7,8,9,10,11,12,13,14,15,16,17,18,19,20,21) + 1 pro-L[c] (22,23,24,25,26)
rxn00346:  1 asp-L[c] (1,2,3,4) + 1 h[c]  ->  1 co2[c] (1) + 1 ala-B[c] (4,3,2)
Ec_biomass_SynAuto:  0.023887 cSQDG160[c] (1,2,3,4,5,6,7,8,9,10,11,12,13,14,15,16,17,18,19,20,21,22,23,24,25,26,27,28,29,30,31,32,33,34,35,45,46,47,48,49,50)  + 0.0027596 cSQDG161[c] (1,2,3,4,5,6,7,8,9,10,11,12,13,14,15,16,17,18,19,20,21,22,23,24,25,26,27,28,29,30,31,32,33,34,35,45,46,47,48,49,50)  + 0.00052434 cSQDG180[c] (1,2,3,4,5,6,7,8,9,10,11,12,13,14,15,16,17,18,19,20,21,22,23,24,25,26,27,28,29,30,31,32,33,34,35,36,37,38,39,49,50,51,52,53,54)  + 0.0030684 cSQDG181[c] (1,2,3,4,5,6,7,8,9,10,11,12,13,14,15,16,17,18,19,20,21,22,23,24,25,26,27,28,29,30,31,32,33,34,35,36,37,38,39,49,50,51,52,53,54)  + 0.0081564 cSQDG182[c] (1,2,3,4,5,6,7,8,9,10,11,12,13,14,15,16,17,18,19,20,21,22,23,24,25,26,27,28,29,30,31,32,33,34,35,36,37,38,39,49,50,51,52,53,54)  + 0.00034956 cSQDG183[c] (1,2,3,4,5,6,7,8,9,10,11,12,13,14,15,16,17,18,19,20,21,22,23,24,25,26,27,28,29,30,31,32,33,34,35,36,37,38,39,49,50,51,52,53,54)  + 48.7499 h2o[c]  + 53.4862 atp[c] (1000,1001,1002,1003,1004,1005,1006,1007,1008,1009) + 0.0017867 nad[c] (1,2,3,4,5,6,7,8,9,10,11,12,13,14,15,16,17,18,19,20,21) + 4.4667e-05 nadh[c] (1,2,3,4,5,6,7,8,9,10,11,12,13,14,15,16,17,18,19,20,21)  + 0.000335 nadph[c] (1,2,3,4,5,6,7,8,9,10,11,12,13,14,15,16,17,18,19,20,21) + 0.00011167 nadp[c] (1,2,3,4,5,6,7,8,9,10,11,12,13,14,15,16,17,18,19,20,21) + 0.0001675 coa[c] (1,2,3,4,5,6,7,8,9,10,11,12,13,14,15,16,17,18,19,20,21)  + 0.01136 nh4[c]  + 0.0002233 fad[c] (1,2,3,4,5,6,7,8,9,10,11,12,13,14,15,16,17,18,19,20,21,22,23,24,25,26,27) + 0.000223 amet[c] (1,2,3,4,5,6,7,8,9,10,11,12,13,14,15) + 0.000279 accoa[c] (1,2,3,4,5,6,7,8,9,10,11,12,13,14,15,16,17,18,19,20,21,22,23) + 0.14777 glu-L[c] (1,2,3,4,5) + 0.00022333 pheme[c] (1,2,3,4,5,6,7,8,9,10,11,12,13,14,15,16,17,18,19,20,21,22,23,24,25,26,27,28,29,30,31,32,33,34) + 0.003029 mn2[c]  + 0.3467 gly[c] (1,2)  + 0.003008 zn2[c]  + 0.33619 ala-L[c] (1,2,3) + 0.13259 gtp[c] (1,2,3,4,5,6,7,8,9,10) + 0.10525 lys-L[c] (1,2,3,4,5,6) + 0.13545 asp-L[c] (1,2,3,4) + 0.000223 gthrd[c] (1,2,3,4,5,6,7,8,9,10) + 0.003787 so4[c]  + 0.10431 arg-L[c] (1,2,3,4,5,6) + 0.1241 ctp[c] (1,2,3,4,5,6,7,8,9) + 0.13557 gln-L[c] (1,2,3,4,5) + 0.1994 ser-L[c] (1,2,3) + 0.003008 cu2[c]  + 0.047612 met-L[c] (1,2,3,4,5) + 0.13735 utp[c] (1,2,3,4,5,6,7,8,9) + 0.004512 ca2[c]  + 0.027095 trp-L[c] (1,2,3,4,5,6,7,8,9,10,11) + 0.086662 phe-L[c] (1,2,3,4,5,6,7,8,9) + 0.057928 tyr-L[c] (1,2,3,4,5,6,7,8,9) + 3.1267e-05 malcoa[c] (1,2,3,4,5,6,7,8,9,10,11,12,13,14,15,16,17,18,19,20,21,22,23,24) + 9.8267e-05 succoa[c] (1,2,3,4,5,6,7,8,9,10,11,12,13,14,15,16,17,18,19,20,21,22,23,24,25) + 0.030055 cys-L[c] (1,2,3) + 0.00022333 thf[c] (1,2,3,4,5,6,7,8,9,10,11,12,13,14,15,16,17,18,19) + 0.30999 leu-L[c] (1,2,3,4,5,6) + 0.026311 datp[c] (1,2,3,4,5,6,7,8,9,10) + 0.03327 ptrc[c] (1,2,3,4) + 0.043488 his-L[c] (1,2,3,4,5,6) + 0.0002233 mlthf[c] (1,2,3,4,5,6,7,8,9,10,11,12,13,14,15,16,17,18,19,20) + 0.15814 pro-L[c] (1,2,3,4,5) + 0.11025 asn-L[c] (1,2,3,4) + 0.0030293 cobalt2[c]  + 0.21031 glycogen[c] (1,2,3,4,5,6,7,8,9,10,11,12,13,14,15,16,17,18,19,20,21,22,23,24,25,26,27,28,29,30) + 0.20144 val-L[c] (1,2,3,4,5) + 0.16454 thr-L[c] (1,2,3,4) + 0.000223 adocbl[c] (1,2,3,4,5,6,7,8,9,10,11,12,13,14,15,16,17,18,19,20,21,22,23,24,25,26,27,28,29,30,31,32,33,34,35,36,37,38,39,40,41,42,43,44,45,46,47,48,49,50,51,52,53,54,55,56,57,58,59,60,61,62,63,64,65,66,67,68,69,70,71,72) + 0.000223 10fthf[c] (1,2,3,4,5,6,7,8,9,10,11,12,13,14,15,16,17,18,19,20) + 0.1692 k[c]  + 0.000223 chor[c] (1,2,3,4,5,6,7,8,9,10) + 0.00022333 ribflv[c] (1,2,3,4,5,6,7,8,9,10,11,12,13,14,15,16,17) + 0.024092 dgtp[c] (1,2,3,4,5,6,7,8,9,10) + 0.0075733 mg2[c]  + 0.0067443 spmd[c] (1,2,3,4,5,6,7) + 0.17146 ile-L[c] (1,2,3,4,5,6) + 0.000223 5mthf[c] (1,2,3,4,5,6,7,8,9,10,11,12,13,14,15,16,17,18,19,20) + 0.024022 dctp[c] (1,2,3,4,5,6,7,8,9) + 0.026402 dttp[c] (1,2,3,4,5,6,7,8,9,10) + 0.003787 na1[c]  + 0.0016444 Vitamin_K1[c] (1,2,3,4,5,6,7,8,9,10,11,12,13,14,15,16,17,18,19,20,21,22,23,24,25,26,27,28,29,30,31) + 0.0013187 beta-Carotene[c] (1,2,3,4,5,6,7,8,9,10,11,12,13,14,15,16,17,18,19,20,21,22,23,24,25,26,27,28,29,30,31,32,33,34,35,36,37,38,39,40) + 0.00026324 Vitamin_E[c] (1,2,3,4,5,6,7,8,9,10,11,12,13,14,15,16,17,18,19,20,21,22,23,24,25,26,27,28,29) + 1.4478e-05 gamma-Tocopherol[c] (1,2,3,4,5,6,7,8,9,10,11,12,13,14,15,16,17,18,19,20,21,22,23,24,25,26,27,28) + 5.353e-05 udcpdp[c] (1,2,3,4,5,6,7,8,9,10,11,12,13,14,15,16,17,18,19,20,21,22,23,24,25,26,27,28,29,30,31,32,33,34,35,36,37,38,39,40,41,42,43,44,45,46,47,48,49,50,51,52,53,54,55) + 0.025228 lipidA[c] (1,2,3,4,5,6,7,8,9,10,11,12,13,14,15,16,17,18,19,20,21,22,23,24,25,26,27,28,29,30,31,32,33,34,35,36,37,38,39,40,41,42,43,44,45,46,47,48,49,50,51,52,53,54,55,56,57,58,59,60,61,62,63,64,65,66,67,68) + 0.003324 Chlorophyll_a[c] (1,2,3,4,5,6,7,8,9,10,11,12,13,14,15,16,17,18,19,20,21,22,23,24,25,26,27,28,29,30,31,32,33,34,35,36,37,38,39,40,41,42,43,44,45,46,47,48,49,50,51,52,53,54,55) + 0.0016142 gamma-Carotene[c] (1,2,3,4,5,6,7,8,9,10,11,12,13,14,15,16,17,18,19,20,21,22,23,24,25,26,27,28,29,30,31,32,33,34,35,36,37,38,39,40) + 0.00062228 Zeaxanthin[c] (1,2,3,4,5,6,7,8,9,10,11,12,13,14,15,16,17,18,19,20,21,22,23,24,25,26,27,28,29,30,31,32,33,34,35,36,37,38,39,40) + 0.00064264 Echinenone[c] (1,2,3,4,5,6,7,8,9,10,11,12,13,14,15,16,17,18,19,20,21,22,23,24,25,26,27,28,29,30,31,32,33,34,35,36,37,38,39,40) + 0.00022376 delta-Tocopherol[c] (1,2,3,4,5,6,7,8,9,10,11,12,13,14,15,16,17,18,19,20,21,22,23,24,25,26,27) + 1.4478e-05 beta-Tocopherol[c] (1) + 0.006816 fe2[c]  + 0.006816 fe3[c]  + 0.000223 hemeA[c] (1,2,3,4,5,6,7,8,9,10,11,12,13,14,15,16,17,18,19,20,21,22,23,24,25,26,27,28,29,30,31,32,33,34,35,36,37,38,39,40,41,42,43,44,45,46,47,48,49) + 0.000223 hemeO[c] (1,2,3,4,5,6,7,8,9,10,11,12,13,14,15,16,17,18,19,20,21,22,23,24,25,26,27,28,29,30,31,32,33,34,35,36,37,38,39,40,41,42,43,44,45,46,47,48,49) + 0.0030293 mobd[c]  + 0.0079965 pg160[c] (1,2,3,4,5,6,7,8,9,10,11,12,13,14,15,16,17,18,19,20,21,22,23,24,25,26,27,28,29,30,31,32,33,34,35,36,37,38) + 0.00013632 pg161[c] (1,2,3,4,5,6,7,8,9,10,11,12,13,14,15,16,17,18,19,20,21,22,23,24,25,26,27,28,29,30,31,32,33,34,35,36,37,38) + 0.00027416 pg180[c] (1,2,3,4,5,6,7,8,9,10,11,12,13,14,15,16,17,18,19,20,21,22,23,24,25,26,27,28,29,30,31,32,33,34,35,36,37,38,39,40,41,42) + 0.00051025 pg181[c] (1,2,3,4,5,6,7,8,9,10,11,12,13,14,15,16,17,18,19,20,21,22,23,24,25,26,27,28,29,30,31,32,33,34,35,36,37,38,39,40,41,42) + 0.020767 cpdDG160[c] (1,2,3,4,5,6,7,8,9,10,11,12,13,14,15,16,17,18,19,20,21,22,23,24,25,26,27,28,29,30,31,32,33,34,35,36,37,38,39,40,41,42,43,44,45,46,47) + 0.0015338 cpdDG161[c] (1,2,3,4,5,6,7,8,9,10,11,12,13,14,15,16,17,18,19,20,21,22,23,24,25,26,27,28,29,30,31,32,33,34,35,36,37,38,39,40,41,42,43,44,45,46,47) + 0.0003552 cpdDG180[c] (1,2,3,4,5,6,7,8,9,10,11,12,13,14,15,16,17,18,19,20,21,22,23,24,25,26,27,28,29,30,31,32,33,34,35,36,37,38,39,40,41,42,43,44,45,46,47,48,49,50,51) + 0.00046418 cpdDG181[c] (1,2,3,4,5,6,7,8,9) + 0.0053017 cpdDG182[c] (1,2,3,4,5,6,7,8,9,10,11,12,13,14,15,16,17,18,19,20,21,22,23,24,25,26,27,28,29,30,31,32,33,34,35,36,37,38,39,40,41,42,43,44,45) + 0.00015136 cpdDG183[c] (16,17,18,19,20,21,22,23,24,25,26,27,28,29,30,31,32,33,34,35,36,37,38,39,40,41,42,43,44,45,46,47,48,49,50,51,52,53,54,55,56,57,58,59,60,10,11,12,13,14,15) + 0.030329 cpdMG160[c] (16,17,18,19,20,21,22,23,24,25,26,27,28,29,30,31,32,33,34,35,36,37,38,39,40,41,42,43,44,45,46,47,48,49,50,10,11,12,13,14,15) + 0.0017653 cpdMG161[c] (16,17,18,19,20,21,22,23,24,25,26,27,28,29,30,31,32,33,34,35,36,37,38,39,40,41,42,43,44,45,46,47,48,49,50,10,11,12,13,14,15) + 7.8137e-05 cpdMG180[c] (16,17,18,19,20,21,22,23,24,25,26,27,28,29,30,31,32,33,34,35,36,37,38,39,40,41,42,43,44,45,46,47,48,49,50,51,52,53,54,10,11,12,13,14,15) + 0.00072349 cpdMG181[c] (16,17,18,19,20,21,22,23,24,25,26,27,28,29,30,31,32,33,34,35,36,37,38,39,40,41,42,43,44,45,46,47,48,49,50,51,52,53,54,10,11,12,13,14,15) + 0.0096572 cpdMG182[c] (16,17,18,19,20,21,22,23,24,25,26,27,28,29,30,31,32,33,34,35,36,37,38,39,40,41,42,43,44,45,46,47,48,49,50,51,52,53,54,10,11,12,13,14,15) + 7.2349e-05 cpdMG183[c] (16,17,18,19,20,21,22,23,24,25,26,27,28,29,30,31,32,33,34,35,36,37,38,39,40,41,42,43,44,45,46,47,48,49,50,51,52,53,54,10,11,12,13,14,15) + 0.00051025 cpdPG181[c] (1,2,3,4,5,6,7,8,9,10,11,12,13,14,15,16,17,18,19,20,21,22,23,24,25,26,27,28,29,30,31,32,33,34,35,36,37,38,39,40,41,42) + 0.0051823 cpdPG182[c] (1,2,3,4,5,6,7,8,9,10,11,12,13,14,15,16,17,18,19,20,21,22,23,24,25,26,27,28,29,30,31,32,33,34,35,36,37,38,39,40,41,42) + 0.0012947 cpdPG183[c] (1,2,3,4,5,6,7,8,9,10,11,12,13,14,15,16,17,18,19,20,21,22,23,24,25,26,27,28,29,30,31,32,33,34,35,36,37,38,39,40,41,42) + 0.00046418 dgdg181[c] (16,17,18,19,20,21,22,23,24,25,26,27,28,29,30,31,32,33,34,35,36,37,38,39,40,41,42,43,44,45,46,47,48,49,50,51,52,53,54,55,56,57,58,59,60,10,11,12,13,14,15) + 0.011532 dgdg183_6_9_12[c] (1,2,3,4,5,6,7,8,9) + 0.00062563 dgdg184_6_9_12_15[c] (1,2,3,4,5,6,7,8,9) + 0.00072349 mgdg181[c] (16,17,18,19,20,21,22,23,24,25,26,27,28,29,30,31,32,33,34,35,36,37,38,39,40,41,42,43,44,45,46,47,48,49,50,51,52,53,54,10,11,12,13,14,15) + 0.014397 mgdg183_6_9_12[c] (16,17,18,19,20,21,22,23,24,25,26,27,28,29,30,31,32,33,34,35,36,37,38,39,40,41,42,43,44,45,46,47,48,49,50,51,52,53,54,10,11,12,13,14,15) + 0.00043409 mgdg184_6_9_12_15[c] (16,17,18,19,20,21,22,23,24,25,26,27,28,29,30,31,32,33,34,35,36,37,38,39,40,41,42,43,44,45,46,47,48,49,50,51,52,53,54,10,11,12,13,14,15) + 0.025228 peptido_syn[p] (1,2,3,4,5,6,7,8,9,10,11,12,13,14,15,16,17,18,19,20,21,22,23,24,25,26,27,28,29,30,31,32,33,34,35,36,37,38,39,40) + 1e-06 pg183_6_9_12[c]  + 1e-06 pg184_6_9_12_15[c]  + 0.0030684 sqdg181[c] (1,2,3,4,5,6,7,8,9,10,11,12,13,14,15,16,17,18,19,20,21,22,23,24,25,26,27,28,29,30,31,32,33,34,35,36,37,38,39,49,50,51,52,53,54) + 0.00025246 sqdg183_6_9_12[c] (1,2,3,4,5,6,7,8,9,10,11,12,13,14,15,16,17,18,19,20,21,22,23,24,25,26,27,28,29,30,31,32,33,34,35,36,37,38,39,49,50,51,52,53,54) + 1e-06 sqdg184_6_9_12_15[c]  ->  53.35 adp[c] (1000,1001,1002,1003,1004,1005,1006,1007,1008,1009) + 53.3462 pi[c]  + 0.63107 ppi[c]  + 53.35 h[c]  + 1 Biomass[c] 
rxn01487:  nadph[c] (1,2,3,4,5,6,7,8,9,10,11,12,13,14,15,16,17,18,19,20,21) + nadph[c] (22,23,24,25,26,27,28,29,30,31,32,33,34,35,36,37,38,39,40,41,42) + nadph[c] (43,44,45,46,47,48,49,50,51,52,53,54,55,56,57,58,59,60,61,62,63) + 3 h[c]  + 1 ggdp[c] (64,65,66,67,68,69,70,71,72,73,74,75,76,77,78,79,80,81,82,83) ->  nadp[c] (1,2,3,4,5,6,7,8,9,10,11,12,13,14,15,16,17,18,19,20,21) + nadp[c] (22,23,24,25,26,27,28,29,30,31,32,33,34,35,36,37,38,39,40,41,42) + nadp[c] (43,44,45,46,47,48,49,50,51,52,53,54,55,56,57,58,59,60,61,62,63) + 1 Phytyl_diphosphate[c] (64,65,66,67,68,69,70,71,72,73,74,75,76,77,78,79,80,81,82,83)
rxn03907:  1 ctp[c] (1,2,3,4,5,6,7,8,9) + 1 2me4p[c] (10,11,12,13,14) ->  1 ppi[c]  + 1 4c2me[c] (1,2,3,4,5,6,7,8,9,10,11,12,13,14)
rxn03908:  1 atp[c] (1,2,3,4,5,6,7,8,9,10) + 1 4c2me[c] (11,12,13,14,15,16,17,18,19,20,21,22,23,24) ->  1 adp[c] (1,2,3,4,5,6,7,8,9,10) + 1 2p4c2me[c] (11,12,13,14,15,16,17,18,19,20,21,22,23,24)
rxn03909:  1 pyr[c] (1,2,3) + 1 h[c]  + 1 g3p[c] (4,5,6) ->  1 co2[c] (1) + 1 dxyl5p[c] (3,2,4,5,6)
rxn03910:  1 2p4c2me[c] (1,2,3,4,5,6,7,8,9,10,11,12,13,14) ->  1 cmp[c] (1,2,3,4,5,6,7,8,9) + 1 2mecdp[c] (10,11,12,13,14)
rxn03958:  1 nadph[c] (1,2,3,4,5,6,7,8,9,10,11,12,13,14,15,16,17,18,19,20,21) + 1 h[c]  + 1 dxyl5p[c] (22,23,24,25,26) ->  1 nadp[c] (1,2,3,4,5,6,7,8,9,10,11,12,13,14,15,16,17,18,19,20,21) + 1 2me4p[c] (24,23,22,25,26)
rxn04113:  1 nadph[c] (1,2,3,4,5,6,7,8,9,10,11,12,13,14,15,16,17,18,19,20,21) + 1 h[c]  + 1 h2mb4p[c] (22,23,24,25,26) ->  1 h2o[c]  + 1 nadp[c] (1,2,3,4,5,6,7,8,9,10,11,12,13,14,15,16,17,18,19,20,21) + 1 ipdp[c] (22,23,24,25,26)
rxn05004:  1 amet[c] (1,2,3,4,5,6,7,8,9,10,11,12,13,14,15) + 1 gamma-Tocopherol[c] (16,17,18,19,20,21,22,23,24,25,26,27,28,29,30,31,32,33,34,35,36,37,38,39,40,41,42,43) ->  1 ahcys[c] (1,2,3,4,6,7,8,9,10,11,12,13,14,15) + 1 h[c]  + 1 Vitamin_E[c] (16,17,18,19,20,21,22,23,24,25,26,27,28,29,30,31,32,33,34,35,36,37,38,39,40,41,42,43,5)
rxn07332:  1 amet[c] (1,2,3,4,5,6,7,8,9,10,11,12,13,14,15) + 1 2-Methyl-6-phytylquinol[c] (16,17,18,19,20,21,22,23,24,25,26,27,28,29,30,31,32,33,34,35,36,37,38,39,40,41,42) ->  1 ahcys[c] (1,2,3,4,6,7,8,9,10,11,12,13,14,15) + 1 h[c]  + 1 2,3-Dimethyl-5-phytylquinol[c] (16,17,18,19,20,21,22,23,24,25,26,27,28,29,30,31,32,33,34,35,36,37,38,39,40,41,42,5)
rxn07333:  1 2,3-Dimethyl-5-phytylquinol[c] (1,2,3,4,5,6,7,8,9,10,11,12,13,14,15,16,17,18,19,20,21,22,23,24,25,26,27,28) ->  1 gamma-Tocopherol[c] (1,2,3,4,5,6,7,8,9,10,11,12,13,14,15,16,17,18,19,20,21,22,23,24,25,26,27,28)
rxn07334:  1 2-Methyl-6-phytylquinol[c] (1,2,3,4,5,6,7,8,9,10,11,12,13,14,15,16,17,18,19,20,21,22,23,24,25,26,27) ->  1 delta-Tocopherol[c] (1,2,3,4,5,6,7,8,9,10,11,12,13,14,15,16,17,18,19,20,21,22,23,24,25,26,27)
rxn07335:  1 amet[c] (1,2,3,4,5,6,7,8,9,10,11,12,13,14,15) + 1 delta-Tocopherol[c]  ->  1 ahcys[c] (1,2,3,4,6,7,8,9,10,11,12,13,14,15) + 1 h[c]  + 1 beta-Tocopherol[c] (5)
rxn00194:  1 glu-L[c] (1,2,3,4,5) + 1 h[c]  ->  1 co2[c] (1) + 1 4abut[c] (5,4,3,2)
rxn01204:  1 akg[c] (1,2,3,4,5) + 1 4abut[c] (6,7,8,9) ->  1 glu-L[c] (1,2,3,4,5) + 1 sucsal[c] (6,7,8,9)
rxn00509:  1 h2o[c]  + 1 nadp[c] (1,2,3,4,5,6,7,8,9,10,11,12,13,14,15,16,17,18,19,20,21) + 1 sucsal[c] (22,23,24,25) ->  1 nadph[c] (1,2,3,4,5,6,7,8,9,10,11,12,13,14,15,16,17,18,19,20,21) + 0.5 succ[c] (25,24,23,22) + 0.5 succ[c] (22,23,24,25) + 2 h[c] 
CA:  1 h[ca]  + 1 hco3[ca] (1) ->  1 h2o[ca]  + 1 co2[ca] (1)
rxn00018:  1 h2o[ca]  + 1 co2[ca] (1) + 1 rb15bp[ca] (2,3,4,5,6) ->  2 h[ca]  + 3pg[ca] (1,3,2) + 3pg[ca] (4,5,6)
rxn01111:  1 atp[c] (1,2,3,4,5,6,7,8,9,10) + 1 ru5p-D[c] (11,12,13,14,15) ->  1 adp[c] (1,2,3,4,5,6,7,8,9,10) + 1 rb15bp[c] (11,12,13,14,15)
rxn01334.f:  1 s17bp[c] (1,2,3,4,5,6,7) ->  1 dhap[c] (3,2,1) + 1 e4p[c] (4,5,6,7)
rxn01334.b:  1 dhap[c] (3,2,1) + 1 e4p[c] (4,5,6,7) ->  1 s17bp[c] (1,2,3,4,5,6,7)
rxn01345:  1 h2o[c]  + 1 s17bp[c] (1,2,3,4,5,6,7) ->  1 pi[c]  + 1 h[c]  + 1 s7p[c] (1,2,3,4,5,6,7)
rxn00781:  1 nad[c] (1,2,3,4,5,6,7,8,9,10,11,12,13,14,15,16,17,18,19,20,21) + 1 pi[c]  + 1 g3p[c] (22,23,24) ->  1 nadh[c] (1,2,3,4,5,6,7,8,9,10,11,12,13,14,15,16,17,18,19,20,21) + 1 13dpg[c] (22,23,24)
rxn00782:  1 nadph[c] (1,2,3,4,5,6,7,8,9,10,11,12,13,14,15,16,17,18,19,20,21) + 1 13dpg[c] (22,23,24) ->  1 nadp[c] (1,2,3,4,5,6,7,8,9,10,11,12,13,14,15,16,17,18,19,20,21) + 1 pi[c]  + 1 g3p[c] (22,23,24)
rxn01100.f:  1 atp[c] (1,2,3,4,5,6,7,8,9,10) + 1 h[c]  + 1 3pg[c] (11,12,13) ->  1 adp[c] (1,2,3,4,5,6,7,8,9,10) + 1 13dpg[c] (11,12,13)
rxn01100.b:  1 adp[c] (1,2,3,4,5,6,7,8,9,10) + 1 13dpg[c] (11,12,13) ->  1 atp[c] (1,2,3,4,5,6,7,8,9,10) + 1 h[c]  + 1 3pg[c] (11,12,13)
rxn00248.f:  1 nad[c] (1,2,3,4,5,6,7,8,9,10,11,12,13,14,15,16,17,18,19,20,21) + 1 mal-L[c] (22,23,24,25) ->  1 nadh[c] (1,2,3,4,5,6,7,8,9,10,11,12,13,14,15,16,17,18,19,20,21) + 1 oaa[c] (22,23,24,25) + 1 h[c] 
rxn00248.b:  1 nadh[c] (1,2,3,4,5,6,7,8,9,10,11,12,13,14,15,16,17,18,19,20,21) + 1 oaa[c] (22,23,24,25) + 1 h[c]  ->  1 nad[c] (1,2,3,4,5,6,7,8,9,10,11,12,13,14,15,16,17,18,19,20,21) + 1 mal-L[c] (22,23,24,25)
rxn00747.f:  1 g3p[c] (1,2,3) ->  1 dhap[c] (1,2,3)
rxn00747.b:  1 dhap[c] (1,2,3) ->  1 g3p[c] (1,2,3)
rxn00777.f:  1 r5p[c] (1,2,3,4,5) ->  1 ru5p-D[c] (1,2,3,4,5)
rxn00777.b:  1 ru5p-D[c] (1,2,3,4,5) ->  1 r5p[c] (1,2,3,4,5)
ppp_hlf1.f:  1 xu5p-D[c] (1,2,3,4,5) ->  1 EC2[c] (1,2) + 1 g3p[c] (3,4,5)
ppp_hlf1.b:  1 EC2[c] (1,2) + 1 g3p[c] (3,4,5) ->  1 xu5p-D[c] (1,2,3,4,5)
ppp_hlf2.f:  1 s7p[c] (1,2,3,4,5,6,7) ->  1 r5p[c] (3,4,5,6,7) + 1 EC2[c] (1,2)
ppp_hlf2.b:  1 r5p[c] (3,4,5,6,7) + 1 EC2[c] (1,2) ->  1 s7p[c] (1,2,3,4,5,6,7)
ppp_hlf3.f:  1 f6p[c] (1,2,3,4,5,6) ->  1 e4p[c] (3,4,5,6) + 1 EC2[c] (1,2)
ppp_hlf3.b:  1 e4p[c] (3,4,5,6) + 1 EC2[c] (1,2) ->  1 f6p[c] (1,2,3,4,5,6)
rxn01343:  1 atp[c] (1,2,3,4,5,6,7,8,9,10) + 1 s7p[c] (11,12,13,14,15,16,17) ->  1 adp[c] (1,2,3,4,5,6,7,8,9,10) + 1 s17bp[c] (11,12,13,14,15,16,17)
rxn00549:  1 h2o[c]  + 1 fdp[c] (1,2,3,4,5,6) ->  1 pi[c]  + 1 h[c]  + 1 f6p[c] (1,2,3,4,5,6)
rxn00786.f:  1 dhap[c] (1,2,3) + 1 g3p[c] (4,5,6) ->  1 fdp[c] (3,2,1,4,5,6)
rxn00786.b:  1 fdp[c] (3,2,1,4,5,6) ->  1 dhap[c] (1,2,3) + 1 g3p[c] (4,5,6)
rxn01116.f:  1 xu5p-D[c] (1,2,3,4,5) ->  1 ru5p-D[c] (1,2,3,4,5)
rxn01116.b:  1 ru5p-D[c] (1,2,3,4,5) ->  1 xu5p-D[c] (1,2,3,4,5)
rxn00148:  1 adp[c] (1,2,3,4,5,6,7,8,9,10) + 1 pep[c] (11,12,13) ->  1 atp[c] (1,2,3,4,5,6,7,8,9,10) + 1 pyr[c] (11,12,13)
rxn00251:  1 h2o[c]  + 1 co2[c] (1) + 1 pep[c] (2,3,4) ->  1 pi[c]  + 1 oaa[c] (2,3,4,1) + 2 h[c] 
BCAROHX:  1 nadph[c] (1,2,3,4,5,6,7,8,9,10,11,12,13,14,15,16,17,18,19,20,21) + 1 o2[c]  + 1 h[c]  + 1 beta-Carotene[c] (22,23,24,25,26,27,28,29,30,31,32,33,34,35,36,37,38,39,40,41,42,43,44,45,46,47,48,49,50,51,52,53,54,55,56,57,58,59,60,61) ->  1 h2o[c]  + 1 nadp[c] (1,2,3,4,5,6,7,8,9,10,11,12,13,14,15,16,17,18,19,20,21) + 1 beta-Cryptoxanthin[c] (22,23,24,25,26,27,28,29,30,31,32,33,34,35,36,37,38,39,40,41,42,43,44,45,46,47,48,49,50,51,52,53,54,55,56,57,58,59,60,61)
BCAROHX2:  1 nadph[c] (1,2,3,4,5,6,7,8,9,10,11,12,13,14,15,16,17,18,19,20,21) + 1 o2[c]  + 1 h[c]  + 1 beta-Cryptoxanthin[c] (22,23,24,25,26,27,28,29,30,31,32,33,34,35,36,37,38,39,40,41,42,43,44,45,46,47,48,49,50,51,52,53,54,55,56,57,58,59,60,61) ->  1 h2o[c]  + 1 nadp[c] (1,2,3,4,5,6,7,8,9,10,11,12,13,14,15,16,17,18,19,20,21) + 1 Zeaxanthin[c] (22,23,24,25,26,27,28,29,30,31,32,33,34,35,36,37,38,39,40,41,42,43,44,45,46,47,48,49,50,51,52,53,54,55,56,57,58,59,60,61)
PHYTEDH1:  1 nad[c] (1,2,3,4,5,6,7,8,9,10,11,12,13,14,15,16,17,18,19,20,21) + 1 Phytoene[c] (22,23,24,25,26,27,28,29,30,31,32,33,34,35,36,37,38,39,40,41,42,43,44,45,46,47,48,49,50,51,52,53,54,55,56,57,58,59,60,61) ->  1 nadh[c] (1,2,3,4,5,6,7,8,9,10,11,12,13,14,15,16,17,18,19,20,21) + 1 h[c]  + 1 Phytofluene[c] (22,23,24,25,26,27,28,29,30,31,32,33,34,35,36,37,38,39,40,41,42,43,44,45,46,47,48,49,50,51,52,53,54,55,56,57,58,59,60,61)
PHYTEDH2:  1 nadp[c] (1,2,3,4,5,6,7,8,9,10,11,12,13,14,15,16,17,18,19,20,21) + 1 Phytoene[c] (22,23,24,25,26,27,28,29,30,31,32,33,34,35,36,37,38,39,40,41,42,43,44,45,46,47,48,49,50,51,52,53,54,55,56,57,58,59,60,61) ->  1 nadph[c] (1,2,3,4,5,6,7,8,9,10,11,12,13,14,15,16,17,18,19,20,21) + 1 h[c]  + 1 Phytofluene[c] (22,23,24,25,26,27,28,29,30,31,32,33,34,35,36,37,38,39,40,41,42,43,44,45,46,47,48,49,50,51,52,53,54,55,56,57,58,59,60,61)
PHYTFDH1:  1 nad[c] (1,2,3,4,5,6,7,8,9,10,11,12,13,14,15,16,17,18,19,20,21) + 1 Phytofluene[c] (22,23,24,25,26,27,28,29,30,31,32,33,34,35,36,37,38,39,40,41,42,43,44,45,46,47,48,49,50,51,52,53,54,55,56,57,58,59,60,61) ->  1 nadh[c] (1,2,3,4,5,6,7,8,9,10,11,12,13,14,15,16,17,18,19,20,21) + 1 h[c]  + 1 zeta-Carotene[c] (22,23,24,25,26,27,28,29,30,31,32,33,34,35,36,37,38,39,40,41,42,43,44,45,46,47,48,49,50,51,52,53,54,55,56,57,58,59,60,61)
PHYTFDH2:  1 nadp[c] (1,2,3,4,5,6,7,8,9,10,11,12,13,14,15,16,17,18,19,20,21) + 1 Phytofluene[c] (22,23,24,25,26,27,28,29,30,31,32,33,34,35,36,37,38,39,40,41,42,43,44,45,46,47,48,49,50,51,52,53,54,55,56,57,58,59,60,61) ->  1 nadph[c] (1,2,3,4,5,6,7,8,9,10,11,12,13,14,15,16,17,18,19,20,21) + 1 h[c]  + 1 zeta-Carotene[c] (22,23,24,25,26,27,28,29,30,31,32,33,34,35,36,37,38,39,40,41,42,43,44,45,46,47,48,49,50,51,52,53,54,55,56,57,58,59,60,61)
rxn01489:  1 ggdp[c] (1,2,3,4,5,6,7,8,9,10,11,12,13,14,15,16,17,18,19,20) + 1 ggdp[c] (21,22,23,24,25,26,27,28,29,30,31,32,33,34,35,36,37,38,39,40) ->  1 ppi[c]  + 1 Prephytoene_diphosphate[c] (1,2,3,4,5,6,7,8,9,10,11,12,13,14,15,16,17,18,19,20,21,22,23,24,25,26,27,28,29,30,31,32,33,34,35,36,37,38,39,40)
rxn03646:  1 Lycopene[c] (1,2,3,4,5,6,7,8,9,10,11,12,13,14,15,16,17,18,19,20,21,22,23,24,25,26,27,28,29,30,31,32,33,34,35,36,37,38,39,40) ->  1 gamma-Carotene[c] (1,2,3,4,5,6,7,8,9,10,11,12,13,14,15,16,17,18,19,20,21,22,23,24,25,26,27,28,29,30,31,32,33,34,35,36,37,38,39,40)
rxn03648_mod:  1 nadph[c] (41,42,43,44,45,46,47,48,49,50,51,52,53,54,55,56,57,58,59,60,61) + 1 o2[c]  + 1 beta-Carotene[c] (1,2,3,4,5,6,7,8,9,10,11,12,13,14,15,16,17,18,19,20,21,22,23,24,25,26,27,28,29,30,31,32,33,34,35,36,37,38,39,40) ->  1 h2o[c]  + 1 nadp[c] (41,42,43,44,45,46,47,48,49,50,51,52,53,54,55,56,57,58,59,60,61) + 1 h[c]  + 1 Echinenone[c] (1,2,3,4,5,6,7,8,9,10,11,12,13,14,15,16,17,18,19,20,21,22,23,24,25,26,27,28,29,30,31,32,33,34,35,36,37,38,39,40)
rxn06790:  1 nadph[c] (1,2,3,4,5,6,7,8,9,10,11,12,13,14,15,16,17,18,19,20,21) + 1 o2[c]  + 1 h[c]  + 1 zeta-Carotene[c] (22,23,24,25,26,27,28,29,30,31,32,33,34,35,36,37,38,39,40,41,42,43,44,45,46,47,48,49,50,51,52,53,54,55,56,57,58,59,60,61) ->  2 h2o[c]  + 1 nadp[c] (1,2,3,4,5,6,7,8,9,10,11,12,13,14,15,16,17,18,19,20,21) + 1 Neurosporene[c] (22,23,24,25,26,27,28,29,30,31,32,33,34,35,36,37,38,39,40,41,42,43,44,45,46,47,48,49,50,51,52,53,54,55,56,57,58,59,60,61)
rxn06792:  1 nadph[c] (1,2,3,4,5,6,7,8,9,10,11,12,13,14,15,16,17,18,19,20,21) + 1 o2[c]  + 1 h[c]  + 1 Neurosporene[c] (22,23,24,25,26,27,28,29,30,31,32,33,34,35,36,37,38,39,40,41,42,43,44,45,46,47,48,49,50,51,52,53,54,55,56,57,58,59,60,61) ->  2 h2o[c]  + 1 nadp[c] (1,2,3,4,5,6,7,8,9,10,11,12,13,14,15,16,17,18,19,20,21) + 1 Lycopene[c] (22,23,24,25,26,27,28,29,30,31,32,33,34,35,36,37,38,39,40,41,42,43,44,45,46,47,48,49,50,51,52,53,54,55,56,57,58,59,60,61)
rxn11573:  1 Lycopene[c] (1,2,3,4,5,6,7,8,9,10,11,12,13,14,15,16,17,18,19,20,21,22,23,24,25,26,27,28,29,30,31,32,33,34,35,36,37,38,39,40) ->  1 beta-Carotene[c] (1,2,3,4,5,6,7,8,9,10,11,12,13,14,15,16,17,18,19,20,21,22,23,24,25,26,27,28,29,30,31,32,33,34,35,36,37,38,39,40)
rxn11574:  1 gamma-Carotene[c] (1,2,3,4,5,6,7,8,9,10,11,12,13,14,15,16,17,18,19,20,21,22,23,24,25,26,27,28,29,30,31,32,33,34,35,36,37,38,39,40) ->  1 beta-Carotene[c] (1,2,3,4,5,6,7,8,9,10,11,12,13,14,15,16,17,18,19,20,21,22,23,24,25,26,27,28,29,30,31,32,33,34,35,36,37,38,39,40)
rxn00154:  1 nad[c] (1,2,3,4,5,6,7,8,9,10,11,12,13,14,15,16,17,18,19,20,21) + 1 coa[c] (22,23,24,25,26,27,28,29,30,31,32,33,34,35,36,37,38,39,40,41,42) + 1 pyr[c] (43,44,45) ->  1 nadh[c] (1,2,3,4,5,6,7,8,9,10,11,12,13,14,15,16,17,18,19,20,21) + 1 co2[c] (43) + 1 accoa[c] (44,45,22,23,24,25,26,27,28,29,30,31,32,33,34,35,36,37,38,39,40,41,42)
rxn00199:  1 h[c]  + 1 oxasucc[c] (1,2,3,4,5,6) ->  1 co2[c] (6) + 1 akg[c] (1,2,3,4,5)
rxn00203:  1 akg[c] (1,2,3,4,5) + 1 h[c]  ->  1 co2[c] (1) + 1 sucsal[c] (5,4,3,2)
rxn00508:  1 h2o[c]  + 1 nad[c] (1,2,3,4,5,6,7,8,9,10,11,12,13,14,15,16,17,18,19,20,21) + 1 sucsal[c] (22,23,24,25) ->  1 nadh[c] (1,2,3,4,5,6,7,8,9,10,11,12,13,14,15,16,17,18,19,20,21) + 0.5 succ[c] (25,24,23,22) + 0.5 succ[c] (22,23,24,25) + 2 h[c] 
rxn01387:  1 nadp[c] (1,2,3,4,5,6,7,8,9,10,11,12,13,14,15,16,17,18,19,20,21) + 1 icit[c] (22,23,24,25,26,27) ->  1 nadph[c] (1,2,3,4,5,6,7,8,9,10,11,12,13,14,15,16,17,18,19,20,21) + 1 h[c]  + 1 oxasucc[c] (22,23,24,25,26,27)
rxn01871:  1 coa[c] (3,4,5,6,7,8,9,10,11,12,13,14,15,16,17,18,19,20,21,22,23) + 1 adhlam[c] (1,2,24,25,26,27,28,29,30,31) ->  1 accoa[c] (1,2,3,4,5,6,7,8,9,10,11,12,13,14,15,16,17,18,19,20,21,22,23) + 1 dhlam[c] (24,25,26,27,28,29,30,31)
rxn01241:  1 nad[c] (1,2,3,4,5,6,7,8,9,10,11,12,13,14,15,16,17,18,19,20,21) + 1 dhlam[c] (22,23,24,25,26,27,28,29) ->  1 nadh[c] (1,2,3,4,5,6,7,8,9,10,11,12,13,14,15,16,17,18,19,20,21) + 1 h[c]  + 1 lpam[c] (22,23,24,25,26,27,28,29)
rxn01242:  1 pyr[c] (1,2,3) + 1 h[c]  + 1 lpam[c] (4,5,6,7,8,9,10,11) ->  1 co2[c] (1) + 1 adhlam[c] (2,3,4,5,6,7,8,9,10,11)
rxn00799.f:  1 mal-L[c] (1,2,3,4) ->  1 h2o[c]  + 0.5 fum[c] (1,2,3,4) + 0.5 fum[c] (4,3,2,1)
rxn00799.b:  1 h2o[c]  + 1 fum[c] (1,2,3,4) ->  1 mal-L[c] (1,2,3,4)
rxn00647:  1 akg[c] (1,2,3,4,5) + 1 cys-L[c] (6,7,8) ->  1 glu-L[c] (1,2,3,4,5) + 1 mercppyr[c] (6,7,8)
rxn01416:  1 so3[c]  + 1 tcynt[c] (1) ->  1 cyan[c] (1) + 1 tsul[c] 
rxn02230:  1 cyan[c] (1) + 1 mercppyr[c] (2,3,4) ->  1 pyr[c] (2,3,4) + 1 h[c]  + 1 tcynt[c] (1)
rxn05733:  1 tsul[c]  + 1 acser[c] (1,2,3,4,5) + 1 trdrd[c] (6,7,8,9,10,11) ->  1 ac[c] (1,2) + 1 so3[c]  + 1 cys-L[c] (3,4,5) + 1 trdox[c] (6,7,8,9,10,11)
rxn00423:  1 accoa[c] (1,2,3,4,5,6,7,8,9,10,11,12,13,14,15,16,17,18,19,20,21,22,23) + 1 ser-L[c] (24,25,26) ->  1 coa[c] (3,4,5,6,7,8,9,10,11,12,13,14,15,16,17,18,19,20,21,22,23) + 1 acser[c] (1,2,24,25,26)
rxn00649:  1 h2s[c]  + 1 acser[c] (1,2,3,4,5) ->  1 ac[c] (1,2) + 1 h[c]  + 1 cys-L[c] (3,4,5)
rxn00283:  1 ala-L[c] (1,2,3) ->  1 ala-D[c] (1,2,3)
rxn00851:  1 atp[c] (1,2,3,4,5,6,7,8,9,10) + 1 ala-D[c] (11,12,13) + 1 ala-D[c] (14,15,16) ->  1 adp[c] (1,2,3,4,5,6,7,8,9,10) + 1 pi[c]  + 1 h[c]  + 1 alaala[c] (11,12,13,14,15,16)
rxn00193:  1 glu-L[c] (1,2,3,4,5) ->  1 glu-D[c] (1,2,3,4,5)
rxn00184.f:  1 h2o[c]  + 1 nadp[c] (1,2,3,4,5,6,7,8,9,10,11,12,13,14,15,16,17,18,19,20,21) + 1 glu-L[c] (22,23,24,25,26) ->  1 nadph[c] (1,2,3,4,5,6,7,8,9,10,11,12,13,14,15,16,17,18,19,20,21) + 1 nh4[c]  + 1 akg[c] (22,23,24,25,26) + 1 h[c] 
rxn00184.b:  1 nadph[c] (1,2,3,4,5,6,7,8,9,10,11,12,13,14,15,16,17,18,19,20,21) + 1 nh4[c]  + 1 akg[c] (22,23,24,25,26) + 1 h[c]  ->  1 h2o[c]  + 1 nadp[c] (1,2,3,4,5,6,7,8,9,10,11,12,13,14,15,16,17,18,19,20,21) + 1 glu-L[c] (22,23,24,25,26)
rxn00189:  1 h2o[c]  + 1 gln-L[c] (1,2,3,4,5) ->  1 nh4[c]  + 1 glu-L[c] (1,2,3,4,5)
rxn02008:  1 atp[c] (1,2,3,4,5,6,7,8,9,10) + 1 glu-D[c] (11,12,13,14,15) + 1 uama[c] (16,17,18,19,20,21,22,23,24,25,26,27,28,29,30,31,32,33,34,35,36,37,38) ->  1 adp[c] (1,2,3,4,5,6,7,8,9,10) + 1 pi[c]  + 1 h[c]  + 1 uamag[c] (16,17,18,19,20,21,22,23,24,25,26,27,28,29,30,31,32,33,34,35,36,37,38,11,12,13,14,15)
rxn02286:  1 atp[c] (1,2,3,4,5,6,7,8,9,10) + 1 ala-L[c] (11,12,13) + 1 uamr[c] (14,15,16,17,18,19,20,21,22,23,24,25,26,27,28,29,30,31,32,33) ->  1 adp[c] (1,2,3,4,5,6,7,8,9,10) + 1 pi[c]  + 1 h[c]  + 1 uama[c] (14,15,16,17,18,19,20,21,22,23,24,25,26,27,28,29,30,31,32,33,11,12,13)
DM_5mdru1p:  1 5mdru1p[c]  ->
EX_2-Oxoglutarate:  1 akg[e]  ->
EX_Acetate:  1 ac[e]  ->
EX_Biomass:  1 Biomass[e]  ->
EX_Calcium:  ->  1 ca2[e] 
EX_Citrate:  1 cit[e]  ->
EX_CO2:  1 co2[e]  ->
EX_Co2+:  ->  1 cobalt2[e] 
EX_Cu2+:  ->  1 cu2[e] 
EX_Fe2+:  ->  1 fe2[e] 
EX_Fe3+:  ->  1 fe3[e] 
EX_Fumarate:  1 fum[e]  ->
EX_glycogen:  1 glycogen[c]  -> 
EX_H+:  ->  1 h[e] 
EX_H2CO3:  ->  1 hco3[e] (1)
EX_H2O:  1 h2o[e]  ->
EX_L-Glutamate:  1 glu-L[e]  ->
EX_L-Malate:  1 mal-L[e]  ->
EX_Mg:  ->  1 mg2[e] 
EX_Mn2+:  ->  1 mn2[e] 
EX_Molybdate:  ->  1 mobd[e] 
EX_Nitrate:  ->  1 no3[e] 
EX_O2:  1 o2[e]  ->
EX_PHLIM:  ->  1 phlim 
EX_PHO1:  ->  1 hvphoton1[e] 
EX_PHO2:  ->  1 hvphoton2[e] 
EX_Phosphate:  ->  1 pi[e] 
EX_Potassium:  ->  1 k[e] 
EX_Pyruvate:  1 pyr[e]  ->
EX_Sodium:  ->  1 na1[e] 
EX_Succinate:  1 succ[e]  ->
EX_Sulfate:  ->  1 so4[e] 
EX_Zinc:  ->  1 zn2[e] 
Sink_rdmbzi:  ->  1 rdmbzi[c] 
AG3P_OAT182:  1 Linoleoyl-ACP[c]  + 1 cpdLiG3P[c]  ->  1 c_DLiG3P[c]  + 1 ACP[c] 
AG3P_OAT183:  1 cp_aLG3P[c]  + 1 alpha-Linolenoyl-ACP[c]  ->  1 c_DaLG3P[c]  + 1 ACP[c] 
AGPAT181:  1 1odec9eg3p[c] (1,2,3,4,5,6,7,8,9,10,11,12,13,14,15,16,17,18,19,20,21) + 1 octeACP[c] (22,23,24,25,26,27,28,29,30,31,32,33,34,35,36,37,38,39,40,41,42,43,44,45,46,47,48,49,50) ->  1 ACP[c] (40,41,42,43,44,45,46,47,48,49,50) + 1 pa181_9[c] (1,2,3,4,5,6,7,8,9,10,11,12,13,14,15,16,17,18,19,20,21,22,23,24,25,26,27,28,29,30,31,32,33,34,35,36,37,38,39)
AGPAT1836912:  1 1odec6912eg3p[c] (1,2,3,4,5,6,7,8,9,10,11,12,13,14,15,16,17,18,19,20,21) + 1 octe6912ACP[c] (22,23,24,25,26,27,28,29,30,31,32,33,34,35,36,37,38,39,40,41,42,43,44,45,46,47,48,49,50) ->  1 ACP[c] (40,41,42,43,44,45,46,47,48,49,50) + 1 pa183_6_9_12[c] (1,2,3,4,5,6,7,8,9,10,11,12,13,14,15,16,17,18,19,20,21,22,23,24,25,26,27,28,29,30,31,32,33,34,35,36,37,38,39)
AGPAT184691215:  1 1odec691215eg3p[c] (1,2,3,4,5,6,7,8,9,10,11,12,13,14,15,16,17,18,19,20,21) + 1 octe691215ACP[c] (22,23,24,25,26,27,28,29,30,31,32,33,34,35,36,37,38,39,40,41,42,43,44,45,46,47,48,49,50) ->  1 ACP[c] (40,41,42,43,44,45,46,47,48,49,50) + 1 pa184_6_9_12_15[c] (1,2,3,4,5,6,7,8,9,10,11,12,13,14,15,16,17,18,19,20,21,22,23,24,25,26,27,28,29,30,31,32,33,34,35,36,37,38,39)
CDGS_182:  1 c_DLiG3P[c] (10,11,12,13,14,15,16,17,18,19,20,21,22,23,24,25,26,27,28,29,30,31,32,33,34,35,36,37,38,39,40,41,42,43,44,45,46,47,48) + 1 ctp[c] (1,2,3,4,5,6,7,8,9) + 1 h[c]  ->  1 CDPDG182[c] (1,2,3,4,5,6,7,8,9,10,11,12,13,14,15,16,17,18,19,20,21,22,23,24,25,26,27,28,29,30,31,32,33,34,35,36,37,38,39,40,41,42,43,44,45,46,47,48) + 1 ppi[c] 
CDGS_183:  1 c_DaLG3P[c] (10,11,12,13,14,15,16,17,18,19,20,21,22,23,24,25,26,27,28,29,30,31,32,33,34,35,36,37,38,39,40,41,42,43,44,45,46,47,48) + 1 ctp[c] (1,2,3,4,5,6,7,8,9) + 1 h[c]  ->  1 CDPDG183[c] (1,2,3,4,5,6,7,8,9,10,11,12,13,14,15,16,17,18,19,20,21,22,23,24,25,26,27,28,29,30,31,32,33,34,35,36,37,38,39,40,41,42,43,44,45,46,47,48) + 1 ppi[c] 
DASYN181:  1 ctp[c] (40,41,42,43,44,45,46,47,48) + 1 h[c]  + 1 pa181_9[c] (1,2,3,4,5,6,7,8,9,10,11,12,13,14,15,16,17,18,19,20,21,22,23,24,25,26,27,28,29,30,31,32,33,34,35,36,37,38,39) ->  1 cdpdodec9eg[c] (40,41,42,43,44,45,46,47,48,1,2,3,4,5,6,7,8,9,10,11,12,13,14,15,16,17,18,19,20,21,22,23,24,25,26,27,28,29,30,31,32,33,34,35,36,37,38,39) + 1 ppi[c] 
DASYN1836912:  1 ctp[c]  + 1 h[c]  + 1 pa183_6_9_12[c]  ->  1 cdpdodec6912eg[c]  + 1 ppi[c] 
DASYN184691215:  1 ctp[c]  + 1 h[c]  + 1 pa184_6_9_12_15[c]  ->  1 cdpdodec691215eg[c]  + 1 ppi[c] 
DES_6:  1 o2[c]  + 2 h[c]  + 1 alpha-Linolenoyl-ACP[c]  + 2 cpfdxr22[c]  ->  2 h2o[c]  + 2 cpfdxo22[c]  + 1 octe691215ACP[c] 
DES_6B:  1 o2[c]  + 2 h[c]  + 1 Linoleoyl-ACP[c]  + 2 cpfdxr22[c]  ->  2 h2o[c]  + 2 cpfdxo22[c]  + 1 octe6912ACP[c] 
Desat12:  1 o2[c]  + 2 h[c]  + 1 octeACP[c]  + 2 cpfdxr22[c]  ->  2 h2o[c]  + 1 Linoleoyl-ACP[c]  + 2 cpfdxo22[c] 
Desat15:  1 o2[c]  + 2 h[c]  + 1 Linoleoyl-ACP[c] (1,2,3,4,5,6,7,8,9,10,11,12,13,14,15,16,17,18) + 2 cpfdxr22[c]  ->  2 h2o[c]  + 1 alpha-Linolenoyl-ACP[c] (1,2,3,4,5,6,7,8,9,10,11,12,13,14,15,16,17,18) + 2 cpfdxo22[c] 
Desat9:  1 o2[c]  + 2 h[c]  + 1 cll_430[c]  + 2 cpfdxr22[c]  ->  2 h2o[c]  + 1 octeACP[c]  + 2 cpfdxo22[c] 
G3P_AT182:  1 glyc3p[c]  + 1 Linoleoyl-ACP[c]  ->  1 h[c]  + 1 ACP[c]  + 1 cpdLiG3P[c] 
G3P_AT183:  1 glyc3p[c]  + 1 alpha-Linolenoyl-ACP[c]  ->  1 cp_aLG3P[c]  + 1 h[c]  + 1 ACP[c] 
G3PAT181:  1 glyc3p[c] (30,31,32) + 1 octeACP[c] (1,2,3,4,5,6,7,8,9,10,11,12,13,14,15,16,17,18,19,20,21,22,23,24,25,26,27,28,29) ->  1 1odec9eg3p[c] (30,31,32,1,2,3,4,5,6,7,8,9,10,11,12,13,14,15,16,17,18) + 1 h[c]  + 1 ACP[c] (19,20,21,22,23,24,25,26,27,28,29)
G3PAT1836912:  1 glyc3p[c] (30,31,32) + 1 octe691215ACP[c] (1,2,3,4,5,6,7,8,9,10,11,12,13,14,15,16,17,18,19,20,21,22,23,24,25,26,27,28,29) ->  1 1odec691215eg3p[c] (30,31,32,1,2,3,4,5,6,7,8,9,10,11,12,13,14,15,16,17,18) + 1 h[c]  + 1 ACP[c] (19,20,21,22,23,24,25,26,27,28,29)
G3PAT184691215:  1 glyc3p[c] (30,31,32) + 1 octe6912ACP[c] (1,2,3,4,5,6,7,8,9,10,11,12,13,14,15,16,17,18,19,20,21,22,23,24,25,26,27,28,29) ->  1 1odec6912eg3p[c] (30,31,32,1,2,3,4,5,6,7,8,9,10,11,12,13,14,15,16,17,18) + 1 h[c]  + 1 ACP[c] (19,20,21,22,23,24,25,26,27,28,29)
PGP_Phos182:  1 cpPGP182[c] (1,2,3,4,5,6,7,8,9,10,11,12,13,14,15,16,17,18,19,20,21,22,23,24,25,26,27,28,29,30,31,32,33,34,35,36,37,38,39,40,41,42) + 1 h2o[c]  + 1 h[c]  ->  1 pi[c]  + 1 cpdPG182[c] (1,2,3,4,5,6,7,8,9,10,11,12,13,14,15,16,17,18,19,20,21,22,23,24,25,26,27,28,29,30,31,32,33,34,35,36,37,38,39,40,41,42)
PGP_Phos183:  1 cpPGP183[c] (1,2,3,4,5,6,7,8,9,10,11,12,13,14,15,16,17,18,19,20,21,22,23,24,25,26,27,28,29,30,31,32,33,34,35,36,37,38,39,40,41,42) + 1 h2o[c]  + 1 h[c]  ->  1 pi[c]  + 1 cpdPG183[c] (1,2,3,4,5,6,7,8,9,10,11,12,13,14,15,16,17,18,19,20,21,22,23,24,25,26,27,28,29,30,31,32,33,34,35,36,37,38,39,40,41,42)
PGPP181:  1 h2o[c]  + 1 cpdPGP181_9[c] (1,2,3,4,5,6,7,8,9,10,11,12,13,14,15,16,17,18,19,20,21,22,23,24,25,26,27,28,29,30,31,32,33,34,35,36,37,38,39,40,41,42) ->  1 pi[c]  + 1 cpdPG181[c] (1,2,3,4,5,6,7,8,9,10,11,12,13,14,15,16,17,18,19,20,21,22,23,24,25,26,27,28,29,30,31,32,33,34,35,36,37,38,39,40,41,42)
PGPP1836912:  1 h2o[c]  + 1 pgp183_6_9_12[c]  ->  1 pi[c]  + 1 pg183_6_9_12[c] 
PGPP184691215:  1 h2o[c]  + 1 pgp184_6_9_12_15[c]  ->  1 pi[c]  + 1 pg184_6_9_12_15[c] 
PGPS_182:  1 CDPDG182[c] (4,5,6,7,8,9,10,11,12,13,14,15,16,17,18,19,20,21,22,23,24,25,26,27,28,29,30,31,32,33,34,35,36,37,38,39,40,41,42,43,44,45,46,47,48,49,50,51) + 1 glyc3p[c] (1,2,3) ->  1 cpPGP182[c] (13,14,15,16,17,18,19,20,21,22,23,24,25,26,27,28,29,30,31,32,33,34,35,36,37,38,39,40,41,42,43,44,45,46,47,48,49,50,51,1,2,3) + 1 cmp[c] (4,5,6,7,8,9,10,11,12) + 1 h[c] 
PGPS_183:  1 CDPDG183[c] (4,5,6,7,8,9,10,11,12,13,14,15,16,17,18,19,20,21,22,23,24,25,26,27,28,29,30,31,32,33,34,35,36,37,38,39,40,41,42,43,44,45,46,47,48,49,50,51) + 1 glyc3p[c] (1,2,3) ->  1 cpPGP183[c] (13,14,15,16,17,18,19,20,21,22,23,24,25,26,27,28,29,30,31,32,33,34,35,36,37,38,39,40,41,42,43,44,45,46,47,48,49,50,51,1,2,3) + 1 cmp[c] (4,5,6,7,8,9,10,11,12) + 1 h[c] 
PGSA181:  1 cdpdodec9eg[c] (4,5,6,7,8,9,10,11,12,13,14,15,16,17,18,19,20,21,22,23,24,25,26,27,28,29,30,31,32,33,34,35,36,37,38,39,40,41,42,43,44,45,46,47,48,49,50,51) + 1 glyc3p[c] (1,2,3) ->  1 cmp[c] (4,5,6,7,8,9,10,11,12) + 1 h[c]  + 1 cpdPGP181_9[c] (13,14,15,16,17,18,19,20,21,22,23,24,25,26,27,28,29,30,31,32,33,34,35,36,37,38,39,40,41,42,43,44,45,46,47,48,49,50,51,1,2,3)
PGSA1836912:  1 cdpdodec6912eg[c]  + 1 glyc3p[c]  ->  1 cmp[c]  + 1 h[c]  + 1 pgp183_6_9_12[c] 
PGSA184691215:  1 cdpdodec691215eg[c]  + 1 glyc3p[c]  ->  1 cmp[c]  + 1 h[c]  + 1 pgp184_6_9_12_15[c] 
rxn05322:  1 nadh[c] (1,2,3,4,5,6,7,8,9,10,11,12,13,14,15,16,17,18,19,20,21) + 1 h[c]  + 1 2beACP[c] (22,23,24,25,26,27,28,29,30,31,32,33,34,35,36) ->  1 nad[c] (1,2,3,4,5,6,7,8,9,10,11,12,13,14,15,16,17,18,19,20,21) + 1 butACP[c] (22,23,24,25,26,27,28,29,30,31,32,33,34,35,36)
rxn05323:  1 nadh[c] (1,2,3,4,5,6,7,8,9,10,11,12,13,14,15,16,17,18,19,20,21) + 1 h[c]  + 1 tmrs2eACP[c] (22,23,24,25,26,27,28,29,30,31,32,33,34,35,36,37,38,39,40,41,42,43,44,45,46) ->  1 nad[c] (1,2,3,4,5,6,7,8,9,10,11,12,13,14,15,16,17,18,19,20,21) + 1 myrsACP[c] (22,23,24,25,26,27,28,29,30,31,32,33,34,35,36,37,38,39,40,41,42,43,44,45,46)
rxn05324:  1 nadh[c] (1,2,3,4,5,6,7,8,9,10,11,12,13,14,15,16,17,18,19,20,21) + 1 h[c]  + 1 2tddACP[c] (22,23,24,25,26,27,28,29,30,31,32,33,34,35,36,37,38,39,40,41,42,43,44) ->  1 nad[c] (1,2,3,4,5,6,7,8,9,10,11,12,13,14,15,16,17,18,19,20,21) + 1 ddcaACP[c] (22,23,24,25,26,27,28,29,30,31,32,33,34,35,36,37,38,39,40,41,42,43,44)
rxn05325:  1 nadh[c] (1,2,3,4,5,6,7,8,9,10,11,12,13,14,15,16,17,18,19,20,21) + 1 h[c]  + 1 2toceACP[c] (22,23,24,25,26,27,28,29,30,31,32,33,34,35,36,37,38,39,40) ->  1 nad[c] (1,2,3,4,5,6,7,8,9,10,11,12,13,14,15,16,17,18,19,20,21) + 1 octACP[c] (22,23,24,25,26,27,28,29,30,31,32,33,34,35,36,37,38,39,40)
rxn05326:  1 nadh[c] (1,2,3,4,5,6,7,8,9,10,11,12,13,14,15,16,17,18,19,20,21) + 1 h[c]  + 1 2theACP[c] (22,23,24,25,26,27,28,29,30,31,32,33,34,35,36,37,38) ->  1 nad[c] (1,2,3,4,5,6,7,8,9,10,11,12,13,14,15,16,17,18,19,20,21) + 1 hexACP[c] (22,23,24,25,26,27,28,29,30,31,32,33,34,35,36,37,38)
rxn05327:  1 nadh[c] (1,2,3,4,5,6,7,8,9,10,11,12,13,14,15,16,17,18,19,20,21) + 1 h[c]  + 1 2tdeACP[c] (22,23,24,25,26,27,28,29,30,31,32,33,34,35,36,37,38,39,40,41,42) ->  1 nad[c] (1,2,3,4,5,6,7,8,9,10,11,12,13,14,15,16,17,18,19,20,21) + 1 decACP[c] (22,23,24,25,26,27,28,29,30,31,32,33,34,35,36,37,38,39,40,41,42)
rxn05328:  1 nadh[c] (1,2,3,4,5,6,7,8,9,10,11,12,13,14,15,16,17,18,19,20,21) + 1 h[c]  + 1 tpalm2eACP[c] (22,23,24,25,26,27,28,29,30,31,32,33,34,35,36,37,38,39,40,41,42,43,44,45,46,47,48) ->  1 nad[c] (1,2,3,4,5,6,7,8,9,10,11,12,13,14,15,16,17,18,19,20,21) + 1 hedacp[c] (22,23,24,25,26,27,28,29,30,31,32,33,34,35,36,37,38,39,40,41,42,43,44,45,46,47,48)
rxn05329:  1 3hbACP[c] (1,2,3,4,5,6,7,8,9,10,11,12,13,14,15) ->  1 h2o[c]  + 1 2beACP[c] (1,2,3,4,5,6,7,8,9,10,11,12,13,14,15)
rxn05330:  1 3hhACP[c] (1,2,3,4,5,6,7,8,9,10,11,12,13,14,15,16,17) ->  1 h2o[c]  + 1 2theACP[c] (1,2,3,4,5,6,7,8,9,10,11,12,13,14,15,16,17)
rxn05331:  1 3hddACP[c] (1,2,3,4,5,6,7,8,9,10,11,12,13,14,15,16,17,18,19,20,21,22,23) ->  1 h2o[c]  + 1 2tddACP[c] (1,2,3,4,5,6,7,8,9,10,11,12,13,14,15,16,17,18,19,20,21,22,23)
rxn05332:  1 3hpaACP[c] (1,2,3,4,5,6,7,8,9,10,11,12,13,14,15,16,17,18,19,20,21,22,23,24,25,26,27) ->  1 h2o[c]  + 1 tpalm2eACP[c] (1,2,3,4,5,6,7,8,9,10,11,12,13,14,15,16,17,18,19,20,21,22,23,24,25,26,27)
rxn05333:  1 3hdeACP[c] (1,2,3,4,5,6,7,8,9,10,11,12,13,14,15,16,17,18,19,20,21) ->  1 h2o[c]  + 1 2tdeACP[c] (1,2,3,4,5,6,7,8,9,10,11,12,13,14,15,16,17,18,19,20,21)
rxn05334:  1 3hocACP[c] (1,2,3,4,5,6,7,8,9,10,11,12,13,14,15,16,17,18,19) ->  1 h2o[c]  + 1 2toceACP[c] (1,2,3,4,5,6,7,8,9,10,11,12,13,14,15,16,17,18,19)
rxn05335:  1 3htdACP[c] (1,2,3,4,5,6,7,8,9,10,11,12,13,14,15,16,17,18,19,20,21,22,23,24,25) ->  1 h2o[c]  + 1 tmrs2eACP[c] (1,2,3,4,5,6,7,8,9,10,11,12,13,14,15,16,17,18,19,20,21,22,23,24,25)
rxn05336:  1 nadph[c] (1,2,3,4,5,6,7,8,9,10,11,12,13,14,15,16,17,18,19,20,21) + 1 h[c]  + 1 3oxhdACP[c] (22,23,24,25,26,27,28,29,30,31,32,33,34,35,36,37,38,39,40,41,42,43,44,45,46,47,48) ->  1 nadp[c] (1,2,3,4,5,6,7,8,9,10,11,12,13,14,15,16,17,18,19,20,21) + 1 3hpaACP[c] (22,23,24,25,26,27,28,29,30,31,32,33,34,35,36,37,38,39,40,41,42,43,44,45,46,47,48)
rxn05337:  1 nadph[c] (1,2,3,4,5,6,7,8,9,10,11,12,13,14,15,16,17,18,19,20,21) + 1 h[c]  + 1 3oxhACP[c] (22,23,24,25,26,27,28,29,30,31,32,33,34,35,36,37,38) ->  1 nadp[c] (1,2,3,4,5,6,7,8,9,10,11,12,13,14,15,16,17,18,19,20,21) + 1 3hhACP[c] (22,23,24,25,26,27,28,29,30,31,32,33,34,35,36,37,38)
rxn05338:  1 nadph[c] (1,2,3,4,5,6,7,8,9,10,11,12,13,14,15,16,17,18,19,20,21) + 1 h[c]  + 1 3oxdeACP[c] (22,23,24,25,26,27,28,29,30,31,32,33,34,35,36,37,38,39,40,41,42) ->  1 nadp[c] (1,2,3,4,5,6,7,8,9,10,11,12,13,14,15,16,17,18,19,20,21) + 1 3hdeACP[c] (22,23,24,25,26,27,28,29,30,31,32,33,34,35,36,37,38,39,40,41,42)
rxn05339:  1 nadph[c] (1,2,3,4,5,6,7,8,9,10,11,12,13,14,15,16,17,18,19,20,21) + 1 h[c]  + 1 actACP[c] (22,23,24,25,26,27,28,29,30,31,32,33,34,35,36) ->  1 nadp[c] (1,2,3,4,5,6,7,8,9,10,11,12,13,14,15,16,17,18,19,20,21) + 1 3hbACP[c] (22,23,24,25,26,27,28,29,30,31,32,33,34,35,36)
rxn05340:  1 nadph[c] (1,2,3,4,5,6,7,8,9,10,11,12,13,14,15,16,17,18,19,20,21) + 1 h[c]  + 1 3oxddACP[c] (22,23,24,25,26,27,28,29,30,31,32,33,34,35,36,37,38,39,40,41,42,43,44) ->  1 nadp[c] (1,2,3,4,5,6,7,8,9,10,11,12,13,14,15,16,17,18,19,20,21) + 1 3hddACP[c] (22,23,24,25,26,27,28,29,30,31,32,33,34,35,36,37,38,39,40,41,42,43,44)
rxn05341:  1 nadph[c] (1,2,3,4,5,6,7,8,9,10,11,12,13,14,15,16,17,18,19,20,21) + 1 h[c]  + 1 3oxocACP[c] (22,23,24,25,26,27,28,29,30,31,32,33,34,35,36,37,38,39,40) ->  1 nadp[c] (1,2,3,4,5,6,7,8,9,10,11,12,13,14,15,16,17,18,19,20,21) + 1 3hocACP[c] (22,23,24,25,26,27,28,29,30,31,32,33,34,35,36,37,38,39,40)
rxn05342:  1 nadph[c] (1,2,3,4,5,6,7,8,9,10,11,12,13,14,15,16,17,18,19,20,21) + 1 h[c]  + 1 3oxtdACP[c] (22,23,24,25,26,27,28,29,30,31,32,33,34,35,36,37,38,39,40,41,42,43,44,45,46) ->  1 nadp[c] (1,2,3,4,5,6,7,8,9,10,11,12,13,14,15,16,17,18,19,20,21) + 1 3htdACP[c] (22,23,24,25,26,27,28,29,30,31,32,33,34,35,36,37,38,39,40,41,42,43,44,45,46)
rxn05343:  1 h[c]  + 1 octACP[c] (1,2,3,4,5,6,7,8,9,10,11,12,13,14,15,16,17,18,19) + 1 malACP[c] (20,21,22,23,24,25,26,27,28,29,30,31,32,33) ->  1 co2[c] (22) + 1 3oxdeACP[c] (20,21,1,2,3,4,5,6,7,8,9,10,11,12,13,14,15,16,17,18,19) + 1 ACP[c] (23,24,25,26,27,28,29,30,31,32,33)
rxn05344:  1 h[c]  + 1 myrsACP[c] (1,2,3,4,5,6,7,8,9,10,11,12,13,14,15,16,17,18,19,20,21,22,23,24,25) + 1 malACP[c] (26,27,28,29,30,31,32,33,34,35,36,37,38,39) ->  1 co2[c] (28) + 1 3oxhdACP[c] (26,27,1,2,3,4,5,6,7,8,9,10,11,12,13,14,15,16,17,18,19,20,21,22,23,24,25) + 1 ACP[c] (29,30,31,32,33,34,35,36,37,38,39)
rxn05345:  1 h[c]  + 1 ddcaACP[c] (1,2,3,4,5,6,7,8,9,10,11,12,13,14,15,16,17,18,19,20,21,22,23) + 1 malACP[c] (24,25,26,27,28,29,30,31,32,33,34,35,36,37) ->  1 co2[c] (26) + 1 3oxtdACP[c] (24,25,1,2,3,4,5,6,7,8,9,10,11,12,13,14,15,16,17,18,19,20,21,22,23) + 1 ACP[c] (27,28,29,30,31,32,33,34,35,36,37)
rxn05346:  1 h[c]  + 1 butACP[c] (1,2,3,4,5,6,7,8,9,10,11,12,13,14,15) + 1 malACP[c] (16,17,18,19,20,21,22,23,24,25,26,27,28,29) ->  1 co2[c] (18) + 1 3oxhACP[c] (16,17,1,2,3,4,5,6,7,8,9,10,11,12,13,14,15) + 1 ACP[c] (19,20,21,22,23,24,25,26,27,28,29)
rxn05347:  1 h[c]  + 1 malACP[c] (1,2,3,4,5,6,7,8,9,10,11,12,13,14) + 1 acACP[c] (15,16,17,18,19,20,21,22,23,24,25,26,27) ->  1 co2[c] (3) + 1 actACP[c] (1,2,15,16,17,18,19,20,21,22,23,24,25,26,27) + 1 ACP[c] (4,5,6,7,8,9,10,11,12,13,14)
rxn05348:  1 h[c]  + 1 decACP[c] (1,2,3,4,5,6,7,8,9,10,11,12,13,14,15,16,17,18,19,20,21) + 1 malACP[c] (22,23,24,25,26,27,28,29,30,31,32,33,34,35) ->  1 co2[c] (24) + 1 3oxddACP[c] (22,23,1,2,3,4,5,6,7,8,9,10,11,12,13,14,15,16,17,18,19,20,21) + 1 ACP[c] (25,26,27,28,29,30,31,32,33,34,35)
rxn05350:  1 h[c]  + 1 hexACP[c] (1,2,3,4,5,6,7,8,9,10,11,12,13,14,15,16,17) + 1 malACP[c] (18,19,20,21,22,23,24,25,26,27,28,29,30,31) ->  1 co2[c] (20) + 1 3oxocACP[c] (18,19,1,2,3,4,5,6,7,8,9,10,11,12,13,14,15,16,17) + 1 ACP[c] (21,22,23,24,25,26,27,28,29,30,31)
rxn05351:  1 nadph[c] (1,2,3,4,5,6,7,8,9,10,11,12,13,14,15,16,17,18,19,20,21) + 1 h[c]  + 1 tmrs2eACP[c] (22,23,24,25,26,27,28,29,30,31,32,33,34,35,36,37,38,39,40,41,42,43,44,45,46) ->  1 nadp[c] (1,2,3,4,5,6,7,8,9,10,11,12,13,14,15,16,17,18,19,20,21) + 1 myrsACP[c] (22,23,24,25,26,27,28,29,30,31,32,33,34,35,36,37,38,39,40,41,42,43,44,45,46)
rxn05352:  1 nadph[c] (1,2,3,4,5,6,7,8,9,10,11,12,13,14,15,16,17,18,19,20,21) + 1 h[c]  + 1 2toceACP[c] (22,23,24,25,26,27,28,29,30,31,32,33,34,35,36,37,38,39,40) ->  1 nadp[c] (1,2,3,4,5,6,7,8,9,10,11,12,13,14,15,16,17,18,19,20,21) + 1 octACP[c] (22,23,24,25,26,27,28,29,30,31,32,33,34,35,36,37,38,39,40)
rxn05353:  1 nadph[c] (1,2,3,4,5,6,7,8,9,10,11,12,13,14,15,16,17,18,19,20,21) + 1 h[c]  + 1 2beACP[c] (22,23,24,25,26,27,28,29,30,31,32,33,34,35,36) ->  1 nadp[c] (1,2,3,4,5,6,7,8,9,10,11,12,13,14,15,16,17,18,19,20,21) + 1 butACP[c] (22,23,24,25,26,27,28,29,30,31,32,33,34,35,36)
rxn05355:  1 nadph[c] (1,2,3,4,5,6,7,8,9,10,11,12,13,14,15,16,17,18,19,20,21) + 1 h[c]  + 1 2tddACP[c] (22,23,24,25,26,27,28,29,30,31,32,33,34,35,36,37,38,39,40,41,42,43,44) ->  1 nadp[c] (1,2,3,4,5,6,7,8,9,10,11,12,13,14,15,16,17,18,19,20,21) + 1 ddcaACP[c] (22,23,24,25,26,27,28,29,30,31,32,33,34,35,36,37,38,39,40,41,42,43,44)
rxn05356:  1 nadph[c] (1,2,3,4,5,6,7,8,9,10,11,12,13,14,15,16,17,18,19,20,21) + 1 h[c]  + 1 2tdeACP[c] (22,23,24,25,26,27,28,29,30,31,32,33,34,35,36,37,38,39,40,41,42) ->  1 nadp[c] (1,2,3,4,5,6,7,8,9,10,11,12,13,14,15,16,17,18,19,20,21) + 1 decACP[c] (22,23,24,25,26,27,28,29,30,31,32,33,34,35,36,37,38,39,40,41,42)
rxn05357:  1 nadph[c] (1,2,3,4,5,6,7,8,9,10,11,12,13,14,15,16,17,18,19,20,21) + 1 h[c]  + 1 2theACP[c] (22,23,24,25,26,27,28,29,30,31,32,33,34,35,36,37,38) ->  1 nadp[c] (1,2,3,4,5,6,7,8,9,10,11,12,13,14,15,16,17,18,19,20,21) + 1 hexACP[c] (22,23,24,25,26,27,28,29,30,31,32,33,34,35,36,37,38)
rxn05465:  1 malcoa[c] (1,2,3,4,5,6,7,8,9,10,11,12,13,14,15,16,17,18,19,20,21,22,23,24) + 1 ACP[c] (25,26,27,28,29,30,31,32,33,34,35) ->  1 coa[c] (4,5,6,7,8,9,10,11,12,13,14,15,16,17,18,19,20,21,22,23,24) + 1 malACP[c] (1,2,3,25,26,27,28,29,30,31,32,33,34,35)
rxn07576.f:  1 h[c]  + 1 hedacp[c] (1,2,3,4,5,6,7,8,9,10,11,12,13,14,15,16,17,18,19,20,21,22,23,24,25,26,27) + 1 malACP[c] (28,29,30,31,32,33,34,35,36,37,38,39,40,41) ->  1 co2[c] (30) + 1 ACP[c] (31,32,33,34,35,36,37,38,39,40,41) + 1 3oxocdacp[c] (28,29,1,2,3,4,5,6,7,8,9,10,11,12,13,14,15,16,17,18,19,20,21,22,23,24,25,26,27)
rxn07576.b:  1 co2[c] (30) + 1 ACP[c] (31,32,33,34,35,36,37,38,39,40,41) + 1 3oxocdacp[c] (28,29,1,2,3,4,5,6,7,8,9,10,11,12,13,14,15,16,17,18,19,20,21,22,23,24,25,26,27) ->  1 h[c]  + 1 hedacp[c] (1,2,3,4,5,6,7,8,9,10,11,12,13,14,15,16,17,18,19,20,21,22,23,24,25,26,27) + 1 malACP[c] (28,29,30,31,32,33,34,35,36,37,38,39,40,41)
rxn07577:  1 nadph[c] (1,2,3,4,5,6,7,8,9,10,11,12,13,14,15,16,17,18,19,20,21) + 1 h[c]  + 1 3oxocdacp[c] (22,23,24,25,26,27,28,29,30,31,32,33,34,35,36,37,38,39) ->  1 nadp[c] (1,2,3,4,5,6,7,8,9,10,11,12,13,14,15,16,17,18,19,20,21) + 1 3hc18acp[c] (22,23,24,25,26,27,28,29,30,31,32,33,34,35,36,37,38,39)
rxn07578:  1 3hc18acp[c] (1,2,3,4,5,6,7,8,9,10,11,12,13,14,15,16,17,18) ->  1 h2o[c]  + 1 tocdeenacp[c] (1,2,3,4,5,6,7,8,9,10,11,12,13,14,15,16,17,18)
rxn07579:  1 nadh[c] (1,2,3,4,5,6,7,8,9,10,11,12,13,14,15,16,17,18,19,20,21) + 1 h[c]  + 1 tocdeenacp[c] (22,23,24,25,26,27,28,29,30,31,32,33,34,35,36,37,38,39) ->  1 nad[c] (1,2,3,4,5,6,7,8,9,10,11,12,13,14,15,16,17,18,19,20,21) + 1 cll_430[c] (22,23,24,25,26,27,28,29,30,31,32,33,34,35,36,37,38,39)
rxn07976:  1 3hcddec5eACP[c] (1,2,3,4,5,6,7,8,9,10,11,12,13,14,15,16,17,18,19,20,21,22,23) ->  1 h2o[c]  + 1 t3c5ddeceACP[c] (1,2,3,4,5,6,7,8,9,10,11,12,13,14,15,16,17,18,19,20,21,22,23)
rxn07977:  1 3hcmrs7eACP[c] (1,2,3,4,5,6,7,8,9,10,11,12,13,14,15,16,17,18,19,20,21,22,23,24,25) ->  1 h2o[c]  + 1 t3c7mrseACP[c] (1,2,3,4,5,6,7,8,9,10,11,12,13,14,15,16,17,18,19,20,21,22,23,24,25)
rxn07978:  1 3hcpalm9eACP[c] (1,2,3,4,5,6,7,8,9,10,11,12,13,14,15,16,17,18,19,20,21,22,23,24,25,26,27) ->  1 h2o[c]  + 1 t3c9palmeACP[c] (1,2,3,4,5,6,7,8,9,10,11,12,13,14,15,16,17,18,19,20,21,22,23,24,25,26,27)
rxn07980:  1 3hcvac11eACP[c] (1,2,3,4,5,6,7,8,9,10,11,12,13,14,15,16,17,18,19,20,21,22,23,24,25,26,27,28,29) ->  1 h2o[c]  + 1 t3c11vaceACP[c] (1,2,3,4,5,6,7,8,9,10,11,12,13,14,15,16,17,18,19,20,21,22,23,24,25,26,27,28,29)
rxn07987:  1 nadph[c] (1,2,3,4,5,6,7,8,9,10,11,12,13,14,15,16,17,18,19,20,21) + 1 h[c]  + 1 3ocddec5eACP[c] (22,23,24,25,26,27,28,29,30,31,32,33,34,35,36,37,38,39,40,41,42,43,44) ->  1 nadp[c] (1,2,3,4,5,6,7,8,9,10,11,12,13,14,15,16,17,18,19,20,21) + 1 3hcddec5eACP[c] (22,23,24,25,26,27,28,29,30,31,32,33,34,35,36,37,38,39,40,41,42,43,44)
rxn07989:  1 nadph[c] (1,2,3,4,5,6,7,8,9,10,11,12,13,14,15,16,17,18,19,20,21) + 1 h[c]  + 1 3ocmrs7eACP[c] (22,23,24,25,26,27,28,29,30,31,32,33,34,35,36,37,38,39,40,41,42,43,44,45,46) ->  1 nadp[c] (1,2,3,4,5,6,7,8,9,10,11,12,13,14,15,16,17,18,19,20,21) + 1 3hcmrs7eACP[c] (22,23,24,25,26,27,28,29,30,31,32,33,34,35,36,37,38,39,40,41,42,43,44,45,46)
rxn07991:  1 nadph[c] (1,2,3,4,5,6,7,8,9,10,11,12,13,14,15,16,17,18,19,20,21) + 1 h[c]  + 1 3ocpalm9eACP[c] (22,23,24,25,26,27,28,29,30,31,32,33,34,35,36,37,38,39,40,41,42,43,44,45,46,47,48) ->  1 nadp[c] (1,2,3,4,5,6,7,8,9,10,11,12,13,14,15,16,17,18,19,20,21) + 1 3hcpalm9eACP[c] (22,23,24,25,26,27,28,29,30,31,32,33,34,35,36,37,38,39,40,41,42,43,44,45,46,47,48)
rxn07993:  1 nadph[c] (1,2,3,4,5,6,7,8,9,10,11,12,13,14,15,16,17,18,19,20,21) + 1 h[c]  + 1 3ocvac11eACP[c] (22,23,24,25,26,27,28,29,30,31,32,33,34,35,36,37,38,39,40,41,42,43,44,45,46,47,48,49,50) ->  1 nadp[c] (1,2,3,4,5,6,7,8,9,10,11,12,13,14,15,16,17,18,19,20,21) + 1 3hcvac11eACP[c] (22,23,24,25,26,27,28,29,30,31,32,33,34,35,36,37,38,39,40,41,42,43,44,45,46,47,48,49,50)
rxn07997:  1 h[c]  + 1 malACP[c] (1,2,3,4,5,6,7,8,9,10,11,12,13,14) + 1 cdec3eACP[c] (15,16,17,18,19,20,21,22,23,24,25,26,27,28,29,30,31,32,33,34,35) ->  1 co2[c] (3) + 1 ACP[c] (4,5,6,7,8,9,10,11,12,13,14) + 1 3ocddec5eACP[c] (1,2,15,16,17,18,19,20,21,22,23,24,25,26,27,28,29,30,31,32,33,34,35)
rxn07998:  1 h[c]  + 1 malACP[c] (1,2,3,4,5,6,7,8,9,10,11,12,13,14) + 1 cddec5eACP[c] (15,16,17,18,19,20,21,22,23,24,25,26,27,28,29,30,31,32,33,34,35,36,37) ->  1 co2[c] (3) + 1 ACP[c] (4,5,6,7,8,9,10,11,12,13,14) + 1 3ocmrs7eACP[c] (1,2,15,16,17,18,19,20,21,22,23,24,25,26,27,28,29,30,31,32,33,34,35,36,37)
rxn08000:  1 h[c]  + 1 malACP[c] (1,2,3,4,5,6,7,8,9,10,11,12,13,14) + 1 tdeACP[c] (15,16,17,18,19,20,21,22,23,24,25,26,27,28,29,30,31,32,33,34,35,36,37,38,39) ->  1 co2[c] (3) + 1 ACP[c] (4,5,6,7,8,9,10,11,12,13,14) + 1 3ocpalm9eACP[c] (1,2,15,16,17,18,19,20,21,22,23,24,25,26,27,28,29,30,31,32,33,34,35,36,37,38,39)
rxn08002:  1 h[c]  + 1 malACP[c] (1,2,3,4,5,6,7,8,9,10,11,12,13,14) + 1 hdeACP[c] (15,16,17,18,19,20,21,22,23,24,25,26,27,28,29,30,31,32,33,34,35,36,37,38,39,40,41) ->  1 co2[c] (3) + 1 ACP[c] (4,5,6,7,8,9,10,11,12,13,14) + 1 3ocvac11eACP[c] (1,2,15,16,17,18,19,20,21,22,23,24,25,26,27,28,29,30,31,32,33,34,35,36,37,38,39,40,41)
rxn08086:  1 hedacp[c] (1,2,3,4,5,6,7,8,9,10,11,12,13,14,15,16,17,18,19,20,21,22,23,24,25,26,27) + 1 1hdecg3p[c] (28,29,30,31,32,33,34,35,36,37,38,39,40,41,42,43,44,45,46) ->  1 ACP[c] (17,18,19,20,21,22,23,24,25,26,27) + 1 pa160[c] (28,29,30,31,32,33,34,35,36,37,38,39,40,41,42,43,44,45,46,1,2,3,4,5,6,7,8,9,10,11,12,13,14,15,16)
rxn08087:  1 hdeACP[c] (1,2,3,4,5,6,7,8,9,10,11,12,13,14,15,16,17,18,19,20,21,22,23,24,25,26,27) + 1 1hdec9eg3p[c] (28,29,30,31,32,33,34,35,36,37,38,39,40,41,42,43,44,45,46) ->  1 ACP[c] (17,18,19,20,21,22,23,24,25,26,27) + 1 pa161[c] (28,29,30,31,32,33,34,35,36,37,38,39,40,41,42,43,44,45,46,1,2,3,4,5,6,7,8,9,10,11,12,13,14,15,16)
rxn08088_mod:  1 cll_430[c]  + 1 1odecg3p[c]  ->  1 ACP[c]  + 1 pa180[c] 
rxn08089:  1 octeACP[c] (1,2,3,4,5,6,7,8,9,10,11,12,13,14,15,16,17,18,19,20,21,22,23,24,25,26,27,28,29) + 1 1odec11eg3p[c] (30,31,32,33,34,35,36,37,38,39,40,41,42,43,44,45,46,47,48,49,50) ->  1 ACP[c] (19,20,21,22,23,24,25,26,27,28,29) + 1 pa181[c] (30,31,32,33,34,35,36,37,38,39,40,41,42,43,44,45,46,47,48,49,50,1,2,3,4,5,6,7,8,9,10,11,12,13,14,15,16,17,18)
rxn08309:  1 ctp[c] (1,2,3,4,5,6,7,8,9) + 1 pa160[c] (10,11,12,13,14,15,16,17,18,19,20,21,22,23,24,25,26,27,28,29,30,31,32,33,34,35,36,37,38,39,40,41,42,43,44) ->  1 ppi[c]  + 1 cdpdhdecg[c] (1,2,3,4,5,6,7,8,9,10,11,12,13,14,15,16,17,18,19,20,21,22,23,24,25,26,27,28,29,30,31,32,33,34,35,36,37,38,39,40,41,42,43,44)
rxn08310:  1 ctp[c] (1,2,3,4,5,6,7,8,9) + 1 pa161[c] (10,11,12,13,14,15,16,17,18,19,20,21,22,23,24,25,26,27,28,29,30,31,32,33,34,35,36,37,38,39,40,41,42,43,44) ->  1 ppi[c]  + 1 cdpdhdec9eg[c] (1,2,3,4,5,6,7,8,9,10,11,12,13,14,15,16,17,18,19,20,21,22,23,24,25,26,27,28,29,30,31,32,33,34,35,36,37,38,39,40,41,42,43,44)
rxn08311:  1 ctp[c] (1,2,3,4,5,6,7,8,9) + 1 pa180[c] (10,11,12,13,14,15,16,17,18,19,20,21,22,23,24,25,26,27,28,29,30,31,32,33,34,35,36,37,38,39,40,41,42,43,44,45,46,47,48) ->  1 ppi[c]  + 1 cdpdodecg[c] (1,2,3,4,5,6,7,8,9,10,11,12,13,14,15,16,17,18,19,20,21,22,23,24,25,26,27,28,29,30,31,32,33,34,35,36,37,38,39,40,41,42,43,44,45,46,47,48)
rxn08312:  1 ctp[c] (1,2,3,4,5,6,7,8,9) + 1 pa181[c] (10,11,12,13,14,15,16,17,18,19,20,21,22,23,24,25,26,27,28,29,30,31,32,33,34,35,36,37,38,39,40,41,42,43,44,45,46,47,48) ->  1 ppi[c]  + 1 cdpdodec11eg[c] (1,2,3,4,5,6,7,8,9,10,11,12,13,14,15,16,17,18,19,20,21,22,23,24,25,26,27,28,29,30,31,32,33,34,35,36,37,38,39,40,41,42,43,44,45,46,47,48)
rxn08386:  1 nadh[c] (1,2,3,4,5,6,7,8,9,10,11,12,13,14,15,16,17,18,19,20,21) + 1 h[c]  + 1 t3c5ddeceACP[c] (22,23,24,25,26,27,28,29,30,31,32,33,34,35,36,37,38,39,40,41,42,43,44) ->  1 nad[c] (1,2,3,4,5,6,7,8,9,10,11,12,13,14,15,16,17,18,19,20,21) + 1 cddec5eACP[c] (22,23,24,25,26,27,28,29,30,31,32,33,34,35,36,37,38,39,40,41,42,43,44)
rxn08387:  1 nadph[c] (1,2,3,4,5,6,7,8,9,10,11,12,13,14,15,16,17,18,19,20,21) + 1 h[c]  + 1 t3c5ddeceACP[c] (22,23,24,25,26,27,28,29,30,31,32,33,34,35,36,37,38,39,40,41,42,43,44) ->  1 nadp[c] (1,2,3,4,5,6,7,8,9,10,11,12,13,14,15,16,17,18,19,20,21) + 1 cddec5eACP[c] (22,23,24,25,26,27,28,29,30,31,32,33,34,35,36,37,38,39,40,41,42,43,44)
rxn08390:  1 nadh[c] (1,2,3,4,5,6,7,8,9,10,11,12,13,14,15,16,17,18,19,20,21) + 1 h[c]  + 1 t3c7mrseACP[c] (22,23,24,25,26,27,28,29,30,31,32,33,34,35,36,37,38,39,40,41,42,43,44,45,46) ->  1 nad[c] (1,2,3,4,5,6,7,8,9,10,11,12,13,14,15,16,17,18,19,20,21) + 1 tdeACP[c] (22,23,24,25,26,27,28,29,30,31,32,33,34,35,36,37,38,39,40,41,42,43,44,45,46)
rxn08391:  1 nadph[c] (1,2,3,4,5,6,7,8,9,10,11,12,13,14,15,16,17,18,19,20,21) + 1 h[c]  + 1 t3c7mrseACP[c] (22,23,24,25,26,27,28,29,30,31,32,33,34,35,36,37,38,39,40,41,42,43,44,45,46) ->  1 nadp[c] (1,2,3,4,5,6,7,8,9,10,11,12,13,14,15,16,17,18,19,20,21) + 1 tdeACP[c] (22,23,24,25,26,27,28,29,30,31,32,33,34,35,36,37,38,39,40,41,42,43,44,45,46)
rxn08393_mod:  1 nadph[c] (1,2,3,4,5,6,7,8,9,10,11,12,13,14,15,16,17,18,19,20,21) + 1 h[c]  + 1 tpalm2eACP[c] (22,23,24,25,26,27,28,29,30,31,32,33,34,35,36,37,38,39,40,41,42,43,44,45,46,47,48) ->  1 nadp[c] (1,2,3,4,5,6,7,8,9,10,11,12,13,14,15,16,17,18,19,20,21) + 1 hedacp[c] (22,23,24,25,26,27,28,29,30,31,32,33,34,35,36,37,38,39,40,41,42,43,44,45,46,47,48)
rxn08394:  1 nadh[c] (1,2,3,4,5,6,7,8,9,10,11,12,13,14,15,16,17,18,19,20,21) + 1 h[c]  + 1 t3c9palmeACP[c] (22,23,24,25,26,27,28,29,30,31,32,33,34,35,36,37,38,39,40,41,42,43,44,45,46,47,48) ->  1 nad[c] (1,2,3,4,5,6,7,8,9,10,11,12,13,14,15,16,17,18,19,20,21) + 1 hdeACP[c] (22,23,24,25,26,27,28,29,30,31,32,33,34,35,36,37,38,39,40,41,42,43,44,45,46,47,48)
rxn08395:  1 nadph[c] (1,2,3,4,5,6,7,8,9,10,11,12,13,14,15,16,17,18,19,20,21) + 1 h[c]  + 1 t3c9palmeACP[c] (22,23,24,25,26,27,28,29,30,31,32,33,34,35,36,37,38,39,40,41,42,43,44,45,46,47,48) ->  1 nadp[c] (1,2,3,4,5,6,7,8,9,10,11,12,13,14,15,16,17,18,19,20,21) + 1 hdeACP[c] (22,23,24,25,26,27,28,29,30,31,32,33,34,35,36,37,38,39,40,41,42,43,44,45,46,47,48)
rxn08398:  1 nadh[c] (1,2,3,4,5,6,7,8,9,10,11,12,13,14,15,16,17,18,19,20,21) + 1 h[c]  + 1 t3c11vaceACP[c] (22,23,24,25,26,27,28,29,30,31,32,33,34,35,36,37,38,39,40,41,42,43,44,45,46,47,48,49,50) ->  1 nad[c] (1,2,3,4,5,6,7,8,9,10,11,12,13,14,15,16,17,18,19,20,21) + 1 octeACP[c] (22,23,24,25,26,27,28,29,30,31,32,33,34,35,36,37,38,39,40,41,42,43,44,45,46,47,48,49,50)
rxn08399:  1 nadph[c] (1,2,3,4,5,6,7,8,9,10,11,12,13,14,15,16,17,18,19,20,21) + 1 h[c]  + 1 t3c11vaceACP[c] (22,23,24,25,26,27,28,29,30,31,32,33,34,35,36,37,38,39,40,41,42,43,44,45,46,47,48,49,50) ->  1 nadp[c] (1,2,3,4,5,6,7,8,9,10,11,12,13,14,15,16,17,18,19,20,21) + 1 octeACP[c] (22,23,24,25,26,27,28,29,30,31,32,33,34,35,36,37,38,39,40,41,42,43,44,45,46,47,48,49,50)
rxn08549:  1 glyc3p[c] (1,2,3) + 1 hedacp[c] (4,5,6,7,8,9,10,11,12,13,14,15,16,17,18,19,20,21,22,23,24,25,26,27,28,29,30) ->  1 ACP[c] (20,21,22,23,24,25,26,27,28,29,30) + 1 1hdecg3p[c] (1,2,3,4,5,6,7,8,9,10,11,12,13,14,15,16,17,18,19)
rxn08550:  1 glyc3p[c] (1,2,3) + 1 hdeACP[c] (4,5,6,7,8,9,10,11,12,13,14,15,16,17,18,19,20,21,22,23,24,25,26,27,28,29,30) ->  1 ACP[c] (20,21,22,23,24,25,26,27,28,29,30) + 1 1hdec9eg3p[c] (1,2,3,4,5,6,7,8,9,10,11,12,13,14,15,16,17,18,19)
rxn08551_mod:  1 glyc3p[c]  + 1 cll_430[c]  ->  1 ACP[c]  + 1 1odecg3p[c] 
rxn08552:  1 glyc3p[c] (1,2,3) + 1 octeACP[c] (4,5,6,7,8,9,10,11,12,13,14,15,16,17,18,19,20,21,22,23,24,25,26,27,28,29,30,31,32) ->  1 ACP[c] (22,23,24,25,26,27,28,29,30,31,32) + 1 1odec11eg3p[c] (1,2,3,4,5,6,7,8,9,10,11,12,13,14,15,16,17,18,19,20,21)
rxn08766:  1 accoa[c] (1,2,3,4,5,6,7,8,9,10,11,12,13,14,15,16,17,18,19,20,21,22,23) + 1 h[c]  + 1 malACP[c] (24,25,26,27,28,29,30,31,32,33,34,35,36,37) ->  1 coa[c] (3,4,5,6,7,8,9,10,11,12,13,14,15,16,17,18,19,20,21,22,23) + 1 co2[c] (26) + 1 actACP[c] (1,2,24,25,27,28,29,30,31,32,33,34,35,36,37)
rxn08861:  1 h[c]  + 1 malACP[c] (1,2,3,4,5,6,7,8,9,10,11,12,13,14) ->  1 co2[c] (3) + 1 acACP[c] (1,2,4,5,6,7,8,9,10,11,12,13,14)
rxn09104:  1 h2o[c]  + 1 pgp160[c] (1,2,3,4,5,6,7,8,9,10,11,12,13,14,15,16,17,18,19,20,21,22,23,24,25,26,27,28,29,30,31,32,33,34,35,36,37,38) ->  1 pi[c]  + 1 h[c]  + 1 pg160[c] (1,2,3,4,5,6,7,8,9,10,11,12,13,14,15,16,17,18,19,20,21,22,23,24,25,26,27,28,29,30,31,32,33,34,35,36,37,38)
rxn09105:  1 h2o[c]  + 1 pgp161[c] (1,2,3,4,5,6,7,8,9,10,11,12,13,14,15,16,17,18,19,20,21,22,23,24,25,26,27,28,29,30,31,32,33,34,35,36,37,38) ->  1 pi[c]  + 1 h[c]  + 1 pg161[c] (1,2,3,4,5,6,7,8,9,10,11,12,13,14,15,16,17,18,19,20,21,22,23,24,25,26,27,28,29,30,31,32,33,34,35,36,37,38)
rxn09106:  1 h2o[c]  + 1 pgp180[c] (1,2,3,4,5,6,7,8,9,10,11,12,13,14,15,16,17,18,19,20,21,22,23,24,25,26,27,28,29,30,31,32,33,34,35,36,37,38,39,40,41,42) ->  1 pi[c]  + 1 h[c]  + 1 pg180[c] (1,2,3,4,5,6,7,8,9,10,11,12,13,14,15,16,17,18,19,20,21,22,23,24,25,26,27,28,29,30,31,32,33,34,35,36,37,38,39,40,41,42)
rxn09107:  1 h2o[c]  + 1 pgp181[c] (1,2,3,4,5,6,7,8,9,10,11,12,13,14,15,16,17,18,19,20,21,22,23,24,25,26,27,28,29,30,31,32,33,34,35,36,37,38,39,40,41,42) ->  1 pi[c]  + 1 h[c]  + 1 pg181[c] (1,2,3,4,5,6,7,8,9,10,11,12,13,14,15,16,17,18,19,20,21,22,23,24,25,26,27,28,29,30,31,32,33,34,35,36,37,38,39,40,41,42)
rxn09111:  1 glyc3p[c] (1,2,3) + 1 cdpdhdecg[c] (4,5,6,7,8,9,10,11,12,13,14,15,16,17,18,19,20,21,22,23,24,25,26,27,28,29,30,31,32,33,34,35,36,37,38,39,40,41,42,43,44,45,46,47) ->  1 cmp[c] (4,5,6,7,8,9,10,11,12) + 1 pgp160[c] (13,14,15,16,17,18,19,20,21,22,23,24,25,26,27,28,29,30,31,32,33,34,35,36,37,38,39,40,41,42,43,44,45,46,47,1,2,3)
rxn09112:  1 glyc3p[c] (1,2,3) + 1 cdpdhdec9eg[c] (4,5,6,7,8,9,10,11,12,13,14,15,16,17,18,19,20,21,22,23,24,25,26,27,28,29,30,31,32,33,34,35,36,37,38,39,40,41,42,43,44,45,46,47) ->  1 cmp[c] (4,5,6,7,8,9,10,11,12) + 1 pgp161[c] (13,14,15,16,17,18,19,20,21,22,23,24,25,26,27,28,29,30,31,32,33,34,35,36,37,38,39,40,41,42,43,44,45,46,47,1,2,3)
rxn09113:  1 glyc3p[c] (1,2,3) + 1 cdpdodecg[c] (4,5,6,7,8,9,10,11,12,13,14,15,16,17,18,19,20,21,22,23,24,25,26,27,28,29,30,31,32,33,34,35,36,37,38,39,40,41,42,43,44,45,46,47,48,49,50,51) ->  1 cmp[c] (4,5,6,7,8,9,10,11,12) + 1 pgp180[c] (13,14,15,16,17,18,19,20,21,22,23,24,25,26,27,28,29,30,31,32,33,34,35,36,37,38,39,40,41,42,43,44,45,46,47,48,49,50,51,1,2,3)
rxn09114:  1 glyc3p[c] (1,2,3) + 1 cdpdodec11eg[c] (4,5,6,7,8,9,10,11,12,13,14,15,16,17,18,19,20,21,22,23,24,25,26,27,28,29,30,31,32,33,34,35,36,37,38,39,40,41,42,43,44,45,46,47,48,49,50,51) ->  1 cmp[c] (4,5,6,7,8,9,10,11,12) + 1 pgp181[c] (13,14,15,16,17,18,19,20,21,22,23,24,25,26,27,28,29,30,31,32,33,34,35,36,37,38,39,40,41,42,43,44,45,46,47,48,49,50,51,1,2,3)
rxn09280:  1 2tdeACP[c] (1,2,3,4,5,6,7,8,9,10,11,12,13,14,15,16,17,18,19,20,21) ->  1 cdec3eACP[c] (1,2,3,4,5,6,7,8,9,10,11,12,13,14,15,16,17,18,19,20,21)
rxn00299:  1 h2o[c]  + 1 gtp[c] (1,2,3,4,5,6,7,8,9,10) ->  1 for[c] (6) + 1 h[c]  + 1 ahdt[c] (1,2,3,4,5,7,8,9,10)
rxn01257:  1 gln-L[c] (1,2,3,4,5) + 1 chor[c] (6,7,8,9,10,11,12,13,14,15) ->  1 glu-L[c] (1,2,3,4,5) + 1 4adcho[c] (6,7,8,9,10,11,12,13,14,15)
rxn01314:  1 nadph[c] (1,2,3,4,5,6,7,8,9,10,11,12,13,14,15,16,17,18,19,20,21) + 1 h[c]  + 1 dhbpt[c] (22,23,24,25,26,27,28,29,30) ->  1 nadp[c] (1,2,3,4,5,6,7,8,9,10,11,12,13,14,15,16,17,18,19,20,21) + 1 thbpt[c] (22,23,24,25,26,27,28,29,30)
rxn01603:  1 atp[c] (1,2,3,4,5,6,7,8,9,10) + 1 glu-L[c] (11,12,13,14,15) + 1 dhpt[c] (16,17,18,19,20,21,22,23,24,25,26,27,28,29) ->  1 adp[c] (1,2,3,4,5,6,7,8,9,10) + 1 pi[c]  + 1 h[c]  + 1 dhf[c] (16,17,18,19,20,21,22,23,24,25,26,27,28,29,11,12,13,14,15)
rxn02201:  1 4abz[c] (1,2,3,4,5,6,7) + 1 6hmhptpp[c] (8,9,10,11,12,13,14) ->  1 ppi[c]  + 1 dhpt[c] (1,2,3,4,5,6,7,8,9,10,11,12,13,14)
rxn02503:  1 atp[c] (1,2,3,4,5,6,7,8,9,10) + 1 6hmhpt[c] (11,12,13,14,15,16,17) ->  1 amp[c] (1,2,3,4,5,6,7,8,9,10) + 1 6hmhptpp[c] (11,12,13,14,15,16,17)
rxn02504:  1 dhnpt[c] (1,2,3,4,5,6,7,8,9) ->  1 gcald[c] (4,5) + 1 6hmhpt[c] (1,2,3,6,7,8,9)
rxn03168:  1 h2o[c]  + 1 dhpmp[c] (1,2,3,4,5,6,7,8,9) ->  1 pi[c]  + 1 h[c]  + 1 dhnpt[c] (1,2,3,4,5,6,7,8,9)
rxn03173:  1 h2o[c]  + 1 ahdt[c] (1,2,3,4,5,6,7,8,9) ->  1 ppi[c]  + 1 dhpmp[c] (1,2,3,4,5,6,7,8,9)
rxn03841:  1 4adcho[c] (1,2,3,4,5,6,7,8,9,10) ->  1 pyr[c] (10,9,8) + 1 h[c]  + 1 4abz[c] (1,2,3,4,5,6,7)
rxn00686:  1 nadph[c] (1,2,3,4,5,6,7,8,9,10,11,12,13,14,15,16,17,18,19,20,21) + 1 h[c]  + 1 dhf[c] (22,23,24,25,26,27,28,29,30,31,32,33,34,35,36,37,38,39,40) ->  1 nadp[c] (1,2,3,4,5,6,7,8,9,10,11,12,13,14,15,16,17,18,19,20,21) + 1 thf[c] (22,23,24,25,26,27,28,29,30,31,32,33,34,35,36,37,38,39,40)
rxn09498:  1 thf[c] (1,2,3,4,5,6,7,8,9,10,11,12,13,14,15,16,17,18,19) + 1 alpam[c] (20,21,22,23,24,25,26,27,28) ->  1 nh4[c]  + 1 mlthf[c] (20,1,2,3,4,5,6,7,8,9,10,11,12,13,14,15,16,17,18,19) + 1 dhlam[c] (21,22,23,24,25,26,27,28)
rxn00214:  1 udpg[c] (1,2,3,4,5,6,7,8,9,10,11,12,13,14,15) ->  1 udpgal[c] (1,2,3,4,5,6,7,8,9,10,11,12,13,14,15)
rxn06937:  1 atp[c] (1,2,3,4,5,6,7,8,9,10) + 1 glu-L[c] (11,12,13,14,15) + 1 h[c]  + 1 trnaglu[c] (16,17,18,19,20,21,22,23,24,25) ->  1 ppi[c]  + 1 amp[c] (1,2,3,4,5,6,7,8,9,10) + 1 glutrna[c] (11,12,13,14,15,16,17,18,19,20,21,22,23,24,25)
rxn00555:  1 gln-L[c] (1,2,3,4,5) + 1 f6p[c] (6,7,8,9,10,11) ->  1 glu-L[c] (1,2,3,4,5) + 1 gam6p[c] (6,7,8,9,10,11)
rxn00260:  1 glu-L[c] (1,2,3,4,5) + 1 oaa[c] (6,7,8,9) ->  1 akg[c] (1,2,3,4,5) + 1 asp-L[c] (6,7,8,9)
rxn00069:  1 nadh[c] (1,2,3,4,5,6,7,8,9,10,11,12,13,14,15,16,17,18,19,20,21) + 1 akg[c] (22,23,24,25,26) + 1 gln-L[c] (27,28,29,30,31) + 1 h[c]  ->  1 nad[c] (1,2,3,4,5,6,7,8,9,10,11,12,13,14,15,16,17,18,19,20,21) + 1 glu-L[c] (22,23,24,25,26) + 1 glu-L[c] (27,28,29,30,31)
rxn00187:  1 atp[c] (1,2,3,4,5,6,7,8,9,10) + 1 nh4[c]  + 1 glu-L[c] (11,12,13,14,15) ->  1 adp[c] (1,2,3,4,5,6,7,8,9,10) + 1 pi[c]  + 1 gln-L[c] (11,12,13,14,15) + 1 h[c] 
rxn00790:  1 h2o[c]  + 1 gln-L[c] (1,2,3,4,5) + 1 prpp[c] (6,7,8,9,10) ->  1 ppi[c]  + 1 glu-L[c] (1,2,3,4,5) + 1 pram[c] (6,7,8,9,10)
rxn00917:  1 h2o[c]  + 1 atp[c] (1,2,3,4,5,6,7,8,9,10) + 1 gln-L[c] (11,12,13,14,15) + 1 xmp[c] (16,17,18,19,20,21,22,23,24,25) ->  1 ppi[c]  + 1 amp[c] (1,2,3,4,5,6,7,8,9,10) + 1 glu-L[c] (11,12,13,14,15) + 1 h[c]  + 1 gmp[c] (16,17,18,19,20,21,22,23,24,25)
rxn00414:  1 h2o[c]  + 1 atp[c] (1,2,3,4,5,6,7,8,9,10) + 1 atp[c] (11,12,13,14,15,16,17,18,19,20) + 1 gln-L[c] (21,22,23,24,25) + 1 hco3[c] (26) ->  1 adp[c] (1,2,3,4,5,6,7,8,9,10) + 1 adp[c] (11,12,13,14,15,16,17,18,19,20) + 1 pi[c]  + 1 glu-L[c] (21,22,23,24,25) + 1 h[c]  + 1 cbp[c] (26)
rxn00351:  1 atp[c] (1,2,3,4,5,6,7,8,9,10) + 1 gly[c] (11,12) + 1 glucys[c] (13,14,15,16,17,18,19,20) ->  1 adp[c] (1,2,3,4,5,6,7,8,9,10) + 1 pi[c]  + 1 gthrd[c] (13,14,15,16,17,18,19,20,11,12) + 1 h[c] 
rxn00646:  1 atp[c] (1,2,3,4,5,6,7,8,9,10) + 1 glu-L[c] (11,12,13,14,15) + 1 cys-L[c] (16,17,18) ->  1 adp[c] (1,2,3,4,5,6,7,8,9,10) + 1 pi[c]  + 1 h[c]  + 1 glucys[c] (11,12,13,14,15,16,17,18)
rxn01406:  1 ptrc[c] (1,2,3,4) + 1 ametam[c] (5,6,7,8,9,10,11,12,13,14,15,16,17,18) ->  1 h[c]  + 1 5mta[c] (8,9,10,11,12,13,14,15,16,17,18) + 1 spmd[c] (1,2,3,4,7,6,5)
rxn01115:  1 nadp[c] (1,2,3,4,5,6,7,8,9,10,11,12,13,14,15,16,17,18,19,20,21) + 1 6pgc[c] (22,23,24,25,26,27) ->  1 nadph[c] (1,2,3,4,5,6,7,8,9,10,11,12,13,14,15,16,17,18,19,20,21) + 1 co2[c] (22) + 1 ru5p-D[c] (23,24,25,26,27)
rxn00198:  1 nadp[c] (1,2,3,4,5,6,7,8,9,10,11,12,13,14,15,16,17,18,19,20,21) + 1 icit[c] (22,23,24,25,26,27) ->  1 nadph[c] (1,2,3,4,5,6,7,8,9,10,11,12,13,14,15,16,17,18,19,20,21) + 1 co2[c] (27) + 1 akg[c] (22,23,24,25,26)
rxn09499:  1 gly[c] (1,2) + 1 h[c]  + 1 lpam[c] (3,4,5,6,7,8,9,10) ->  1 co2[c] (1) + 1 alpam[c] (2,3,4,5,6,7,8,9,10)
rxn00165:  1 ser-L[c] (1,2,3) ->  1 nh4[c]  + 1 pyr[c] (1,2,3)
rxn01069:  1 h2o[c]  + 1 phom[c] (1,2,3,4) ->  1 pi[c]  + 1 h[c]  + 1 thr-L[c] (1,2,3,4)
rxn01300:  1 atp[c] (1,2,3,4,5,6,7,8,9,10) + 1 hom-L[c] (11,12,13,14) ->  1 adp[c] (1,2,3,4,5,6,7,8,9,10) + 1 phom[c] (11,12,13,14)
rxn06377:  1 gly[c] (1,2) + 1 h[c]  + 1 lpro[c] (3) ->  1 co2[c] (1) + 1 alpro[c] (2,3)
rxn06493.f:  1 nad[c] (1,2,3,4,5,6,7,8,9,10,11,12,13,14,15,16,17,18,19,20,21) + 1 dhlpro[c] (22) ->  1 nadh[c] (1,2,3,4,5,6,7,8,9,10,11,12,13,14,15,16,17,18,19,20,21) + 1 h[c]  + 1 lpro[c] (22)
rxn06493.b:  1 nadh[c] (1,2,3,4,5,6,7,8,9,10,11,12,13,14,15,16,17,18,19,20,21) + 1 h[c]  + 1 lpro[c] (22) ->  1 nad[c] (1,2,3,4,5,6,7,8,9,10,11,12,13,14,15,16,17,18,19,20,21) + 1 dhlpro[c] (22)
rxn00459.f:  1 2pg[c] (1,2,3) ->  1 h2o[c]  + 1 pep[c] (1,2,3)
rxn00459.b:  1 h2o[c]  + 1 pep[c] (1,2,3) ->  1 2pg[c] (1,2,3)
rxn01106.f:  1 2pg[c] (1,2,3) ->  1 3pg[c] (1,2,3)
rxn01106.b:  1 3pg[c] (1,2,3) ->  1 2pg[c] (1,2,3)
r_phresp:  1 ser-L[c] (1,2,3) + 1 nadph[c] (16,17,18,19,20,21,22,23,24,25,26,27,28,29,30,31,32,33,34,35,36) + 1 glx[c] (4,5) ->  1 GA[c] (1,2,3) + 1 nadp[c] (16,17,18,19,20,21,22,23,24,25,26,27,28,29,30,31,32,33,34,35,36) + 1 gly[c] (4,5)
GAK:  1 GA[c] (1,2,3) + 1 atp[c] (6,7,8,9,10,11,12,13,14,15) -> 2pg[c] (1,2,3) + adp[c] (6,7,8,9,10,11,12,13,14,15)
rxn00272.f:  1 ala-L[c] (1,2,3) + 1 glx[c] (4,5) ->  1 pyr[c] (1,2,3) + 1 gly[c] (4,5)
rxn00272.b:  1 pyr[c] (1,2,3) + 1 gly[c] (4,5) ->  1 ala-L[c] (1,2,3) + 1 glx[c] (4,5)
rxn00325:  1 h2o[c]  + 1 o2[c]  + 1 glx[c] (1,2) ->  1 h2o2[c]  + 1 h[c]  + 1 oxa[c] (1,2)
rxn00333:  1 o2[c]  + 1 glyclt[c] (1,2) ->  1 h2o2[c]  + 1 glx[c] (1,2)
rxn00373:  1 h[c]  + 1 oxa[c] (1,2) ->  1 co2[c] (1) + 1 for[c] (2)
rxn00979:  1 h2o[c]  + 1 nad[c] (1,2,3,4,5,6,7,8,9,10,11,12,13,14,15,16,17,18,19,20,21) + 1 gcald[c] (22,23) ->  1 nadh[c] (1,2,3,4,5,6,7,8,9,10,11,12,13,14,15,16,17,18,19,20,21) + 2 h[c]  + 1 glyclt[c] (22,23)
rxn00980:  1 h2o[c]  + 1 2pglyc[c] (1,2) ->  1 pi[c]  + 1 h[c]  + 1 glyclt[c] (1,2)
rxn02251:  1 o2[ca]  + 1 rb15bp[ca] (1,2,3,4,5) ->  2 h[ca]  + 1 3pg[ca] (3,4,5) + 1 2pglyc[ca] (2,1)
rxn11933:  1 nad[c] (1,2,3,4,5,6,7,8,9,10,11,12,13,14,15,16,17,18,19,20,21) + 1 glyclt[c] (22,23) ->  1 nadh[c] (1,2,3,4,5,6,7,8,9,10,11,12,13,14,15,16,17,18,19,20,21) + 1 glx[c] (22,23) + 1 h[c] 
rxn11978:  1 for[c] (1) + 2 ficytc_6[p]  ->  1 co2[c] (1) + 1 h[c]  + 2 focytc_6[p] 
sersyn:  1 3pg[c] (1,2,3) + 1 nad[c] (16,17,18,19,20,21,22,23,24,25,26,27,28,29,30,31,32,33,34,35,36) + 1 glu-L[c] (4,5,6,7,8) + 1 h2o[c]  ->  1 ser-L[c] (1,2,3) + 1 akg[c] (4,5,6,7,8) + 1 nadh[c] (16,17,18,19,20,21,22,23,24,25,26,27,28,29,30,31,32,33,34,35,36) + 1 h[c]  + 1 pi[c] 
rxn00256:  1 h2o[c]  + 1 accoa[c] (1,2,3,4,5,6,7,8,9,10,11,12,13,14,15,16,17,18,19,20,21,22,23) + 1 oaa[c] (24,25,26,27) ->  1 coa[c] (3,4,5,6,7,8,9,10,11,12,13,14,15,16,17,18,19,20,21,22,23) + 1 h[c]  + 1 cit[c] (1,2,25,26,27,24)
rxn00973.f:  1 cit[c] (1,2,3,4,5,6) ->  1 icit[c] (5,4,3,2,1,6)
rxn00973.b:  1 icit[c] (5,4,3,2,1,6) ->  1 cit[c] (1,2,3,4,5,6)
rxn00691:  1 h2o[c]  + 1 10fthf[c] (1,2,3,4,5,6,7,8,9,10,11,12,13,14,15,16,17,18,19,20) ->  1 for[c] (1) + 1 h[c]  + 1 thf[c] (2,3,4,5,6,7,8,9,10,11,12,13,14,15,16,17,18,19,20)
rxn00907:  1 nadp[c] (1,2,3,4,5,6,7,8,9,10,11,12,13,14,15,16,17,18,19,20,21) + 1 mlthf[c] (22,23,24,25,26,27,28,29,30,31,32,33,34,35,36,37,38,39,40,41) ->  1 nadph[c] (1,2,3,4,5,6,7,8,9,10,11,12,13,14,15,16,17,18,19,20,21) + 1 methf[c] (22,23,24,25,26,27,28,29,30,31,32,33,34,35,36,37,38,39,40,41)
rxn01211:  1 h2o[c]  + 1 methf[c] (1,2,3,4,5,6,7,8,9,10,11,12,13,14,15,16,17,18,19,20) ->  1 h[c]  + 1 10fthf[c] (1,2,3,4,5,6,7,8,9,10,11,12,13,14,15,16,17,18,19,20)
rxn00789:  1 atp[c] (1,2,3,4,5,6,7,8,9,10) + 1 prpp[c] (11,12,13,14,15) ->  1 ppi[c]  + 1 prbatp[c] (11,12,13,14,15,1,2,3,4,5,6,7,8,9,10)
rxn00859:  1 h2o[c]  + 1 nad[c] (1,2,3,4,5,6,7,8,9,10,11,12,13,14,15,16,17,18,19,20,21) + 1 nad[c] (22,23,24,25,26,27,28,29,30,31,32,33,34,35,36,37,38,39,40,41,42) + 1 histd[c] (43,44,45,46,47,48) ->  1 nadh[c] (1,2,3,4,5,6,7,8,9,10,11,12,13,14,15,16,17,18,19,20,21) + 1 nadh[c] (22,23,24,25,26,27,28,29,30,31,32,33,34,35,36,37,38,39,40,41,42) + 3 h[c]  + 1 his-L[c] (43,44,45,46,47,48)
rxn00863:  1 h2o[c]  + 1 nad[c] (1,2,3,4,5,6,7,8,9,10,11,12,13,14,15,16,17,18,19,20,21) + 1 cbs_412[c] (22,23,24,25,26,27) ->  1 nadh[c] (1,2,3,4,5,6,7,8,9,10,11,12,13,14,15,16,17,18,19,20,21) + 2 h[c]  + 1 his-L[c] (22,23,24,25,26,27)
rxn02159:  1 nad[c] (1,2,3,4,5,6,7,8,9,10,11,12,13,14,15,16,17,18,19,20,21) + 1 histd[c] (22,23,24,25,26,27) ->  1 nadh[c] (1,2,3,4,5,6,7,8,9,10,11,12,13,14,15,16,17,18,19,20,21) + 1 h[c]  + 1 cbs_412[c] (22,23,24,25,26,27)
rxn02160:  1 h2o[c]  + 1 hisp[c] (1,2,3,4,5,6) ->  1 pi[c]  + 1 h[c]  + 1 histd[c] (1,2,3,4,5,6)
rxn02320:  1 glu-L[c] (1,2,3,4,5) + 1 imacp[c] (6,7,8,9,10,11) ->  1 akg[c] (1,2,3,4,5) + 1 hisp[c] (6,7,8,9,10,11)
rxn02473:  1 eig3p[c] (1,2,3,4,5,6) ->  1 h2o[c]  + 1 imacp[c] (1,2,3,4,5,6)
rxn02834:  1 h2o[c]  + 1 prbatp[c] (1,2,3,4,5,6,7,8,9,10,11,12,13,14,15) ->  1 ppi[c]  + 1 prbamp[c] (1,2,3,4,5,6,7,8,9,10,11,12,13,14,15)
rxn02835:  1 h2o[c]  + 1 prbamp[c] (1,2,3,4,5,6,7,8,9,10,11,12,13,14,15) ->  1 prfp[c] (1,2,3,4,5,6,7,8,9,10,11,12,13,14,15)
rxn03135:  1 gln-L[c] (1,2,3,4,5) + 1 prlp[c] (6,7,8,9,10,11,12,13,14,15,16,17,18,19,20) ->  1 glu-L[c] (1,2,3,4,5) + 1 h[c]  + 1 eig3p[c] (6,7,8,9,10,20) + 1 aicar[c] (11,12,13,14,15,16,17,18,19)
rxn03175:  1 prfp[c] (1,2,3,4,5,6,7,8,9,10,11,12,13,14,15) ->  1 prlp[c] (1,2,3,4,5,6,7,8,9,10,11,12,13,14,15)
DGaS_160:  1 udpgal[c] (1,2,3,4,5,6,7,8,9,10,11,12,13,14,15) + 1 cpdMG160[c] (16,17,18,19,20,21,22,23,24,25,26,27,28,29,30,31,32,33,34,35,36,37,38,39,40,41,42,43,44,45,46,47,48,49,50,51,52,53,54,55,56) ->  1 udp[c] (1,2,3,4,5,6,7,8,9) + 1 cpdDG160[c] (16,17,18,19,20,21,22,23,24,25,26,27,28,29,30,31,32,33,34,35,36,37,38,39,40,41,42,43,44,45,46,47,48,49,50,51,52,53,54,55,56,10,11,12,13,14,15)
DGaS_161:  1 udpgal[c] (1,2,3,4,5,6,7,8,9,10,11,12,13,14,15) + 1 cpdMG161[c] (16,17,18,19,20,21,22,23,24,25,26,27,28,29,30,31,32,33,34,35,36,37,38,39,40,41,42,43,44,45,46,47,48,49,50,51,52,53,54,55,56) ->  1 udp[c] (1,2,3,4,5,6,7,8,9) + 1 cpdDG161[c] (16,17,18,19,20,21,22,23,24,25,26,27,28,29,30,31,32,33,34,35,36,37,38,39,40,41,42,43,44,45,46,47,48,49,50,51,52,53,54,55,56,10,11,12,13,14,15)
DGaS_180:  1 udpgal[c] (1,2,3,4,5,6,7,8,9,10,11,12,13,14,15) + 1 cpdMG180[c] (16,17,18,19,20,21,22,23,24,25,26,27,28,29,30,31,32,33,34,35,36,37,38,39,40,41,42,43,44,45,46,47,48,49,50,51,52,53,54,55,56,57,58,59,60) ->  1 udp[c] (1,2,3,4,5,6,7,8,9) + 1 cpdDG180[c] (16,17,18,19,20,21,22,23,24,25,26,27,28,29,30,31,32,33,34,35,36,37,38,39,40,41,42,43,44,45,46,47,48,49,50,51,52,53,54,55,56,57,58,59,60,10,11,12,13,14,15)
DGaS_181:  1 udpgal[c] (1,2,3,4,5,6,7,8,9,10,11,12,13,14,15) + 1 mgdg181[c] (16,17,18,19,20,21,22,23,24,25,26,27,28,29,30,31,32,33,34,35,36,37,38,39,40,41,42,43,44,45,46,47,48,49,50,51,52,53,54,55,56,57,58,59,60) ->  1 udp[c] (1,2,3,4,5,6,7,8,9) + 1 dgdg181[c] (16,17,18,19,20,21,22,23,24,25,26,27,28,29,30,31,32,33,34,35,36,37,38,39,40,41,42,43,44,45,46,47,48,49,50,51,52,53,54,55,56,57,58,59,60,10,11,12,13,14,15)
DGaS_182:  1 udpgal[c] (1,2,3,4,5,6,7,8,9,10,11,12,13,14,15) + 1 cpdMG182[c] (16,17,18,19,20,21,22,23,24,25,26,27,28,29,30,31,32,33,34,35,36,37,38,39,40,41,42,43,44,45,46,47,48,49,50,51,52,53,54,55,56,57,58,59,60) ->  1 udp[c] (1,2,3,4,5,6,7,8,9) + 1 cpdDG182[c] (16,17,18,19,20,21,22,23,24,25,26,27,28,29,30,31,32,33,34,35,36,37,38,39,40,41,42,43,44,45,46,47,48,49,50,51,52,53,54,55,56,57,58,59,60,10,11,12,13,14,15)
DGaS_183:  1 udpgal[c] (1,2,3,4,5,6,7,8,9,10,11,12,13,14,15) + 1 cpdMG183[c] (16,17,18,19,20,21,22,23,24,25,26,27,28,29,30,31,32,33,34,35,36,37,38,39,40,41,42,43,44,45,46,47,48,49,50,51,52,53,54,55,56,57,58,59,60) ->  1 udp[c] (1,2,3,4,5,6,7,8,9) + 1 cpdDG183[c] (16,17,18,19,20,21,22,23,24,25,26,27,28,29,30,31,32,33,34,35,36,37,38,39,40,41,42,43,44,45,46,47,48,49,50,51,52,53,54,55,56,57,58,59,60,10,11,12,13,14,15)
DGDG181:  1 udpgal[c] (1,2,3,4,5,6,7,8,9,10,11,12,13,14,15) + 1 cpdMG181[c] (16,17,18,19,20,21,22,23,24,25,26,27,28,29,30,31,32,33,34,35,36,37,38,39,40,41,42,43,44,45,46,47,48,49,50,51,52,53,54,55,56,57,58,59,60) ->  1 udp[c] (16,17,18,19,20,21,22,23,24,25,26,27,28,29,30,31,32,33,34,35,36,37,38,39,40,41,42,43,44,45,46,47,48,49,50,51,52,53,54,55,56,57,58,59,60,10,11,12,13,14,15) + 1 cpdDG181[c] (1,2,3,4,5,6,7,8,9)
DGDG1836912:  1 udpgal[c] (1,2,3,4,5,6,7,8,9,10,11,12,13,14,15) + 1 mgdg183_6_9_12[c] (16,17,18,19,20,21,22,23,24,25,26,27,28,29,30,31,32,33,34,35,36,37,38,39,40,41,42,43,44,45,46,47,48,49,50,51,52,53,54,55,56,57,58,59,60) ->  1 udp[c] (16,17,18,19,20,21,22,23,24,25,26,27,28,29,30,31,32,33,34,35,36,37,38,39,40,41,42,43,44,45,46,47,48,49,50,51,52,53,54,55,56,57,58,59,60,10,11,12,13,14,15) + 1 dgdg183_6_9_12[c] (1,2,3,4,5,6,7,8,9)
DGDG184691215:  1 udpgal[c] (1,2,3,4,5,6,7,8,9,10,11,12,13,14,15) + 1 mgdg184_6_9_12_15[c] (16,17,18,19,20,21,22,23,24,25,26,27,28,29,30,31,32,33,34,35,36,37,38,39,40,41,42,43,44,45,46,47,48,49,50,51,52,53,54,55,56,57,58,59,60) ->  1 udp[c] (16,17,18,19,20,21,22,23,24,25,26,27,28,29,30,31,32,33,34,35,36,37,38,39,40,41,42,43,44,45,46,47,48,49,50,51,52,53,54,55,56,57,58,59,60,10,11,12,13,14,15) + 1 dgdg184_6_9_12_15[c] (1,2,3,4,5,6,7,8,9)
GaT_160:  1 udpgal[c] (1,2,3,4,5,6,7,8,9,10,11,12,13,14,15) + 1 12dgr160[c] (16,17,18,19,20,21,22,23,24,25,26,27,28,29,30,31,32,33,34,35,36,37,38,39,40,41,42,43,44,45,46,47,48,49,50) ->  1 udp[c] (1,2,3,4,5,6,7,8,9) + 1 cpdMG160[c] (16,17,18,19,20,21,22,23,24,25,26,27,28,29,30,31,32,33,34,35,36,37,38,39,40,41,42,43,44,45,46,47,48,49,50,10,11,12,13,14,15)
GaT_161:  1 udpgal[c] (1,2,3,4,5,6,7,8,9,10,11,12,13,14,15) + 1 12dgr161[c] (16,17,18,19,20,21,22,23,24,25,26,27,28,29,30,31,32,33,34,35,36,37,38,39,40,41,42,43,44,45,46,47,48,49,50) ->  1 udp[c] (1,2,3,4,5,6,7,8,9) + 1 cpdMG161[c] (16,17,18,19,20,21,22,23,24,25,26,27,28,29,30,31,32,33,34,35,36,37,38,39,40,41,42,43,44,45,46,47,48,49,50,10,11,12,13,14,15)
GaT_180:  1 udpgal[c] (1,2,3,4,5,6,7,8,9,10,11,12,13,14,15) + 1 12dgr180[c] (16,17,18,19,20,21,22,23,24,25,26,27,28,29,30,31,32,33,34,35,36,37,38,39,40,41,42,43,44,45,46,47,48,49,50,51,52,53,54) ->  1 udp[c] (1,2,3,4,5,6,7,8,9) + 1 cpdMG180[c] (16,17,18,19,20,21,22,23,24,25,26,27,28,29,30,31,32,33,34,35,36,37,38,39,40,41,42,43,44,45,46,47,48,49,50,51,52,53,54,10,11,12,13,14,15)
GaT_181:  1 udpgal[c] (1,2,3,4,5,6,7,8,9,10,11,12,13,14,15) + 1 12dgr181[c] (16,17,18,19,20,21,22,23,24,25,26,27,28,29,30,31,32,33,34,35,36,37,38,39,40,41,42,43,44,45,46,47,48,49,50,51,52,53,54) ->  1 udp[c] (1,2,3,4,5,6,7,8,9) + 1 mgdg181[c] (16,17,18,19,20,21,22,23,24,25,26,27,28,29,30,31,32,33,34,35,36,37,38,39,40,41,42,43,44,45,46,47,48,49,50,51,52,53,54,10,11,12,13,14,15)
GaT_182:  1 cp_DLiGl[c] (16,17,18,19,20,21,22,23,24,25,26,27,28,29,30,31,32,33,34,35,36,37,38,39,40,41,42,43,44,45,46,47,48,49,50,51,52,53,54) + 1 udpgal[c] (1,2,3,4,5,6,7,8,9,10,11,12,13,14,15) ->  1 udp[c] (1,2,3,4,5,6,7,8,9) + 1 cpdMG182[c] (16,17,18,19,20,21,22,23,24,25,26,27,28,29,30,31,32,33,34,35,36,37,38,39,40,41,42,43,44,45,46,47,48,49,50,51,52,53,54,10,11,12,13,14,15)
GaT_183:  1 cp_DaLGl[c] (16,17,18,19,20,21,22,23,24,25,26,27,28,29,30,31,32,33,34,35,36,37,38,39,40,41,42,43,44,45,46,47,48,49,50,51,52,53,54) + 1 udpgal[c] (1,2,3,4,5,6,7,8,9,10,11,12,13,14,15) ->  1 udp[c] (1,2,3,4,5,6,7,8,9) + 1 cpdMG183[c] (16,17,18,19,20,21,22,23,24,25,26,27,28,29,30,31,32,33,34,35,36,37,38,39,40,41,42,43,44,45,46,47,48,49,50,51,52,53,54,10,11,12,13,14,15)
MGDG181:  1 12dgr181_9[c] (16,17,18,19,20,21,22,23,24,25,26,27,28,29,30,31,32,33,34,35,36,37,38,39,40,41,42,43,44,45,46,47,48,49,50,51,52,53,54) + 1 udpgal[c] (1,2,3,4,5,6,7,8,9,10,11,12,13,14,15) ->  1 udp[c] (1,2,3,4,5,6,7,8,9) + 1 cpdMG181[c] (16,17,18,19,20,21,22,23,24,25,26,27,28,29,30,31,32,33,34,35,36,37,38,39,40,41,42,43,44,45,46,47,48,49,50,51,52,53,54,10,11,12,13,14,15)
MGDG1836912:  1 12dgr183_6_9_12[c] (16,17,18,19,20,21,22,23,24,25,26,27,28,29,30,31,32,33,34,35,36,37,38,39,40,41,42,43,44,45,46,47,48,49,50,51,52,53,54) + 1 udpgal[c] (1,2,3,4,5,6,7,8,9,10,11,12,13,14,15) ->  1 udp[c] (1,2,3,4,5,6,7,8,9) + 1 mgdg183_6_9_12[c] (16,17,18,19,20,21,22,23,24,25,26,27,28,29,30,31,32,33,34,35,36,37,38,39,40,41,42,43,44,45,46,47,48,49,50,51,52,53,54,10,11,12,13,14,15)
MGDG184691215:  1 12dgr184_6_9_12_15[c] (16,17,18,19,20,21,22,23,24,25,26,27,28,29,30,31,32,33,34,35,36,37,38,39,40,41,42,43,44,45,46,47,48,49,50,51,52,53,54) + 1 udpgal[c] (1,2,3,4,5,6,7,8,9,10,11,12,13,14,15) ->  1 udp[c] (1,2,3,4,5,6,7,8,9) + 1 mgdg184_6_9_12_15[c] (16,17,18,19,20,21,22,23,24,25,26,27,28,29,30,31,32,33,34,35,36,37,38,39,40,41,42,43,44,45,46,47,48,49,50,51,52,53,54,10,11,12,13,14,15)
P_Phos182:  1 c_DLiG3P[c] (1,2,3,4,5,6,7,8,9,10,11,12,13,14,15,16,17,18,19,20,21,22,23,24,25,26,27,28,29,30,31,32,33,34,35,36,37,38,39) + 1 h2o[c]  + 1 h[c]  ->  1 cp_DLiGl[c] (1,2,3,4,5,6,7,8,9,10,11,12,13,14,15,16,17,18,19,20,21,22,23,24,25,26,27,28,29,30,31,32,33,34,35,36,37,38,39) + 1 pi[c] 
P_Phos183:  1 c_DaLG3P[c] (1,2,3,4,5,6,7,8,9,10,11,12,13,14,15,16,17,18,19,20,21,22,23,24,25,26,27,28,29,30,31,32,33,34,35,36,37,38,39) + 1 h2o[c]  + 1 h[c]  ->  1 cp_DaLGl[c] (1,2,3,4,5,6,7,8,9,10,11,12,13,14,15,16,17,18,19,20,21,22,23,24,25,26,27,28,29,30,31,32,33,34,35,36,37,38,39) + 1 pi[c] 
PAPA181:  1 h2o[c]  + 1 pa181_9[c] (1,2,3,4,5,6,7,8,9,10,11,12,13,14,15,16,17,18,19,20,21,22,23,24,25,26,27,28,29,30,31,32,33,34,35,36,37,38,39) ->  1 12dgr181_9[c] (1,2,3,4,5,6,7,8,9,10,11,12,13,14,15,16,17,18,19,20,21,22,23,24,25,26,27,28,29,30,31,32,33,34,35,36,37,38,39) + 1 pi[c] 
PAPA1836912:  1 h2o[c]  + 1 pa183_6_9_12[c] (1,2,3,4,5,6,7,8,9,10,11,12,13,14,15,16,17,18,19,20,21,22,23,24,25,26,27,28,29,30,31,32,33,34,35,36,37,38,39) ->  1 12dgr183_6_9_12[c] (1,2,3,4,5,6,7,8,9,10,11,12,13,14,15,16,17,18,19,20,21,22,23,24,25,26,27,28,29,30,31,32,33,34,35,36,37,38,39) + 1 pi[c] 
PAPA184691215:  1 h2o[c]  + 1 pa184_6_9_12_15[c] (1,2,3,4,5,6,7,8,9,10,11,12,13,14,15,16,17,18,19,20,21,22,23,24,25,26,27,28,29,30,31,32,33,34,35,36,37,38,39) ->  1 12dgr184_6_9_12_15[c] (1,2,3,4,5,6,7,8,9,10,11,12,13,14,15,16,17,18,19,20,21,22,23,24,25,26,27,28,29,30,31,32,33,34,35,36,37,38,39) + 1 pi[c] 
rxn00612:  1 nadph[c] (1,2,3,4,5,6,7,8,9,10,11,12,13,14,15,16,17,18,19,20,21) + 1 h[c]  + 1 dhap[c] (22,23,24) ->  1 nadp[c] (1,2,3,4,5,6,7,8,9,10,11,12,13,14,15,16,17,18,19,20,21) + 1 glyc3p[c] (22,23,24)
rxn04027:  1 udpg[c] (1,2,3,4,5,6,7,8,9,10,11,12,13,14,15) + 1 so3[c]  ->  1 h2o[c]  + 1 UDP-6-sulfoquinovose[c] (1,2,3,4,5,6,7,8,9,10,11,12,13,14,15)
rxn09065:  1 h2o[c]  + 1 pa160[c] (1,2,3,4,5,6,7,8,9,10,11,12,13,14,15,16,17,18,19,20,21,22,23,24,25,26,27,28,29,30,31,32,33,34,35) ->  1 pi[c]  + 1 h[c]  + 1 12dgr160[c] (1,2,3,4,5,6,7,8,9,10,11,12,13,14,15,16,17,18,19,20,21,22,23,24,25,26,27,28,29,30,31,32,33,34,35)
rxn09066:  1 h2o[c]  + 1 pa161[c] (1,2,3,4,5,6,7,8,9,10,11,12,13,14,15,16,17,18,19,20,21,22,23,24,25,26,27,28,29,30,31,32,33,34,35) ->  1 pi[c]  + 1 h[c]  + 1 12dgr161[c] (1,2,3,4,5,6,7,8,9,10,11,12,13,14,15,16,17,18,19,20,21,22,23,24,25,26,27,28,29,30,31,32,33,34,35)
rxn09067:  1 h2o[c]  + 1 pa180[c] (1,2,3,4,5,6,7,8,9,10,11,12,13,14,15,16,17,18,19,20,21,22,23,24,25,26,27,28,29,30,31,32,33,34,35,36,37,38,39) ->  1 pi[c]  + 1 h[c]  + 1 12dgr180[c] (1,2,3,4,5,6,7,8,9,10,11,12,13,14,15,16,17,18,19,20,21,22,23,24,25,26,27,28,29,30,31,32,33,34,35,36,37,38,39)
rxn09068:  1 h2o[c]  + 1 pa181[c] (1,2,3,4,5,6,7,8,9,10,11,12,13,14,15,16,17,18,19,20,21,22,23,24,25,26,27,28,29,30,31,32,33,34,35,36,37,38,39) ->  1 pi[c]  + 1 h[c]  + 1 12dgr181[c] (1,2,3,4,5,6,7,8,9,10,11,12,13,14,15,16,17,18,19,20,21,22,23,24,25,26,27,28,29,30,31,32,33,34,35,36,37,38,39)
SQD2_181:  1 12dgr181_9[c] (1,2,3,4,5,6,7,8,9,10,11,12,13,14,15,16,17,18,19,20,21,22,23,24,25,26,27,28,29,30,31,32,33,34,35,36,37,38,39) + 1 UDP-6-sulfoquinovose[c] (40,41,42,43,44,45,46,47,48,49,50,51,52,53,54) ->  1 cSQDG181[c] (1,2,3,4,5,6,7,8,9,10,11,12,13,14,15,16,17,18,19,20,21,22,23,24,25,26,27,28,29,30,31,32,33,34,35,36,37,38,39,49,50,51,52,53,54) + 1 udp[c] (40,41,42,43,44,45,46,47,48)
SQD2_183:  1 12dgr183_6_9_12[c] (1,2,3,4,5,6,7,8,9,10,11,12,13,14,15,16,17,18,19,20,21,22,23,24,25,26,27,28,29,30,31,32,33,34,35,36,37,38,39) + 1 UDP-6-sulfoquinovose[c] (40,41,42,43,44,45,46,47,48,49,50,51,52,53,54) ->  1 udp[c] (40,41,42,43,44,45,46,47,48) + 1 sqdg183_6_9_12[c] (1,2,3,4,5,6,7,8,9,10,11,12,13,14,15,16,17,18,19,20,21,22,23,24,25,26,27,28,29,30,31,32,33,34,35,36,37,38,39,49,50,51,52,53,54)
SQD2_184:  1 12dgr184_6_9_12_15[c]  + 1 UDP-6-sulfoquinovose[c]  ->  1 udp[c]  + 1 sqdg184_6_9_12_15[c] 
SQVT_160:  1 UDP-6-sulfoquinovose[c] (36,37,38,39,40,41,42,43,44,45,46,47,48,49,50) + 1 12dgr160[c] (1,2,3,4,5,6,7,8,9,10,11,12,13,14,15,16,17,18,19,20,21,22,23,24,25,26,27,28,29,30,31,32,33,34,35) ->  1 cSQDG160[c] (1,2,3,4,5,6,7,8,9,10,11,12,13,14,15,16,17,18,19,20,21,22,23,24,25,26,27,28,29,30,31,32,33,34,35,45,46,47,48,49,50) + 1 udp[c] (36,37,38,39,40,41,42,43,44)
SQVT_161:  1 UDP-6-sulfoquinovose[c] (36,37,38,39,40,41,42,43,44,45,46,47,48,49,50) + 1 12dgr161[c] (1,2,3,4,5,6,7,8,9,10,11,12,13,14,15,16,17,18,19,20,21,22,23,24,25,26,27,28,29,30,31,32,33,34,35) ->  1 cSQDG161[c] (1,2,3,4,5,6,7,8,9,10,11,12,13,14,15,16,17,18,19,20,21,22,23,24,25,26,27,28,29,30,31,32,33,34,35,45,46,47,48,49,50) + 1 udp[c] (36,37,38,39,40,41,42,43,44)
SQVT_180:  1 UDP-6-sulfoquinovose[c] (40,41,42,43,44,45,46,47,48,49,50,51,52,53,54) + 1 12dgr180[c] (1,2,3,4,5,6,7,8,9,10,11,12,13,14,15,16,17,18,19,20,21,22,23,24,25,26,27,28,29,30,31,32,33,34,35,36,37,38,39) ->  1 cSQDG180[c] (1,2,3,4,5,6,7,8,9,10,11,12,13,14,15,16,17,18,19,20,21,22,23,24,25,26,27,28,29,30,31,32,33,34,35,36,37,38,39,49,50,51,52,53,54) + 1 udp[c] (40,41,42,43,44,45,46,47,48)
SQVT_181:  1 UDP-6-sulfoquinovose[c] (40,41,42,43,44,45,46,47,48,49,50,51,52,53,54) + 1 12dgr181[c] (1,2,3,4,5,6,7,8,9,10,11,12,13,14,15,16,17,18,19,20,21,22,23,24,25,26,27,28,29,30,31,32,33,34,35,36,37,38,39) ->  1 udp[c] (40,41,42,43,44,45,46,47,48) + 1 sqdg181[c] (1,2,3,4,5,6,7,8,9,10,11,12,13,14,15,16,17,18,19,20,21,22,23,24,25,26,27,28,29,30,31,32,33,34,35,36,37,38,39,49,50,51,52,53,54)
SQVT_182:  1 cp_DLiGl[c] (1,2,3,4,5,6,7,8,9,10,11,12,13,14,15,16,17,18,19,20,21,22,23,24,25,26,27,28,29,30,31,32,33,34,35,36,37,38,39) + 1 UDP-6-sulfoquinovose[c] (40,41,42,43,44,45,46,47,48,49,50,51,52,53,54) ->  1 cSQDG182[c] (1,2,3,4,5,6,7,8,9,10,11,12,13,14,15,16,17,18,19,20,21,22,23,24,25,26,27,28,29,30,31,32,33,34,35,36,37,38,39,49,50,51,52,53,54) + 1 udp[c] (40,41,42,43,44,45,46,47,48)
SQVT_183:  1 cp_DaLGl[c] (1,2,3,4,5,6,7,8,9,10,11,12,13,14,15,16,17,18,19,20,21,22,23,24,25,26,27,28,29,30,31,32,33,34,35,36,37,38,39) + 1 UDP-6-sulfoquinovose[c] (40,41,42,43,44,45,46,47,48,49,50,51,52,53,54) ->  1 cSQDG183[c] (1,2,3,4,5,6,7,8,9,10,11,12,13,14,15,16,17,18,19,20,21,22,23,24,25,26,27,28,29,30,31,32,33,34,35,36,37,38,39,49,50,51,52,53,54) + 1 udp[c] (40,41,42,43,44,45,46,47,48)
rxn03130:  1 h2o[c]  + 1 u23ga[c] (1,2,3,4,5,6,7,8,9,10,11,12,13,14,15,16,17,18,19,20,21,22,23,24,25,26,27,28,29,30,31,32,33,34,35,36,37,38,39,40,41,42,43) ->  1 ump[c] (1,2,3,4,5,6,7,8,9) + 1 lipidX[c] (10,11,12,13,14,15,16,17,18,19,20,21,22,23,24,25,26,27,28,29,30,31,32,33,34,35,36,37,38,39,40,41,42,43)
rxn03146:  1 h2o[c]  + 1 u3aga[c] (1,2,3,4,5,6,7,8,9,10,11,12,13,14,15,16,17,18,19,20,21,22,23,24,25,26,27,28,29,30,31) ->  1 ac[c] (30,31) + 1 u3hga[c] (1,2,3,4,5,6,7,8,9,10,11,12,13,14,15,16,17,18,19,20,21,22,23,24,25,26,27,28,29)
rxn03159:  1 u23ga[c] (1,2,3,4,5,6,7,8,9,10,11,12,13,14,15,16,17,18,19,20,21,22,23,24,25,26,27,28,29,30,31,32,33,34,35,36,37,38,39,40,41,42,43) + 1 lipidX[c] (44,45,46,47,48,49,50,51,52,53,54,55,56,57,58,59,60,61,62,63,64,65,66,67,68,69,70,71,72,73,74,75,76,77) ->  1 udp[c] (1,2,3,4,5,6,7,8,9) + 1 lipidA[c] (10,11,12,13,14,15,16,17,18,19,20,21,22,23,24,25,26,27,28,29,30,31,32,33,34,35,36,37,38,39,40,41,42,43,44,45,46,47,48,49,50,51,52,53,54,55,56,57,58,59,60,61,62,63,64,65,66,67,68,69,70,71,72,73,74,75,76,77)
rxn06723:  1 u3hga[c] (26,27,28,29,30,31,32,33,34,35,36,37,38,39,40,41,42,43,44,45,46,47,48,49,50,51,52,53,54) + 1 3htdACP[c] (1,2,3,4,5,6,7,8,9,10,11,12,13,14,15,16,17,18,19,20,21,22,23,24,25) ->  1 h[c]  + 1 u23ga[c] (26,27,28,29,30,31,32,33,34,35,36,37,38,39,40,41,42,43,44,45,46,47,48,1,2,3,4,5,6,7,8,9,10,11,12,13,14,49,50,51,52,53,54) + 1 ACP[c] (15,16,17,18,19,20,21,22,23,24,25)
rxn06729:  1 uacgam[c] (1,2,3,4,5,6,7,8,9,10,11,12,13,14,15,16,17) + 1 3htdACP[c] (18,19,20,21,22,23,24,25,26,27,28,29,30,31,32,33,34,35,36,37,38,39,40,41,42) ->  1 u3aga[c] (1,2,3,4,5,6,7,8,9,18,19,20,21,22,23,24,25,26,27,28,29,30,31,10,11,12,13,14,15,16,17) + 1 ACP[c] (32,33,34,35,36,37,38,39,40,41,42)
rxn00313:  1 h[c]  + 1 26dap-M[c] (1,2,3,4,5,6,7) ->  1 co2[c] (7) + 1 lys-L[c] (1,2,3,4,5,6)
rxn01644:  1 pyr[c] (1,2,3) + 1 aspsa[c] (4,5,6,7) ->  2 h2o[c]  + 1 h[c]  + 1 23dhdp[c] (4,5,6,7,3,2,1)
rxn01973:  1 h2o[c]  + 1 sl26da[c] (1,2,3,4,5,6,7,8,9,10,11) ->  0.5 succ[c] (11,10,9,8) + 0.5 succ[c] (8,9,10,11) + 1 26dap-LL[c] (1,2,3,4,5,6,7)
rxn01974:  1 26dap-LL[c] (1,2,3,4,5,6,7) ->  1 26dap-M[c] (1,2,3,4,5,6,7)
rxn02928:  1 nadh[c] (1,2,3,4,5,6,7,8,9,10,11,12,13,14,15,16,17,18,19,20,21) + 1 h[c]  + 1 23dhdp[c] (22,23,24,25,26,27,28) ->  1 nad[c] (1,2,3,4,5,6,7,8,9,10,11,12,13,14,15,16,17,18,19,20,21) + 1 thdp[c] (22,23,24,25,26,27,28)
rxn02929:  1 nadph[c] (1,2,3,4,5,6,7,8,9,10,11,12,13,14,15,16,17,18,19,20,21) + 1 h[c]  + 1 23dhdp[c] (22,23,24,25,26,27,28) ->  1 nadp[c] (1,2,3,4,5,6,7,8,9,10,11,12,13,14,15,16,17,18,19,20,21) + 1 thdp[c] (22,23,24,25,26,27,28)
rxn03087:  1 glu-L[c] (1,2,3,4,5) + 1 sl2a6o[c] (6,7,8,9,10,11,12,13,14,15,16) ->  1 akg[c] (1,2,3,4,5) + 1 sl26da[c] (6,7,8,9,10,11,12,13,14,15,16)
rxn00337:  1 atp[c] (1,2,3,4,5,6,7,8,9,10) + 1 asp-L[c] (11,12,13,14) + 1 h[c]  ->  1 adp[c] (1,2,3,4,5,6,7,8,9,10) + 1 4pasp[c] (11,12,13,14)
rxn01301:  1 nadh[c] (1,2,3,4,5,6,7,8,9,10,11,12,13,14,15,16,17,18,19,20,21) + 1 h[c]  + 1 aspsa[c] (22,23,24,25) ->  1 nad[c] (1,2,3,4,5,6,7,8,9,10,11,12,13,14,15,16,17,18,19,20,21) + 1 hom-L[c] (22,23,24,25)
rxn01643:  1 nadph[c] (1,2,3,4,5,6,7,8,9,10,11,12,13,14,15,16,17,18,19,20,21) + 1 4pasp[c] (22,23,24,25) ->  1 nadp[c] (1,2,3,4,5,6,7,8,9,10,11,12,13,14,15,16,17,18,19,20,21) + 1 pi[c]  + 1 aspsa[c] (22,23,24,25)
rxn02011:  1 atp[c] (1,2,3,4,5,6,7,8,9,10) + 1 26dap-M[c] (11,12,13,14,15,16,17) + 1 uamag[c] (18,19,20,21,22,23,24,25,26,27,28,29,30,31,32,33,34,35,36,37,38,39,40,41,42,43,44,45) ->  1 adp[c] (1,2,3,4,5,6,7,8,9,10) + 1 pi[c]  + 1 h[c]  + 1 ugmd[c] (18,19,20,21,22,23,24,25,26,27,28,29,30,31,32,33,34,35,36,37,38,39,40,41,42,43,44,45,11,12,13,14,15,16,17)
rxn03164:  1 atp[c] (1,2,3,4,5,6,7,8,9,10) + 1 alaala[c] (11,12,13,14,15,16) + 1 ugmd[c] (17,18,19,20,21,22,23,24,25,26,27,28,29,30,31,32,33,34,35,36,37,38,39,40,41,42,43,44,45,46,47,48,49,50,51) ->  1 adp[c] (1,2,3,4,5,6,7,8,9,10) + 1 pi[c]  + 1 h[c]  + 1 ugmda[c] (17,18,19,20,21,22,23,24,25,26,27,28,29,30,31,32,33,34,35,36,37,38,39,40,41,42,43,44,45,46,47,48,49,50,51,11,12,13,14,15,16)
rxn03031:  1 h2o[c]  + 1 succoa[c] (8,9,10,11,12,13,14,15,16,17,18,19,20,21,22,23,24,25,26,27,28,29,30,31,32) + 1 thdp[c] (1,2,3,4,5,6,7) ->  1 coa[c] (12,13,14,15,16,17,18,19,20,21,22,23,24,25,26,27,28,29,30,31,32) + 1 sl2a6o[c] (1,2,3,4,5,6,7,8,9,10,11)
rxn00126:  1 h2o[c]  + 1 atp[c] (1,2,3,4,5,6,7,8,9,10) + 1 met-L[c] (11,12,13,14,15) ->  1 pi[c]  + 1 ppi[c]  + 1 amet[c] (11,12,13,14,15,1,2,3,4,5,6,7,8,9,10)
rxn00141:  1 h2o[c]  + 1 ahcys[c] (1,2,3,4,5,6,7,8,9,10,11,12,13,14) ->  1 hcys-L[c] (1,2,3,4) + 1 adn[c] (5,6,7,8,9,10,11,12,13,14)
rxn03057:  1 5mdr1p[c] (1,2,3,4,5,6) ->  1 5mdru1p[c] (1,2,3,4,5,6)
rxn00693:  1 hcys-L[c] (1,2,3,4) + 1 5mthf[c] (5,6,7,8,9,10,11,12,13,14,15,16,17,18,19,20,21,22,23,24) ->  1 met-L[c] (1,2,3,4,5) + 1 thf[c] (6,7,8,9,10,11,12,13,14,15,16,17,18,19,20,21,22,23,24)
rxn00127:  1 amet[c] (1,2,3,4,5,6,7,8,9,10,11,12,13,14,15) + 1 h[c]  ->  1 co2[c] (1) + 1 ametam[c] (2,3,4,5,6,7,8,9,10,11,12,13,14,15)
rxn01022:  1 pi[c]  + 1 h[c]  + 1 5mta[c] (1,2,3,4,5,6,7,8,9,10,11) ->  1 ade[c] (7,8,9,10,11) + 1 5mdr1p[c] (1,2,3,4,5,6)
rxn00001:  1 h2o[c]  + 1 ppi[c]  ->  2 pi[c]  + 2 h[c] 
rxn00006:  1 h2o2[c]  + 1 nadh[c]  + 1 h[c]  ->  2 h2o[c]  + 1 nad[c] 
rxn00106:  1 h2o[c]  + 1 pppi[c]  ->  1 pi[c]  + 1 ppi[c] 
ATPm:  1 h2o[c]  + 1 atp[c] (1,2,3,4,5,6,7,8,9,10) ->  1 adp[c] (1,2,3,4,5,6,7,8,9,10) + 1 pi[c]  + 1 h[c] 
rxn00077:  1 atp[c] (1,2,3,4,5,6,7,8,9,10) + 1 nad[c] (11,12,13,14,15,16,17,18,19,20,21,22,23,24,25,26,27,28,29,30,31) ->  1 nadp[c] (11,12,13,14,15,16,17,18,19,20,21,22,23,24,25,26,27,28,29,30,31) + 1 adp[c] (1,2,3,4,5,6,7,8,9,10)
rxn00083:  1 nad[c] (1,2,3,4,5,6,7,8,9,10,11,12,13,14,15,16,17,18,19,20,21) + 1 nadph[c] (22,23,24,25,26,27,28,29,30,31,32,33,34,35,36,37,38,39,40,41,42) ->  1 nadh[c] (1,2,3,4,5,6,7,8,9,10,11,12,13,14,15,16,17,18,19,20,21) + 1 nadp[c] (22,23,24,25,26,27,28,29,30,31,32,33,34,35,36,37,38,39,40,41,42)
rxn00138:  1 atp[c] (1,2,3,4,5,6,7,8,9,10) + 1 nh4[c]  + 1 dnad[c] (11,12,13,14,15,16,17,18,19,20,21,22,23,24,25,26,27,28,29,30,31) ->  1 nad[c] (11,12,13,14,15,16,17,18,19,20,21,22,23,24,25,26,27,28,29,30,31) + 1 ppi[c]  + 1 amp[c] (1,2,3,4,5,6,7,8,9,10)
rxn00190:  1 h2o[c]  + 1 atp[c] (1,2,3,4,5,6,7,8,9,10) + 1 gln-L[c] (11,12,13,14,15) + 1 dnad[c] (16,17,18,19,20,21,22,23,24,25,26,27,28,29,30,31,32,33,34,35,36) ->  1 nad[c] (16,17,18,19,20,21,22,23,24,25,26,27,28,29,30,31,32,33,34,35,36) + 1 ppi[c]  + 1 amp[c] (1,2,3,4,5,6,7,8,9,10) + 1 glu-L[c] (11,12,13,14,15)
rxn00338:  1 o2[c]  + 1 asp-L[c] (1,2,3,4) ->  1 h2o2[c]  + 1 h[c]  + 1 iasp[c] (1,2,3,4)
rxn02155:  1 atp[c] (1,2,3,4,5,6,7,8,9,10) + 1 nicrnt[c] (11,12,13,14,15,16,17,18,19,20,21) ->  1 ppi[c]  + 1 dnad[c] (1,2,3,4,5,6,7,8,9,10,11,12,13,14,15,16,17,18,19,20,21)
rxn02402:  2 h[c]  + 1 prpp[c] (1,2,3,4,5) + 1 quln[c] (6,7,8,9,10,11,12) ->  1 co2[c] (6) + 1 ppi[c]  + 1 nicrnt[c] (1,2,3,4,5,7,8,9,10,11,12)
rxn02988:  1 dhap[c] (1,2,3) + 1 iasp[c] (4,5,6,7) ->  2 h2o[c]  + 1 pi[c]  + 1 h[c]  + 1 quln[c] (4,5,6,7,1,2,3)
rxn00102.f:  1 h[c]  + 1 hco3[c] (1) ->  1 h2o[c]  + 1 co2[c] (1)
rxn00102.b:  1 h2o[c]  + 1 co2[c] (1) ->  1 h[c]  + 1 hco3[c] (1)
rxn00908:  1 nad[c] (1,2,3,4,5,6,7,8,9,10,11,12,13,14,15,16,17,18,19,20,21) + 1 gly[c] (22,23) + 1 thf[c] (24,25,26,27,28,29,30,31,32,33,34,35,36,37,38,39,40,41,42) ->  1 nadh[c] (1,2,3,4,5,6,7,8,9,10,11,12,13,14,15,16,17,18,19,20,21) + 1 co2[c] (22) + 1 nh4[c]  + 1 mlthf[c] (23,24,25,26,27,28,29,30,31,32,33,34,35,36,37,38,39,40,41,42)
rxn05893:  8 h[c]  + 1 no2[c]  + 6 cpfdxr22[c]  ->  2 h2o[c]  + 1 nh4[c]  + 6 cpfdxo22[c] 
rxn05894:  2 h[c]  + 1 no3[c]  + 2 cpfdxr22[c]  ->  1 h2o[c]  + 1 no2[c]  + 2 cpfdxo22[c] 
rxn12822:  1 akg[c] (1,2,3,4,5) + 1 gln-L[c] (6,7,8,9,10) + 2 h[c]  + 2 cpfdxr22[c]  -> 1 glu-L[c] (1,2,3,4,5) + 1 glu-L[c] (6,7,8,9,10) + 2 cpfdxo22[c] 
rxn00416:  1 h2o[c]  + 1 atp[c] (1,2,3,4,5,6,7,8,9,10) + 1 asp-L[c] (11,12,13,14) + 1 gln-L[c] (15,16,17,18,19) ->  1 ppi[c]  + 1 amp[c] (1,2,3,4,5,6,7,8,9,10) + 1 glu-L[c] (15,16,17,18,19) + 1 asn-L[c] (11,12,13,14)
rxn00342:  1 h2o[c]  + 1 asn-L[c] (1,2,3,4) ->  1 nh4[c]  + 1 asp-L[c] (1,2,3,4)
rxn00137:  1 h2o[c]  + 1 pap[c] (1,2,3,4,5,6,7,8,9,10) ->  1 pi[c]  + 1 amp[c] (1,2,3,4,5,6,7,8,9,10) + 1 h[c] 
rxn00442:  1 akg[c] (1,2,3,4,5) + 1 thmpp[c] (6,7,8,9,10,11,12,13,14,15,16,17) + 1 h[c]  ->  1 co2[c] (1) + 1 ssaltpp[c] (2,3,4,5,6,7,8,9,10,11,12,13,14,15,16,17)
rxn02374:  1 glu5sa[c] (1,2,3,4,5) ->  1 h2o[c]  + 1 h[c]  + 1 1pyr5c[c] (1,2,3,4,5)
rxn02898:  1 sbzcoa[c] (1,2,3,4,5,6,7,8,9,10,11,12,13,14,15,16,17,18,19,20,21,22,23,24,25,26,27,28,29,30,31,32) ->  1 coa[c] (12,13,14,15,16,17,18,19,20,21,22,23,24,25,26,27,28,29,30,31,32) + 1 dhna[c] (1,2,3,4,5,6,7,8,9,10,11)
rxn03398:  1 ichor[c] (1,2,3,4,5,6,7,8,9,10) + 1 ssaltpp[c] (11,12,13,14,15,16,17,18,19,20,21,22,23,24,25,26) ->  1 pyr[c] (10,9,8) + 1 thmpp[c] (15,16,17,18,19,20,21,22,23,24,25,26) + 1 2shchc[c] (1,2,3,4,5,6,7,11,12,13,14)
rxn05031:  1 Prephytoene_diphosphate[c] (1,2,3,4,5,6,7,8,9,10,11,12,13,14,15,16,17,18,19,20,21,22,23,24,25,26,27,28,29,30,31,32,33,34,35,36,37,38,39,40) ->  1 ppi[c]  + 1 Phytoene[c] (1,2,3,4,5,6,7,8,9,10,11,12,13,14,15,16,17,18,19,20,21,22,23,24,25,26,27,28,29,30,31,32,33,34,35,36,37,38,39,40)
rxn05937.f:  1 nadp[c] (1,2,3,4,5,6,7,8,9,10,11,12,13,14,15,16,17,18,19,20,21) + 1 h[c]  + 2 cpfdxr22[c]  ->  1 nadph[c] (1,2,3,4,5,6,7,8,9,10,11,12,13,14,15,16,17,18,19,20,21) + 2 cpfdxo22[c] 
rxn05937.b:  1 nadph[c] (1,2,3,4,5,6,7,8,9,10,11,12,13,14,15,16,17,18,19,20,21) + 2 cpfdxo22[c]  ->  1 nadp[c] (1,2,3,4,5,6,7,8,9,10,11,12,13,14,15,16,17,18,19,20,21) + 1 h[c]  + 2 cpfdxr22[c] 
rxn01268:  1 nad[c] (1,2,3,4,5,6,7,8,9,10,11,12,13,14,15,16,17,18,19,20,21) + 1 pphn[c] (22,23,24,25,26,27,28,29,30,31) ->  1 nadh[c] (1,2,3,4,5,6,7,8,9,10,11,12,13,14,15,16,17,18,19,20,21) + 1 co2[c] (31) + 1 34hpp[c] (22,23,24,25,26,27,28,29,30)
rxn06600:  1 thf[c] (1,2,3,4,5,6,7,8,9,10,11,12,13,14,15,16,17,18,19) + 1 alpro[c] (20,21) ->  1 nh4[c]  + 1 mlthf[c] (20,1,2,3,4,5,6,7,8,9,10,11,12,13,14,15,16,17,18,19) + 1 dhlpro[c] (21)
rxn04954:  1 nadh[c] (1,2,3,4,5,6,7,8,9,10,11,12,13,14,15,16,17,18,19,20,21) + 1 h[c]  + 1 mlthf[c] (22,23,24,25,26,27,28,29,30,31,32,33,34,35,36,37,38,39,40,41) ->  1 nad[c] (1,2,3,4,5,6,7,8,9,10,11,12,13,14,15,16,17,18,19,20,21) + 1 5mthf[c] (22,23,24,25,26,27,28,29,30,31,32,33,34,35,36,37,38,39,40,41)
rxn00692.f:  1 h2o[c]  + 1 gly[c] (1,2) + 1 mlthf[c] (3,4,5,6,7,8,9,10,11,12,13,14,15,16,17,18,19,20,21,22) ->  1 ser-L[c] (1,2,3) + 1 thf[c] (4,5,6,7,8,9,10,11,12,13,14,15,16,17,18,19,20,21,22)
rxn00692.b:  1 ser-L[c] (1,2,3) + 1 thf[c] (4,5,6,7,8,9,10,11,12,13,14,15,16,17,18,19,20,21,22) ->  1 h2o[c]  + 1 gly[c] (1,2) + 1 mlthf[c] (3,4,5,6,7,8,9,10,11,12,13,14,15,16,17,18,19,20,21,22)
rxn01520:  1 mlthf[c] (1,2,3,4,5,6,7,8,9,10,11,12,13,14,15,16,17,18,19,20) + 1 dump[c] (21,22,23,24,25,26,27,28,29) ->  1 dtmp[c] (21,22,23,24,25,26,27,28,29,1) + 1 dhf[c] (2,3,4,5,6,7,8,9,10,11,12,13,14,15,16,17,18,19,20)
FTR:  2 h[c]  + 1 trdox[c] (1,2,3,4,5,6) + 2 cpfdxr22[c]  ->  1 trdrd[c] (1,2,3,4,5,6) + 2 cpfdxo22[c] 
ATP_syn_l:  1 adp[c] (1,2,3,4,5,6,7,8,9,10) + 1 adp[c] (11,12,13,14,15,16,17,18,19,20) + 1 adp[c] (21,22,23,24,25,26,27,28,29,30) + 3 pi[c]  + 14 h[l]  ->  3 h2o[c]  + 1 atp[c] (1,2,3,4,5,6,7,8,9,10) + 1 atp[c] (11,12,13,14,15,16,17,18,19,20) + 1 atp[c] (21,22,23,24,25,26,27,28,29,30) + 11 h[c] 
ATP_syn_p:  1 adp[c] (1,2,3,4,5,6,7,8,9,10) + 1 adp[c] (11,12,13,14,15,16,17,18,19,20) + 1 adp[c] (21,22,23,24,25,26,27,28,29,30) + 3 pi[c]  + 14 h[p]  ->  3 h2o[c]  + 1 atp[c] (1,2,3,4,5,6,7,8,9,10) + 1 atp[c] (11,12,13,14,15,16,17,18,19,20) + 1 atp[c] (21,22,23,24,25,26,27,28,29,30) + 11 h[c] 
CBFC2pp:  2 h[c]  + 1 Plastoquinol-9[p] (1,2,3,4,5,6,7,8,9,10,11,12,13,14,15,16,17,18,19,20,21,22,23,24,25,26,27,28,29,30,31,32,33,34,35,36,37,38,39,40,41,42,43,44,45,46,47,48,49,50,51,52,53) + 2 ficytc_6[p]  ->  4 h[p]  + 1 Plastoquinone_A[p] (1,2,3,4,5,6,7,8,9,10,11,12,13,14,15,16,17,18,19,20,21,22,23,24,25,26,27,28,29,30,31,32,33,34,35,36,37,38,39,40,41,42,43,44,45,46,47,48,49,50,51,52,53) + 2 focytc_6[p] 
CBFCpp:  2 h[c]  + 2 Oxidized_plastocyanin[p]  + 1 Plastoquinol-9[p] (1,2,3,4,5,6,7,8,9,10,11,12,13,14,15,16,17,18,19,20,21,22,23,24,25,26,27,28,29,30,31,32,33,34,35,36,37,38,39,40,41,42,43,44,45,46,47,48,49,50,51,52,53) ->  4 h[p]  + 1 Plastoquinone_A[p] (1,2,3,4,5,6,7,8,9,10,11,12,13,14,15,16,17,18,19,20,21,22,23,24,25,26,27,28,29,30,31,32,33,34,35,36,37,38,39,40,41,42,43,44,45,46,47,48,49,50,51,52,53) + 2 Reduced_plastocyanin[p] 
CYO1b2pp_syn:  0.5 o2[p]  + 4 h[c]  + 2 Reduced_plastocyanin[p]  ->  1 h2o[p]  + 2 h[p]  + 2 Oxidized_plastocyanin[p] 
CYO1bpp_syn:  0.5 o2[p]  + 4 h[c]  + 2 focytc_6[p]  ->  1 h2o[p]  + 2 h[p]  + 2 ficytc_6[p] 
CYTBDpp:  0.5 o2[p]  + 1 Plastoquinol-9[p]  ->  1 h2o[p]  + 1 Plastoquinone_A[p] 
NDH1_1p:  1 nadph[c] (1,2,3,4,5,6,7,8,9,10,11,12,13,14,15,16,17,18,19,20,21) + 4 h[c]  + 1 Plastoquinone_A[p] (22,23,24,25,26,27,28,29,30,31,32,33,34,35,36,37,38,39,40,41,42,43,44,45,46,47,48,49,50,51,52,53,54,55,56,57,58,59,60,61,62,63,64,65,66,67,68,69,70,71,72,73,74) ->  1 nadp[c] (1,2,3,4,5,6,7,8,9,10,11,12,13,14,15,16,17,18,19,20,21) + 3 h[p]  + 1 Plastoquinol-9[p] (22,23,24,25,26,27,28,29,30,31,32,33,34,35,36,37,38,39,40,41,42,43,44,45,46,47,48,49,50,51,52,53,54,55,56,57,58,59,60,61,62,63,64,65,66,67,68,69,70,71,72,73,74)
NDH1_1u:  1 nadph[c] (1,2,3,4,5,6,7,8,9,10,11,12,13,14,15,16,17,18,19,20,21) + 4 h[c]  + 1 Plastoquinone_A[l] (22,23,24,25,26,27,28,29,30,31,32,33,34,35,36,37,38,39,40,41,42,43,44,45,46,47,48,49,50,51,52,53,54,55,56,57,58,59,60,61,62,63,64,65,66,67,68,69,70,71,72,73,74) ->  1 nadp[c] (1,2,3,4,5,6,7,8,9,10,11,12,13,14,15,16,17,18,19,20,21) + 3 h[l]  + 1 Plastoquinol-9[l] (22,23,24,25,26,27,28,29,30,31,32,33,34,35,36,37,38,39,40,41,42,43,44,45,46,47,48,49,50,51,52,53,54,55,56,57,58,59,60,61,62,63,64,65,66,67,68,69,70,71,72,73,74)
NDH1_2p:  1 nadh[c] (1,2,3,4,5,6,7,8,9,10,11,12,13,14,15,16,17,18,19,20,21) + 4 h[c]  + 1 Plastoquinone_A[p] (22,23,24,25,26,27,28,29,30,31,32,33,34,35,36,37,38,39,40,41,42,43,44,45,46,47,48,49,50,51,52,53,54,55,56,57,58,59,60,61,62,63,64,65,66,67,68,69,70,71,72,73,74) ->  1 nad[c] (1,2,3,4,5,6,7,8,9,10,11,12,13,14,15,16,17,18,19,20,21) + 3 h[p]  + 1 Plastoquinol-9[p] (22,23,24,25,26,27,28,29,30,31,32,33,34,35,36,37,38,39,40,41,42,43,44,45,46,47,48,49,50,51,52,53,54,55,56,57,58,59,60,61,62,63,64,65,66,67,68,69,70,71,72,73,74)
NDH1_2u:  1 nadh[c] (1,2,3,4,5,6,7,8,9,10,11,12,13,14,15,16,17,18,19,20,21) + 4 h[c]  + 1 Plastoquinone_A[l] (22,23,24,25,26,27,28,29,30,31,32,33,34,35,36,37,38,39,40,41,42,43,44,45,46,47,48,49,50,51,52,53,54,55,56,57,58,59,60,61,62,63,64,65,66,67,68,69,70,71,72,73,74) ->  1 nad[c] (1,2,3,4,5,6,7,8,9,10,11,12,13,14,15,16,17,18,19,20,21) + 3 h[l]  + 1 Plastoquinol-9[l] (22,23,24,25,26,27,28,29,30,31,32,33,34,35,36,37,38,39,40,41,42,43,44,45,46,47,48,49,50,51,52,53,54,55,56,57,58,59,60,61,62,63,64,65,66,67,68,69,70,71,72,73,74)
NDH2_syn:  1 nadh[c] (1,2,3,4,5,6,7,8,9,10,11,12,13,14,15,16,17,18,19,20,21) + 1 h[c]  + 1 Plastoquinone_A[l] (22,23,24,25,26,27,28,29,30,31,32,33,34,35,36,37,38,39,40,41,42,43,44,45,46,47,48,49,50,51,52,53,54,55,56,57,58,59,60,61,62,63,64,65,66,67,68,69,70,71,72,73,74) ->  1 nad[c] (1,2,3,4,5,6,7,8,9,10,11,12,13,14,15,16,17,18,19,20,21) + 1 Plastoquinol-9[l] (22,23,24,25,26,27,28,29,30,31,32,33,34,35,36,37,38,39,40,41,42,43,44,45,46,47,48,49,50,51,52,53,54,55,56,57,58,59,60,61,62,63,64,65,66,67,68,69,70,71,72,73,74)
SUCDu_syn.f:  1 succ[c] (54,55,56,57) + 1 Plastoquinone_A[l] (1,2,3,4,5,6,7,8,9,10,11,12,13,14,15,16,17,18,19,20,21,22,23,24,25,26,27,28,29,30,31,32,33,34,35,36,37,38,39,40,41,42,43,44,45,46,47,48,49,50,51,52,53) ->  0.5 fum[c] (57,56,55,54) + 0.5 fum[c] (54,55,56,57) + 1 Plastoquinol-9[l] (1,2,3,4,5,6,7,8,9,10,11,12,13,14,15,16,17,18,19,20,21,22,23,24,25,26,27,28,29,30,31,32,33,34,35,36,37,38,39,40,41,42,43,44,45,46,47,48,49,50,51,52,53)
SUCDu_syn.b:  1 fum[c] (54,55,56,57) + 1 Plastoquinol-9[l] (1,2,3,4,5,6,7,8,9,10,11,12,13,14,15,16,17,18,19,20,21,22,23,24,25,26,27,28,29,30,31,32,33,34,35,36,37,38,39,40,41,42,43,44,45,46,47,48,49,50,51,52,53) ->  0.5 succ[c] (57,56,55,54) + 0.5 succ[c] (54,55,56,57) + 1 Plastoquinone_A[l] (1,2,3,4,5,6,7,8,9,10,11,12,13,14,15,16,17,18,19,20,21,22,23,24,25,26,27,28,29,30,31,32,33,34,35,36,37,38,39,40,41,42,43,44,45,46,47,48,49,50,51,52,53)
PPNCL:  1 ctp[c] (1,2,3,4,5,6,7,8,9) + 1 cys-L[c] (10,11,12) + 1 4ppan[c] (13,14,15,16,17,18,19,20,21) ->  1 pi[c]  + 1 h[c]  + 1 cdp[c] (1,2,3,4,5,6,7,8,9) + 1 4ppcys[c] (10,11,12,13,14,15,16,17,18,19,20,21)
rxn00100:  1 atp[c] (1,2,3,4,5,6,7,8,9,10) + 1 dpcoa[c] (11,12,13,14,15,16,17,18,19,20,21,22,23,24,25,26,27,28,29,30,31) ->  1 adp[c] (1,2,3,4,5,6,7,8,9,10) + 1 coa[c] (11,12,13,14,15,16,17,18,19,20,21,22,23,24,25,26,27,28,29,30,31)
rxn00912:  1 h2o[c]  + 1 3mob[c] (1,2,3,4,5) + 1 mlthf[c] (6,7,8,9,10,11,12,13,14,15,16,17,18,19,20,21,22,23,24,25) ->  1 thf[c] (7,8,9,10,11,12,13,14,15,16,17,18,19,20,21,22,23,24,25) + 1 2dhp[c] (1,2,3,4,5,6)
rxn01790:  1 nadph[c] (1,2,3,4,5,6,7,8,9,10,11,12,13,14,15,16,17,18,19,20,21) + 1 h[c]  + 1 2dhp[c] (22,23,24,25,26,27) ->  1 nadp[c] (1,2,3,4,5,6,7,8,9,10,11,12,13,14,15,16,17,18,19,20,21) + 1 pant-R[c] (22,23,24,25,26,27)
rxn02175:  1 atp[c] (1,2,3,4,5,6,7,8,9,10) + 1 pan4p[c] (11,12,13,14,15,16,17,18,19,20,21) ->  1 ppi[c]  + 1 dpcoa[c] (11,12,13,14,15,16,17,18,19,20,21,1,2,3,4,5,6,7,8,9,10)
rxn02186:  1 nadph[c] (1,2,3,4,5,6,7,8,9,10,11,12,13,14,15,16,17,18,19,20,21) + 1 h[c]  + 1 alac-S[c] (22,23,24,25,26) ->  1 nadp[c] (1,2,3,4,5,6,7,8,9,10,11,12,13,14,15,16,17,18,19,20,21) + 1 23dhmb[c] (22,23,24,25,26)
rxn02341:  1 h[c]  + 1 4ppcys[c] (1,2,3,4,5,6,7,8,9,10,11,12) ->  1 co2[c] (1) + 1 pan4p[c] (3,2,4,5,6,7,8,9,10,11,12)
rxn12510:  1 atp[c] (1,2,3,4,5,6,7,8,9,10) + 1 pnto-R[c] (11,12,13,14,15,16,17,18,19) ->  1 adp[c] (1,2,3,4,5,6,7,8,9,10) + 1 4ppan[c] (11,12,13,14,15,16,17,18,19)
rxn01791:  1 atp[c] (1,2,3,4,5,6,7,8,9,10) + 1 ala-B[c] (11,12,13) + 1 pant-R[c] (14,15,16,17,18,19) ->  1 ppi[c]  + 1 amp[c] (1,2,3,4,5,6,7,8,9,10) + 1 pnto-R[c] (11,12,13,14,15,16,17,18,19)
rxn00003:  1 pyr[c] (1,2,3) + 1 pyr[c] (4,5,6) + 1 h[c]  ->  1 co2[c] (4) + 1 alac-S[c] (1,2,5,6,3)
rxn00898:  1 23dhmb[c] (1,2,3,4,5) ->  1 h2o[c]  + 1 3mob[c] (1,2,3,4,5)
rxn00903:  1 glu-L[c] (1,2,3,4,5) + 1 3mob[c] (6,7,8,9,10) ->  1 akg[c] (1,2,3,4,5) + 1 val-L[c] (6,7,8,9,10)
rxn01333.f:  1 g3p[c] (1,2,3) + 1 s7p[c] (4,5,6,7,8,9,10) ->  1 f6p[c] (4,5,6,1,2,3) + 1 e4p[c] (7,8,9,10)
rxn01333.b:  1 f6p[c] (4,5,6,1,2,3) + 1 e4p[c] (7,8,9,10) ->  1 g3p[c] (1,2,3) + 1 s7p[c] (4,5,6,7,8,9,10)
rxn01476:  1 h2o[c]  + 1 6pgl[c] (1,2,3,4,5,6) ->  1 h[c]  + 1 6pgc[c] (1,2,3,4,5,6)
rxn00545:  1 atp[c] (1,2,3,4,5,6,7,8,9,10) + 1 f6p[c] (11,12,13,14,15,16) ->  1 adp[c] (1,2,3,4,5,6,7,8,9,10) + 1 fdp[c] (11,12,13,14,15,16)
rxn00604:  1 nadp[c] (1,2,3,4,5,6,7,8,9,10,11,12,13,14,15,16,17,18,19,20,21) + 1 g6p[c] (22,23,24,25,26,27) ->  1 nadph[c] (1,2,3,4,5,6,7,8,9,10,11,12,13,14,15,16,17,18,19,20,21) + 1 h[c]  + 1 6pgl[c] (22,23,24,25,26,27)
rxn00770:  1 atp[c] (1,2,3,4,5,6,7,8,9,10) + 1 r5p[c] (11,12,13,14,15) ->  1 amp[c] (1,2,3,4,5,6,7,8,9,10) + 1 prpp[c] (11,12,13,14,15)
rxn03408:  1 uacgam[c] (1,2,3,4,5,6,7,8,9,10,11,12,13,14,15,16,17) + 1 uagmda[c] (18,19,20,21,22,23,24,25,26,27,28,29,30,31,32,33,34,35,36,37,38,39,40,41,42,43,44,45,46,47,48,49,50,51,52,53,54,55,56,57,58,59,60,61,62,63,64,65,66,67,68,69,70,71,72,73,74,75,76,77,78,79,80,81,82,83,84,85,86,87,88,89,90,91,92,93,94,95,96,97,98,99,100,101,102,103,104) ->  1 udp[c] (1,2,3,4,5,6,7,8,9) + 1 uaagmda[c] (10,11,12,13,14,15,16,17,18,19,20,21,22,23,24,25,26,27,28,29,30,31,32,33,34,35,36,37,38,39,40,41,42,43,44,45,46,47,48,49,50,51,52,53,54,55,56,57,58,59,60,61,62,63,64,65,66,67,68,69,70,71,72,73,74,75,76,77,78,79,80,81,82,83,84,85,86,87,88,89,90,91,92,93,94,95,96,97,98,99,100,101,102,103,104)
rxn03843:  1 ipdp[c] (16,17,18,19,20) + 1 frdp[c] (1,2,3,4,5,6,7,8,9,10,11,12,13,14,15) ->  1 ppi[c]  + 1 tcggrpp[c] (1,2,3,4,5,6,7,8,9,10,11,12,13,14,15,16,17,18,19,20)
rxn03901:  1 h2o[c]  + 1 udcpdp[c] (1,2,3,4,5,6,7,8,9,10,11,12,13,14,15,16,17,18,19,20,21,22,23,24,25,26,27,28,29,30,31,32,33,34,35,36,37,38,39,40,41,42,43,44,45,46,47,48,49,50,51,52,53,54,55) ->  1 pi[c]  + 1 h[c]  + 1 udcpp[c] (1,2,3,4,5,6,7,8,9,10,11,12,13,14,15,16,17,18,19,20,21,22,23,24,25,26,27,28,29,30,31,32,33,34,35,36,37,38,39,40,41,42,43,44,45,46,47,48,49,50,51,52,53,54,55)
rxn03904:  1 udcpp[c] (1,2,3,4,5,6,7,8,9,10,11,12,13,14,15,16,17,18,19,20,21,22,23,24,25,26,27,28,29,30,31,32,33,34,35,36,37,38,39,40,41,42,43,44,45,46,47,48,49,50,51,52,53,54,55) + 1 ugmda[c] (56,57,58,59,60,61,62,63,64,65,66,67,68,69,70,71,72,73,74,75,76,77,78,79,80,81,82,83,84,85,86,87,88,89,90,91,92,93,94,95,96) ->  1 ump[c] (56,57,58,59,60,61,62,63,64) + 1 uagmda[c] (65,66,67,68,69,70,71,72,73,74,75,76,77,78,79,80,81,82,83,84,85,86,87,88,89,90,91,92,93,94,95,96,1,2,3,4,5,6,7,8,9,10,11,12,13,14,15,16,17,18,19,20,21,22,23,24,25,26,27,28,29,30,31,32,33,34,35,36,37,38,39,40,41,42,43,44,45,46,47,48,49,50,51,52,53,54,55)
PPTGF_Syn:  1 peptido_syn[c] (1,2,3,4,5,6,7,8,9,10,11,12,13,14,15,16,17,18,19,20,21,22,23,24,25,26,27,28,29,30,31,32,33,34,35,36,37,38,39,40) ->  1 peptido_syn[p] (1,2,3,4,5,6,7,8,9,10,11,12,13,14,15,16,17,18,19,20,21,22,23,24,25,26,27,28,29,30,31,32,33,34,35,36,37,38,39,40)
PPTGS_Syn:  1 uaagmda[c] (1,2,3,4,5,6,7,8,9,10,11,12,13,14,15,16,17,18,19,20,21,22,23,24,25,26,27,28,29,30,31,32,33,34,35,36,37,38,39,40,41,42,43,44,45,46,47,48,49,50,51,52,53,54,55,56,57,58,59,60,61,62,63,64,65,66,67,68,69,70,71,72,73,74,75,76,77,78,79,80,81,82,83,84,85,86,87,88,89,90,91,92,93,94,95) ->  1 udcpdp[c] (41,42,43,44,45,46,47,48,49,50,51,52,53,54,55,56,57,58,59,60,61,62,63,64,65,66,67,68,69,70,71,72,73,74,75,76,77,78,79,80,81,82,83,84,85,86,87,88,89,90,91,92,93,94,95) + 1 peptido_syn[c] (1,2,3,4,5,6,7,8,9,10,11,12,13,14,15,16,17,18,19,20,21,22,23,24,25,26,27,28,29,30,31,32,33,34,35,36,37,38,39,40)
rxn00474:  1 ser-L[c] (1,2,3) + 1 indole[c] (4,5,6,7,8,9,10,11) ->  1 h2o[c]  + 1 trp-L[c] (1,2,3,4,5,6,7,8,9,10,11)
rxn00726:  1 nh4[c]  + 1 chor[c] (1,2,3,4,5,6,7,8,9,10) ->  1 h2o[c]  + 1 pyr[c] (10,9,8) + 1 h[c]  + 1 anth[c] (1,2,3,4,5,6,7)
rxn00727:  1 gln-L[c] (1,2,3,4,5) + 1 chor[c] (6,7,8,9,10,11,12,13,14,15) ->  1 pyr[c] (15,14,13) + 1 glu-L[c] (1,2,3,4,5) + 1 h[c]  + 1 anth[c] (6,7,8,9,10,11,12)
rxn00791:  1 anth[c] (1,2,3,4,5,6,7) + 1 prpp[c] (8,9,10,11,12) ->  1 ppi[c]  + 1 pran[c] (12,11,10,9,8,1,2,3,4,5,6,7)
rxn01000:  1 h[c]  + 1 pphn[c] (1,2,3,4,5,6,7,8,9,10) ->  1 h2o[c]  + 1 co2[c] (10) + 1 phpyr[c] (1,2,3,4,5,6,7,8,9)
rxn01255:  1 3psme[c] (1,2,3,4,5,6,7,8,9,10) ->  1 pi[c]  + 1 h[c]  + 1 chor[c] (1,2,3,4,5,6,7,8,9,10)
rxn01256:  1 chor[c] (1,2,3,4,5,6,7,8,9,10) ->  1 pphn[c] (10,9,8,2,3,4,5,6,7,1)
rxn01269:  1 nadp[c] (1,2,3,4,5,6,7,8,9,10,11,12,13,14,15,16,17,18,19,20,21) + 1 pphn[c] (22,23,24,25,26,27,28,29,30,31) ->  1 nadph[c] (1,2,3,4,5,6,7,8,9,10,11,12,13,14,15,16,17,18,19,20,21) + 1 co2[c] (31) + 1 34hpp[c] (22,23,24,25,26,27,28,29,30)
rxn01332:  1 h2o[c]  + 1 pep[c] (1,2,3) + 1 e4p[c] (4,5,6,7) ->  1 pi[c]  + 1 h[c]  + 1 2dda7p[c] (1,2,3,4,5,6,7)
rxn01739:  1 atp[c] (1,2,3,4,5,6,7,8,9,10) + 1 skm[c] (11,12,13,14,15,16,17) ->  1 adp[c] (1,2,3,4,5,6,7,8,9,10) + 1 skm5p[c] (11,12,13,14,15,16,17)
rxn01740:  1 nadph[c] (1,2,3,4,5,6,7,8,9,10,11,12,13,14,15,16,17,18,19,20,21) + 1 h[c]  + 1 3dhsk[c] (22,23,24,25,26,27,28) ->  1 nadp[c] (1,2,3,4,5,6,7,8,9,10,11,12,13,14,15,16,17,18,19,20,21) + 1 skm[c] (22,23,24,25,26,27,28)
rxn01964:  1 ser-L[c] (1,2,3) + 1 3ig3p[c] (4,5,6,7,8,9,10,11,12,13,14) ->  1 h2o[c]  + 1 trp-L[c] (1,2,3,7,8,9,10,11,12,13,14) + 1 g3p[c] (6,5,4)
rxn02212:  1 2dda7p[c] (1,2,3,4,5,6,7) ->  1 pi[c]  + 1 h[c]  + 1 3dhq[c] (1,2,3,4,5,6,7)
rxn02213:  1 3dhq[c] (1,2,3,4,5,6,7) ->  1 h2o[c]  + 1 3dhsk[c] (1,2,3,4,5,6,7)
rxn02476:  1 pep[c] (1,2,3) + 1 skm5p[c] (4,5,6,7,8,9,10) ->  1 pi[c]  + 1 h[c]  + 1 3psme[c] (4,5,6,7,8,9,10,3,2,1)
rxn02507:  1 h[c]  + 1 2cpr5p[c] (1,2,3,4,5,6,7,8,9,10,11,12) ->  1 h2o[c]  + 1 co2[c] (6) + 1 3ig3p[c] (1,2,3,4,5,7,8,9,10,11,12)
rxn02508:  1 pran[c] (1,2,3,4,5,6,7,8,9,10,11,12) ->  1 2cpr5p[c] (1,2,3,4,5,6,7,8,9,10,11,12)
rxn00493:  1 glu-L[c] (1,2,3,4,5) + 1 phpyr[c] (6,7,8,9,10,11,12,13,14) ->  1 akg[c] (1,2,3,4,5) + 1 phe-L[c] (6,7,8,9,10,11,12,13,14)
CBFC2:  2 h[c]  + 1 Plastoquinol-9[l] (1,2,3,4,5,6,7,8,9,10,11,12,13,14,15,16,17,18,19,20,21,22,23,24,25,26,27,28,29,30,31,32,33,34,35,36,37,38,39,40,41,42,43,44,45,46,47,48,49,50,51,52,53) + 2 ficytc_6[l]  ->  4 h[l]  + 1 Plastoquinone_A[l] (1,2,3,4,5,6,7,8,9,10,11,12,13,14,15,16,17,18,19,20,21,22,23,24,25,26,27,28,29,30,31,32,33,34,35,36,37,38,39,40,41,42,43,44,45,46,47,48,49,50,51,52,53) + 2 focytc_6[l] 
CBFCu:  2 h[c]  + 2 Oxidized_plastocyanin[l]  + 1 Plastoquinol-9[l] (1,2,3,4,5,6,7,8,9,10,11,12,13,14,15,16,17,18,19,20,21,22,23,24,25,26,27,28,29,30,31,32,33,34,35,36,37,38,39,40,41,42,43,44,45,46,47,48,49,50,51,52,53) ->  4 h[l]  + 1 Plastoquinone_A[l] (1,2,3,4,5,6,7,8,9,10,11,12,13,14,15,16,17,18,19,20,21,22,23,24,25,26,27,28,29,30,31,32,33,34,35,36,37,38,39,40,41,42,43,44,45,46,47,48,49,50,51,52,53) + 2 Reduced_plastocyanin[l] 
CYO1b_syn:  0.5 o2[l]  + 4 h[c]  + 2 focytc_6[l]  ->  1 h2o[l]  + 2 h[l]  + 2 ficytc_6[l] 
CYO1b2_syn:  0.5 o2[l]  + 4 h[c]  + 2 Reduced_plastocyanin[l]  ->  1 h2o[l]  + 2 h[l]  + 2 Oxidized_plastocyanin[l] 
CYTBDu:  0.5 o2[l]  + 1 Plastoquinol-9[l]  ->  1 h2o[l]  + 1 Plastoquinone_A[l] 
FQR:  2 h[c]  + 1 Plastoquinone_A[l] (1,2,3,4,5,6,7,8,9,10,11,12,13,14,15,16,17,18,19,20,21,22,23,24,25,26,27,28,29,30,31,32,33,34,35,36,37,38,39,40,41,42,43,44,45,46,47,48,49,50,51,52,53) + 2 cpfdxr22[c]  ->  1 Plastoquinol-9[l] (1,2,3,4,5,6,7,8,9,10,11,12,13,14,15,16,17,18,19,20,21,22,23,24,25,26,27,28,29,30,31,32,33,34,35,36,37,38,39,40,41,42,43,44,45,46,47,48,49,50,51,52,53) + 2 cpfdxo22[c] 
MEHLER:  1 nadph[c]  + 0.5 o2[c]  + 1 h[c]  ->  1 h2o[c]  + 1 nadp[c] 
PSI:  2 Reduced_plastocyanin[l]  + 2 cpfdxo22[c]  + 2 hvphoton1[c]  ->  2 Oxidized_plastocyanin[l]  + 2 cpfdxr22[c] 
PSI_2:  2 cpfdxo22[c]  + 2 focytc_6[l]  + 2 hvphoton1[c]  ->  2 cpfdxr22[c]  + 2 ficytc_6[l] 
PSII:  1 h2o[l]  + 2 h[c]  + 1 Plastoquinone_A[l]  + 2 hvphoton2[c]  ->  0.5 o2[l]  + 2 h[l]  + 1 Plastoquinol-9[l] 
SUCDpp_syn:  1 succ[c] (54,55,56,57) + 1 Plastoquinone_A[p] (1,2,3,4,5,6,7,8,9,10,11,12,13,14,15,16,17,18,19,20,21,22,23,24,25,26,27,28,29,30,31,32,33,34,35,36,37,38,39,40,41,42,43,44,45,46,47,48,49,50,51,52,53) ->  0.5 fum[c] (57,56,55,54) + 0.5 fum[c] (54,55,56,57) + 1 Plastoquinol-9[p] (1,2,3,4,5,6,7,8,9,10,11,12,13,14,15,16,17,18,19,20,21,22,23,24,25,26,27,28,29,30,31,32,33,34,35,36,37,38,39,40,41,42,43,44,45,46,47,48,49,50,51,52,53)
CYRDAR:  1 nadh[c] (1,2,3,4,5,6,7,8,9,10,11,12,13,14,15,16,17,18,19,20,21) + 1 co2dam[c] (22,23,24,25,26,27,28,29,30,31,32,33,34,35,36,37,38,39,40,41,42,43,44,45,46,47,48,49,50,51,52,53,54,55,56,57,58,59,60,61,62,63,64,65,66) + 1 co2dam[c] (67,68,69,70,71,72,73,74,75,76,77,78,79,80,81,82,83,84,85,86,87,88,89,90,91,92,93,94,95,96,97,98,99,100,101,102,103,104,105,106,107,108,109,110,111) ->  1 nad[c] (1,2,3,4,5,6,7,8,9,10,11,12,13,14,15,16,17,18,19,20,21) + 1 h[c]  + 1 co1dam[c] (22,23,24,25,26,27,28,29,30,31,32,33,34,35,36,37,38,39,40,41,42,43,44,45,46,47,48,49,50,51,52,53,54,55,56,57,58,59,60,61,62,63,64,65,66) + 1 co1dam[c] (67,68,69,70,71,72,73,74,75,76,77,78,79,80,81,82,83,84,85,86,87,88,89,90,91,92,93,94,95,96,97,98,99,100,101,102,103,104,105,106,107,108,109,110,111)
MPOMC2:  1 h2o[c]  + 1 nadp[c] (1,2,3,4,5,6,7,8,9,10,11,12,13,14,15,16,17,18,19,20,21) + 1 Mg-Protoporphyrin_IX_13-monomethyl_ester[c] (22,23,24,25,26,27,28,29,30,31,32,33,34,35,36,37,38,39,40,41,42,43,44,45,46,47,48,49,50,51,52,53,54,55,56) ->  1 nadph[c] (1,2,3,4,5,6,7,8,9,10,11,12,13,14,15,16,17,18,19,20,21) + 1 h[c]  + 1 13_1_-Hydroxy-Mg-protoporphyrin_IX_13-monomethyl_ester[c] (22,23,24,25,26,27,28,29,30,31,32,33,34,35,36,37,38,39,40,41,42,43,44,45,46,47,48,49,50,51,52,53,54,55,56)
MPOMMM2:  1 nadp[c] (1,2,3,4,5,6,7,8,9,10,11,12,13,14,15,16,17,18,19,20,21) + 1 13_1_-Hydroxy-Mg-protoporphyrin_IX_13-monomethyl_ester[c] (22,23,24,25,26,27,28,29,30,31,32,33,34,35,36,37,38,39,40,41,42,43,44,45,46,47,48,49,50,51,52,53,54,55,56) ->  1 nadph[c] (1,2,3,4,5,6,7,8,9,10,11,12,13,14,15,16,17,18,19,20,21) + 1 h[c]  + 1 13_1_-Oxo-Mg-protoporphyrin_IX_13-monomethyl_ester[c] (22,23,24,25,26,27,28,29,30,31,32,33,34,35,36,37,38,39,40,41,42,43,44,45,46,47,48,49,50,51,52,53,54,55,56)
MPOMOR2:  1 nadp[c] (1,2,3,4,5,6,7,8,9,10,11,12,13,14,15,16,17,18,19,20,21) + 1 13_1_-Oxo-Mg-protoporphyrin_IX_13-monomethyl_ester[c] (22,23,24,25,26,27,28,29,30,31,32,33,34,35,36,37,38,39,40,41,42,43,44,45,46,47,48,49,50,51,52,53,54,55,56) ->  1 nadph[c] (1,2,3,4,5,6,7,8,9,10,11,12,13,14,15,16,17,18,19,20,21) + 2 h[c]  + 1 Divinylprotochlorophyllide[c] (22,23,24,25,26,27,28,29,30,31,32,33,34,35,36,37,38,39,40,41,42,43,44,45,46,47,48,49,50,51,52,53,54,55,56)
R05217:  0.5 o2[c]  + 1 pre3a[c] (16,17,18,19,20,21,22,23,24,25,26,27,28,29,30,31,32,33,34,35,36,37,38,39,40,41,42,43,44,45,46,47,48,49,50,51,52,53,54,55,56,57,5) ->  1 pre3b[c] (16,17,18,19,20,21,22,23,24,25,26,27,28,29,30,31,32,33,34,35,36,37,38,39,40,41,42,43,44,45,46,47,48,49,50,51,52,53,54,55,56,57,5)
rxn00029:  1 5aop[c] (1,2,3,4,5) + 1 5aop[c] (6,7,8,9,10) ->  2 h2o[c]  + 1 h[c]  + 1 ppbng[c] (1,2,3,4,5,6,7,8,9,10)
*rxn00060:  1 h2o[c]  + 1 ppbng[c] (1,2,3,4,5,6,7,8,9,10) + 1 ppbng[c] (11,12,13,14,15,16,17,18,19,20) + 1 ppbng[c] (21,22,23,24,25,26,27,28,29,30) + 1 ppbng[c] (31,32,33,34,35,36,37,38,39,40) ->  4 nh4[c]  + 1 hmbil[c] (1,2,3,4,5,6,7,8,9,10,11,12,13,14,15,16,17,18,19,20,21,22,23,24,25,26,27,28,29,30,31,32,33,34,35,36,37,38,39,40)

rxn00060a:	1 h2o[c]  + 1 ppbng[c] (1,2,3,4,5,6,7,8,9,10) -> 4 nh4[c]  + 1 hmbil_a[c] (1,2,3,4,5,6,7,8,9,10)
rxn00060b:	1 hmbil_a[c] (1,2,3,4,5,6,7,8,9,10) + 1 ppbng[c] (11,12,13,14,15,16,17,18,19,20) -> 1 hmbil_b[c] (1,2,3,4,5,6,7,8,9,10,11,12,13,14,15,16,17,18,19,20)
rxn00060c:	1 hmbil_b[c] (1,2,3,4,5,6,7,8,9,10,11,12,13,14,15,16,17,18,19,20) + 1 ppbng[c] (21,22,23,24,25,26,27,28,29,30) -> 1 hmbil_c[c] (1,2,3,4,5,6,7,8,9,10,11,12,13,14,15,16,17,18,19,20,21,22,23,24,25,26,27,28,29,30)
rxn00060d:	1 hmbil_c[c] (1,2,3,4,5,6,7,8,9,10,11,12,13,14,15,16,17,18,19,20,21,22,23,24,25,26,27,28,29,30) + 1 ppbng[c] (31,32,33,34,35,36,37,38,39,40) -> 1 hmbil[c] (1,2,3,4,5,6,7,8,9,10,11,12,13,14,15,16,17,18,19,20,21,22,23,24,25,26,27,28,29,30,31,32,33,34,35,36,37,38,39,40)

rxn00068:  1 nadh[c] (1,2,3,4,5,6,7,8,9,10,11,12,13,14,15,16,17,18,19,20,21) + 2 fe3[c]  ->  1 nad[c] (1,2,3,4,5,6,7,8,9,10,11,12,13,14,15,16,17,18,19,20,21) + 1 h[c]  + 2 fe2[c] 
rxn00224:  1 ppp9[c] (1,2,3,4,5,6,7,8,9,10,11,12,13,14,15,16,17,18,19,20,21,22,23,24,25,26,27,28,29,30,31,32,33,34) + 1 fe2[c]  ->  1 pheme[c] (1,2,3,4,5,6,7,8,9,10,11,12,13,14,15,16,17,18,19,20,21,22,23,24,25,26,27,28,29,30,31,32,33,34) + 2 h[c] 
rxn01629:  1 glu1sa[c] (1,2,3,4,5) ->  1 5aop[c] (5,4,3,2,1)
rxn02264:  1 hmbil[c] (1,2,3,4,5,6,7,8,9,10,11,12,13,14,15,16,17,18,19,20,21,22,23,24,25,26,27,28,29,30,31,32,33,34,35,36,37,38,39,40) ->  1 h2o[c]  + 1 uppg3[c] (1,2,3,4,5,6,7,8,9,10,11,12,13,14,15,16,17,18,19,20,21,22,23,24,25,26,27,28,29,30,31,32,33,34,35,36,37,38,39,40)
rxn02287:  1 amet[c] (1,2,3,4,5,6,7,8,9,10,11,12,13,14,15) + 1 amet[c] (16,17,18,19,20,21,22,23,24,25,26,27,28,29,30) + 1 uppg3[c] (31,32,33,34,35,36,37,38,39,40,41,42,43,44,45,46,47,48,49,50,51,52,53,54,55,56,57,58,59,60,61,62,63,64,65,66,67,68,69,70) ->  1 ahcys[c] (1,2,3,4,6,7,8,9,10,11,12,13,14,15) + 1 ahcys[c] (16,17,18,19,21,22,23,24,25,26,27,28,29,30) + 2 h[c]  + 1 pre2[c] (31,32,33,34,35,36,37,38,39,40,41,42,43,44,45,46,47,48,49,50,51,52,53,54,55,56,57,58,59,60,61,62,63,64,65,66,67,68,69,70,5,20)
rxn02288:  4 h[c]  + 1 uppg3[c] (1,2,3,4,5,6,7,8,9,10,11,12,13,14,15,16,17,18,19,20,21,22,23,24,25,26,27,28,29,30,31,32,33,34,35,36,37,38,39,40) ->  1 co2[c] (1) + 1 co2[c] (11) + 1 co2[c] (21) + 1 co2[c] (31) + 1 cpppg3[c] (2,3,4,5,6,7,8,9,10,12,13,14,15,16,17,18,19,20,22,23,24,25,26,27,28,29,30,32,33,34,35,36,37,38,39,40)
rxn02303:  1 o2[c]  + 2 h[c]  + 1 cpppg3[c] (1,2,3,4,5,6,7,8,9,10,11,12,13,14,15,16,17,18,19,20,21,22,23,24,25,26,27,28,29,30,31,32,33,34,35,36) ->  2 h2o[c]  + 1 co2[c] (5) + 1 co2[c] (14) + 1 pppg9[c] (1,2,3,4,6,7,8,9,10,11,12,13,15,16,17,18,19,20,21,22,23,24,25,26,27,28,29,30,31,32,33,34,35,36)
rxn02733:  1 h2o[c]  + 1 atp[c] (1,2,3,4,5,6,7,8,9,10) + 1 mg2[c]  + 1 ppp9[c] (11,12,13,14,15,16,17,18,19,20,21,22,23,24,25,26,27,28,29,30,31,32,33,34,35,36,37,38,39,40,41,42,43,44) ->  1 adp[c] (1,2,3,4,5,6,7,8,9,10) + 1 pi[c]  + 3 h[c]  + 1 mppp9[c] (11,12,13,14,15,16,17,18,19,20,21,22,23,24,25,26,27,28,29,30,31,32,33,34,35,36,37,38,39,40,41,42,43,44)
rxn02775:  1 amet[c] (1,2,3,4,5,6,7,8,9,10,11,12,13,14,15) + 1 h[c]  + 1 pre2[c] (16,17,18,19,20,21,22,23,24,25,26,27,28,29,30,31,32,33,34,35,36,37,38,39,40,41,42,43,44,45,46,47,48,49,50,51,52,53,54,55,56,57) ->  1 ahcys[c] (1,2,3,4,6,7,8,9,10,11,12,13,14,15) + 1 pre3a[c] (16,17,18,19,20,21,22,23,24,25,26,27,28,29,30,31,32,33,34,35,36,37,38,39,40,41,42,43,44,45,46,47,48,49,50,51,52,53,54,55,56,57,5)
rxn02959:  1 amet[c] (1,2,3,4,5,6,7,8,9,10,11,12,13,14,15) + 1 mppp9[c] (16,17,18,19,20,21,22,23,24,25,26,27,28,29,30,31,32,33,34,35,36,37,38,39,40,41,42,43,44,45,46,47,48,49) ->  1 ahcys[c] (1,2,3,4,6,7,8,9,10,11,12,13,14,15) + 1 Mg-Protoporphyrin_IX_13-monomethyl_ester[c] (16,17,18,19,20,21,22,23,24,25,26,27,28,29,30,31,32,33,34,35,36,37,38,39,40,41,42,43,44,45,46,47,48,49,5)
rxn03491:  1 amet[c] (1,2,3,4,5,6,7,8,9,10,11,12,13,14,15) + 1 amet[c] (16,17,18,19,20,21,22,23,24,25,26,27,28,29,30) + 1 pre6b[c] (31,32,33,34,35,36,37,38,39,40,41,42,43,44,45,46,47,48,49,50,51,52,53,54,55,56,57,58,59,60,61,62,63,64,65,66,67,68,69,70,71,72,73,74) ->  1 co2[c] (31) + 1 ahcys[c] (1,2,3,4,6,7,8,9,10,11,12,13,14,15) + 1 ahcys[c] (16,17,18,19,21,22,23,24,25,26,27,28,29,30) + 2 h[c]  + 1 pre8[c] (32,33,34,35,36,37,38,39,40,41,42,43,44,45,46,47,48,49,50,51,52,53,54,55,56,57,58,59,60,61,62,63,64,65,66,67,68,69,70,71,72,73,74,5,20)
rxn03492:  1 nadph[c] (1,2,3,4,5,6,7,8,9,10,11,12,13,14,15,16,17,18,19,20,21) + 1 h[c]  + 1 pre6a[c] (22,23,24,25,26,27,28,29,30,31,32,33,34,35,36,37,38,39,40,41,42,43,44,45,46,47,48,49,50,51,52,53,54,55,56,57,58,59,60,61,62,63,64,65) ->  1 nadp[c] (1,2,3,4,5,6,7,8,9,10,11,12,13,14,15,16,17,18,19,20,21) + 1 pre6b[c] (22,23,24,25,26,27,28,29,30,31,32,33,34,35,36,37,38,39,40,41,42,43,44,45,46,47,48,49,50,51,52,53,54,55,56,57,58,59,60,61,62,63,64,65)
rxn03512:  1 h[c]  + 1 pre8[c] (1,2,3,4,5,6,7,8,9,10,11,12,13,14,15,16,17,18,19,20,21,22,23,24,25,26,27,28,29,30,31,32,33,34,35,36,37,38,39,40,41,42,43,44,45) ->  1 hgbyr[c] (1,2,3,4,5,6,7,8,9,10,11,12,13,14,15,16,17,18,19,20,21,22,23,24,25,26,27,28,29,30,31,32,33,34,35,36,37,38,39,40,41,42,43,44,45)
rxn03513:  1 amet[c] (1,2,3,4,5,6,7,8,9,10,11,12,13,14,15) + 1 pre3b[c] (16,17,18,19,20,21,22,23,24,25,26,27,28,29,30,31,32,33,34,35,36,37,38,39,40,41,42,43,44,45,46,47,48,49,50,51,52,53,54,55,56,57,58) ->  1 ahcys[c] (1,2,3,4,6,7,8,9,10,11,12,13,14,15) + 2 h[c]  + 1 pre4[c] (16,17,18,19,20,21,22,23,24,25,26,27,28,29,30,31,32,33,34,35,36,37,38,39,40,41,42,43,44,45,46,47,48,49,50,51,52,53,54,55,56,57,58,5)
rxn03514:  1 amet[c] (1,2,3,4,5,6,7,8,9,10,11,12,13,14,15) + 1 pre4[c] (16,17,18,19,20,21,22,23,24,25,26,27,28,29,30,31,32,33,34,35,36,37,38,39,40,41,42,43,44,45,46,47,48,49,50,51,52,53,54,55,56,57,58,59) ->  1 ahcys[c] (1,2,3,4,6,7,8,9,10,11,12,13,14,15) + 1 h[c]  + 1 pre5[c] (16,17,18,19,20,21,22,23,24,25,26,27,28,29,30,31,32,33,34,35,36,37,38,39,40,41,42,43,44,45,46,47,48,49,50,51,52,53,54,55,56,57,58,59,5)
rxn03535:  1 atp[c] (1,2,3,4,5,6,7,8,9,10) + 1 co1dam[c] (11,12,13,14,15,16,17,18,19,20,21,22,23,24,25,26,27,28,29,30,31,32,33,34,35,36,37,38,39,40,41,42,43,44,45,46,47,48,49,50,51,52,53,54,55) ->  1 pppi[c]  + 1 adcobdam[c] (1,2,3,4,5,6,7,8,9,10,11,12,13,14,15,16,17,18,19,20,21,22,23,24,25,26,27,28,29,30,31,32,33,34,35,36,37,38,39,40,41,42,43,44,45,46,47,48,49,50,51,52,53,54,55)
rxn03537:  1 gtp[c] (1,2,3,4,5,6,7,8,9,10) + 1 h[c]  + 1 adocbip[c] (11,12,13,14,15,16,17,18,19,20,21,22,23,24,25,26,27,28,29,30,31,32,33,34,35,36,37,38,39,40,41,42,43,44,45,46,47,48,49,50,51,52,53,54,55,56,57,58,59,60,61,62,63,64,65,66,67,68) ->  1 ppi[c]  + 1 agdpcbi[c] (1,2,3,4,5,6,7,8,9,10,11,12,13,14,15,16,17,18,19,20,21,22,23,24,25,26,27,28,29,30,31,32,33,34,35,36,37,38,39,40,41,42,43,44,45,46,47,48,49,50,51,52,53,54,55,56,57,58,59,60,61,62,63,64,65,66,67,68)
rxn03538:  1 rdmbzi[c] (69,70,71,72,73,74,75,76,77,78,79,80,81,82) + 1 agdpcbi[c] (1,2,3,4,5,6,7,8,9,10,11,12,13,14,15,16,17,18,19,20,21,22,23,24,25,26,27,28,29,30,31,32,33,34,35,36,37,38,39,40,41,42,43,44,45,46,47,48,49,50,51,52,53,54,55,56,57,58,59,60,61,62,63,64,65,66,67,68) ->  1 gmp[c] (1,2,3,4,5,6,7,8,9,10) + 1 adocbl[c] (11,12,13,14,15,16,17,18,19,20,21,22,23,24,25,26,27,28,29,30,31,32,33,34,35,36,37,38,39,40,41,42,43,44,45,46,47,48,49,50,51,52,53,54,55,56,57,58,59,60,61,62,63,64,65,66,67,68,69,70,71,72,73,74,75,76,77,78,79,80,81,82)
rxn03540:  4 h2o[c]  + 4 atp[c] (31,32,33,34,35,36,37,38,39,40) + 4 gln-L[c] (56,57,58,59,60) + 1 adcobdam[c] (61,62,63,64,65,66,67,68,69,70,71,72,73,74,75,76,77,78,79,80,81,82,83,84,85,86,87,88,89,90,91,92,93,94,95,96,97,98,99,100,101,102,103,104,105,106,107,108,109,110,111,112,113,114,115) ->  4 adp[c] (31,32,33,34,35,36,37,38,39,40) + 4 pi[c]  + 4 glu-L[c] (56,57,58,59,60) + 4 h[c]  + 1 adcobhex[c] (61,62,63,64,65,66,67,68,69,70,71,72,73,74,75,76,77,78,79,80,81,82,83,84,85,86,87,88,89,90,91,92,93,94,95,96,97,98,99,100,101,102,103,104,105,106,107,108,109,110,111,112,113,114,115)
rxn03542_mod:  1 h2o[c]  + 1 atp[c] (1,2,3,4,5,6,7,8,9,10) + 1 cobalt2[c]  + 1 hgbam[c] (11,12,13,14,15,16,17,18,19,20,21,22,23,24,25,26,27,28,29,30,31,32,33,34,35,36,37,38,39,40,41,42,43,44,45,46,47,48,49,50,51,52,53,54,55) ->  1 adp[c] (1,2,3,4,5,6,7,8,9,10) + 1 pi[c]  + 2 h[c]  + 1 co2dam[c] (11,12,13,14,15,16,17,18,19,20,21,22,23,24,25,26,27,28,29,30,31,32,33,34,35,36,37,38,39,40,41,42,43,44,45,46,47,48,49,50,51,52,53,54,55)
rxn04049:  1 h2o[c]  + 1 amet[c] (1,2,3,4,5,6,7,8,9,10,11,12,13,14,15) + 1 pre5[c] (16,17,18,19,20,21,22,23,24,25,26,27,28,29,30,31,32,33,34,35,36,37,38,39,40,41,42,43,44,45,46,47,48,49,50,51,52,53,54,55,56,57,58,59,60) ->  1 ahcys[c] (1,2,3,4,6,7,8,9,10,11,12,13,14,15) + 1 ac[c] (55,56) + 2 h[c]  + 1 pre6a[c] (16,17,18,19,20,21,22,23,24,25,26,27,28,29,30,31,32,33,34,35,36,37,38,39,40,41,42,43,44,45,46,47,48,49,50,51,52,53,54,57,58,59,60,5)
rxn04152:  1 nadph[c]  + 1 o2[c]  + 1 h[c]  + 1 Mg-Protoporphyrin_IX_13-monomethyl_ester[c]  ->  1 h2o[c]  + 1 nadp[c]  + 1 13_1_-Hydroxy-Mg-protoporphyrin_IX_13-monomethyl_ester[c] 
rxn04152_an:  1 nadph[c] (1,2,3,4,5,6,7,8,9,10,11,12,13,14,15,16,17,18,19,20,21) + 1 o2[c]  + 1 h[c]  + 1 Mg-Protoporphyrin_IX_13-monomethyl_ester[c] (22,23,24,25,26,27,28,29,30,31,32,33,34,35,36,37,38,39,40,41,42,43,44,45,46,47,48,49,50,51,52,53,54,55,56) ->  1 h2o[c]  + 1 nadp[c] (1,2,3,4,5,6,7,8,9,10,11,12,13,14,15,16,17,18,19,20,21) + 1 13_1_-Hydroxy-Mg-protoporphyrin_IX_13-monomethyl_ester[c] (22,23,24,25,26,27,28,29,30,31,32,33,34,35,36,37,38,39,40,41,42,43,44,45,46,47,48,49,50,51,52,53,54,55,56)
rxn04153:  1 nadph[c] (1,2,3,4,5,6,7,8,9,10,11,12,13,14,15,16,17,18,19,20,21) + 1 o2[c]  + 1 h[c]  + 1 13_1_-Hydroxy-Mg-protoporphyrin_IX_13-monomethyl_ester[c] (22,23,24,25,26,27,28,29,30,31,32,33,34,35,36,37,38,39,40,41,42,43,44,45,46,47,48,49,50,51,52,53,54,55,56) ->  2 h2o[c]  + 1 nadp[c] (1,2,3,4,5,6,7,8,9,10,11,12,13,14,15,16,17,18,19,20,21) + 1 13_1_-Oxo-Mg-protoporphyrin_IX_13-monomethyl_ester[c] (22,23,24,25,26,27,28,29,30,31,32,33,34,35,36,37,38,39,40,41,42,43,44,45,46,47,48,49,50,51,52,53,54,55,56)
rxn04153_an:  1 nadph[c] (1,2,3,4,5,6,7,8,9,10,11,12,13,14,15,16,17,18,19,20,21) + 1 o2[c]  + 1 h[c]  + 1 13_1_-Hydroxy-Mg-protoporphyrin_IX_13-monomethyl_ester[c] (22,23,24,25,26,27,28,29,30,31,32,33,34,35,36,37,38,39,40,41,42,43,44,45,46,47,48,49,50,51,52,53,54,55,56) ->  2 h2o[c]  + 1 nadp[c] (1,2,3,4,5,6,7,8,9,10,11,12,13,14,15,16,17,18,19,20,21) + 1 13_1_-Oxo-Mg-protoporphyrin_IX_13-monomethyl_ester[c] (22,23,24,25,26,27,28,29,30,31,32,33,34,35,36,37,38,39,40,41,42,43,44,45,46,47,48,49,50,51,52,53,54,55,56)
rxn04154:  1 nadph[c] (1,2,3,4,5,6,7,8,9,10,11,12,13,14,15,16,17,18,19,20,21) + 1 o2[c]  + 1 13_1_-Oxo-Mg-protoporphyrin_IX_13-monomethyl_ester[c] (22,23,24,25,26,27,28,29,30,31,32,33,34,35,36,37,38,39,40,41,42,43,44,45,46,47,48,49,50,51,52,53,54,55,56) ->  2 h2o[c]  + 1 nadp[c] (1,2,3,4,5,6,7,8,9,10,11,12,13,14,15,16,17,18,19,20,21) + 1 Divinylprotochlorophyllide[c] (22,23,24,25,26,27,28,29,30,31,32,33,34,35,36,37,38,39,40,41,42,43,44,45,46,47,48,49,50,51,52,53,54,55,56)
rxn04154_an:  1 nadph[c] (1,2,3,4,5,6,7,8,9,10,11,12,13,14,15,16,17,18,19,20,21) + 1 o2[c]  + 1 13_1_-Oxo-Mg-protoporphyrin_IX_13-monomethyl_ester[c] (22,23,24,25,26,27,28,29,30,31,32,33,34,35,36,37,38,39,40,41,42,43,44,45,46,47,48,49,50,51,52,53,54,55,56) ->  2 h2o[c]  + 1 nadp[c] (1,2,3,4,5,6,7,8,9,10,11,12,13,14,15,16,17,18,19,20,21) + 1 Divinylprotochlorophyllide[c] (22,23,24,25,26,27,28,29,30,31,32,33,34,35,36,37,38,39,40,41,42,43,44,45,46,47,48,49,50,51,52,53,54,55,56)
rxn04159:  1 nadph[c] (1,2,3,4,5,6,7,8,9,10,11,12,13,14,15,16,17,18,19,20,21) + 1 h[c]  + 1 Divinyl_chlorophyllide_a[c] (22,23,24,25,26,27,28,29,30,31,32,33,34,35,36,37,38,39,40,41,42,43,44,45,46,47,48,49,50,51,52,53,54,55,56) ->  1 nadp[c] (1,2,3,4,5,6,7,8,9,10,11,12,13,14,15,16,17,18,19,20,21) + 1 Chlorophyllide[c] (22,23,24,25,26,27,28,29,30,31,32,33,34,35,36,37,38,39,40,41,42,43,44,45,46,47,48,49,50,51,52,53,54,55,56)
rxn04161:  1 Chlorophyllide[c] (1,2,3,4,5,6,7,8,9,10,11,12,13,14,15,16,17,18,19,20,21,22,23,24,25,26,27,28,29,30,31,32,33,34,35) + 1 Phytyl_diphosphate[c] (36,37,38,39,40,41,42,43,44,45,46,47,48,49,50,51,52,53,54,55) ->  1 ppi[c]  + 1 Chlorophyll_a[c] (1,2,3,4,5,6,7,8,9,10,11,12,13,14,15,16,17,18,19,20,21,22,23,24,25,26,27,28,29,30,31,32,33,34,35,36,37,38,39,40,41,42,43,44,45,46,47,48,49,50,51,52,53,54,55)
rxn04162:  1 nadph[c] (1,2,3,4,5,6,7,8,9,10,11,12,13,14,15,16,17,18,19,20,21) + 2 h[c]  + 1 Divinylprotochlorophyllide[c] (22,23,24,25,26,27,28,29,30,31,32,33,34,35,36,37,38,39,40,41,42,43,44,45,46,47,48,49,50,51,52,53,54,55,56) ->  1 nadp[c] (1,2,3,4,5,6,7,8,9,10,11,12,13,14,15,16,17,18,19,20,21) + 1 Divinyl_chlorophyllide_a[c] (22,23,24,25,26,27,28,29,30,31,32,33,34,35,36,37,38,39,40,41,42,43,44,45,46,47,48,49,50,51,52,53,54,55,56)
rxn04384:  1 atp[c] (1,2,3,4,5,6,7,8,9,10) + 1 applp[c] (11,12,13) + 1 adcobhex[c] (14,15,16,17,18,19,20,21,22,23,24,25,26,27,28,29,30,31,32,33,34,35,36,37,38,39,40,41,42,43,44,45,46,47,48,49,50,51,52,53,54,55,56,57,58,59,60,61,62,63,64,65,66,67,68) ->  1 adp[c] (1,2,3,4,5,6,7,8,9,10) + 1 pi[c]  + 2 h[c]  + 1 adocbip[c] (11,12,13,14,15,16,17,18,19,20,21,22,23,24,25,26,27,28,29,30,31,32,33,34,35,36,37,38,39,40,41,42,43,44,45,46,47,48,49,50,51,52,53,54,55,56,57,58,59,60,61,62,63,64,65,66,67,68)
rxn05005:  1 amet[c] (1,2,3,4,5,6,7,8,9,10,11,12,13,14,15) + 1 uppg3[c] (16,17,18,19,20,21,22,23,24,25,26,27,28,29,30,31,32,33,34,35,36,37,38,39,40,41,42,43,44,45,46,47,48,49,50,51,52,53,54,55) ->  1 ahcys[c] (1,2,3,4,6,7,8,9,10,11,12,13,14,15) + 1 h[c]  + 1 Precorrin_1[c] (16,17,18,19,20,21,22,23,24,25,26,27,28,29,30,31,32,33,34,35,36,37,38,39,40,41,42,43,44,45,46,47,48,49,50,51,52,53,54,55,5)
rxn05006:  1 amet[c] (1,2,3,4,5,6,7,8,9,10,11,12,13,14,15) + 1 Precorrin_1[c] (16,17,18,19,20,21,22,23,24,25,26,27,28,29,30,31,32,33,34,35,36,37,38,39,40,41,42,43,44,45,46,47,48,49,50,51,52,53,54,55,56) ->  1 ahcys[c] (1,2,3,4,6,7,8,9,10,11,12,13,14,15) + 1 h[c]  + 1 pre2[c] (16,17,18,19,20,21,22,23,24,25,26,27,28,29,30,31,32,33,34,35,36,37,38,39,40,41,42,43,44,45,46,47,48,49,50,51,52,53,54,55,56,5)
rxn06591:  1 nadph[c] (1,2,3,4,5,6,7,8,9,10,11,12,13,14,15,16,17,18,19,20,21) + 1 h[c]  + 1 glutrna[c] (22,23,24,25,26,27,28,29,30,31,32,33,34,35,36) ->  1 nadp[c] (1,2,3,4,5,6,7,8,9,10,11,12,13,14,15,16,17,18,19,20,21) + 1 glu1sa[c] (22,23,24,25,26) + 1 trnaglu[c] (27,28,29,30,31,32,33,34,35,36)
rxn06887:  2 h2o[c]  + 1 atp[c] (1,2,3,4,5,6,7,8,9,10) + 1 atp[c] (11,12,13,14,15,16,17,18,19,20) + 1 gln-L[c] (21,22,23,24,25) + 1 gln-L[c] (26,27,28,29,30) + 1 hgbyr[c] (31,32,33,34,35,36,37,38,39,40,41,42,43,44,45,46,47,48,49,50,51,52,53,54,55,56,57,58,59,60,61,62,63,64,65,66,67,68,69,70,71,72,73,74,75) ->  1 adp[c] (1,2,3,4,5,6,7,8,9,10) + 1 adp[c] (11,12,13,14,15,16,17,18,19,20) + 2 pi[c]  + 1 glu-L[c] (21,22,23,24,25) + 1 glu-L[c] (26,27,28,29,30) + 2 h[c]  + 1 hgbam[c] (31,32,33,34,35,36,37,38,39,40,41,42,43,44,45,46,47,48,49,50,51,52,53,54,55,56,57,58,59,60,61,62,63,64,65,66,67,68,69,70,71,72,73,74,75)
rxn08707:  1 h2o[c]  + 1 pheme[c] (1,2,3,4,5,6,7,8,9,10,11,12,13,14,15,16,17,18,19,20,21,22,23,24,25,26,27,28,29,30,31,32,33,34) + 1 frdp[c] (35,36,37,38,39,40,41,42,43,44,45,46,47,48,49) ->  1 ppi[c]  + 1 hemeO[c] (1,2,3,4,5,6,7,8,9,10,11,12,13,14,15,16,17,18,19,20,21,22,23,24,25,26,27,28,29,30,31,32,33,34,35,36,37,38,39,40,41,42,43,44,45,46,47,48,49)
rxn09179:  1.5 o2[c]  + 1 pppg9[c] (1,2,3,4,5,6,7,8,9,10,11,12,13,14,15,16,17,18,19,20,21,22,23,24,25,26,27,28,29,30,31,32,33,34) ->  3 h2o[c]  + 1 ppp9[c] (1,2,3,4,5,6,7,8,9,10,11,12,13,14,15,16,17,18,19,20,21,22,23,24,25,26,27,28,29,30,31,32,33,34)
rxn12825:  1 h2o[c]  + 1 hemeO[c] (1,2,3,4,5,6,7,8,9,10,11,12,13,14,15,16,17,18,19,20,21,22,23,24,25,26,27,28,29,30,31,32,33,34,35,36,37,38,39,40,41,42,43,44,45,46,47,48,49) ->  4 h[c]  + 1 hemeA[c] (1,2,3,4,5,6,7,8,9,10,11,12,13,14,15,16,17,18,19,20,21,22,23,24,25,26,27,28,29,30,31,32,33,34,35,36,37,38,39,40,41,42,43,44,45,46,47,48,49)
THRPD:  1 h[c]  + 1 thrp[c] (1,2,3,4) ->  1 co2[c] (1) + 1 applp[c] (2,3,4)
THRPS:  1 atp[c] (1,2,3,4,5,6,7,8,9,10) + 1 thr-L[c] (11,12,13,14) ->  1 adp[c] (1,2,3,4,5,6,7,8,9,10) + 1 thrp[c] (11,12,13,14)
rxn00285:  1 atp[c] (1,2,3,4,5,6,7,8,9,10) + 1 coa[c] (11,12,13,14,15,16,17,18,19,20,21,22,23,24,25,26,27,28,29,30,31) + 1 succ[c] (32,33,34,35) ->  1 adp[c] (1,2,3,4,5,6,7,8,9,10) + 1 pi[c]  + 1 succoa[c] (32,33,34,35,11,12,13,14,15,16,17,18,19,20,21,22,23,24,25,26,27,28,29,30,31)
rxn00533:  1 atp[c] (1,2,3,4,5,6,7,8,9,10) + 1 accoa[c] (11,12,13,14,15,16,17,18,19,20,21,22,23,24,25,26,27,28,29,30,31,32,33) + 1 hco3[c] (34) ->  1 adp[c] (1,2,3,4,5,6,7,8,9,10) + 1 pi[c]  + 1 h[c]  + 1 malcoa[c] (11,12,34,13,14,15,16,17,18,19,20,21,22,23,24,25,26,27,28,29,30,31,32,33)
rxn05229:  1 atp[c] (1,2,3,4,5,6,7,8,9,10) + 1 hco3[c] (11) + 1 air[c] (12,13,14,15,16,17,18,19) ->  1 adp[c] (1,2,3,4,5,6,7,8,9,10) + 1 pi[c]  + 1 h[c]  + 1 5aizc[c] (12,13,14,15,16,17,18,19,11)
rxn07456:  1 atp[c] (1,2,3,4,5,6,7,8,9,10) + 1 atp[c] (11,12,13,14,15,16,17,18,19,20) + 1 nh4[c]  + 1 hco3[c] (21) ->  1 adp[c] (1,2,3,4,5,6,7,8,9,10) + 1 adp[c] (11,12,13,14,15,16,17,18,19,20) + 1 pi[c]  + 1 h[c]  + 1 cbp[c] (21)
rxn00097.f:  1 atp[c] (1,2,3,4,5,6,7,8,9,10) + 1 amp[c] (11,12,13,14,15,16,17,18,19,20) ->  1 adp[c] (1,2,3,4,5,6,7,8,9,10) + 1 adp[c] (11,12,13,14,15,16,17,18,19,20)
rxn00097.b:  1 adp[c] (1,2,3,4,5,6,7,8,9,10) + 1 adp[c] (11,12,13,14,15,16,17,18,19,20) ->  1 atp[c] (1,2,3,4,5,6,7,8,9,10) + 1 amp[c] (11,12,13,14,15,16,17,18,19,20)
rxn00139:  1 prpp[c] (1,2,3,4,5) + 1 ade[c] (6,7,8,9,10) ->  1 ppi[c]  + 1 amp[c] (1,2,3,4,5,6,7,8,9,10)
rxn00237:  1 atp[c] (1,2,3,4,5,6,7,8,9,10) + 1 gdp[c] (11,12,13,14,15,16,17,18,19,20) ->  1 adp[c] (1,2,3,4,5,6,7,8,9,10) + 1 gtp[c] (11,12,13,14,15,16,17,18,19,20)
rxn00239:  1 atp[c] (1,2,3,4,5,6,7,8,9,10) + 1 gmp[c] (11,12,13,14,15,16,17,18,19,20) ->  1 adp[c] (1,2,3,4,5,6,7,8,9,10) + 1 gdp[c] (11,12,13,14,15,16,17,18,19,20)
rxn00832:  1 fprica[c] (1,2,3,4,5,6,7,8,9,10) ->  1 h2o[c]  + 1 imp[c] (1,2,3,4,5,6,7,8,9,10)
rxn00834:  1 h2o[c]  + 1 nad[c] (1,2,3,4,5,6,7,8,9,10,11,12,13,14,15,16,17,18,19,20,21) + 1 imp[c] (22,23,24,25,26,27,28,29,30,31) ->  1 nadh[c] (1,2,3,4,5,6,7,8,9,10,11,12,13,14,15,16,17,18,19,20,21) + 1 h[c]  + 1 xmp[c] (22,23,24,25,26,27,28,29,30,31)
rxn00839:  1 atp[c] (1,2,3,4,5,6,7,8,9,10) + 1 dadp[c] (11,12,13,14,15,16,17,18,19,20) ->  1 adp[c] (1,2,3,4,5,6,7,8,9,10) + 1 datp[c] (11,12,13,14,15,16,17,18,19,20)
rxn00916:  1 atp[c] (1,2,3,4,5,6,7,8,9,10) + 1 nh4[c]  + 1 xmp[c] (11,12,13,14,15,16,17,18,19,20) ->  1 ppi[c]  + 1 amp[c] (1,2,3,4,5,6,7,8,9,10) + 1 h[c]  + 1 gmp[c] (11,12,13,14,15,16,17,18,19,20)
rxn01138:  1 atp[c] (1,2,3,4,5,6,7,8,9,10) + 1 adn[c] (11,12,13,14,15,16,17,18,19,20) ->  1 adp[c] (1,2,3,4,5,6,7,8,9,10) + 1 amp[c] (11,12,13,14,15,16,17,18,19,20)
rxn01353:  1 atp[c] (1,2,3,4,5,6,7,8,9,10) + 1 dgdp[c] (11,12,13,14,15,16,17,18,19,20) ->  1 adp[c] (1,2,3,4,5,6,7,8,9,10) + 1 dgtp[c] (11,12,13,14,15,16,17,18,19,20)
rxn02895:  1 atp[c] (1,2,3,4,5,6,7,8,9,10) + 1 gly[c] (11,12) + 1 pram[c] (13,14,15,16,17) ->  1 adp[c] (1,2,3,4,5,6,7,8,9,10) + 1 pi[c]  + 1 h[c]  + 1 gar[c] (13,14,15,16,17,11,12)
rxn02937:  1 atp[c] (1,2,3,4,5,6,7,8,9,10) + 1 fpram[c] (11,12,13,14,15,16,17,18) ->  1 adp[c] (1,2,3,4,5,6,7,8,9,10) + 1 pi[c]  + 1 h[c]  + 1 air[c] (11,12,13,14,15,16,17,18)
rxn03084:  1 h2o[c]  + 1 atp[c] (1,2,3,4,5,6,7,8,9,10) + 1 gln-L[c] (11,12,13,14,15) + 1 fgam[c] (16,17,18,19,20,21,22,23) ->  1 adp[c] (1,2,3,4,5,6,7,8,9,10) + 1 pi[c]  + 1 glu-L[c] (11,12,13,14,15) + 1 h[c]  + 1 fpram[c] (16,17,18,19,20,21,22,23)
rxn03136:  1 25aics[c] (1,2,3,4,5,6,7,8,9,10,11,12,13) ->  0.5 fum[c] (4,3,2,1) + 0.5 fum[c] (1,2,3,4) + 1 aicar[c] (5,6,7,8,9,10,11,12,13)
rxn03147:  1 atp[c] (1,2,3,4,5,6,7,8,9,10) + 1 asp-L[c] (11,12,13,14) + 1 5aizc[c] (15,16,17,18,19,20,21,22,23) ->  1 adp[c] (1,2,3,4,5,6,7,8,9,10) + 1 pi[c]  + 2 h[c]  + 1 25aics[c] (11,12,13,14,15,16,17,18,19,20,21,22,23)
rxn05231:  1 adp[c] (1,2,3,4,5,6,7,8,9,10) + 1 trdrd[c] (11,12,13,14,15,16) ->  1 h2o[c]  + 1 dadp[c] (1,2,3,4,5,6,7,8,9,10) + 1 trdox[c] (11,12,13,14,15,16)
rxn05233:  1 gdp[c] (1,2,3,4,5,6,7,8,9,10) + 1 trdrd[c] (11,12,13,14,15,16) ->  1 h2o[c]  + 1 dgdp[c] (1,2,3,4,5,6,7,8,9,10) + 1 trdox[c] (11,12,13,14,15,16)
rxn10060:  1 nad[c] (1,2,3,4,5,6,7,8,9,10,11,12,13,14,15,16,17,18,19,20,21) + 1 dttp[c] (22,23,24,25,26,27,28,29,30,31) ->  1 nadp[c] (1,2,3,4,5,6,7,8,9,10,11,12,13,14,15,16,17,18,19,20,21) + 1 dtdp[c] (22,23,24,25,26,27,28,29,30,31)
rxn00800:  1 dcamp[c] (1,2,3,4,5,6,7,8,9,10,11,12,13,14) ->  1 amp[c] (1,2,3,4,5,6,7,8,9,10) + 0.5 fum[c] (14,13,12,11) + 0.5 fum[c] (11,12,13,14)
rxn00838:  1 gtp[c] (1,2,3,4,5,6,7,8,9,10) + 1 asp-L[c] (11,12,13,14) + 1 imp[c] (15,16,17,18,19,20,21,22,23,24) ->  1 pi[c]  + 1 gdp[c] (1,2,3,4,5,6,7,8,9,10) + 2 h[c]  + 1 dcamp[c] (15,16,17,18,19,20,21,22,23,24,11,12,13,14)
rxn03004:  1 10fthf[c] (1,2,3,4,5,6,7,8,9,10,11,12,13,14,15,16,17,18,19,20) + 1 gar[c] (21,22,23,24,25,26,27) ->  1 h[c]  + 1 thf[c] (2,3,4,5,6,7,8,9,10,11,12,13,14,15,16,17,18,19,20) + 1 fgam[c] (21,22,23,24,25,1,26,27)
rxn03137:  1 10fthf[c] (1,2,3,4,5,6,7,8,9,10,11,12,13,14,15,16,17,18,19,20) + 1 aicar[c] (21,22,23,24,25,26,27,28,29) ->  1 thf[c] (2,3,4,5,6,7,8,9,10,11,12,13,14,15,16,17,18,19,20) + 1 fprica[c] (21,22,23,24,25,26,27,28,29,1)
rxn00117:  1 atp[c] (1,2,3,4,5,6,7,8,9,10) + 1 udp[c] (11,12,13,14,15,16,17,18,19) ->  1 adp[c] (1,2,3,4,5,6,7,8,9,10) + 1 utp[c] (11,12,13,14,15,16,17,18,19)
rxn00119:  1 atp[c] (1,2,3,4,5,6,7,8,9,10) + 1 ump[c] (11,12,13,14,15,16,17,18,19) ->  1 adp[c] (1,2,3,4,5,6,7,8,9,10) + 1 udp[c] (11,12,13,14,15,16,17,18,19)
rxn00364:  1 atp[c] (1,2,3,4,5,6,7,8,9,10) + 1 cmp[c] (11,12,13,14,15,16,17,18,19) ->  1 adp[c] (1,2,3,4,5,6,7,8,9,10) + 1 cdp[c] (11,12,13,14,15,16,17,18,19)
rxn00409:  1 atp[c] (1,2,3,4,5,6,7,8,9,10) + 1 cdp[c] (11,12,13,14,15,16,17,18,19) ->  1 adp[c] (1,2,3,4,5,6,7,8,9,10) + 1 ctp[c] (11,12,13,14,15,16,17,18,19)
rxn00412:  1 h2o[c]  + 1 atp[c] (1,2,3,4,5,6,7,8,9,10) + 1 gln-L[c] (11,12,13,14,15) + 1 utp[c] (16,17,18,19,20,21,22,23,24) ->  1 adp[c] (1,2,3,4,5,6,7,8,9,10) + 1 pi[c]  + 1 glu-L[c] (11,12,13,14,15) + 1 ctp[c] (16,17,18,19,20,21,22,23,24) + 2 h[c] 
rxn00710:  1 h[c]  + 1 orot5p[c] (1,2,3,4,5,6,7,8,9,10) ->  1 co2[c] (6) + 1 ump[c] (1,2,3,4,5,7,8,9,10)
rxn01360:  1 o2[c]  + 1 dhor-S[c] (1,2,3,4,5) ->  1 h2o2[c]  + 1 orot[c] (1,2,3,4,5)
rxn01362:  1 prpp[c] (1,2,3,4,5) + 1 orot[c] (6,7,8,9,10) ->  1 ppi[c]  + 1 orot5p[c] (1,2,3,4,5,6,7,8,9,10)
rxn01465:  1 h[c]  + 1 cbasp[c] (1,2,3,4,5) ->  1 h2o[c]  + 1 dhor-S[c] (1,2,3,4,5)
rxn01512:  1 atp[c] (1,2,3,4,5,6,7,8,9,10) + 1 dtdp[c] (11,12,13,14,15,16,17,18,19,20) ->  1 adp[c] (1,2,3,4,5,6,7,8,9,10) + 1 dttp[c] (11,12,13,14,15,16,17,18,19,20)
rxn01513:  1 atp[c] (1,2,3,4,5,6,7,8,9,10) + 1 dtmp[c] (11,12,13,14,15,16,17,18,19,20) ->  1 adp[c] (1,2,3,4,5,6,7,8,9,10) + 1 dtdp[c] (11,12,13,14,15,16,17,18,19,20)
rxn01517:  1 adp[c] (1,2,3,4,5,6,7,8,9,10) + 1 dudp[c] (11,12,13,14,15,16,17,18,19) ->  1 atp[c] (1,2,3,4,5,6,7,8,9,10) + 1 dump[c] (11,12,13,14,15,16,17,18,19)
rxn01673:  1 atp[c] (1,2,3,4,5,6,7,8,9,10) + 1 dcdp[c] (11,12,13,14,15,16,17,18,19) ->  1 adp[c] (1,2,3,4,5,6,7,8,9,10) + 1 dctp[c] (11,12,13,14,15,16,17,18,19)
rxn05289:  1 nadph[c] (1,2,3,4,5,6,7,8,9,10,11,12,13,14,15,16,17,18,19,20,21) + 1 h[c]  + 1 trdox[c] (22,23,24,25,26,27) ->  1 nadp[c] (1,2,3,4,5,6,7,8,9,10,11,12,13,14,15,16,17,18,19,20,21) + 1 trdrd[c] (22,23,24,25,26,27)
rxn06075:  1 udp[c] (1,2,3,4,5,6,7,8,9) + 1 trdrd[c] (10,11,12,13,14,15) ->  1 h2o[c]  + 1 dudp[c] (1,2,3,4,5,6,7,8,9) + 1 trdox[c] (10,11,12,13,14,15)
rxn06076:  1 cdp[c] (1,2,3,4,5,6,7,8,9) + 1 trdrd[c] (10,11,12,13,14,15) ->  1 h2o[c]  + 1 dcdp[c] (1,2,3,4,5,6,7,8,9) + 1 trdox[c] (10,11,12,13,14,15)
rxn01018:  1 asp-L[c] (1,2,3,4) + 1 cbp[c] (5) ->  1 pi[c]  + 2 h[c]  + 1 cbasp[c] (1,2,3,4,5)
rxn00011:  1 pyr[c] (1,2,3) + 1 thmpp[c] (4,5,6,7,8,9,10,11,12,13,14,15) + 1 h[c]  ->  1 co2[c] (1) + 1 2-Hydroxyethyl-ThPP[c] (2,3,4,5,6,7,8,9,10,11,12,13,14,15)
rxn00159:  1 nad[c] (1,2,3,4,5,6,7,8,9,10,11,12,13,14,15,16,17,18,19,20,21) + 1 mal-L[c] (22,23,24,25) ->  1 nadh[c] (1,2,3,4,5,6,7,8,9,10,11,12,13,14,15,16,17,18,19,20,21) + 1 co2[c] (25) + 1 pyr[c] (22,23,24)
rxn00161:  1 nadp[c] (1,2,3,4,5,6,7,8,9,10,11,12,13,14,15,16,17,18,19,20,21) + 1 mal-L[c] (22,23,24,25) ->  1 nadph[c] (1,2,3,4,5,6,7,8,9,10,11,12,13,14,15,16,17,18,19,20,21) + 1 co2[c] (25) + 1 pyr[c] (22,23,24)
rxn00500:  1 nad[c] (1,2,3,4,5,6,7,8,9,10,11,12,13,14,15,16,17,18,19,20,21) + 1 lac-D[c] (22,23,24) ->  1 nadh[c] (1,2,3,4,5,6,7,8,9,10,11,12,13,14,15,16,17,18,19,20,21) + 1 pyr[c] (22,23,24) + 1 h[c] 
rxn00748:  1 dhap[c] (1,2,3) ->  1 pi[c]  + 1 h[c]  + 1 mthgxl[c] (1,2,3)
rxn01274:  1 h2o[c]  + 1 lgt-S[c] (1,2,3,4,5,6,7,8,9,10,11,12,13) ->  1 gthrd[c] (1,2,3,4,5,6,7,8,9,10) + 1 h[c]  + 1 lac-D[c] (11,12,13)
rxn01834:  1 gthrd[c] (1,2,3,4,5,6,7,8,9,10) + 1 mthgxl[c] (11,12,13) ->  1 lgt-S[c] (1,2,3,4,5,6,7,8,9,10,11,12,13)
rxn02342:  1 thmpp[c] (11,12,13,14,15,16,17,18,19,20,21,22) + 1 adhlam[c] (9,10,1,2,3,4,5,6,7,8) ->  1 lpam[c] (1,2,3,4,5,6,7,8) + 1 2-Hydroxyethyl-ThPP[c] (9,10,11,12,13,14,15,16,17,18,19,20,21,22)
rxn05938:  1 coa[c] (1,2,3,4,5,6,7,8,9,10,11,12,13,14,15,16,17,18,19,20,21) + 1 pyr[c] (22,23,24) + 2 cpfdxo22[c]  ->  1 co2[c] (22) + 1 accoa[c] (23,24,1,2,3,4,5,6,7,8,9,10,11,12,13,14,15,16,17,18,19,20,21) + 1 h[c]  + 2 cpfdxr22[c] 
rxn00147:  1 h2o[c]  + 1 atp[c] (1,2,3,4,5,6,7,8,9,10) + 1 pyr[c] (11,12,13) ->  1 pi[c]  + 1 amp[c] (1,2,3,4,5,6,7,8,9,10) + 1 pep[c] (11,12,13) + 1 h[c] 
rxn00173.f:  1 pi[c]  + 1 accoa[c] (1,2,3,4,5,6,7,8,9,10,11,12,13,14,15,16,17,18,19,20,21,22,23) + 1 h[c]  ->  1 coa[c] (3,4,5,6,7,8,9,10,11,12,13,14,15,16,17,18,19,20,21,22,23) + 1 actp[c] (1,2)
rxn00173.b:  1 coa[c] (3,4,5,6,7,8,9,10,11,12,13,14,15,16,17,18,19,20,21,22,23) + 1 actp[c] (1,2) ->  1 pi[c]  + 1 accoa[c] (1,2,3,4,5,6,7,8,9,10,11,12,13,14,15,16,17,18,19,20,21,22,23) + 1 h[c] 
rxn00225.f:  1 atp[c] (1,2,3,4,5,6,7,8,9,10) + 1 ac[c] (11,12) + 1 h[c]  ->  1 adp[c] (1,2,3,4,5,6,7,8,9,10) + 1 actp[c] (11,12)
rxn00225.b:  1 adp[c] (1,2,3,4,5,6,7,8,9,10) + 1 actp[c] (11,12) ->  1 atp[c] (1,2,3,4,5,6,7,8,9,10) + 1 ac[c] (11,12) + 1 h[c] 
rxn00902:  1 h2o[c]  + 1 accoa[c] (1,2,3,4,5,6,7,8,9,10,11,12,13,14,15,16,17,18,19,20,21,22,23) + 1 3mob[c] (24,25,26,27,28) ->  1 coa[c] (3,4,5,6,7,8,9,10,11,12,13,14,15,16,17,18,19,20,21,22,23) + 1 h[c]  + 1 3c3hmp[c] (1,2,25,26,27,28,24)
rxn00278:  1 nadh[c] (1,2,3,4,5,6,7,8,9,10,11,12,13,14,15,16,17,18,19,20,21) + 1 nh4[c]  + 1 pyr[c] (22,23,24) + 1 h[c]  ->  1 h2o[c]  + 1 nad[c] (1,2,3,4,5,6,7,8,9,10,11,12,13,14,15,16,17,18,19,20,21) + 1 ala-L[c] (22,23,24)
rxn00048:  1 dmlz[c] (1,2,3,4,5,6,7,8,9,10,11,12,13) + 1 dmlz[c] (14,15,16,17,18,19,20,21,22,23,24,25,26) ->  1 ribflv[c] (10,11,12,13,14,15,16,17,18,19,20,21,22,23,24,25,26) + 1 4r5au[c] (1,2,3,4,5,6,7,8,9)
rxn00122:  1 atp[c] (1,2,3,4,5,6,7,8,9,10) + 1 fmn[c] (11,12,13,14,15,16,17,18,19,20,21,22,23,24,25,26,27) ->  1 ppi[c]  + 1 fad[c] (1,2,3,4,5,6,7,8,9,10,11,12,13,14,15,16,17,18,19,20,21,22,23,24,25,26,27)
rxn00300:  3 h2o[c]  + 1 gtp[c] (1,2,3,4,5,6,7,8,9,10) ->  1 ppi[c]  + 1 for[c] (6) + 1 h[c]  + 1 25drapp[c] (1,2,3,4,5,7,8,9,10)
rxn00392:  1 atp[c] (1,2,3,4,5,6,7,8,9,10) + 1 ribflv[c] (11,12,13,14,15,16,17,18,19,20,21,22,23,24,25,26,27) ->  1 adp[c] (1,2,3,4,5,6,7,8,9,10) + 1 fmn[c] (11,12,13,14,15,16,17,18,19,20,21,22,23,24,25,26,27)
rxn02474:  1 nadph[c] (1,2,3,4,5,6,7,8,9,10,11,12,13,14,15,16,17,18,19,20,21) + 1 h[c]  + 1 5apru[c] (22,23,24,25,26,27,28,29,30) ->  1 nadp[c] (1,2,3,4,5,6,7,8,9,10,11,12,13,14,15,16,17,18,19,20,21) + 1 5aprbu[c] (22,23,24,25,26,27,28,29,30)
rxn02475:  1 h2o[c]  + 1 h[c]  + 1 25drapp[c] (1,2,3,4,5,6,7,8,9) ->  1 nh4[c]  + 1 5apru[c] (1,2,3,4,5,6,7,8,9)
rxn03080:  1 4r5au[c] (1,2,3,4,5,6,7,8,9) + 1 db4p[c] (10,11,12,13) ->  2 h2o[c]  + 1 pi[c]  + 1 h[c]  + 1 dmlz[c] (1,2,3,4,5,6,7,8,9,10,11,12,13)
rxn05039:  1 h2o[c]  + 1 5aprbu[c] (1,2,3,4,5,6,7,8,9) ->  1 pi[c]  + 1 h[c]  + 1 4r5au[c] (1,2,3,4,5,6,7,8,9)
rxn05040:  1 ru5p-D[c] (1,2,3,4,5) ->  1 for[c] (4) + 1 h[c]  + 1 db4p[c] (1,2,3,5)
rxn00213:  1 utp[c] (1,2,3,4,5,6,7,8,9) + 1 g1p[c] (10,11,12,13,14,15) ->  1 ppi[c]  + 1 udpg[c] (1,2,3,4,5,6,7,8,9,10,11,12,13,14,15)
rxn00695:  1 atp[c] (1,2,3,4,5,6,7,8,9,10) + 1 g1p[c] (11,12,13,14,15,16) ->  1 ppi[c]  + 1 adpglc[c] (1,2,3,4,5,6,7,8,9,10,11,12,13,14,15,16)

*rxn13643:  1 h2o[c]  + 1 adpglc[c] (1,2,3,4,5,6,7,8,9,10,11,12,13,14,15,16) + 1 adpglc[c] (17,18,19,20,21,22,23,24,25,26,27,28,29,30,31,32) + 1 adpglc[c] (33,34,35,36,37,38,39,40,41,42,43,44,45,46,47,48) + 1 adpglc[c] (49,50,51,52,53,54,55,56,57,58,59,60,61,62,63,64) + 1 adpglc[c] (65,66,67,68,69,70,71,72,73,74,75,76,77,78,79,80) -> 1 adp[c] (1,2,3,4,5,6,7,8,9,10) + 1 adp[c] (17,18,19,20,21,22,23,24,25,26) + 1 adp[c] (33,34,35,36,37,38,39,40,41,42) + 1 adp[c] (49,50,51,52,53,54,55,56,57,58) + 1 adp[c] (65,66,67,68,69,70,71,72,73,74) + 1 glycogen[c] (11,12,13,14,15,16,27,28,29,30,31,32,43,44,45,46,47,48,59,60,61,62,63,64,75,76,77,78,79,80)

rxn13643a:  1 h2o[c]  + 1 adpglc[c] (1,2,3,4,5,6,7,8,9,10,11,12,13,14,15,16) + 1 adpglc[c] (17,18,19,20,21,22,23,24,25,26,27,28,29,30,31,32) + 1 adpglc[c] (33,34,35,36,37,38,39,40,41,42,43,44,45,46,47,48) + 1 adpglc[c] (49,50,51,52,53,54,55,56,57,58,59,60,61,62,63,64) + 1 adpglc[c] (65,66,67,68,69,70,71,72,73,74,75,76,77,78,79,80) -> 1 adp[c] (1,2,3,4,5,6,7,8,9,10) + 1 adp[c] (17,18,19,20,21,22,23,24,25,26) + 1 adp[c] (33,34,35,36,37,38,39,40,41,42) + 1 adp[c] (49,50,51,52,53,54,55,56,57,58) + 1 adp[c] (65,66,67,68,69,70,71,72,73,74) + 1 glycogen[c]_a (11,12,13,14,15,16,27,28,29,30,31,32) + 1 glycogen[c]_b (43,44,45,46,47,48,59,60,61,62,63,64) + 1 glycogen[c]_c (75,76,77,78,79,80)
rxn13643b:	1 glycogen[c]_a (11,12,13,14,15,16,27,28,29,30,31,32) + 1 glycogen[c]_b (43,44,45,46,47,48,59,60,61,62,63,64) -> 1 glycogen[c]_d (11,12,13,14,15,16,27,28,29,30,31,32,43,44,45,46,47,48,59,60,61,62,63,64)
rxn13643c:	1 glycogen[c]_d (11,12,13,14,15,16,27,28,29,30,31,32,43,44,45,46,47,48,59,60,61,62,63,64) + 1 glycogen[c]_c (75,76,77,78,79,80) -> 1 glycogen[c] (11,12,13,14,15,16,27,28,29,30,31,32,43,44,45,46,47,48,59,60,61,62,63,64,75,76,77,78,79,80)

rxn00558.f:  1 f6p[c] (1,2,3,4,5,6) ->  1 g6p[c] (1,2,3,4,5,6)
rxn00558.b:  1 g6p[c] (1,2,3,4,5,6) ->  1 f6p[c] (1,2,3,4,5,6)
rxn00704:  1 g6p[c] (1,2,3,4,5,6) ->  1 g1p[c] (1,2,3,4,5,6)
rxn00952:  1 h2s[c]  + 1 achms[c] (1,2,3,4,5,6) ->  1 ac[c] (1,2) + 1 h[c]  + 1 hcys-L[c] (3,4,5,6)
rxn01303:  1 accoa[c] (1,2,3,4,5,6,7,8,9,10,11,12,13,14,15,16,17,18,19,20,21,22,23) + 1 hom-L[c] (24,25,26,27) ->  1 coa[c] (3,4,5,6,7,8,9,10,11,12,13,14,15,16,17,18,19,20,21,22,23) + 1 achms[c] (1,2,24,25,26,27)
rxn05239:  1 paps[c] (1,2,3,4,5,6,7,8,9,10) + 1 trdrd[c] (11,12,13,14,15,16) ->  1 pap[c] (1,2,3,4,5,6,7,8,9,10) + 1 so3[c]  + 1 trdox[c] (11,12,13,14,15,16)
rxn05902:  7 h[c]  + 1 so3[c]  + 6 cpfdxr22[c]  ->  3 h2o[c]  + 1 h2s[c]  + 6 cpfdxo22[c] 
rxn00361:  1 atp[c] (1,2,3,4,5,6,7,8,9,10) + 1 aps[c] (11,12,13,14,15,16,17,18,19,20) ->  1 adp[c] (1,2,3,4,5,6,7,8,9,10) + 1 paps[c] (11,12,13,14,15,16,17,18,19,20)
rxn00379:  1 atp[c] (1,2,3,4,5,6,7,8,9,10) + 1 so4[c]  + 1 h[c]  ->  1 ppi[c]  + 1 aps[c] (1,2,3,4,5,6,7,8,9,10)
MECDPDH_syn:  2 h[c]  + 1 2mecdp[c] (1,2,3,4,5) + 2 cpfdxr22[c]  ->  1 h2o[c]  + 1 h2mb4p[c] (1,2,3,4,5) + 2 cpfdxo22[c] 

*rxn04308:  1 ipdp[c] (1,2,3,4,5) + 1 ipdp[c] (6,7,8,9,10) + 1 ipdp[c] (11,12,13,14,15) + 1 ipdp[c] (16,17,18,19,20) + 1 ipdp[c] (21,22,23,24,25) + 1 ipdp[c] (26,27,28,29,30) + 1 ipdp[c] (31,32,33,34,35) + 1 tcggrpp[c] (36,37,38,39,40,41,42,43,44,45,46,47,48,49,50,51,52,53,54,55) ->  7 ppi[c]  + 1 udcpdp[c] (1,2,3,4,5,6,7,8,9,10,11,12,13,14,15,16,17,18,19,20,21,22,23,24,25,26,27,28,29,30,31,32,33,34,35,36,37,38,39,40,41,42,43,44,45,46,47,48,49,50,51,52,53,54,55)
rxn04308a:  1 ipdp[c] (1,2,3,4,5) + 1 ipdp[c] (6,7,8,9,10) + 1 ipdp[c] (11,12,13,14,15) + 1 ipdp[c] (16,17,18,19,20) + 1 ipdp[c] (21,22,23,24,25) + 1 ipdp[c] (26,27,28,29,30) + 1 ipdp[c] (31,32,33,34,35) + 1 tcggrpp[c] (36,37,38,39,40,41,42,43,44,45,46,47,48,49,50,51,52,53,54,55) ->  7 ppi[c]  + 1 udcpdp[c]_a (1,2,3,4,5,6,7,8,9,10) + 1 udcpdp[c]_b (11,12,13,14,15,16,17,18,19,20) + 1 udcpdp[c]_c (21,22,23,24,25,26,27,28,29,30) + 1 udcpdp[c]_d (31,32,33,34,35,36,37,38,39,40,41,42,43,44,45,46,47,48,49,50,51,52,53,54,55)
rxn04308b:  1 udcpdp[c]_a (1,2,3,4,5,6,7,8,9,10) + 1 udcpdp[c]_b (11,12,13,14,15,16,17,18,19,20) + 1 udcpdp[c]_c (21,22,23,24,25,26,27,28,29,30) + 1 udcpdp[c]_d (31,32,33,34,35,36,37,38,39,40,41,42,43,44,45,46,47,48,49,50,51,52,53,54,55) -> 1 udcpdp[c]_e (1,2,3,4,5,6,7,8,9,10,11,12,13,14,15,16,17,18,19,20) + 1 udcpdp[c]_f (21,22,23,24,25,26,27,28,29,30,31,32,33,34,35,36,37,38,39,40,41,42,43,44,45,46,47,48,49,50,51,52,53,54,55)
rxn04308c:  1 udcpdp[c]_e (1,2,3,4,5,6,7,8,9,10,11,12,13,14,15,16,17,18,19,20) + 1 udcpdp[c]_f (21,22,23,24,25,26,27,28,29,30,31,32,33,34,35,36,37,38,39,40,41,42,43,44,45,46,47,48,49,50,51,52,53,54,55) -> 1 udcpdp[c] (1,2,3,4,5,6,7,8,9,10,11,12,13,14,15,16,17,18,19,20,21,22,23,24,25,26,27,28,29,30,31,32,33,34,35,36,37,38,39,40,41,42,43,44,45,46,47,48,49,50,51,52,53,54,55)

rxn00830:  1 ipdp[c] (1,2,3,4,5) ->  1 dmpp[c] (1,2,3,4,5)
rxn01213:  1 ipdp[c] (1,2,3,4,5) + 1 dmpp[c] (6,7,8,9,10) ->  1 ppi[c]  + 1 grdp[c] (1,2,3,4,5,6,7,8,9,10)
rxn01466:  1 ipdp[c] (1,2,3,4,5) + 1 grdp[c] (6,7,8,9,10,11,12,13,14,15) ->  1 ppi[c]  + 1 frdp[c] (1,2,3,4,5,6,7,8,9,10,11,12,13,14,15)
rxn01486:  1 ipdp[c] (1,2,3,4,5) + 1 frdp[c] (6,7,8,9,10,11,12,13,14,15,16,17,18,19,20) ->  1 ppi[c]  + 1 ggdp[c] (1,2,3,4,5,6,7,8,9,10,11,12,13,14,15,16,17,18,19,20)
2pgctr:  1 2pglyc[ca] (1,2) ->  1 2pglyc[c] (1,2)
3pgctr:  1 3pg[ca] (1,2,3) ->  1 3pg[c] (1,2,3)
AKGtpp:  1 akg[c] (1,2,3,4,5) + 1 h[c]  ->  1 akg[p] (1,2,3,4,5) + 1 h[p] 
BIOMASStex:  1 Biomass[p]  ->  1 Biomass[e] 
Biomasstpp:  1 Biomass[c]  ->  1 Biomass[p] 
CITtpp:  1 h[c]  + 1 cit[c] (1,2,3,4,5,6) ->  1 h[p]  + 1 cit[p] (1,2,3,4,5,6)
COBALT2abcpp_syn:  1 h2o[c]  + 1 atp[c] (1,2,3,4,5,6,7,8,9,10) + 1 cobalt2[p]  ->  1 adp[c] (1,2,3,4,5,6,7,8,9,10) + 1 pi[c]  + 1 h[c]  + 1 cobalt2[c] 
FUMtpp:  1 h[c]  + 1 fum[c] (1,2,3,4) ->  1 h[p]  + 0.5 fum[p] (4,3,2,1) + 0.5 fum[p] (1,2,3,4)
H+ctr:  1 h[ca]  ->  1 h[c] 
H+tex:  1 h[e]  ->  1 h[p] 
H2CO3_NAt_syn:  1 hco3[p] (1) + 1 na1[p]  ->  1 hco3[c] (1) + 1 na1[c] 
H2Oltr:  1 h2o[c]  ->  1 h2o[l] 
HCO3ctr:  1 hco3[c] (1) ->  1 hco3[ca] (1)
HCO3tabc:  1 h2o[c]  + 1 atp[c] (1,2,3,4,5,6,7,8,9,10) + 1 hco3[p] (11) ->  1 adp[c] (1,2,3,4,5,6,7,8,9,10) + 1 pi[c]  + 1 h[c]  + 1 hco3[c] (11)
HCO3tex:  1 hco3[e] (1) ->  1 hco3[p] (1)
Kex:  1 k[e]  ->  1 k[p] 
Ktpp:  1 h[p]  + 1 k[p]  ->  1 h[c]  + 1 k[c] 
MALtpp:  1 h[c]  + 1 mal-L[c] (1,2,3,4) ->  1 h[p]  + 1 mal-L[p] (1,2,3,4)
Mgtr1:  1 h2o[c]  + 1 atp[c] (1,2,3,4,5,6,7,8,9,10) + 1 mg2[p]  ->  1 adp[c] (1,2,3,4,5,6,7,8,9,10) + 1 pi[c]  + 1 h[c]  + 1 mg2[c] 
NDH1_3u:  1 h2o[c]  + 1 nadph[c] (1,2,3,4,5,6,7,8,9,10,11,12,13,14,15,16,17,18,19,20,21) + 1 co2[p] (75) + 3 h[c]  + 1 Plastoquinone_A[l] (22,23,24,25,26,27,28,29,30,31,32,33,34,35,36,37,38,39,40,41,42,43,44,45,46,47,48,49,50,51,52,53,54,55,56,57,58,59,60,61,62,63,64,65,66,67,68,69,70,71,72,73,74) ->  1 nadp[c] (1,2,3,4,5,6,7,8,9,10,11,12,13,14,15,16,17,18,19,20,21) + 3 h[l]  + 1 hco3[c] (75) + 1 Plastoquinol-9[l] (22,23,24,25,26,27,28,29,30,31,32,33,34,35,36,37,38,39,40,41,42,43,44,45,46,47,48,49,50,51,52,53,54,55,56,57,58,59,60,61,62,63,64,65,66,67,68,69,70,71,72,73,74)
NDH1_4pp:  1 h2o[c]  + 1 nadph[c] (1,2,3,4,5,6,7,8,9,10,11,12,13,14,15,16,17,18,19,20,21) + 1 co2[p] (75) + 3 h[c]  + 1 Plastoquinone_A[p] (22,23,24,25,26,27,28,29,30,31,32,33,34,35,36,37,38,39,40,41,42,43,44,45,46,47,48,49,50,51,52,53,54,55,56,57,58,59,60,61,62,63,64,65,66,67,68,69,70,71,72,73,74) ->  1 nadp[c] (1,2,3,4,5,6,7,8,9,10,11,12,13,14,15,16,17,18,19,20,21) + 3 h[p]  + 1 hco3[c] (75) + 1 Plastoquinol-9[p] (22,23,24,25,26,27,28,29,30,31,32,33,34,35,36,37,38,39,40,41,42,43,44,45,46,47,48,49,50,51,52,53,54,55,56,57,58,59,60,61,62,63,64,65,66,67,68,69,70,71,72,73,74)
NO3abcpp:  1 h2o[c]  + 1 atp[c] (1,2,3,4,5,6,7,8,9,10) + 1 no3[p]  ->  1 adp[c] (1,2,3,4,5,6,7,8,9,10) + 1 pi[c]  + 1 h[c]  + 1 no3[c] 
O2ctr:  1 o2[c]  ->  1 o2[ca] 
O2ltr:  1 o2[l]  ->  1 o2[c] 
O2tpp:  1 o2[c]  ->  1 o2[p] 
PHOtex1:  1 hvphoton1[e]  + 1 phlim  ->  1 hvphoton1[p] 
PHOtex2:  1 hvphoton2[e]  + 1 phlim  ->  1 hvphoton2[p] 
PHOtpp1:  1 hvphoton1[p]  ->  1 hvphoton1[c] 
PHOtpp2:  1 hvphoton2[p]  ->  1 hvphoton2[c] 
PYRtpp:  1 pyr[c] (1,2,3) + 1 h[c]  ->  1 pyr[p] (1,2,3) + 1 h[p] 
Rubpctr:  1 rb15bp[c] (1,2,3,4,5) ->  1 rb15bp[ca] (1,2,3,4,5)
rxn05195:  1 h2o[c]  + 1 atp[c] (1,2,3,4,5,6,7,8,9,10) + 1 fe3[e]  ->  1 adp[c] (1,2,3,4,5,6,7,8,9,10) + 1 pi[c]  + 1 h[c]  + 1 fe3[c] 
rxn08061:  1 ac[c] (1,2) + 1 h[c]  ->  1 ac[p] (1,2) + 1 h[p] 
rxn08063:  1 ac[p] (1,2) ->  1 ac[e] (1,2)
rxn08096:  1 akg[p] (1,2,3,4,5) ->  1 akg[e] (1,2,3,4,5)
rxn08217:  1 cit[p] (1,2,3,4,5,6) ->  1 cit[e] (1,2,3,4,5,6)
rxn08237:  1 co2[c] (1) ->  1 co2[e] (1)
rxn08238:  1 co2[c] (1) ->  1 co2[p] (1)
co2diff.f:  1 co2[c] (1) ->  1 co2[ca] (1)
co2diff.b:  1 co2[ca] (1) ->  1 co2[c] (1)
h2odiff.f:  1 h2o[c]  ->  1 h2o[ca] 
h2odiff.b:  1 h2o[ca]  ->  1 h2o[c] 
rxn08241:  1 cobalt2[e]  ->  1 cobalt2[p] 
rxn08472:  1 h2o[c]  + 1 atp[c] (1,2,3,4,5,6,7,8,9,10) + 1 fe2[p]  ->  1 adp[c] (1,2,3,4,5,6,7,8,9,10) + 1 pi[c]  + 1 h[c]  + 1 fe2[c] 
rxn08475:  1 fe2[e]  ->  1 fe2[p] 
rxn08544:  1 fum[p] (1,2,3,4) ->  0.5 fum[e] (4,3,2,1) + 0.5 fum[e] (1,2,3,4)
rxn08632:  1 glu-L[c] (1,2,3,4,5) + 1 na1[c]  ->  1 glu-L[p] (1,2,3,4,5) + 1 na1[p] 
rxn08633:  1 glu-L[p] (1,2,3,4,5) ->  1 glu-L[e] (1,2,3,4,5)
rxn08686:  1 h2o[p]  ->  1 h2o[e] 
rxn08687.f:  1 h2o[p]  ->  1 h2o[c] 
rxn08687.b:  1 h2o[c]  ->  1 h2o[p] 
rxn08868:  1 mal-L[p] (1,2,3,4) ->  1 mal-L[e] (1,2,3,4)
rxn08922:  1 mg2[e]  ->  1 mg2[p] 
rxn08923:  1 h2o[c]  + 1 atp[c] (1,2,3,4,5,6,7,8,9,10) + 1 mg2[p]  ->  1 adp[c] (1,2,3,4,5,6,7,8,9,10) + 1 pi[c]  + 1 h[c]  + 1 mg2[c] 
rxn08951:  1 mn2[p]  + 1 h[p]  ->  1 mn2[c]  + 1 h[c] 
rxn08952:  1 mn2[e]  ->  1 mn2[p] 
rxn08955:  1 h2o[c]  + 1 atp[c] (1,2,3,4,5,6,7,8,9,10) + 1 mobd[p]  ->  1 adp[c] (1,2,3,4,5,6,7,8,9,10) + 1 pi[c]  + 1 h[c]  + 1 mobd[c] 
rxn08956:  1 mobd[e]  ->  1 mobd[p] 
rxn08984.f:  1 h[p]  + 1 na1[c]  ->  1 h[c]  + 1 na1[p] 
rxn08984.b:  1 h[c]  + 1 na1[p]  ->  1 h[p]  + 1 na1[c] 
rxn08985:  1 na1[e]  ->  1 na1[p] 
rxn09005:  1 no3[e]  ->  1 no3[p] 
rxn09031:  1 o2[p]  ->  1 o2[e] 
rxn09121:  1 pi[e]  ->  1 pi[p] 
rxn09122:  1 h2o[c]  + 1 atp[c] (1,2,3,4,5,6,7,8,9,10) + 1 pi[p]  ->  1 adp[c] (1,2,3,4,5,6,7,8,9,10) + 2 pi[c]  + 1 h[c] 
rxn09218:  1 pyr[p] (1,2,3) ->  1 pyr[e] (1,2,3)
rxn09261:  1 so4[e]  ->  1 so4[p] 
rxn09271:  1 succ[p] (1,2,3,4) ->  0.5 succ[e] (4,3,2,1) + 0.5 succ[e] (1,2,3,4)
rxn09276:  1 h2o[c]  + 1 atp[c] (1,2,3,4,5,6,7,8,9,10) + 1 so4[p]  ->  1 adp[c] (1,2,3,4,5,6,7,8,9,10) + 1 pi[c]  + 1 so4[c]  + 1 h[c] 
rxn09390:  1 zn2[e]  ->  1 zn2[p] 
rxn09392:  1 h2o[c]  + 1 atp[c] (1,2,3,4,5,6,7,8,9,10) + 1 zn2[p]  ->  1 adp[c] (1,2,3,4,5,6,7,8,9,10) + 1 pi[c]  + 1 zn2[c]  + 1 h[c] 
rxn10447:  1 h2o[c]  + 1 atp[c] (1,2,3,4,5,6,7,8,9,10) + 1 ca2[e]  ->  1 adp[c] (1,2,3,4,5,6,7,8,9,10) + 1 pi[c]  + 1 ca2[c]  + 1 h[c] 
rxn10481:  1 h2o[c]  + 1 atp[c] (1,2,3,4,5,6,7,8,9,10) + 1 cu2[e]  ->  1 adp[c] (1,2,3,4,5,6,7,8,9,10) + 1 pi[c]  + 1 cu2[c]  + 1 h[c] 
SUCCtpp:  1 succ[c] (1,2,3,4) + 1 h[c]  ->  0.5 succ[p] (4,3,2,1) + 0.5 succ[p] (1,2,3,4) + 1 h[p] 
rxn03236:  1 4hthb[c] (1,2,3,4,5,6,7,8,9) ->  1 h2o[c]  + 1 dhbpt[c] (1,2,3,4,5,6,7,8,9)
rxn04989:  1 o2[c]  + 1 phe-L[c] (1,2,3,4,5,6,7,8,9) + 1 thbpt[c] (10,11,12,13,14,15,16,17,18) ->  1 tyr-L[c] (1,2,3,4,5,6,7,8,9) + 1 4hthb[c] (10,11,12,13,14,15,16,17,18)
rxn01827:  1 o2[c]  + 1 34hpp[c] (1,2,3,4,5,6,7,8,9) ->  1 co2[c] (1) + 1 hgentis[c] (2,3,4,5,6,7,8,9)
rxn01682:  1 3ig3p[c] (1,2,3,4,5,6,7,8,9,10,11) ->  1 g3p[c] (3,2,1) + 1 indole[c] (4,5,6,7,8,9,10,11)
rxn04673:  1 dhna[c] (21,22,23,24,25,26,27,28,29,30,31) + 1 Phytyl_diphosphate[c] (1,2,3,4,5,6,7,8,9,10,11,12,13,14,15,16,17,18,19,20) + 2 cpfdxo22[c]  ->  1 co2[c] (31) + 1 ppi[c]  + 1 h[c]  + 1 Demethylphylloquinone[c] (1,2,3,4,5,6,7,8,9,10,11,12,13,14,15,16,17,18,19,20,21,22,23,24,25,26,27,28,29,30) + 2 cpfdxr22[c] 
rxn07331:  1 h[c]  + 1 hgentis[c] (1,2,3,4,5,6,7,8) + 1 Phytyl_diphosphate[c] (9,10,11,12,13,14,15,16,17,18,19,20,21,22,23,24,25,26,27,28) ->  1 co2[c] (1) + 1 ppi[c]  + 1 2-Methyl-6-phytylquinol[c] (2,3,4,5,6,7,8,9,10,11,12,13,14,15,16,17,18,19,20,21,22,23,24,25,26,27,28)
rxn02831:  1 atp[c] (1,2,3,4,5,6,7,8,9,10) + 1 coa[c] (11,12,13,14,15,16,17,18,19,20,21,22,23,24,25,26,27,28,29,30,31) + 1 h[c]  + 1 sucbz[c] (32,33,34,35,36,37,38,39,40,41,42) ->  1 ppi[c]  + 1 amp[c] (1,2,3,4,5,6,7,8,9,10) + 1 sbzcoa[c] (32,33,34,35,36,37,38,39,40,41,42,11,12,13,14,15,16,17,18,19,20,21,22,23,24,25,26,27,28,29,30,31)
rxn02832:  1 2shchc[c] (1,2,3,4,5,6,7,8,9,10,11) ->  1 h2o[c]  + 1 sucbz[c] (1,2,3,4,5,6,7,8,9,10,11)
rxn04674:  1 amet[c] (1,2,3,4,5,6,7,8,9,10,11,12,13,14,15) + 1 Demethylphylloquinone[c] (16,17,18,19,20,21,22,23,24,25,26,27,28,29,30,31,32,33,34,35,36,37,38,39,40,41,42,43,44,45) ->  1 ahcys[c] (1,2,3,4,6,7,8,9,10,11,12,13,14,15) + 1 h[c]  + 1 Vitamin_K1[c] (16,17,18,19,20,21,22,23,24,25,26,27,28,29,30,31,32,33,34,35,36,37,38,39,40,41,42,43,44,45,5)
rxn01258:  1 chor[c] (1,2,3,4,5,6,7,8,9,10) ->  1 ichor[c] (1,2,3,4,5,6,7,8,9,10)
rxn00405:  1 arg-L[c] (1,2,3,4,5,6) + 1 h[c]  ->  1 co2[c] (1) + 1 agm[c] (2,3,4,5,6)
rxn00858:  1 h2o[c]  + 1 agm[c] (1,2,3,4,5) ->  1 urea[c] (5) + 1 ptrc[c] (1,2,3,4)
rxn01636:  1 glu-L[c] (1,2,3,4,5) + 1 acorn[c] (6,7,8,9,10,11,12) ->  1 orn[c] (8,9,10,11,12) + 1 acglu[c] (6,7,1,2,3,4,5)
rxn01637:  1 glu-L[c] (1,2,3,4,5) + 1 acg5sa[c] (6,7,8,9,10,11,12) ->  1 akg[c] (1,2,3,4,5) + 1 acorn[c] (6,7,8,9,10,11,12)
rxn01917:  1 atp[c] (1,2,3,4,5,6,7,8,9,10) + 1 h[c]  + 1 acglu[c] (11,12,13,14,15,16,17) ->  1 adp[c] (1,2,3,4,5,6,7,8,9,10) + 1 acg5p[c] (11,12,13,14,15,16,17)
rxn02465:  1 nadph[c] (1,2,3,4,5,6,7,8,9,10,11,12,13,14,15,16,17,18,19,20,21) + 1 acg5p[c] (22,23,24,25,26,27,28) ->  1 nadp[c] (1,2,3,4,5,6,7,8,9,10,11,12,13,14,15,16,17,18,19,20,21) + 1 pi[c]  + 1 acg5sa[c] (22,23,24,25,26,27,28)
rxn00394:  1 h2o[c]  + 1 arg-L[c] (1,2,3,4,5,6) ->  1 orn[c] (1,2,3,4,5) + 1 urea[c] (6)
rxn01019:  1 orn[c] (1,2,3,4,5) + 1 cbp[c] (6) ->  1 pi[c]  + 2 h[c]  + 1 citr-L[c] (1,2,3,4,5,6)
rxn00802:  1 argsuc[c] (1,2,3,4,5,6,7,8,9,10) ->  1 arg-L[c] (1,2,3,4,5,6) + 0.5 fum[c] (10,9,8,7) + 0.5 fum[c] (7,8,9,10)
rxn01434:  1 atp[c] (1,2,3,4,5,6,7,8,9,10) + 1 asp-L[c] (11,12,13,14) + 1 citr-L[c] (15,16,17,18,19,20) ->  1 ppi[c]  + 1 amp[c] (1,2,3,4,5,6,7,8,9,10) + 1 argsuc[c] (15,16,17,18,19,20,11,12,13,14)
rxn00101:  1 h2o[c]  + 2 h[c]  + 1 urea[c] (1) ->  1 co2[c] (1) + 2 nh4[c] 
rxn08043:  1 pyr[c] (1,2,3) + 1 h[c]  + 1 2obut[c] (4,5,6,7) ->  1 co2[c] (1) + 1 2ahbut[c] (4,5,6,7,2,3)
rxn08764:  1 nadph[c] (1,2,3,4,5,6,7,8,9,10,11,12,13,14,15,16,17,18,19,20,21) + 1 h[c]  + 1 2ahbut[c] (22,23,24,25,26,27) ->  1 nadp[c] (1,2,3,4,5,6,7,8,9,10,11,12,13,14,15,16,17,18,19,20,21) + 1 23dhmp[c] (22,23,24,25,26,27)
rxn02789:  1 3c3hmp[c] (1,2,3,4,5,6,7) ->  1 h2o[c]  + 1 2ippm[c] (1,2,3,4,5,6,7)
rxn02811:  1 h2o[c]  + 1 2ippm[c] (1,2,3,4,5,6,7) ->  1 3c2hmp[c] (1,2,3,4,5,6,7)
rxn03062:  1 nad[c] (1,2,3,4,5,6,7,8,9,10,11,12,13,14,15,16,17,18,19,20,21) + 1 3c2hmp[c] (22,23,24,25,26,27,28) ->  1 nadh[c] (1,2,3,4,5,6,7,8,9,10,11,12,13,14,15,16,17,18,19,20,21) + 1 h[c]  + 1 3c4mop[c] (22,23,24,25,26,27,28)
rxn03194:  1 2obut[c] (1,2,3,4) + 1 2-Hydroxyethyl-ThPP[c] (5,6,7,8,9,10,11,12,13,14,15,16,17,18) ->  1 thmpp[c] (7,8,9,10,11,12,13,14,15,16,17,18) + 1 2ahbut[c] (1,2,3,4,5,6)
rxn03437:  1 23dhmp[c] (1,2,3,4,5,6) ->  1 h2o[c]  + 1 3mop[c] (1,2,3,4,5,6)
rxn11245:  1 nad[c] (1,2,3,4,5,6,7,8,9,10,11,12,13,14,15,16,17,18,19,20,21) + 1 3c2hmp[c] (22,23,24,25,26,27,28) ->  1 nadh[c] (1,2,3,4,5,6,7,8,9,10,11,12,13,14,15,16,17,18,19,20,21) + 1 co2[c] (28) + 1 4mop[c] (22,23,24,25,26,27)
rxn00737:  1 thr-L[c] (1,2,3,4) ->  1 nh4[c]  + 1 2obut[c] (1,2,3,4)
rxn00806:  1 glu-L[c] (1,2,3,4,5) + 1 4mop[c] (6,7,8,9,10,11) ->  1 akg[c] (1,2,3,4,5) + 1 leu-L[c] (6,7,8,9,10,11)
rxn01208:  1 h[c]  + 1 3c4mop[c] (1,2,3,4,5,6,7) ->  1 co2[c] (7) + 1 4mop[c] (1,2,3,4,5,6)
rxn01575:  1 glu-L[c] (1,2,3,4,5) + 1 3mop[c] (6,7,8,9,10,11) ->  1 akg[c] (1,2,3,4,5) + 1 ile-L[c] (6,7,8,9,10,11)
rxn00785.f:  1 f6p[c] (1,2,6,7,8,9) + 1 g3p[c] (3,4,5) ->  1 xu5p-D[c] (1,2,3,4,5) + 1 e4p[c] (6,7,8,9)
rxn00785.b:  1 xu5p-D[c] (1,2,3,4,5) + 1 e4p[c] (6,7,8,9) ->  1 f6p[c] (1,2,6,7,8,9) + 1 g3p[c] (3,4,5)
rxn01200.f:  1 g3p[c] (8,9,10) + 1 s7p[c] (6,7,1,2,3,4,5) ->  1 r5p[c] (1,2,3,4,5) + 1 xu5p-D[c] (6,7,8,9,10)
rxn01200.b:  1 r5p[c] (1,2,3,4,5) + 1 xu5p-D[c] (6,7,8,9,10) ->  1 g3p[c] (8,9,10) + 1 s7p[c] (6,7,1,2,3,4,5)

rxn3pgmeas:	1 3pg[c] (1,2,3) -> 1 3pg[meas] (1,2,3)
rxndhapmeas:	1 dhap[c] (1,2,3) -> 1 dhap[meas] (1,2,3)
rxnf6pmeas:	1 f6p[c] (1,2,3,4,5,6) -> 1 f6p[meas] (1,2,3,4,5,6)
rxng6pmeas:	1 g6p[c] (1,2,3,4,5,6) -> 1 g6p[meas] (1,2,3,4,5,6)
rxng3pmeas:	1 g3p[c] (1,2,3) -> 1 g3p[meas] (1,2,3)
rxnpepmeas:	1 pep[c] (1,2,3) -> 1 pep[meas] (1,2,3)
rxnr5pmeas:	1 r5p[c] (1,2,3,4,5) -> 1 r5p[meas] (1,2,3,4,5)
rxnrb15bpmeas:	1 rb15bp[c] (1,2,3,4,5) -> 1 rb15bp[meas] (1,2,3,4,5)
rxns7pmeas:	1 s7p[c] (1,2,3,4,5,6,7) -> 1 s7p[meas] (1,2,3,4,5,6,7)
rxnru5pmeas:	1 ru5p-D[c] (1,2,3,4,5) -> 1 ru5p-D[meas] (1,2,3,4,5)
rxnsuccmeas:	1 succ[c] (1,2,3,4) -> 1 succ[meas] (1,2,3,4)
rxnfummeas:	1 fum[c] (1,2,3,4) -> 1 fum[meas] (1,2,3,4)
rxnmalmeas:	1 mal-L[c] (1,2,3,4) -> 1 mal-L[meas] (1,2,3,4)
rxncitmeas:	1 cit[c] (1,2,3,4,5,6) -> 1 cit[meas] (1,2,3,4,5,6)
rxnGAmeas:	1 GA[c] (1,2,3) -> 1 GA[meas] (1,2,3)

rxn3pgdil:	-> 1 3pg[meas] (1,2,3)
rxndhapdil:	-> 1 dhap[meas] (1,2,3)
rxnf6pdil:	-> 1 f6p[meas] (1,2,3,4,5,6)
rxng6pdil:	-> 1 g6p[meas] (1,2,3,4,5,6)
rxng3pdil:	-> 1 g3p[meas] (1,2,3)
rxnpepdil:	-> 1 pep[meas] (1,2,3)
rxnr5pdil:	-> 1 r5p[meas] (1,2,3,4,5)
rxnrb15bpdil:	-> 1 rb15bp[meas] (1,2,3,4,5)
rxns7pdil:	-> 1 s7p[meas] (1,2,3,4,5,6,7)
rxnru5pdil:	-> 1 ru5p-D[meas] (1,2,3,4,5)
rxnsuccdil:	-> 1 succ[meas] (1,2,3,4)
rxnfumdil:	-> 1 fum[meas] (1,2,3,4)
rxnmaldil:	-> 1 mal-L[meas] (1,2,3,4)
rxncitdil:	-> 1 cit[meas] (1,2,3,4,5,6)
rxnGAdil:	-> 1 GA[meas] (1,2,3)

rxn3pgmxt:	1 3pg[meas] (1,2,3) ->
rxndhapmxt:	1 dhap[meas] (1,2,3) ->
rxnf6pmxt:	1 f6p[meas] (1,2,3,4,5,6) ->
rxng6pmxt:	1 g6p[meas] (1,2,3,4,5,6) ->
rxng3pmxt:	1 g3p[meas] (1,2,3) ->
rxnpepmxt:	1 pep[meas] (1,2,3) ->
rxnr5pmxt:	1 r5p[meas] (1,2,3,4,5) ->
rxnrb15bpmxt:	1 rb15bp[meas] (1,2,3,4,5) ->
rxns7pmxt:	1 s7p[meas] (1,2,3,4,5,6,7) ->
rxnru5pmxt:	1 ru5p-D[meas] (1,2,3,4,5) ->
rxnsuccmxt:	1 succ[meas] (1,2,3,4) ->
rxnfummxt:	1 fum[meas] (1,2,3,4) ->
rxnmalmxt:	1 mal-L[meas] (1,2,3,4) ->
rxncitmxt:	1 cit[meas] (1,2,3,4,5,6) ->
rxnGAmxt:	1 GA[meas] (1,2,3) ->
