# Supplementary material for: Isotope-assisted metabolic flux analysis as an equality-constrained nonlinear program for improved scalability and robustness
Source: PLoS Comput Biol. 2022 Mar 24;18(3):e1009831. doi: 10.1371/journal.pcbi.1009831 (PMC8947808; doi:10.1371/journal.pcbi.1009831)
Supplement: S1 File — The text files in these folders are used as inputs to eiFlux. The text file modelfile.txt is used to specify which model to run. The GAMS scripts used by eiFlux, in the folder GAMS_Model. A demo version of eiFlux that specifically runs two models listed above, thus fully reproducing the results in this manuscript. This is a compiled Python file, eiFlux_Limited.pyc. This demo version only runs only the two models listed above. Users may change model parameters such as the time nodes, but not the models themselves. After following the instructions given in the Installation_Instructions.pdf file, users may run the eiFlux_Limited.pyc file to run the software. (ZIP) [file pcbi.1009831.s009.zip › Synechocystis_GSM_Model/uncorrected_atoms.txt]

expt1 3pg[meas] 1-4 H6_O7_P1
expt1 dhap[meas] 5-8 H6_O6_P1
expt1 f6p[meas] 9-15 H12_O9_P1
expt1 g6p[meas] 16-22 H12_O9_P1
expt1 g3p[meas] 23-26 H6_O6_P1
expt1 pep[meas] 27-30 H4_O6_P1
expt1 r5p[meas] 31-36 H10_O8_P1
expt1 rb15bp[meas] 37-42 H11_O11_P2
expt1 s7p[meas] 43-50 H14_O10_P1
expt1 ru5p-D[meas] 51-56 H10_O8_P1
expt1 succ[meas] 57-63 C5_H19_O4_Si2
expt1 fum[meas] 64-70 C5_H17_O4_Si2
expt1 mal-L[meas] 71-76 C7_H21_O3_Si2
expt1 3pg[meas] 77-82 C9_H30_O5_P1_Si3
expt1 3pg[meas] 83-88 C11_H36_O7_P1_Si4
expt1 cit[meas] 89-96 C6_H21_O4_Si2
expt1 cit[meas] 97-104 C9_H31_O5_Si3
expt1 cit[meas] 105-112 C8_H27_O6_Si3
expt1 cit[meas] 113-121 C11_H37_O7_Si4
expt1 GA[meas] 122-127 C9_H28_O3_Si3
expt1 GA[meas] 128-133 C8_H27_O4_Si3
